# Supplementary material for: Genome-Scale Genetic Interactions and Cell Imaging Confirm Cytokinesis as Deleterious to Transient Topoisomerase II Deficiency in Saccharomyces cerevisiae
Source: G3 (Bethesda). 2017 Aug 23;7(10):3379–91. doi: 10.1534/g3.117.300104 (PMC5633387; doi:10.1534/g3.117.300104)
Supplement: Supplementary file 2 [file 3379FileS2.zip]

Archive with 12 entries (12 files):
- SGAtool_ top2-4 DMA 30C.xlsx
- SGAtool_ top2-4 DMA 37C x 6h.xlsx
- SGAtool_ top2-4 DMA RT.xlsx
- SGAtool_ top2-4 TSv6 30C.xlsx
- SGAtool_ top2-4 TSv6 37C x 6h.xlsx
- SGAtool_ top2-4 TSv6 RT.xlsx
- SGAtool_ top2-5 DMA 30C.xlsx
- SGAtool_ top2-5 DMA 37C x 6h.xlsx
- SGAtool_ top2-5 DMA RT.xlsx
- SGAtool_ top2-5 TSv6 30C.xlsx
- SGAtool_ top2-5 TSv6 37C x 6h.xlsx
- SGAtool_ top2-5 TSv6 RT.xlsx
