# Supplementary material for: Genome-Scale Genetic Interactions and Cell Imaging Confirm Cytokinesis as Deleterious to Transient Topoisomerase II Deficiency in Saccharomyces cerevisiae
Source: G3 (Bethesda). 2017 Aug 23;7(10):3379–91. doi: 10.1534/g3.117.300104 (PMC5633387; doi:10.1534/g3.117.300104)
Supplement: Supplementary file 2 [file 3379FileS2.zip › SGAtool_ top2-4 DMA RT.xlsx]

## Sheet: README
####################################################################################

## Sheet: Combined data
Query ORF

## Sheet: 20151207_dm_TOP2-4_02.JPG.dat
Row

## Sheet: 20151207_dm_TOP2-4_14.JPG.dat
Row

## Sheet: 20151207_dm_TOP2-4_06.JPG.dat
Row

## Sheet: 20151207_dm_TOP2-4_07.JPG.dat
Row

## Sheet: 20151207_dm_TOP2-4_11.JPG.dat
Row

## Sheet: 20151207_dm_TOP2-4_12.JPG.dat
Row

## Sheet: 20151207_dm_TOP2-4_05.JPG.dat
Row

## Sheet: 20151207_dm_TOP2-4_09.JPG.dat
Row

[truncated: 21 more sheets: 20151207_dm_TOP2-4_01.JPG.dat, 20151207_dm_TOP2-4_10.JPG.dat, 20151207_dm_TOP2-4_08.JPG.dat, 20151207_dm_TOP2-4_03.JPG.dat, 20151207_dm_TOP2-4_04.JPG.dat, 20151207_dm_TOP2-4_13.JPG.dat, 20151207_ctrl_TOP2-4_09.JPG.dat, 20151207_ctrl_TOP2-4_14.JPG.dat, 20151207_ctrl_TOP2-4_02.JPG.dat, 20151207_ctrl_TOP2-4_04.JPG.dat, 20151207_ctrl_TOP2-4_06.JPG.dat, 20151207_ctrl_TOP2-4_13.JPG.dat, 20151207_ctrl_TOP2-4_05.JPG.dat, 20151207_ctrl_TOP2-4_03.JPG.dat, 20151207_ctrl_TOP2-4_08.JPG.dat, 20151207_ctrl_TOP2-4_12.JPG.dat, 20151207_ctrl_TOP2-4_01.JPG.dat, 20151207_ctrl_TOP2-4_07.JPG.dat, 20151207_ctrl_TOP2-4_11.JPG.dat, 20151207_ctrl_TOP2-4_10.JPG.dat …]
