# Supplementary material for: Genome-Scale Genetic Interactions and Cell Imaging Confirm Cytokinesis as Deleterious to Transient Topoisomerase II Deficiency in Saccharomyces cerevisiae
Source: G3 (Bethesda). 2017 Aug 23;7(10):3379–91. doi: 10.1534/g3.117.300104 (PMC5633387; doi:10.1534/g3.117.300104)
Supplement: Supplementary file 2 [file 3379FileS2.zip › SGAtool_ top2-4 TSv6 30C.xlsx]

## Sheet: README
####################################################################################
# SGATools v1.0
# Tools for image processing, normalizing and scoring Synthetic Genetic Array screens.
#
# This software is in the public domain, furnished "as is", without technical
# support, and with no warranty, express or implied, as to its usefulness for
# any purpose.
####################################################################################
Your normalized and scored data folder will contain:
a) For each input image, one dat file
b) One combined data file: this file combines all files from a) and averages values (colony sizes, scores, etc..) of replicate arrays
c) Scores only data file: this file contains only data rows with scores and has a much simpler format compared to that described below. There are 6 tab-delimited columns: query, array, score, standard deviation, p-value
Each file in your directory will has a 9 columns tab-delimited format:
1. Row: the row of the colony
______________________________________________________________________
2. Column: the column of the colony
______________________________________________________________________
3. Raw colony size: the size of the colony as quantified by the image analysis software
______________________________________________________________________
4. Plate id: unique id for this plate, set as file name
______________________________________________________________________
5. Query gene name/ORF: Name of the query ORF if image/dat files follow conventional file naming (see file naming in help). If they do not, a value of '1' is placed as the query ORF
______________________________________________________________________
6. Array gene name/ORF: Name of the array ORF if plate layout file supplied. If not, a unique value is assigned to each group of replicate arrays
______________________________________________________________________
7. Normalized colony size: the raw colony size after normalization. The size is relative to plate median colony size, and a proxy for fitness. Normalized value of 1 is as fit as the average strain, 1.3 means it is 30% fitter than the average strain, and 0.4 that it's 40% as fit as the average strain.
______________________________________________________________________
8. Score: the colony fitness score computed using the normalized colony size (7) and the corresponding normalized colony size in the control screen
______________________________________________________________________
9. Additional information as key-value pairs
* SD: Standard deviation of scores (in the combined file)
* LK: Linkage effect- the array exists too close to the query on the chromosome
* JK: Jackknife filter- This colony induces too much variance in the sizes of other colonies in the replicate group
* BG: Big replicates- At least three colonies of this replicate are too large. The whole replicate is excluded
* CP: Cap- Normalized colony size was too large (> 1000) and was capped at 1000
For more help, see SGAtools help page at http://sgatools.ccbr.utoronto.ca/help

## Sheet: Combined data
Query ORF	Query Name	Array ORF	Array Name	Array annotation	Normalized colony size (EXPERIMENT)	Normalized colony std. dev. (EXPERIMENT)	Normalized colony size (CONTROL)	Normalized colony std. dev. (CONTROL)	Score	Score stdev	p-Value	Additional information
TOP2-4	TOP2-4	YDR245W	MNN10	MNN10	0.06708	0.03	0.14511	0.015	-0.07418	0.03	0.06072	status=JK
TOP2-4	TOP2-4	YER092W	IES5	IES5	0.8195	0.063	0.79571	0.053	0.02099	0.063	0.00013
TOP2-4	TOP2-4	YER083C	GET2	GET2	0.956	0.141	0.98447	0.053	-0.04383	0.141	0.00088
TOP2-4	TOP2-4	YER116C	SLX8	SLX8	0.56781	0.124	0.62657	0.008	-0.06257	0.124	0.00276
TOP2-4	TOP2-4	YGL066W	SGF73	SGF73	1.36329	0.037	1.26384	0.109	0.0824	0.037	0.00025	status=JK
TOP2-4	TOP2-4	YGL115W	SNF4	SNF4	1.38812	0.041	1.28177	0.053	0.10776	0.041	1e-05
TOP2-4	TOP2-4	YAL011W	SWC3	SWC3	1.20393	0.001	1.03222	0.004	0.17298	0.001	0	status=JK
TOP2-4	TOP2-4	YGL174W	BUD13	BUD13	1.27929	0.059	1.06269	0.006	0.21678	0.059	3e-05
TOP2-4	TOP2-4	YGR092W	DBF2	DBF2	0.94704	0.379	0.9555	0.348	0.31723	0.378	0.01542
TOP2-4	TOP2-4	YGR229C	SMI1	SMI1	0.77743	0.057	0.77961	0.054	0.01358	0.057	0.00011
TOP2-4	TOP2-4	YHR012W	VPS29	VPS29	0.94732	0.019	0.87405	0.037	0.07801	0.019	0.00013	status=JK
TOP2-4	TOP2-4	YHR034C	PIH1	PIH1	1.04864	0.015	1.04617	0.013	0.00433	0.015	0
TOP2-4	TOP2-4	YHR030C	SLT2	SLT2	0.0288	0.028	0.05735	0.087	0.01383	0.028	0.2191	status=JK
TOP2-4	TOP2-4	YHR111W	UBA4	UBA4	0.89773	0.136	0.84968	0.054	0.05316	0.136	0.00094
TOP2-4	TOP2-4	YHR129C	ARP1	ARP1	1.10634	0.027	1.05163	0.025	0.05425	0.027	0.0002	status=JK
TOP2-4	TOP2-4	YHR178W	STB5	STB5	0.78965	0.204	0.77345	0.04	0.02446	0.204	0.00451
TOP2-4	TOP2-4	YIL084C	SDS3	SDS3	#NUM!	#NUM!	1.10282	0.082	#NUM!	#NUM!	#NUM!	status=BG
TOP2-4	TOP2-4	YBR082C	UBC4	UBC4	1.36495	0.209	1.16718	0.035	0.18431	0.208	0.00097
TOP2-4	TOP2-4	YJR043C	POL32	POL32	1.0425	0.021	0.94141	0.065	0.08824	0.021	0.00014	status=JK
TOP2-4	TOP2-4	YJR054W	KCH1	KCH1	0.01988	0.034	0.00717	0.011	0.01784	0.034	0.42265	status=JK
TOP2-4	TOP2-4	YJR074W	MOG1	MOG1	1.27305	0.053	1.12223	0.087	0.15917	0.053	0.00057	status=JK
TOP2-4	TOP2-4	YJR073C	OPI3	OPI3	0.27561	0.031	0.32909	0.017	-0.05701	0.03	0.00037
TOP2-4	TOP2-4	YKL069W	YKL069W	YKL069W	1.05827	0.169	1.01241	0.066	0.0378	0.168	0.00837	status=JK
TOP2-4	TOP2-4	YKL074C	MUD2	MUD2	1.23678	0.115	1.23186	0.011	0.00745	0.115	0.00022
TOP2-4	TOP2-4	YKL208W	CBT1	CBT1	1.22131	0.007	1.13031	0.023	0.08702	0.007	1e-05	status=JK
TOP2-4	TOP2-4	YKR092C	SRP40	SRP40	1.2231	0.131	1.16718	0.064	0.05144	0.131	0.00034
TOP2-4	TOP2-4	YKR099W	BAS1	BAS1	1.45436	0.071	1.19405	0.02	0.2491	0.071	3e-05
TOP2-4	TOP2-4	YLR418C	CDC73	CDC73	0.42862	0.498	0.43316	0.503	0.02611	0.496	0.18344
TOP2-4	TOP2-4	YLR436C	ECM30	ECM30	1.32585	0.089	1.13619	0.055	0.18764	0.089	8e-05
TOP2-4	TOP2-4	YML001W	YPT7	YPT7	1.22476	0.025	1.11676	0.132	0.07728	0.025	0.00014	status=JK
TOP2-4	TOP2-4	YML121W	GTR1	GTR1	1.38994	0.106	1.0657	0.048	0.33457	0.106	0.00012
TOP2-4	TOP2-4	YMR078C	CTF18	CTF18	0.65368	0.204	0.66571	0.176	-0.03377	0.203	0.00766
TOP2-4	TOP2-4	YMR075W	RCO1	RCO1	1.23849	0.068	0.97836	0.042	0.25365	0.067	4e-05
TOP2-4	TOP2-4	YMR123W	PKR1	PKR1	0.81307	0.13	0.82421	0.019	-0.01447	0.129	0.00109
TOP2-4	TOP2-4	YMR154C	RIM13	RIM13	0.69826	0.238	0.69847	0.186	-0.03658	0.237	0.00985
TOP2-4	TOP2-4	YMR271C	URA10	URA10	1.02479	0.113	1.01841	0.107	0.01287	0.113	0	status=JK
TOP2-4	TOP2-4	YNL021W	HDA1	HDA1	1.32277	0.079	1.12811	0.026	0.20319	0.079	6e-05
TOP2-4	TOP2-4	YNL067W	RPL9B	RPL9B	0.81796	0.144	0.84635	0.078	-0.04578	0.143	0.00145
TOP2-4	TOP2-4	YNL079C	TPM1	TPM1	0.21284	0.182	0.21631	0.148	-0.011	0.181	0.10137
TOP2-4	TOP2-4	YNL153C	GIM3	GIM3	0.70761	0.138	0.70228	0.099	-0.00692	0.138	0.002
TOP2-4	TOP2-4	YNR051C	BRE5	BRE5	0.76735	0.064	0.85015	0.005	-0.0815	0.064	0.00016
TOP2-4	TOP2-4	YOR035C	SHE4	SHE4	1.02958	0.262	1.12247	0.087	-0.09556	0.261	0.00428
TOP2-4	TOP2-4	YOR123C	LEO1	LEO1	0.79372	0.059	0.76311	0.017	0.02669	0.059	0.00184	status=JK
TOP2-4	TOP2-4	YOR322C	LDB19	LDB19	0.81164	0.114	0.93688	0.048	-0.13643	0.114	0.00076
TOP2-4	TOP2-4	YPL057C	SUR1	SUR1	0.97927	0.157	1.03319	0.064	-0.04582	0.156	0.00111
TOP2-4	TOP2-4	YPL101W	ELP4	ELP4	0.8829	0.009	0.72341	0.031	0.16668	0.009	4e-05	status=JK
TOP2-4	TOP2-4	YFL013C	IES1	IES1	0.77851	0.163	0.59102	0.068	0.18125	0.162	0.00242
TOP2-4	TOP2-4	YFL001W	DEG1	DEG1	1.21669	0.037	1.00463	0.02	0.21764	0.037	1e-05
TOP2-4	TOP2-4	YDL213C	NOP6	NOP6	1.27001	0.113	1.05634	0.105	0.19295	0.113	0.00019
TOP2-4	TOP2-4	YDR083W	RRP8	RRP8	1.15839	0.544	0.94606	0.34	0.16665	0.542	0.02372
TOP2-4	TOP2-4	YDR127W	ARO1	ARO1	0.73248	0.017	0.82028	0.027	-0.08962	0.017	0.00018	status=JK
TOP2-4	TOP2-4	YDR123C	INO2	INO2	0.46917	0.111	0.55255	0.024	-0.09642	0.111	0.00352
TOP2-4	TOP2-4	YDR158W	HOM2	HOM2	1.25289	0.136	1.23168	0.054	0.01759	0.136	0.00035
TOP2-4	TOP2-4	YDR156W	RPA14	RPA14	0.978	0.046	1.02781	0.048	-0.05987	0.045	3e-05
TOP2-4	TOP2-4	BLANK	BLANK	BLANK	0	0	0	0	0	0	#NUM!
TOP2-4	TOP2-4	YDR276C	PMP3	PMP3	0	0	0	0	0	0	#NUM!	status=JK
TOP2-4	TOP2-4	YDR315C	IPK1	IPK1	1.31555	0.043	1.14107	0.079	0.17963	0.043	0.00036	status=JK
TOP2-4	TOP2-4	YDR334W	SWR1	SWR1	1.08828	0.088	0.94537	0.052	0.13275	0.088	0.00014
TOP2-4	TOP2-4	YDR378C	LSM6	LSM6	1.04731	0.144	1.06013	0.071	-0.00809	0.144	0.00071
TOP2-4	TOP2-4	YDR463W	STP1	STP1	1.09463	0.062	0.97195	0.029	0.12111	0.062	5e-05
TOP2-4	TOP2-4	YER083C	GET2	GET2	0.65417	0.674	0.57844	0.517	0.01893	0.672	0.14762
TOP2-4	TOP2-4	YER155C	BEM2	BEM2	0.19182	0.234	0.25962	0.314	-0.01112	0.233	0.19944
TOP2-4	TOP2-4	YFR032C-A	RPL29	RPL29	1.09304	0.083	0.97756	0.017	0.1195	0.083	0.00012
TOP2-4	TOP2-4	YGL163C	RAD54	RAD54	1.00154	0.103	0.97832	0.051	0.00748	0.102	0.00029
TOP2-4	TOP2-4	YGL213C	SKI8	SKI8	1.28456	0.02	1.22777	0.047	0.07191	0.019	8e-05	status=JK
TOP2-4	TOP2-4	YGL255W	ZRT1	ZRT1	1.19962	0.134	1.08225	0.132	0.13515	0.134	0.00038
TOP2-4	TOP2-4	YGR101W	PCP1	PCP1	0.39581	0.323	0.43714	0.312	-0.14277	0.322	0.09158
TOP2-4	TOP2-4	YGR125W	YGR125W	YGR125W	0.9953	0.133	0.99013	0.029	0.00034	0.132	0.00064
TOP2-4	TOP2-4	YHR067W	HTD2	HTD2	1.25587	0.015	1.13798	0.012	0.12146	0.015	5e-05	status=JK
TOP2-4	TOP2-4	YHR189W	PTH1	PTH1	1.36083	0.064	1.19186	0.056	0.1667	0.064	3e-05
TOP2-4	TOP2-4	YAL002W	VPS8	VPS8	1.11276	0.106	1.07392	0.053	0.03538	0.106	0.00024
TOP2-4	TOP2-4	YJL136C	RPS21B	RPS21B	0.93821	0.051	0.8729	0.022	0.07429	0.051	4e-05
TOP2-4	TOP2-4	YJL148W	RPA34	RPA34	0.92912	0.07	1.00202	0.024	-0.0661	0.07	0.00012
TOP2-4	TOP2-4	YKL048C	ELM1	ELM1	0.90531	0.092	1.07797	0.094	-0.20093	0.091	0.0034	status=JK
TOP2-4	TOP2-4	YKL176C	LST4	LST4	1.10691	0.114	0.94273	0.014	0.1647	0.114	0.00354	status=JK
TOP2-4	TOP2-4	YKR020W	VPS51	VPS51	1.21521	0.099	1.11023	0.058	0.09451	0.099	0.00015
TOP2-4	TOP2-4	YBR126C	TPS1	TPS1	1.09604	0.026	0.93829	0.061	0.14542	0.026	0.00019	status=JK
TOP2-4	TOP2-4	YKR084C	HBS1	HBS1	1.15366	0.052	1.13566	0.086	0.00463	0.052	3e-05
TOP2-4	TOP2-4	YKR082W	NUP133	NUP133	1.05163	0.142	1.06306	0.025	-0.01542	0.142	0.00603	status=JK
TOP2-4	TOP2-4	YLR032W	RAD5	RAD5	0.9769	0.06	0.92323	0.046	0.0428	0.06	7e-05
TOP2-4	TOP2-4	YLR089C	ALT1	ALT1	1.09326	0.033	0.89324	0.06	0.18481	0.033	0.0003	status=JK
TOP2-4	TOP2-4	YLR200W	YKE2	YKE2	1.23088	0.025	1.08709	0.039	0.13624	0.025	0.00014	status=JK
TOP2-4	TOP2-4	YBR195C	MSI1	MSI1	1.12133	0.02	1.06813	0.022	0.05486	0.02	0.00011	status=JK
TOP2-4	TOP2-4	YLR384C	IKI3	IKI3	0.8004	0.389	0.90966	0.045	-0.10924	0.388	0.02604
TOP2-4	TOP2-4	YLR393W	ATP10	ATP10	0.88977	0.105	0.96073	0.041	-0.06658	0.105	0.00045
TOP2-4	TOP2-4	YLR410W	VIP1	VIP1	0.64109	0.1	0.88722	0.201	-0.18935	0.099	0.00794	status=JK
TOP2-4	TOP2-4	YML032C	RAD52	RAD52	0.81011	0.028	0.83364	0.022	-0.02381	0.028	1e-05
TOP2-4	TOP2-4	YBR200W	BEM1	BEM1	0	0	0	0	0	0	#NUM!
TOP2-4	TOP2-4	YMR100W	MUB1	MUB1	1.21441	0.185	1.12299	0.054	0.0834	0.185	0.00096
TOP2-4	TOP2-4	YMR205C	PFK2	PFK2	0.97549	0.099	0.99391	0.059	-0.02787	0.098	0.00028
TOP2-4	TOP2-4	YMR271C	URA10	URA10	1.03365	0.11	1.02361	0.101	0.02661	0.11	0	status=JK;status=BG
TOP2-4	TOP2-4	YMR272C	SCS7	SCS7	1.3141	0.284	1.20891	0.102	0.12442	0.283	0.00267
TOP2-4	TOP2-4	YNL071W	LAT1	LAT1	0.73776	0.214	0.85003	0.168	-0.11101	0.213	0.00622
TOP2-4	TOP2-4	YNL136W	EAF7	EAF7	0.51873	0.639	0.52135	0.606	0.04069	0.636	0.20271
TOP2-4	TOP2-4	YNL153C	GIM3	GIM3	0.7595	0.263	0.82548	0.245	-0.08622	0.262	0	status=JK
TOP2-4	TOP2-4	YNL001W	DOM34	DOM34	1.0604	0.092	0.97698	0.025	0.07856	0.091	0.00018
TOP2-4	TOP2-4	YNR010W	CSE2	CSE2	0.0038	0.007	0.01376	0.024	0.00378	0.007	0.42265	status=JK
TOP2-4	TOP2-4	YOL081W	IRA2	IRA2	0.88036	0.084	0.97828	0.012	-0.09865	0.084	0.00024
TOP2-4	TOP2-4	YOR070C	GYP1	GYP1	1.14314	0.036	1.07594	0.007	0.06517	0.036	1e-05
TOP2-4	TOP2-4	YCL016C	DCC1	DCC1	1.2131	0.036	1.0578	0.046	0.16643	0.036	1e-05
TOP2-4	TOP2-4	YPL101W	ELP4	ELP4	0.97239	0.077	0.86421	0.059	0.09174	0.077	0.00014
TOP2-4	TOP2-4	YPL120W	VPS30	VPS30	0	0	0	0	0	0	#NUM!
TOP2-4	TOP2-4	YPR135W	CTF4	CTF4	0.75344	0.129	0.69175	0.029	0.05482	0.129	0.00136
TOP2-4	TOP2-4	YNL147W	LSM7	LSM7	1.11376	0.083	1.14486	0.046	-0.03673	0.083	0.00011
TOP2-4	TOP2-4	YCR077C	PAT1	PAT1	0.83193	0.155	1.03273	0.088	-0.20484	0.154	0.00173
TOP2-4	TOP2-4	YDL020C	RPN4	RPN4	1.20768	0.07	1.14785	0.031	0.06248	0.07	5e-05
TOP2-4	TOP2-4	YDL002C	NHP10	NHP10	0.80267	0.077	0.89365	0.01	-0.09159	0.077	0.00024
TOP2-4	TOP2-4	YDL077C	VAM6	VAM6	0.59015	0.681	0.52598	0.607	0.072	0.679	0.1817
TOP2-4	TOP2-4	YDL065C	PEX19	PEX19	0.89645	0.119	0.92196	0.051	-0.04281	0.119	0.00583	status=JK
TOP2-4	TOP2-4	YDL190C	UFD2	UFD2	1.09671	0.053	0.95246	0.018	0.13785	0.053	3e-05
TOP2-4	TOP2-4	YDR049W	VMS1	VMS1	0.99776	0.27	0.9965	0.104	-0.02201	0.269	0.00512
TOP2-4	TOP2-4	YBL007C	SLA1	SLA1	1.06846	0.064	1.00882	0.012	0.05859	0.064	6e-05
TOP2-4	TOP2-4	BLANK	BLANK	BLANK	0	0	0	0	0	0	#NUM!
TOP2-4	TOP2-4	YDR310C	SUM1	SUM1	1.10108	0.076	1.04948	0.032	0.05438	0.076	9e-05
TOP2-4	TOP2-4	YDR392W	SPT3	SPT3	0.67978	0.009	0.58429	0.048	0.0746	0.009	6e-05	status=JK
TOP2-4	TOP2-4	YDR496C	PUF6	PUF6	1.00897	0.034	0.94359	0.047	0.06117	0.034	0.00038	status=JK
TOP2-4	TOP2-4	YER161C	SPT2	SPT2	1.09151	0.011	1.0212	0.033	0.06313	0.011	0
TOP2-4	TOP2-4	YFL031W	HAC1	HAC1	1.15797	0.163	1.11182	0.083	0.04889	0.162	0.00075
TOP2-4	TOP2-4	YGR034W	RPL26B	RPL26B	0.99719	0.101	0.94552	0.083	0.05532	0.1	0.00028
TOP2-4	TOP2-4	YHR030C	SLT2	SLT2	0.1809	0.103	0.19551	0.113	-0.02745	0.103	0.00773	status=JK
TOP2-4	TOP2-4	YHR066W	SSF1	SSF1	1.02106	0.02	1.01404	0.017	-0.00035	0.02	0.00013	status=JK
TOP2-4	TOP2-4	YBR057C	MUM2	MUM2	#NUM!	#NUM!	1.0952	0.023	#NUM!	#NUM!	#NUM!	status=BG
TOP2-4	TOP2-4	YHR200W	RPN10	RPN10	1.09761	0.232	1.03482	0.045	0.0576	0.231	0.00251
TOP2-4	TOP2-4	YIL008W	URM1	URM1	0	0	0	0	0	0	#NUM!
TOP2-4	TOP2-4	YIL040W	APQ12	APQ12	0.45177	0.489	0.47982	0.493	0.04248	0.487	0.16179
TOP2-4	TOP2-4	YIR005W	IST3	IST3	1.11435	0.175	1.04013	0.113	0.05686	0.174	0.00104
TOP2-4	TOP2-4	YJL047C	RTT101	RTT101	0.97028	0.248	0.97257	0.058	-0.00281	0.247	0.00435
TOP2-4	TOP2-4	YJR139C	HOM6	HOM6	1.05915	0.08	1.04046	0.097	0.01652	0.079	0.00012
TOP2-4	TOP2-4	YKL113C	RAD27	RAD27	0.94142	0.044	0.8754	0.021	0.06328	0.044	3e-05
TOP2-4	TOP2-4	YKL197C	PEX1	PEX1	1.02307	0.137	0.93727	0.08	0.09918	0.137	0.00066
TOP2-4	TOP2-4	YBR131W	CCZ1	CCZ1	0.95599	0.181	1.02055	0.019	-0.05984	0.181	0.00182
TOP2-4	TOP2-4	YBR164C	ARL1	ARL1	1.17098	0.08	1.14234	0.055	0.02378	0.08	9e-05
TOP2-4	TOP2-4	YLR087C	CSF1	CSF1	1.02986	0.254	1.09778	0.126	-0.10365	0.254	0.00394
TOP2-4	TOP2-4	YLR119W	SRN2	SRN2	1.06217	0.186	1.07476	0.095	-0.03315	0.186	0.00145
TOP2-4	TOP2-4	YLR191W	PEX13	PEX13	1.0854	0.114	0.92026	0.031	0.15976	0.113	0.00031
TOP2-4	TOP2-4	YLR218C	COA4	COA4	1.25926	0.03	1.12548	0.01	0.12982	0.03	0.00019	status=JK
TOP2-4	TOP2-4	YBR175W	SWD3	SWD3	0.71082	0.092	0.73798	0.054	-0.0302	0.092	0.00059
TOP2-4	TOP2-4	YLR319C	BUD6	BUD6	1.18552	0.025	1.13248	0.026	0.05196	0.025	0.00015	status=JK
TOP2-4	TOP2-4	YML081C-A	ATP18	ATP18	1.3577	0.109	1.21355	0.04	0.13554	0.108	0.00014
TOP2-4	TOP2-4	YML128C	MSC1	MSC1	0.90838	0.071	0.8528	0.053	0.05974	0.071	0.00013
TOP2-4	TOP2-4	YBR221C	PDB1	PDB1	0.94468	0.071	0.9596	0.047	-0.01905	0.071	0.00012
TOP2-4	TOP2-4	YMR198W	CIK1	CIK1	0.7635	0.54	1.02608	0.061	-0.2835	0.538	0.06623
TOP2-4	TOP2-4	YMR224C	MRE11	MRE11	0.42158	0.082	0.60925	0.095	-0.1637	0.081	0.00193
TOP2-4	TOP2-4	YMR271C	URA10	URA10	1.02753	0.122	1.02325	0.105	0.01332	0.121	0	status=BG;status=JK
TOP2-4	TOP2-4	YMR263W	SAP30	SAP30	1.14426	0.046	1.06536	0.014	0.08486	0.045	2e-05
TOP2-4	TOP2-4	YNL064C	YDJ1	YDJ1	0.21495	0.173	0.45514	0.345	-0.29326	0.173	0.0892
TOP2-4	TOP2-4	YNL091W	NST1	NST1	0.07776	0.024	0.09371	0.037	-0.00877	0.023	0.02923	status=JK
TOP2-4	TOP2-4	YOR030W	DFG16	DFG16	0.82564	0.147	0.80895	0.079	0.0087	0.146	0.0015
TOP2-4	TOP2-4	YOR089C	VPS21	VPS21	0.57017	0.454	0.63799	0.464	-0.19972	0.452	0.08673
TOP2-4	TOP2-4	YOR275C	RIM20	RIM20	1.00037	0.144	0.89787	0.072	0.11361	0.143	0.0008
TOP2-4	TOP2-4	YPL101W	ELP4	ELP4	0.81839	0.059	0.76653	0.073	0.04944	0.058	0.0001
TOP2-4	TOP2-4	YCL032W	STE50	STE50	0	0	0	0	0	0	#NUM!
TOP2-4	TOP2-4	YPR018W	RLF2	RLF2	1.21574	0.094	1.17892	0.155	0.05381	0.094	0.00013
TOP2-4	TOP2-4	YPR060C	ARO7	ARO7	0.95894	0.119	0.8654	0.006	0.09597	0.119	0.00052
TOP2-4	TOP2-4	YPR191W	QCR2	QCR2	1.4628	0.06	1.11852	0.018	0.34737	0.059	2e-05
TOP2-4	TOP2-4	YGR122W	YGR122W	YGR122W	0	0	0	0	0	0	#NUM!
TOP2-4	TOP2-4	YCL061C	MRC1	MRC1	1.03659	0.024	0.99452	0.005	0.04163	0.024	0
TOP2-4	TOP2-4	YBR118W	TEF2	TEF2	1.10403	0.03	1.09403	0.042	0.0106	0.03	0.00025	status=JK
TOP2-4	TOP2-4	YDL033C	SLM3	SLM3	1.05659	0.205	0.97408	0.123	0.06983	0.204	0.01229	status=JK
TOP2-4	TOP2-4	YDL192W	ARF1	ARF1	0.90111	0.191	0.84827	0.076	0.05206	0.19	0.00252
TOP2-4	TOP2-4	YDR004W	RAD57	RAD57	0.84748	0.18	0.82225	0.095	0.02444	0.179	0.00253
TOP2-4	TOP2-4	YDR126W	SWF1	SWF1	0.97664	0.283	1.03147	0.136	-0.05974	0.282	0.00625
TOP2-4	TOP2-4	BLANK	BLANK	BLANK	0	0	0	0	0	0	#NUM!
TOP2-4	TOP2-4	YDR293C	SSD1	SSD1	1.03591	0.085	0.98811	0.047	0.05784	0.085	0.00015
TOP2-4	TOP2-4	YDR512C	EMI1	EMI1	1.12674	0.051	1.05692	0.003	0.06874	0.051	3e-05
TOP2-4	TOP2-4	YER083C	GET2	GET2	0.77202	0.595	0.76861	0.549	-0.12741	0.593	0.08064
TOP2-4	TOP2-4	YAL013W	DEP1	DEP1	#NUM!	#NUM!	1.19592	0.055	#NUM!	#NUM!	#NUM!	status=BG
TOP2-4	TOP2-4	YGL045W	RIM8	RIM8	0.42747	0.494	0.42364	0.49	0.01792	0.492	0.18192
TOP2-4	TOP2-4	YGL043W	DST1	DST1	1.02432	0.08	0.99721	0.037	0.01572	0.08	0.00013
TOP2-4	TOP2-4	YGL151W	NUT1	NUT1	0.68887	0.05	0.58444	0.04	0.10938	0.05	0.00177	status=JK
TOP2-4	TOP2-4	YGL219C	MDM34	MDM34	1.08502	0.057	1.08102	0.013	0.00593	0.057	4e-05
TOP2-4	TOP2-4	YGR081C	SLX9	SLX9	0.86778	0.142	1.07675	0.216	-0.17337	0.142	0.00886	status=JK
TOP2-4	TOP2-4	YGR135W	PRE9	PRE9	1.06436	0.53	0.93813	0.256	0.11824	0.528	0.02776
TOP2-4	TOP2-4	YBR026C	ETR1	ETR1	0.99395	0.171	1.01015	0.058	-0.01075	0.17	0.00136
TOP2-4	TOP2-4	YGR270W	YTA7	YTA7	0.85621	0.023	0.75932	0.019	0.10221	0.023	1e-05
TOP2-4	TOP2-4	YHR191C	CTF8	CTF8	0.79758	0.162	0.90135	0.029	-0.09103	0.161	0.00221
TOP2-4	TOP2-4	YJL046W	AIM22	AIM22	1.27069	0.046	1.08022	0.019	0.19302	0.046	1e-05
TOP2-4	TOP2-4	YJL115W	ASF1	ASF1	0.31359	0.12	0.45226	0.164	-0.12393	0.119	0.01354
TOP2-4	TOP2-4	YJL168C	SET2	SET2	0.9347	0.045	0.91289	0.036	0.02321	0.045	0.00077	status=JK
TOP2-4	TOP2-4	YKL032C	IXR1	IXR1	0.96313	0.02	0.91016	0.037	0.04848	0.02	0.00014	status=JK
TOP2-4	TOP2-4	YKL213C	DOA1	DOA1	1.15511	0.018	1.05542	0.046	0.08568	0.018	8e-05	status=JK
TOP2-4	TOP2-4	YLL002W	RTT109	RTT109	0.73059	0.251	0.74035	0.201	-0.00568	0.25	0.01012
TOP2-4	TOP2-4	YLL038C	ENT4	ENT4	1.04455	0.099	0.97825	0.053	0.0591	0.099	0.00023
TOP2-4	TOP2-4	YLR056W	ERG3	ERG3	1.32212	0.073	1.06681	0.029	0.26101	0.073	0.00102	status=JK
TOP2-4	TOP2-4	YLR110C	CCW12	CCW12	1.07271	0.065	0.99628	0.058	0.05682	0.065	6e-05
TOP2-4	TOP2-4	YLR193C	UPS1	UPS1	1.0331	0.046	0.98131	0.039	0.045	0.046	2e-05
TOP2-4	TOP2-4	YLR342W	FKS1	FKS1	0.99095	0.05	0.95916	0.04	0.03548	0.05	4e-05
TOP2-4	TOP2-4	YLR367W	RPS22B	RPS22B	1.36446	0.035	1.14414	0.037	0.21226	0.035	0
TOP2-4	TOP2-4	YLR452C	SST2	SST2	1.01973	0.121	0.9257	0.077	0.10511	0.12	0.00045
TOP2-4	TOP2-4	YML028W	TSA1	TSA1	1.31497	0.097	1.20763	0.148	0.13184	0.096	0.00011
TOP2-4	TOP2-4	YML041C	VPS71	VPS71	0.93767	0.132	0.90967	0.089	0.01279	0.132	0.00076
TOP2-4	TOP2-4	YML102W	CAC2	CAC2	1.05045	0.031	0.99266	0.041	0.05509	0.031	1e-05
TOP2-4	TOP2-4	YML103C	NUP188	NUP188	1.18018	0.13	1.01667	0.029	0.15767	0.13	0.00037
TOP2-4	TOP2-4	YMR190C	SGS1	SGS1	0.8654	0.122	0.84281	0.023	0.01825	0.121	0.00075
TOP2-4	TOP2-4	YMR271C	URA10	URA10	1.0268	0.116	1.01637	0.122	0.01718	0.116	0	status=JK;status=BG
TOP2-4	TOP2-4	YMR307W	GAS1	GAS1	1.1985	0.048	1.11378	0.056	0.09399	0.048	2e-05
TOP2-4	TOP2-4	YMR304W	UBP15	UBP15	1.3693	0.109	1.26943	0.099	0.08165	0.108	0.00014
TOP2-4	TOP2-4	YNL041C	COG6	COG6	0.98452	0.072	0.91387	0.075	0.0684	0.072	0.00011
TOP2-4	TOP2-4	YOL001W	PHO80	PHO80	1.23167	0.253	1.11848	0.089	0.10333	0.252	0.0023
TOP2-4	TOP2-4	YOL018C	TLG2	TLG2	0.58565	0.241	0.61384	0.11	-0.05442	0.241	0.01671
TOP2-4	TOP2-4	YOR014W	RTS1	RTS1	0.97022	0.336	0.95132	0.218	0.03222	0.335	0.0103
TOP2-4	TOP2-4	YOR085W	OST3	OST3	1.32551	0.111	1.26986	0.047	0.0489	0.11	0.00016
TOP2-4	TOP2-4	YOR196C	LIP5	LIP5	1.20565	0.274	1.14128	0.125	0.03209	0.273	0.00309
TOP2-4	TOP2-4	YOR184W	SER1	SER1	1.03594	0.012	0.79749	0.056	0.24699	0.012	0
TOP2-4	TOP2-4	YCL010C	SGF29	SGF29	1.11206	0.127	0.96984	0.024	0.14295	0.126	0.0004
TOP2-4	TOP2-4	YPL055C	LGE1	LGE1	0.58516	0.243	0.68914	0.179	-0.1325	0.242	0.01704
TOP2-4	TOP2-4	YPL047W	SGF11	SGF11	1.18422	0.014	1.04166	0.051	0.15073	0.014	4e-05	status=JK
TOP2-4	TOP2-4	YPL174C	NIP100	NIP100	1.21746	0.036	1.01628	0.024	0.20262	0.036	0.00029	status=JK
TOP2-4	TOP2-4	YPR023C	EAF3	EAF3	0.82344	0.077	0.95677	0.037	-0.1267	0.077	0.00291	status=JK
TOP2-4	TOP2-4	YPR070W	MED1	MED1	0.57093	0.063	0.51912	0.016	0.05638	0.062	0.00036
TOP2-4	TOP2-4	YPR179C	HDA3	HDA3	0.91257	0.013	0.78666	0.034	0.1324	0.013	7e-05	status=JK
TOP2-4	TOP2-4	YCL061C	MRC1	MRC1	1.18803	0.104	0.97176	0.05	0.21573	0.104	0	status=JK
TOP2-4	TOP2-4	YDR150W	NUM1	NUM1	1.17355	0.126	0.99063	0.06	0.17823	0.126	0.00034
TOP2-4	TOP2-4	YDR162C	NBP2	NBP2	0.99593	0.012	0.92723	0.047	0.05807	0.012	5e-05	status=JK
TOP2-4	TOP2-4	BLANK	BLANK	BLANK	0	0	0	0	0	0	#NUM!
TOP2-4	TOP2-4	YBL074C	AAR2	aar2-ph	0.88002	0.164	0.95455	0.065	-0.06736	0.164	0.00175
TOP2-4	TOP2-4	YBR236C	ABD1	abd1-5	0.95717	0.079	0.98237	0.07	-0.07594	0.079	0.00015
TOP2-4	TOP2-4	YBR236C	ABD1	abd1-8	1.26021	0.061	1.08003	0.044	0.226	0.06	3e-05
TOP2-4	TOP2-4	YKL112W	ABF1	abf1-101	0.6761	0.235	0.74179	0.202	0.39253	0.234	0.01041
TOP2-4	TOP2-4	YKL112W	ABF1	abf1-102	0.59546	0.149	0.87903	0.188	-0.30789	0.148	0.00408
TOP2-4	TOP2-4	YKL112W	ABF1	abf1-103	0	0	0	0	-0.28112	0	#NUM!
TOP2-4	TOP2-4	YFL039C	ACT1	act1-101	1.19497	0.068	1.03609	0.056	0.15128	0.068	0.00107	status=JK
TOP2-4	TOP2-4	YFL039C	ACT1	act1-105	0.89616	0.317	0.95705	0.189	0.04762	0.316	0.01094
TOP2-4	TOP2-4	YFL039C	ACT1	act1-108	1.04701	0.036	1.08464	0.103	0.00386	0.036	0.0004	status=JK
TOP2-4	TOP2-4	YFL039C	ACT1	act1-111	0.7464	0.094	0.78702	0.068	-0.22846	0.093	0.00054
TOP2-4	TOP2-4	YFL039C	ACT1	act1-112	0.64598	0.097	0.81793	0.008	-0.17705	0.097	0.00092
TOP2-4	TOP2-4	YFL039C	ACT1	act1-119	1.1636	0.033	1.1254	0.016	0.18723	0.033	1e-05
TOP2-4	TOP2-4	YFL039C	ACT1	act1-120	0.79569	0.108	0.82812	0.024	-0.05249	0.107	0.00067
TOP2-4	TOP2-4	YFL039C	ACT1	act1-121	1.2776	0.01	1.17026	0.003	0.23362	0.01	2e-05	status=JK
TOP2-4	TOP2-4	YFL039C	ACT1	act1-122	1.13563	0.051	0.99957	0.032	0.15936	0.051	3e-05
TOP2-4	TOP2-4	YFL039C	ACT1	act1-124	1.14803	0.044	1.03188	0.094	0.10451	0.044	0.0005	status=JK
TOP2-4	TOP2-4	YFL039C	ACT1	act1-125	0.83632	0.031	0.7978	0.064	0.01261	0.031	0.00046	status=JK
TOP2-4	TOP2-4	YFL039C	ACT1	act1-129	0.91331	0.195	1.05653	0.031	0.0647	0.195	0.00259
TOP2-4	TOP2-4	YFL039C	ACT1	act1-132	1.08832	0.072	1.01015	0.04	0.11222	0.071	8e-05
TOP2-4	TOP2-4	YFL039C	ACT1	act1-133	0.91587	0.002	0.8672	0.063	-0.0596	0.002	0	status=JK
TOP2-4	TOP2-4	YFL039C	ACT1	act1-136	0.99015	0.064	0.96832	0.071	-0.0528	0.064	7e-05
TOP2-4	TOP2-4	YFL039C	ACT1	act1-155	0.75197	0.169	0.98829	0.046	-0.22291	0.169	0.00301
TOP2-4	TOP2-4	YFL039C	ACT1	act1-159	0.79968	0.028	0.82613	0.007	-0.0239	0.028	1e-05
TOP2-4	TOP2-4	YFL039C	ACT1	act1-2	0.25466	0.075	0.31377	0.024	-0.78562	0.075	0.02756	status=JK
TOP2-4	TOP2-4	YFL039C	ACT1	act1-3	0.84069	0.192	0.84068	0.141	-0.13451	0.191	0.00311
TOP2-4	TOP2-4	YFL039C	ACT1	act1-4	0.83093	0.052	0.88255	0.007	0.00724	0.052	0.00132	status=JK
TOP2-4	TOP2-4	YLR397C	AFG2	afg2-18	1.14187	0.07	1.27829	0.011	-0.12947	0.069	6e-05
TOP2-4	TOP2-4	YOR335C	ALA1	ala1-1	0.94169	0.259	1.01489	0.133	-0.08732	0.258	0.00534
TOP2-4	TOP2-4	YBR110W	ALG1	alg1-1	1.44066	0.038	1.28664	0.079	0.19655	0.038	0.00023	status=JK
TOP2-4	TOP2-4	YGL047W	ALG13	alg13-ph	1.17923	0.031	1.06419	0.013	0.11726	0.031	1e-05
TOP2-4	TOP2-4	YBR070C	ALG14	alg14-ph	0.53725	0.186	0.71689	0.129	-0.20995	0.185	0.01026
TOP2-4	TOP2-4	YGL065C	ALG2	alg2-1	1.34191	0.006	1.31406	0.021	0.03118	0.006	1e-05	status=JK
TOP2-4	TOP2-4	YBR211C	AME1	ame1-4	1.05172	0.051	1.02482	0.12	0.00897	0.051	0.00078	status=JK
TOP2-4	TOP2-4	YDL008W	APC11	apc11-13	0.94422	0.153	0.99072	0.146	-0.07151	0.153	0.00116
TOP2-4	TOP2-4	YDL008W	APC11	apc11-22	0.34965	0.341	0.59763	0.45	-0.30142	0.34	0.13267
TOP2-4	TOP2-4	YLR127C	APC2	apc2-8	1.03201	0.233	1.05926	0.126	-0.05643	0.232	0.00302
TOP2-4	TOP2-4	YDR118W	APC4	apc4-ph	1.15308	0.078	1.00607	0.024	0.13484	0.077	8e-05
TOP2-4	TOP2-4	YOR249C	APC5	apc5-ca	1.18348	0.166	1.0096	0.071	0.71342	0.166	0.00075
TOP2-4	TOP2-4	YOR249C	APC5	apc5-ca-paps	0	0	0	0	-0.46578	0	#NUM!
TOP2-4	TOP2-4	YIL062C	ARC15	arc15-10	1.18027	0.022	1.06602	0.039	0.1114	0.022	0.00011	status=JK
TOP2-4	TOP2-4	YNR035C	ARC35	arc35-5	1.19195	0.139	1.11598	0.035	0.06655	0.139	0.00044
TOP2-4	TOP2-4	YNR035C	ARC35	arc35-6	1.21873	0.054	1.08211	0.016	0.13366	0.054	2e-05
TOP2-4	TOP2-4	YBR234C	ARC40	arc40-ph	1.09651	0.118	1.04879	0.002	0.04823	0.118	0.00034
TOP2-4	TOP2-4	YDL029W	ARP2	arp2-14	1.23996	0.126	1.15284	0.104	0.10534	0.126	0.00029
TOP2-4	TOP2-4	YJR065C	ARP3	arp3-31	0.57965	0.698	0.53104	0.545	0.35633	0.695	0.19514
TOP2-4	TOP2-4	YJR065C	ARP3	arp3-d11a	0.63555	0.082	0.74697	0.034	-0.11502	0.082	0.00059
TOP2-4	TOP2-4	YJR065C	ARP3	arp3-f306g	1.25974	0.125	1.13498	0.098	0.5069	0.124	0.00027
TOP2-4	TOP2-4	YJR065C	ARP3	arp3-g15c	0.26097	0.022	0.20687	0.028	0.0388	0.022	0.00244	status=JK
TOP2-4	TOP2-4	YJR065C	ARP3	arp3-g302y	0.00686	0.012	0.01296	0.022	-0.74144	0.012	0.42265	status=JK
TOP2-4	TOP2-4	YJR065C	ARP3	arp3-h161a	0	0	0	0	0	0	#NUM!
TOP2-4	TOP2-4	YJL081C	ARP4	arp4-g161d	0.23339	0.093	0.30706	0.088	-0.08521	0.092	0.0151
TOP2-4	TOP2-4	YPR034W	ARP7	arp7-e411k	0.23339	0.272	0.23058	0.27	0.03007	0.271	0.18411
TOP2-4	TOP2-4	YMR033W	ARP9	arp9-1	1.17945	0.245	1.06332	0.103	0.08831	0.244	0.00237
TOP2-4	TOP2-4	YKL052C	ASK1	ask1-2	1.17469	0.103	1.18456	0.02	-0.02199	0.102	0.00018
TOP2-4	TOP2-4	YKL052C	ASK1	ask1-3	1.40915	0.064	1.18052	0.054	0.25267	0.064	0.00069	status=JK
TOP2-4	TOP2-4	YPL255W	BBP1	bbp1-1	1.15694	0.125	1.11073	0.058	0.05715	0.124	0.00034
TOP2-4	TOP2-4	YPL255W	BBP1	bbp1-2	0	0	0	0	0	0	#NUM!
TOP2-4	TOP2-4	YHR040W	BCD1	bcd1-ph	0.95113	0.219	1.11515	0.088	-0.17792	0.218	0.00321
TOP2-4	TOP2-4	YDR361C	BCP1	bcp1-ts	0.80623	0.268	1.00626	0.043	-0.19238	0.267	0.00917
TOP2-4	TOP2-4	YIL004C	BET1	bet1-1	1.2205	0.009	1.02968	0.042	0.19177	0.009	2e-05	status=JK
TOP2-4	TOP2-4	YPR176C	BET2	bet2-1	0.98615	0.178	1.00073	0.025	-0.01968	0.177	0.00157
TOP2-4	TOP2-4	YKR068C	BET3	bet3-ph	0.8926	0.162	1.11421	0.027	-0.22228	0.161	0.0016
TOP2-4	TOP2-4	YML077W	BET5	bet5-ph	1.49244	0.069	1.18991	0.029	0.29638	0.069	0.00072	status=JK
TOP2-4	TOP2-4	YDR299W	BFR2	bfr2-ph	0.67288	0.215	0.75174	0.248	-0.00594	0.214	0.00819
TOP2-4	TOP2-4	YHR101C	BIG1	big1-ph	1.09364	0.057	1.08824	0.088	0.01186	0.057	4e-05
TOP2-4	TOP2-4	YPL217C	BMS1	bms1-1	0.55779	0.092	0.7139	0.014	-0.15429	0.092	0.00121
TOP2-4	TOP2-4	YLR078C	BOS1	bos1-1	0.42041	0.341	0.78467	0.121	-0.39827	0.34	0.09038
TOP2-4	TOP2-4	YGR246C	BRF1	brf1-w107r	0.04136	0.072	0.06113	0.106	0.04121	0.071	0.42265	status=JK
TOP2-4	TOP2-4	YHR036W	BRL1	brl1-2221	0.9417	0.268	0.9722	0.141	-0.05616	0.267	0.00592
TOP2-4	TOP2-4	YHR036W	BRL1	brl1-3231	0.69306	0.327	0.68719	0.253	-0.27553	0.325	0.02394
TOP2-4	TOP2-4	YHR036W	BRL1	brl1-c371r	0.89869	0.058	1.06249	0.049	-0.07065	0.057	7e-05
TOP2-4	TOP2-4	YHR036W	BRL1	brl1-c371s	0.95013	0.097	1.02984	0.048	-0.08247	0.097	0.00029
TOP2-4	TOP2-4	YHR036W	BRL1	brl1-k405i	0.70082	0.074	0.89909	0.105	-0.16378	0.074	0.00367	status=JK
TOP2-4	TOP2-4	YBL097W	BRN1	brn1-16	1.02431	0.019	1.03219	0.035	-0.00331	0.019	0
TOP2-4	TOP2-4	YBL097W	BRN1	brn1-9	0.02292	0.04	0.03782	0.066	0.02284	0.04	0.42265	status=JK
TOP2-4	TOP2-4	YGL247W	BRR6	brr6-ph	1.01168	0.119	0.95836	0.074	0.06995	0.118	0.00044
TOP2-4	TOP2-4	YOL077C	BRX1	brx1-ph	0.97964	0.143	0.98662	0.007	-0.01164	0.143	0.00085
TOP2-4	TOP2-4	YDR531W	CAB1	cab1-ph	0.74537	0.081	0.78848	0.013	-0.04479	0.081	0.00035
TOP2-4	TOP2-4	YKL088W	CAB3	cab3-ph	1.00703	0.029	0.93522	0.036	0.08093	0.029	1e-05
TOP2-4	TOP2-4	YGR277C	CAB4	cab4-ph	0.95553	0.08	1.06461	0.012	-0.10182	0.08	0.00016
TOP2-4	TOP2-4	YDR196C	CAB5	cab5-1	1.12173	0.336	1.03018	0.246	0.09254	0.335	0.00685
TOP2-4	TOP2-4	YDR196C	CAB5	cab5-ph	0.23797	0.1	0.57337	0.173	-0.35461	0.1	0.01764
TOP2-4	TOP2-4	YFL029C	CAK1	cak1-23	0.70615	0.103	0.91137	0.071	-0.19205	0.103	0.00084
TOP2-4	TOP2-4	YGR140W	CBF2	cbf2-1	1.05185	0.033	1.04524	0.092	-0.08752	0.033	0.00032	status=JK
TOP2-4	TOP2-4	YGR140W	CBF2	cbf2-2	1.31222	0.103	1.21149	0.084	0.1719	0.103	0.00013
TOP2-4	TOP2-4	YGR140W	CBF2	cbf2-42	1.30057	0.133	1.20999	0.072	0.08653	0.132	0.00029
TOP2-4	TOP2-4	YER168C	CCA1	cca1-1	0	0	0	0	0	0	#NUM!
TOP2-4	TOP2-4	YER168C	CCA1	cca1-ph	0.73561	0.142	0.73991	0.042	-0.01476	0.141	0.00191
TOP2-4	TOP2-4	YPR025C	CCL1	ccl1-ts4	1.26915	0.065	1.12193	0.034	0.14055	0.065	4e-05
TOP2-4	TOP2-4	YDL143W	CCT4	cct4-1	0.31641	0.379	0.39026	0.471	0.00944	0.377	0.19329
TOP2-4	TOP2-4	YDR188W	CCT6	cct6-18	0.74995	0.214	0.74539	0.06	0.00577	0.213	0.00595
TOP2-4	TOP2-4	YCR002C	CDC10	cdc10-1	1.36141	0.018	1.09056	0.039	0.292	0.018	6e-05	status=JK
TOP2-4	TOP2-4	YCR002C	CDC10	cdc10-2	1.31964	0.054	1.05814	0.027	0.25038	0.054	2e-05
TOP2-4	TOP2-4	YCR002C	CDC10	cdc10-4	1.28842	0.273	1.15848	0.043	0.68593	0.272	0.00253
TOP2-4	TOP2-4	YCR002C	CDC10	cdc10-5	0	0	0.03556	0.046	-0.59783	0	#NUM!	status=JK
TOP2-4	TOP2-4	YDR182W	CDC1	cdc1-1	0.78412	0.109	1.05548	0.075	-0.26045	0.108	0.00072
TOP2-4	TOP2-4	YJR076C	CDC11	cdc11-1	1.13603	0.19	1.0273	0.068	0.14295	0.189	0.00126
TOP2-4	TOP2-4	YJR076C	CDC11	cdc11-2	0.90024	0.229	0.93519	0.042	0.00412	0.229	0.00431
TOP2-4	TOP2-4	YJR076C	CDC11	cdc11-3	0.99535	0.04	0.97344	0.024	0.00279	0.039	2e-05
TOP2-4	TOP2-4	YJR076C	CDC11	cdc11-4	0.93607	0.06	0.87274	0.038	0.03981	0.06	7e-05
TOP2-4	TOP2-4	YJR076C	CDC11	cdc11-5	0.60739	0.27	0.47669	0.244	0.19277	0.269	0.02053
TOP2-4	TOP2-4	YDR182W	CDC1	cdc1-2	1.19368	0.088	1.23399	0.083	0.06486	0.087	0.00011
TOP2-4	TOP2-4	YHR107C	CDC12	cdc12-1	1.44535	0.043	1.23556	0.072	0.34593	0.043	0.0003	status=JK
TOP2-4	TOP2-4	YLR215C	CDC123	cdc123-4	1.16185	0.218	1.2774	0.075	-0.08978	0.217	0.01153	status=JK
TOP2-4	TOP2-4	YHR107C	CDC12	cdc12-td	0.84983	0.142	0.93601	0.116	-0.24743	0.142	0.00126
TOP2-4	TOP2-4	YDL220C	CDC13	cdc13-1	1.01918	0.035	1.18943	0.039	-0.17364	0.035	0.0004	status=JK
TOP2-4	TOP2-4	YDR182W	CDC1	cdc1-4	0.49395	0.36	0.83661	0.065	-0.63234	0.359	0.07102
TOP2-4	TOP2-4	YFR028C	CDC14	cdc14-1	1.05656	0.057	1.05073	0.007	0.01318	0.057	0.00097	status=JK
TOP2-4	TOP2-4	YFR028C	CDC14	cdc14-2	1.09399	0.05	1.02653	0.015	0.05047	0.05	3e-05
TOP2-4	TOP2-4	YFR028C	CDC14	cdc14-3	0.74201	0.193	0.98763	0.016	-0.35138	0.193	0.0046
TOP2-4	TOP2-4	YFR028C	CDC14	cdc14-8	1.34944	0.169	1.21071	0.021	0.25384	0.168	0.00519	status=JK
TOP2-4	TOP2-4	YAR019C	CDC15	cdc15-1	1.26656	0.014	1.08195	0.022	0.18789	0.014	4e-05	status=JK
TOP2-4	TOP2-4	YAR019C	CDC15	cdc15-2	1.04373	0.083	1.01857	0.13	-0.03413	0.083	0.00212	status=JK
TOP2-4	TOP2-4	YDR182W	CDC1	cdc1-6	0.52736	0.23	0.79121	0.065	-0.28535	0.229	0.0194
TOP2-4	TOP2-4	YKL022C	CDC16	cdc16-1	1.18383	0.214	1.09428	0.026	0.09898	0.213	0.01068	status=JK
TOP2-4	TOP2-4	YAL038W	CDC19	cdc19-1	1.27609	0.123	1.10432	0.061	0.16913	0.122	0.00024
TOP2-4	TOP2-4	YGL116W	CDC20	cdc20-1	1.03902	0.089	1.19329	0.051	-0.17174	0.088	0.00242	status=JK
TOP2-4	TOP2-4	YGL116W	CDC20	cdc20-2	1.16274	0.121	1.16669	0.05	-0.00896	0.121	0.00031
TOP2-4	TOP2-4	YGL116W	CDC20	cdc20-3	1.36458	0.208	1.26115	0.125	0.10741	0.207	0.00096
TOP2-4	TOP2-4	YDL102W	POL3	cdc2-1	0.88034	0.273	1.07618	0.023	0.15841	0.272	0.00757
TOP2-4	TOP2-4	YOR074C	CDC21	cdc21-1	0.28587	0.062	0.36983	0.123	-0.53295	0.061	0.00266
TOP2-4	TOP2-4	YOR074C	CDC21	cdc21-ts	1.28981	0.333	1.32194	0.211	0.46736	0.332	0.00447
TOP2-4	TOP2-4	YDL102W	POL3	cdc2-2	1.30848	0.015	1.15237	0.03	0.15738	0.014	0
TOP2-4	TOP2-4	YHR166C	CDC23	cdc23-1	1.0925	0.315	1.21911	0.098	-0.13131	0.314	0.00614
TOP2-4	TOP2-4	YHR166C	CDC23	cdc23-4	1.23335	0.177	1.16893	0.013	0.07126	0.176	0.0008
TOP2-4	TOP2-4	YAL041W	CDC24	cdc24-1	0.68945	0.796	0.58224	0.673	0.12485	0.793	0.18178
TOP2-4	TOP2-4	YAL041W	CDC24	cdc24-11	0	0	0	0	-0.86707	0	#NUM!
TOP2-4	TOP2-4	YAL041W	CDC24	cdc24-2	1.34472	0.101	1.21519	0.035	0.15622	0.101	0.00012
TOP2-4	TOP2-4	YAL041W	CDC24	cdc24-3	0.67288	0.638	0.6641	0.613	-0.51319	0.636	0.12556
TOP2-4	TOP2-4	YAL041W	CDC24	cdc24-4	1.20069	0.017	1.06828	0.09	0.32927	0.017	6e-05	status=JK
TOP2-4	TOP2-4	YAL041W	CDC24	cdc24-5	0.75842	0.222	0.8585	0.128	-0.1114	0.221	0.00643
TOP2-4	TOP2-4	YAL041W	CDC24	cdc24-h	0.62113	0.728	0.56414	0.652	-0.24818	0.725	0.18627
TOP2-4	TOP2-4	YLR310C	CDC25	cdc25-1	0.07996	0.089	0.34439	0.428	-0.13201	0.089	0.26096	status=JK
TOP2-4	TOP2-4	YLR310C	CDC25	cdc25-2	1.18559	0.072	1.15237	0.023	0.02897	0.072	6e-05
TOP2-4	TOP2-4	YFR036W	CDC26	cdc26-1	1.26147	0.054	1.13495	0.057	0.12669	0.054	2e-05
TOP2-4	TOP2-4	YDL102W	POL3	cdc2-7	0.34966	0.082	0.6398	0.069	-0.37034	0.082	0.00343
TOP2-4	TOP2-4	YBL084C	CDC27	cdc27-1	1.10856	0.015	1.06742	0.002	0.04164	0.015	0
TOP2-4	TOP2-4	YBL084C	CDC27	cdc27-2	0.99249	0.037	1.0267	0.058	-0.02945	0.037	1e-05
TOP2-4	TOP2-4	YBR160W	CDC28	cdc28-1	1.22627	0.1	1.21048	0.083	0.1488	0.1	0.00015
TOP2-4	TOP2-4	YBR160W	CDC28	cdc28-13	1.24465	0.009	1.20521	0.051	0.03073	0.009	2e-05	status=JK
TOP2-4	TOP2-4	YBR160W	CDC28	cdc28-4	1.11405	0.028	1.07791	0.036	0.03699	0.028	0.00021	status=JK
TOP2-4	TOP2-4	YBR160W	CDC28	cdc28-td	0	0	0	0	-1.07302	0	#NUM!
TOP2-4	TOP2-4	YLR314C	CDC3	cdc3-1	1.28767	0.192	1.14196	0.04	0.10098	0.191	0.00089
TOP2-4	TOP2-4	YOR257W	CDC31	cdc31-1	0	0	0	0	0	0	#NUM!
TOP2-4	TOP2-4	YOR257W	CDC31	cdc31-2	0	0	0	0	0	0	#NUM!
TOP2-4	TOP2-4	YOR257W	CDC31	cdc31-5	0	0	0	0	0	0	#NUM!	status=JK
TOP2-4	TOP2-4	YLR314C	CDC3	cdc3-3	1.40895	0.13	1.22686	0.075	0.22183	0.13	0.00021
TOP2-4	TOP2-4	YOL139C	CDC33	cdc33-e72g	0.56282	0.396	0.82486	0.148	-0.30316	0.394	0.06545
TOP2-4	TOP2-4	YDR054C	CDC34	cdc34-1	1.19345	0.204	1.07062	0.151	0.15787	0.203	0.00134
TOP2-4	TOP2-4	YDR054C	CDC34	cdc34-2	0	0	0	0	0	0	#NUM!	status=JK
TOP2-4	TOP2-4	YJL005W	CYR1	cdc35-1	1.35391	0.036	1.21252	0.04	0.13869	0.036	0.00023	status=JK
TOP2-4	TOP2-4	YDL165W	CDC36	cdc36-16	0.76742	0.087	0.87178	0.052	-0.10332	0.087	0.0004
TOP2-4	TOP2-4	YDR168W	CDC37	cdc37-1	1.20519	0.021	1.06644	0.047	0.19646	0.021	0.0001	status=JK
TOP2-4	TOP2-4	YDR168W	CDC37	cdc37-ts	0.90486	0.129	0.94807	0.065	-0.10278	0.128	0.00078
TOP2-4	TOP2-4	YCR093W	CDC39	cdc39-1	0.96844	0.052	1.0361	0.02	-0.06353	0.052	4e-05
TOP2-4	TOP2-4	YDR364C	CDC40	cdc40-ts	0.45729	0.021	0.66176	0.062	-0.17086	0.021	0.00071	status=JK
TOP2-4	TOP2-4	YFL009W	CDC4	cdc4-1	1.31424	0.11	1.12882	0.044	0.15846	0.109	0.00231	status=JK
TOP2-4	TOP2-4	YFL009W	CDC4	cdc4-2	0	0	0	0	0	0	#NUM!
TOP2-4	TOP2-4	YLR229C	CDC42	cdc42-1	1.03279	0.199	1.06456	0.071	-0.03238	0.198	0.0019
TOP2-4	TOP2-4	YFL009W	CDC4	cdc4-3	1.20325	0.048	1.16249	0.013	0.04787	0.048	2e-05
TOP2-4	TOP2-4	YGL155W	CDC43	cdc43-2	0.37505	0.004	0.48801	0.023	-0.1131	0.004	3e-05	status=JK
TOP2-4	TOP2-4	YLR103C	CDC45	cdc45-27	1.22092	0.142	1.05393	0.113	0.14168	0.142	0.00043
TOP2-4	TOP2-4	YLR274W	MCM5	cdc46-1	1.09668	0.11	1.01038	0.053	0.08653	0.109	0.00027
TOP2-4	TOP2-4	YBR202W	MCM7	cdc47-ts	0.30573	0.297	0.49381	0.391	-0.2462	0.296	0.13207
TOP2-4	TOP2-4	YDL126C	CDC48	cdc48-1	0.82005	0.152	0.74676	0.115	-0.15069	0.151	0.00169
TOP2-4	TOP2-4	YDL126C	CDC48	cdc48-2	1.10108	0.368	1.08035	0.015	0.12932	0.367	0.00936
TOP2-4	TOP2-4	YDL126C	CDC48	cdc48-3	1.18474	0.063	1.01465	0.061	0.15469	0.063	4e-05
TOP2-4	TOP2-4	YDL126C	CDC48	cdc48-4601	0.79375	0.118	0.93023	0.058	-0.13975	0.117	0.00088
TOP2-4	TOP2-4	YDL126C	CDC48	cdc48-9	1.07396	0.015	0.97657	0.04	0.1023	0.015	0
TOP2-4	TOP2-4	YMR001C	CDC5	cdc5-1	0	0	0	0	0	0	#NUM!
TOP2-4	TOP2-4	YDL132W	CDC53	cdc53-1	0.60302	0.101	0.73702	0.093	-0.11549	0.101	0.00127
TOP2-4	TOP2-4	YDL132W	CDC53	cdc53-1	0.28519	0.254	0.39732	0.303	-0.14034	0.253	0.11039
TOP2-4	TOP2-4	YPL160W	CDC60	cdc60-ts	1.07845	0.139	1.15601	0.089	-0.09057	0.139	0.00058
TOP2-4	TOP2-4	YJL194W	CDC6	cdc6-1	0.95971	0.169	1.07389	0.085	-0.11081	0.169	0.00147
TOP2-4	TOP2-4	YDL017W	CDC7	cdc7-1	1.2372	0.09	1.09054	0.008	0.14127	0.09	0.00011
TOP2-4	TOP2-4	YDL017W	CDC7	cdc7-4	1.35564	0.053	1.21367	0.011	0.14351	0.053	2e-05
TOP2-4	TOP2-4	YJR057W	CDC8	cdc8-1	0.86794	0.1	1.05034	0.087	-0.17872	0.1	0.00439	status=JK
TOP2-4	TOP2-4	YJR057W	CDC8	cdc8-2	0.78501	0.029	0.75322	0.078	0.02738	0.029	0.00046	status=JK
TOP2-4	TOP2-4	YDL164C	CDC9	cdc9-1	1.16939	0.079	1.11545	0.077	0.03784	0.078	8e-05
TOP2-4	TOP2-4	YBR029C	CDS1	cds1-ph	1.19352	0.047	1.09206	0.034	0.09972	0.047	2e-05
TOP2-4	TOP2-4	YMR213W	CEF1	cef1-13	1.10058	0.081	1.00779	0.093	0.09312	0.081	0.00182	status=JK
TOP2-4	TOP2-4	YGL130W	CEG1	ceg1-3	0.92255	0.063	1.07449	0.028	-0.14813	0.063	9e-05
TOP2-4	TOP2-4	YGL130W	CEG1	ceg1-34	1.14092	0.082	1.0656	0.019	0.06099	0.082	0.0001
TOP2-4	TOP2-4	YGL130W	CEG1	ceg1-c354	0	0	0	0	0	0	#NUM!
TOP2-4	TOP2-4	YGL130W	CEG1	ceg1-ts	1.11905	0.065	1.09629	0.048	0.0392	0.064	5e-05
TOP2-4	TOP2-4	YMR168C	CEP3	cep3-1	0.97643	0.059	0.93587	0.061	0.02176	0.059	6e-05
TOP2-4	TOP2-4	YMR168C	CEP3	cep3-2	0.4588	0.535	0.55025	0.637	-0.49399	0.533	0.18506
TOP2-4	TOP2-4	YPL228W	CET1	cet1-1	0.86942	0.128	0.97976	0.078	-0.11122	0.127	0.00086
TOP2-4	TOP2-4	YPL228W	CET1	cet1-15	1.26146	0.035	1.04274	0.019	0.21479	0.035	0.00025	status=JK
TOP2-4	TOP2-4	YPL228W	CET1	cet1-2	1.01346	0.033	1.00454	0.037	0.00877	0.033	0.00035	status=JK
TOP2-4	TOP2-4	YLR115W	CFT2	cft2-1	0.87707	0.182	0.90535	0.11	0.01885	0.181	0.00237
TOP2-4	TOP2-4	YLR115W	CFT2	cft2-ph	0.87054	0.034	0.86025	0.019	0.01234	0.034	2e-05
TOP2-4	TOP2-4	YHR052W	CIC1	cic1-2	0.50751	0.09	0.8223	0.082	-0.34063	0.09	0.00149
TOP2-4	TOP2-4	YBR135W	CKS1	cks1-35	0.86957	0.163	1.02821	0.102	-0.16611	0.162	0.00175
TOP2-4	TOP2-4	YBR135W	CKS1	cks1-38	1.21772	0.146	1.1468	0.1	0.04181	0.145	0.00047
TOP2-4	TOP2-4	YLR117C	CLF1	clf1-1	0.92466	0.098	1.08232	0.032	-0.14466	0.098	0.00032
TOP2-4	TOP2-4	YOR250C	CLP1	clp1-ph	0.54996	0.261	0.8842	0.04	-0.32841	0.26	0.02433
TOP2-4	TOP2-4	YBR109C	CMD1	cmd1-1	1.00076	0.018	0.93407	0.037	0.06623	0.018	0.00011	status=JK
TOP2-4	TOP2-4	YBR109C	CMD1	cmd1-3	0.72778	0.219	0.88819	0.037	-0.15285	0.218	0.00695
TOP2-4	TOP2-4	YBR109C	CMD1	cmd1-8	1.20225	0.039	1.0469	0.096	0.13564	0.039	0.00035	status=JK
TOP2-4	TOP2-4	YBR155W	CNS1	cns1-1	0	0	0	0	0	0	#NUM!	status=JK
TOP2-4	TOP2-4	YLL050C	COF1	cof1-5	1.14685	0.055	1.13408	0.025	0.01239	0.055	3e-05
TOP2-4	TOP2-4	YLL050C	COF1	cof1-8	0.85496	0.038	0.91051	0.039	-0.05882	0.038	0.00065	status=JK
TOP2-4	TOP2-4	YGR120C	COG2	cog2-1	1.12214	0.039	1.04595	0.029	0.08897	0.038	0.00039	status=JK
TOP2-4	TOP2-4	YER157W	COG3	cog3-1	0.56806	0.405	0.53441	0.379	-0.05241	0.404	0.06764
TOP2-4	TOP2-4	YER157W	COG3	cog3-2	1.26764	0.024	1.16355	0.034	0.0989	0.024	0.00012	status=JK
TOP2-4	TOP2-4	YDL145C	COP1	cop1-1	0.00289	0.005	0	0	0.00288	0.005	0.42265	status=JK
TOP2-4	TOP2-4	YGR218W	CRM1	crm1-1	0.55018	0.48	0.601	0.496	-0.11257	0.479	0.10593
TOP2-4	TOP2-4	YKL049C	CSE4	cse4-1	1.28588	0.069	1.12176	0.066	0.17232	0.068	4e-05
TOP2-4	TOP2-4	YNL232W	CSL4	csl4-ph	0.83486	0.094	0.87669	0.009	-0.0466	0.094	0.00039
TOP2-4	TOP2-4	YMR094W	CTF13	ctf13-30	1.0591	0.04	1.10679	0.061	-0.05426	0.04	0.00048	status=JK
TOP2-4	TOP2-4	YHR191C	CTF8	ctf8-162	0.75525	0.066	0.96072	0.016	-0.20146	0.066	0.00254	status=JK
TOP2-4	TOP2-4	YHR191C	CTF8	ctf8-9	0.74079	0.108	0.8182	0.014	-0.07158	0.108	0.00701	status=JK
TOP2-4	TOP2-4	YMR240C	CUS1	cus1-3	1.21239	0.116	0.94829	0.025	0.26805	0.116	0.00024
TOP2-4	TOP2-4	YDL209C	CWC2	cwc2-1	1.20668	0.044	1.14574	0.027	0.06233	0.043	1e-05
TOP2-4	TOP2-4	YGR278W	CWC22	cwc22-ph	0.87887	0.034	1.05888	0.01	-0.17919	0.034	0.0005	status=JK
TOP2-4	TOP2-4	YDR016C	DAD1	dad1-ph	0.96756	0.019	1.02297	0.027	-0.04832	0.019	0.00012	status=JK
TOP2-4	TOP2-4	YKR083C	DAD2	dad2-9	1.18108	0.057	1.08589	0.044	0.08855	0.057	3e-05
TOP2-4	TOP2-4	YGR113W	DAM1	dam1-1	0.97688	0.039	1.06491	0.132	-0.08305	0.038	0.00052	status=JK
TOP2-4	TOP2-4	YGR113W	DAM1	dam1-11	1.04188	0.079	1.0568	0.103	-0.02648	0.079	0.00012
TOP2-4	TOP2-4	YGR113W	DAM1	dam1-19	0.89963	0.053	1.0824	0.01	-0.18901	0.053	6e-05
TOP2-4	TOP2-4	YGR113W	DAM1	dam1-5	1.11054	0.041	1.10954	0.014	0.02114	0.04	1e-05
TOP2-4	TOP2-4	YGR113W	DAM1	dam1-9	1.07055	0.125	1.08421	0.069	-0.01871	0.125	0.00043
TOP2-4	TOP2-4	YGR092W	DBF2	dbf2-1	0	0	0	0	0	0	#NUM!	status=JK
TOP2-4	TOP2-4	YGR092W	DBF2	dbf2-2	1.32627	0.235	1.12662	0.024	0.2022	0.234	0.00149
TOP2-4	TOP2-4	YGR092W	DBF2	dbf2-3	0.00851	0.015	0.05837	0.101	-0.6179	0.015	0.42265	status=JK
TOP2-4	TOP2-4	YDR052C	DBF4	dbf4-1	1.27446	0.047	1.12984	0.099	0.16728	0.046	0.00045	status=JK
TOP2-4	TOP2-4	YDR052C	DBF4	dbf4-2	1.11026	0.024	1.1048	0.021	0.00368	0.024	0.00016	status=JK
TOP2-4	TOP2-4	YDR052C	DBF4	dbf4-3	1.16053	0.149	1.09057	0.019	0.05376	0.148	0.00057
TOP2-4	TOP2-4	YDR052C	DBF4	dbf4-4	1.40623	0.117	1.22694	0.007	0.21268	0.117	0.00016
TOP2-4	TOP2-4	YDR052C	DBF4	dbf4-ts	1.26308	0.006	1.18115	0.011	0.07004	0.006	1e-05	status=JK
TOP2-4	TOP2-4	YOR046C	DBP5	dbp5-1	0.00053	0.001	0.03945	0.068	0.00053	0.001	0.42265	status=JK
TOP2-4	TOP2-4	YOR046C	DBP5	dbp5-2	0	0	0	0	0	0	#NUM!	status=JK
TOP2-4	TOP2-4	YNR038W	DBP6	dbp6-ph	1.11872	0.042	1.06752	0.02	0.05121	0.042	1e-05
TOP2-4	TOP2-4	YLR276C	DBP9	dbp9-ph	1.07706	0.088	1.10636	0.026	-0.03512	0.088	0.00015
TOP2-4	TOP2-4	YNL118C	DCP2	dcp2-7	1.02632	0.115	0.98983	0.045	0.03899	0.114	0.00414	status=JK
TOP2-4	TOP2-4	YNL118C	DCP2	dcp2-7d	0.08641	0.056	0.17372	0.111	-0.07309	0.056	0.05467
TOP2-4	TOP2-4	YOR204W	DED1	ded1-199	0.89987	0.2	0.86077	0.119	0.03243	0.199	0.00288
TOP2-4	TOP2-4	YOR204W	DED1	ded1-95	0.61447	0.44	0.89663	0.175	0.17597	0.439	0.0683
TOP2-4	TOP2-4	YOR204W	DED1	ded1-f144c	0.04114	0.021	0.06585	0.052	-0.39528	0.021	0.07577	status=JK
TOP2-4	TOP2-4	YHR019C	DED81	ded81-ph	1.63552	0.029	1.27345	0.048	0.35593	0.029	0.00011	status=JK
TOP2-4	TOP2-4	YOR236W	DFR1	dfr1-td	0.38836	0.114	0.47749	0.015	-0.08658	0.113	0.00642
TOP2-4	TOP2-4	YKL078W	DHR2	dhr2-ph	0.94174	0.116	0.91816	0.073	0.01312	0.116	0.00051
TOP2-4	TOP2-4	YPL266W	DIM1	dim1-2	0.64137	0.311	0.8033	0.209	-0.14842	0.31	0.02584
TOP2-4	TOP2-4	YOL021C	DIS3	dis3-1	0.92146	0.089	0.90071	0.038	0.01842	0.089	0.00025
TOP2-4	TOP2-4	YHR164C	DNA2	dna2-1	0.43488	0.059	0.65207	0.045	-0.2192	0.059	0.00069
TOP2-4	TOP2-4	YDR141C	DOP1	dop1-1	0.96191	0.317	1.06365	0.141	-0.12531	0.316	0.00896
TOP2-4	TOP2-4	YJL090C	DPB11	dpb11-1	1.00099	0.106	0.99417	0.022	-0.00493	0.105	0.00032
TOP2-4	TOP2-4	YPR175W	DPB2	dpb2-1	1.21666	0.038	1.10924	0.074	0.10264	0.038	1e-05
TOP2-4	TOP2-4	YPR183W	DPM1	dpm1-6	0.95802	0.077	0.95735	0.029	0.00173	0.077	0.00014
TOP2-4	TOP2-4	YNL258C	DSL1	dsl1-dc30	0	0	0	0	0	0	#NUM!
TOP2-4	TOP2-4	YIR010W	DSN1	dsn1-7	1.17652	0.092	1.11316	0.048	0.05318	0.091	0.00013
TOP2-4	TOP2-4	YIR010W	DSN1	dsn1-8	1.17557	0.006	1.12071	0.013	0.05234	0.006	1e-05	status=JK
TOP2-4	TOP2-4	YGL061C	DUO1	duo1-2	1.15954	0.066	1.12882	0.037	0.03466	0.065	5e-05
TOP2-4	TOP2-4	YKL172W	EBP2	ebp2-1	0.92026	0.119	0.96371	0.052	-0.03776	0.119	0.00059
TOP2-4	TOP2-4	YFR027W	ECO1	eco1-1	0.60473	0.047	0.75417	0.027	-0.14845	0.047	0.00201	status=JK
TOP2-4	TOP2-4	YAL003W	EFB1	efb1-4	0.44316	0.582	0.43656	0.563	0.1592	0.58	0.22545
TOP2-4	TOP2-4	YLR186W	EMG1	emg1-1	1.12388	0.07	1.01433	0.093	0.08722	0.07	0.00129	status=JK
TOP2-4	TOP2-4	YLR186W	EMG1	emg1-1	0.57866	0.408	0.93544	0.006	-0.35572	0.407	0.06591
TOP2-4	TOP2-4	YLR186W	EMG1	emg1-ph	0.76276	0.04	1.01138	0.025	-0.24957	0.04	0.0009	status=JK
TOP2-4	TOP2-4	YBR247C	ENP1	enp1-1	0.98203	0.03	1.21188	0.052	-0.23411	0.03	1e-05
TOP2-4	TOP2-4	YMR049C	ERB1	erb1-ph	1.04761	0.025	0.94178	0.053	0.11182	0.025	0
TOP2-4	TOP2-4	YBL040C	ERD2	erd2-ph	1.10747	0.581	0.95899	0.314	0.0732	0.579	0.03176
TOP2-4	TOP2-4	YPL028W	ERG10	erg10-1	1.0292	0.106	0.97494	0.065	0.05024	0.106	0.0003
TOP2-4	TOP2-4	YHR007C	ERG11	erg11-td	0.91434	0.288	0.94334	0.173	-0.02672	0.287	0.00789
TOP2-4	TOP2-4	YML126C	ERG13	erg13-ph	0.5677	0.217	0.77979	0.182	-0.17269	0.216	0.01357
TOP2-4	TOP2-4	YGL001C	ERG26	erg26-1	1.35098	0.083	1.14252	0.046	0.19818	0.083	6e-05
TOP2-4	TOP2-4	YLR100W	ERG27	erg27-ph	0.93815	0.042	0.90634	0.01	0.02838	0.041	2e-05
TOP2-4	TOP2-4	YMR220W	ERG8	erg8-1	1.2117	0.01	1.12843	0.04	0.09112	0.01	2e-05	status=JK
TOP2-4	TOP2-4	YHR190W	ERG9	erg9-ph	1.1258	0.098	0.96743	0.07	0.16831	0.098	0.00018
TOP2-4	TOP2-4	YML130C	ERO1	ero1-1	1.31175	0.072	1.20814	0.081	0.09907	0.072	0.001	status=JK
TOP2-4	TOP2-4	YOR244W	ESA1	esa1-1851	0	0	0	0	0	0	#NUM!
TOP2-4	TOP2-4	YOR244W	ESA1	esa1-d414	0.88818	0.084	0.9525	0.016	0.88496	0.084	0.00023
TOP2-4	TOP2-4	YOR244W	ESA1	esa1-l254p	0.65828	0.286	0.85694	0.286	-0.25894	0.285	0.01932
TOP2-4	TOP2-4	YGR098C	ESP1	esp1-1	1.17981	0.013	1.0989	0.032	0.08172	0.013	4e-05	status=JK
TOP2-4	TOP2-4	YJR017C	ESS1	ess1-h164r	1.01902	0.143	0.99964	0.041	0.01589	0.143	0.00075
TOP2-4	TOP2-4	YJL085W	EXO70	exo70-29/37	1.10683	0.052	1.01766	0.084	0.07084	0.052	0.00074	status=JK
TOP2-4	TOP2-4	YJL085W	EXO70	exo70-38	1.24411	0.123	1.10957	0.018	0.13726	0.122	0.00026
TOP2-4	TOP2-4	YBR102C	EXO84	exo84-102	1.04234	0.255	1.069	0.045	-0.04406	0.254	0.00384
TOP2-4	TOP2-4	YDL045C	FAD1	fad1-ph	1.26707	0.079	1.09631	0.048	0.17586	0.079	7e-05
TOP2-4	TOP2-4	YDR021W	FAL1	fal1-1	0.74222	0.155	0.90247	0.101	-0.16153	0.154	0.00241
TOP2-4	TOP2-4	YDR339C	FCF1	fcf1-ph	1.10556	0.106	1.09259	0.047	0.02186	0.106	0.00024
TOP2-4	TOP2-4	YMR277W	FCP1	fcp1-1	1.11792	0.128	1.04527	0.039	0.07579	0.128	0.00041
TOP2-4	TOP2-4	YJR093C	FIP1	fip1-433	1.08384	0.125	0.9394	0.024	0.15394	0.125	0.00442	status=JK
TOP2-4	TOP2-4	YJR093C	FIP1	fip1-ph	0.97026	0.004	1.10555	0.062	-0.13254	0.004	0	status=JK
TOP2-4	TOP2-4	YDR373W	FRQ1	frq1-1	1.07977	0.053	1.12459	0.008	-0.04621	0.053	3e-05
TOP2-4	TOP2-4	YFL022C	FRS2	frs2-ph	0	0	0	0	0	0	#NUM!
TOP2-4	TOP2-4	YLR088W	GAA1	gaa1-ts	0.73178	0.568	0.80029	0.564	-0.23913	0.566	0.08188
TOP2-4	TOP2-4	YLR459W	GAB1	gab1-1	0	0	0	0	0	0	#NUM!
TOP2-4	TOP2-4	YLR459W	GAB1	gab1-2	0.78889	0.009	0.85579	0.053	-0.06344	0.009	4e-05	status=JK
TOP2-4	TOP2-4	YLR459W	GAB1	gab1-3	0	0	0	0	0	0	#NUM!	status=JK
TOP2-4	TOP2-4	YNL062C	GCD10	gcd10-506	0.9213	0.161	1.01176	0.112	-0.10247	0.16	0.00143
TOP2-4	TOP2-4	YJL125C	GCD14	gcd14-4	0.80014	0.283	0.9296	0.159	-0.16041	0.282	0.01099
TOP2-4	TOP2-4	YOR260W	GCD1	gcd1-502	0.98445	0.027	0.99494	0.114	-0.02566	0.027	0.00025	status=JK
TOP2-4	TOP2-4	YOR260W	GCD1	gcd1-ph	0.85527	0.033	0.85507	0.054	-0.00376	0.033	0.00049	status=JK
TOP2-4	TOP2-4	YLR291C	GCD7	gcd7-ph	1.24867	0.065	1.18608	0.031	0.05728	0.065	4e-05
TOP2-4	TOP2-4	YER136W	GDI1	gdi1-1	0.93379	0.021	1.03681	0.029	-0.10635	0.021	0.00017	status=JK
TOP2-4	TOP2-4	YKL104C	GFA1	gfa1-97	0.85743	0.032	0.83247	0.009	0.02741	0.032	0.00046	status=JK
TOP2-4	TOP2-4	YER133W	GLC7	glc7-10	0	0	0	0	-0.9088	0	#NUM!	status=JK
TOP2-4	TOP2-4	YER133W	GLC7	glc7-12	0.93186	0.084	0.97491	0.066	0.01969	0.083	0.0002
TOP2-4	TOP2-4	YDL207W	GLE1	gle1-2	0.94926	0.072	1.07374	0.088	-0.1227	0.072	0.00012
TOP2-4	TOP2-4	YDL207W	GLE1	gle1-4	0	0	0	0	0	0	#NUM!
TOP2-4	TOP2-4	YOR168W	GLN4	gln4-ph	1.36917	0.086	1.13142	0.056	0.24907	0.086	7e-05
TOP2-4	TOP2-4	YFL017C	GNA1	gna1-ts	0	0	0	0	0	0	#NUM!
TOP2-4	TOP2-4	YHR005C	GPA1	gpa1-ts	0.65823	0.761	0.54754	0.632	0.11802	0.758	0.18203
TOP2-4	TOP2-4	YGL142C	GPI10	gpi10-ph	1.01624	0.217	1.02114	0.064	-0.01338	0.216	0.00257
TOP2-4	TOP2-4	YGR216C	GPI1	gpi1-1	1.19008	0.152	1.12041	0.082	0.04526	0.152	0.00057
TOP2-4	TOP2-4	YDR302W	GPI11	gpi11-ph	0.73429	0.106	0.8215	0.108	-0.09729	0.106	0.00082
TOP2-4	TOP2-4	YMR281W	GPI12	gpi12-ph	0.90645	0.047	0.9337	0.052	-0.0255	0.047	0.0009	status=JK
TOP2-4	TOP2-4	YLL031C	GPI13	gpi13-3	1.08889	0.409	1.20311	0.078	-0.12382	0.407	0.01293
TOP2-4	TOP2-4	YLL031C	GPI13	gpi13-4	0	0	0	0	0	0	#NUM!	status=JK
TOP2-4	TOP2-4	YLL031C	GPI13	gpi13-5	1.30426	0.139	1.20466	0.057	0.09343	0.138	0.00033
TOP2-4	TOP2-4	YNL038W	GPI15	gpi15-ph	1.02891	0.147	1.07755	0.034	-0.04768	0.146	0.00079
TOP2-4	TOP2-4	YHR188C	GPI16	gpi16-ph	1.09133	0.044	1.12399	0.025	-0.04001	0.044	2e-05
TOP2-4	TOP2-4	YDR434W	GPI17	gpi17-ph	1.41435	0.046	1.30484	0.007	0.11032	0.046	1e-05
TOP2-4	TOP2-4	YDR437W	GPI19	gpi19-2	0.74341	0.042	0.82861	0.028	-0.09556	0.042	5e-05
TOP2-4	TOP2-4	YDR437W	GPI19	gpi19-2xh	0.89393	0.098	0.98164	0.008	0.12069	0.098	0.00036
TOP2-4	TOP2-4	YDR437W	GPI19	gpi19-ph	0.51077	0.085	0.72964	0.038	-0.26107	0.085	0.00125
TOP2-4	TOP2-4	YPL076W	GPI2	gpi2-1-7b	0.51391	0.149	0.68793	0.024	-0.1759	0.149	0.00626
TOP2-4	TOP2-4	YPL076W	GPI2	gpi2-774	0.74877	0.264	0.85428	0.113	-0.08509	0.263	0.01089
TOP2-4	TOP2-4	YDR331W	GPI8	gpi8-ts	0	0	0	0	0	0	#NUM!
TOP2-4	TOP2-4	YLL035W	GRC3	grc3-ph	0.92787	0.066	1.14516	0.023	-0.22589	0.066	0.0001
TOP2-4	TOP2-4	YBR121C	GRS1	grs1-ph	1.29577	0.002	1.11064	0.015	0.19143	0.002	0	status=JK
TOP2-4	TOP2-4	YLR293C	GSP1	gsp1-p162l	0.96974	0.041	1.00964	0.051	-0.03086	0.041	2e-05
TOP2-4	TOP2-4	YDR454C	GUK1	guk1-ph	0.97397	0.128	0.96745	0.111	0.01428	0.128	0.00572	status=JK
TOP2-4	TOP2-4	YGL245W	GUS1	gus1-ph	1.22512	0.093	1.18245	0.002	0.04316	0.093	0.00012
TOP2-4	TOP2-4	YJL091C	GWT1	gwt1-20	0	0	0	0	0	0	#NUM!
TOP2-4	TOP2-4	YMR290C	HAS1	has1-ph	1.04847	0.226	1.11335	0.048	-0.0907	0.225	0.00264
TOP2-4	TOP2-4	YDR044W	HEM13	hem13-ph	1.12933	0.097	0.99768	0.015	0.12876	0.096	0.00017
TOP2-4	TOP2-4	YOL123W	HRP1	hrp1-1	0.29267	0.338	0.35324	0.408	0.13462	0.337	0.18174
TOP2-4	TOP2-4	YOL123W	HRP1	hrp1-4	0.44319	0.213	0.45925	0.164	0.2846	0.213	0.0254
TOP2-4	TOP2-4	YOL123W	HRP1	hrp1-7	0	0	0	0	-0.15699	0	#NUM!
TOP2-4	TOP2-4	YPL204W	HRR25	hrr25-ph	0.94073	0.088	0.79262	0.034	0.1524	0.088	0.00022
TOP2-4	TOP2-4	YGL073W	HSF1	hsf1-848	0.95864	0.103	1.00122	0.043	-0.05122	0.103	0.00034
TOP2-4	TOP2-4	YOR020C	HSP10	hsp10-ts	0.78595	0.072	1.00497	0.051	-0.21258	0.071	0.00021
TOP2-4	TOP2-4	YPR033C	HTS1	hts1-1	1.0287	0.295	0.97995	0.188	0.01254	0.294	0.00604
TOP2-4	TOP2-4	YKL189W	HYM1	hym1-15	1.38986	0.141	1.20372	0.014	0.17929	0.141	0.00029
TOP2-4	TOP2-4	YEL034W	HYP2	hyp2-1	0.92697	0.067	0.85665	0.041	0.14508	0.067	0.0001
TOP2-4	TOP2-4	YEL034W	HYP2	hyp2-1159	1.01306	0.076	0.96272	0.087	0.16307	0.076	0.00012
TOP2-4	TOP2-4	YEL034W	HYP2	hyp2-2	0.26715	0.206	0.66281	0.084	-0.58014	0.205	0.08099
TOP2-4	TOP2-4	YEL034W	HYP2	hyp2-3	0.60339	0.182	0.65047	0.094	-0.17733	0.181	0.00695
TOP2-4	TOP2-4	YJR006W	POL31	hys2-ts	0.74156	0.329	0.81763	0.227	-0.07539	0.328	0.02038
TOP2-4	TOP2-4	YBL076C	ILS1	ils1-1	0.97444	0.034	1.00316	0.022	-0.03065	0.034	0.0004	status=JK
TOP2-4	TOP2-4	YNL075W	IMP4	imp4-2	0.59066	0.147	0.71183	0.148	-0.13455	0.146	0.00402
TOP2-4	TOP2-4	YHR085W	IPI1	ipi1-ph	0.79258	0.053	0.87188	0.033	-0.07514	0.053	8e-05
TOP2-4	TOP2-4	YNL182C	IPI3	ipi3-ph	0.83625	0.69	0.81919	0.487	-0.04824	0.687	0.09379
TOP2-4	TOP2-4	YPL209C	IPL1	ipl1-1	0.84088	0.04	1.01131	0.048	-0.24304	0.04	3e-05
TOP2-4	TOP2-4	YPL209C	IPL1	ipl1-2	1.06592	0.043	1.14517	0.034	-0.01881	0.043	2e-05
TOP2-4	TOP2-4	YBR011C	IPP1	ipp1-ph	0.61206	0.431	0.90408	0.104	-0.34919	0.429	0.06553
TOP2-4	TOP2-4	YIL026C	IRR1	irr1-1	1.11486	0.248	1.02003	0.108	0.08057	0.247	0.00291
TOP2-4	TOP2-4	YLR347C	KAP95	kap95-e126k	1.16012	0.143	1.12671	0.114	0.11932	0.143	0.00051
TOP2-4	TOP2-4	YLR347C	KAP95	kap95-l63a	0.84417	0.225	0.97892	0.104	-0.19549	0.224	0.0049
TOP2-4	TOP2-4	YJL034W	KAR2	kar2-159	1.35883	0.015	1.16504	0.169	0.16833	0.015	4e-05	status=JK
TOP2-4	TOP2-4	YDL108W	KIN28	kin28-ts	1.12162	0.09	1.11497	0.022	0.01829	0.089	0.00014
TOP2-4	TOP2-4	YHR186C	KOG1	kog1-1	1.1939	0.061	1.0631	0.041	0.13744	0.061	4e-05
TOP2-4	TOP2-4	YER038C	KRE29	kre29-ts2	1.49076	0.027	1.26087	0.029	0.22517	0.027	0.00011	status=JK
TOP2-4	TOP2-4	YOR336W	KRE5	kre5-ts2	0.54507	0.408	0.88983	0.072	-0.31857	0.406	0.0755
TOP2-4	TOP2-4	YCL059C	KRR1	krr1-17	1.09569	0.089	1.07872	0.04	-0.00201	0.088	0.00217	status=JK
TOP2-4	TOP2-4	YCL059C	KRR1	krr1-18	0.82553	0.212	0.86806	0.147	-0.07429	0.211	0.00438
TOP2-4	TOP2-4	YOR181W	LAS17	las17-1	0.55966	0.192	0.6319	0.076	-0.07047	0.192	0.01011
TOP2-4	TOP2-4	YOR181W	LAS17	las17-13	0	0	0	0	0	0	#NUM!
TOP2-4	TOP2-4	YOR181W	LAS17	las17-14	0.99838	0.064	1.0172	0.028	-0.02441	0.064	7e-05
TOP2-4	TOP2-4	YMR296C	LCB1	lcb1-10	0.48774	0.376	0.50415	0.315	-0.37082	0.375	0.081
TOP2-4	TOP2-4	YMR296C	LCB1	lcb1-2	0.80807	0.38	0.74613	0.289	0.06852	0.379	0.02381
TOP2-4	TOP2-4	YMR296C	LCB1	lcb1-4	0.60541	0.199	0.68994	0.135	-0.09181	0.199	0.00895
TOP2-4	TOP2-4	YMR296C	LCB1	lcb1-5	0.86746	0.075	0.9076	0.059	0.00752	0.075	0.00018
TOP2-4	TOP2-4	YDR062W	LCB2	lcb2-1	0.10998	0.139	0.17775	0.208	-0.10665	0.139	0.21209
TOP2-4	TOP2-4	YDR062W	LCB2	lcb2-16	0.52991	0.422	0.60092	0.339	0.0362	0.421	0.08687
TOP2-4	TOP2-4	YDR062W	LCB2	lcb2-19	0.29171	0.065	0.47462	0.092	-0.20114	0.065	0.00294
TOP2-4	TOP2-4	YDR062W	LCB2	lcb2-2	0.24156	0.19	0.20829	0.075	0.02445	0.189	0.08437
TOP2-4	TOP2-4	YMR298W	LIP1	lip1-ph	1.12802	0.027	1.04806	0.013	0.08623	0.027	0.00019	status=JK
TOP2-4	TOP2-4	YBL026W	LSM2	lsm2-ph	1.35962	0.049	1.36785	0.071	-0.00689	0.049	1e-05
TOP2-4	TOP2-4	YNL006W	LST8	lst8-15	1.13854	0.073	0.9581	0.021	0.17395	0.073	7e-05
TOP2-4	TOP2-4	YNL006W	LST8	lst8-6	0.34109	0.006	0.4675	0.134	-0.11862	0.006	0.00011	status=JK
TOP2-4	TOP2-4	YDL087C	LUC7	luc7-1	1.19333	0.297	1.21836	0.15	-0.01213	0.296	0.00401
TOP2-4	TOP2-4	YKL021C	MAK11	mak11-2	1.1161	0.157	1.12071	0.084	-0.02397	0.156	0.00075
TOP2-4	TOP2-4	YKL021C	MAK11	mak11-ph	1.03949	0.176	1.09828	0.036	-0.07071	0.175	0.0013
TOP2-4	TOP2-4	YAL025C	MAK16	mak16-ph	0.7316	0.122	0.85369	0.097	-0.13839	0.121	0.00124
TOP2-4	TOP2-4	YDR060W	MAK21	mak21-1	0.9808	0.154	0.92449	0.072	0.03752	0.153	0.00103
TOP2-4	TOP2-4	YDR060W	MAK21	mak21-3	0.85158	0.114	1.14988	0.119	-0.30571	0.114	0.00065
TOP2-4	TOP2-4	YBR142W	MAK5	mak5-ph	0.97451	0.035	1.0434	0.043	-0.06858	0.034	1e-05
TOP2-4	TOP2-4	YLR163C	MAS1	mas1-1	1.21631	0.107	1.11074	0.077	0.13002	0.107	0.00019
TOP2-4	TOP2-4	YHR024C	MAS2	mas2-10	0.73558	0.016	1.10087	0.041	-0.36808	0.016	0.00016	status=JK
TOP2-4	TOP2-4	YDL003W	MCD1	mcd1-73	1.09718	0.122	1.06553	0.062	0.01685	0.122	0.00038
TOP2-4	TOP2-4	YKL165C	MCD4	mcd4-174	0.5673	0.67	0.50006	0.579	0.09534	0.668	0.18903
TOP2-4	TOP2-4	YIL150C	MCM10	mcm10-1	1.00037	0.31	0.96617	0.135	-0.06297	0.309	0.00754
TOP2-4	TOP2-4	YIL150C	MCM10	mcm10-43	1.14416	0.051	1.08985	0.039	0.08029	0.051	2e-05
TOP2-4	TOP2-4	YMR043W	MCM1	mcm1-ph	0.18069	0.226	0.20209	0.269	0.05988	0.225	0.20819
TOP2-4	TOP2-4	YBL023C	MCM2	mcm2-1	1.18269	0.147	1.04586	0.075	0.12611	0.146	0.00052
TOP2-4	TOP2-4	YEL032W	MCM3	mcm3-1	0.74538	0.216	0.76664	0.026	-0.00669	0.215	0.0062
TOP2-4	TOP2-4	YPR019W	MCM4	mcm4-ph	1.25344	0.06	1.16952	0.008	0.0826	0.06	3e-05
TOP2-4	TOP2-4	YMR112C	MED11	med11-ts	0.47435	0.049	0.5825	0.023	-0.11617	0.049	0.0035	status=JK
TOP2-4	TOP2-4	YOR174W	MED4	med4-54	0.00735	0.013	0.018	0.031	0.00733	0.013	0.42265	status=JK
TOP2-4	TOP2-4	YOR174W	MED4	med4-6	0.40529	0.105	0.49134	0.108	-0.11099	0.105	0.00457
TOP2-4	TOP2-4	YHR058C	MED6	med6-ph	1.02172	0.004	0.9686	0.04	0.04381	0.004	0	status=JK
TOP2-4	TOP2-4	YHR058C	MED6	med6-ts	0.7742	0.025	0.84076	0.073	-0.14527	0.025	0.00036	status=JK
TOP2-4	TOP2-4	YHR058C	MED6	med6-ts	0.94583	0.107	0.94145	0.023	0.02574	0.107	0.0004
TOP2-4	TOP2-4	YOL135C	MED7	med7-141	0.86542	0.038	0.94328	0.108	-0.06063	0.038	0.00064	status=JK
TOP2-4	TOP2-4	YOL135C	MED7	med7-163	0.94768	0.135	0.86749	0.113	0.09014	0.134	0.00078
TOP2-4	TOP2-4	YBR193C	MED8	med8-39	1.26109	0.056	1.19523	0.04	0.04356	0.056	0.00066	status=JK
TOP2-4	TOP2-4	YBR193C	MED8	med8-51	1.12404	0.034	1.04763	0.018	0.06686	0.034	0.00031	status=JK
TOP2-4	TOP2-4	YGR264C	MES1	mes1-1	0.81022	0.185	0.86046	0.015	-0.05785	0.184	0.00312
TOP2-4	TOP2-4	YIL046W	MET30	met30-6	0.8208	0.039	1.06799	0.059	-0.25428	0.039	3e-05
TOP2-4	TOP2-4	YIL046W	MET30	met30-9	0.92015	0.647	1.13617	0.123	-0.26369	0.645	0.06538
TOP2-4	TOP2-4	YPL169C	MEX67	mex67-ts5	0.97286	0.079	1.1071	0.01	-0.12951	0.079	0.0022	status=JK
TOP2-4	TOP2-4	YOR232W	MGE1	mge1-100	1.27899	0.051	1.1425	0.044	0.13175	0.051	2e-05
TOP2-4	TOP2-4	YKL089W	MIF2	mif2-3	0.71612	0.28	0.71054	0.236	-0.04005	0.279	0.01448
TOP2-4	TOP2-4	YEL019C	MMS21	mms21-1	0.88537	0.075	0.99821	0.114	-0.10437	0.075	0.00017
TOP2-4	TOP2-4	YFL034C-B	MOB2	mob2-11	0.66393	0.098	0.7936	0.08	-0.15571	0.097	0.00086
TOP2-4	TOP2-4	YFL034C-B	MOB2	mob2-14	0.98389	0.035	0.76763	0.052	0.16046	0.035	0.00041	status=JK
TOP2-4	TOP2-4	YFL034C-B	MOB2	mob2-19	1.10289	0.077	0.89546	0.033	0.27903	0.077	0.00162	status=JK
TOP2-4	TOP2-4	YFL034C-B	MOB2	mob2-20	1.18294	0.165	1.00444	0.019	0.36161	0.164	0.0064	status=JK
TOP2-4	TOP2-4	YFL034C-B	MOB2	mob2-22	0.88513	0.128	0.81398	0.079	0.06206	0.128	0.00082
TOP2-4	TOP2-4	YFL034C-B	MOB2	mob2-24	0.56075	0.651	0.52403	0.606	0.05745	0.649	0.18339
TOP2-4	TOP2-4	YFL034C-B	MOB2	mob2-26	1.13567	0.391	0.82418	0.002	0.31169	0.389	0.01013
TOP2-4	TOP2-4	YFL034C-B	MOB2	mob2-28	0	0	0	0	-0.81987	0	#NUM!	status=JK
TOP2-4	TOP2-4	YFL034C-B	MOB2	mob2-34	0.42435	0.503	0.4215	0.49	-0.39442	0.501	0.19008
TOP2-4	TOP2-4	YFL034C-B	MOB2	mob2-36	0.41353	0.479	0.41662	0.481	-0.40501	0.478	0.18284
TOP2-4	TOP2-4	YFL034C-B	MOB2	mob2-38	0.76967	0.033	0.90889	0.068	-0.05036	0.033	2e-05
TOP2-4	TOP2-4	YFL034C-B	MOB2	mob2-40	0.50562	0.359	0.60594	0.311	-0.31326	0.358	0.06689
TOP2-4	TOP2-4	YFL034C-B	MOB2	mob2-8	0.78972	0.065	0.843	0.072	-0.03038	0.065	0.00015
TOP2-4	TOP2-4	YPL082C	MOT1	mot1-1033	0.66509	0.319	1.10072	0.104	-0.39372	0.318	0.02512
TOP2-4	TOP2-4	YDL028C	MPS1	mps1-1	0.17227	0.129	0.54333	0.27	-0.62148	0.129	0.07578
TOP2-4	TOP2-4	YDL028C	MPS1	mps1-3796	0.98749	0.05	1.04761	0.013	0.19078	0.05	4e-05
TOP2-4	TOP2-4	YDL028C	MPS1	mps1-417	1.00405	0.143	1.02231	0.009	0.20728	0.143	0.00079
TOP2-4	TOP2-4	YDL028C	MPS1	mps1-6	0	0	0	0	-0.79313	0	#NUM!
TOP2-4	TOP2-4	YGL075C	MPS2	mps2-1	0.54365	0.492	0.67362	0.547	-0.22574	0.491	0.11433
TOP2-4	TOP2-4	YGL075C	MPS2	mps2-2	0.60977	0.39	0.70571	0.326	-0.15987	0.388	0.05204
TOP2-4	TOP2-4	YJL019W	MPS3	mps3-1	0.03894	0.067	0.06935	0.12	0.0388	0.067	0.42265	status=JK
TOP2-4	TOP2-4	YJL019W	MPS3	mps3-7	0	0	0	0	0	0	#NUM!
TOP2-4	TOP2-4	YOR370C	MRS6	mrs6-2	1.15637	0.011	1.08869	0.03	0.06211	0.011	3e-05	status=JK
TOP2-4	TOP2-4	YLR116W	MSL5	msl5-9	0.98732	0.077	1.14387	0.071	-0.14636	0.077	0.00013
TOP2-4	TOP2-4	YLR116W	MSL5	msl5-ph	1.18645	0.063	1.1878	0.051	0.00263	0.063	4e-05
TOP2-4	TOP2-4	YDR208W	MSS4	mss4-102	0.11032	0.102	0.11428	0.076	-0.00836	0.102	0.12015
TOP2-4	TOP2-4	YDR208W	MSS4	mss4-103	1.15659	0.064	1.07769	0.037	0.08492	0.063	5e-05
TOP2-4	TOP2-4	YGR158C	MTR3	mtr3-ts	0.32777	0.081	0.34137	0.104	-0.01653	0.08	0.0039
TOP2-4	TOP2-4	YJL050W	MTR4	mtr4-1	1.2827	0.093	1.10447	0.04	0.17606	0.093	0.00011
TOP2-4	TOP2-4	YAL034W-A	MTW1	mtw1-ts	1.06124	0.149	0.99906	0.113	0.03439	0.149	0.00075
TOP2-4	TOP2-4	YNR043W	MVD1	mvd1-1296	0.85746	0.018	0.84562	0.042	0.02024	0.018	0
TOP2-4	TOP2-4	YOR326W	MYO2	myo2-14	0.51192	0.506	0.51617	0.508	-0.47374	0.505	0.13641
TOP2-4	TOP2-4	YOR326W	MYO2	myo2-16	1.24792	0.023	1.07343	0.009	0.2596	0.023	0
TOP2-4	TOP2-4	YPL190C	NAB3	nab3-11	0.10154	0.096	0.28203	0.223	-0.17208	0.096	0.12507
TOP2-4	TOP2-4	YLR457C	NBP1	nbp1-1	1.42892	0.045	1.23975	0.012	0.1919	0.045	1e-05
TOP2-4	TOP2-4	YGL091C	NBP35	nbp35-ph	0.57182	0.084	0.77356	0.062	-0.22531	0.084	0.00719	status=JK
TOP2-4	TOP2-4	YML031W	NDC1	ndc1-4	0.18421	0.096	0.38476	0.288	-0.13504	0.096	0.07969	status=JK
TOP2-4	TOP2-4	YIL048W	NEO1	neo1-2	1.2654	0.077	1.09187	0.029	0.17502	0.076	6e-05
TOP2-4	TOP2-4	YDL208W	NHP2	nhp2-ph	1.16969	0.018	1.10578	0.029	0.05922	0.018	8e-05	status=JK
TOP2-4	TOP2-4	YPL211W	NIP7	nip7-1	0.79124	0.059	0.89147	0.023	-0.10133	0.059	0.00012
TOP2-4	TOP2-4	YHR170W	NMD3	nmd3-4	1.03622	0.09	1.0802	0.014	-0.0505	0.09	0.00018
TOP2-4	TOP2-4	YLR195C	NMT1	nmt1-181	0.37767	0.153	0.48197	0.071	-0.07863	0.152	0.05045	status=JK
TOP2-4	TOP2-4	YJR112W	NNF1	nnf1-17	1.09463	0.08	1.03552	0.073	-0.02819	0.08	0.00011
TOP2-4	TOP2-4	YJR112W	NNF1	nnf1-48	1.1743	0.027	1.11815	0	0.05511	0.027	0
TOP2-4	TOP2-4	YJR112W	NNF1	nnf1-77	1.16305	0.019	1.15596	0.017	0.03998	0.019	0
TOP2-4	TOP2-4	YLR002C	NOC3	noc3-ph	1.06121	0.061	0.97636	0.035	0.07997	0.06	5e-05
TOP2-4	TOP2-4	YPL093W	NOG1	nog1-1	0.74511	0.535	1.024	0.099	-0.3297	0.533	0.06873
TOP2-4	TOP2-4	YNR053C	NOG2	nog2-1	0.92272	0.055	0.95213	0.009	-0.03213	0.054	6e-05
TOP2-4	TOP2-4	YDL014W	NOP1	nop1-2	0	0	0	0	-1.22468	0	#NUM!	status=JK
TOP2-4	TOP2-4	YDL014W	NOP1	nop1-3	1.41218	0.089	1.30022	0.053	0.18238	0.089	7e-05
TOP2-4	TOP2-4	YNL061W	NOP2	nop2-10	0	0	0	0	-0.84267	0	#NUM!	status=JK
TOP2-4	TOP2-4	YNL061W	NOP2	nop2-3	0.85565	0.16	0.90654	0.052	0.00988	0.159	0.00174
TOP2-4	TOP2-4	YNL061W	NOP2	nop2-4	0.88762	0.165	0.91928	0.081	-0.05198	0.164	0.00171
TOP2-4	TOP2-4	YNL061W	NOP2	nop2-5	0.67129	0.117	0.76456	0.075	-0.07962	0.116	0.00142
TOP2-4	TOP2-4	YNL061W	NOP2	nop2-6	0.94572	0.038	0.89956	0.008	0.21675	0.038	2e-05
TOP2-4	TOP2-4	YNL061W	NOP2	nop2-9	0.48488	0.158	0.59705	0.13	-0.24242	0.158	0.00876
TOP2-4	TOP2-4	YPL043W	NOP4	nop4-3	0	0	0	0	0	0	#NUM!	status=JK
TOP2-4	TOP2-4	YLR197W	NOP56	nop56-ph	1.07979	0.016	0.89611	0.05	0.1588	0.016	7e-05	status=JK
TOP2-4	TOP2-4	YGR103W	NOP7	nop7-1	0.99991	0.109	1.0646	0.029	-0.05545	0.109	0.00035
TOP2-4	TOP2-4	YOL144W	NOP8	nop8-101	1.16758	0.046	1.07887	0.005	0.08919	0.046	2e-05
TOP2-4	TOP2-4	YJR072C	NPA3	npa3-ph	1.43717	0.074	1.05598	0.053	0.38405	0.074	4e-05
TOP2-4	TOP2-4	YLR007W	NSE1	nse1-16	0.77138	0.038	0.86641	0.014	-0.09328	0.038	0.00081	status=JK
TOP2-4	TOP2-4	YDR288W	NSE3	nse3-ph	1.11827	0.098	1.00097	0.01	0.11505	0.098	0.00018
TOP2-4	TOP2-4	YDR288W	NSE3	nse3-ts3	0.91923	0.131	0.91167	0.022	-0.0143	0.131	0.00079
TOP2-4	TOP2-4	YDR288W	NSE3	nse3-ts4	1.19823	0.301	1.18796	0.03	0.26368	0.3	0.00414
TOP2-4	TOP2-4	YDL105W	NSE4	nse4-ph	1.10393	0.016	1.00494	0.023	0.10223	0.016	7e-05	status=JK
TOP2-4	TOP2-4	YDL105W	NSE4	nse4-ts1	0.77115	0.12	0.90244	0.007	-0.14613	0.119	0.00101
TOP2-4	TOP2-4	YDL105W	NSE4	nse4-ts2	0.88801	0.038	0.93339	0.008	-0.02969	0.037	2e-05
TOP2-4	TOP2-4	YDL105W	NSE4	nse4-ts3	0.78726	0.059	0.96426	0.031	-0.16612	0.058	0.00011
TOP2-4	TOP2-4	YDL105W	NSE4	nse4-ts4	0.7786	0.117	0.93049	0.095	-0.17476	0.116	0.00091
TOP2-4	TOP2-4	YML023C	NSE5	nse5-ts1	0.78575	0.092	0.97066	0.098	-0.16784	0.092	0.00044
TOP2-4	TOP2-4	YML023C	NSE5	nse5-ts2	1.14225	0.109	1.01811	0.033	0.13468	0.108	0.00023
TOP2-4	TOP2-4	YML023C	NSE5	nse5-ts3	0.99665	0.087	1.00015	0.02	-0.01039	0.086	0.00018
TOP2-4	TOP2-4	YML023C	NSE5	nse5-ts4	0.66385	0.082	0.88905	0.06	-0.20179	0.082	0.0051	status=JK
TOP2-4	TOP2-4	YPL233W	NSL1	nsl1-5	0.98695	0.025	1.07466	0.019	-0.08957	0.025	0
TOP2-4	TOP2-4	YPL233W	NSL1	nsl1-6	1.37314	0.217	1.29776	0.091	0.07831	0.216	0.00106
TOP2-4	TOP2-4	YER009W	NTF2	ntf2-h104y	1.37973	0.007	1.21972	0.022	0.19578	0.007	1e-05	status=JK
TOP2-4	TOP2-4	YER009W	NTF2	ntf2-ph	1.36458	0.091	1.15443	0.028	0.18069	0.09	8e-05
TOP2-4	TOP2-4	YOL069W	NUF2	nuf2-61	1.12123	0.126	1.01096	0.074	0.0936	0.125	0.00039
TOP2-4	TOP2-4	YOL069W	NUF2	nuf2-ph	1.4397	0.09	1.14661	0.04	0.29068	0.09	7e-05
TOP2-4	TOP2-4	YER006W	NUG1	nug1-2	1.33624	0.095	1.06123	0.044	0.2833	0.095	0.0001
TOP2-4	TOP2-4	YGL092W	NUP145	nup145-r4	1.06607	0.051	1.06264	0.025	0.00559	0.051	0.00076	status=JK
TOP2-4	TOP2-4	YIL115C	NUP159	nup159-1	0.83284	0.115	0.94145	0.1	-0.10504	0.114	0.00071
TOP2-4	TOP2-4	YJL039C	NUP192	nup192-15	1.01757	0.097	1.05231	0.07	-0.04521	0.096	0.00023
TOP2-4	TOP2-4	YGR119C	NUP57	nup57-e17	0.14742	0.192	0.13708	0.19	0.07463	0.191	0.22141
TOP2-4	TOP2-4	YDL193W	NUS1	nus1-ph	1.16956	0.007	1.16166	0.029	0.00234	0.007	1e-05	status=JK
TOP2-4	TOP2-4	YPR168W	NUT2	nut2-ts	0.83082	0.067	0.76442	0.026	0.06415	0.067	0.00215	status=JK
TOP2-4	TOP2-4	YGR179C	OKP1	okp1-5	1.14264	0.05	1.15032	0.015	-0.00482	0.05	2e-05
TOP2-4	TOP2-4	YGL055W	OLE1	ole1-m2	0.68041	0.119	0.86978	0.073	-0.17532	0.119	0.00144
TOP2-4	TOP2-4	YML065W	ORC1	orc1-ph	0.79984	0.134	0.70197	0.051	0.12335	0.133	0.00125
TOP2-4	TOP2-4	YBR060C	ORC2	orc2-1	1.22336	0.039	1.16163	0.072	0.06159	0.039	0.00034	status=JK
TOP2-4	TOP2-4	YBR060C	ORC2	orc2-2	1.28139	0.011	1.15588	0.021	0.11942	0.011	2e-05	status=JK
TOP2-4	TOP2-4	YBR060C	ORC2	orc2-3	1.32209	0.048	1.15845	0.02	0.16179	0.048	1e-05
TOP2-4	TOP2-4	YBR060C	ORC2	orc2-4	0.85596	0.205	0.9057	0.107	-0.06734	0.204	0.00359
TOP2-4	TOP2-4	YLL004W	ORC3	orc3-70	1.13456	0.044	1.06597	0.072	0.04852	0.044	0.0005	status=JK
TOP2-4	TOP2-4	YNL261W	ORC5	orc5-70	1.13249	0.044	1.01719	0.08	0.07125	0.044	0.0005	status=JK
TOP2-4	TOP2-4	YHR118C	ORC6	orc6-ph	0.84739	0.066	0.818	0.055	0.02921	0.066	0.00013
TOP2-4	TOP2-4	YJL002C	OST1	ost1-6	0.96019	0.11	1.21999	0.014	-0.26604	0.109	0.00041
TOP2-4	TOP2-4	YOR103C	OST2	ost2-ph	0.03203	0.055	0.06384	0.111	0.03191	0.055	0.42265	status=JK
TOP2-4	TOP2-4	YJL104W	PAM16	pam16-3	0.91627	0.117	1.02014	0.049	-0.1027	0.117	0.00057
TOP2-4	TOP2-4	YLR008C	PAM18	pam18-1	1.03586	0.02	1.10825	0.017	-0.08084	0.02	0.00013	status=JK
TOP2-4	TOP2-4	YIR006C	PAN1	pan1-4	1.04396	0.005	1.02212	0.045	0.01447	0.005	1e-05	status=JK
TOP2-4	TOP2-4	YKR002W	PAP1	pap1-1	1.0037	0.077	0.96627	0.055	0.03119	0.076	0.00012
TOP2-4	TOP2-4	YCL052C	PBN1	pbn1-ph	1.10096	0.587	1.10283	0.303	-0.06833	0.585	0.03305
TOP2-4	TOP2-4	YDR228C	PCF11	pcf11-1	0.70175	0.199	0.80087	0.22	-0.31084	0.199	0.00589
TOP2-4	TOP2-4	YDR228C	PCF11	pcf11-2	0.87884	0.094	0.97237	0.036	-0.13439	0.093	0.00376	status=JK
TOP2-4	TOP2-4	YDR228C	PCF11	pcf11-ts10	1.1356	0.114	1.08144	0.051	0.12144	0.114	0.00028
TOP2-4	TOP2-4	YDR228C	PCF11	pcf11-ts2	0.97865	0.063	1.08325	0.06	-0.08625	0.063	7e-05
TOP2-4	TOP2-4	YDR228C	PCF11	pcf11-ts9	1.02904	0.282	1.07542	0.006	0.01527	0.281	0.0053
TOP2-4	TOP2-4	YDR113C	PDS1	pds1-128	1.06159	0.033	1.0517	0.031	0.0059	0.032	0.00031	status=JK
TOP2-4	TOP2-4	YMR076C	PDS5	pds5-1	0.93987	0.328	1.09797	0.071	-0.13034	0.327	0.01058
TOP2-4	TOP2-4	YOR122C	PFY1	pfy1-13	0.74876	0.099	0.7469	0.011	0.00131	0.099	0.00063
TOP2-4	TOP2-4	YOR122C	PFY1	pfy1-14	1.29211	0.229	1.1476	0.127	0.36764	0.228	0.00149
TOP2-4	TOP2-4	YOR122C	PFY1	pfy1-4	0.79276	0.124	0.77099	0.042	-0.12991	0.124	0.00104
TOP2-4	TOP2-4	YNL158W	PGA1	pga1-ph	1.28468	0.097	1.18684	0.058	0.08886	0.097	0.00012
TOP2-4	TOP2-4	YML125C	PGA3	pga3-ph	1.16738	0.057	1.11224	0.008	0.05861	0.057	3e-05
TOP2-4	TOP2-4	YBR196C	PGI1	pgi1-2	1.27039	0.047	1.09682	0.008	0.16768	0.047	1e-05
TOP2-4	TOP2-4	YJL097W	PHS1	phs1-1	1.1926	0.131	1.12392	0.084	0.06427	0.13	0.00036
TOP2-4	TOP2-4	YJL097W	PHS1	phs1-ph	1.49612	0.02	1.19372	0.004	0.30255	0.02	6e-05	status=JK
TOP2-4	TOP2-4	YNL267W	PIK1	pik1-104	0.29326	0.384	0.32044	0.415	0.2922	0.383	0.22447
TOP2-4	TOP2-4	YNL267W	PIK1	pik1-139	0.00033	0.001	0	0	0.00033	0.001	0.42265	status=JK
TOP2-4	TOP2-4	YBL105C	PKC1	pkc1-1	1.17529	0.078	1.04244	0.024	0.12947	0.077	8e-05
TOP2-4	TOP2-4	YBL105C	PKC1	pkc1-2	0.70418	0.118	0.66847	0.067	-0.06756	0.118	0.00926	status=JK
TOP2-4	TOP2-4	YBL105C	PKC1	pkc1-3	1.05557	0.063	0.89395	0.035	0.11646	0.062	6e-05
TOP2-4	TOP2-4	YBL105C	PKC1	pkc1-4	0.79895	0.018	0.80814	0.034	0.02686	0.017	0
TOP2-4	TOP2-4	YBL105C	PKC1	pkc1-ts	1.18881	0.023	1.01072	0.065	0.24921	0.023	0.00013	status=JK
TOP2-4	TOP2-4	YER003C	PMI40	pmi40-ph	0.88886	0.289	1.02874	0.18	-0.17606	0.287	0.00861
TOP2-4	TOP2-4	YML069W	POB3	pob3-7	0.91857	0.044	0.91934	0.072	0.09125	0.044	0.00075	status=JK
TOP2-4	TOP2-4	YML069W	POB3	pob3-l78r	0.59932	0.2	0.81178	0.084	-0.19056	0.199	0.00924
TOP2-4	TOP2-4	YML069W	POB3	pob3-q308k	0.18515	0.096	0.19435	0.013	-0.63951	0.096	0.03097
TOP2-4	TOP2-4	YNL102W	POL1	pol1-1	0.89805	0.327	0.92959	0.037	-0.05079	0.326	0.01191
TOP2-4	TOP2-4	YNL102W	POL1	pol1-12	0.65169	0.166	0.57145	0.19	-0.00497	0.166	0.00433
TOP2-4	TOP2-4	YNL102W	POL1	pol1-13	0.93143	0.134	0.98882	0.192	-0.01753	0.133	0.0008
TOP2-4	TOP2-4	YNL102W	POL1	pol1-17	0.04785	0.047	0.08486	0.064	-0.04056	0.047	0.22289	status=JK
TOP2-4	TOP2-4	YNL102W	POL1	pol1-2	0.57992	0.234	0.58457	0.065	-0.01788	0.233	0.01583
TOP2-4	TOP2-4	YBL035C	POL12	pol12-ts	1.01283	0.138	0.92742	0.045	0.07395	0.137	0.00068
TOP2-4	TOP2-4	YNL102W	POL1	pol1-ts	0.76116	0.12	0.6939	0.093	0.1041	0.119	0.00105
TOP2-4	TOP2-4	YNL262W	POL2	pol2-12	0.92327	0.083	0.86968	0.067	0.0438	0.083	0.0002
TOP2-4	TOP2-4	YJR006W	POL31	pol31-ph	1.29267	0.121	1.2189	0.1	0.07375	0.121	0.00023
TOP2-4	TOP2-4	YEL055C	POL5	pol5-1	1.10667	0.193	1.03493	0.158	0.10934	0.192	0.00142
TOP2-4	TOP2-4	YEL055C	POL5	pol5-2	0.94837	0.207	0.99463	0.2	-0.10157	0.206	0.00275
TOP2-4	TOP2-4	YEL055C	POL5	pol5-3	0.74455	0.144	0.96709	0.109	-0.21633	0.144	0.00193
TOP2-4	TOP2-4	YNL282W	POP3	pop3-ph	0.69055	0.345	0.88065	0.313	-0.2562	0.344	0.02798
TOP2-4	TOP2-4	YBR257W	POP4	pop4-ph	0.85707	0.084	0.79693	0.032	0.06296	0.083	0.00026
TOP2-4	TOP2-4	YBR167C	POP7	pop7-ph	1.37929	0.04	1.28719	0.049	0.09516	0.039	1e-05
TOP2-4	TOP2-4	YER012W	PRE1	pre1-1	1.1531	0.245	0.85912	0.027	0.29643	0.244	0.00254
TOP2-4	TOP2-4	YPR103W	PRE2	pre2-1	0.57846	0.669	0.54444	0.632	0.07027	0.666	0.18202
TOP2-4	TOP2-4	YPR103W	PRE2	pre2-127	1.22949	0.096	1.12194	0.032	0.11166	0.095	0.00013
TOP2-4	TOP2-4	YPR103W	PRE2	pre2-2	0.6063	0.7	0.6041	0.698	-0.5058	0.698	0.18186
TOP2-4	TOP2-4	YPR103W	PRE2	pre2-75	1.14761	0.214	1.06985	0.129	0.03355	0.213	0.00173
TOP2-4	TOP2-4	YPR103W	PRE2	pre2-v214a	1.36909	0.197	1.15035	0.094	0.25423	0.196	0.00683	status=JK
TOP2-4	TOP2-4	YJL001W	PRE3	pre3-2	1.15729	0.034	1.13673	0.035	0.02642	0.034	1e-05
TOP2-4	TOP2-4	YFR050C	PRE4	pre4-ph	0.96822	0.037	0.9614	0.009	0.00844	0.037	2e-05
TOP2-4	TOP2-4	YOL038W	PRE6	pre6-ph	1.35419	0.144	1.12824	0.075	0.21654	0.144	0.00033
TOP2-4	TOP2-4	YBL041W	PRE7	pre7-ph	1.55598	0.07	1.23457	0.059	0.31244	0.07	3e-05
TOP2-4	TOP2-4	YIR008C	PRI1	pri1-m4	0.80575	0.145	0.90928	0.13	-0.08307	0.144	0.00156
TOP2-4	TOP2-4	YKL045W	PRI2	pri2-1	1.25695	0.093	1.01169	0.144	0.20128	0.092	0.00181	status=JK
TOP2-4	TOP2-4	YER023W	PRO3	pro3-ph	1.04346	0.041	0.95201	0.063	0.09101	0.041	0.00052	status=JK
TOP2-4	TOP2-4	YDL043C	PRP11	prp11-ts	0.88351	0.024	1.07864	0.037	-0.1896	0.023	0.00024	status=JK
TOP2-4	TOP2-4	YKR086W	PRP16	prp16-2	1.06802	0.226	1.16413	0.091	-0.08654	0.225	0.0025
TOP2-4	TOP2-4	YKR086W	PRP16	prp16-ts	0.93904	0.012	0.98969	0.026	-0.049	0.012	5e-05	status=JK
TOP2-4	TOP2-4	YGR006W	PRP18	prp18-1202	0.31685	0.332	0.41196	0.421	-0.09886	0.331	0.1522
TOP2-4	TOP2-4	YGR006W	PRP18	prp18-ts	0.47314	0.547	0.49108	0.572	0.05686	0.545	0.18219
TOP2-4	TOP2-4	YLL036C	PRP19	prp19-1	0.4084	0.455	0.48054	0.397	-0.08796	0.453	0.17033
TOP2-4	TOP2-4	YNR011C	PRP2	prp2-1	0.93135	0.025	0.94642	0.045	-0.02801	0.025	1e-05
TOP2-4	TOP2-4	YJL203W	PRP21	prp21-ts	0.83589	0.081	1.1426	0.023	-0.3045	0.081	0.00025
TOP2-4	TOP2-4	YER013W	PRP22	prp22-1	0.68153	0.048	0.92762	0.021	-0.24941	0.048	0.00168	status=JK
TOP2-4	TOP2-4	YMR268C	PRP24	prp24-ts	1.22831	0.06	1.11238	0.007	0.11499	0.06	3e-05
TOP2-4	TOP2-4	YDR243C	PRP28	prp28-101	1.0982	0.079	1.14609	0.022	-0.04473	0.079	0.0001
TOP2-4	TOP2-4	YDR473C	PRP3	prp3-1	0.81494	0.232	1.01653	0.025	-0.19002	0.231	0.0059
TOP2-4	TOP2-4	YGR091W	PRP31	prp31-1	1.04869	0.179	1.11984	0.098	-0.02669	0.178	0.00133
TOP2-4	TOP2-4	YGR091W	PRP31	prp31-ts	1.01556	0.063	1.0079	0.087	-0.0597	0.063	7e-05
TOP2-4	TOP2-4	YGR075C	PRP38	prp38-1	1.22286	0.154	1.12748	0.059	0.08885	0.153	0.00054
TOP2-4	TOP2-4	YML046W	PRP39	prp39-1	1.33138	0.23	1.20168	0.085	0.15152	0.229	0.00139
TOP2-4	TOP2-4	YPR178W	PRP4	prp4-1	1.11022	0.094	1.14594	0.047	-0.04087	0.094	0.00017
TOP2-4	TOP2-4	YDR235W	PRP42	prp42-ph	0.31432	0.294	0.16704	0.039	0.12624	0.292	0.12166
TOP2-4	TOP2-4	YGL120C	PRP43	prp43-ts2	0.8984	0.677	0.95905	0.133	-0.06287	0.675	0.07684
TOP2-4	TOP2-4	YPR178W	PRP4	prp4-ts	0.99373	0.134	1.11956	0.099	-0.14878	0.134	0.00067
TOP2-4	TOP2-4	YBR237W	PRP5	prp5-1	1.16057	0.246	1.17464	0.086	-0.00777	0.245	0.00253
TOP2-4	TOP2-4	YBR055C	PRP6	prp6-1	1.33384	0.097	1.22786	0.053	0.15287	0.097	0.00011
TOP2-4	TOP2-4	YBR055C	PRP6	prp6-ts	1.18813	0.019	1.13636	0.041	0.00769	0.019	9e-05	status=JK
TOP2-4	TOP2-4	YDL030W	PRP9	prp9-1	0	0	0	0	0	0	#NUM!
TOP2-4	TOP2-4	YDL030W	PRP9	prp9-ts	0.54906	0.04	0.93102	0.035	-0.38143	0.04	0.0001
TOP2-4	TOP2-4	YOR361C	PRT1	prt1-1	1.13204	0.014	1.13563	0.042	0.00317	0.014	5e-05	status=JK
TOP2-4	TOP2-4	YMR308C	PSE1	pse1-34	0	0	0	0	0	0	#NUM!
TOP2-4	TOP2-4	YMR308C	PSE1	pse1-41	0.84715	0.057	0.85112	0.197	-0.03717	0.057	0.00151	status=JK
TOP2-4	TOP2-4	YDR013W	PSF1	psf1-1	1.28009	0.082	1.14349	0.056	0.13024	0.081	7e-05
TOP2-4	TOP2-4	YGR156W	PTI1	pti1-ts1	1.30036	0.095	1.0747	0.1	0.2401	0.095	0.00011
TOP2-4	TOP2-4	YGR156W	PTI1	pti1-ts7	1.23453	0.156	1.12593	0.025	0.10929	0.156	0.00055
TOP2-4	TOP2-4	YOR157C	PUP1	pup1-1	1.29726	0.09	1.14896	0.022	0.14772	0.09	9e-05
TOP2-4	TOP2-4	YGR253C	PUP2	pup2-ph	1.07849	0.047	1.05414	0.055	0.02181	0.047	2e-05
TOP2-4	TOP2-4	YER094C	PUP3	pup3-ph	1.13388	0.175	0.99402	0.078	0.12337	0.175	0.001
TOP2-4	TOP2-4	YLR196W	PWP1	pwp1-ph	0.99705	0.106	1.04727	0.069	-0.05281	0.106	0.00033
TOP2-4	TOP2-4	YDL103C	QRI1	qri1-ph	0.55985	0.041	1.06538	0.07	-0.51717	0.041	0.0018	status=JK
TOP2-4	TOP2-4	YDL103C	QRI1	qri1-ts1	0.98303	0.266	1.02981	0.125	-0.03884	0.265	0.00512
TOP2-4	TOP2-4	YDL103C	QRI1	qri1-ts6	0	0	0	0	0	0	#NUM!	status=JK
TOP2-4	TOP2-4	YER171W	RAD3	rad3-ts14	0.75169	0.074	0.74645	0.041	-0.01626	0.074	0.00322	status=JK
TOP2-4	TOP2-4	YDL090C	RAM1	ram1-119	0.66894	0.775	0.6179	0.714	0.07144	0.773	0.1829
TOP2-4	TOP2-4	YNL216W	RAP1	rap1-1	0.55561	0.509	0.68869	0.452	-0.24898	0.508	0.11723
TOP2-4	TOP2-4	YNL216W	RAP1	rap1-2	0.41241	0.314	0.43767	0.319	-0.00044	0.313	0.07875
TOP2-4	TOP2-4	YOR048C	RAT1	rat1-1	0.55564	0.41	0.98167	0.113	-0.36305	0.408	0.073
TOP2-4	TOP2-4	YDR527W	RBA50	rba50-ph	1.1102	0.108	1.01666	0.077	0.08667	0.108	0.00025
TOP2-4	TOP2-4	YPR094W	RDS3	rds3-1	1.17551	0.208	1.11167	0.137	0.07019	0.207	0.00148
TOP2-4	TOP2-4	YBR049C	REB1	reb1-ph	0	0	0	0	0	0	#NUM!
TOP2-4	TOP2-4	YFR051C	RET2	ret2-1	1.07834	0.201	1.21114	0.125	-0.11989	0.2	0.00173
TOP2-4	TOP2-4	YPL010W	RET3	ret3-1	1.15669	0.046	0.92116	0.065	0.24579	0.046	0.00052	status=JK
TOP2-4	TOP2-4	YAR007C	RFA1	rfa1-m2	0.92904	0.13	0.91751	0.091	-0.00383	0.129	0.00074
TOP2-4	TOP2-4	YNL312W	RFA2	rfa2-ph	0.99518	0.137	1.00289	0.057	-0.00638	0.137	0.00071
TOP2-4	TOP2-4	YJL173C	RFA3	rfa3-313	0	0	0	0	0	0	#NUM!
TOP2-4	TOP2-4	YJR068W	RFC2	rfc2-1	0.85996	0.191	0.8782	0.121	-0.03133	0.19	0.0029
TOP2-4	TOP2-4	YOL094C	RFC4	rfc4-20	0.77862	0.005	0.8052	0.058	-0.03866	0.005	2e-05	status=JK
TOP2-4	TOP2-4	YBR087W	RFC5	rfc5-1	0.94565	0.118	0.98483	0.082	-0.03445	0.118	0.00053
TOP2-4	TOP2-4	YLR071C	RGR1	rgr1-100	0	0	0	0	0	0	#NUM!
TOP2-4	TOP2-4	YPR165W	RHO1	rho1-td	1.20518	0.112	1.01785	0.026	0.18618	0.112	0.00022
TOP2-4	TOP2-4	YIL118W	RHO3	rho3-1	0.90301	0.061	0.97619	0.022	-0.07529	0.06	8e-05
TOP2-4	TOP2-4	YIL118W	RHO3	rho3-ser228	1.11922	0.064	1.01821	0.038	0.09069	0.064	0.0011	status=JK
TOP2-4	TOP2-4	YNL163C	RIA1	ria1-ts	0.35538	0.448	0.40056	0.466	-0.01059	0.446	0.2107
TOP2-4	TOP2-4	YNL163C	RIA1	ria1-ts	0.63557	0.011	0.77334	0.007	-0.13601	0.011	0.0001	status=JK
TOP2-4	TOP2-4	YOL066C	RIB2	rib2-ph	1.27303	0.049	1.18012	0.026	0.09132	0.049	0.0005	status=JK
TOP2-4	TOP2-4	YBR153W	RIB7	rib7-ph	1.06681	0.147	1.18454	0.077	-0.12754	0.147	0.00071
TOP2-4	TOP2-4	YNL207W	RIO2	rio2-1	0.84152	0.016	0.95696	0.057	-0.10696	0.016	0
TOP2-4	TOP2-4	YDR091C	RLI1	rli1-ph	1.07402	0.025	1.07405	0.024	-0.00416	0.025	0
TOP2-4	TOP2-4	YNL002C	RLP7	rlp7-ph	1.0735	0.101	0.95236	0.079	0.12284	0.101	0.00023
TOP2-4	TOP2-4	YLR145W	RMP1	rmp1-ts	0.59463	0.196	0.69857	0.095	-0.10553	0.195	0.00895
TOP2-4	TOP2-4	YMR235C	RNA1	rna1-1	0.71038	0.062	0.97405	0.022	-0.2573	0.062	0.00018
TOP2-4	TOP2-4	YMR061W	RNA14	rna14-ph	0.96748	0.087	1.06605	0.085	-0.10511	0.087	0.0002
TOP2-4	TOP2-4	YGL044C	RNA15	rna15-58	0.97608	0.091	1.05417	0.05	-0.07825	0.091	0.00022
TOP2-4	TOP2-4	YMR235C	RNA1	rna1-s116f	1.00037	0.106	1.06831	0.068	-0.0686	0.106	0.00033
TOP2-4	TOP2-4	YMR239C	RNT1	rnt1-47	0.90482	0.171	1.03088	0.017	-0.1271	0.171	0.00181
TOP2-4	TOP2-4	YMR239C	RNT1	rnt1-ts	1.15396	0.077	1.10023	0.062	0.04519	0.077	8e-05
TOP2-4	TOP2-4	YMR200W	ROT1	rot1-ph	1.15758	0.067	1.03089	0.056	0.12707	0.067	5e-05
TOP2-4	TOP2-4	YBL093C	ROX3	rox3-182	0	0	0	0	0	0	#NUM!
TOP2-4	TOP2-4	YOR341W	RPA190	rpa190-1	0.80267	0.287	0.89936	0.179	-0.05751	0.286	0.01129
TOP2-4	TOP2-4	YOR341W	RPA190	rpa190-g728d	0.82323	0.154	0.91909	0.042	-0.09639	0.153	0.00174
TOP2-4	TOP2-4	YOR151C	RPB2	rpb2-6	0.5506	0.298	0.59094	0.263	-0.01771	0.297	0.03452
TOP2-4	TOP2-4	YIL021W	RPB3	rpb3-2	0.97667	0.028	1.0382	0.013	-0.05373	0.028	0.00027	status=JK
TOP2-4	TOP2-4	YBR154C	RPB5	rpb5-h147r	1.3228	0.008	1.20869	0.036	0.13394	0.008	1e-05	status=JK
TOP2-4	TOP2-4	YBR154C	RPB5	rpb5-ph	1.44142	0.32	1.13404	0.095	0.25213	0.318	0.00288
TOP2-4	TOP2-4	YOR224C	RPB8	rpb8-ph	1.05328	0.03	1.00869	0.073	0.02835	0.029	0.00026	status=JK
TOP2-4	TOP2-4	YDR045C	RPC11	rpc11-ph	0.94131	0.158	1.00181	0.062	-0.06739	0.157	0.00127
TOP2-4	TOP2-4	YKL144C	RPC25	rpc25-ph	0.82824	0.055	0.91118	0.026	-0.08556	0.055	8e-05
TOP2-4	TOP2-4	YNR003C	RPC34	rpc34-1	0.78724	0.084	0.76892	0.029	0.00934	0.084	0.00033
TOP2-4	TOP2-4	YPR110C	RPC40	rpc40-v78r	0.50694	0.072	0.74505	0.315	-0.16889	0.072	0.00673	status=JK
TOP2-4	TOP2-4	YHR088W	RPF1	rpf1-1	0.94526	0.249	0.92841	0.134	-0.02169	0.248	0.00474
TOP2-4	TOP2-4	YHR088W	RPF1	rpf1-ph	1.08262	0.145	1.02105	0.028	0.0652	0.145	0.00065
TOP2-4	TOP2-4	YKR081C	RPF2	rpf2-ph	1.20767	0.097	1.02915	0.038	0.16948	0.096	0.00014
TOP2-4	TOP2-4	YBR079C	RPG1	rpg1-1	1.20332	0.054	1.15979	0.03	0.07859	0.054	3e-05
TOP2-4	TOP2-4	YBR079C	RPG1	rpg1-ph	1.02544	0.103	1.0242	0.008	-0.09864	0.102	0.00027
TOP2-4	TOP2-4	YFR004W	RPN11	rpn11-14	0.96459	0.046	0.94224	0.025	0.02209	0.045	3e-05
TOP2-4	TOP2-4	YFR004W	RPN11	rpn11-8	0.72425	0.027	0.85288	0.032	-0.1189	0.027	1e-05
TOP2-4	TOP2-4	YFR052W	RPN12	rpn12-1	0.87924	0.238	0.93563	0.22	-0.01512	0.237	0.00515
TOP2-4	TOP2-4	YHR027C	RPN1	rpn1-821	1.04003	0.187	0.91704	0.125	0.09352	0.186	0.00155
TOP2-4	TOP2-4	YDL147W	RPN5	rpn5-1	1.27276	0.029	1.13151	0.018	0.13643	0.029	0.00018	status=JK
TOP2-4	TOP2-4	YDL147W	RPN5	rpn5-ph	0.83807	0.599	0.87551	0.109	-0.05891	0.597	0.06803
TOP2-4	TOP2-4	YDL097C	RPN6	rpn6-1	1.41983	0.29	1.27856	0.108	0.25188	0.289	0.00226
TOP2-4	TOP2-4	YDL097C	RPN6	rpn6-ph	1.1879	0.058	1.14235	0.037	0.02078	0.057	3e-05
TOP2-4	TOP2-4	YPR108W	RPN7	rpn7-3	1.16406	0.071	1.02036	0.043	0.15293	0.071	6e-05
TOP2-4	TOP2-4	YDL140C	RPO21	rpo21-1	0.61234	0.072	0.55828	0.204	-0.00245	0.071	0.00453	status=JK
TOP2-4	TOP2-4	YOR116C	RPO31	rpo31-698	1.05872	0.085	1.06062	0.039	0.01056	0.085	0.00014
TOP2-4	TOP2-4	YLR340W	RPP0	rpp0-ph	1.15482	0.011	1.08358	0.018	0.06987	0.011	3e-05	status=JK
TOP2-4	TOP2-4	YDR064W	RPS13	rps13-ph	1.15692	0.012	1.14074	0.029	0.01083	0.012	4e-05	status=JK
TOP2-4	TOP2-4	YKL145W	RPT1	rpt1-1	0	0	0	0	0	0	#NUM!	status=JK
TOP2-4	TOP2-4	YDL007W	RPT2	rpt2-rf	1.17606	0.082	1.13615	0.037	0.0376	0.082	9e-05
TOP2-4	TOP2-4	YDR394W	RPT3	rpt3-1	1.25942	0.006	1.17626	0.061	0.08568	0.006	1e-05	status=JK
TOP2-4	TOP2-4	YOR259C	RPT4	rpt4-145	0.89171	0.227	0.83846	0.066	0.05254	0.226	0.0043
TOP2-4	TOP2-4	YOR259C	RPT4	rpt4-150	1.16035	0.075	1.10592	0.032	0.06158	0.075	7e-05
TOP2-4	TOP2-4	YGL048C	RPT6	rpt6-1	0	0	0	0	0	0	#NUM!	status=JK
TOP2-4	TOP2-4	YGL048C	RPT6	rpt6-20	1.20396	0.152	1.25911	0.059	-0.05933	0.152	0.00055
TOP2-4	TOP2-4	YGL048C	RPT6	rpt6-25	0.93661	0.14	1.01777	0.061	-0.08476	0.14	0.00091
TOP2-4	TOP2-4	YKL125W	RRN3	rrn3-s213p	0.94445	0.026	1.04503	0.029	-0.10911	0.026	0.00025	status=JK
TOP2-4	TOP2-4	YJL025W	RRN7	rrn7-ph	0.95612	0.067	0.96997	0.048	-0.00238	0.066	9e-05
TOP2-4	TOP2-4	YDR087C	RRP1	rrp1-1	0.68233	0.02	0.7519	0.016	-0.06906	0.02	1e-05
TOP2-4	TOP2-4	YHR069C	RRP4	rrp4-1	0.93326	0.445	1.0093	0.083	-0.0818	0.444	0.02476
TOP2-4	TOP2-4	YDL111C	RRP42	rrp42-ph	1.12646	0.063	1.0628	0.051	0.05986	0.063	5e-05
TOP2-4	TOP2-4	YDR280W	RRP45	rrp45-ph	1.52619	0.006	1.25056	0.005	0.27626	0.006	1e-05	status=JK
TOP2-4	TOP2-4	YMR229C	RRP5	rrp5-delta6	1.07677	0.07	0.9289	0.023	0.15587	0.069	0.00139	status=JK
TOP2-4	TOP2-4	YOR294W	RRS1	rrs1-124	1.1227	0.089	1.04397	0.048	0.06694	0.089	0.00014
TOP2-4	TOP2-4	YOR294W	RRS1	rrs1-84	1.22509	0.034	1.10825	0.003	0.11658	0.034	1e-05
TOP2-4	TOP2-4	YDR303C	RSC3	rsc3-1	1.20807	0.078	1.24198	0.016	-0.03658	0.078	7e-05
TOP2-4	TOP2-4	YKR008W	RSC4	rsc4-2	0.94841	0.094	0.9883	0.049	-0.05289	0.094	0.00027
TOP2-4	TOP2-4	YLR033W	RSC58	rsc58-ph	1.13802	0.041	1.07588	0.011	0.06586	0.04	1e-05
TOP2-4	TOP2-4	YCR052W	RSC6	rsc6-ph	1.17011	0.099	1.10383	0.061	0.06802	0.098	0.00016
TOP2-4	TOP2-4	YFR037C	RSC8	rsc8-ts16	0.96139	0.035	0.98292	0.037	0.03306	0.035	0.00043	status=JK
TOP2-4	TOP2-4	YFR037C	RSC8	rsc8-ts21	0.84303	0.094	0.88638	0.018	-0.08487	0.094	0.00038
TOP2-4	TOP2-4	YML127W	RSC9	rsc9-ph	0.31672	0.232	0.64031	0.066	-0.35274	0.231	0.07183
TOP2-4	TOP2-4	YML049C	RSE1	rse1-1	1.04391	0.122	1.11382	0.023	-0.08223	0.122	0.00044
TOP2-4	TOP2-4	YER125W	RSP5	rsp5-1	0.96648	0.038	0.99621	0.026	-0.02912	0.037	0.0005	status=JK
TOP2-4	TOP2-4	YER125W	RSP5	rsp5-3	1.0848	0.083	1.04778	0.036	0.04004	0.083	0.00012
TOP2-4	TOP2-4	YER125W	RSP5	rsp5-sm1	0.7505	0.01	0.79962	0.049	-0.06105	0.01	6e-05	status=JK
TOP2-4	TOP2-4	YPL235W	RVB2	rvb2-ph	1.27518	0.108	1.17276	0.056	0.11295	0.107	0.00016
TOP2-4	TOP2-4	YFR005C	SAD1	sad1-1	0.67457	0.021	0.85962	0.037	-0.18706	0.021	1e-05
TOP2-4	TOP2-4	YHR083W	SAM35	sam35-2	1.44967	0.17	1.11592	0.047	0.32518	0.169	0.00044
TOP2-4	TOP2-4	YDR180W	SCC2	scc2-4	0.89854	0.054	0.98705	0.066	-0.06938	0.053	6e-05
TOP2-4	TOP2-4	YER147C	SCC4	scc4-4	1.04899	0.103	1.07894	0.033	-0.02545	0.103	0.00026
TOP2-4	TOP2-4	YOR329C	SCD5	scd5-d338	0	0	0	0	0	0	#NUM!
TOP2-4	TOP2-4	YOR329C	SCD5	scd5-pp1d2	0	0	0	0	0	0	#NUM!
TOP2-4	TOP2-4	YGL011C	SCL1	scl1-ph	1.17815	0.08	1.08955	0.049	0.11244	0.079	0.00152	status=JK
TOP2-4	TOP2-4	YGR245C	SDA1	sda1-2	1.0499	0.116	1.0495	0.035	-0.00729	0.115	0.00036
TOP2-4	TOP2-4	YLR022C	SDO1	sdo1-vma1-ts	1.07267	0.068	1.04801	0.061	0.0365	0.068	7e-05
TOP2-4	TOP2-4	YKL193C	SDS22	sds22-5	1.27834	0.013	1.16348	0.017	0.10352	0.013	3e-05	status=JK
TOP2-4	TOP2-4	YKL193C	SDS22	sds22-6	1.1263	0.019	1.06199	0.046	0.03952	0.019	9e-05	status=JK
TOP2-4	TOP2-4	YLR166C	SEC10	sec10-2	1.05036	0.131	1.03073	0.03	0.0294	0.131	0.00053
TOP2-4	TOP2-4	YDR164C	SEC1	sec1-1	1.29413	0.121	1.22068	0.046	0.06981	0.121	0.00022
TOP2-4	TOP2-4	YIR022W	SEC11	sec11-2	0	0	0	0	0	0	#NUM!
TOP2-4	TOP2-4	YNR026C	SEC12	sec12-1	0.91386	0.047	1.04025	0.011	-0.12581	0.047	4e-05
TOP2-4	TOP2-4	YNR026C	SEC12	sec12-4	1.3259	0.035	1.24743	0.044	0.0812	0.035	0
TOP2-4	TOP2-4	YLR208W	SEC13	sec13-1	1.10661	0.013	0.98992	0.008	0.11392	0.012	0
TOP2-4	TOP2-4	YMR079W	SEC14	sec14-3	1.13734	0.061	1.13329	0.005	0.00255	0.061	4e-05
TOP2-4	TOP2-4	YGL233W	SEC15	sec15-1	1.10014	0.02	1.13757	0.038	-0.03758	0.02	0
TOP2-4	TOP2-4	YPL085W	SEC16	sec16-2	1.22406	0.198	1.12192	0.065	0.09347	0.197	0.00114
TOP2-4	TOP2-4	YBL050W	SEC17	sec17-1	1.0181	0.158	1.04517	0.056	-0.03371	0.158	0.00101
TOP2-4	TOP2-4	YBR080C	SEC18	sec18-1	0.84255	0.037	1.09161	0.043	-0.24282	0.037	2e-05
TOP2-4	TOP2-4	YDR498C	SEC20	sec20-1	0.56525	0.175	0.72969	0.157	-0.17963	0.174	0.00747
TOP2-4	TOP2-4	YNL287W	SEC21	sec21-1	0.3293	0.08	0.61398	0.113	-0.25941	0.08	0.00377
TOP2-4	TOP2-4	YLR268W	SEC22	sec22-1	1.03513	0.031	1.05516	0.021	-0.01606	0.031	1e-05
TOP2-4	TOP2-4	YLR268W	SEC22	sec22-3	0.80267	0.108	0.93903	0.058	-0.12462	0.107	0.00066
TOP2-4	TOP2-4	YPR181C	SEC23	sec23-1	0.86781	0.177	0.82986	0.051	0.05065	0.176	0.00224
TOP2-4	TOP2-4	YNL272C	SEC2	sec2-41	0.87331	0.026	0.88378	0.041	0.0123	0.026	0.0003	status=JK
TOP2-4	TOP2-4	YIL109C	SEC24	sec24-2	1.19527	0.095	1.19717	0.024	-0.00151	0.095	0.00014
TOP2-4	TOP2-4	YIL109C	SEC24	sec24-20	1.07666	0.002	1.01277	0.014	0.06171	0.002	0	status=JK
TOP2-4	TOP2-4	YDR238C	SEC26	sec26-11d26	1.13218	0.064	1.09595	0.061	0.05111	0.064	0.00106	status=JK
TOP2-4	TOP2-4	YDR238C	SEC26	sec26-f856aw860a	1.18445	0.268	1.14905	0.008	0.03436	0.267	0.00304
TOP2-4	TOP2-4	YGL137W	SEC27	sec27-1	1.04526	0.021	0.97594	0.066	0.0715	0.021	0.00013	status=JK
TOP2-4	TOP2-4	YDL195W	SEC31	sec31-1	1.16452	0.107	1.09874	0.061	0.05093	0.107	0.00021
TOP2-4	TOP2-4	YER008C	SEC3	sec3-2	0.99325	0.061	1.10361	0.164	-0.11247	0.061	0.00126	status=JK
TOP2-4	TOP2-4	YLR440C	SEC39	sec39-1	1.08334	0.096	1.02673	0.029	0.05019	0.096	0.00019
TOP2-4	TOP2-4	YLR440C	SEC39	sec39-2	1.23117	0.126	1.17852	0.058	0.04892	0.126	0.00029
TOP2-4	TOP2-4	YLR440C	SEC39	sec39-ph	0.88164	0.151	1.181	0.137	-0.29181	0.15	0.00134
TOP2-4	TOP2-4	YFL005W	SEC4	sec4-8	1.23912	0.084	1.26898	0.018	-0.02301	0.084	9e-05
TOP2-4	TOP2-4	YDR166C	SEC5	sec5-24	1.27453	0.069	1.25883	0.03	0.02118	0.069	4e-05
TOP2-4	TOP2-4	YFL045C	SEC53	sec53-6	0	0	0	0	0	0	#NUM!	status=JK
TOP2-4	TOP2-4	YMR013C	SEC59	sec59-ts	1.29182	0.081	1.181	0.034	0.10381	0.081	7e-05
TOP2-4	TOP2-4	YLR378C	SEC61	sec61-2	0	0	0	0	0	0	#NUM!	status=JK
TOP2-4	TOP2-4	YPL094C	SEC62	sec62-ts	1.1709	0.209	1.15178	0.071	0.02493	0.209	0.01049	status=JK
TOP2-4	TOP2-4	YOR254C	SEC63	sec63-1	0.90687	0.014	0.94634	0.109	-0.0669	0.013	7e-05	status=JK
TOP2-4	TOP2-4	YIL068C	SEC6	sec6-4	1.32749	0.201	1.16188	0.121	0.17337	0.2	0.00094
TOP2-4	TOP2-4	YML105C	SEC65	sec65-1	0.78441	0.172	0.83807	0.11	-0.07685	0.171	0.00277
TOP2-4	TOP2-4	YDR170C	SEC7	sec7-1	1.38545	0.203	1.15985	0.04	0.22539	0.202	0.00085
TOP2-4	TOP2-4	YPR055W	SEC8	sec8-6	1.29602	0.192	1.01301	0.078	0.28049	0.191	0.00724	status=CP,JK
TOP2-4	TOP2-4	YPR055W	SEC8	sec8-9	1.15852	0.046	1.0297	0.062	0.12643	0.045	2e-05
TOP2-4	TOP2-4	YGR009C	SEC9	sec9-4	0.03054	0.053	0.0261	0.045	0.03043	0.053	0.42265	status=JK
TOP2-4	TOP2-4	YLR026C	SED5	sed5-1	0.86377	0.02	0.9437	0.075	-0.0827	0.02	0.00018	status=JK
TOP2-4	TOP2-4	YLR430W	SEN1	sen1-1	1.14017	0.113	1.11233	0.028	0.00355	0.113	0.00027
TOP2-4	TOP2-4	YLR430W	SEN1	sen1-1	1.14891	0.032	1.16315	0.025	0.01226	0.032	1e-05
TOP2-4	TOP2-4	YLR105C	SEN2	sen2-1	1.06761	0.012	1.00714	0.022	0.06124	0.012	4e-05	status=JK
TOP2-4	TOP2-4	YLR321C	SFH1	sfh1-1	0.30175	0.214	0.38267	0.222	-0.04343	0.213	0.06662
TOP2-4	TOP2-4	YLL003W	SFI1	sfi1-3	1.15946	0.105	1.03714	0.048	0.13245	0.104	0.0002
TOP2-4	TOP2-4	YLL003W	SFI1	sfi1-7	0.83877	0.742	1.00251	0.585	-0.18709	0.739	0.10871
TOP2-4	TOP2-4	YKL006C-A	SFT1	sft1-15	0.90919	0.114	0.96955	0.12	-0.08328	0.114	0.00054
TOP2-4	TOP2-4	YOR057W	SGT1	sgt1-3	1.05505	0.1	1.04552	0.019	0.01126	0.1	0.00298	status=JK
TOP2-4	TOP2-4	YOR057W	SGT1	sgt1-5	1.11172	0.229	1.05626	0.045	0.06691	0.229	0.00234
TOP2-4	TOP2-4	YPR161C	SGV1	sgv1-23	0	0	0	0	0	0	#NUM!
TOP2-4	TOP2-4	YPR161C	SGV1	sgv1-35	0.8488	0.16	0.94086	0.03	0.84572	0.159	0.00178
TOP2-4	TOP2-4	YPR161C	SGV1	sgv1-80	0.77378	0.156	0.89226	0.134	-0.11708	0.155	0.01321	status=JK
TOP2-4	TOP2-4	YIL104C	SHQ1	shq1-ph	1.04977	0.086	1.18775	0.008	-0.13771	0.086	0.00015
TOP2-4	TOP2-4	YGR195W	SKI6	ski6-ph	0.88023	0.088	0.94162	0.068	-0.05985	0.087	0.00027
TOP2-4	TOP2-4	YDR328C	SKP1	skp1-3	0.93728	0.148	0.96247	0.066	-0.03803	0.147	0.00106
TOP2-4	TOP2-4	YGL113W	SLD3	sld3-ph	0.85535	0.026	0.85718	0.023	-0.00518	0.026	1e-05
TOP2-4	TOP2-4	YDR489W	SLD5	sld5-ph	1.06155	0.062	1.05855	0.011	0.00368	0.062	5e-05
TOP2-4	TOP2-4	YBR156C	SLI15	sli15-3	1.0438	0.045	1.07517	0.062	-0.03477	0.045	2e-05
TOP2-4	TOP2-4	YIL147C	SLN1	sln1-ts4	1.10168	0.098	1.17295	0.093	-0.05605	0.097	0.00019
TOP2-4	TOP2-4	YDR088C	SLU7	slu7-ts1	1.15676	0.006	1.05643	0.05	0.09128	0.006	1e-05	status=JK
TOP2-4	TOP2-4	YDR088C	SLU7	slu7-ts2	0.87007	0.021	0.74709	0.034	0.1326	0.021	0.00019	status=JK
TOP2-4	TOP2-4	YDR189W	SLY1	sly1-ts	1.17084	0.154	1.13074	0.101	0.0339	0.153	0.00061
TOP2-4	TOP2-4	YFL008W	SMC1	smc1-2	0.83037	0.174	0.88281	0.112	-0.03943	0.173	0.00244
TOP2-4	TOP2-4	YFL008W	SMC1	smc1-259	0.94021	0.022	1.01415	0.078	-0.07196	0.022	0.00019	status=JK
TOP2-4	TOP2-4	YFR031C	SMC2	smc2-8	0.10426	0.094	0.17972	0.15	-0.04954	0.093	0.1936	status=JK
TOP2-4	TOP2-4	YJL074C	SMC3	smc3-1	1.25742	0.077	1.14381	0.041	0.11412	0.076	6e-05
TOP2-4	TOP2-4	YJL074C	SMC3	smc3-42	1.33182	0.065	1.2771	0.039	0.05724	0.064	3e-05
TOP2-4	TOP2-4	YLR086W	SMC4	smc4-1	0.23383	0.044	0.39783	0.036	-0.14307	0.044	0.01153	status=JK
TOP2-4	TOP2-4	YOL034W	SMC5	smc5-6	1.27968	0.042	1.07747	0.042	0.1893	0.042	1e-05
TOP2-4	TOP2-4	YLR383W	SMC6	smc6-9	1.05257	0.355	1.06704	0.143	-0.02593	0.354	0.00961
TOP2-4	TOP2-4	YGR074W	SMD1	smd1-1	0.10848	0.188	0.39786	0.517	-0.14052	0.187	0.42265	status=JK
TOP2-4	TOP2-4	YOR149C	SMP3	smp3-1	0	0	0	0	0	0	#NUM!	status=JK
TOP2-4	TOP2-4	YOR149C	SMP3	smp3-2	1.2671	0.102	1.0718	0.185	0.16187	0.101	0.00214	status=JK
TOP2-4	TOP2-4	YDR510W	SMT3	smt3-331	0.6168	0.035	0.70276	0.023	-0.08142	0.035	5e-05
TOP2-4	TOP2-4	YDR478W	SNM1	snm1-172	0.50272	0.063	0.74195	0.053	-0.22757	0.063	0.0052	status=JK
TOP2-4	TOP2-4	YDR478W	SNM1	snm1-ph	0.20397	0.19	0.28295	0.242	-0.10775	0.189	0.12087
TOP2-4	TOP2-4	YKL173W	SNU114	snu114-40	0.88253	0.068	0.97633	0.039	-0.09574	0.067	0.00012
TOP2-4	TOP2-4	YKL173W	SNU114	snu114-60	1.12649	0.063	1.10115	0.042	0.01089	0.063	5e-05
TOP2-4	TOP2-4	YEL026W	SNU13	snu13-l67w	0.66348	0.148	0.52301	0.044	0.11835	0.148	0.00294
TOP2-4	TOP2-4	YEL026W	SNU13	snu13-ph	0.97102	0.121	0.92865	0.069	0.06372	0.121	0.00517	status=JK
TOP2-4	TOP2-4	YDL098C	SNU23	snu23-ph	0.85154	0.22	0.99095	0.148	-0.13972	0.219	0.00447
TOP2-4	TOP2-4	YGR013W	SNU71	snu71-ph	1.18571	0.147	1.18333	0.049	-0.01234	0.146	0.00052
TOP2-4	TOP2-4	YLL011W	SOF1	sof1-ph	1.02903	0.062	0.99371	0.028	0.03014	0.062	6e-05
TOP2-4	TOP2-4	YGL093W	SPC105	spc105-15	1.13897	0.087	1.14419	0.02	-0.0023	0.087	0.00012
TOP2-4	TOP2-4	YGL093W	SPC105	spc105-4	1.29664	0.013	1.13317	0.018	0.16662	0.013	3e-05	status=JK
TOP2-4	TOP2-4	YDR356W	SPC110	spc110-220	0.90952	0.096	0.95032	0.085	-0.14794	0.096	0.00033
TOP2-4	TOP2-4	YDR356W	SPC110	spc110-221	1.11692	0.041	1.13394	0.049	0.05871	0.041	1e-05
TOP2-4	TOP2-4	YDR201W	SPC19	spc19-ph	1.26501	0.007	1.00502	0.027	0.25493	0.007	1e-05	status=JK
TOP2-4	TOP2-4	YMR117C	SPC24	spc24-10	1.2107	0.074	1.08512	0.003	0.12905	0.074	6e-05
TOP2-4	TOP2-4	YMR117C	SPC24	spc24-9	1.34123	0.094	1.06741	0.027	0.25911	0.094	9e-05
TOP2-4	TOP2-4	YER018C	SPC25	spc25-1	1.16828	0.039	1.12706	0.008	0.03873	0.039	1e-05
TOP2-4	TOP2-4	YPL124W	SPC29	spc29-20	0.43897	0.313	0.55052	0.305	-0.15105	0.312	0.0678
TOP2-4	TOP2-4	YPL124W	SPC29	spc29-3	1.27272	0.193	1.03253	0.064	0.21255	0.192	0.00756	status=JK
TOP2-4	TOP2-4	YLR066W	SPC3	spc3-4	0	0	0	0	0	0	#NUM!	status=JK
TOP2-4	TOP2-4	YKR037C	SPC34	spc34-5	0.99811	0.139	0.98546	0.019	0.01637	0.138	0.00073
TOP2-4	TOP2-4	YKR037C	SPC34	spc34-7	0.87466	0.038	0.82391	0.021	0.06195	0.038	0.00063	status=JK
TOP2-4	TOP2-4	YKL042W	SPC42	spc42-10	0.89217	0.084	0.97588	0.036	-0.08142	0.083	0.00292	status=JK
TOP2-4	TOP2-4	YKL042W	SPC42	spc42-11	1.05274	0.086	1.23091	0.055	-0.17163	0.086	0.00015
TOP2-4	TOP2-4	YNL126W	SPC98	spc98-ph	1.09204	0.165	0.99174	0.093	0.11174	0.165	0.00094
TOP2-4	TOP2-4	YPR133C	SPN1	spn1-k192n	0.7635	0.183	0.78022	0.019	-0.02507	0.182	0.00362
TOP2-4	TOP2-4	YBR152W	SPP381	spp381-ph	1.09594	0.041	1.07958	0.013	0.01572	0.04	0.00046	status=JK
TOP2-4	TOP2-4	YPL175W	SPT14	spt14-1-10c	0.41135	0.035	0.66249	0.013	-0.24822	0.035	0.00236	status=JK
TOP2-4	TOP2-4	YER148W	SPT15	spt15-i143n	0.63511	0.5	0.86785	0.156	-0.28594	0.499	0.08483
TOP2-4	TOP2-4	YER148W	SPT15	spt15-p65s	0.89179	0.183	1.03622	0.081	-0.1596	0.183	0.0023
TOP2-4	TOP2-4	YGL207W	SPT16	spt16-ts	0.95494	0.015	1.06115	0.041	-0.10474	0.015	0
TOP2-4	TOP2-4	YML010W	SPT5	spt5-194	0	0	0	0	0	0	#NUM!
TOP2-4	TOP2-4	YGR116W	SPT6	spt6-14	0.63676	0.326	0.9073	0.092	-0.31516	0.325	0.02982
TOP2-4	TOP2-4	YIR012W	SQT1	sqt1-201	0.87124	0.033	0.99797	0.023	-0.12949	0.033	0.00047	status=JK
TOP2-4	TOP2-4	YER022W	SRB4	srb4-2	1.01513	0.061	1.04899	0.06	-0.04223	0.061	6e-05
TOP2-4	TOP2-4	YBR253W	SRB6	srb6-ph	1.41103	0.073	1.16491	0.066	0.25163	0.073	4e-05
TOP2-4	TOP2-4	YGL097W	SRM1	srm1-g282s	0.27647	0.044	0.32322	0.062	-0.02411	0.043	0.00819	status=JK
TOP2-4	TOP2-4	YGL097W	SRM1	srm1-ts	1.06133	0.058	1.09235	0.051	-0.00735	0.058	0.001	status=JK
TOP2-4	TOP2-4	YDR292C	SRP101	srp101-47	1.03545	0.11	0.96063	0.061	0.05738	0.109	0.00032
TOP2-4	TOP2-4	YKL154W	SRP102	srp102-510	1.1121	0.063	1.05315	0.034	0.05274	0.063	5e-05
TOP2-4	TOP2-4	YNL189W	SRP1	srp1-ph	1.2309	0.09	1.191	0.008	0.03767	0.09	0.00011
TOP2-4	TOP2-4	YNL138W	SRV2	srv2-2	0.6691	0.031	0.7259	0.033	-0.07464	0.031	0.00072	status=JK
TOP2-4	TOP2-4	YNL138W	SRV2	srv2-ts	0.72247	0.236	0.85663	0.038	-0.15537	0.236	0.0088
TOP2-4	TOP2-4	YJR045C	SSC1	ssc1-2	1.26268	0.127	1.1366	0.045	0.12751	0.126	0.00028
TOP2-4	TOP2-4	YLR005W	SSL1	ssl1-ph	1.10417	0.083	1.03675	0.072	0.0857	0.083	0.00012
TOP2-4	TOP2-4	YLR005W	SSL1	ssl1-t242i	0.72485	0.075	0.9653	0.081	-0.24947	0.075	0.00354	status=JK
TOP2-4	TOP2-4	YIL143C	SSL2	ssl2-ts	0.88235	0.364	0.93499	0.199	-0.06065	0.363	0.01678
TOP2-4	TOP2-4	YDR086C	SSS1	sss1-ph	1.32577	0.105	1.20959	0.088	0.13071	0.104	0.00013
TOP2-4	TOP2-4	YNL222W	SSU72	ssu72-2	0.888	0.079	0.93307	0.087	-0.09106	0.079	0.00262	status=JK
TOP2-4	TOP2-4	YIL126W	STH1	sth1-2	0	0	0	0	0	0	#NUM!
TOP2-4	TOP2-4	YIL126W	STH1	sth1-3	0	0	0	0	0	0	#NUM!
TOP2-4	TOP2-4	YDR082W	STN1	stn1-13	1.11417	0.016	1.04892	0.046	0.06881	0.016	7e-05	status=JK
TOP2-4	TOP2-4	YIR011C	STS1	sts1-ph	0.82789	0.065	0.75584	0.024	0.07798	0.065	0.00013
TOP2-4	TOP2-4	YGL022W	STT3	stt3-1	0	0	0	0	0	0	#NUM!
TOP2-4	TOP2-4	YGL022W	STT3	stt3-2	0.52709	0.439	0.62163	0.464	-0.26753	0.437	0.09571
TOP2-4	TOP2-4	YGL022W	STT3	stt3-7	0.72415	0.088	0.81555	0.039	-0.07118	0.088	0.00492	status=JK
TOP2-4	TOP2-4	YLR305C	STT4	stt4-4	0.84848	0.068	0.96683	0.043	-0.13797	0.068	0.00216	status=JK
TOP2-4	TOP2-4	YBL034C	STU1	stu1-12	0.95327	0.095	0.94024	0.027	0.01585	0.094	0.00027
TOP2-4	TOP2-4	YBL034C	STU1	stu1-5	1.21098	0.113	1.09556	0.056	0.69097	0.113	0.00022
TOP2-4	TOP2-4	YBL034C	STU1	stu1-6	1.17522	0.071	1.03391	0.116	0.13027	0.071	0.00123	status=JK
TOP2-4	TOP2-4	YBL034C	STU1	stu1-7	0	0	0	0	-0.51562	0	#NUM!
TOP2-4	TOP2-4	YBL034C	STU1	stu1-8	1.03925	0.052	1.16288	0.028	-0.12058	0.052	3e-05
TOP2-4	TOP2-4	YLR045C	STU2	stu2-10	0.23872	0.197	0.41396	0.316	-0.69404	0.197	0.09429
TOP2-4	TOP2-4	YLR045C	STU2	stu2-11	1.11082	0.017	1.11084	0.067	-0.01291	0.017	8e-05	status=JK
TOP2-4	TOP2-4	YLR045C	STU2	stu2-12	1.28043	0.098	1.13108	0.064	0.3439	0.098	0.00012
TOP2-4	TOP2-4	YLR045C	STU2	stu2-13	1.10698	0.249	1.10132	0.16	0.01393	0.248	0.003
TOP2-4	TOP2-4	YPR086W	SUA7	sua7-c149r	0.48135	0.161	0.65309	0.162	-0.1643	0.161	0.00944
TOP2-4	TOP2-4	YDL084W	SUB2	sub2-1	1.30654	0.071	1.13012	0.014	0.17506	0.07	4e-05
TOP2-4	TOP2-4	YDR172W	SUP35	sup35-td	0.51031	0.417	0.59288	0.436	-0.19342	0.416	0.09195
TOP2-4	TOP2-4	YBR143C	SUP45	sup45-ts	0.65429	0.019	0.83111	0.091	-0.18202	0.019	0.00029	status=JK
TOP2-4	TOP2-4	YGR002C	SWC4	swc4-4	0	0	0	0	0	0	#NUM!
TOP2-4	TOP2-4	YKL018W	SWD2	swd2-1	1.18468	0.19	1.13855	0.042	0.05418	0.189	0.00111
TOP2-4	TOP2-4	YKL018W	SWD2	swd2-ts1	1.24904	0.101	1.09592	0.116	0.15175	0.1	0.00014
TOP2-4	TOP2-4	YJL035C	TAD2	tad2-ph	1.27929	0.013	1.22917	0.044	0.04994	0.013	4e-05	status=JK
TOP2-4	TOP2-4	YLR316C	TAD3	tad3-ph	1.11756	0.046	1.26613	0.02	-0.15138	0.046	2e-05
TOP2-4	TOP2-4	YDR167W	TAF10	taf10-ts34	0	0	0	0	0	0	#NUM!	status=JK
TOP2-4	TOP2-4	YGR274C	TAF1	taf1-1	1.10508	0.073	1.0099	0.039	0.09363	0.073	8e-05
TOP2-4	TOP2-4	YML015C	TAF11	taf11-ts2	0.9295	0.021	0.81863	0.014	0.10973	0.021	0
TOP2-4	TOP2-4	YGR274C	TAF1	taf1-2	1.20487	0.072	1.21345	0.062	-0.02672	0.072	6e-05
TOP2-4	TOP2-4	YDR145W	TAF12	taf12-9	1.28064	0.021	1.10403	0.106	0.15938	0.021	9e-05	status=JK
TOP2-4	TOP2-4	YDR145W	TAF12	taf12-l446a	0.74566	0.385	0.67606	0.192	0.06719	0.384	0.03056
TOP2-4	TOP2-4	YDR145W	TAF12	taf12-l464a	0	0	0	0	0	0	#NUM!
TOP2-4	TOP2-4	YDR145W	TAF12	taf12-ts23	1.05551	0.065	1.01286	0.055	0.04555	0.065	7e-05
TOP2-4	TOP2-4	YDR145W	TAF12	taf12-w486stop	1.09603	0.183	1.05947	0.023	1.09206	0.183	0.00126
TOP2-4	TOP2-4	YML098W	TAF13	taf13-1	1.0662	0.114	0.99209	0.008	0.19198	0.113	0.00033
TOP2-4	TOP2-4	YML098W	TAF13	taf13-2	0.84341	0.158	0.84769	0.029	-0.03	0.158	0.00176
TOP2-4	TOP2-4	YCR042C	TAF2	taf2-1	0	0	0	0	0	0	#NUM!	status=JK
TOP2-4	TOP2-4	YMR005W	TAF4	taf4-18	0.8756	0.043	0.7919	0.015	0.08031	0.043	0.00082	status=JK
TOP2-4	TOP2-4	YBR198C	TAF5	taf5-15	0.90238	0.044	0.81857	0.041	0.0827	0.044	0.0008	status=JK
TOP2-4	TOP2-4	YBR198C	TAF5	taf5-20	0.54104	0.053	0.95631	0.021	-0.437	0.053	0.00026
TOP2-4	TOP2-4	YBR198C	TAF5	taf5-3	1.09967	0.116	1.04435	0.051	0.11961	0.115	0.00032
TOP2-4	TOP2-4	YGL112C	TAF6	taf6-ts	0.91114	0.331	0.76107	0.188	0.15131	0.33	0.01185
TOP2-4	TOP2-4	YMR227C	TAF7	taf7-ts1	0.66984	0.144	0.76335	0.149	-0.09055	0.144	0.00263
TOP2-4	TOP2-4	YML114C	TAF8	taf8-7	1.18158	0.042	1.10211	0.054	0.06772	0.041	1e-05
TOP2-4	TOP2-4	YMR236W	TAF9	taf9-ts2	1.30838	0.025	1.22653	0.055	0.08056	0.025	0.00012	status=JK
TOP2-4	TOP2-4	YJR046W	TAH11	tah11-ts	0.82486	0.083	0.89725	0.02	-0.06725	0.083	0.00028
TOP2-4	TOP2-4	YMR028W	TAP42	tap42-11	1.04416	0.072	1.09434	0.077	-0.04391	0.072	9e-05
TOP2-4	TOP2-4	YPL128C	TBF1	tbf1-ph	1.05811	0.025	1.04711	0.007	0.01267	0.025	0
TOP2-4	TOP2-4	YDR212W	TCP1	tcp1-1	1.07741	0.222	0.97252	0.129	0.10225	0.221	0.00232
TOP2-4	TOP2-4	YDR212W	TCP1	tcp1-2	1.02986	0.12	0.90717	0.071	0.10639	0.12	0.00043
TOP2-4	TOP2-4	YGR099W	TEL2	tel2-15	1.21023	0.068	1.11765	0.031	0.09329	0.068	5e-05
TOP2-4	TOP2-4	YGR099W	TEL2	tel2-7	1.33347	0.025	1.18135	0.048	0.15638	0.025	0
TOP2-4	TOP2-4	YML064C	TEM1	tem1-3	1.47165	0.092	1.25462	0.056	0.20903	0.092	7e-05
TOP2-4	TOP2-4	YKL028W	TFA1	tfa1-21	1.11117	0.055	0.93555	0.091	0.15505	0.055	3e-05
TOP2-4	TOP2-4	YKR062W	TFA2	tfa2-45	0.36146	0.146	0.45576	0.215	-0.14795	0.146	0.01591
TOP2-4	TOP2-4	YDR311W	TFB1	tfb1-1	0.45823	0.06	0.53311	0.104	-0.08657	0.059	0.0006
TOP2-4	TOP2-4	YDR311W	TFB1	tfb1-6	1.04712	0.085	0.97989	0.027	0.05564	0.085	0.00218	status=JK
TOP2-4	TOP2-4	YDR460W	TFB3	tfb3-ts	0	0	0	0	0	0	#NUM!
TOP2-4	TOP2-4	YBR123C	TFC1	tfc1-e447k	1.08381	0.107	1.05677	0.023	0.02647	0.107	0.00027
TOP2-4	TOP2-4	YAL001C	TFC3	tfc3-g349e	1.0657	0.031	1.01157	0.021	0.05542	0.031	1e-05
TOP2-4	TOP2-4	YDR362C	TFC6	tfc6-m1	1.40175	0.022	1.1779	0.021	0.22243	0.022	9e-05	status=JK
TOP2-4	TOP2-4	YPL007C	TFC8	tfc8-ph	1.12653	0.118	1.05084	0.044	0.07336	0.117	0.00031
TOP2-4	TOP2-4	YGR005C	TFG2	tfg2-ph	1.02836	0.154	1.01813	0.091	0.0291	0.153	0.0009
TOP2-4	TOP2-4	YOR143C	THI80	thi80-ph	1.29925	0.078	1.18451	0.038	0.11005	0.077	6e-05
TOP2-4	TOP2-4	YIL144W	TID3	tid3-1	1.26812	0.126	1.17123	0.038	0.10147	0.125	0.00027
TOP2-4	TOP2-4	YPR016C	TIF6	tif6-ts1	1.02085	0.088	1.01097	0.019	-0.02998	0.087	0.00017
TOP2-4	TOP2-4	YPR016C	TIF6	tif6-ts4	1.04986	0.084	0.98687	0.03	0.05614	0.083	0.00014
TOP2-4	TOP2-4	YDL217C	TIM22	tim22-19	1.15697	0.152	1.06538	0.064	0.09164	0.152	0.00062
TOP2-4	TOP2-4	YNR017W	TIM23	tim23-ph	1.02221	0.022	0.98715	0.023	0.0275	0.022	0.00015	status=JK
TOP2-4	TOP2-4	YIL022W	TIM44	tim44-8	1.24199	0.127	1.17443	0.07	0.06843	0.127	0.00029
TOP2-4	TOP2-4	YPL063W	TIM50	tim50-ph	1.34755	0.06	1.23506	0.017	0.11782	0.06	2e-05
TOP2-4	TOP2-4	YGL145W	TIP20	tip20-5	1.25569	0.019	1.27799	0.03	-0.02781	0.019	7e-05	status=JK
TOP2-4	TOP2-4	YOR194C	TOA1	toa1-ph	0.72214	0.03	0.78011	0.046	-0.06489	0.03	0.00058	status=JK
TOP2-4	TOP2-4	YKL203C	TOR2	tor2-21	1.00932	0.03	1.07617	0.072	-0.08471	0.03	0.00029	status=JK
TOP2-4	TOP2-4	YKL203C	TOR2	tor2-29	0	0	0	0	0	0	#NUM!
TOP2-4	TOP2-4	YDR050C	TPI1	tpi1-1670	1.51145	0.022	1.3074	0.016	0.20723	0.022	0
TOP2-4	TOP2-4	YBR254C	TRS20	trs20-ph	1.03203	0.02	1.03242	0.067	0.01405	0.02	0.00013	status=JK
TOP2-4	TOP2-4	YDR246W	TRS23	trs23-ph	0.89826	0.435	0.9545	0.277	-0.05753	0.433	0.02571
TOP2-4	TOP2-4	YBR265W	TSC10	tsc10-1	1.1927	0.056	1.16574	0.002	0.02662	0.056	3e-05
TOP2-4	TOP2-4	YER093C	TSC11	tsc11-1	0.97261	0.217	1.12393	0.097	-0.15396	0.216	0.00291
TOP2-4	TOP2-4	YER093C	TSC11	tsc11-5	0.91378	0.045	1.024	0.051	-0.10819	0.045	0.00081	status=JK
TOP2-4	TOP2-4	YER093C	TSC11	tsc11-7	1.17581	0.195	1.21162	0.03	-0.02745	0.194	0.00122
TOP2-4	TOP2-4	YDL015C	TSC13	tsc13-ph	1.01787	0.065	1.02008	0.027	-0.008	0.065	7e-05
TOP2-4	TOP2-4	YBR058C-A	TSC3	tsc3-2	0.32865	0.193	0.4259	0.21	-0.0824	0.193	0.0424
TOP2-4	TOP2-4	YFL037W	TUB2	tub2-443	1.39831	0.011	1.09194	0.02	0.30407	0.011	2e-05	status=JK
TOP2-4	TOP2-4	YLR212C	TUB4	tub4-d	0.83272	0.252	0.95541	0.108	-0.17764	0.251	0.00703
TOP2-4	TOP2-4	YLR212C	TUB4	tub4-y445d	0.8826	0.073	1.01668	0.035	-0.12794	0.072	0.00015
TOP2-4	TOP2-4	YGR185C	TYS1	tys1-1	1.1657	0.177	1.15975	0.013	0.00517	0.176	0.00094
TOP2-4	TOP2-4	YKL210W	UBA1	uba1-1	1.1616	0.076	0.93088	0.064	0.22434	0.076	8e-05
TOP2-4	TOP2-4	YDL064W	UBC9	ubc9-2	0.994	0.04	1.08885	0.034	-0.10107	0.039	2e-05
TOP2-4	TOP2-4	YGR048W	UFD1	ufd1-2	0.76209	0.882	0.64747	0.748	0.12149	0.878	0.18225
TOP2-4	TOP2-4	YOR075W	UFE1	ufe1-1	1.13357	0.057	1.09519	0.061	0.03951	0.057	3e-05
TOP2-4	TOP2-4	YKL035W	UGP1	ugp1-ph	0.94762	0.257	1.07241	0.177	-0.12628	0.256	0.00513
TOP2-4	TOP2-4	YPL020C	ULP1	ulp1-333	1.12937	0.174	1.18418	0.054	-0.05737	0.174	0.00099
TOP2-4	TOP2-4	YKL024C	URA6	ura6-4	1.04472	0.072	1.05753	0.033	-0.01312	0.071	9e-05
TOP2-4	TOP2-4	YKL024C	URA6	ura6-5	0.35188	0.373	0.44951	0.403	-0.10394	0.372	0.15573
TOP2-4	TOP2-4	YKL024C	URA6	ura6-6	1.23215	0.104	1.05582	0.062	0.16023	0.104	0.00017
TOP2-4	TOP2-4	YGL098W	USE1	use1-ts	1.33264	0.035	1.14292	0.027	0.19135	0.035	1e-05
TOP2-4	TOP2-4	YDL058W	USO1	uso1-1	0.59666	0.689	0.5554	0.642	0.05276	0.687	0.18187
TOP2-4	TOP2-4	YOR004W	UTP23	utp23-ph	1.3494	0.052	1.20389	0.024	0.1406	0.051	2e-05
TOP2-4	TOP2-4	YHR196W	UTP9	utp9-ph	0.90291	0.083	0.87927	0.047	0.01593	0.083	0.00022
TOP2-4	TOP2-4	YMR197C	VTI1	vti1-11	1.25488	0.134	1.17886	0.03	0.12864	0.133	0.00033
TOP2-4	TOP2-4	YMR197C	VTI1	vti1-2	1.02353	0.032	1.0398	0.063	-0.10187	0.032	1e-05
TOP2-4	TOP2-4	YEL002C	WBP1	wbp1-1	1.04202	0.209	1.02115	0.079	-0.05857	0.208	0.00215
TOP2-4	TOP2-4	YEL002C	WBP1	wbp1-2	1.3416	0.262	1.11362	0.015	0.23992	0.261	0.00199
TOP2-4	TOP2-4	YPL252C	YAH1	yah1-ts	0	0	0	0	0	0	#NUM!
TOP2-4	TOP2-4	YBR004C	GPI18	ybr004c-ph	1.0506	0.012	1.07922	0.053	-0.04028	0.012	5e-05	status=JK
TOP2-4	TOP2-4	YDR325W	YCG1	ycg1-2	0.83299	0.127	1.01514	0.035	-0.18367	0.126	0.00095
TOP2-4	TOP2-4	YCL004W	PGS1	ycl004w-ph	1.13968	0.042	1.08107	0.02	0.06644	0.041	1e-05
TOP2-4	TOP2-4	YLR272C	YCS4	ycs4-1	0	0	0	0	0	0	#NUM!
TOP2-4	TOP2-4	YDL003W	MCD1	ydl003w-ph	1.0337	0.014	1.04618	0.032	-0.01412	0.014	6e-05	status=JK
TOP2-4	TOP2-4	YDL148C	NOP14	ydl148c-ph	0.70665	0.147	0.8396	0.052	-0.14066	0.147	0.00241
TOP2-4	TOP2-4	YDR081C	PDC2	ydr081c-ph	0.30067	0.118	0.59426	0.299	-0.20622	0.117	0.04735	status=JK
TOP2-4	TOP2-4	YDR236C	FMN1	ydr236c-ph	0.5418	0.148	0.82717	0.179	-0.30081	0.147	0.00526
TOP2-4	TOP2-4	YDR240C	SNU56	ydr240c-ph	1.16595	0.448	1.00119	0.201	0.1445	0.446	0.01374
TOP2-4	TOP2-4	YDR331W	GPI8	ydr331w-ph	1.10396	0.025	1.13708	0.016	-0.02505	0.024	0.00017	status=JK
TOP2-4	TOP2-4	YDR341C	YDR341C	ydr341c-ph	1.16421	0.053	1.19199	0.06	-0.0313	0.053	3e-05
TOP2-4	TOP2-4	YDR398W	UTP5	ydr398w-ph	0.56257	0.269	0.72619	0.234	-0.17112	0.268	0.02496
TOP2-4	TOP2-4	YDR404C	RPB7	ydr404c-ph	0.20066	0.233	0.24057	0.279	-0.02162	0.233	0.18398
TOP2-4	TOP2-4	YDR416W	SYF1	ydr416w-ph	0.96432	0.007	1.06999	0.002	-0.10479	0.007	2e-05	status=JK
TOP2-4	TOP2-4	YDR449C	UTP6	ydr449c-ph	0.97665	0.113	1.07264	0.105	-0.09905	0.112	0.00042
TOP2-4	TOP2-4	YLR249W	YEF3	yef3-f650s	0.29636	0.275	0.35507	0.325	-0.02014	0.274	0.11976
TOP2-4	TOP2-4	YER147C	SCC4	yer147c-ph	1.1375	0.099	1.09902	0.053	0.04487	0.099	0.00018
TOP2-4	TOP2-4	YFL017C	GNA1	yfl017c-ph	0.88218	0.09	1.19632	0.056	-0.32631	0.09	0.00029
TOP2-4	TOP2-4	YGR047C	TFC4	ygr047c-ph	1.14629	0.039	0.99512	0.046	0.15609	0.039	1e-05
TOP2-4	TOP2-4	YGR094W	VAS1	ygr094w-ph	1.26904	0.192	1.15411	0.146	0.13414	0.192	0.00094
TOP2-4	TOP2-4	YLR298C	YHC1	yhc1-1	1.27905	0.106	1.14924	0.045	0.5127	0.105	0.00015
TOP2-4	TOP2-4	YLR298C	YHC1	yhc1-2	0.37363	0.427	0.46815	0.481	-0.49717	0.426	0.17866
TOP2-4	TOP2-4	YLR298C	YHC1	yhc1-3	0.5384	0.117	0.75033	0.012	-0.22527	0.116	0.00269
TOP2-4	TOP2-4	YLR298C	YHC1	yhc1-6	0.77395	0.098	0.91362	0.062	-0.0983	0.097	0.00055
TOP2-4	TOP2-4	YLR298C	YHC1	yhc1-7	0.45602	0.249	0.58657	0.356	-0.30735	0.248	0.03507
TOP2-4	TOP2-4	YLR298C	YHC1	yhc1-8	1.14005	0.125	1.19042	0.049	-0.06086	0.125	0.00036
TOP2-4	TOP2-4	YHR020W	YHR020W	yhr020w-ph	1.15904	0.064	1.10765	0.037	0.04875	0.064	5e-05
TOP2-4	TOP2-4	YHR065C	RRP3	yhr065c-ph	0.85096	0.038	1.00855	0.095	-0.15123	0.038	0.00068	status=JK
TOP2-4	TOP2-4	YHR122W	CIA2	yhr122w-ph	1.27942	0.043	1.24415	0.095	0.03709	0.043	1e-05
TOP2-4	TOP2-4	YHR172W	SPC97	yhr172w-ph	1.01124	0.078	0.95142	0.053	0.07228	0.078	0.00013
TOP2-4	TOP2-4	YNL263C	YIF1	yif1-td	0.94091	0.126	0.77123	0.002	0.16893	0.125	0.00065
TOP2-4	TOP2-4	YIL061C	SNP1	yil061c-ph	1.00533	0.436	0.90263	0.135	0.12076	0.435	0.0192
TOP2-4	TOP2-4	YIL083C	CAB2	yil083c-ph	1.02292	0.064	1.05958	0.02	-0.04112	0.064	7e-05
TOP2-4	TOP2-4	YIL106W	MOB1	yil106w-ph	1.00383	0.034	1.12785	0.027	-0.13245	0.034	1e-05
TOP2-4	TOP2-4	YGR172C	YIP1	yip1-4	1.0886	0.103	1.06962	0.09	-0.1167	0.103	0.00023
TOP2-4	TOP2-4	YGR172C	YIP1	yip1-40	1.39511	0.042	1.27106	0.042	0.1887	0.042	1e-05
TOP2-4	TOP2-4	YGR172C	YIP1	yip1-ph	1.09091	0.094	0.95006	0.079	0.16402	0.094	0.00018
TOP2-4	TOP2-4	YJL011C	RPC17	yjl011c-ph	1.00706	0.034	0.95211	0.035	0.06239	0.034	1e-05
TOP2-4	TOP2-4	YJL072C	PSF2	yjl072c-ph	1.28921	0.147	1.09054	0.018	0.20577	0.147	0.0004
TOP2-4	TOP2-4	YJL174W	KRE9	yjl174w-ph	1.09598	0.07	1.01294	0.102	0.07996	0.07	0.00137	status=JK
TOP2-4	TOP2-4	YJR007W	SUI2	yjr007w-ph	1.02196	0.086	1.03898	0.04	-0.02013	0.085	0.00016
TOP2-4	TOP2-4	YJR042W	NUP85	yjr042w-ph	0.89544	0.033	0.99422	0.013	-0.0971	0.033	1e-05
TOP2-4	TOP2-4	YJR064W	CCT5	yjr064w-ph	1.12235	0.018	1.01223	0.013	0.11169	0.018	9e-05	status=JK
TOP2-4	TOP2-4	YJR141W	YJR141W	yjr141w-ph	0.953	0.018	0.89935	0.039	0.04752	0.018	0
TOP2-4	TOP2-4	YKL095W	YJU2	yju2-ph	1.08035	0.105	1.00894	0.063	0.07302	0.105	0.00025
TOP2-4	TOP2-4	YKL004W	AUR1	ykl004w-ph	1.08799	0.073	1.02472	0.042	0.06863	0.073	8e-05
TOP2-4	TOP2-4	YKL013C	ARC19	ykl013c-ph	0	0	0	0	0	0	#NUM!
TOP2-4	TOP2-4	YKL019W	RAM2	ykl019w-ph	1.0331	0.055	1.06497	0.017	-0.02641	0.055	4e-05
TOP2-4	TOP2-4	YKL060C	FBA1	ykl060c-ph	1.09408	0.089	1.05533	0.045	0.04652	0.088	0.00015
TOP2-4	TOP2-4	YKR022C	NTR2	ykr022c-ph	1.11102	0.039	1.11061	0.005	0.00085	0.039	1e-05
TOP2-4	TOP2-4	YKL196C	YKT6	ykt6-ph	0.99245	0.092	0.92478	0.021	0.06606	0.092	0.00022
TOP2-4	TOP2-4	YLR029C	RPL15A	ylr029c-ph	1.17083	0.057	1.09689	0.109	0.06871	0.057	0.00078	status=JK
TOP2-4	TOP2-4	YLR060W	FRS1	ylr060w-ph	0.80112	0.116	0.95243	0.011	-0.14556	0.115	0.00082
TOP2-4	TOP2-4	YLR222C	UTP13	ylr222c-ph	0.88354	0.018	0.85038	0.074	0.02484	0.018	0.00014	status=JK
TOP2-4	TOP2-4	YLR317W	YLR317W	ylr317w-ph	1.01986	0.064	1.09425	0.003	-0.07554	0.064	7e-05
TOP2-4	TOP2-4	YMR093W	UTP15	ymr093w-ph	0.74944	0.046	0.78707	0.037	-0.02491	0.046	0.00126	status=JK
TOP2-4	TOP2-4	YMR134W	YMR134W	ymr134w-ph	1.51375	0.084	1.27076	0.115	0.21357	0.083	0.00102	status=JK
TOP2-4	TOP2-4	YNL132W	KRE33	ynl132w-ph	0.73369	0.167	0.92264	0.068	-0.172	0.166	0.00309
TOP2-4	TOP2-4	YNL181W	YNL181W	ynl181w-ph	1.14616	0.045	1.05176	0.056	0.08787	0.045	2e-05
TOP2-4	TOP2-4	YNL247W	YNL247W	ynl247w-ph	0.82538	0.072	1.00318	0.064	-0.16926	0.072	0.00018
TOP2-4	TOP2-4	YOL102C	TPT1	yol102c-ph	0.64809	0.748	0.66705	0.784	0.07041	0.746	0.18172
TOP2-4	TOP2-4	YOL130W	ALR1	yol130w-ph	0.96264	0.083	1.04884	0.035	-0.08014	0.083	0.00018
TOP2-4	TOP2-4	YOR262W	YOR262W	yor262w-ph	0.91595	0.161	0.93389	0.051	-0.02545	0.161	0.00146
TOP2-4	TOP2-4	YOR362C	PRE10	yor362c-ph	0.90068	0.038	0.8995	0.038	0.01418	0.038	0.0006	status=JK
TOP2-4	TOP2-4	YPR016C	TIF6	ypr016c-ph	1.21112	0.107	1.15062	0.064	0.15959	0.107	0.00019
TOP2-4	TOP2-4	YPR082C	DIB1	ypr082c-ph	1.03052	0.04	1.03409	0.023	-0.00975	0.04	2e-05
TOP2-4	TOP2-4	YPR085C	ASA1	ypr085c-ph	1.01938	0.047	0.87111	0.029	0.14834	0.047	3e-05
TOP2-4	TOP2-4	YPR086W	SUA7	ypr086w-ph	0.50421	0.137	0.84243	0.032	-0.34431	0.136	0.00516
TOP2-4	TOP2-4	YPR088C	SRP54	ypr088c-ph	1.18819	0.027	1.04393	0.059	0.13412	0.027	0.00017	status=JK
TOP2-4	TOP2-4	YPR161C	SGV1	ypr161c-ph	1.05824	0.037	1.04541	0.022	0.01507	0.037	1e-05
TOP2-4	TOP2-4	YPR162C	ORC4	ypr162c-ph	0.79722	0.142	0.73778	0.106	0.06553	0.142	0.00153
TOP2-4	TOP2-4	YPR190C	RPC82	ypr190c-ph	1.06197	0.202	1.04246	0.086	-0.00644	0.201	0.00183
TOP2-4	TOP2-4	YFL038C	YPT1	ypt1-3	1.26224	0.136	1.04849	0.04	0.20871	0.136	0.00034
TOP2-4	TOP2-4	YDR002W	YRB1	yrb1-51	1.03839	0.018	1.16456	0.015	-0.12698	0.018	0.0001	status=JK
TOP2-4	TOP2-4	YOR272W	YTM1	ytm1-1	1.22909	0.124	1.09143	0.061	0.12205	0.124	0.00028
TOP2-4	TOP2-4	YGR211W	ZPR1	zpr1-1	0.8018	0.116	0.82039	0.093	0.00301	0.115	0.00081

## Sheet: 20160210_dm_TOP2-4_02.JPG.dat
Row	Column	Raw colony size	Plate id / file name	Query	Array	Normalized colony size	Score	Additional information
1	1	2810	20160210_dm_TOP2-4_02.JPG.dat	TOP2-4	YMR271C	1.25335	0.24061
1	2	1730	20160210_dm_TOP2-4_02.JPG.dat	TOP2-4	YMR271C	0.89229	-0.11915
1	3	1690	20160210_dm_TOP2-4_02.JPG.dat	TOP2-4	YMR271C	1.01577	0.00389
1	4	1659	20160210_dm_TOP2-4_02.JPG.dat	TOP2-4	YMR271C	1.08446	0.07233
1	5	1529	20160210_dm_TOP2-4_02.JPG.dat	TOP2-4	YMR271C	#NUM!	#NUM!	status=JK
1	6	1834	20160210_dm_TOP2-4_02.JPG.dat	TOP2-4	YMR271C	1.12221	0.10994
1	7	1654	20160210_dm_TOP2-4_02.JPG.dat	TOP2-4	YMR271C	0.94846	-0.06318
1	8	1714	20160210_dm_TOP2-4_02.JPG.dat	TOP2-4	YMR271C	0.98433	-0.02743
1	9	1608	20160210_dm_TOP2-4_02.JPG.dat	TOP2-4	YMR271C	0.975	-0.03674
1	10	1617	20160210_dm_TOP2-4_02.JPG.dat	TOP2-4	YMR271C	0.98822	-0.02356
1	11	1765	20160210_dm_TOP2-4_02.JPG.dat	TOP2-4	YMR271C	1.02817	0.01624
1	12	1683	20160210_dm_TOP2-4_02.JPG.dat	TOP2-4	YMR271C	0.93728	-0.07431
1	13	1868	20160210_dm_TOP2-4_02.JPG.dat	TOP2-4	YMR271C	1.04903	0.03702
1	14	1721	20160210_dm_TOP2-4_02.JPG.dat	TOP2-4	YMR271C	0.98712	-0.02466
1	15	1910	20160210_dm_TOP2-4_02.JPG.dat	TOP2-4	YMR271C	1.10887	0.09665
1	16	1906	20160210_dm_TOP2-4_02.JPG.dat	TOP2-4	YMR271C	1.05989	0.04785
1	17	1893	20160210_dm_TOP2-4_02.JPG.dat	TOP2-4	YMR271C	1.00803	-0.00383
1	18	1874	20160210_dm_TOP2-4_02.JPG.dat	TOP2-4	YMR271C	0.9903	-0.02149
1	19	1819	20160210_dm_TOP2-4_02.JPG.dat	TOP2-4	YMR271C	0.97055	-0.04117
1	20	1855	20160210_dm_TOP2-4_02.JPG.dat	TOP2-4	YMR271C	1.01512	0.00324
1	21	1890	20160210_dm_TOP2-4_02.JPG.dat	TOP2-4	YMR271C	1.0916	0.07944
1	22	2054	20160210_dm_TOP2-4_02.JPG.dat	TOP2-4	YMR271C	1.16391	0.15149
1	23	2002	20160210_dm_TOP2-4_02.JPG.dat	TOP2-4	YMR271C	1.05935	0.04731
1	24	1967	20160210_dm_TOP2-4_02.JPG.dat	TOP2-4	YMR271C	1.03694	0.02498
1	25	1686	20160210_dm_TOP2-4_02.JPG.dat	TOP2-4	YMR271C	0.97495	-0.03679
1	26	1830	20160210_dm_TOP2-4_02.JPG.dat	TOP2-4	YMR271C	1.12252	0.11025
1	27	1656	20160210_dm_TOP2-4_02.JPG.dat	TOP2-4	YMR271C	1.01344	0.00157
1	28	1743	20160210_dm_TOP2-4_02.JPG.dat	TOP2-4	YMR271C	1.06548	0.05341
1	29	1504	20160210_dm_TOP2-4_02.JPG.dat	TOP2-4	YMR271C	0.91067	-0.10083
1	30	1599	20160210_dm_TOP2-4_02.JPG.dat	TOP2-4	YMR271C	0.94555	-0.06608
1	31	1725	20160210_dm_TOP2-4_02.JPG.dat	TOP2-4	YMR271C	#NUM!	#NUM!	status=JK
1	32	1891	20160210_dm_TOP2-4_02.JPG.dat	TOP2-4	YMR271C	1.05835	0.04631
1	33	1825	20160210_dm_TOP2-4_02.JPG.dat	TOP2-4	YMR271C	1.00496	-0.00689
1	34	1760	20160210_dm_TOP2-4_02.JPG.dat	TOP2-4	YMR271C	0.98676	-0.02501
1	35	1683	20160210_dm_TOP2-4_02.JPG.dat	TOP2-4	YMR271C	0.97473	-0.037
1	36	1639	20160210_dm_TOP2-4_02.JPG.dat	TOP2-4	YMR271C	0.96608	-0.04562
1	37	1589	20160210_dm_TOP2-4_02.JPG.dat	TOP2-4	YMR271C	0.94424	-0.06738
1	38	1810	20160210_dm_TOP2-4_02.JPG.dat	TOP2-4	YMR271C	1.05939	0.04735
1	39	1758	20160210_dm_TOP2-4_02.JPG.dat	TOP2-4	YMR271C	1.00969	-0.00217
1	40	1794	20160210_dm_TOP2-4_02.JPG.dat	TOP2-4	YMR271C	0.99983	-0.012
1	41	1931	20160210_dm_TOP2-4_02.JPG.dat	TOP2-4	YMR271C	1.06763	0.05556
1	42	1777	20160210_dm_TOP2-4_02.JPG.dat	TOP2-4	YMR271C	0.99327	-0.01853
1	43	1600	20160210_dm_TOP2-4_02.JPG.dat	TOP2-4	YMR271C	0.93532	-0.07627
1	44	1709	20160210_dm_TOP2-4_02.JPG.dat	TOP2-4	YMR271C	1.01825	0.00636
1	45	1786	20160210_dm_TOP2-4_02.JPG.dat	TOP2-4	YMR271C	1.04888	0.03688
1	46	1818	20160210_dm_TOP2-4_02.JPG.dat	TOP2-4	YMR271C	1.00297	-0.00886
1	47	1806	20160210_dm_TOP2-4_02.JPG.dat	TOP2-4	YMR271C	0.89016	-0.12127
1	48	2232	20160210_dm_TOP2-4_02.JPG.dat	TOP2-4	YMR271C	0.98469	-0.02708
2	1	1836	20160210_dm_TOP2-4_02.JPG.dat	TOP2-4	YMR271C	0.97385	-0.03788
2	2	1654	20160210_dm_TOP2-4_02.JPG.dat	TOP2-4	YMR271C	1.01921	0.00732
2	3	1510	20160210_dm_TOP2-4_02.JPG.dat	TOP2-4	YMR271C	1.0896	0.07745
2	4	1445	20160210_dm_TOP2-4_02.JPG.dat	TOP2-4	YMR271C	1.13991	0.12758
2	5	1382	20160210_dm_TOP2-4_02.JPG.dat	TOP2-4	YMR271C	1.08315	0.07102
2	6	1465	20160210_dm_TOP2-4_02.JPG.dat	TOP2-4	YMR271C	1.09328	0.08111
2	7	1617	20160210_dm_TOP2-4_02.JPG.dat	TOP2-4	YMR271C	#NUM!	#NUM!	status=JK
2	8	1308	20160210_dm_TOP2-4_02.JPG.dat	TOP2-4	YMR271C	0.92204	-0.0895
2	9	1351	20160210_dm_TOP2-4_02.JPG.dat	TOP2-4	YMR271C	1.00687	-0.00498
2	10	1411	20160210_dm_TOP2-4_02.JPG.dat	TOP2-4	YMR271C	1.0599	0.04786
2	11	1221	20160210_dm_TOP2-4_02.JPG.dat	TOP2-4	YMR271C	0.87248	-0.13888
2	12	1152	20160210_dm_TOP2-4_02.JPG.dat	TOP2-4	YMR271C	0.78523	-0.22581
2	13	1495	20160210_dm_TOP2-4_02.JPG.dat	TOP2-4	YMR271C	1.02534	0.01342
2	14	1354	20160210_dm_TOP2-4_02.JPG.dat	TOP2-4	YMR271C	0.94738	-0.06425
2	15	1407	20160210_dm_TOP2-4_02.JPG.dat	TOP2-4	YMR271C	0.99573	-0.01607
2	16	1413	20160210_dm_TOP2-4_02.JPG.dat	TOP2-4	YMR271C	0.95732	-0.05435
2	17	1372	20160210_dm_TOP2-4_02.JPG.dat	TOP2-4	YMR271C	0.89019	-0.12124
2	18	1349	20160210_dm_TOP2-4_02.JPG.dat	TOP2-4	YMR271C	0.86795	-0.14339
2	19	1345	20160210_dm_TOP2-4_02.JPG.dat	TOP2-4	YMR271C	0.87392	-0.13745
2	20	1275	20160210_dm_TOP2-4_02.JPG.dat	TOP2-4	YMR271C	0.85065	-0.16063
2	21	1434	20160210_dm_TOP2-4_02.JPG.dat	TOP2-4	YMR271C	1.01115	-0.00072
2	22	1505	20160210_dm_TOP2-4_02.JPG.dat	TOP2-4	YMR271C	1.04218	0.0302
2	23	1452	20160210_dm_TOP2-4_02.JPG.dat	TOP2-4	YMR271C	0.93832	-0.07328
2	24	1415	20160210_dm_TOP2-4_02.JPG.dat	TOP2-4	YMR271C	0.91054	-0.10096
2	25	1344	20160210_dm_TOP2-4_02.JPG.dat	TOP2-4	YMR271C	0.9491	-0.06254
2	26	1780	20160210_dm_TOP2-4_02.JPG.dat	TOP2-4	YMR271C	1.33277	0.31974
2	27	1157	20160210_dm_TOP2-4_02.JPG.dat	TOP2-4	YMR271C	0.86296	-0.14837
2	28	1612	20160210_dm_TOP2-4_02.JPG.dat	TOP2-4	YMR271C	1.19825	0.18571
2	29	1370	20160210_dm_TOP2-4_02.JPG.dat	TOP2-4	YMR271C	1.00722	-0.00463
2	30	1357	20160210_dm_TOP2-4_02.JPG.dat	TOP2-4	YMR271C	0.97319	-0.03854
2	31	1513	20160210_dm_TOP2-4_02.JPG.dat	TOP2-4	YMR271C	1.06062	0.04858
2	32	1556	20160210_dm_TOP2-4_02.JPG.dat	TOP2-4	YMR271C	1.05544	0.04341
2	33	1496	20160210_dm_TOP2-4_02.JPG.dat	TOP2-4	YMR271C	0.99833	-0.01349
2	34	1378	20160210_dm_TOP2-4_02.JPG.dat	TOP2-4	YMR271C	#NUM!	#NUM!	status=JK
2	35	1572	20160210_dm_TOP2-4_02.JPG.dat	TOP2-4	YMR271C	1.1016	0.0894
2	36	1579	20160210_dm_TOP2-4_02.JPG.dat	TOP2-4	YMR271C	1.12677	0.11449
2	37	1335	20160210_dm_TOP2-4_02.JPG.dat	TOP2-4	YMR271C	0.96235	-0.04934
2	38	1499	20160210_dm_TOP2-4_02.JPG.dat	TOP2-4	YMR271C	1.0655	0.05343
2	39	1501	20160210_dm_TOP2-4_02.JPG.dat	TOP2-4	YMR271C	1.04779	0.03579
2	40	0	20160210_dm_TOP2-4_02.JPG.dat	TOP2-4	YMR271C	#NUM!	#NUM!	status=JK
2	41	1658	20160210_dm_TOP2-4_02.JPG.dat	TOP2-4	YMR271C	1.1128	0.10057
2	42	1569	20160210_dm_TOP2-4_02.JPG.dat	TOP2-4	YMR271C	1.06168	0.04963
2	43	1540	20160210_dm_TOP2-4_02.JPG.dat	TOP2-4	YMR271C	1.08573	0.07359
2	44	1692	20160210_dm_TOP2-4_02.JPG.dat	TOP2-4	YMR271C	1.21122	0.19863
2	45	1669	20160210_dm_TOP2-4_02.JPG.dat	TOP2-4	YMR271C	#NUM!	#NUM!	status=JK
2	46	1592	20160210_dm_TOP2-4_02.JPG.dat	TOP2-4	YMR271C	1.04679	0.0348
2	47	1688	20160210_dm_TOP2-4_02.JPG.dat	TOP2-4	YMR271C	0.98792	-0.02386
2	48	1669	20160210_dm_TOP2-4_02.JPG.dat	TOP2-4	YMR271C	0.87114	-0.14021
3	1	1642	20160210_dm_TOP2-4_02.JPG.dat	TOP2-4	YMR271C	1.09122	0.07907
3	2	2162	20160210_dm_TOP2-4_02.JPG.dat	TOP2-4	YMR271C	#NUM!	#NUM!	status=JK
3	3	257	20160210_dm_TOP2-4_02.JPG.dat	TOP2-4	YEL034W	0.2346	-0.61256
3	4	0	20160210_dm_TOP2-4_02.JPG.dat	TOP2-4	YEL034W	0	-0.84632
3	5	781	20160210_dm_TOP2-4_02.JPG.dat	TOP2-4	YMR154C	0.78289	0.04775
3	6	402	20160210_dm_TOP2-4_02.JPG.dat	TOP2-4	YMR154C	0.3858	-0.34791
3	7	1537	20160210_dm_TOP2-4_02.JPG.dat	TOP2-4	YBR253W	1.39602	0.23668
3	8	1444	20160210_dm_TOP2-4_02.JPG.dat	TOP2-4	YBR253W	1.31802	0.15895
3	9	1090	20160210_dm_TOP2-4_02.JPG.dat	TOP2-4	YDL220C	1.05313	-0.13981
3	10	1009	20160210_dm_TOP2-4_02.JPG.dat	TOP2-4	YDL220C	0.98263	-0.21006
3	11	1044	20160210_dm_TOP2-4_02.JPG.dat	TOP2-4	YGR113W	0.96527	-0.10282
3	12	1160	20160210_dm_TOP2-4_02.JPG.dat	TOP2-4	YGR113W	1.02011	-0.04818
3	13	1510	20160210_dm_TOP2-4_02.JPG.dat	TOP2-4	YBR082C	1.33231	0.15178
3	14	1204	20160210_dm_TOP2-4_02.JPG.dat	TOP2-4	YBR082C	1.08229	-0.09733
3	15	457	20160210_dm_TOP2-4_02.JPG.dat	TOP2-4	YBR070C	0.41515	-0.33162
3	16	411	20160210_dm_TOP2-4_02.JPG.dat	TOP2-4	YBR070C	0.35708	-0.38947
3	17	1469	20160210_dm_TOP2-4_02.JPG.dat	TOP2-4	YKL074C	1.22175	-0.00752
3	18	1338	20160210_dm_TOP2-4_02.JPG.dat	TOP2-4	YKL074C	1.10267	-0.12617
3	19	1323	20160210_dm_TOP2-4_02.JPG.dat	TOP2-4	YDR303C	1.10083	-0.14344
3	20	1473	20160210_dm_TOP2-4_02.JPG.dat	TOP2-4	YDR303C	1.25927	0.01443
3	21	182	20160210_dm_TOP2-4_02.JPG.dat	TOP2-4	YNL079C	0.16475	-0.05891
3	22	266	20160210_dm_TOP2-4_02.JPG.dat	TOP2-4	YNL079C	0.23677	0.01285
3	23	1144	20160210_dm_TOP2-4_02.JPG.dat	TOP2-4	YPL101W	#NUM!	#NUM!	status=JK
3	24	1071	20160210_dm_TOP2-4_02.JPG.dat	TOP2-4	YPL101W	0.88399	0.16777
3	25	1201	20160210_dm_TOP2-4_02.JPG.dat	TOP2-4	YFL039C	1.08717	0.04388
3	26	1287	20160210_dm_TOP2-4_02.JPG.dat	TOP2-4	YFL039C	#NUM!	#NUM!	status=JK
3	27	1293	20160210_dm_TOP2-4_02.JPG.dat	TOP2-4	YHR122W	1.23195	-0.01021
3	28	1329	20160210_dm_TOP2-4_02.JPG.dat	TOP2-4	YHR122W	1.2588	0.01654
3	29	672	20160210_dm_TOP2-4_02.JPG.dat	TOP2-4	YNL102W	0.62853	-0.02805
3	30	523	20160210_dm_TOP2-4_02.JPG.dat	TOP2-4	YNL102W	0.47665	-0.17938
3	31	520	20160210_dm_TOP2-4_02.JPG.dat	TOP2-4	YLR078C	0.4632	-0.35564
3	32	964	20160210_dm_TOP2-4_02.JPG.dat	TOP2-4	YLR078C	0.83156	0.01139
3	33	1516	20160210_dm_TOP2-4_02.JPG.dat	TOP2-4	YOR149C	#NUM!	#NUM!	status=JK
3	34	0	20160210_dm_TOP2-4_02.JPG.dat	TOP2-4	YOR149C	0	0
3	35	1537	20160210_dm_TOP2-4_02.JPG.dat	TOP2-4	YFL009W	1.37304	0.21705
3	36	1517	20160210_dm_TOP2-4_02.JPG.dat	TOP2-4	YFL009W	1.38181	0.22578
3	37	1111	20160210_dm_TOP2-4_02.JPG.dat	TOP2-4	YAR019C	1.02484	-0.05295
3	38	1066	20160210_dm_TOP2-4_02.JPG.dat	TOP2-4	YAR019C	0.97132	-0.10628
3	39	1648	20160210_dm_TOP2-4_02.JPG.dat	TOP2-4	YPR055W	1.47569	0.45951
3	40	1518	20160210_dm_TOP2-4_02.JPG.dat	TOP2-4	YPR055W	1.31868	0.30306
3	41	704	20160210_dm_TOP2-4_02.JPG.dat	TOP2-4	YFL013C	0.60501	0.00838
3	42	1095	20160210_dm_TOP2-4_02.JPG.dat	TOP2-4	YFL013C	0.94566	0.34779
3	43	0	20160210_dm_TOP2-4_02.JPG.dat	TOP2-4	YJR065C	0	0
3	44	0	20160210_dm_TOP2-4_02.JPG.dat	TOP2-4	YJR065C	0	0
3	45	801	20160210_dm_TOP2-4_02.JPG.dat	TOP2-4	YGR092W	0.70991	0.08095
3	46	1724	20160210_dm_TOP2-4_02.JPG.dat	TOP2-4	YGR092W	1.42215	0.79062
3	47	1622	20160210_dm_TOP2-4_02.JPG.dat	TOP2-4	YMR271C	1.18613	0.17363
3	48	1794	20160210_dm_TOP2-4_02.JPG.dat	TOP2-4	YMR271C	1.16564	0.15322
4	1	1753	20160210_dm_TOP2-4_02.JPG.dat	TOP2-4	YMR271C	1.16335	0.15094
4	2	1554	20160210_dm_TOP2-4_02.JPG.dat	TOP2-4	YMR271C	1.20913	0.19655
4	3	531	20160210_dm_TOP2-4_02.JPG.dat	TOP2-4	YEL034W	0.48848	-0.3596
4	4	340	20160210_dm_TOP2-4_02.JPG.dat	TOP2-4	YEL034W	0.34552	-0.50205
4	5	932	20160210_dm_TOP2-4_02.JPG.dat	TOP2-4	YMR154C	0.95173	0.21597
4	6	684	20160210_dm_TOP2-4_02.JPG.dat	TOP2-4	YMR154C	0.67262	-0.06212
4	7	1539	20160210_dm_TOP2-4_02.JPG.dat	TOP2-4	YBR253W	1.44024	0.28074
4	8	1581	20160210_dm_TOP2-4_02.JPG.dat	TOP2-4	YBR253W	1.48985	0.33017
4	9	1427	20160210_dm_TOP2-4_02.JPG.dat	TOP2-4	YDL220C	#NUM!	#NUM!	status=JK
4	10	1014	20160210_dm_TOP2-4_02.JPG.dat	TOP2-4	YDL220C	1.02179	-0.17104
4	11	1077	20160210_dm_TOP2-4_02.JPG.dat	TOP2-4	YGR113W	1.02926	-0.03906
4	12	1270	20160210_dm_TOP2-4_02.JPG.dat	TOP2-4	YGR113W	1.15291	0.08414
4	13	1656	20160210_dm_TOP2-4_02.JPG.dat	TOP2-4	YBR082C	1.50623	0.32508
4	14	1662	20160210_dm_TOP2-4_02.JPG.dat	TOP2-4	YBR082C	1.53899	0.35772
4	15	813	20160210_dm_TOP2-4_02.JPG.dat	TOP2-4	YBR070C	0.76025	0.01224
4	16	690	20160210_dm_TOP2-4_02.JPG.dat	TOP2-4	YBR070C	0.61653	-0.13096
4	17	1618	20160210_dm_TOP2-4_02.JPG.dat	TOP2-4	YKL074C	1.38325	0.15339
4	18	1465	20160210_dm_TOP2-4_02.JPG.dat	TOP2-4	YKL074C	1.23944	0.0101
4	19	1406	20160210_dm_TOP2-4_02.JPG.dat	TOP2-4	YDR303C	1.19958	-0.04505
4	20	1453	20160210_dm_TOP2-4_02.JPG.dat	TOP2-4	YDR303C	1.27261	0.02772
4	21	6	20160210_dm_TOP2-4_02.JPG.dat	TOP2-4	YNL079C	0.00556	-0.21753
4	22	488	20160210_dm_TOP2-4_02.JPG.dat	TOP2-4	YNL079C	0.44428	0.2196
4	23	1053	20160210_dm_TOP2-4_02.JPG.dat	TOP2-4	YPL101W	0.89153	0.17528
4	24	1039	20160210_dm_TOP2-4_02.JPG.dat	TOP2-4	YPL101W	0.87317	0.15699
4	25	1127	20160210_dm_TOP2-4_02.JPG.dat	TOP2-4	YFL039C	1.03695	-0.00616
4	26	1046	20160210_dm_TOP2-4_02.JPG.dat	TOP2-4	YFL039C	1.01691	-0.02613
4	27	1379	20160210_dm_TOP2-4_02.JPG.dat	TOP2-4	YHR122W	1.32963	0.08712
4	28	1356	20160210_dm_TOP2-4_02.JPG.dat	TOP2-4	YHR122W	1.29729	0.05489
4	29	661	20160210_dm_TOP2-4_02.JPG.dat	TOP2-4	YNL102W	0.62401	-0.03255
4	30	954	20160210_dm_TOP2-4_02.JPG.dat	TOP2-4	YNL102W	0.87759	0.22011
4	31	0	20160210_dm_TOP2-4_02.JPG.dat	TOP2-4	YLR078C	0	-0.81716
4	32	443	20160210_dm_TOP2-4_02.JPG.dat	TOP2-4	YLR078C	0.38687	-0.43169
4	33	0	20160210_dm_TOP2-4_02.JPG.dat	TOP2-4	YOR149C	0	0
4	34	0	20160210_dm_TOP2-4_02.JPG.dat	TOP2-4	YOR149C	0	0
4	35	1307	20160210_dm_TOP2-4_02.JPG.dat	TOP2-4	YFL009W	1.18788	0.03256
4	36	811	20160210_dm_TOP2-4_02.JPG.dat	TOP2-4	YFL009W	#NUM!	#NUM!	status=JK
4	37	1205	20160210_dm_TOP2-4_02.JPG.dat	TOP2-4	YAR019C	1.13502	0.05683
4	38	1736	20160210_dm_TOP2-4_02.JPG.dat	TOP2-4	YAR019C	#NUM!	#NUM!	status=JK
4	39	2509	20160210_dm_TOP2-4_02.JPG.dat	TOP2-4	YPR055W	#NUM!	#NUM!	status=CP,JK
4	40	1232	20160210_dm_TOP2-4_02.JPG.dat	TOP2-4	YPR055W	1.0937	0.0789
4	41	1010	20160210_dm_TOP2-4_02.JPG.dat	TOP2-4	YFL013C	0.88508	0.28744
4	42	773	20160210_dm_TOP2-4_02.JPG.dat	TOP2-4	YFL013C	0.67829	0.08139
4	43	0	20160210_dm_TOP2-4_02.JPG.dat	TOP2-4	YJR065C	0	0
4	44	0	20160210_dm_TOP2-4_02.JPG.dat	TOP2-4	YJR065C	0	0
4	45	1207	20160210_dm_TOP2-4_02.JPG.dat	TOP2-4	YGR092W	1.0739	0.44363
4	46	706	20160210_dm_TOP2-4_02.JPG.dat	TOP2-4	YGR092W	0.58221	-0.04629
4	47	1443	20160210_dm_TOP2-4_02.JPG.dat	TOP2-4	YMR271C	1.05125	0.03924
4	48	1915	20160210_dm_TOP2-4_02.JPG.dat	TOP2-4	YMR271C	1.2357	0.22303
5	1	1769	20160210_dm_TOP2-4_02.JPG.dat	TOP2-4	YMR271C	1.05535	0.04332
5	2	1638	20160210_dm_TOP2-4_02.JPG.dat	TOP2-4	YMR271C	#NUM!	#NUM!	status=JK
5	3	1317	20160210_dm_TOP2-4_02.JPG.dat	TOP2-4	YFL039C	1.09943	0.05609
5	4	1280	20160210_dm_TOP2-4_02.JPG.dat	TOP2-4	YFL039C	1.18675	0.14309
5	5	1153	20160210_dm_TOP2-4_02.JPG.dat	TOP2-4	YFL034C-B	1.08053	0.25675
5	6	0	20160210_dm_TOP2-4_02.JPG.dat	TOP2-4	YFL034C-B	#NUM!	#NUM!	status=JK
5	7	827	20160210_dm_TOP2-4_02.JPG.dat	TOP2-4	YDR060W	0.71899	-0.43783
5	8	905	20160210_dm_TOP2-4_02.JPG.dat	TOP2-4	YDR060W	0.79375	-0.36333
5	9	952	20160210_dm_TOP2-4_02.JPG.dat	TOP2-4	YLR100W	0.88688	-0.0227
5	10	981	20160210_dm_TOP2-4_02.JPG.dat	TOP2-4	YLR100W	0.92214	0.01243
5	11	855	20160210_dm_TOP2-4_02.JPG.dat	TOP2-4	YML065W	0.7615	0.08515
5	12	785	20160210_dm_TOP2-4_02.JPG.dat	TOP2-4	YML065W	0.66376	-0.01223
5	13	0	20160210_dm_TOP2-4_02.JPG.dat	TOP2-4	YLL031C	0	0
5	14	589	20160210_dm_TOP2-4_02.JPG.dat	TOP2-4	YLL031C	#NUM!	#NUM!	status=JK
5	15	957	20160210_dm_TOP2-4_02.JPG.dat	TOP2-4	YNL061W	0.83216	-0.10724
5	16	1330	20160210_dm_TOP2-4_02.JPG.dat	TOP2-4	YNL061W	1.10401	0.16362
5	17	1616	20160210_dm_TOP2-4_02.JPG.dat	TOP2-4	YKL189W	1.28358	0.07339
5	18	1786	20160210_dm_TOP2-4_02.JPG.dat	TOP2-4	YKL189W	1.40228	0.19166
5	19	1275	20160210_dm_TOP2-4_02.JPG.dat	TOP2-4	YNL262W	1.00809	0.12831
5	20	1062	20160210_dm_TOP2-4_02.JPG.dat	TOP2-4	YNL262W	0.86113	-0.01811
5	21	1274	20160210_dm_TOP2-4_02.JPG.dat	TOP2-4	YLR045C	1.09163	-0.03204
5	22	1153	20160210_dm_TOP2-4_02.JPG.dat	TOP2-4	YLR045C	#NUM!	#NUM!	status=JK
5	23	1752	20160210_dm_TOP2-4_02.JPG.dat	TOP2-4	YGR099W	1.36494	0.18773
5	24	1721	20160210_dm_TOP2-4_02.JPG.dat	TOP2-4	YGR099W	1.32779	0.15072
5	25	156	20160210_dm_TOP2-4_02.JPG.dat	TOP2-4	YFR031C	0.13157	-0.02234
5	26	1874	20160210_dm_TOP2-4_02.JPG.dat	TOP2-4	YFR031C	#NUM!	#NUM!	status=JK
5	27	289	20160210_dm_TOP2-4_02.JPG.dat	TOP2-4	YGL022W	#NUM!	#NUM!	status=JK
5	28	748	20160210_dm_TOP2-4_02.JPG.dat	TOP2-4	YGL022W	0.65258	-0.14249
5	29	1058	20160210_dm_TOP2-4_02.JPG.dat	TOP2-4	YBL050W	0.9114	-0.14002
5	30	1429	20160210_dm_TOP2-4_02.JPG.dat	TOP2-4	YBL050W	1.20065	0.14819
5	31	1658	20160210_dm_TOP2-4_02.JPG.dat	TOP2-4	YDL213C	1.366	0.28859
5	32	1689	20160210_dm_TOP2-4_02.JPG.dat	TOP2-4	YDL213C	1.35261	0.27525
5	33	1600	20160210_dm_TOP2-4_02.JPG.dat	TOP2-4	YOL034W	1.26672	0.1764
5	34	1579	20160210_dm_TOP2-4_02.JPG.dat	TOP2-4	YOL034W	1.27652	0.18616
5	35	506	20160210_dm_TOP2-4_02.JPG.dat	TOP2-4	YHR052W	0.42347	-0.42436
5	36	715	20160210_dm_TOP2-4_02.JPG.dat	TOP2-4	YHR052W	0.61134	-0.23717
5	37	1069	20160210_dm_TOP2-4_02.JPG.dat	TOP2-4	YDL105W	0.92876	-0.02514
5	38	795	20160210_dm_TOP2-4_02.JPG.dat	TOP2-4	YDL105W	0.6826	-0.27041
5	39	1657	20160210_dm_TOP2-4_02.JPG.dat	TOP2-4	YHR166C	1.39724	0.23456
5	40	1230	20160210_dm_TOP2-4_02.JPG.dat	TOP2-4	YHR166C	1.00295	-0.1583
5	41	1339	20160210_dm_TOP2-4_02.JPG.dat	TOP2-4	YGL092W	1.07476	0.01425
5	42	1263	20160210_dm_TOP2-4_02.JPG.dat	TOP2-4	YGL092W	1.01133	-0.04895
5	43	1147	20160210_dm_TOP2-4_02.JPG.dat	TOP2-4	YPR133C	0.94446	0.15523
5	44	864	20160210_dm_TOP2-4_02.JPG.dat	TOP2-4	YPR133C	0.71357	-0.07482
5	45	1567	20160210_dm_TOP2-4_02.JPG.dat	TOP2-4	YDR158W	1.25806	0.02274
5	46	1439	20160210_dm_TOP2-4_02.JPG.dat	TOP2-4	YDR158W	1.06683	-0.1678
5	47	1531	20160210_dm_TOP2-4_02.JPG.dat	TOP2-4	YMR271C	1.00019	-0.01163
5	48	1961	20160210_dm_TOP2-4_02.JPG.dat	TOP2-4	YMR271C	1.13204	0.11974
6	1	1798	20160210_dm_TOP2-4_02.JPG.dat	TOP2-4	YMR271C	1.03885	0.02688
6	2	1575	20160210_dm_TOP2-4_02.JPG.dat	TOP2-4	YMR271C	1.07678	0.06467
6	3	959	20160210_dm_TOP2-4_02.JPG.dat	TOP2-4	YFL039C	#NUM!	#NUM!	status=JK
6	4	1271	20160210_dm_TOP2-4_02.JPG.dat	TOP2-4	YFL039C	1.15791	0.11436
6	5	1283	20160210_dm_TOP2-4_02.JPG.dat	TOP2-4	YFL034C-B	1.18855	0.36437
6	6	1151	20160210_dm_TOP2-4_02.JPG.dat	TOP2-4	YFL034C-B	1.03959	0.21595
6	7	1089	20160210_dm_TOP2-4_02.JPG.dat	TOP2-4	YDR060W	0.94741	-0.21023
6	8	1075	20160210_dm_TOP2-4_02.JPG.dat	TOP2-4	YDR060W	0.94616	-0.21147
6	9	1034	20160210_dm_TOP2-4_02.JPG.dat	TOP2-4	YLR100W	0.96857	0.05869
6	10	1031	20160210_dm_TOP2-4_02.JPG.dat	TOP2-4	YLR100W	0.97501	0.06511
6	11	1098	20160210_dm_TOP2-4_02.JPG.dat	TOP2-4	YML065W	0.98287	0.30572
6	12	932	20160210_dm_TOP2-4_02.JPG.dat	TOP2-4	YML065W	0.7912	0.11475
6	13	0	20160210_dm_TOP2-4_02.JPG.dat	TOP2-4	YLL031C	0	0
6	14	0	20160210_dm_TOP2-4_02.JPG.dat	TOP2-4	YLL031C	0	0
6	15	1037	20160210_dm_TOP2-4_02.JPG.dat	TOP2-4	YNL061W	0.90318	-0.03649
6	16	856	20160210_dm_TOP2-4_02.JPG.dat	TOP2-4	YNL061W	0.71115	-0.22782
6	17	1620	20160210_dm_TOP2-4_02.JPG.dat	TOP2-4	YKL189W	1.28827	0.07806
6	18	2019	20160210_dm_TOP2-4_02.JPG.dat	TOP2-4	YKL189W	1.58532	0.37404
6	19	1068	20160210_dm_TOP2-4_02.JPG.dat	TOP2-4	YNL262W	0.84363	-0.03555
6	20	1211	20160210_dm_TOP2-4_02.JPG.dat	TOP2-4	YNL262W	0.98022	0.10054
6	21	1313	20160210_dm_TOP2-4_02.JPG.dat	TOP2-4	YLR045C	1.122	-0.00177
6	22	1337	20160210_dm_TOP2-4_02.JPG.dat	TOP2-4	YLR045C	1.11883	-0.00493
6	23	1725	20160210_dm_TOP2-4_02.JPG.dat	TOP2-4	YGR099W	1.3361	0.159
6	24	1705	20160210_dm_TOP2-4_02.JPG.dat	TOP2-4	YGR099W	1.30504	0.12805
6	25	0	20160210_dm_TOP2-4_02.JPG.dat	TOP2-4	YFR031C	0	-0.15343
6	26	206	20160210_dm_TOP2-4_02.JPG.dat	TOP2-4	YFR031C	0.18122	0.02713
6	27	801	20160210_dm_TOP2-4_02.JPG.dat	TOP2-4	YGL022W	0.6971	-0.09813
6	28	954	20160210_dm_TOP2-4_02.JPG.dat	TOP2-4	YGL022W	0.82277	0.02708
6	29	1011	20160210_dm_TOP2-4_02.JPG.dat	TOP2-4	YBL050W	0.86292	-0.18833
6	30	1316	20160210_dm_TOP2-4_02.JPG.dat	TOP2-4	YBL050W	1.09741	0.04532
6	31	1510	20160210_dm_TOP2-4_02.JPG.dat	TOP2-4	YDL213C	1.23738	0.16043
6	32	1408	20160210_dm_TOP2-4_02.JPG.dat	TOP2-4	YDL213C	1.12406	0.04753
6	33	1564	20160210_dm_TOP2-4_02.JPG.dat	TOP2-4	YOL034W	1.2372	0.14699
6	34	1655	20160210_dm_TOP2-4_02.JPG.dat	TOP2-4	YOL034W	1.33825	0.24767
6	35	661	20160210_dm_TOP2-4_02.JPG.dat	TOP2-4	YHR052W	0.55334	-0.29496
6	36	517	20160210_dm_TOP2-4_02.JPG.dat	TOP2-4	YHR052W	0.44188	-0.40601
6	37	794	20160210_dm_TOP2-4_02.JPG.dat	TOP2-4	YDL105W	0.68993	-0.26311
6	38	949	20160210_dm_TOP2-4_02.JPG.dat	TOP2-4	YDL105W	0.81309	-0.14039
6	39	1416	20160210_dm_TOP2-4_02.JPG.dat	TOP2-4	YHR166C	1.18947	0.02755
6	40	1658	20160210_dm_TOP2-4_02.JPG.dat	TOP2-4	YHR166C	1.34373	0.18124
6	41	1398	20160210_dm_TOP2-4_02.JPG.dat	TOP2-4	YGL092W	1.11213	0.05148
6	42	841	20160210_dm_TOP2-4_02.JPG.dat	TOP2-4	YGL092W	#NUM!	#NUM!	status=JK
6	43	1071	20160210_dm_TOP2-4_02.JPG.dat	TOP2-4	YPR133C	0.86651	0.07756
6	44	655	20160210_dm_TOP2-4_02.JPG.dat	TOP2-4	YPR133C	0.52948	-0.25824
6	45	1777	20160210_dm_TOP2-4_02.JPG.dat	TOP2-4	YDR158W	1.39189	0.15608
6	46	1797	20160210_dm_TOP2-4_02.JPG.dat	TOP2-4	YDR158W	1.29479	0.05933
6	47	1718	20160210_dm_TOP2-4_02.JPG.dat	TOP2-4	YMR271C	1.08761	0.07547
6	48	1942	20160210_dm_TOP2-4_02.JPG.dat	TOP2-4	YMR271C	1.08353	0.0714
7	1	1991	20160210_dm_TOP2-4_02.JPG.dat	TOP2-4	YMR271C	#NUM!	#NUM!	status=JK
7	2	1629	20160210_dm_TOP2-4_02.JPG.dat	TOP2-4	YMR271C	1.04606	0.03407
7	3	1202	20160210_dm_TOP2-4_02.JPG.dat	TOP2-4	YDL207W	0.92546	-0.14641
7	4	1219	20160210_dm_TOP2-4_02.JPG.dat	TOP2-4	YDL207W	1.05149	-0.02084
7	5	0	20160210_dm_TOP2-4_02.JPG.dat	TOP2-4	YOR181W	0	0
7	6	0	20160210_dm_TOP2-4_02.JPG.dat	TOP2-4	YOR181W	0	0
7	7	0	20160210_dm_TOP2-4_02.JPG.dat	TOP2-4	YOR257W	0	0
7	8	0	20160210_dm_TOP2-4_02.JPG.dat	TOP2-4	YOR257W	0	0
7	9	1346	20160210_dm_TOP2-4_02.JPG.dat	TOP2-4	YML001W	1.21514	0.06769
7	10	1001	20160210_dm_TOP2-4_02.JPG.dat	TOP2-4	YML001W	#NUM!	#NUM!	status=JK
7	11	918	20160210_dm_TOP2-4_02.JPG.dat	TOP2-4	YLR418C	0.79365	0.38982
7	12	1124	20160210_dm_TOP2-4_02.JPG.dat	TOP2-4	YLR418C	0.92082	0.51653
7	13	1509	20160210_dm_TOP2-4_02.JPG.dat	TOP2-4	YGL145W	1.23508	-0.04835
7	14	1533	20160210_dm_TOP2-4_02.JPG.dat	TOP2-4	YGL145W	1.27157	-0.01199
7	15	1732	20160210_dm_TOP2-4_02.JPG.dat	TOP2-4	YGL115W	1.44482	0.16425
7	16	1719	20160210_dm_TOP2-4_02.JPG.dat	TOP2-4	YGL115W	1.36431	0.08404
7	17	1214	20160210_dm_TOP2-4_02.JPG.dat	TOP2-4	YEL055C	0.91932	-0.07733
7	18	1847	20160210_dm_TOP2-4_02.JPG.dat	TOP2-4	YEL055C	1.37723	0.37892
7	19	1050	20160210_dm_TOP2-4_02.JPG.dat	TOP2-4	YDR437W	0.78634	-0.05278
7	20	908	20160210_dm_TOP2-4_02.JPG.dat	TOP2-4	YDR437W	0.69595	-0.14284
7	21	1071	20160210_dm_TOP2-4_02.JPG.dat	TOP2-4	YDL105W	0.86599	-0.08768
7	22	974	20160210_dm_TOP2-4_02.JPG.dat	TOP2-4	YDL105W	0.77036	-0.18297
7	23	975	20160210_dm_TOP2-4_02.JPG.dat	TOP2-4	YFR004W	0.71512	-0.128
7	24	1027	20160210_dm_TOP2-4_02.JPG.dat	TOP2-4	YFR004W	0.74586	-0.09736
7	25	1702	20160210_dm_TOP2-4_02.JPG.dat	TOP2-4	YJL085W	1.35291	0.24566
7	26	1569	20160210_dm_TOP2-4_02.JPG.dat	TOP2-4	YJL085W	1.31544	0.20833
7	27	1047	20160210_dm_TOP2-4_02.JPG.dat	TOP2-4	YDL008W	0.87041	-0.14505
7	28	952	20160210_dm_TOP2-4_02.JPG.dat	TOP2-4	YDL008W	0.78526	-0.22989
7	29	1575	20160210_dm_TOP2-4_02.JPG.dat	TOP2-4	YJL035C	1.28929	0.0599
7	30	1576	20160210_dm_TOP2-4_02.JPG.dat	TOP2-4	YJL035C	1.26398	0.03469
7	31	838	20160210_dm_TOP2-4_02.JPG.dat	TOP2-4	YDR087C	0.66275	-0.08857
7	32	916	20160210_dm_TOP2-4_02.JPG.dat	TOP2-4	YDR087C	0.70753	-0.04395
7	33	1613	20160210_dm_TOP2-4_02.JPG.dat	TOP2-4	YBR109C	1.23704	0.17029
7	34	1541	20160210_dm_TOP2-4_02.JPG.dat	TOP2-4	YBR109C	1.20925	0.14261
7	35	1441	20160210_dm_TOP2-4_02.JPG.dat	TOP2-4	YDR189W	1.17096	0.03402
7	36	1454	20160210_dm_TOP2-4_02.JPG.dat	TOP2-4	YDR189W	1.20584	0.06878
7	37	1258	20160210_dm_TOP2-4_02.JPG.dat	TOP2-4	YNL002C	1.05949	0.10888
7	38	1267	20160210_dm_TOP2-4_02.JPG.dat	TOP2-4	YNL002C	1.04843	0.09786
7	39	1039	20160210_dm_TOP2-4_02.JPG.dat	TOP2-4	YKL089W	0.84008	0.08346
7	40	428	20160210_dm_TOP2-4_02.JPG.dat	TOP2-4	YKL089W	0.33271	-0.42208
7	41	1039	20160210_dm_TOP2-4_02.JPG.dat	TOP2-4	YNL153C	0.79016	0.07534
7	42	926	20160210_dm_TOP2-4_02.JPG.dat	TOP2-4	YNL153C	0.6968	-0.01768
7	43	1272	20160210_dm_TOP2-4_02.JPG.dat	TOP2-4	YPL057C	0.97561	-0.04946
7	44	1451	20160210_dm_TOP2-4_02.JPG.dat	TOP2-4	YPL057C	1.10784	0.08229
7	45	1624	20160210_dm_TOP2-4_02.JPG.dat	TOP2-4	YOR075W	1.19777	0.10348
7	46	1569	20160210_dm_TOP2-4_02.JPG.dat	TOP2-4	YOR075W	1.06135	-0.03244
7	47	1782	20160210_dm_TOP2-4_02.JPG.dat	TOP2-4	YMR271C	1.05693	0.04489
7	48	1781	20160210_dm_TOP2-4_02.JPG.dat	TOP2-4	YMR271C	0.92917	-0.0824
8	1	2008	20160210_dm_TOP2-4_02.JPG.dat	TOP2-4	YMR271C	1.04163	0.02966
8	2	1702	20160210_dm_TOP2-4_02.JPG.dat	TOP2-4	YMR271C	1.05048	0.03847
8	3	1191	20160210_dm_TOP2-4_02.JPG.dat	TOP2-4	YDL207W	0.8832	-0.18852
8	4	1126	20160210_dm_TOP2-4_02.JPG.dat	TOP2-4	YDL207W	0.93688	-0.13503
8	5	0	20160210_dm_TOP2-4_02.JPG.dat	TOP2-4	YOR181W	0	0
8	6	0	20160210_dm_TOP2-4_02.JPG.dat	TOP2-4	YOR181W	0	0
8	7	0	20160210_dm_TOP2-4_02.JPG.dat	TOP2-4	YOR257W	0	0
8	8	0	20160210_dm_TOP2-4_02.JPG.dat	TOP2-4	YOR257W	0	0
8	9	1377	20160210_dm_TOP2-4_02.JPG.dat	TOP2-4	YML001W	1.20605	0.05863
8	10	1412	20160210_dm_TOP2-4_02.JPG.dat	TOP2-4	YML001W	1.2531	0.10552
8	11	0	20160210_dm_TOP2-4_02.JPG.dat	TOP2-4	YLR418C	0	-0.40096
8	12	0	20160210_dm_TOP2-4_02.JPG.dat	TOP2-4	YLR418C	0	-0.40096
8	13	1579	20160210_dm_TOP2-4_02.JPG.dat	TOP2-4	YGL145W	1.26042	-0.0231
8	14	1677	20160210_dm_TOP2-4_02.JPG.dat	TOP2-4	YGL145W	#NUM!	#NUM!	status=JK
8	15	1717	20160210_dm_TOP2-4_02.JPG.dat	TOP2-4	YGL115W	1.39098	0.11061
8	16	1760	20160210_dm_TOP2-4_02.JPG.dat	TOP2-4	YGL115W	1.35238	0.07215
8	17	1447	20160210_dm_TOP2-4_02.JPG.dat	TOP2-4	YEL055C	1.05895	0.06179
8	18	1490	20160210_dm_TOP2-4_02.JPG.dat	TOP2-4	YEL055C	1.07117	0.07397
8	19	1000	20160210_dm_TOP2-4_02.JPG.dat	TOP2-4	YDR437W	0.72019	-0.11869
8	20	1050	20160210_dm_TOP2-4_02.JPG.dat	TOP2-4	YDR437W	0.77113	-0.06794
8	21	1019	20160210_dm_TOP2-4_02.JPG.dat	TOP2-4	YDL105W	0.7873	-0.16609
8	22	961	20160210_dm_TOP2-4_02.JPG.dat	TOP2-4	YDL105W	0.72541	-0.22775
8	23	1065	20160210_dm_TOP2-4_02.JPG.dat	TOP2-4	YFR004W	0.74656	-0.09667
8	24	992	20160210_dm_TOP2-4_02.JPG.dat	TOP2-4	YFR004W	0.68946	-0.15356
8	25	1412	20160210_dm_TOP2-4_02.JPG.dat	TOP2-4	YJL085W	1.07654	-0.0297
8	26	1528	20160210_dm_TOP2-4_02.JPG.dat	TOP2-4	YJL085W	1.23156	0.12475
8	27	1222	20160210_dm_TOP2-4_02.JPG.dat	TOP2-4	YDL008W	0.98055	-0.0353
8	28	1427	20160210_dm_TOP2-4_02.JPG.dat	TOP2-4	YDL008W	1.14065	0.12421
8	29	1752	20160210_dm_TOP2-4_02.JPG.dat	TOP2-4	YJL035C	#NUM!	#NUM!	status=JK
8	30	1636	20160210_dm_TOP2-4_02.JPG.dat	TOP2-4	YJL035C	1.28462	0.05525
8	31	884	20160210_dm_TOP2-4_02.JPG.dat	TOP2-4	YDR087C	0.68746	-0.06395
8	32	881	20160210_dm_TOP2-4_02.JPG.dat	TOP2-4	YDR087C	0.67159	-0.07976
8	33	1240	20160210_dm_TOP2-4_02.JPG.dat	TOP2-4	YBR109C	#NUM!	#NUM!	status=JK
8	34	1490	20160210_dm_TOP2-4_02.JPG.dat	TOP2-4	YBR109C	1.16047	0.094
8	35	1199	20160210_dm_TOP2-4_02.JPG.dat	TOP2-4	YDR189W	0.96742	-0.16878
8	36	1629	20160210_dm_TOP2-4_02.JPG.dat	TOP2-4	YDR189W	1.33914	0.20159
8	37	1458	20160210_dm_TOP2-4_02.JPG.dat	TOP2-4	YNL002C	1.21394	0.26277
8	38	1193	20160210_dm_TOP2-4_02.JPG.dat	TOP2-4	YNL002C	0.97213	0.02184
8	39	889	20160210_dm_TOP2-4_02.JPG.dat	TOP2-4	YKL089W	0.70555	-0.05059
8	40	1297	20160210_dm_TOP2-4_02.JPG.dat	TOP2-4	YKL089W	0.98615	0.22899
8	41	1115	20160210_dm_TOP2-4_02.JPG.dat	TOP2-4	YNL153C	0.82668	0.11173
8	42	707	20160210_dm_TOP2-4_02.JPG.dat	TOP2-4	YNL153C	0.51678	-0.19705
8	43	1447	20160210_dm_TOP2-4_02.JPG.dat	TOP2-4	YPL057C	1.07428	0.04885
8	44	1030	20160210_dm_TOP2-4_02.JPG.dat	TOP2-4	YPL057C	0.75934	-0.26495
8	45	1618	20160210_dm_TOP2-4_02.JPG.dat	TOP2-4	YOR075W	1.15048	0.05636
8	46	1727	20160210_dm_TOP2-4_02.JPG.dat	TOP2-4	YOR075W	1.12468	0.03065
8	47	1626	20160210_dm_TOP2-4_02.JPG.dat	TOP2-4	YMR271C	0.92707	-0.08449
8	48	2042	20160210_dm_TOP2-4_02.JPG.dat	TOP2-4	YMR271C	1.02269	0.01078
9	1	1913	20160210_dm_TOP2-4_02.JPG.dat	TOP2-4	YMR271C	1.00746	-0.00439
9	2	1682	20160210_dm_TOP2-4_02.JPG.dat	TOP2-4	YMR271C	1.05424	0.04222
9	3	973	20160210_dm_TOP2-4_02.JPG.dat	TOP2-4	YGR211W	0.73317	-0.06537
9	4	1023	20160210_dm_TOP2-4_02.JPG.dat	TOP2-4	YGR211W	0.86457	0.06555
9	5	254	20160210_dm_TOP2-4_02.JPG.dat	TOP2-4	YDR196C	0.21949	-0.37302
9	6	394	20160210_dm_TOP2-4_02.JPG.dat	TOP2-4	YDR196C	0.33491	-0.25801
9	7	1563	20160210_dm_TOP2-4_02.JPG.dat	TOP2-4	YDL017W	1.28923	0.07733
9	8	1696	20160210_dm_TOP2-4_02.JPG.dat	TOP2-4	YDL017W	1.41918	0.20681
9	9	1350	20160210_dm_TOP2-4_02.JPG.dat	TOP2-4	YAL011W	1.20448	0.17353
9	10	1329	20160210_dm_TOP2-4_02.JPG.dat	TOP2-4	YAL011W	1.20449	0.17354
9	11	1095	20160210_dm_TOP2-4_02.JPG.dat	TOP2-4	YHR036W	0.94482	-0.02468
9	12	1073	20160210_dm_TOP2-4_02.JPG.dat	TOP2-4	YHR036W	0.88037	-0.08891
9	13	1241	20160210_dm_TOP2-4_02.JPG.dat	TOP2-4	YFL034C-B	1.01873	0.19517
9	14	884	20160210_dm_TOP2-4_02.JPG.dat	TOP2-4	YFL034C-B	0.733	-0.08953
9	15	978	20160210_dm_TOP2-4_02.JPG.dat	TOP2-4	YLR212C	0.81131	-0.19897
9	16	1064	20160210_dm_TOP2-4_02.JPG.dat	TOP2-4	YLR212C	0.8347	-0.17567
9	17	1783	20160210_dm_TOP2-4_02.JPG.dat	TOP2-4	YJR074W	1.32751	0.21343
9	18	1283	20160210_dm_TOP2-4_02.JPG.dat	TOP2-4	YJR074W	#NUM!	#NUM!	status=JK
9	19	1603	20160210_dm_TOP2-4_02.JPG.dat	TOP2-4	YPR175W	1.16641	0.05257
9	20	1633	20160210_dm_TOP2-4_02.JPG.dat	TOP2-4	YPR175W	1.20685	0.09286
9	21	1558	20160210_dm_TOP2-4_02.JPG.dat	TOP2-4	YLR005W	1.20769	0.18884
9	22	1345	20160210_dm_TOP2-4_02.JPG.dat	TOP2-4	YLR005W	1.0177	-0.00045
9	23	1171	20160210_dm_TOP2-4_02.JPG.dat	TOP2-4	YHR085W	0.82442	-0.04342
9	24	1216	20160210_dm_TOP2-4_02.JPG.dat	TOP2-4	YHR085W	0.85048	-0.01745
9	25	1660	20160210_dm_TOP2-4_02.JPG.dat	TOP2-4	YAR019C	1.27651	0.1978
9	26	1429	20160210_dm_TOP2-4_02.JPG.dat	TOP2-4	YAR019C	#NUM!	#NUM!	status=JK
9	27	1579	20160210_dm_TOP2-4_02.JPG.dat	TOP2-4	YDR145W	1.2867	1.28205
9	28	1040	20160210_dm_TOP2-4_02.JPG.dat	TOP2-4	YDR145W	0.84813	0.84506
9	29	1279	20160210_dm_TOP2-4_02.JPG.dat	TOP2-4	YBR211C	1.04634	0.00361
9	30	864	20160210_dm_TOP2-4_02.JPG.dat	TOP2-4	YBR211C	#NUM!	#NUM!	status=JK
9	31	833	20160210_dm_TOP2-4_02.JPG.dat	TOP2-4	YGR264C	0.66996	-0.1976
9	32	1085	20160210_dm_TOP2-4_02.JPG.dat	TOP2-4	YGR264C	0.85877	-0.00947
9	33	1480	20160210_dm_TOP2-4_02.JPG.dat	TOP2-4	YFL009W	1.17069	0.01543
9	34	1553	20160210_dm_TOP2-4_02.JPG.dat	TOP2-4	YFL009W	1.26217	0.10658
9	35	116	20160210_dm_TOP2-4_02.JPG.dat	TOP2-4	YDR245W	0.09762	-0.04375
9	36	44	20160210_dm_TOP2-4_02.JPG.dat	TOP2-4	YDR245W	0.03762	-0.10353
9	37	1178	20160210_dm_TOP2-4_02.JPG.dat	TOP2-4	YBR142W	1.0159	-0.02735
9	38	1122	20160210_dm_TOP2-4_02.JPG.dat	TOP2-4	YBR142W	0.94242	-0.10056
9	39	1484	20160210_dm_TOP2-4_02.JPG.dat	TOP2-4	YKL069W	1.20857	0.18756
9	40	1403	20160210_dm_TOP2-4_02.JPG.dat	TOP2-4	YKL069W	1.09051	0.06992
9	41	1374	20160210_dm_TOP2-4_02.JPG.dat	TOP2-4	YDR156W	1.03808	-1e-05
9	42	1267	20160210_dm_TOP2-4_02.JPG.dat	TOP2-4	YDR156W	0.94124	-0.0965
9	43	545	20160210_dm_TOP2-4_02.JPG.dat	TOP2-4	YIR012W	#NUM!	#NUM!	status=JK
9	44	1204	20160210_dm_TOP2-4_02.JPG.dat	TOP2-4	YIR012W	0.89999	-0.10084
9	45	1719	20160210_dm_TOP2-4_02.JPG.dat	TOP2-4	YPR103W	1.24023	0.12584
9	46	0	20160210_dm_TOP2-4_02.JPG.dat	TOP2-4	YPR103W	0	-1.1099
9	47	1848	20160210_dm_TOP2-4_02.JPG.dat	TOP2-4	YMR271C	1.07018	0.0581
9	48	1894	20160210_dm_TOP2-4_02.JPG.dat	TOP2-4	YMR271C	0.96397	-0.04772
10	1	1941	20160210_dm_TOP2-4_02.JPG.dat	TOP2-4	YMR271C	1.00781	-0.00405
10	2	1596	20160210_dm_TOP2-4_02.JPG.dat	TOP2-4	YMR271C	0.98532	-0.02645
10	3	916	20160210_dm_TOP2-4_02.JPG.dat	TOP2-4	YGR211W	0.67934	-0.11901
10	4	1120	20160210_dm_TOP2-4_02.JPG.dat	TOP2-4	YGR211W	0.93011	0.13085
10	5	125	20160210_dm_TOP2-4_02.JPG.dat	TOP2-4	YDR196C	0.10595	-0.48615
10	6	350	20160210_dm_TOP2-4_02.JPG.dat	TOP2-4	YDR196C	0.29151	-0.30126
10	7	1681	20160210_dm_TOP2-4_02.JPG.dat	TOP2-4	YDL017W	1.35697	0.14483
10	8	1655	20160210_dm_TOP2-4_02.JPG.dat	TOP2-4	YDL017W	1.35718	0.14504
10	9	1372	20160210_dm_TOP2-4_02.JPG.dat	TOP2-4	YAL011W	1.20283	0.17188
10	10	1104	20160210_dm_TOP2-4_02.JPG.dat	TOP2-4	YAL011W	#NUM!	#NUM!	status=JK
10	11	1105	20160210_dm_TOP2-4_02.JPG.dat	TOP2-4	YHR036W	0.94432	-0.02518
10	12	1011	20160210_dm_TOP2-4_02.JPG.dat	TOP2-4	YHR036W	0.82523	-0.14384
10	13	1169	20160210_dm_TOP2-4_02.JPG.dat	TOP2-4	YFL034C-B	0.95748	0.13415
10	14	1004	20160210_dm_TOP2-4_02.JPG.dat	TOP2-4	YFL034C-B	0.83131	0.00843
10	15	1169	20160210_dm_TOP2-4_02.JPG.dat	TOP2-4	YLR212C	0.96763	-0.04322
10	16	1174	20160210_dm_TOP2-4_02.JPG.dat	TOP2-4	YLR212C	0.91676	-0.0939
10	17	1719	20160210_dm_TOP2-4_02.JPG.dat	TOP2-4	YJR074W	1.26952	0.15565
10	18	1700	20160210_dm_TOP2-4_02.JPG.dat	TOP2-4	YJR074W	1.22212	0.10842
10	19	1744	20160210_dm_TOP2-4_02.JPG.dat	TOP2-4	YPR175W	1.24792	0.13379
10	20	1722	20160210_dm_TOP2-4_02.JPG.dat	TOP2-4	YPR175W	1.24544	0.13131
10	21	1496	20160210_dm_TOP2-4_02.JPG.dat	TOP2-4	YLR005W	1.12927	0.11071
10	22	1445	20160210_dm_TOP2-4_02.JPG.dat	TOP2-4	YLR005W	1.06201	0.04369
10	23	1104	20160210_dm_TOP2-4_02.JPG.dat	TOP2-4	YHR085W	0.75554	-0.11206
10	24	1087	20160210_dm_TOP2-4_02.JPG.dat	TOP2-4	YHR085W	0.7399	-0.12764
10	25	1667	20160210_dm_TOP2-4_02.JPG.dat	TOP2-4	YAR019C	1.24993	0.17132
10	26	1598	20160210_dm_TOP2-4_02.JPG.dat	TOP2-4	YAR019C	1.27324	0.19455
10	27	1438	20160210_dm_TOP2-4_02.JPG.dat	TOP2-4	YDR145W	1.15179	1.14762
10	28	1363	20160210_dm_TOP2-4_02.JPG.dat	TOP2-4	YDR145W	1.09751	1.09353
10	29	1236	20160210_dm_TOP2-4_02.JPG.dat	TOP2-4	YBR211C	1.00363	-0.03894
10	30	1371	20160210_dm_TOP2-4_02.JPG.dat	TOP2-4	YBR211C	1.10519	0.06225
10	31	821	20160210_dm_TOP2-4_02.JPG.dat	TOP2-4	YGR264C	0.66091	-0.20662
10	32	1323	20160210_dm_TOP2-4_02.JPG.dat	TOP2-4	YGR264C	1.05124	0.18229
10	33	1456	20160210_dm_TOP2-4_02.JPG.dat	TOP2-4	YFL009W	1.15824	0.00302
10	34	1494	20160210_dm_TOP2-4_02.JPG.dat	TOP2-4	YFL009W	1.2219	0.06645
10	35	594	20160210_dm_TOP2-4_02.JPG.dat	TOP2-4	YDR245W	#NUM!	#NUM!	status=JK
10	36	77	20160210_dm_TOP2-4_02.JPG.dat	TOP2-4	YDR245W	0.06599	-0.07527
10	37	1151	20160210_dm_TOP2-4_02.JPG.dat	TOP2-4	YBR142W	0.98999	-0.05317
10	38	1139	20160210_dm_TOP2-4_02.JPG.dat	TOP2-4	YBR142W	0.94974	-0.09326
10	39	1087	20160210_dm_TOP2-4_02.JPG.dat	TOP2-4	YKL069W	0.87575	-0.14407
10	40	243	20160210_dm_TOP2-4_02.JPG.dat	TOP2-4	YKL069W	#NUM!	#NUM!	status=JK
10	41	1269	20160210_dm_TOP2-4_02.JPG.dat	TOP2-4	YDR156W	0.94397	-0.09377
10	42	1353	20160210_dm_TOP2-4_02.JPG.dat	TOP2-4	YDR156W	0.98871	-0.04919
10	43	1129	20160210_dm_TOP2-4_02.JPG.dat	TOP2-4	YIR012W	0.83565	-0.16495
10	44	1194	20160210_dm_TOP2-4_02.JPG.dat	TOP2-4	YIR012W	0.87806	-0.1227
10	45	0	20160210_dm_TOP2-4_02.JPG.dat	TOP2-4	YPR103W	0	-1.1099
10	46	1815	20160210_dm_TOP2-4_02.JPG.dat	TOP2-4	YPR103W	1.18495	0.07076
10	47	1724	20160210_dm_TOP2-4_02.JPG.dat	TOP2-4	YMR271C	0.98698	-0.0248
10	48	1828	20160210_dm_TOP2-4_02.JPG.dat	TOP2-4	YMR271C	0.92084	-0.0907
11	1	2019	20160210_dm_TOP2-4_02.JPG.dat	TOP2-4	YMR271C	1.06099	0.04894
11	2	1762	20160210_dm_TOP2-4_02.JPG.dat	TOP2-4	YMR271C	1.09899	0.08681
11	3	683	20160210_dm_TOP2-4_02.JPG.dat	TOP2-4	YDL143W	0.51091	0.20323
11	4	0	20160210_dm_TOP2-4_02.JPG.dat	TOP2-4	YDL143W	0	-0.30583
11	5	1511	20160210_dm_TOP2-4_02.JPG.dat	TOP2-4	YKR092C	1.28596	0.11408
11	6	1601	20160210_dm_TOP2-4_02.JPG.dat	TOP2-4	YKR092C	1.33609	0.16402
11	7	1137	20160210_dm_TOP2-4_02.JPG.dat	TOP2-4	YKR002W	0.91783	-0.05437
11	8	1195	20160210_dm_TOP2-4_02.JPG.dat	TOP2-4	YKR002W	0.98067	0.00824
11	9	1109	20160210_dm_TOP2-4_02.JPG.dat	TOP2-4	YEL034W	0.97444	0.12459
11	10	1245	20160210_dm_TOP2-4_02.JPG.dat	TOP2-4	YEL034W	1.11778	0.26741
11	11	1737	20160210_dm_TOP2-4_02.JPG.dat	TOP2-4	YBL041W	1.49842	0.25509
11	12	1898	20160210_dm_TOP2-4_02.JPG.dat	TOP2-4	YBL041W	1.57117	0.32758
11	13	0	20160210_dm_TOP2-4_02.JPG.dat	TOP2-4	YDR460W	0	0
11	14	0	20160210_dm_TOP2-4_02.JPG.dat	TOP2-4	YDR460W	0	0
11	15	653	20160210_dm_TOP2-4_02.JPG.dat	TOP2-4	YNL075W	0.55002	-0.17505
11	16	925	20160210_dm_TOP2-4_02.JPG.dat	TOP2-4	YNL075W	0.73339	0.00766
11	17	1558	20160210_dm_TOP2-4_02.JPG.dat	TOP2-4	YDL111C	1.16431	0.09757
11	18	1555	20160210_dm_TOP2-4_02.JPG.dat	TOP2-4	YDL111C	1.12739	0.06078
11	19	1173	20160210_dm_TOP2-4_02.JPG.dat	TOP2-4	YMR296C	0.84411	-0.01574
11	20	1208	20160210_dm_TOP2-4_02.JPG.dat	TOP2-4	YMR296C	0.8754	0.01544
11	21	1232	20160210_dm_TOP2-4_02.JPG.dat	TOP2-4	YNL102W	0.92801	0.27034
11	22	962	20160210_dm_TOP2-4_02.JPG.dat	TOP2-4	YNL102W	0.70419	0.04734
11	23	1474	20160210_dm_TOP2-4_02.JPG.dat	TOP2-4	YIL021W	1.00529	-0.02521
11	24	1437	20160210_dm_TOP2-4_02.JPG.dat	TOP2-4	YIL021W	0.97535	-0.05504
11	25	1568	20160210_dm_TOP2-4_02.JPG.dat	TOP2-4	YLL004W	1.17256	0.08638
11	26	1366	20160210_dm_TOP2-4_02.JPG.dat	TOP2-4	YLL004W	1.08626	0.00039
11	27	1469	20160210_dm_TOP2-4_02.JPG.dat	TOP2-4	YJR112W	1.17816	0.05504
11	28	1458	20160210_dm_TOP2-4_02.JPG.dat	TOP2-4	YJR112W	1.17981	0.05667
11	29	1174	20160210_dm_TOP2-4_02.JPG.dat	TOP2-4	YHR012W	0.96074	0.09138
11	30	1174	20160210_dm_TOP2-4_02.JPG.dat	TOP2-4	YHR012W	0.95569	0.08635
11	31	1371	20160210_dm_TOP2-4_02.JPG.dat	TOP2-4	YFL039C	1.11697	0.07357
11	32	1539	20160210_dm_TOP2-4_02.JPG.dat	TOP2-4	YFL039C	1.23935	0.19551
11	33	866	20160210_dm_TOP2-4_02.JPG.dat	TOP2-4	YOR322C	0.69912	-0.24854
11	34	930	20160210_dm_TOP2-4_02.JPG.dat	TOP2-4	YOR322C	0.77368	-0.17425
11	35	836	20160210_dm_TOP2-4_02.JPG.dat	TOP2-4	YHR024C	0.72155	-0.38205
11	36	862	20160210_dm_TOP2-4_02.JPG.dat	TOP2-4	YHR024C	0.7528	-0.35092
11	37	1394	20160210_dm_TOP2-4_02.JPG.dat	TOP2-4	YNL126W	1.21909	0.23833
11	38	1164	20160210_dm_TOP2-4_02.JPG.dat	TOP2-4	YNL126W	0.98575	0.00584
11	39	1436	20160210_dm_TOP2-4_02.JPG.dat	TOP2-4	YIL109C	1.17453	-0.02217
11	40	1405	20160210_dm_TOP2-4_02.JPG.dat	TOP2-4	YIL109C	1.09208	-0.10432
11	41	1542	20160210_dm_TOP2-4_02.JPG.dat	TOP2-4	YIL150C	1.16161	0.09769
11	42	1492	20160210_dm_TOP2-4_02.JPG.dat	TOP2-4	YIL150C	1.10407	0.04035
11	43	1538	20160210_dm_TOP2-4_02.JPG.dat	TOP2-4	YNL006W	1.15366	0.18902
11	44	1401	20160210_dm_TOP2-4_02.JPG.dat	TOP2-4	YNL006W	1.04337	0.07913
11	45	1482	20160210_dm_TOP2-4_02.JPG.dat	TOP2-4	YJR043C	1.06662	0.11227
11	46	1286	20160210_dm_TOP2-4_02.JPG.dat	TOP2-4	YJR043C	#NUM!	#NUM!	status=JK
11	47	1265	20160210_dm_TOP2-4_02.JPG.dat	TOP2-4	YMR271C	0.73268	-0.27818
11	48	1806	20160210_dm_TOP2-4_02.JPG.dat	TOP2-4	YMR271C	0.9199	-0.09164
12	1	1822	20160210_dm_TOP2-4_02.JPG.dat	TOP2-4	YMR271C	#NUM!	#NUM!	status=JK
12	2	1724	20160210_dm_TOP2-4_02.JPG.dat	TOP2-4	YMR271C	1.06749	0.05542
12	3	1017	20160210_dm_TOP2-4_02.JPG.dat	TOP2-4	YDL143W	0.75473	0.44617
12	4	0	20160210_dm_TOP2-4_02.JPG.dat	TOP2-4	YDL143W	0	-0.30583
12	5	1230	20160210_dm_TOP2-4_02.JPG.dat	TOP2-4	YKR092C	1.03653	-0.13445
12	6	1494	20160210_dm_TOP2-4_02.JPG.dat	TOP2-4	YKR092C	1.23381	0.06212
12	7	1272	20160210_dm_TOP2-4_02.JPG.dat	TOP2-4	YKR002W	1.01501	0.04246
12	8	1356	20160210_dm_TOP2-4_02.JPG.dat	TOP2-4	YKR002W	1.10129	0.12843
12	9	1083	20160210_dm_TOP2-4_02.JPG.dat	TOP2-4	YEL034W	0.94363	0.09389
12	10	1140	20160210_dm_TOP2-4_02.JPG.dat	TOP2-4	YEL034W	1.01638	0.16638
12	11	1753	20160210_dm_TOP2-4_02.JPG.dat	TOP2-4	YBL041W	1.50536	0.26201
12	12	1996	20160210_dm_TOP2-4_02.JPG.dat	TOP2-4	YBL041W	1.64896	0.40509
12	13	0	20160210_dm_TOP2-4_02.JPG.dat	TOP2-4	YDR460W	0	0
12	14	0	20160210_dm_TOP2-4_02.JPG.dat	TOP2-4	YDR460W	0	0
12	15	807	20160210_dm_TOP2-4_02.JPG.dat	TOP2-4	YNL075W	0.67668	-0.04884
12	16	511	20160210_dm_TOP2-4_02.JPG.dat	TOP2-4	YNL075W	0.40255	-0.32198
12	17	1590	20160210_dm_TOP2-4_02.JPG.dat	TOP2-4	YDL111C	1.1769	0.11012
12	18	1449	20160210_dm_TOP2-4_02.JPG.dat	TOP2-4	YDL111C	1.03724	-0.02904
12	19	1107	20160210_dm_TOP2-4_02.JPG.dat	TOP2-4	YMR296C	0.78558	-0.07405
12	20	1352	20160210_dm_TOP2-4_02.JPG.dat	TOP2-4	YMR296C	0.96473	0.10445
12	21	881	20160210_dm_TOP2-4_02.JPG.dat	TOP2-4	YNL102W	0.65197	-0.00469
12	22	1057	20160210_dm_TOP2-4_02.JPG.dat	TOP2-4	YNL102W	0.76045	0.1034
12	23	1746	20160210_dm_TOP2-4_02.JPG.dat	TOP2-4	YIL021W	#NUM!	#NUM!	status=JK
12	24	1417	20160210_dm_TOP2-4_02.JPG.dat	TOP2-4	YIL021W	0.94936	-0.08093
12	25	1548	20160210_dm_TOP2-4_02.JPG.dat	TOP2-4	YLL004W	1.14487	0.05879
12	26	1079	20160210_dm_TOP2-4_02.JPG.dat	TOP2-4	YLL004W	#NUM!	#NUM!	status=JK
12	27	1442	20160210_dm_TOP2-4_02.JPG.dat	TOP2-4	YJR112W	1.15252	0.02949
12	28	1410	20160210_dm_TOP2-4_02.JPG.dat	TOP2-4	YJR112W	1.14172	0.01872
12	29	955	20160210_dm_TOP2-4_02.JPG.dat	TOP2-4	YHR012W	#NUM!	#NUM!	status=JK
12	30	1132	20160210_dm_TOP2-4_02.JPG.dat	TOP2-4	YHR012W	0.92553	0.0563
12	31	1500	20160210_dm_TOP2-4_02.JPG.dat	TOP2-4	YFL039C	1.22858	0.18477
12	32	654	20160210_dm_TOP2-4_02.JPG.dat	TOP2-4	YFL039C	#NUM!	#NUM!	status=JK
12	33	991	20160210_dm_TOP2-4_02.JPG.dat	TOP2-4	YOR322C	0.80369	-0.14435
12	34	1161	20160210_dm_TOP2-4_02.JPG.dat	TOP2-4	YOR322C	0.97008	0.02143
12	35	845	20160210_dm_TOP2-4_02.JPG.dat	TOP2-4	YHR024C	0.73238	-0.37126
12	36	724	20160210_dm_TOP2-4_02.JPG.dat	TOP2-4	YHR024C	#NUM!	#NUM!	status=JK
12	37	1048	20160210_dm_TOP2-4_02.JPG.dat	TOP2-4	YNL126W	0.91661	-0.06305
12	38	1474	20160210_dm_TOP2-4_02.JPG.dat	TOP2-4	YNL126W	1.2467	0.26584
12	39	1618	20160210_dm_TOP2-4_02.JPG.dat	TOP2-4	YIL109C	1.32246	0.12522
12	40	1535	20160210_dm_TOP2-4_02.JPG.dat	TOP2-4	YIL109C	1.19202	-0.00475
12	41	1605	20160210_dm_TOP2-4_02.JPG.dat	TOP2-4	YIL150C	1.20822	0.14413
12	42	1491	20160210_dm_TOP2-4_02.JPG.dat	TOP2-4	YIL150C	1.10272	0.03901
12	43	1628	20160210_dm_TOP2-4_02.JPG.dat	TOP2-4	YNL006W	1.22094	0.25606
12	44	1526	20160210_dm_TOP2-4_02.JPG.dat	TOP2-4	YNL006W	1.13616	0.17159
12	45	1437	20160210_dm_TOP2-4_02.JPG.dat	TOP2-4	YJR043C	1.03363	0.0794
12	46	1555	20160210_dm_TOP2-4_02.JPG.dat	TOP2-4	YJR043C	1.02726	0.07306
12	47	1754	20160210_dm_TOP2-4_02.JPG.dat	TOP2-4	YMR271C	1.01492	0.00304
12	48	3127	20160210_dm_TOP2-4_02.JPG.dat	TOP2-4	YMR271C	1.59031	0.57635
13	1	1831	20160210_dm_TOP2-4_02.JPG.dat	TOP2-4	YMR271C	1.02035	0.00845
13	2	1565	20160210_dm_TOP2-4_02.JPG.dat	TOP2-4	YMR271C	1.03353	0.02158
13	3	1388	20160210_dm_TOP2-4_02.JPG.dat	TOP2-4	YHR170W	1.09907	0.01212
13	4	1134	20160210_dm_TOP2-4_02.JPG.dat	TOP2-4	YHR170W	1.00321	-0.08339
13	5	1313	20160210_dm_TOP2-4_02.JPG.dat	TOP2-4	YPR178W	1.18172	0.03036
13	6	1329	20160210_dm_TOP2-4_02.JPG.dat	TOP2-4	YPR178W	1.1723	0.02098
13	7	1505	20160210_dm_TOP2-4_02.JPG.dat	TOP2-4	YKL049C	1.282	0.16846
13	8	1399	20160210_dm_TOP2-4_02.JPG.dat	TOP2-4	YKL049C	1.21501	0.10171
13	9	1023	20160210_dm_TOP2-4_02.JPG.dat	TOP2-4	YGL130W	0.95434	-0.11645
13	10	922	20160210_dm_TOP2-4_02.JPG.dat	TOP2-4	YGL130W	0.88051	-0.19002
13	11	2036	20160210_dm_TOP2-4_02.JPG.dat	TOP2-4	YDR083W	1.87184	0.87752
13	12	626	20160210_dm_TOP2-4_02.JPG.dat	TOP2-4	YDR083W	0.553	-0.43655
13	13	1123	20160210_dm_TOP2-4_02.JPG.dat	TOP2-4	YKL042W	0.99545	-0.2287
13	14	1276	20160210_dm_TOP2-4_02.JPG.dat	TOP2-4	YKL042W	1.14127	-0.08342
13	15	938	20160210_dm_TOP2-4_02.JPG.dat	TOP2-4	YPL211W	0.83631	-0.05643
13	16	933	20160210_dm_TOP2-4_02.JPG.dat	TOP2-4	YPL211W	0.78029	-0.11225
13	17	1666	20160210_dm_TOP2-4_02.JPG.dat	TOP2-4	YDL102W	1.30624	0.15514
13	18	1710	20160210_dm_TOP2-4_02.JPG.dat	TOP2-4	YDL102W	1.29402	0.14297
13	19	1825	20160210_dm_TOP2-4_02.JPG.dat	TOP2-4	YKR099W	1.36936	0.16442
13	20	2043	20160210_dm_TOP2-4_02.JPG.dat	TOP2-4	YKR099W	1.54237	0.3368
13	21	0	20160210_dm_TOP2-4_02.JPG.dat	TOP2-4	BLANK	0	0
13	22	0	20160210_dm_TOP2-4_02.JPG.dat	TOP2-4	BLANK	0	0
13	23	1844	20160210_dm_TOP2-4_02.JPG.dat	TOP2-4	YDR013W	1.31829	0.1683
13	24	1735	20160210_dm_TOP2-4_02.JPG.dat	TOP2-4	YDR013W	1.241	0.09129
13	25	931	20160210_dm_TOP2-4_02.JPG.dat	TOP2-4	YDL165W	0.73704	-0.13358
13	26	781	20160210_dm_TOP2-4_02.JPG.dat	TOP2-4	YDL165W	0.66124	-0.2091
13	27	877	20160210_dm_TOP2-4_02.JPG.dat	TOP2-4	YGR229C	0.75601	-0.00776
13	28	818	20160210_dm_TOP2-4_02.JPG.dat	TOP2-4	YGR229C	0.71633	-0.0473
13	29	1100	20160210_dm_TOP2-4_02.JPG.dat	TOP2-4	YHR178W	0.97831	0.21245
13	30	690	20160210_dm_TOP2-4_02.JPG.dat	TOP2-4	YHR178W	0.61074	-0.1538
13	31	0	20160210_dm_TOP2-4_02.JPG.dat	TOP2-4	YGR048W	0	-0.63784
13	32	1668	20160210_dm_TOP2-4_02.JPG.dat	TOP2-4	YGR048W	1.46034	0.81722
13	33	999	20160210_dm_TOP2-4_02.JPG.dat	TOP2-4	YOR260W	0.87503	0.01593
13	34	763	20160210_dm_TOP2-4_02.JPG.dat	TOP2-4	YOR260W	#NUM!	#NUM!	status=JK
13	35	977	20160210_dm_TOP2-4_02.JPG.dat	TOP2-4	YHR036W	0.91262	-0.05677
13	36	422	20160210_dm_TOP2-4_02.JPG.dat	TOP2-4	YHR036W	0.39757	-0.56995
13	37	1710	20160210_dm_TOP2-4_02.JPG.dat	TOP2-4	YIL061C	1.60752	0.72077
13	38	757	20160210_dm_TOP2-4_02.JPG.dat	TOP2-4	YIL061C	0.68797	-0.19545
13	39	1109	20160210_dm_TOP2-4_02.JPG.dat	TOP2-4	YFL039C	0.97474	-0.06815
13	40	1109	20160210_dm_TOP2-4_02.JPG.dat	TOP2-4	YFL039C	0.92685	-0.11587
13	41	1642	20160210_dm_TOP2-4_02.JPG.dat	TOP2-4	YFR036W	1.33124	0.19621
13	42	1597	20160210_dm_TOP2-4_02.JPG.dat	TOP2-4	YFR036W	1.27272	0.1379
13	43	1186	20160210_dm_TOP2-4_02.JPG.dat	TOP2-4	YML069W	0.9588	0.13134
13	44	1153	20160210_dm_TOP2-4_02.JPG.dat	TOP2-4	YML069W	0.92487	0.09753
13	45	1159	20160210_dm_TOP2-4_02.JPG.dat	TOP2-4	YNL067W	0.89718	0.03315
13	46	906	20160210_dm_TOP2-4_02.JPG.dat	TOP2-4	YNL067W	0.6437	-0.21942
13	47	1745	20160210_dm_TOP2-4_02.JPG.dat	TOP2-4	YMR271C	1.0847	0.07257
13	48	2340	20160210_dm_TOP2-4_02.JPG.dat	TOP2-4	YMR271C	1.27688	0.26405
14	1	1954	20160210_dm_TOP2-4_02.JPG.dat	TOP2-4	YMR271C	1.08166	0.06954
14	2	1646	20160210_dm_TOP2-4_02.JPG.dat	TOP2-4	YMR271C	1.07959	0.06748
14	3	1422	20160210_dm_TOP2-4_02.JPG.dat	TOP2-4	YHR170W	1.11852	0.0315
14	4	1051	20160210_dm_TOP2-4_02.JPG.dat	TOP2-4	YHR170W	0.92407	-0.16224
14	5	1241	20160210_dm_TOP2-4_02.JPG.dat	TOP2-4	YPR178W	1.10984	-0.04125
14	6	1115	20160210_dm_TOP2-4_02.JPG.dat	TOP2-4	YPR178W	0.97703	-0.17358
14	7	1499	20160210_dm_TOP2-4_02.JPG.dat	TOP2-4	YKL049C	1.26721	0.15372
14	8	1598	20160210_dm_TOP2-4_02.JPG.dat	TOP2-4	YKL049C	1.3793	0.26541
14	9	928	20160210_dm_TOP2-4_02.JPG.dat	TOP2-4	YGL130W	0.86014	-0.21031
14	10	1050	20160210_dm_TOP2-4_02.JPG.dat	TOP2-4	YGL130W	0.99521	-0.07573
14	11	1153	20160210_dm_TOP2-4_02.JPG.dat	TOP2-4	YDR083W	1.05042	0.05907
14	12	1326	20160210_dm_TOP2-4_02.JPG.dat	TOP2-4	YDR083W	1.15829	0.16655
14	13	1103	20160210_dm_TOP2-4_02.JPG.dat	TOP2-4	YKL042W	0.96432	-0.25973
14	14	1260	20160210_dm_TOP2-4_02.JPG.dat	TOP2-4	YKL042W	1.1099	-0.11467
14	15	954	20160210_dm_TOP2-4_02.JPG.dat	TOP2-4	YPL211W	0.83664	-0.0561
14	16	866	20160210_dm_TOP2-4_02.JPG.dat	TOP2-4	YPL211W	0.71173	-0.18056
14	17	1697	20160210_dm_TOP2-4_02.JPG.dat	TOP2-4	YDL102W	1.30501	0.15391
14	18	1791	20160210_dm_TOP2-4_02.JPG.dat	TOP2-4	YDL102W	1.32866	0.17748
14	19	1954	20160210_dm_TOP2-4_02.JPG.dat	TOP2-4	YKR099W	1.44005	0.23485
14	20	1974	20160210_dm_TOP2-4_02.JPG.dat	TOP2-4	YKR099W	1.46564	0.26035
14	21	0	20160210_dm_TOP2-4_02.JPG.dat	TOP2-4	BLANK	0	0
14	22	0	20160210_dm_TOP2-4_02.JPG.dat	TOP2-4	BLANK	0	0
14	23	1939	20160210_dm_TOP2-4_02.JPG.dat	TOP2-4	YDR013W	1.3726	0.22241
14	24	1673	20160210_dm_TOP2-4_02.JPG.dat	TOP2-4	YDR013W	1.18846	0.03894
14	25	1091	20160210_dm_TOP2-4_02.JPG.dat	TOP2-4	YDL165W	0.85973	-0.01133
14	26	960	20160210_dm_TOP2-4_02.JPG.dat	TOP2-4	YDL165W	0.81165	-0.05924
14	27	985	20160210_dm_TOP2-4_02.JPG.dat	TOP2-4	YGR229C	0.85105	0.08693
14	28	895	20160210_dm_TOP2-4_02.JPG.dat	TOP2-4	YGR229C	0.78635	0.02246
14	29	1070	20160210_dm_TOP2-4_02.JPG.dat	TOP2-4	YHR178W	0.95469	0.18891
14	30	693	20160210_dm_TOP2-4_02.JPG.dat	TOP2-4	YHR178W	0.61484	-0.14971
14	31	1791	20160210_dm_TOP2-4_02.JPG.dat	TOP2-4	YGR048W	1.58801	0.94442
14	32	0	20160210_dm_TOP2-4_02.JPG.dat	TOP2-4	YGR048W	0	-0.63784
14	33	936	20160210_dm_TOP2-4_02.JPG.dat	TOP2-4	YOR260W	0.81749	-0.0414
14	34	973	20160210_dm_TOP2-4_02.JPG.dat	TOP2-4	YOR260W	0.87328	0.01419
14	35	462	20160210_dm_TOP2-4_02.JPG.dat	TOP2-4	YHR036W	0.42982	-0.53782
14	36	1100	20160210_dm_TOP2-4_02.JPG.dat	TOP2-4	YHR036W	1.03223	0.06241
14	37	1116	20160210_dm_TOP2-4_02.JPG.dat	TOP2-4	YIL061C	1.04557	0.16086
14	38	749	20160210_dm_TOP2-4_02.JPG.dat	TOP2-4	YIL061C	0.68025	-0.20314
14	39	1226	20160210_dm_TOP2-4_02.JPG.dat	TOP2-4	YFL039C	1.07964	0.03637
14	40	1167	20160210_dm_TOP2-4_02.JPG.dat	TOP2-4	YFL039C	0.97937	-0.06354
14	41	1515	20160210_dm_TOP2-4_02.JPG.dat	TOP2-4	YFR036W	1.23531	0.10063
14	42	1505	20160210_dm_TOP2-4_02.JPG.dat	TOP2-4	YFR036W	1.2066	0.07202
14	43	807	20160210_dm_TOP2-4_02.JPG.dat	TOP2-4	YML069W	#NUM!	#NUM!	status=JK
14	44	1083	20160210_dm_TOP2-4_02.JPG.dat	TOP2-4	YML069W	0.87205	0.0449
14	45	1247	20160210_dm_TOP2-4_02.JPG.dat	TOP2-4	YNL067W	0.96734	0.10305
14	46	1074	20160210_dm_TOP2-4_02.JPG.dat	TOP2-4	YNL067W	0.76364	-0.09991
14	47	1677	20160210_dm_TOP2-4_02.JPG.dat	TOP2-4	YMR271C	1.0408	0.02883
14	48	1804	20160210_dm_TOP2-4_02.JPG.dat	TOP2-4	YMR271C	0.98082	-0.03093
15	1	2022	20160210_dm_TOP2-4_02.JPG.dat	TOP2-4	YMR271C	0.99122	-0.02058
15	2	1566	20160210_dm_TOP2-4_02.JPG.dat	TOP2-4	YMR271C	0.90948	-0.10202
15	3	1340	20160210_dm_TOP2-4_02.JPG.dat	TOP2-4	YML049C	0.93348	-0.19226
15	4	1409	20160210_dm_TOP2-4_02.JPG.dat	TOP2-4	YML049C	1.09804	-0.0283
15	5	629	20160210_dm_TOP2-4_02.JPG.dat	TOP2-4	YER116C	0.49857	-0.13157
15	6	924	20160210_dm_TOP2-4_02.JPG.dat	TOP2-4	YER116C	0.71737	0.08644
15	7	1288	20160210_dm_TOP2-4_02.JPG.dat	TOP2-4	YOL069W	0.96325	-0.06381
15	8	1622	20160210_dm_TOP2-4_02.JPG.dat	TOP2-4	YOL069W	1.23798	0.20993
15	9	0	20160210_dm_TOP2-4_02.JPG.dat	TOP2-4	YML023C	#NUM!	#NUM!	status=JK
15	10	765	20160210_dm_TOP2-4_02.JPG.dat	TOP2-4	YML023C	0.64067	-0.22488
15	11	0	20160210_dm_TOP2-4_02.JPG.dat	TOP2-4	YPL190C	0	-0.27325
15	12	65	20160210_dm_TOP2-4_02.JPG.dat	TOP2-4	YPL190C	0.05002	-0.22341
15	13	1116	20160210_dm_TOP2-4_02.JPG.dat	TOP2-4	YDR127W	#NUM!	#NUM!	status=JK
15	14	936	20160210_dm_TOP2-4_02.JPG.dat	TOP2-4	YDR127W	0.7259	-0.09618
15	15	1761	20160210_dm_TOP2-4_02.JPG.dat	TOP2-4	YFL039C	#NUM!	#NUM!	status=JK
15	16	1775	20160210_dm_TOP2-4_02.JPG.dat	TOP2-4	YFL039C	1.28472	0.24071
15	17	460	20160210_dm_TOP2-4_02.JPG.dat	TOP2-4	YJR073C	0.31135	-0.02141
15	18	381	20160210_dm_TOP2-4_02.JPG.dat	TOP2-4	YJR073C	0.24893	-0.08359
15	19	1658	20160210_dm_TOP2-4_02.JPG.dat	TOP2-4	YKL154W	1.07822	0.01898
15	20	1596	20160210_dm_TOP2-4_02.JPG.dat	TOP2-4	YKL154W	1.04695	-0.01217
15	21	1670	20160210_dm_TOP2-4_02.JPG.dat	TOP2-4	YKL028W	1.14169	0.18545
15	22	1564	20160210_dm_TOP2-4_02.JPG.dat	TOP2-4	YKL028W	1.04538	0.08949
15	23	1805	20160210_dm_TOP2-4_02.JPG.dat	TOP2-4	YDL003W	1.13352	0.05307
15	24	1542	20160210_dm_TOP2-4_02.JPG.dat	TOP2-4	YDL003W	0.97379	-0.10609
15	25	1288	20160210_dm_TOP2-4_02.JPG.dat	TOP2-4	YOR254C	0.90372	-0.07004
15	26	802	20160210_dm_TOP2-4_02.JPG.dat	TOP2-4	YOR254C	#NUM!	#NUM!	status=JK
15	27	1377	20160210_dm_TOP2-4_02.JPG.dat	TOP2-4	YHR034C	1.06399	0.01962
15	28	1309	20160210_dm_TOP2-4_02.JPG.dat	TOP2-4	YHR034C	1.02808	-0.01616
15	29	1464	20160210_dm_TOP2-4_02.JPG.dat	TOP2-4	YOL144W	1.16513	0.08675
15	30	1481	20160210_dm_TOP2-4_02.JPG.dat	TOP2-4	YOL144W	1.16943	0.09103
15	31	1502	20160210_dm_TOP2-4_02.JPG.dat	TOP2-4	YDR243C	1.18292	0.03968
15	32	1414	20160210_dm_TOP2-4_02.JPG.dat	TOP2-4	YDR243C	1.09584	-0.04709
15	33	1396	20160210_dm_TOP2-4_02.JPG.dat	TOP2-4	YOL135C	1.07788	0.21987
15	34	1315	20160210_dm_TOP2-4_02.JPG.dat	TOP2-4	YOL135C	1.04284	0.18496
15	35	933	20160210_dm_TOP2-4_02.JPG.dat	TOP2-4	YER083C	0.76786	-0.23129
15	36	1281	20160210_dm_TOP2-4_02.JPG.dat	TOP2-4	YER083C	1.06511	0.06489
15	37	1212	20160210_dm_TOP2-4_02.JPG.dat	TOP2-4	YPL160W	1.00785	-0.16091
15	38	1429	20160210_dm_TOP2-4_02.JPG.dat	TOP2-4	YPL160W	1.15686	-0.01244
15	39	1325	20160210_dm_TOP2-4_02.JPG.dat	TOP2-4	YHR111W	1.04371	0.19862
15	40	1124	20160210_dm_TOP2-4_02.JPG.dat	TOP2-4	YHR111W	0.84611	0.00172
15	41	1465	20160210_dm_TOP2-4_02.JPG.dat	TOP2-4	YLR440C	1.07379	0.04068
15	42	1360	20160210_dm_TOP2-4_02.JPG.dat	TOP2-4	YLR440C	0.98079	-0.05199
15	43	1854	20160210_dm_TOP2-4_02.JPG.dat	TOP2-4	YPR103W	1.35363	0.23883
15	44	1648	20160210_dm_TOP2-4_02.JPG.dat	TOP2-4	YPR103W	1.18959	0.07538
15	45	1314	20160210_dm_TOP2-4_02.JPG.dat	TOP2-4	YGL066W	#NUM!	#NUM!	status=JK
15	46	2080	20160210_dm_TOP2-4_02.JPG.dat	TOP2-4	YGL066W	1.32133	0.04058
15	47	1507	20160210_dm_TOP2-4_02.JPG.dat	TOP2-4	YMR271C	#NUM!	#NUM!	status=JK
15	48	2005	20160210_dm_TOP2-4_02.JPG.dat	TOP2-4	YMR271C	0.97024	-0.04148
16	1	1953	20160210_dm_TOP2-4_02.JPG.dat	TOP2-4	YMR271C	0.97638	-0.03536
16	2	1607	20160210_dm_TOP2-4_02.JPG.dat	TOP2-4	YMR271C	0.95176	-0.05989
16	3	1342	20160210_dm_TOP2-4_02.JPG.dat	TOP2-4	YML049C	0.9536	-0.17222
16	4	1496	20160210_dm_TOP2-4_02.JPG.dat	TOP2-4	YML049C	1.19052	0.06384
16	5	761	20160210_dm_TOP2-4_02.JPG.dat	TOP2-4	YER116C	0.6165	-0.01407
16	6	553	20160210_dm_TOP2-4_02.JPG.dat	TOP2-4	YER116C	0.43883	-0.1911
16	7	1413	20160210_dm_TOP2-4_02.JPG.dat	TOP2-4	YOL069W	1.07833	0.05086
16	8	1549	20160210_dm_TOP2-4_02.JPG.dat	TOP2-4	YOL069W	1.20537	0.17743
16	9	905	20160210_dm_TOP2-4_02.JPG.dat	TOP2-4	YML023C	0.75542	-0.11055
16	10	699	20160210_dm_TOP2-4_02.JPG.dat	TOP2-4	YML023C	0.59546	-0.26993
16	11	266	20160210_dm_TOP2-4_02.JPG.dat	TOP2-4	YPL190C	0.2171	-0.05694
16	12	178	20160210_dm_TOP2-4_02.JPG.dat	TOP2-4	YPL190C	0.13904	-0.13471
16	13	921	20160210_dm_TOP2-4_02.JPG.dat	TOP2-4	YDR127W	0.71957	-0.10248
16	14	954	20160210_dm_TOP2-4_02.JPG.dat	TOP2-4	YDR127W	0.75197	-0.0702
16	15	1610	20160210_dm_TOP2-4_02.JPG.dat	TOP2-4	YFL039C	1.26633	0.22239
16	16	1734	20160210_dm_TOP2-4_02.JPG.dat	TOP2-4	YFL039C	1.28174	0.23775
16	17	363	20160210_dm_TOP2-4_02.JPG.dat	TOP2-4	YJR073C	0.25144	-0.08109
16	18	434	20160210_dm_TOP2-4_02.JPG.dat	TOP2-4	YJR073C	0.29073	-0.04195
16	19	1780	20160210_dm_TOP2-4_02.JPG.dat	TOP2-4	YKL154W	1.18948	0.12984
16	20	1679	20160210_dm_TOP2-4_02.JPG.dat	TOP2-4	YKL154W	1.13375	0.07431
16	21	1661	20160210_dm_TOP2-4_02.JPG.dat	TOP2-4	YKL028W	1.16956	0.21323
16	22	1580	20160210_dm_TOP2-4_02.JPG.dat	TOP2-4	YKL028W	1.08807	0.13202
16	23	1935	20160210_dm_TOP2-4_02.JPG.dat	TOP2-4	YDL003W	1.25104	0.17015
16	24	1586	20160210_dm_TOP2-4_02.JPG.dat	TOP2-4	YDL003W	1.03036	-0.04972
16	25	1278	20160210_dm_TOP2-4_02.JPG.dat	TOP2-4	YOR254C	0.92169	-0.05213
16	26	1154	20160210_dm_TOP2-4_02.JPG.dat	TOP2-4	YOR254C	0.89519	-0.07854
16	27	1320	20160210_dm_TOP2-4_02.JPG.dat	TOP2-4	YHR034C	1.04804	0.00373
16	28	1309	20160210_dm_TOP2-4_02.JPG.dat	TOP2-4	YHR034C	1.05445	0.01011
16	29	1504	20160210_dm_TOP2-4_02.JPG.dat	TOP2-4	YOL144W	1.22404	0.14545
16	30	1381	20160210_dm_TOP2-4_02.JPG.dat	TOP2-4	YOL144W	1.11174	0.03355
16	31	1401	20160210_dm_TOP2-4_02.JPG.dat	TOP2-4	YDR243C	1.12145	-0.02157
16	32	1263	20160210_dm_TOP2-4_02.JPG.dat	TOP2-4	YDR243C	0.9926	-0.14996
16	33	1120	20160210_dm_TOP2-4_02.JPG.dat	TOP2-4	YOL135C	0.87519	0.01792
16	34	991	20160210_dm_TOP2-4_02.JPG.dat	TOP2-4	YOL135C	0.79482	-0.06216
16	35	1112	20160210_dm_TOP2-4_02.JPG.dat	TOP2-4	YER083C	0.92627	-0.07345
16	36	1263	20160210_dm_TOP2-4_02.JPG.dat	TOP2-4	YER083C	1.06476	0.06454
16	37	1453	20160210_dm_TOP2-4_02.JPG.dat	TOP2-4	YPL160W	1.22786	0.0583
16	38	1115	20160210_dm_TOP2-4_02.JPG.dat	TOP2-4	YPL160W	0.92124	-0.24721
16	39	1198	20160210_dm_TOP2-4_02.JPG.dat	TOP2-4	YHR111W	0.96689	0.12207
16	40	949	20160210_dm_TOP2-4_02.JPG.dat	TOP2-4	YHR111W	0.73422	-0.10976
16	41	1606	20160210_dm_TOP2-4_02.JPG.dat	TOP2-4	YLR440C	1.21325	0.17963
16	42	1430	20160210_dm_TOP2-4_02.JPG.dat	TOP2-4	YLR440C	1.06553	0.03244
16	43	1591	20160210_dm_TOP2-4_02.JPG.dat	TOP2-4	YPR103W	1.20002	0.08577
16	44	1138	20160210_dm_TOP2-4_02.JPG.dat	TOP2-4	YPR103W	0.84719	-0.26578
16	45	1950	20160210_dm_TOP2-4_02.JPG.dat	TOP2-4	YGL066W	1.39313	0.11212
16	46	2106	20160210_dm_TOP2-4_02.JPG.dat	TOP2-4	YGL066W	1.37542	0.09448
16	47	1713	20160210_dm_TOP2-4_02.JPG.dat	TOP2-4	YMR271C	0.97291	-0.03881
16	48	1984	20160210_dm_TOP2-4_02.JPG.dat	TOP2-4	YMR271C	0.98362	-0.02814
17	1	1889	20160210_dm_TOP2-4_02.JPG.dat	TOP2-4	YMR271C	0.92899	-0.08258
17	2	1598	20160210_dm_TOP2-4_02.JPG.dat	TOP2-4	YMR271C	0.93144	-0.08014
17	3	1090	20160210_dm_TOP2-4_02.JPG.dat	TOP2-4	YER092W	0.76257	-0.03574
17	4	1119	20160210_dm_TOP2-4_02.JPG.dat	TOP2-4	YER092W	0.87777	0.07904
17	5	902	20160210_dm_TOP2-4_02.JPG.dat	TOP2-4	YNL062C	0.7212	-0.30185
17	6	1114	20160210_dm_TOP2-4_02.JPG.dat	TOP2-4	YNL062C	0.87314	-0.15046
17	7	1471	20160210_dm_TOP2-4_02.JPG.dat	TOP2-4	YDL193W	#NUM!	#NUM!	status=JK
17	8	1516	20160210_dm_TOP2-4_02.JPG.dat	TOP2-4	YDL193W	1.1669	-0.0003
17	9	1255	20160210_dm_TOP2-4_02.JPG.dat	TOP2-4	YJR017C	1.03597	0.03278
17	10	1445	20160210_dm_TOP2-4_02.JPG.dat	TOP2-4	YJR017C	1.21525	0.21141
17	11	1789	20160210_dm_TOP2-4_02.JPG.dat	TOP2-4	YLR436C	1.43905	0.30044
17	12	1761	20160210_dm_TOP2-4_02.JPG.dat	TOP2-4	YLR436C	1.35469	0.21638
17	13	1748	20160210_dm_TOP2-4_02.JPG.dat	TOP2-4	YOR157C	1.34429	0.19458
17	14	1800	20160210_dm_TOP2-4_02.JPG.dat	TOP2-4	YOR157C	1.39886	0.24895
17	15	945	20160210_dm_TOP2-4_02.JPG.dat	TOP2-4	YDL132W	0.73464	0.01566
17	16	822	20160210_dm_TOP2-4_02.JPG.dat	TOP2-4	YDL132W	0.60227	-0.11624
17	17	1488	20160210_dm_TOP2-4_02.JPG.dat	TOP2-4	YPR161C	1.02418	-0.01887
17	18	1609	20160210_dm_TOP2-4_02.JPG.dat	TOP2-4	YPR161C	1.07449	0.03126
17	19	1066	20160210_dm_TOP2-4_02.JPG.dat	TOP2-4	YNR051C	0.71268	-0.13597
17	20	1194	20160210_dm_TOP2-4_02.JPG.dat	TOP2-4	YNR051C	0.80879	-0.0402
17	21	1604	20160210_dm_TOP2-4_02.JPG.dat	TOP2-4	YIL118W	1.13579	0.1072
17	22	1693	20160210_dm_TOP2-4_02.JPG.dat	TOP2-4	YIL118W	1.17354	0.14481
17	23	1410	20160210_dm_TOP2-4_02.JPG.dat	TOP2-4	YPR094W	0.917	-0.18739
17	24	1723	20160210_dm_TOP2-4_02.JPG.dat	TOP2-4	YPR094W	1.12584	0.02069
17	25	1421	20160210_dm_TOP2-4_02.JPG.dat	TOP2-4	YGL097W	1.0296	-0.03896
17	26	1317	20160210_dm_TOP2-4_02.JPG.dat	TOP2-4	YGL097W	1.02607	-0.04248
17	27	1644	20160210_dm_TOP2-4_02.JPG.dat	TOP2-4	YNL021W	1.30937	0.18984
17	28	1536	20160210_dm_TOP2-4_02.JPG.dat	TOP2-4	YNL021W	1.23737	0.11809
17	29	1188	20160210_dm_TOP2-4_02.JPG.dat	TOP2-4	YFL008W	0.96303	-0.04922
17	30	1176	20160210_dm_TOP2-4_02.JPG.dat	TOP2-4	YFL008W	0.93949	-0.07267
17	31	1467	20160210_dm_TOP2-4_02.JPG.dat	TOP2-4	YIL062C	1.16226	0.09346
17	32	1552	20160210_dm_TOP2-4_02.JPG.dat	TOP2-4	YIL062C	1.20423	0.13527
17	33	1416	20160210_dm_TOP2-4_02.JPG.dat	TOP2-4	YMR277W	1.08917	0.04714
17	34	1203	20160210_dm_TOP2-4_02.JPG.dat	TOP2-4	YMR277W	0.94831	-0.09321
17	35	1373	20160210_dm_TOP2-4_02.JPG.dat	TOP2-4	YBR193C	1.12401	0.06684
17	36	1396	20160210_dm_TOP2-4_02.JPG.dat	TOP2-4	YBR193C	1.15818	0.10088
17	37	1233	20160210_dm_TOP2-4_02.JPG.dat	TOP2-4	YDL195W	1.02771	-0.08538
17	38	1534	20160210_dm_TOP2-4_02.JPG.dat	TOP2-4	YDL195W	1.25385	0.13994
17	39	1266	20160210_dm_TOP2-4_02.JPG.dat	TOP2-4	YBR247C	1.01286	-0.20339
17	40	1266	20160210_dm_TOP2-4_02.JPG.dat	TOP2-4	YBR247C	0.97327	-0.24284
17	41	1045	20160210_dm_TOP2-4_02.JPG.dat	TOP2-4	YLR459W	0.78597	-0.06635
17	42	1075	20160210_dm_TOP2-4_02.JPG.dat	TOP2-4	YLR459W	0.7991	-0.05327
17	43	1203	20160210_dm_TOP2-4_02.JPG.dat	TOP2-4	YML015C	0.90467	0.08499
17	44	1245	20160210_dm_TOP2-4_02.JPG.dat	TOP2-4	YML015C	0.92234	0.1026
17	45	1194	20160210_dm_TOP2-4_02.JPG.dat	TOP2-4	YOR123C	0.84697	0.07975
17	46	723	20160210_dm_TOP2-4_02.JPG.dat	TOP2-4	YOR123C	#NUM!	#NUM!	status=JK
17	47	1621	20160210_dm_TOP2-4_02.JPG.dat	TOP2-4	YMR271C	0.91148	-0.10003
17	48	2040	20160210_dm_TOP2-4_02.JPG.dat	TOP2-4	YMR271C	1	-0.01182
18	1	1898	20160210_dm_TOP2-4_02.JPG.dat	TOP2-4	YMR271C	#NUM!	#NUM!	status=JK
18	2	1690	20160210_dm_TOP2-4_02.JPG.dat	TOP2-4	YMR271C	0.94355	-0.06807
18	3	1143	20160210_dm_TOP2-4_02.JPG.dat	TOP2-4	YER092W	0.76675	-0.03157
18	4	1156	20160210_dm_TOP2-4_02.JPG.dat	TOP2-4	YER092W	0.87091	0.07221
18	5	1298	20160210_dm_TOP2-4_02.JPG.dat	TOP2-4	YNL062C	0.99804	-0.02601
18	6	1448	20160210_dm_TOP2-4_02.JPG.dat	TOP2-4	YNL062C	1.09284	0.06845
18	7	1601	20160210_dm_TOP2-4_02.JPG.dat	TOP2-4	YDL193W	1.16413	-0.00306
18	8	1587	20160210_dm_TOP2-4_02.JPG.dat	TOP2-4	YDL193W	1.17764	0.01039
18	9	1155	20160210_dm_TOP2-4_02.JPG.dat	TOP2-4	YJR017C	0.91793	-0.08482
18	10	1122	20160210_dm_TOP2-4_02.JPG.dat	TOP2-4	YJR017C	0.90693	-0.09579
18	11	1626	20160210_dm_TOP2-4_02.JPG.dat	TOP2-4	YLR436C	1.25462	0.11668
18	12	1703	20160210_dm_TOP2-4_02.JPG.dat	TOP2-4	YLR436C	1.25502	0.11708
18	13	1688	20160210_dm_TOP2-4_02.JPG.dat	TOP2-4	YOR157C	1.24353	0.09419
18	14	1611	20160210_dm_TOP2-4_02.JPG.dat	TOP2-4	YOR157C	1.20237	0.05317
18	15	652	20160210_dm_TOP2-4_02.JPG.dat	TOP2-4	YDL132W	0.48813	-0.22996
18	16	829	20160210_dm_TOP2-4_02.JPG.dat	TOP2-4	YDL132W	0.58705	-0.1314
18	17	1546	20160210_dm_TOP2-4_02.JPG.dat	TOP2-4	YPR161C	1.03216	-0.01092
18	18	1693	20160210_dm_TOP2-4_02.JPG.dat	TOP2-4	YPR161C	1.10213	0.0588
18	19	1089	20160210_dm_TOP2-4_02.JPG.dat	TOP2-4	YNR051C	0.71215	-0.13649
18	20	1258	20160210_dm_TOP2-4_02.JPG.dat	TOP2-4	YNR051C	0.83576	-0.01333
18	21	1507	20160210_dm_TOP2-4_02.JPG.dat	TOP2-4	YIL118W	1.04834	0.02007
18	22	715	20160210_dm_TOP2-4_02.JPG.dat	TOP2-4	YIL118W	#NUM!	#NUM!	status=JK
18	23	2210	20160210_dm_TOP2-4_02.JPG.dat	TOP2-4	YPR094W	1.40965	0.30348
18	24	1951	20160210_dm_TOP2-4_02.JPG.dat	TOP2-4	YPR094W	1.24956	0.14397
18	25	1591	20160210_dm_TOP2-4_02.JPG.dat	TOP2-4	YGL097W	1.12831	0.05939
18	26	41	20160210_dm_TOP2-4_02.JPG.dat	TOP2-4	YGL097W	#NUM!	#NUM!	status=JK
18	27	1838	20160210_dm_TOP2-4_02.JPG.dat	TOP2-4	YNL021W	1.42934	0.30937
18	28	1677	20160210_dm_TOP2-4_02.JPG.dat	TOP2-4	YNL021W	1.315	0.19544
18	29	1378	20160210_dm_TOP2-4_02.JPG.dat	TOP2-4	YFL008W	#NUM!	#NUM!	status=JK
18	30	1187	20160210_dm_TOP2-4_02.JPG.dat	TOP2-4	YFL008W	0.91809	-0.09399
18	31	1392	20160210_dm_TOP2-4_02.JPG.dat	TOP2-4	YIL062C	#NUM!	#NUM!	status=JK
18	32	1569	20160210_dm_TOP2-4_02.JPG.dat	TOP2-4	YIL062C	1.17432	0.10548
18	33	1654	20160210_dm_TOP2-4_02.JPG.dat	TOP2-4	YMR277W	1.22436	0.18184
18	34	1598	20160210_dm_TOP2-4_02.JPG.dat	TOP2-4	YMR277W	1.20986	0.1674
18	35	1387	20160210_dm_TOP2-4_02.JPG.dat	TOP2-4	YBR193C	1.08993	0.03288
18	36	1065	20160210_dm_TOP2-4_02.JPG.dat	TOP2-4	YBR193C	#NUM!	#NUM!	status=JK
18	37	1409	20160210_dm_TOP2-4_02.JPG.dat	TOP2-4	YDL195W	1.13136	0.01789
18	38	1578	20160210_dm_TOP2-4_02.JPG.dat	TOP2-4	YDL195W	1.24515	0.13128
18	39	1289	20160210_dm_TOP2-4_02.JPG.dat	TOP2-4	YBR247C	0.99708	-0.21911
18	40	1269	20160210_dm_TOP2-4_02.JPG.dat	TOP2-4	YBR247C	0.9449	-0.2711
18	41	758	20160210_dm_TOP2-4_02.JPG.dat	TOP2-4	YLR459W	#NUM!	#NUM!	status=JK
18	42	1083	20160210_dm_TOP2-4_02.JPG.dat	TOP2-4	YLR459W	0.78161	-0.0707
18	43	1308	20160210_dm_TOP2-4_02.JPG.dat	TOP2-4	YML015C	0.95468	0.13482
18	44	1305	20160210_dm_TOP2-4_02.JPG.dat	TOP2-4	YML015C	0.93631	0.11652
18	45	1066	20160210_dm_TOP2-4_02.JPG.dat	TOP2-4	YOR123C	0.7303	-0.03649
18	46	1288	20160210_dm_TOP2-4_02.JPG.dat	TOP2-4	YOR123C	0.80388	0.03682
18	47	1685	20160210_dm_TOP2-4_02.JPG.dat	TOP2-4	YMR271C	0.91197	-0.09953
18	48	2011	20160210_dm_TOP2-4_02.JPG.dat	TOP2-4	YMR271C	0.94741	-0.06422
19	1	1891	20160210_dm_TOP2-4_02.JPG.dat	TOP2-4	YMR271C	0.97014	-0.04158
19	2	1776	20160210_dm_TOP2-4_02.JPG.dat	TOP2-4	YMR271C	1.08158	0.06946
19	3	1613	20160210_dm_TOP2-4_02.JPG.dat	TOP2-4	YJL072C	1.1813	0.09825
19	4	1631	20160210_dm_TOP2-4_02.JPG.dat	TOP2-4	YJL072C	1.34319	0.25956
19	5	985	20160210_dm_TOP2-4_02.JPG.dat	TOP2-4	YLR268W	0.82918	-0.0982
19	6	888	20160210_dm_TOP2-4_02.JPG.dat	TOP2-4	YLR268W	0.73466	-0.19238
19	7	2	20160210_dm_TOP2-4_02.JPG.dat	TOP2-4	YOR046C	0.0016	0.00159
19	8	737	20160210_dm_TOP2-4_02.JPG.dat	TOP2-4	YOR046C	#NUM!	#NUM!	status=JK
19	9	1018	20160210_dm_TOP2-4_02.JPG.dat	TOP2-4	YLR298C	0.88534	0.01269
19	10	924	20160210_dm_TOP2-4_02.JPG.dat	TOP2-4	YLR298C	0.81558	-0.05682
19	11	1349	20160210_dm_TOP2-4_02.JPG.dat	TOP2-4	YNL181W	1.13455	0.07631
19	12	1359	20160210_dm_TOP2-4_02.JPG.dat	TOP2-4	YNL181W	1.08994	0.03186
19	13	0	20160210_dm_TOP2-4_02.JPG.dat	TOP2-4	YLL036C	0	-0.49489
19	14	167	20160210_dm_TOP2-4_02.JPG.dat	TOP2-4	YLL036C	0.1358	-0.35958
19	15	1402	20160210_dm_TOP2-4_02.JPG.dat	TOP2-4	YER125W	1.14624	0.10125
19	16	1265	20160210_dm_TOP2-4_02.JPG.dat	TOP2-4	YER125W	0.98184	-0.06255
19	17	1544	20160210_dm_TOP2-4_02.JPG.dat	TOP2-4	YJL001W	1.13446	0.00366
19	18	1658	20160210_dm_TOP2-4_02.JPG.dat	TOP2-4	YJL001W	1.19426	0.06325
19	19	1714	20160210_dm_TOP2-4_02.JPG.dat	TOP2-4	YML121W	1.24371	0.18887
19	20	2026	20160210_dm_TOP2-4_02.JPG.dat	TOP2-4	YML121W	1.497	0.44124
19	21	389	20160210_dm_TOP2-4_02.JPG.dat	TOP2-4	YGR158C	0.30169	-0.04252
19	22	298	20160210_dm_TOP2-4_02.JPG.dat	TOP2-4	YGR158C	0.22645	-0.11748
19	23	1537	20160210_dm_TOP2-4_02.JPG.dat	TOP2-4	YMR200W	1.09255	0.06227
19	24	1736	20160210_dm_TOP2-4_02.JPG.dat	TOP2-4	YMR200W	1.23796	0.20715
19	25	1028	20160210_dm_TOP2-4_02.JPG.dat	TOP2-4	YNL263C	0.80994	0.03844
19	26	1316	20160210_dm_TOP2-4_02.JPG.dat	TOP2-4	YNL263C	1.11251	0.33992
19	27	564	20160210_dm_TOP2-4_02.JPG.dat	TOP2-4	YMR296C	0.48516	-0.37339
19	28	128	20160210_dm_TOP2-4_02.JPG.dat	TOP2-4	YMR296C	0.11073	-0.74646
19	29	922	20160210_dm_TOP2-4_02.JPG.dat	TOP2-4	YHR027C	0.79768	-0.14795
19	30	1185	20160210_dm_TOP2-4_02.JPG.dat	TOP2-4	YHR027C	1.0055	0.05912
19	31	1006	20160210_dm_TOP2-4_02.JPG.dat	TOP2-4	YLL035W	0.84277	-0.31068
19	32	1137	20160210_dm_TOP2-4_02.JPG.dat	TOP2-4	YLL035W	0.92991	-0.22386
19	33	0	20160210_dm_TOP2-4_02.JPG.dat	TOP2-4	YDR167W	0	0
19	34	0	20160210_dm_TOP2-4_02.JPG.dat	TOP2-4	YDR167W	0	0
19	35	1634	20160210_dm_TOP2-4_02.JPG.dat	TOP2-4	YFL037W	1.40062	0.30638
19	36	1589	20160210_dm_TOP2-4_02.JPG.dat	TOP2-4	YFL037W	1.38648	0.29229
19	37	878	20160210_dm_TOP2-4_02.JPG.dat	TOP2-4	YIL046W	0.77375	-0.30115
19	38	955	20160210_dm_TOP2-4_02.JPG.dat	TOP2-4	YIL046W	0.829	-0.2461
19	39	0	20160210_dm_TOP2-4_02.JPG.dat	TOP2-4	YJL019W	0	0
19	40	0	20160210_dm_TOP2-4_02.JPG.dat	TOP2-4	YJL019W	0	0
19	41	1700	20160210_dm_TOP2-4_02.JPG.dat	TOP2-4	YPL063W	1.37146	0.14165
19	42	1625	20160210_dm_TOP2-4_02.JPG.dat	TOP2-4	YPL063W	1.29816	0.06862
19	43	1217	20160210_dm_TOP2-4_02.JPG.dat	TOP2-4	YJL090C	0.98179	-0.02407
19	44	1428	20160210_dm_TOP2-4_02.JPG.dat	TOP2-4	YJL090C	1.13006	0.12367
19	45	1015	20160210_dm_TOP2-4_02.JPG.dat	TOP2-4	YLR007W	0.76468	-0.09996
19	46	1186	20160210_dm_TOP2-4_02.JPG.dat	TOP2-4	YLR007W	0.81227	-0.05254
19	47	1847	20160210_dm_TOP2-4_02.JPG.dat	TOP2-4	YMR271C	1.09543	0.08326
19	48	1938	20160210_dm_TOP2-4_02.JPG.dat	TOP2-4	YMR271C	0.9992	-0.01262
20	1	1926	20160210_dm_TOP2-4_02.JPG.dat	TOP2-4	YMR271C	1.02776	0.01584
20	2	1667	20160210_dm_TOP2-4_02.JPG.dat	TOP2-4	YMR271C	1.05686	0.04483
20	3	1520	20160210_dm_TOP2-4_02.JPG.dat	TOP2-4	YJL072C	1.15977	0.0768
20	4	1714	20160210_dm_TOP2-4_02.JPG.dat	TOP2-4	YJL072C	1.47259	0.38849
20	5	1072	20160210_dm_TOP2-4_02.JPG.dat	TOP2-4	YLR268W	0.94319	0.01539
20	6	812	20160210_dm_TOP2-4_02.JPG.dat	TOP2-4	YLR268W	0.70366	-0.22327
20	7	0	20160210_dm_TOP2-4_02.JPG.dat	TOP2-4	YOR046C	0	0
20	8	0	20160210_dm_TOP2-4_02.JPG.dat	TOP2-4	YOR046C	0	0
20	9	804	20160210_dm_TOP2-4_02.JPG.dat	TOP2-4	YLR298C	0.73503	-0.13708
20	10	712	20160210_dm_TOP2-4_02.JPG.dat	TOP2-4	YLR298C	0.65985	-0.21198
20	11	1319	20160210_dm_TOP2-4_02.JPG.dat	TOP2-4	YNL181W	1.16344	0.10509
20	12	1424	20160210_dm_TOP2-4_02.JPG.dat	TOP2-4	YNL181W	1.19669	0.13823
20	13	1214	20160210_dm_TOP2-4_02.JPG.dat	TOP2-4	YLL036C	1.02037	0.52178
20	14	559	20160210_dm_TOP2-4_02.JPG.dat	TOP2-4	YLL036C	0.47744	-0.01917
20	15	1224	20160210_dm_TOP2-4_02.JPG.dat	TOP2-4	YER125W	1.05297	0.00832
20	16	1413	20160210_dm_TOP2-4_02.JPG.dat	TOP2-4	YER125W	1.15816	0.11313
20	17	1443	20160210_dm_TOP2-4_02.JPG.dat	TOP2-4	YJL001W	1.12368	-0.00708
20	18	1537	20160210_dm_TOP2-4_02.JPG.dat	TOP2-4	YJL001W	1.17679	0.04584
20	19	1808	20160210_dm_TOP2-4_02.JPG.dat	TOP2-4	YML121W	1.39831	0.34291
20	20	1801	20160210_dm_TOP2-4_02.JPG.dat	TOP2-4	YML121W	1.42075	0.36526
20	21	453	20160210_dm_TOP2-4_02.JPG.dat	TOP2-4	YGR158C	0.37582	0.03134
20	22	501	20160210_dm_TOP2-4_02.JPG.dat	TOP2-4	YGR158C	0.40712	0.06253
20	23	1563	20160210_dm_TOP2-4_02.JPG.dat	TOP2-4	YMR200W	1.18572	0.15511
20	24	1466	20160210_dm_TOP2-4_02.JPG.dat	TOP2-4	YMR200W	1.1141	0.08375
20	25	1092	20160210_dm_TOP2-4_02.JPG.dat	TOP2-4	YNL263C	0.91392	0.14204
20	26	1035	20160210_dm_TOP2-4_02.JPG.dat	TOP2-4	YNL263C	0.92726	0.15533
20	27	1102	20160210_dm_TOP2-4_02.JPG.dat	TOP2-4	YMR296C	1.00235	0.14193
20	28	387	20160210_dm_TOP2-4_02.JPG.dat	TOP2-4	YMR296C	0.35271	-0.50536
20	29	1235	20160210_dm_TOP2-4_02.JPG.dat	TOP2-4	YHR027C	1.1225	0.1757
20	30	1388	20160210_dm_TOP2-4_02.JPG.dat	TOP2-4	YHR027C	1.23443	0.28722
20	31	1147	20160210_dm_TOP2-4_02.JPG.dat	TOP2-4	YLL035W	1.00502	-0.14902
20	32	1093	20160210_dm_TOP2-4_02.JPG.dat	TOP2-4	YLL035W	0.93378	-0.22
20	33	0	20160210_dm_TOP2-4_02.JPG.dat	TOP2-4	YDR167W	0	0
20	34	613	20160210_dm_TOP2-4_02.JPG.dat	TOP2-4	YDR167W	#NUM!	#NUM!	status=JK
20	35	1575	20160210_dm_TOP2-4_02.JPG.dat	TOP2-4	YFL037W	1.40783	0.31356
20	36	1661	20160210_dm_TOP2-4_02.JPG.dat	TOP2-4	YFL037W	#NUM!	#NUM!	status=JK
20	37	942	20160210_dm_TOP2-4_02.JPG.dat	TOP2-4	YIL046W	0.86781	-0.20743
20	38	895	20160210_dm_TOP2-4_02.JPG.dat	TOP2-4	YIL046W	0.81263	-0.26242
20	39	0	20160210_dm_TOP2-4_02.JPG.dat	TOP2-4	YJL019W	0	0
20	40	0	20160210_dm_TOP2-4_02.JPG.dat	TOP2-4	YJL019W	0	0
20	41	1536	20160210_dm_TOP2-4_02.JPG.dat	TOP2-4	YPL063W	1.29947	0.06992
20	42	1696	20160210_dm_TOP2-4_02.JPG.dat	TOP2-4	YPL063W	1.42109	0.1911
20	43	1034	20160210_dm_TOP2-4_02.JPG.dat	TOP2-4	YJL090C	0.87392	-0.13154
20	44	1228	20160210_dm_TOP2-4_02.JPG.dat	TOP2-4	YJL090C	1.01819	0.01221
20	45	639	20160210_dm_TOP2-4_02.JPG.dat	TOP2-4	YLR007W	#NUM!	#NUM!	status=JK
20	46	1027	20160210_dm_TOP2-4_02.JPG.dat	TOP2-4	YLR007W	0.7372	-0.12734
20	47	1469	20160210_dm_TOP2-4_02.JPG.dat	TOP2-4	YMR271C	0.91407	-0.09744
20	48	2017	20160210_dm_TOP2-4_02.JPG.dat	TOP2-4	YMR271C	1.09191	0.07975
21	1	1860	20160210_dm_TOP2-4_02.JPG.dat	TOP2-4	YMR271C	0.94324	-0.06838
21	2	1653	20160210_dm_TOP2-4_02.JPG.dat	TOP2-4	YMR271C	0.99647	-0.01534
21	3	1508	20160210_dm_TOP2-4_02.JPG.dat	TOP2-4	YPR108W	1.09459	0.08371
21	4	1457	20160210_dm_TOP2-4_02.JPG.dat	TOP2-4	YPR108W	1.19172	0.18049
21	5	1381	20160210_dm_TOP2-4_02.JPG.dat	TOP2-4	YOR035C	1.15791	0.03231
21	6	1168	20160210_dm_TOP2-4_02.JPG.dat	TOP2-4	YOR035C	0.96619	-0.15872
21	7	1155	20160210_dm_TOP2-4_02.JPG.dat	TOP2-4	YGL022W	0.92466	0.12861
21	8	0	20160210_dm_TOP2-4_02.JPG.dat	TOP2-4	YGL022W	0	-0.79271
21	9	1176	20160210_dm_TOP2-4_02.JPG.dat	TOP2-4	YPL204W	1.03193	0.24326
21	10	952	20160210_dm_TOP2-4_02.JPG.dat	TOP2-4	YPL204W	0.84748	0.05948
21	11	1470	20160210_dm_TOP2-4_02.JPG.dat	TOP2-4	YGL061C	1.24735	0.12214
21	12	1407	20160210_dm_TOP2-4_02.JPG.dat	TOP2-4	YGL061C	1.14012	0.0153
21	13	1897	20160210_dm_TOP2-4_02.JPG.dat	TOP2-4	YLR314C	1.54359	0.35598
21	14	1505	20160210_dm_TOP2-4_02.JPG.dat	TOP2-4	YLR314C	1.24901	0.06246
21	15	1587	20160210_dm_TOP2-4_02.JPG.dat	TOP2-4	YGR013W	1.33159	0.13301
21	16	1571	20160210_dm_TOP2-4_02.JPG.dat	TOP2-4	YGR013W	1.26033	0.06201
21	17	1206	20160210_dm_TOP2-4_02.JPG.dat	TOP2-4	YLR298C	0.92295	0.05016
21	18	661	20160210_dm_TOP2-4_02.JPG.dat	TOP2-4	YLR298C	0.4991	-0.37215
21	19	1333	20160210_dm_TOP2-4_02.JPG.dat	TOP2-4	YJL002C	1.01858	-0.20786
21	20	1217	20160210_dm_TOP2-4_02.JPG.dat	TOP2-4	YJL002C	0.94879	-0.27739
21	21	1730	20160210_dm_TOP2-4_02.JPG.dat	TOP2-4	YDR362C	1.41626	0.23689
21	22	1769	20160210_dm_TOP2-4_02.JPG.dat	TOP2-4	YDR362C	1.41315	0.23379
21	23	1381	20160210_dm_TOP2-4_02.JPG.dat	TOP2-4	YBR254C	1.02591	0.00796
21	24	1425	20160210_dm_TOP2-4_02.JPG.dat	TOP2-4	YBR254C	1.0548	0.03674
21	25	540	20160210_dm_TOP2-4_02.JPG.dat	TOP2-4	YPL175W	0.43819	-0.22148
21	26	490	20160210_dm_TOP2-4_02.JPG.dat	TOP2-4	YPL175W	0.42366	-0.23596
21	27	1197	20160210_dm_TOP2-4_02.JPG.dat	TOP2-4	YBL034C	1.04528	-0.11458
21	28	1114	20160210_dm_TOP2-4_02.JPG.dat	TOP2-4	YBL034C	0.9699	-0.18968
21	29	798	20160210_dm_TOP2-4_02.JPG.dat	TOP2-4	YFR005C	0.69054	-0.17115
21	30	779	20160210_dm_TOP2-4_02.JPG.dat	TOP2-4	YFR005C	0.65874	-0.20283
21	31	843	20160210_dm_TOP2-4_02.JPG.dat	TOP2-4	YMR213W	#NUM!	#NUM!	status=JK
21	32	1253	20160210_dm_TOP2-4_02.JPG.dat	TOP2-4	YMR213W	1.01678	0.00962
21	33	1266	20160210_dm_TOP2-4_02.JPG.dat	TOP2-4	YDR373W	1.01396	-0.11178
21	34	1394	20160210_dm_TOP2-4_02.JPG.dat	TOP2-4	YDR373W	1.14231	0.01611
21	35	1258	20160210_dm_TOP2-4_02.JPG.dat	TOP2-4	YMR049C	1.07111	0.13524
21	36	1222	20160210_dm_TOP2-4_02.JPG.dat	TOP2-4	YMR049C	1.06214	0.1263
21	37	715	20160210_dm_TOP2-4_02.JPG.dat	TOP2-4	YFL034C-B	#NUM!	#NUM!	status=JK
21	38	1152	20160210_dm_TOP2-4_02.JPG.dat	TOP2-4	YFL034C-B	1	0.17651
21	39	0	20160210_dm_TOP2-4_02.JPG.dat	TOP2-4	YDR054C	0	0
21	40	0	20160210_dm_TOP2-4_02.JPG.dat	TOP2-4	YDR054C	0	0
21	41	766	20160210_dm_TOP2-4_02.JPG.dat	TOP2-4	YJR068W	0.61999	-0.27042
21	42	1313	20160210_dm_TOP2-4_02.JPG.dat	TOP2-4	YJR068W	1.05366	0.16167
21	43	930	20160210_dm_TOP2-4_02.JPG.dat	TOP2-4	YKL172W	0.75264	-0.20477
21	44	1295	20160210_dm_TOP2-4_02.JPG.dat	TOP2-4	YKL172W	1.02838	0.06998
21	45	1181	20160210_dm_TOP2-4_02.JPG.dat	TOP2-4	YFL034C-B	0.89296	0.06986
21	46	2425	20160210_dm_TOP2-4_02.JPG.dat	TOP2-4	YFL034C-B	1.66931	0.84339
21	47	2365	20160210_dm_TOP2-4_02.JPG.dat	TOP2-4	YMR271C	#NUM!	#NUM!	status=JK
21	48	1868	20160210_dm_TOP2-4_02.JPG.dat	TOP2-4	YMR271C	0.97187	-0.03985
22	1	1919	20160210_dm_TOP2-4_02.JPG.dat	TOP2-4	YMR271C	0.98	-0.03175
22	2	1657	20160210_dm_TOP2-4_02.JPG.dat	TOP2-4	YMR271C	1.00518	-0.00666
22	3	1533	20160210_dm_TOP2-4_02.JPG.dat	TOP2-4	YPR108W	1.11928	0.10831
22	4	1521	20160210_dm_TOP2-4_02.JPG.dat	TOP2-4	YPR108W	1.25064	0.2392
22	5	824	20160210_dm_TOP2-4_02.JPG.dat	TOP2-4	YOR035C	0.69469	-0.42924
22	6	1561	20160210_dm_TOP2-4_02.JPG.dat	TOP2-4	YOR035C	1.29951	0.1734
22	7	413	20160210_dm_TOP2-4_02.JPG.dat	TOP2-4	YGL022W	0.33336	-0.46055
22	8	1026	20160210_dm_TOP2-4_02.JPG.dat	TOP2-4	YGL022W	0.85034	0.05455
22	9	998	20160210_dm_TOP2-4_02.JPG.dat	TOP2-4	YPL204W	0.88619	0.09805
22	10	1106	20160210_dm_TOP2-4_02.JPG.dat	TOP2-4	YPL204W	0.99734	0.2088
22	11	1346	20160210_dm_TOP2-4_02.JPG.dat	TOP2-4	YGL061C	1.16095	0.03605
22	12	1318	20160210_dm_TOP2-4_02.JPG.dat	TOP2-4	YGL061C	1.08976	-0.03488
22	13	1636	20160210_dm_TOP2-4_02.JPG.dat	TOP2-4	YLR314C	1.36384	0.17688
22	14	1733	20160210_dm_TOP2-4_02.JPG.dat	TOP2-4	YLR314C	1.47937	0.292
22	15	1336	20160210_dm_TOP2-4_02.JPG.dat	TOP2-4	YGR013W	1.15776	-0.04019
22	16	1194	20160210_dm_TOP2-4_02.JPG.dat	TOP2-4	YGR013W	0.99317	-0.20418
22	17	91	20160210_dm_TOP2-4_02.JPG.dat	TOP2-4	YLR298C	0.07245	-0.79726
22	18	0	20160210_dm_TOP2-4_02.JPG.dat	TOP2-4	YLR298C	0	-0.86944
22	19	1015	20160210_dm_TOP2-4_02.JPG.dat	TOP2-4	YJL002C	0.8111	-0.41459
22	20	1303	20160210_dm_TOP2-4_02.JPG.dat	TOP2-4	YJL002C	1.06227	-0.16433
22	21	1610	20160210_dm_TOP2-4_02.JPG.dat	TOP2-4	YDR362C	1.37583	0.19661
22	22	1379	20160210_dm_TOP2-4_02.JPG.dat	TOP2-4	YDR362C	#NUM!	#NUM!	status=JK
22	23	1320	20160210_dm_TOP2-4_02.JPG.dat	TOP2-4	YBR254C	1.01537	-0.00255
22	24	1202	20160210_dm_TOP2-4_02.JPG.dat	TOP2-4	YBR254C	#NUM!	#NUM!	status=JK
22	25	225	20160210_dm_TOP2-4_02.JPG.dat	TOP2-4	YPL175W	#NUM!	#NUM!	status=JK
22	26	422	20160210_dm_TOP2-4_02.JPG.dat	TOP2-4	YPL175W	0.3722	-0.28723
22	27	1236	20160210_dm_TOP2-4_02.JPG.dat	TOP2-4	YBL034C	1.09543	-0.0646
22	28	1190	20160210_dm_TOP2-4_02.JPG.dat	TOP2-4	YBL034C	1.0464	-0.11345
22	29	797	20160210_dm_TOP2-4_02.JPG.dat	TOP2-4	YFR005C	0.69414	-0.16756
22	30	771	20160210_dm_TOP2-4_02.JPG.dat	TOP2-4	YFR005C	0.65487	-0.20669
22	31	1323	20160210_dm_TOP2-4_02.JPG.dat	TOP2-4	YMR213W	1.10564	0.09816
22	32	1449	20160210_dm_TOP2-4_02.JPG.dat	TOP2-4	YMR213W	1.17933	0.17158
22	33	1331	20160210_dm_TOP2-4_02.JPG.dat	TOP2-4	YDR373W	1.06914	-0.05679
22	34	1331	20160210_dm_TOP2-4_02.JPG.dat	TOP2-4	YDR373W	1.09366	-0.03237
22	35	1222	20160210_dm_TOP2-4_02.JPG.dat	TOP2-4	YMR049C	1.0429	0.10713
22	36	1164	20160210_dm_TOP2-4_02.JPG.dat	TOP2-4	YMR049C	1.01429	0.07863
22	37	1070	20160210_dm_TOP2-4_02.JPG.dat	TOP2-4	YFL034C-B	0.94404	0.12075
22	38	1159	20160210_dm_TOP2-4_02.JPG.dat	TOP2-4	YFL034C-B	1.00763	0.18412
22	39	1	20160210_dm_TOP2-4_02.JPG.dat	TOP2-4	YDR054C	#NUM!	#NUM!	status=JK
22	40	0	20160210_dm_TOP2-4_02.JPG.dat	TOP2-4	YDR054C	0	0
22	41	989	20160210_dm_TOP2-4_02.JPG.dat	TOP2-4	YJR068W	0.80124	-0.08983
22	42	1201	20160210_dm_TOP2-4_02.JPG.dat	TOP2-4	YJR068W	0.96493	0.07327
22	43	1142	20160210_dm_TOP2-4_02.JPG.dat	TOP2-4	YKL172W	0.92717	-0.03087
22	44	1219	20160210_dm_TOP2-4_02.JPG.dat	TOP2-4	YKL172W	0.97284	0.01463
22	45	1550	20160210_dm_TOP2-4_02.JPG.dat	TOP2-4	YFL034C-B	1.17981	0.35567
22	46	1153	20160210_dm_TOP2-4_02.JPG.dat	TOP2-4	YFL034C-B	0.80059	-0.02218
22	47	1710	20160210_dm_TOP2-4_02.JPG.dat	TOP2-4	YMR271C	1.03267	0.02073
22	48	1895	20160210_dm_TOP2-4_02.JPG.dat	TOP2-4	YMR271C	0.99818	-0.01363
23	1	1913	20160210_dm_TOP2-4_02.JPG.dat	TOP2-4	YMR271C	#NUM!	#NUM!	status=JK
23	2	1749	20160210_dm_TOP2-4_02.JPG.dat	TOP2-4	YMR271C	1.01855	0.00666
23	3	1339	20160210_dm_TOP2-4_02.JPG.dat	TOP2-4	YJR007W	0.93914	-0.10266
23	4	1263	20160210_dm_TOP2-4_02.JPG.dat	TOP2-4	YJR007W	0.998	-0.04401
23	5	1340	20160210_dm_TOP2-4_02.JPG.dat	TOP2-4	YLR314C	1.08761	-0.09835
23	6	1474	20160210_dm_TOP2-4_02.JPG.dat	TOP2-4	YLR314C	1.18401	-0.0023
23	7	0	20160210_dm_TOP2-4_02.JPG.dat	TOP2-4	YPL043W	0	0
23	8	0	20160210_dm_TOP2-4_02.JPG.dat	TOP2-4	YPL043W	0	0
23	9	1598	20160210_dm_TOP2-4_02.JPG.dat	TOP2-4	YCR002C	1.38195	0.31247
23	10	1683	20160210_dm_TOP2-4_02.JPG.dat	TOP2-4	YCR002C	#NUM!	#NUM!	status=JK
23	11	1006	20160210_dm_TOP2-4_02.JPG.dat	TOP2-4	YDR180W	0.84974	-0.11801
23	12	1101	20160210_dm_TOP2-4_02.JPG.dat	TOP2-4	YDR180W	0.89406	-0.07385
23	13	615	20160210_dm_TOP2-4_02.JPG.dat	TOP2-4	YPL217C	0.50527	-0.20662
23	14	557	20160210_dm_TOP2-4_02.JPG.dat	TOP2-4	YPL217C	0.46979	-0.24198
23	15	1096	20160210_dm_TOP2-4_02.JPG.dat	TOP2-4	YIL150C	0.94188	-0.12125
23	16	1122	20160210_dm_TOP2-4_02.JPG.dat	TOP2-4	YIL150C	0.9296	-0.13349
23	17	1183	20160210_dm_TOP2-4_02.JPG.dat	TOP2-4	YJR141W	0.94078	0.03535
23	18	1185	20160210_dm_TOP2-4_02.JPG.dat	TOP2-4	YJR141W	0.9339	0.02849
23	19	0	20160210_dm_TOP2-4_02.JPG.dat	TOP2-4	YGL048C	0	0
23	20	0	20160210_dm_TOP2-4_02.JPG.dat	TOP2-4	YGL048C	0	0
23	21	1040	20160210_dm_TOP2-4_02.JPG.dat	TOP2-4	YAL025C	0.8865	0.01596
23	22	794	20160210_dm_TOP2-4_02.JPG.dat	TOP2-4	YAL025C	0.65541	-0.2143
23	23	1573	20160210_dm_TOP2-4_02.JPG.dat	TOP2-4	YOR294W	1.19692	0.08851
23	24	1672	20160210_dm_TOP2-4_02.JPG.dat	TOP2-4	YOR294W	1.25342	0.1448
23	25	387	20160210_dm_TOP2-4_02.JPG.dat	TOP2-4	YML069W	0.31439	-0.51074
23	26	208	20160210_dm_TOP2-4_02.JPG.dat	TOP2-4	YML069W	0.17836	-0.64628
23	27	1610	20160210_dm_TOP2-4_02.JPG.dat	TOP2-4	YFL039C	#NUM!	#NUM!	status=JK
23	28	396	20160210_dm_TOP2-4_02.JPG.dat	TOP2-4	YFL039C	0.33554	-0.70503
23	29	1477	20160210_dm_TOP2-4_02.JPG.dat	TOP2-4	YBL105C	1.2351	0.18907
23	30	1535	20160210_dm_TOP2-4_02.JPG.dat	TOP2-4	YBL105C	1.24954	0.20345
23	31	783	20160210_dm_TOP2-4_02.JPG.dat	TOP2-4	YMR235C	0.62698	-0.3404
23	32	903	20160210_dm_TOP2-4_02.JPG.dat	TOP2-4	YMR235C	0.70391	-0.26376
23	33	1322	20160210_dm_TOP2-4_02.JPG.dat	TOP2-4	YKL078W	1.01756	0.08867
23	34	1150	20160210_dm_TOP2-4_02.JPG.dat	TOP2-4	YKL078W	0.90616	-0.02233
23	35	1044	20160210_dm_TOP2-4_02.JPG.dat	TOP2-4	YNL207W	0.85431	-0.09422
23	36	997	20160210_dm_TOP2-4_02.JPG.dat	TOP2-4	YNL207W	0.83306	-0.11538
23	37	1399	20160210_dm_TOP2-4_02.JPG.dat	TOP2-4	YKL004W	1.18327	0.16357
23	38	1309	20160210_dm_TOP2-4_02.JPG.dat	TOP2-4	YKL004W	1.09068	0.07131
23	39	1698	20160210_dm_TOP2-4_02.JPG.dat	TOP2-4	YBR167C	1.3884	0.10425
23	40	1711	20160210_dm_TOP2-4_02.JPG.dat	TOP2-4	YBR167C	1.35002	0.066
23	41	1470	20160210_dm_TOP2-4_02.JPG.dat	TOP2-4	YNR038W	1.1412	0.07361
23	42	1427	20160210_dm_TOP2-4_02.JPG.dat	TOP2-4	YNR038W	1.09852	0.03108
23	43	1469	20160210_dm_TOP2-4_02.JPG.dat	TOP2-4	YHR188C	1.1446	0.01307
23	44	1384	20160210_dm_TOP2-4_02.JPG.dat	TOP2-4	YHR188C	1.06176	-0.06947
23	45	3265	20160210_dm_TOP2-4_02.JPG.dat	TOP2-4	YIL084C	#NUM!	#NUM!	status=BG
23	46	2062	20160210_dm_TOP2-4_02.JPG.dat	TOP2-4	YIL084C	#NUM!	#NUM!	status=BG
23	47	1786	20160210_dm_TOP2-4_02.JPG.dat	TOP2-4	YMR271C	1.04175	0.02977
23	48	1951	20160210_dm_TOP2-4_02.JPG.dat	TOP2-4	YMR271C	0.99349	-0.01831
24	1	2104	20160210_dm_TOP2-4_02.JPG.dat	TOP2-4	YMR271C	1.04959	0.03758
24	2	1738	20160210_dm_TOP2-4_02.JPG.dat	TOP2-4	YMR271C	1.02993	0.01799
24	3	1414	20160210_dm_TOP2-4_02.JPG.dat	TOP2-4	YJR007W	1.00878	-0.03327
24	4	1421	20160210_dm_TOP2-4_02.JPG.dat	TOP2-4	YJR007W	1.14194	0.09941
24	5	1644	20160210_dm_TOP2-4_02.JPG.dat	TOP2-4	YLR314C	1.35781	0.17088
24	6	1859	20160210_dm_TOP2-4_02.JPG.dat	TOP2-4	YLR314C	1.52123	0.3337
24	7	0	20160210_dm_TOP2-4_02.JPG.dat	TOP2-4	YPL043W	0	0
24	8	249	20160210_dm_TOP2-4_02.JPG.dat	TOP2-4	YPL043W	#NUM!	#NUM!	status=JK
24	9	1515	20160210_dm_TOP2-4_02.JPG.dat	TOP2-4	YCR002C	1.34639	0.27703
24	10	1496	20160210_dm_TOP2-4_02.JPG.dat	TOP2-4	YCR002C	1.35588	0.28649
24	11	1116	20160210_dm_TOP2-4_02.JPG.dat	TOP2-4	YDR180W	0.97421	0.00602
24	12	1041	20160210_dm_TOP2-4_02.JPG.dat	TOP2-4	YDR180W	0.87617	-0.09167
24	13	795	20160210_dm_TOP2-4_02.JPG.dat	TOP2-4	YPL217C	0.67816	-0.03436
24	14	659	20160210_dm_TOP2-4_02.JPG.dat	TOP2-4	YPL217C	0.57796	-0.1342
24	15	778	20160210_dm_TOP2-4_02.JPG.dat	TOP2-4	YIL150C	0.69656	-0.36568
24	16	1657	20160210_dm_TOP2-4_02.JPG.dat	TOP2-4	YIL150C	1.43345	0.36854
24	17	1168	20160210_dm_TOP2-4_02.JPG.dat	TOP2-4	YJR141W	0.97075	0.06521
24	18	1173	20160210_dm_TOP2-4_02.JPG.dat	TOP2-4	YJR141W	0.96658	0.06105
24	19	0	20160210_dm_TOP2-4_02.JPG.dat	TOP2-4	YGL048C	0	0
24	20	922	20160210_dm_TOP2-4_02.JPG.dat	TOP2-4	YGL048C	#NUM!	#NUM!	status=JK
24	21	695	20160210_dm_TOP2-4_02.JPG.dat	TOP2-4	YAL025C	0.61587	-0.2537
24	22	898	20160210_dm_TOP2-4_02.JPG.dat	TOP2-4	YAL025C	0.76861	-0.10151
24	23	1520	20160210_dm_TOP2-4_02.JPG.dat	TOP2-4	YOR294W	1.1944	0.08599
24	24	1630	20160210_dm_TOP2-4_02.JPG.dat	TOP2-4	YOR294W	1.25564	0.14701
24	25	200	20160210_dm_TOP2-4_02.JPG.dat	TOP2-4	YML069W	0.16596	-0.65864
24	26	94	20160210_dm_TOP2-4_02.JPG.dat	TOP2-4	YML069W	0.08191	-0.74239
24	27	277	20160210_dm_TOP2-4_02.JPG.dat	TOP2-4	YFL039C	0.2404	-0.79982
24	28	220	20160210_dm_TOP2-4_02.JPG.dat	TOP2-4	YFL039C	0.18804	-0.852
24	29	1319	20160210_dm_TOP2-4_02.JPG.dat	TOP2-4	YBL105C	1.10962	0.06404
24	30	1353	20160210_dm_TOP2-4_02.JPG.dat	TOP2-4	YBL105C	1.10688	0.06131
24	31	958	20160210_dm_TOP2-4_02.JPG.dat	TOP2-4	YMR235C	0.77057	-0.19734
24	32	945	20160210_dm_TOP2-4_02.JPG.dat	TOP2-4	YMR235C	0.74008	-0.22772
24	33	1026	20160210_dm_TOP2-4_02.JPG.dat	TOP2-4	YKL078W	0.79375	-0.13434
24	34	1325	20160210_dm_TOP2-4_02.JPG.dat	TOP2-4	YKL078W	1.0495	0.12049
24	35	1041	20160210_dm_TOP2-4_02.JPG.dat	TOP2-4	YNL207W	0.85624	-0.0923
24	36	979	20160210_dm_TOP2-4_02.JPG.dat	TOP2-4	YNL207W	0.82246	-0.12595
24	37	1183	20160210_dm_TOP2-4_02.JPG.dat	TOP2-4	YKL004W	1.00662	-0.01245
24	38	1277	20160210_dm_TOP2-4_02.JPG.dat	TOP2-4	YKL004W	1.07139	0.05208
24	39	1737	20160210_dm_TOP2-4_02.JPG.dat	TOP2-4	YBR167C	1.43162	0.14731
24	40	1695	20160210_dm_TOP2-4_02.JPG.dat	TOP2-4	YBR167C	1.34711	0.06311
24	41	1490	20160210_dm_TOP2-4_02.JPG.dat	TOP2-4	YNR038W	1.1644	0.09673
24	42	1381	20160210_dm_TOP2-4_02.JPG.dat	TOP2-4	YNR038W	1.07077	0.00343
24	43	1409	20160210_dm_TOP2-4_02.JPG.dat	TOP2-4	YHR188C	1.10963	-0.02177
24	44	1349	20160210_dm_TOP2-4_02.JPG.dat	TOP2-4	YHR188C	1.04933	-0.08186
24	45	1369	20160210_dm_TOP2-4_02.JPG.dat	TOP2-4	YIL084C	#NUM!	#NUM!	status=BG
24	46	2239	20160210_dm_TOP2-4_02.JPG.dat	TOP2-4	YIL084C	#NUM!	#NUM!	status=BG
24	47	1750	20160210_dm_TOP2-4_02.JPG.dat	TOP2-4	YMR271C	1.04161	0.02963
24	48	1957	20160210_dm_TOP2-4_02.JPG.dat	TOP2-4	YMR271C	1.01818	0.00629
25	1	1954	20160210_dm_TOP2-4_02.JPG.dat	TOP2-4	YMR271C	0.95856	-0.05312
25	2	1679	20160210_dm_TOP2-4_02.JPG.dat	TOP2-4	YMR271C	0.9775	-0.03424
25	3	729	20160210_dm_TOP2-4_02.JPG.dat	TOP2-4	YPR086W	0.51036	-0.1354
25	4	670	20160210_dm_TOP2-4_02.JPG.dat	TOP2-4	YPR086W	0.52816	-0.11766
25	5	1593	20160210_dm_TOP2-4_02.JPG.dat	TOP2-4	YER012W	1.29096	0.43379
25	6	1289	20160210_dm_TOP2-4_02.JPG.dat	TOP2-4	YER012W	1.03583	0.17958
25	7	649	20160210_dm_TOP2-4_02.JPG.dat	TOP2-4	YMR078C	0.50984	-0.17709
25	8	1017	20160210_dm_TOP2-4_02.JPG.dat	TOP2-4	YMR078C	0.82888	0.1408
25	9	1007	20160210_dm_TOP2-4_02.JPG.dat	TOP2-4	YGL044C	0.88707	-0.16693
25	10	1043	20160210_dm_TOP2-4_02.JPG.dat	TOP2-4	YGL044C	0.93907	-0.11512
25	11	1399	20160210_dm_TOP2-4_02.JPG.dat	TOP2-4	YFL001W	1.21768	0.21863
25	12	1389	20160210_dm_TOP2-4_02.JPG.dat	TOP2-4	YFL001W	1.16826	0.16938
25	13	1130	20160210_dm_TOP2-4_02.JPG.dat	TOP2-4	YDL064W	0.96409	-0.13088
25	14	1095	20160210_dm_TOP2-4_02.JPG.dat	TOP2-4	YDL064W	0.961	-0.13395
25	15	1488	20160210_dm_TOP2-4_02.JPG.dat	TOP2-4	YGL174W	1.33349	0.27078
25	16	1386	20160210_dm_TOP2-4_02.JPG.dat	TOP2-4	YGL174W	1.19948	0.13726
25	17	837	20160210_dm_TOP2-4_02.JPG.dat	TOP2-4	YDL148C	0.6954	-0.15186
25	18	784	20160210_dm_TOP2-4_02.JPG.dat	TOP2-4	YDL148C	0.64517	-0.20192
25	19	1139	20160210_dm_TOP2-4_02.JPG.dat	TOP2-4	YBR153W	0.9495	-0.24442
25	20	1103	20160210_dm_TOP2-4_02.JPG.dat	TOP2-4	YBR153W	0.93268	-0.26118
25	21	1137	20160210_dm_TOP2-4_02.JPG.dat	TOP2-4	YDL103C	1.0014	-0.02053
25	22	772	20160210_dm_TOP2-4_02.JPG.dat	TOP2-4	YDL103C	0.65561	-0.36507
25	23	1566	20160210_dm_TOP2-4_02.JPG.dat	TOP2-4	YHR186C	1.21771	0.16116
25	24	1552	20160210_dm_TOP2-4_02.JPG.dat	TOP2-4	YHR186C	1.17919	0.12278
25	25	1244	20160210_dm_TOP2-4_02.JPG.dat	TOP2-4	YMR094W	1.01421	-0.09899
25	26	1279	20160210_dm_TOP2-4_02.JPG.dat	TOP2-4	YMR094W	1.09152	-0.02196
25	27	1615	20160210_dm_TOP2-4_02.JPG.dat	TOP2-4	YDR212W	1.36944	0.39323
25	28	1356	20160210_dm_TOP2-4_02.JPG.dat	TOP2-4	YDR212W	1.13069	0.15534
25	29	1728	20160210_dm_TOP2-4_02.JPG.dat	TOP2-4	YGR094W	1.41601	0.28057
25	30	1821	20160210_dm_TOP2-4_02.JPG.dat	TOP2-4	YGR094W	1.44902	0.31347
25	31	1483	20160210_dm_TOP2-4_02.JPG.dat	TOP2-4	YJR112W	1.16025	0.03718
25	32	1524	20160210_dm_TOP2-4_02.JPG.dat	TOP2-4	YJR112W	1.16126	0.03819
25	33	1289	20160210_dm_TOP2-4_02.JPG.dat	TOP2-4	YLR212C	0.97087	-0.03999
25	34	905	20160210_dm_TOP2-4_02.JPG.dat	TOP2-4	YLR212C	0.69811	-0.31176
25	35	1584	20160210_dm_TOP2-4_02.JPG.dat	TOP2-4	YER093C	1.26893	0.06534
25	36	1430	20160210_dm_TOP2-4_02.JPG.dat	TOP2-4	YER093C	1.1701	-0.03314
25	37	256	20160210_dm_TOP2-4_02.JPG.dat	TOP2-4	YGR116W	0.21224	-0.73814
25	38	802	20160210_dm_TOP2-4_02.JPG.dat	TOP2-4	YGR116W	0.65562	-0.29636
25	39	391	20160210_dm_TOP2-4_02.JPG.dat	TOP2-4	YDR123C	0.31434	-0.25069
25	40	748	20160210_dm_TOP2-4_02.JPG.dat	TOP2-4	YDR123C	0.57977	0.01378
25	41	2097	20160210_dm_TOP2-4_02.JPG.dat	TOP2-4	YPR103W	1.59648	0.48079
25	42	1668	20160210_dm_TOP2-4_02.JPG.dat	TOP2-4	YPR103W	1.25931	0.14485
25	43	865	20160210_dm_TOP2-4_02.JPG.dat	TOP2-4	YBR135W	0.66501	-0.36992
25	44	1314	20160210_dm_TOP2-4_02.JPG.dat	TOP2-4	YBR135W	1.00136	-0.03479
25	45	1648	20160210_dm_TOP2-4_02.JPG.dat	TOP2-4	YGR092W	#NUM!	#NUM!	status=JK
25	46	38	20160210_dm_TOP2-4_02.JPG.dat	TOP2-4	YGR092W	0.02554	-0.60094
25	47	1778	20160210_dm_TOP2-4_02.JPG.dat	TOP2-4	YMR271C	1.04571	0.03372
25	48	1956	20160210_dm_TOP2-4_02.JPG.dat	TOP2-4	YMR271C	1.00728	-0.00457
26	1	1982	20160210_dm_TOP2-4_02.JPG.dat	TOP2-4	YMR271C	0.94901	-0.06263
26	2	1686	20160210_dm_TOP2-4_02.JPG.dat	TOP2-4	YMR271C	0.95638	-0.05529
26	3	372	20160210_dm_TOP2-4_02.JPG.dat	TOP2-4	YPR086W	0.25331	-0.39152
26	4	828	20160210_dm_TOP2-4_02.JPG.dat	TOP2-4	YPR086W	0.63359	-0.01262
26	5	1801	20160210_dm_TOP2-4_02.JPG.dat	TOP2-4	YER012W	1.41418	0.55656
26	6	1121	20160210_dm_TOP2-4_02.JPG.dat	TOP2-4	YER012W	0.87144	0.01579
26	7	1090	20160210_dm_TOP2-4_02.JPG.dat	TOP2-4	YMR078C	0.82842	0.14034
26	8	567	20160210_dm_TOP2-4_02.JPG.dat	TOP2-4	YMR078C	0.44756	-0.23914
26	9	1288	20160210_dm_TOP2-4_02.JPG.dat	TOP2-4	YGL044C	1.10049	0.04571
26	10	1117	20160210_dm_TOP2-4_02.JPG.dat	TOP2-4	YGL044C	0.97769	-0.07664
26	11	1484	20160210_dm_TOP2-4_02.JPG.dat	TOP2-4	YFL001W	1.25824	0.25904
26	12	1490	20160210_dm_TOP2-4_02.JPG.dat	TOP2-4	YFL001W	1.22259	0.22352
26	13	1253	20160210_dm_TOP2-4_02.JPG.dat	TOP2-4	YDL064W	1.04479	-0.05047
26	14	1171	20160210_dm_TOP2-4_02.JPG.dat	TOP2-4	YDL064W	1.00613	-0.08899
26	15	1449	20160210_dm_TOP2-4_02.JPG.dat	TOP2-4	YGL174W	1.27269	0.21021
26	16	1547	20160210_dm_TOP2-4_02.JPG.dat	TOP2-4	YGL174W	1.3115	0.24887
26	17	1124	20160210_dm_TOP2-4_02.JPG.dat	TOP2-4	YDL148C	0.91419	0.06614
26	18	710	20160210_dm_TOP2-4_02.JPG.dat	TOP2-4	YDL148C	0.57183	-0.27499
26	19	1429	20160210_dm_TOP2-4_02.JPG.dat	TOP2-4	YBR153W	1.16415	-0.03055
26	20	1479	20160210_dm_TOP2-4_02.JPG.dat	TOP2-4	YBR153W	1.22089	0.02598
26	21	1129	20160210_dm_TOP2-4_02.JPG.dat	TOP2-4	YDL103C	0.96891	-0.05291
26	22	1580	20160210_dm_TOP2-4_02.JPG.dat	TOP2-4	YDL103C	1.3062	0.28316
26	23	1670	20160210_dm_TOP2-4_02.JPG.dat	TOP2-4	YHR186C	1.26122	0.20452
26	24	1519	20160210_dm_TOP2-4_02.JPG.dat	TOP2-4	YHR186C	1.11748	0.06129
26	25	1764	20160210_dm_TOP2-4_02.JPG.dat	TOP2-4	YMR094W	#NUM!	#NUM!	status=JK
26	26	1304	20160210_dm_TOP2-4_02.JPG.dat	TOP2-4	YMR094W	1.07158	-0.04183
26	27	1123	20160210_dm_TOP2-4_02.JPG.dat	TOP2-4	YDR212W	0.9147	-0.05986
26	28	1118	20160210_dm_TOP2-4_02.JPG.dat	TOP2-4	YDR212W	0.8948	-0.0797
26	29	1353	20160210_dm_TOP2-4_02.JPG.dat	TOP2-4	YGR094W	1.06315	-0.07101
26	30	1505	20160210_dm_TOP2-4_02.JPG.dat	TOP2-4	YGR094W	1.14798	0.01352
26	31	1411	20160210_dm_TOP2-4_02.JPG.dat	TOP2-4	YJR112W	1.05718	-0.0655
26	32	1371	20160210_dm_TOP2-4_02.JPG.dat	TOP2-4	YJR112W	0.99985	-0.12263
26	33	1536	20160210_dm_TOP2-4_02.JPG.dat	TOP2-4	YLR212C	1.10733	0.09598
26	34	751	20160210_dm_TOP2-4_02.JPG.dat	TOP2-4	YLR212C	0.55456	-0.45479
26	35	1183	20160210_dm_TOP2-4_02.JPG.dat	TOP2-4	YER093C	0.90725	-0.29504
26	36	1732	20160210_dm_TOP2-4_02.JPG.dat	TOP2-4	YER093C	1.35696	0.15304
26	37	1269	20160210_dm_TOP2-4_02.JPG.dat	TOP2-4	YGR116W	1.00729	0.05403
26	38	858	20160210_dm_TOP2-4_02.JPG.dat	TOP2-4	YGR116W	0.67187	-0.28017
26	39	646	20160210_dm_TOP2-4_02.JPG.dat	TOP2-4	YDR123C	0.49794	-0.06776
26	40	652	20160210_dm_TOP2-4_02.JPG.dat	TOP2-4	YDR123C	0.48464	-0.081
26	41	0	20160210_dm_TOP2-4_02.JPG.dat	TOP2-4	YPR103W	#NUM!	#NUM!	status=JK
26	42	1726	20160210_dm_TOP2-4_02.JPG.dat	TOP2-4	YPR103W	1.25148	0.13705
26	43	1096	20160210_dm_TOP2-4_02.JPG.dat	TOP2-4	YBR135W	0.81205	-0.22342
26	44	1357	20160210_dm_TOP2-4_02.JPG.dat	TOP2-4	YBR135W	0.99986	-0.03629
26	45	0	20160210_dm_TOP2-4_02.JPG.dat	TOP2-4	YGR092W	0	-0.62638
26	46	0	20160210_dm_TOP2-4_02.JPG.dat	TOP2-4	YGR092W	0	-0.62638
26	47	1599	20160210_dm_TOP2-4_02.JPG.dat	TOP2-4	YMR271C	0.91579	-0.09573
26	48	1818	20160210_dm_TOP2-4_02.JPG.dat	TOP2-4	YMR271C	0.91335	-0.09816
27	1	1939	20160210_dm_TOP2-4_02.JPG.dat	TOP2-4	YMR271C	1.06888	0.0568
27	2	1608	20160210_dm_TOP2-4_02.JPG.dat	TOP2-4	YMR271C	1.04666	0.03466
27	3	1021	20160210_dm_TOP2-4_02.JPG.dat	TOP2-4	YBL074C	0.79432	-0.15275
27	4	1232	20160210_dm_TOP2-4_02.JPG.dat	TOP2-4	YBL074C	1.07186	0.12379
27	5	1543	20160210_dm_TOP2-4_02.JPG.dat	TOP2-4	YLR457C	1.37061	0.13379
27	6	1691	20160210_dm_TOP2-4_02.JPG.dat	TOP2-4	YLR457C	1.47854	0.24134
27	7	1265	20160210_dm_TOP2-4_02.JPG.dat	TOP2-4	YDR311W	1.07627	0.08468
27	8	1081	20160210_dm_TOP2-4_02.JPG.dat	TOP2-4	YDR311W	0.95151	-0.03962
27	9	731	20160210_dm_TOP2-4_02.JPG.dat	TOP2-4	YGL055W	0.69533	-0.16046
27	10	816	20160210_dm_TOP2-4_02.JPG.dat	TOP2-4	YGL055W	0.79523	-0.06092
27	11	938	20160210_dm_TOP2-4_02.JPG.dat	TOP2-4	YHR118C	0.88612	0.06781
27	12	880	20160210_dm_TOP2-4_02.JPG.dat	TOP2-4	YHR118C	0.80589	-0.01213
27	13	918	20160210_dm_TOP2-4_02.JPG.dat	TOP2-4	YMR005W	0.85619	0.06097
27	14	426	20160210_dm_TOP2-4_02.JPG.dat	TOP2-4	YMR005W	#NUM!	#NUM!	status=JK
27	15	1024	20160210_dm_TOP2-4_02.JPG.dat	TOP2-4	YKL006C-A	1.01229	0.01944
27	16	782	20160210_dm_TOP2-4_02.JPG.dat	TOP2-4	YKL006C-A	0.74836	-0.24353
27	17	846	20160210_dm_TOP2-4_02.JPG.dat	TOP2-4	YMR239C	0.77894	-0.25253
27	18	1022	20160210_dm_TOP2-4_02.JPG.dat	TOP2-4	YMR239C	0.93258	-0.09945
27	19	1581	20160210_dm_TOP2-4_02.JPG.dat	TOP2-4	YPL124W	1.46022	0.39936
27	20	1372	20160210_dm_TOP2-4_02.JPG.dat	TOP2-4	YPL124W	1.28295	0.22274
27	21	0	20160210_dm_TOP2-4_02.JPG.dat	TOP2-4	YLR249W	0	-0.31542
27	22	709	20160210_dm_TOP2-4_02.JPG.dat	TOP2-4	YLR249W	0.66417	0.34634
27	23	1325	20160210_dm_TOP2-4_02.JPG.dat	TOP2-4	YDR331W	1.13232	0.00321
27	24	1311	20160210_dm_TOP2-4_02.JPG.dat	TOP2-4	YDR331W	1.08875	-0.04021
27	25	126	20160210_dm_TOP2-4_02.JPG.dat	TOP2-4	YFL034C-B	#NUM!	#NUM!	status=JK
27	26	0	20160210_dm_TOP2-4_02.JPG.dat	TOP2-4	YFL034C-B	0	-0.81987
27	27	468	20160210_dm_TOP2-4_02.JPG.dat	TOP2-4	YNL182C	0.42807	-0.45494
27	28	107	20160210_dm_TOP2-4_02.JPG.dat	TOP2-4	YNL182C	0.09615	-0.78567
27	29	1283	20160210_dm_TOP2-4_02.JPG.dat	TOP2-4	YHR129C	1.13386	0.08166
27	30	1259	20160210_dm_TOP2-4_02.JPG.dat	TOP2-4	YHR129C	1.08032	0.02831
27	31	1307	20160210_dm_TOP2-4_02.JPG.dat	TOP2-4	YJL174W	1.1016	0.08557
27	32	1247	20160210_dm_TOP2-4_02.JPG.dat	TOP2-4	YJL174W	1.02288	0.00713
27	33	1500	20160210_dm_TOP2-4_02.JPG.dat	TOP2-4	YKL208W	1.21649	0.08221
27	34	1514	20160210_dm_TOP2-4_02.JPG.dat	TOP2-4	YKL208W	#NUM!	#NUM!	status=JK
27	35	1396	20160210_dm_TOP2-4_02.JPG.dat	TOP2-4	YMR220W	1.20455	0.084
27	36	1455	20160210_dm_TOP2-4_02.JPG.dat	TOP2-4	YMR220W	#NUM!	#NUM!	status=JK
27	37	1096	20160210_dm_TOP2-4_02.JPG.dat	TOP2-4	YGR195W	0.97701	0.03658
27	38	1049	20160210_dm_TOP2-4_02.JPG.dat	TOP2-4	YGR195W	0.92225	-0.01798
27	39	1513	20160210_dm_TOP2-4_02.JPG.dat	TOP2-4	YDR081C	#NUM!	#NUM!	status=JK
27	40	497	20160210_dm_TOP2-4_02.JPG.dat	TOP2-4	YDR081C	0.41516	-0.09213
27	41	1422	20160210_dm_TOP2-4_02.JPG.dat	TOP2-4	YMR033W	1.16846	0.07736
27	42	1598	20160210_dm_TOP2-4_02.JPG.dat	TOP2-4	YMR033W	1.30544	0.21384
27	43	1223	20160210_dm_TOP2-4_02.JPG.dat	TOP2-4	YER008C	1.02471	-0.08113
27	44	1750	20160210_dm_TOP2-4_02.JPG.dat	TOP2-4	YER008C	#NUM!	#NUM!	status=JK
27	45	967	20160210_dm_TOP2-4_02.JPG.dat	TOP2-4	YMR123W	0.78304	-0.04439
27	46	864	20160210_dm_TOP2-4_02.JPG.dat	TOP2-4	YMR123W	0.64614	-0.1808
27	47	1560	20160210_dm_TOP2-4_02.JPG.dat	TOP2-4	YMR271C	1.02615	0.01423
27	48	3280	20160210_dm_TOP2-4_02.JPG.dat	TOP2-4	YMR271C	#NUM!	#NUM!	status=JK
28	1	1957	20160210_dm_TOP2-4_02.JPG.dat	TOP2-4	YMR271C	1.11283	0.1006
28	2	1747	20160210_dm_TOP2-4_02.JPG.dat	TOP2-4	YMR271C	1.16552	0.1531
28	3	1203	20160210_dm_TOP2-4_02.JPG.dat	TOP2-4	YBL074C	0.95225	0.00461
28	4	799	20160210_dm_TOP2-4_02.JPG.dat	TOP2-4	YBL074C	0.70165	-0.24508
28	5	1600	20160210_dm_TOP2-4_02.JPG.dat	TOP2-4	YLR457C	1.42191	0.18491
28	6	1668	20160210_dm_TOP2-4_02.JPG.dat	TOP2-4	YLR457C	1.44464	0.20756
28	7	1837	20160210_dm_TOP2-4_02.JPG.dat	TOP2-4	YDR311W	#NUM!	#NUM!	status=JK
28	8	1299	20160210_dm_TOP2-4_02.JPG.dat	TOP2-4	YDR311W	1.11359	0.12187
28	9	778	20160210_dm_TOP2-4_02.JPG.dat	TOP2-4	YGL055W	0.71734	-0.13852
28	10	546	20160210_dm_TOP2-4_02.JPG.dat	TOP2-4	YGL055W	0.51375	-0.34138
28	11	1008	20160210_dm_TOP2-4_02.JPG.dat	TOP2-4	YHR118C	0.91913	0.1007
28	12	879	20160210_dm_TOP2-4_02.JPG.dat	TOP2-4	YHR118C	0.77841	-0.03952
28	13	1024	20160210_dm_TOP2-4_02.JPG.dat	TOP2-4	YMR005W	0.92539	0.12992
28	14	903	20160210_dm_TOP2-4_02.JPG.dat	TOP2-4	YMR005W	0.84522	0.05004
28	15	954	20160210_dm_TOP2-4_02.JPG.dat	TOP2-4	YKL006C-A	0.91731	-0.07519
28	16	1028	20160210_dm_TOP2-4_02.JPG.dat	TOP2-4	YKL006C-A	0.95881	-0.03385
28	17	1263	20160210_dm_TOP2-4_02.JPG.dat	TOP2-4	YMR239C	1.13625	0.10349
28	18	864	20160210_dm_TOP2-4_02.JPG.dat	TOP2-4	YMR239C	0.77151	-0.25993
28	19	140	20160210_dm_TOP2-4_02.JPG.dat	TOP2-4	YPL124W	#NUM!	#NUM!	status=JK
28	20	1172	20160210_dm_TOP2-4_02.JPG.dat	TOP2-4	YPL124W	1.075	0.01554
28	21	291	20160210_dm_TOP2-4_02.JPG.dat	TOP2-4	YLR249W	0.27759	-0.03884
28	22	265	20160210_dm_TOP2-4_02.JPG.dat	TOP2-4	YLR249W	0.24367	-0.07264
28	23	1300	20160210_dm_TOP2-4_02.JPG.dat	TOP2-4	YDR331W	1.09082	-0.03814
28	24	1702	20160210_dm_TOP2-4_02.JPG.dat	TOP2-4	YDR331W	#NUM!	#NUM!	status=JK
28	25	0	20160210_dm_TOP2-4_02.JPG.dat	TOP2-4	YFL034C-B	0	-0.81987
28	26	0	20160210_dm_TOP2-4_02.JPG.dat	TOP2-4	YFL034C-B	0	-0.81987
28	27	1759	20160210_dm_TOP2-4_02.JPG.dat	TOP2-4	YNL182C	1.57465	0.68748
28	28	1418	20160210_dm_TOP2-4_02.JPG.dat	TOP2-4	YNL182C	1.24613	0.36015
28	29	1280	20160210_dm_TOP2-4_02.JPG.dat	TOP2-4	YHR129C	1.10486	0.05277
28	30	1487	20160210_dm_TOP2-4_02.JPG.dat	TOP2-4	YHR129C	#NUM!	#NUM!	status=JK
28	31	1418	20160210_dm_TOP2-4_02.JPG.dat	TOP2-4	YJL174W	1.16345	0.14719
28	32	929	20160210_dm_TOP2-4_02.JPG.dat	TOP2-4	YJL174W	#NUM!	#NUM!	status=JK
28	33	1547	20160210_dm_TOP2-4_02.JPG.dat	TOP2-4	YKL208W	1.21831	0.08402
28	34	1526	20160210_dm_TOP2-4_02.JPG.dat	TOP2-4	YKL208W	1.22914	0.09482
28	35	1445	20160210_dm_TOP2-4_02.JPG.dat	TOP2-4	YMR220W	1.20773	0.08717
28	36	1435	20160210_dm_TOP2-4_02.JPG.dat	TOP2-4	YMR220W	1.22281	0.10219
28	37	979	20160210_dm_TOP2-4_02.JPG.dat	TOP2-4	YGR195W	0.8442	-0.09574
28	38	913	20160210_dm_TOP2-4_02.JPG.dat	TOP2-4	YGR195W	0.77745	-0.16226
28	39	365	20160210_dm_TOP2-4_02.JPG.dat	TOP2-4	YDR081C	0.30653	-0.20037
28	40	222	20160210_dm_TOP2-4_02.JPG.dat	TOP2-4	YDR081C	0.1803	-0.32614
28	41	1750	20160210_dm_TOP2-4_02.JPG.dat	TOP2-4	YMR033W	1.40225	0.3103
28	42	1052	20160210_dm_TOP2-4_02.JPG.dat	TOP2-4	YMR033W	0.84163	-0.24828
28	43	1249	20160210_dm_TOP2-4_02.JPG.dat	TOP2-4	YER008C	1.03216	-0.0737
28	44	1110	20160210_dm_TOP2-4_02.JPG.dat	TOP2-4	YER008C	0.92289	-0.18257
28	45	1166	20160210_dm_TOP2-4_02.JPG.dat	TOP2-4	YMR123W	0.94504	0.11702
28	46	1166	20160210_dm_TOP2-4_02.JPG.dat	TOP2-4	YMR123W	0.87805	0.05027
28	47	1621	20160210_dm_TOP2-4_02.JPG.dat	TOP2-4	YMR271C	1.07915	0.06703
28	48	1840	20160210_dm_TOP2-4_02.JPG.dat	TOP2-4	YMR271C	1.08283	0.0707
29	1	1837	20160210_dm_TOP2-4_02.JPG.dat	TOP2-4	YMR271C	1.16433	0.15191
29	2	1731	20160210_dm_TOP2-4_02.JPG.dat	TOP2-4	YMR271C	1.27937	0.26654
29	3	1412	20160210_dm_TOP2-4_02.JPG.dat	TOP2-4	YDR170C	1.22991	0.07042
29	4	1242	20160210_dm_TOP2-4_02.JPG.dat	TOP2-4	YDR170C	1.19118	0.03184
29	5	583	20160210_dm_TOP2-4_02.JPG.dat	TOP2-4	YHR030C	#NUM!	#NUM!	status=JK
29	6	0	20160210_dm_TOP2-4_02.JPG.dat	TOP2-4	YHR030C	0	-0.01486
29	7	0	20160210_dm_TOP2-4_02.JPG.dat	TOP2-4	YMR001C	0	0
29	8	0	20160210_dm_TOP2-4_02.JPG.dat	TOP2-4	YMR001C	0	0
29	9	842	20160210_dm_TOP2-4_02.JPG.dat	TOP2-4	YDR182W	0.81584	-0.22884
29	10	924	20160210_dm_TOP2-4_02.JPG.dat	TOP2-4	YDR182W	0.9098	-0.13522
29	11	425	20160210_dm_TOP2-4_02.JPG.dat	TOP2-4	YJR054W	#NUM!	#NUM!	status=JK
29	12	0	20160210_dm_TOP2-4_02.JPG.dat	TOP2-4	YJR054W	0	-0.00197
29	13	1547	20160210_dm_TOP2-4_02.JPG.dat	TOP2-4	YHR083W	1.46421	0.33968
29	14	1529	20160210_dm_TOP2-4_02.JPG.dat	TOP2-4	YHR083W	1.5009	0.37623
29	15	1507	20160210_dm_TOP2-4_02.JPG.dat	TOP2-4	YJR072C	1.5217	0.46827
29	16	1378	20160210_dm_TOP2-4_02.JPG.dat	TOP2-4	YJR072C	1.35183	0.29902
29	17	940	20160210_dm_TOP2-4_02.JPG.dat	TOP2-4	YDR088C	0.89156	0.15401
29	18	901	20160210_dm_TOP2-4_02.JPG.dat	TOP2-4	YDR088C	0.85052	0.11312
29	19	681	20160210_dm_TOP2-4_02.JPG.dat	TOP2-4	YPR181C	0.65203	-0.16436
29	20	968	20160210_dm_TOP2-4_02.JPG.dat	TOP2-4	YPR181C	0.9419	0.12447
29	21	0	20160210_dm_TOP2-4_02.JPG.dat	TOP2-4	YER168C	0	0
29	22	0	20160210_dm_TOP2-4_02.JPG.dat	TOP2-4	YER168C	0	0
29	23	1410	20160210_dm_TOP2-4_02.JPG.dat	TOP2-4	YDR201W	1.25803	0.24798
29	24	1391	20160210_dm_TOP2-4_02.JPG.dat	TOP2-4	YDR201W	#NUM!	#NUM!	status=JK
29	25	342	20160210_dm_TOP2-4_02.JPG.dat	TOP2-4	YDR478W	0.31727	0.00514
29	26	422	20160210_dm_TOP2-4_02.JPG.dat	TOP2-4	YDR478W	0.40677	0.09432
29	27	965	20160210_dm_TOP2-4_02.JPG.dat	TOP2-4	YOR057W	0.91809	-0.12602
29	28	976	20160210_dm_TOP2-4_02.JPG.dat	TOP2-4	YOR057W	0.91125	-0.13283
29	29	554	20160210_dm_TOP2-4_02.JPG.dat	TOP2-4	YPR034W	0.50759	0.30328
29	30	480	20160210_dm_TOP2-4_02.JPG.dat	TOP2-4	YPR034W	0.42596	0.22194
29	31	1253	20160210_dm_TOP2-4_02.JPG.dat	TOP2-4	YKL024C	1.08888	0.01748
29	32	1456	20160210_dm_TOP2-4_02.JPG.dat	TOP2-4	YKL024C	1.22824	0.15633
29	33	0	20160210_dm_TOP2-4_02.JPG.dat	TOP2-4	YLR197W	#NUM!	#NUM!	status=JK
29	34	1249	20160210_dm_TOP2-4_02.JPG.dat	TOP2-4	YLR197W	1.062	0.14107
29	35	0	20160210_dm_TOP2-4_02.JPG.dat	TOP2-4	YDR145W	0	0
29	36	0	20160210_dm_TOP2-4_02.JPG.dat	TOP2-4	YDR145W	0	0
29	37	1297	20160210_dm_TOP2-4_02.JPG.dat	TOP2-4	YMR075W	1.17821	0.19358
29	38	1318	20160210_dm_TOP2-4_02.JPG.dat	TOP2-4	YMR075W	1.18352	0.19888
29	39	1546	20160210_dm_TOP2-4_02.JPG.dat	TOP2-4	YCR002C	1.37079	0.30134
29	40	1472	20160210_dm_TOP2-4_02.JPG.dat	TOP2-4	YCR002C	1.26407	0.19501
29	41	0	20160210_dm_TOP2-4_02.JPG.dat	TOP2-4	YDL030W	0	0
29	42	0	20160210_dm_TOP2-4_02.JPG.dat	TOP2-4	YDL030W	0	0
29	43	1613	20160210_dm_TOP2-4_02.JPG.dat	TOP2-4	YML077W	1.42747	0.23165
29	44	1656	20160210_dm_TOP2-4_02.JPG.dat	TOP2-4	YML077W	1.48427	0.28824
29	45	1524	20160210_dm_TOP2-4_02.JPG.dat	TOP2-4	YDL147W	1.34018	0.44139
29	46	1447	20160210_dm_TOP2-4_02.JPG.dat	TOP2-4	YDL147W	1.18839	0.29014
29	47	1678	20160210_dm_TOP2-4_02.JPG.dat	TOP2-4	YMR271C	1.22394	0.21131
29	48	1604	20160210_dm_TOP2-4_02.JPG.dat	TOP2-4	YMR271C	1.03887	0.0269
30	1	1887	20160210_dm_TOP2-4_02.JPG.dat	TOP2-4	YMR271C	1.37033	0.35717
30	2	1646	20160210_dm_TOP2-4_02.JPG.dat	TOP2-4	YMR271C	1.38569	0.37247
30	3	1571	20160210_dm_TOP2-4_02.JPG.dat	TOP2-4	YDR170C	1.54772	0.38708
30	4	1461	20160210_dm_TOP2-4_02.JPG.dat	TOP2-4	YDR170C	1.57297	0.41224
30	5	28	20160210_dm_TOP2-4_02.JPG.dat	TOP2-4	YHR030C	0.03001	0.01504
30	6	55	20160210_dm_TOP2-4_02.JPG.dat	TOP2-4	YHR030C	0.05639	0.04133
30	7	0	20160210_dm_TOP2-4_02.JPG.dat	TOP2-4	YMR001C	0	0
30	8	0	20160210_dm_TOP2-4_02.JPG.dat	TOP2-4	YMR001C	0	0
30	9	621	20160210_dm_TOP2-4_02.JPG.dat	TOP2-4	YDR182W	0.64971	-0.39437
30	10	719	20160210_dm_TOP2-4_02.JPG.dat	TOP2-4	YDR182W	0.76111	-0.28337
30	11	0	20160210_dm_TOP2-4_02.JPG.dat	TOP2-4	YJR054W	0	-0.00197
30	12	60	20160210_dm_TOP2-4_02.JPG.dat	TOP2-4	YJR054W	0.05964	0.05746
30	13	1195	20160210_dm_TOP2-4_02.JPG.dat	TOP2-4	YHR083W	1.21475	0.09111
30	14	1534	20160210_dm_TOP2-4_02.JPG.dat	TOP2-4	YHR083W	1.61881	0.49372
30	15	1353	20160210_dm_TOP2-4_02.JPG.dat	TOP2-4	YJR072C	1.46991	0.41667
30	16	1329	20160210_dm_TOP2-4_02.JPG.dat	TOP2-4	YJR072C	1.40522	0.35222
30	17	704	20160210_dm_TOP2-4_02.JPG.dat	TOP2-4	YDR088C	#NUM!	#NUM!	status=JK
30	18	850	20160210_dm_TOP2-4_02.JPG.dat	TOP2-4	YDR088C	0.86814	0.13067
30	19	1026	20160210_dm_TOP2-4_02.JPG.dat	TOP2-4	YPR181C	1.06415	0.24627
30	20	770	20160210_dm_TOP2-4_02.JPG.dat	TOP2-4	YPR181C	0.81318	-0.00379
30	21	0	20160210_dm_TOP2-4_02.JPG.dat	TOP2-4	YER168C	0	0
30	22	0	20160210_dm_TOP2-4_02.JPG.dat	TOP2-4	YER168C	0	0
30	23	1299	20160210_dm_TOP2-4_02.JPG.dat	TOP2-4	YDR201W	1.26424	0.25417
30	24	1343	20160210_dm_TOP2-4_02.JPG.dat	TOP2-4	YDR201W	1.27275	0.26265
30	25	0	20160210_dm_TOP2-4_02.JPG.dat	TOP2-4	YDR478W	0	-0.31098
30	26	87	20160210_dm_TOP2-4_02.JPG.dat	TOP2-4	YDR478W	0.09182	-0.21949
30	27	1221	20160210_dm_TOP2-4_02.JPG.dat	TOP2-4	YOR057W	1.27229	0.2269
30	28	1315	20160210_dm_TOP2-4_02.JPG.dat	TOP2-4	YOR057W	1.34527	0.29961
30	29	0	20160210_dm_TOP2-4_02.JPG.dat	TOP2-4	YPR034W	0	-0.20247
30	30	0	20160210_dm_TOP2-4_02.JPG.dat	TOP2-4	YPR034W	0	-0.20247
30	31	1400	20160210_dm_TOP2-4_02.JPG.dat	TOP2-4	YKL024C	1.32984	0.25756
30	32	1392	20160210_dm_TOP2-4_02.JPG.dat	TOP2-4	YKL024C	1.28165	0.20954
30	33	1203	20160210_dm_TOP2-4_02.JPG.dat	TOP2-4	YLR197W	1.09163	0.17059
30	34	1174	20160210_dm_TOP2-4_02.JPG.dat	TOP2-4	YLR197W	1.08575	0.16473
30	35	0	20160210_dm_TOP2-4_02.JPG.dat	TOP2-4	YDR145W	0	0
30	36	0	20160210_dm_TOP2-4_02.JPG.dat	TOP2-4	YDR145W	0	0
30	37	1330	20160210_dm_TOP2-4_02.JPG.dat	TOP2-4	YMR075W	1.31058	0.32548
30	38	1315	20160210_dm_TOP2-4_02.JPG.dat	TOP2-4	YMR075W	1.28165	0.29665
30	39	1333	20160210_dm_TOP2-4_02.JPG.dat	TOP2-4	YCR002C	1.28337	0.21424
30	40	1457	20160210_dm_TOP2-4_02.JPG.dat	TOP2-4	YCR002C	1.36035	0.29095
30	41	0	20160210_dm_TOP2-4_02.JPG.dat	TOP2-4	YDL030W	0	0
30	42	0	20160210_dm_TOP2-4_02.JPG.dat	TOP2-4	YDL030W	0	0
30	43	1610	20160210_dm_TOP2-4_02.JPG.dat	TOP2-4	YML077W	1.56557	0.36925
30	44	1146	20160210_dm_TOP2-4_02.JPG.dat	TOP2-4	YML077W	#NUM!	#NUM!	status=JK
30	45	843	20160210_dm_TOP2-4_02.JPG.dat	TOP2-4	YDL147W	0.82371	-0.07322
30	46	0	20160210_dm_TOP2-4_02.JPG.dat	TOP2-4	YDL147W	0	-0.89395
30	47	1796	20160210_dm_TOP2-4_02.JPG.dat	TOP2-4	YMR271C	1.46838	0.45486
30	48	1832	20160210_dm_TOP2-4_02.JPG.dat	TOP2-4	YMR271C	1.33558	0.32254
31	1	1676	20160210_dm_TOP2-4_02.JPG.dat	TOP2-4	YMR271C	0.98779	-0.02399
31	2	1625	20160210_dm_TOP2-4_02.JPG.dat	TOP2-4	YMR271C	1.10418	0.09198
31	3	1376	20160210_dm_TOP2-4_02.JPG.dat	TOP2-4	YMR271C	1.08722	0.07508
31	4	1399	20160210_dm_TOP2-4_02.JPG.dat	TOP2-4	YMR271C	1.19973	0.18718
31	5	1333	20160210_dm_TOP2-4_02.JPG.dat	TOP2-4	YMR271C	#NUM!	#NUM!	status=JK
31	6	1321	20160210_dm_TOP2-4_02.JPG.dat	TOP2-4	YMR271C	1.06173	0.04969
31	7	1251	20160210_dm_TOP2-4_02.JPG.dat	TOP2-4	YMR271C	0.94626	-0.06537
31	8	1532	20160210_dm_TOP2-4_02.JPG.dat	TOP2-4	YMR271C	#NUM!	#NUM!	status=JK
31	9	1199	20160210_dm_TOP2-4_02.JPG.dat	TOP2-4	YMR271C	0.96414	-0.04756
31	10	1506	20160210_dm_TOP2-4_02.JPG.dat	TOP2-4	YMR271C	1.22089	0.20827
31	11	1365	20160210_dm_TOP2-4_02.JPG.dat	TOP2-4	YMR271C	1.06757	0.0555
31	12	1341	20160210_dm_TOP2-4_02.JPG.dat	TOP2-4	YMR271C	1.01911	0.00722
31	13	1018	20160210_dm_TOP2-4_02.JPG.dat	TOP2-4	YMR271C	0.79181	-0.21926
31	14	1026	20160210_dm_TOP2-4_02.JPG.dat	TOP2-4	YMR271C	0.82913	-0.18207
31	15	1122	20160210_dm_TOP2-4_02.JPG.dat	TOP2-4	YMR271C	0.9338	-0.07778
31	16	1239	20160210_dm_TOP2-4_02.JPG.dat	TOP2-4	YMR271C	1.00458	-0.00726
31	17	1533	20160210_dm_TOP2-4_02.JPG.dat	TOP2-4	YMR271C	1.20647	0.1939
31	18	1027	20160210_dm_TOP2-4_02.JPG.dat	TOP2-4	YMR271C	0.80732	-0.20381
31	19	1190	20160210_dm_TOP2-4_02.JPG.dat	TOP2-4	YMR271C	0.95048	-0.06116
31	20	1098	20160210_dm_TOP2-4_02.JPG.dat	TOP2-4	YMR271C	0.89431	-0.11713
31	21	1651	20160210_dm_TOP2-4_02.JPG.dat	TOP2-4	YMR271C	#NUM!	#NUM!	status=JK
31	22	1356	20160210_dm_TOP2-4_02.JPG.dat	TOP2-4	YMR271C	1.11535	0.10311
31	23	1263	20160210_dm_TOP2-4_02.JPG.dat	TOP2-4	YMR271C	0.95213	-0.05952
31	24	829	20160210_dm_TOP2-4_02.JPG.dat	TOP2-4	YMR271C	#NUM!	#NUM!	status=JK
31	25	1076	20160210_dm_TOP2-4_02.JPG.dat	TOP2-4	YMR271C	0.85024	-0.16104
31	26	1618	20160210_dm_TOP2-4_02.JPG.dat	TOP2-4	YMR271C	1.32953	0.31651
31	27	1475	20160210_dm_TOP2-4_02.JPG.dat	TOP2-4	YMR271C	1.19714	0.1846
31	28	1534	20160210_dm_TOP2-4_02.JPG.dat	TOP2-4	YMR271C	1.2234	0.21077
31	29	1314	20160210_dm_TOP2-4_02.JPG.dat	TOP2-4	YMR271C	1.02846	0.01653
31	30	1374	20160210_dm_TOP2-4_02.JPG.dat	TOP2-4	YMR271C	1.04057	0.0286
31	31	1419	20160210_dm_TOP2-4_02.JPG.dat	TOP2-4	YMR271C	1.04954	0.03754
31	32	1340	20160210_dm_TOP2-4_02.JPG.dat	TOP2-4	YMR271C	0.95976	-0.05192
31	33	1290	20160210_dm_TOP2-4_02.JPG.dat	TOP2-4	YMR271C	0.90945	-0.10205
31	34	974	20160210_dm_TOP2-4_02.JPG.dat	TOP2-4	YMR271C	0.69924	-0.31149
31	35	1518	20160210_dm_TOP2-4_02.JPG.dat	TOP2-4	YMR271C	#NUM!	#NUM!	status=JK
31	36	1305	20160210_dm_TOP2-4_02.JPG.dat	TOP2-4	YMR271C	0.98615	-0.02562
31	37	1488	20160210_dm_TOP2-4_02.JPG.dat	TOP2-4	YMR271C	1.13838	0.12605
31	38	1273	20160210_dm_TOP2-4_02.JPG.dat	TOP2-4	YMR271C	0.96429	-0.0474
31	39	1504	20160210_dm_TOP2-4_02.JPG.dat	TOP2-4	YMR271C	1.12673	0.11444
31	40	1040	20160210_dm_TOP2-4_02.JPG.dat	TOP2-4	YMR271C	0.7566	-0.25434
31	41	1357	20160210_dm_TOP2-4_02.JPG.dat	TOP2-4	YMR271C	0.97953	-0.03222
31	42	1163	20160210_dm_TOP2-4_02.JPG.dat	TOP2-4	YMR271C	0.84742	-0.16385
31	43	1371	20160210_dm_TOP2-4_02.JPG.dat	TOP2-4	YMR271C	1.04752	0.03552
31	44	1161	20160210_dm_TOP2-4_02.JPG.dat	TOP2-4	YMR271C	0.90729	-0.1042
31	45	1461	20160210_dm_TOP2-4_02.JPG.dat	TOP2-4	YMR271C	1.13102	0.11872
31	46	1452	20160210_dm_TOP2-4_02.JPG.dat	TOP2-4	YMR271C	1.05838	0.04635
31	47	1381	20160210_dm_TOP2-4_02.JPG.dat	TOP2-4	YMR271C	0.90046	-0.111
31	48	1652	20160210_dm_TOP2-4_02.JPG.dat	TOP2-4	YMR271C	0.96367	-0.04802
32	1	1868	20160210_dm_TOP2-4_02.JPG.dat	TOP2-4	YMR271C	0.70923	-0.30154
32	2	1709	20160210_dm_TOP2-4_02.JPG.dat	TOP2-4	YMR271C	0.74346	-0.26744
32	3	2119	20160210_dm_TOP2-4_02.JPG.dat	TOP2-4	YMR271C	1.06459	0.05254
32	4	2109	20160210_dm_TOP2-4_02.JPG.dat	TOP2-4	YMR271C	1.1418	0.12946
32	5	1988	20160210_dm_TOP2-4_02.JPG.dat	TOP2-4	YMR271C	1.05486	0.04283
32	6	2140	20160210_dm_TOP2-4_02.JPG.dat	TOP2-4	YMR271C	1.06843	0.05636
32	7	1998	20160210_dm_TOP2-4_02.JPG.dat	TOP2-4	YMR271C	0.93214	-0.07944
32	8	2152	20160210_dm_TOP2-4_02.JPG.dat	TOP2-4	YMR271C	1.00227	-0.00957
32	9	1982	20160210_dm_TOP2-4_02.JPG.dat	TOP2-4	YMR271C	0.97227	-0.03945
32	10	2319	20160210_dm_TOP2-4_02.JPG.dat	TOP2-4	YMR271C	1.14347	0.13113
32	11	2391	20160210_dm_TOP2-4_02.JPG.dat	TOP2-4	YMR271C	1.13663	0.12431
32	12	2248	20160210_dm_TOP2-4_02.JPG.dat	TOP2-4	YMR271C	1.03913	0.02716
32	13	2211	20160210_dm_TOP2-4_02.JPG.dat	TOP2-4	YMR271C	1.04693	0.03493
32	14	1992	20160210_dm_TOP2-4_02.JPG.dat	TOP2-4	YMR271C	0.98133	-0.03043
32	15	2056	20160210_dm_TOP2-4_02.JPG.dat	TOP2-4	YMR271C	1.04365	0.03166
32	16	2143	20160210_dm_TOP2-4_02.JPG.dat	TOP2-4	YMR271C	1.05999	0.04795
32	17	2059	20160210_dm_TOP2-4_02.JPG.dat	TOP2-4	YMR271C	0.99006	-0.02173
32	18	2127	20160210_dm_TOP2-4_02.JPG.dat	TOP2-4	YMR271C	1.02316	0.01125
32	19	1855	20160210_dm_TOP2-4_02.JPG.dat	TOP2-4	YMR271C	0.90708	-0.10441
32	20	2032	20160210_dm_TOP2-4_02.JPG.dat	TOP2-4	YMR271C	1.01469	0.00282
32	21	2061	20160210_dm_TOP2-4_02.JPG.dat	TOP2-4	YMR271C	1.07505	0.06295
32	22	2013	20160210_dm_TOP2-4_02.JPG.dat	TOP2-4	YMR271C	1.01841	0.00652
32	23	2142	20160210_dm_TOP2-4_02.JPG.dat	TOP2-4	YMR271C	0.99496	-0.01684
32	24	2049	20160210_dm_TOP2-4_02.JPG.dat	TOP2-4	YMR271C	0.93132	-0.08026
32	25	2076	20160210_dm_TOP2-4_02.JPG.dat	TOP2-4	YMR271C	1.01584	0.00396
32	26	1924	20160210_dm_TOP2-4_02.JPG.dat	TOP2-4	YMR271C	0.97953	-0.03222
32	27	2200	20160210_dm_TOP2-4_02.JPG.dat	TOP2-4	YMR271C	1.10676	0.09455
32	28	2043	20160210_dm_TOP2-4_02.JPG.dat	TOP2-4	YMR271C	1.01064	-0.00123
32	29	2098	20160210_dm_TOP2-4_02.JPG.dat	TOP2-4	YMR271C	1.01886	0.00697
32	30	2161	20160210_dm_TOP2-4_02.JPG.dat	TOP2-4	YMR271C	1.01473	0.00285
32	31	2229	20160210_dm_TOP2-4_02.JPG.dat	TOP2-4	YMR271C	1.02109	0.00919
32	32	2160	20160210_dm_TOP2-4_02.JPG.dat	TOP2-4	YMR271C	0.95735	-0.05432
32	33	2795	20160210_dm_TOP2-4_02.JPG.dat	TOP2-4	YMR271C	1.21804	0.20543
32	34	2211	20160210_dm_TOP2-4_02.JPG.dat	TOP2-4	YMR271C	0.97985	-0.0319
32	35	2178	20160210_dm_TOP2-4_02.JPG.dat	TOP2-4	YMR271C	0.99916	-0.01266
32	36	2147	20160210_dm_TOP2-4_02.JPG.dat	TOP2-4	YMR271C	1.00089	-0.01094
32	37	2273	20160210_dm_TOP2-4_02.JPG.dat	TOP2-4	YMR271C	1.07313	0.06104
32	38	2074	20160210_dm_TOP2-4_02.JPG.dat	TOP2-4	YMR271C	0.96999	-0.04172
32	39	2562	20160210_dm_TOP2-4_02.JPG.dat	TOP2-4	YMR271C	1.18528	0.17278
32	40	2045	20160210_dm_TOP2-4_02.JPG.dat	TOP2-4	YMR271C	0.91966	-0.09187
32	41	2195	20160210_dm_TOP2-4_02.JPG.dat	TOP2-4	YMR271C	0.98093	-0.03083
32	42	2065	20160210_dm_TOP2-4_02.JPG.dat	TOP2-4	YMR271C	0.93467	-0.07692
32	43	2094	20160210_dm_TOP2-4_02.JPG.dat	TOP2-4	YMR271C	0.99753	-0.01429
32	44	2275	20160210_dm_TOP2-4_02.JPG.dat	TOP2-4	YMR271C	1.11302	0.10079
32	45	2476	20160210_dm_TOP2-4_02.JPG.dat	TOP2-4	YMR271C	1.20496	0.19239
32	46	2483	20160210_dm_TOP2-4_02.JPG.dat	TOP2-4	YMR271C	1.14184	0.1295
32	47	2057	20160210_dm_TOP2-4_02.JPG.dat	TOP2-4	YMR271C	0.84911	-0.16217
32	48	2153	20160210_dm_TOP2-4_02.JPG.dat	TOP2-4	YMR271C	0.79818	-0.21292

## Sheet: 20160210_dm_TOP2-4_04.JPG.dat
Row	Column	Raw colony size	Plate id / file name	Query	Array	Normalized colony size	Score	Additional information
1	1	3295	20160210_dm_TOP2-4_04.JPG.dat	TOP2-4	YMR271C	1.19747	0.18983
1	2	2362	20160210_dm_TOP2-4_04.JPG.dat	TOP2-4	YMR271C	1.0013	-0.00563
1	3	2072	20160210_dm_TOP2-4_04.JPG.dat	TOP2-4	YMR271C	1.02996	0.02293
1	4	1799	20160210_dm_TOP2-4_04.JPG.dat	TOP2-4	YMR271C	0.94886	-0.05788
1	5	1992	20160210_dm_TOP2-4_04.JPG.dat	TOP2-4	YMR271C	1.0225	0.0155
1	6	2081	20160210_dm_TOP2-4_04.JPG.dat	TOP2-4	YMR271C	1.05034	0.04324
1	7	1980	20160210_dm_TOP2-4_04.JPG.dat	TOP2-4	YMR271C	0.99349	-0.01341
1	8	2073	20160210_dm_TOP2-4_04.JPG.dat	TOP2-4	YMR271C	1.0081	0.00115
1	9	2102	20160210_dm_TOP2-4_04.JPG.dat	TOP2-4	YMR271C	0.97886	-0.02798
1	10	2151	20160210_dm_TOP2-4_04.JPG.dat	TOP2-4	YMR271C	0.9946	-0.0123
1	11	2015	20160210_dm_TOP2-4_04.JPG.dat	TOP2-4	YMR271C	0.96322	-0.04357
1	12	2191	20160210_dm_TOP2-4_04.JPG.dat	TOP2-4	YMR271C	1.07314	0.06595
1	13	2141	20160210_dm_TOP2-4_04.JPG.dat	TOP2-4	YMR271C	1.06347	0.05631
1	14	2103	20160210_dm_TOP2-4_04.JPG.dat	TOP2-4	YMR271C	1.02117	0.01417
1	15	2152	20160210_dm_TOP2-4_04.JPG.dat	TOP2-4	YMR271C	0.99523	-0.01167
1	16	2185	20160210_dm_TOP2-4_04.JPG.dat	TOP2-4	YMR271C	0.98982	-0.01707
1	17	2024	20160210_dm_TOP2-4_04.JPG.dat	TOP2-4	YMR271C	0.9238	-0.08285
1	18	2080	20160210_dm_TOP2-4_04.JPG.dat	TOP2-4	YMR271C	0.96505	-0.04175
1	19	2054	20160210_dm_TOP2-4_04.JPG.dat	TOP2-4	YMR271C	#NUM!	#NUM!	status=JK
1	20	2136	20160210_dm_TOP2-4_04.JPG.dat	TOP2-4	YMR271C	1.03051	0.02348
1	21	2235	20160210_dm_TOP2-4_04.JPG.dat	TOP2-4	YMR271C	1.12133	0.11397
1	22	2238	20160210_dm_TOP2-4_04.JPG.dat	TOP2-4	YMR271C	1.13063	0.12323
1	23	1953	20160210_dm_TOP2-4_04.JPG.dat	TOP2-4	YMR271C	0.95599	-0.05077
1	24	2124	20160210_dm_TOP2-4_04.JPG.dat	TOP2-4	YMR271C	0.98406	-0.02281
1	25	2096	20160210_dm_TOP2-4_04.JPG.dat	TOP2-4	YMR271C	0.91224	-0.09437
1	26	2154	20160210_dm_TOP2-4_04.JPG.dat	TOP2-4	YMR271C	0.90405	-0.10253
1	27	2286	20160210_dm_TOP2-4_04.JPG.dat	TOP2-4	YMR271C	0.96156	-0.04522
1	28	2241	20160210_dm_TOP2-4_04.JPG.dat	TOP2-4	YMR271C	1	-0.00692
1	29	2140	20160210_dm_TOP2-4_04.JPG.dat	TOP2-4	YMR271C	1.0318	0.02476
1	30	2039	20160210_dm_TOP2-4_04.JPG.dat	TOP2-4	YMR271C	0.9733	-0.03353
1	31	2302	20160210_dm_TOP2-4_04.JPG.dat	TOP2-4	YMR271C	1.03814	0.03107
1	32	2449	20160210_dm_TOP2-4_04.JPG.dat	TOP2-4	YMR271C	1.08742	0.08017
1	33	2389	20160210_dm_TOP2-4_04.JPG.dat	TOP2-4	YMR271C	1.11504	0.1077
1	34	2352	20160210_dm_TOP2-4_04.JPG.dat	TOP2-4	YMR271C	1.1116	0.10427
1	35	2065	20160210_dm_TOP2-4_04.JPG.dat	TOP2-4	YMR271C	0.93614	-0.07055
1	36	2242	20160210_dm_TOP2-4_04.JPG.dat	TOP2-4	YMR271C	#NUM!	#NUM!	status=JK
1	37	1877	20160210_dm_TOP2-4_04.JPG.dat	TOP2-4	YMR271C	0.83091	-0.1754
1	38	2260	20160210_dm_TOP2-4_04.JPG.dat	TOP2-4	YMR271C	1.01337	0.0064
1	39	2110	20160210_dm_TOP2-4_04.JPG.dat	TOP2-4	YMR271C	0.93758	-0.06911
1	40	2386	20160210_dm_TOP2-4_04.JPG.dat	TOP2-4	YMR271C	1.06282	0.05567
1	41	2125	20160210_dm_TOP2-4_04.JPG.dat	TOP2-4	YMR271C	0.96566	-0.04114
1	42	2211	20160210_dm_TOP2-4_04.JPG.dat	TOP2-4	YMR271C	1.07192	0.06474
1	43	2184	20160210_dm_TOP2-4_04.JPG.dat	TOP2-4	YMR271C	1.15911	0.15161
1	44	2203	20160210_dm_TOP2-4_04.JPG.dat	TOP2-4	YMR271C	1.27147	0.26356
1	45	2052	20160210_dm_TOP2-4_04.JPG.dat	TOP2-4	YMR271C	1.2444	0.23659
1	46	2423	20160210_dm_TOP2-4_04.JPG.dat	TOP2-4	YMR271C	1.43372	0.42522
1	47	2413	20160210_dm_TOP2-4_04.JPG.dat	TOP2-4	YMR271C	#NUM!	#NUM!	status=BG
1	48	2575	20160210_dm_TOP2-4_04.JPG.dat	TOP2-4	YMR271C	#NUM!	#NUM!	status=BG
2	1	2249	20160210_dm_TOP2-4_04.JPG.dat	TOP2-4	YMR271C	1.02727	0.02024
2	2	1615	20160210_dm_TOP2-4_04.JPG.dat	TOP2-4	YMR271C	0.86277	-0.14366
2	3	1645	20160210_dm_TOP2-4_04.JPG.dat	TOP2-4	YMR271C	1.0333	0.02626
2	4	1660	20160210_dm_TOP2-4_04.JPG.dat	TOP2-4	YMR271C	1.11079	0.10347
2	5	1565	20160210_dm_TOP2-4_04.JPG.dat	TOP2-4	YMR271C	1.02341	0.0164
2	6	1610	20160210_dm_TOP2-4_04.JPG.dat	TOP2-4	YMR271C	1.03977	0.0327
2	7	1542	20160210_dm_TOP2-4_04.JPG.dat	TOP2-4	YMR271C	0.99376	-0.01314
2	8	1683	20160210_dm_TOP2-4_04.JPG.dat	TOP2-4	YMR271C	#NUM!	#NUM!	status=JK
2	9	1635	20160210_dm_TOP2-4_04.JPG.dat	TOP2-4	YMR271C	0.98125	-0.0256
2	10	1597	20160210_dm_TOP2-4_04.JPG.dat	TOP2-4	YMR271C	0.95229	-0.05447
2	11	1596	20160210_dm_TOP2-4_04.JPG.dat	TOP2-4	YMR271C	0.98396	-0.02291
2	12	1454	20160210_dm_TOP2-4_04.JPG.dat	TOP2-4	YMR271C	0.9186	-0.08803
2	13	1560	20160210_dm_TOP2-4_04.JPG.dat	TOP2-4	YMR271C	0.99862	-0.0083
2	14	1597	20160210_dm_TOP2-4_04.JPG.dat	TOP2-4	YMR271C	0.99882	-0.0081
2	15	1580	20160210_dm_TOP2-4_04.JPG.dat	TOP2-4	YMR271C	#NUM!	#NUM!	status=JK
2	16	1697	20160210_dm_TOP2-4_04.JPG.dat	TOP2-4	YMR271C	0.99102	-0.01588
2	17	1515	20160210_dm_TOP2-4_04.JPG.dat	TOP2-4	YMR271C	0.89197	-0.11456
2	18	1609	20160210_dm_TOP2-4_04.JPG.dat	TOP2-4	YMR271C	0.96379	-0.043
2	19	1704	20160210_dm_TOP2-4_04.JPG.dat	TOP2-4	YMR271C	1.02195	0.01494
2	20	1631	20160210_dm_TOP2-4_04.JPG.dat	TOP2-4	YMR271C	1.01861	0.01162
2	21	1673	20160210_dm_TOP2-4_04.JPG.dat	TOP2-4	YMR271C	#NUM!	#NUM!	status=JK
2	22	1723	20160210_dm_TOP2-4_04.JPG.dat	TOP2-4	YMR271C	1.13009	0.12269
2	23	1666	20160210_dm_TOP2-4_04.JPG.dat	TOP2-4	YMR271C	#NUM!	#NUM!	status=JK
2	24	1578	20160210_dm_TOP2-4_04.JPG.dat	TOP2-4	YMR271C	0.95036	-0.05638
2	25	1609	20160210_dm_TOP2-4_04.JPG.dat	TOP2-4	YMR271C	0.91189	-0.09471
2	26	2113	20160210_dm_TOP2-4_04.JPG.dat	TOP2-4	YMR271C	#NUM!	#NUM!	status=JK
2	27	1988	20160210_dm_TOP2-4_04.JPG.dat	TOP2-4	YMR271C	1.09221	0.08495
2	28	2055	20160210_dm_TOP2-4_04.JPG.dat	TOP2-4	YMR271C	1.19615	0.18852
2	29	1937	20160210_dm_TOP2-4_04.JPG.dat	TOP2-4	YMR271C	1.21619	0.20848
2	30	1922	20160210_dm_TOP2-4_04.JPG.dat	TOP2-4	YMR271C	1.19223	0.18461
2	31	1965	20160210_dm_TOP2-4_04.JPG.dat	TOP2-4	YMR271C	1.14865	0.14119
2	32	1786	20160210_dm_TOP2-4_04.JPG.dat	TOP2-4	YMR271C	1.02507	0.01806
2	33	1866	20160210_dm_TOP2-4_04.JPG.dat	TOP2-4	YMR271C	1.12219	0.11483
2	34	1743	20160210_dm_TOP2-4_04.JPG.dat	TOP2-4	YMR271C	#NUM!	#NUM!	status=JK
2	35	1622	20160210_dm_TOP2-4_04.JPG.dat	TOP2-4	YMR271C	0.93638	-0.07031
2	36	1689	20160210_dm_TOP2-4_04.JPG.dat	TOP2-4	YMR271C	0.94195	-0.06477
2	37	1732	20160210_dm_TOP2-4_04.JPG.dat	TOP2-4	YMR271C	0.9715	-0.03532
2	38	1499	20160210_dm_TOP2-4_04.JPG.dat	TOP2-4	YMR271C	0.85049	-0.15589
2	39	1547	20160210_dm_TOP2-4_04.JPG.dat	TOP2-4	YMR271C	0.87003	-0.13642
2	40	1409	20160210_dm_TOP2-4_04.JPG.dat	TOP2-4	YMR271C	0.79409	-0.21209
2	41	1549	20160210_dm_TOP2-4_04.JPG.dat	TOP2-4	YMR271C	0.88875	-0.11777
2	42	1506	20160210_dm_TOP2-4_04.JPG.dat	TOP2-4	YMR271C	0.91847	-0.08816
2	43	1720	20160210_dm_TOP2-4_04.JPG.dat	TOP2-4	YMR271C	1.13945	0.13203
2	44	1705	20160210_dm_TOP2-4_04.JPG.dat	TOP2-4	YMR271C	1.21446	0.20676
2	45	1843	20160210_dm_TOP2-4_04.JPG.dat	TOP2-4	YMR271C	1.36267	0.35443
2	46	1694	20160210_dm_TOP2-4_04.JPG.dat	TOP2-4	YMR271C	1.20371	0.19605
2	47	1772	20160210_dm_TOP2-4_04.JPG.dat	TOP2-4	YMR271C	#NUM!	#NUM!	status=BG
2	48	2792	20160210_dm_TOP2-4_04.JPG.dat	TOP2-4	YMR271C	#NUM!	#NUM!	status=BG
3	1	1809	20160210_dm_TOP2-4_04.JPG.dat	TOP2-4	YMR271C	#NUM!	#NUM!	status=JK
3	2	1769	20160210_dm_TOP2-4_04.JPG.dat	TOP2-4	YMR271C	1.09951	0.09222
3	3	1008	20160210_dm_TOP2-4_04.JPG.dat	TOP2-4	YFL034C-B	0.73967	-0.08024
3	4	1017	20160210_dm_TOP2-4_04.JPG.dat	TOP2-4	YFL034C-B	0.79925	-0.02087
3	5	1515	20160210_dm_TOP2-4_04.JPG.dat	TOP2-4	YPR019W	1.17009	-0.00044
3	6	1700	20160210_dm_TOP2-4_04.JPG.dat	TOP2-4	YPR019W	1.3045	0.13348
3	7	0	20160210_dm_TOP2-4_04.JPG.dat	TOP2-4	YIR022W	0	0
3	8	0	20160210_dm_TOP2-4_04.JPG.dat	TOP2-4	YIR022W	0	0
3	9	1397	20160210_dm_TOP2-4_04.JPG.dat	TOP2-4	YLR032W	1.00479	0.07059
3	10	1257	20160210_dm_TOP2-4_04.JPG.dat	TOP2-4	YLR032W	0.89914	-0.03468
3	11	1170	20160210_dm_TOP2-4_04.JPG.dat	TOP2-4	YJL136C	0.86549	0.00184
3	12	1281	20160210_dm_TOP2-4_04.JPG.dat	TOP2-4	YJL136C	0.97105	0.10701
3	13	1406	20160210_dm_TOP2-4_04.JPG.dat	TOP2-4	YIL109C	1.07876	0.0638
3	14	1375	20160210_dm_TOP2-4_04.JPG.dat	TOP2-4	YIL109C	#NUM!	#NUM!	status=JK
3	15	1559	20160210_dm_TOP2-4_04.JPG.dat	TOP2-4	YDR182W	1.11226	-0.01627
3	16	1680	20160210_dm_TOP2-4_04.JPG.dat	TOP2-4	YDR182W	1.17454	0.04579
3	17	0	20160210_dm_TOP2-4_04.JPG.dat	TOP2-4	YDR331W	0	0
3	18	0	20160210_dm_TOP2-4_04.JPG.dat	TOP2-4	YDR331W	0	0
3	19	1426	20160210_dm_TOP2-4_04.JPG.dat	TOP2-4	YDL065C	1.02585	0.08613
3	20	127	20160210_dm_TOP2-4_04.JPG.dat	TOP2-4	YDL065C	#NUM!	#NUM!	status=JK
3	21	1354	20160210_dm_TOP2-4_04.JPG.dat	TOP2-4	YPL101W	1.05984	0.17888
3	22	1261	20160210_dm_TOP2-4_04.JPG.dat	TOP2-4	YPL101W	0.99702	0.11628
3	23	1545	20160210_dm_TOP2-4_04.JPG.dat	TOP2-4	YDR334W	1.1867	0.23081
3	24	1340	20160210_dm_TOP2-4_04.JPG.dat	TOP2-4	YDR334W	0.97457	0.01945
3	25	1111	20160210_dm_TOP2-4_04.JPG.dat	TOP2-4	YBR257W	0.76051	-0.03325
3	26	1458	20160210_dm_TOP2-4_04.JPG.dat	TOP2-4	YBR257W	0.96506	0.17056
3	27	0	20160210_dm_TOP2-4_04.JPG.dat	TOP2-4	YJL091C	0	0
3	28	0	20160210_dm_TOP2-4_04.JPG.dat	TOP2-4	YJL091C	0	0
3	29	0	20160210_dm_TOP2-4_04.JPG.dat	TOP2-4	YPL120W	0	0
3	30	0	20160210_dm_TOP2-4_04.JPG.dat	TOP2-4	YPL120W	0	0
3	31	0	20160210_dm_TOP2-4_04.JPG.dat	TOP2-4	YHR005C	0	-0.53782
3	32	0	20160210_dm_TOP2-4_04.JPG.dat	TOP2-4	YHR005C	0	-0.53782
3	33	0	20160210_dm_TOP2-4_04.JPG.dat	TOP2-4	YDL077C	0	-0.51602
3	34	1653	20160210_dm_TOP2-4_04.JPG.dat	TOP2-4	YDL077C	1.18681	0.66649
3	35	1488	20160210_dm_TOP2-4_04.JPG.dat	TOP2-4	YER133W	1.01438	0.10191
3	36	1366	20160210_dm_TOP2-4_04.JPG.dat	TOP2-4	YER133W	0.8971	-0.01494
3	37	1765	20160210_dm_TOP2-4_04.JPG.dat	TOP2-4	YDL058W	1.16457	0.61862
3	38	1834	20160210_dm_TOP2-4_04.JPG.dat	TOP2-4	YDL058W	1.22206	0.6759
3	39	0	20160210_dm_TOP2-4_04.JPG.dat	TOP2-4	YDR454C	#NUM!	#NUM!	status=JK
3	40	1456	20160210_dm_TOP2-4_04.JPG.dat	TOP2-4	YDR454C	0.96319	0.00355
3	41	1553	20160210_dm_TOP2-4_04.JPG.dat	TOP2-4	YIL147C	1.04307	-0.11445
3	42	1694	20160210_dm_TOP2-4_04.JPG.dat	TOP2-4	YIL147C	1.20374	0.04565
3	43	0	20160210_dm_TOP2-4_04.JPG.dat	TOP2-4	YGR074W	0	-0.2486
3	44	0	20160210_dm_TOP2-4_04.JPG.dat	TOP2-4	YGR074W	0	-0.2486
3	45	1191	20160210_dm_TOP2-4_04.JPG.dat	TOP2-4	YPL082C	0.99367	-0.06633
3	46	814	20160210_dm_TOP2-4_04.JPG.dat	TOP2-4	YPL082C	0.64322	-0.41552
3	47	1966	20160210_dm_TOP2-4_04.JPG.dat	TOP2-4	YMR271C	1.37815	0.36986
3	48	1873	20160210_dm_TOP2-4_04.JPG.dat	TOP2-4	YMR271C	1.16968	0.16214
4	1	2103	20160210_dm_TOP2-4_04.JPG.dat	TOP2-4	YMR271C	1.09975	0.09247
4	2	1796	20160210_dm_TOP2-4_04.JPG.dat	TOP2-4	YMR271C	1.10686	0.09955
4	3	1017	20160210_dm_TOP2-4_04.JPG.dat	TOP2-4	YFL034C-B	0.74322	-0.07671
4	4	1012	20160210_dm_TOP2-4_04.JPG.dat	TOP2-4	YFL034C-B	0.79652	-0.0236
4	5	1655	20160210_dm_TOP2-4_04.JPG.dat	TOP2-4	YPR019W	1.28751	0.11655
4	6	1609	20160210_dm_TOP2-4_04.JPG.dat	TOP2-4	YPR019W	1.25166	0.08083
4	7	0	20160210_dm_TOP2-4_04.JPG.dat	TOP2-4	YIR022W	0	0
4	8	0	20160210_dm_TOP2-4_04.JPG.dat	TOP2-4	YIR022W	0	0
4	9	1413	20160210_dm_TOP2-4_04.JPG.dat	TOP2-4	YLR032W	1.03992	0.10559
4	10	1316	20160210_dm_TOP2-4_04.JPG.dat	TOP2-4	YLR032W	0.96376	0.02971
4	11	1242	20160210_dm_TOP2-4_04.JPG.dat	TOP2-4	YJL136C	0.93975	0.07583
4	12	1261	20160210_dm_TOP2-4_04.JPG.dat	TOP2-4	YJL136C	0.97654	0.11248
4	13	1374	20160210_dm_TOP2-4_04.JPG.dat	TOP2-4	YIL109C	1.07467	0.05973
4	14	1413	20160210_dm_TOP2-4_04.JPG.dat	TOP2-4	YIL109C	1.07656	0.0616
4	15	1615	20160210_dm_TOP2-4_04.JPG.dat	TOP2-4	YDR182W	1.1697	0.04097
4	16	1859	20160210_dm_TOP2-4_04.JPG.dat	TOP2-4	YDR182W	1.31823	0.18896
4	17	0	20160210_dm_TOP2-4_04.JPG.dat	TOP2-4	YDR331W	0	0
4	18	0	20160210_dm_TOP2-4_04.JPG.dat	TOP2-4	YDR331W	0	0
4	19	1193	20160210_dm_TOP2-4_04.JPG.dat	TOP2-4	YDL065C	0.8719	-0.06727
4	20	1036	20160210_dm_TOP2-4_04.JPG.dat	TOP2-4	YDL065C	0.79159	-0.14729
4	21	1198	20160210_dm_TOP2-4_04.JPG.dat	TOP2-4	YPL101W	0.95756	0.07697
4	22	1081	20160210_dm_TOP2-4_04.JPG.dat	TOP2-4	YPL101W	0.87514	-0.00515
4	23	1372	20160210_dm_TOP2-4_04.JPG.dat	TOP2-4	YDR334W	1.08165	0.12615
4	24	1486	20160210_dm_TOP2-4_04.JPG.dat	TOP2-4	YDR334W	1.1102	0.1546
4	25	1210	20160210_dm_TOP2-4_04.JPG.dat	TOP2-4	YBR257W	0.85057	0.05648
4	26	1254	20160210_dm_TOP2-4_04.JPG.dat	TOP2-4	YBR257W	0.85214	0.05805
4	27	0	20160210_dm_TOP2-4_04.JPG.dat	TOP2-4	YJL091C	0	0
4	28	0	20160210_dm_TOP2-4_04.JPG.dat	TOP2-4	YJL091C	0	0
4	29	0	20160210_dm_TOP2-4_04.JPG.dat	TOP2-4	YPL120W	0	0
4	30	0	20160210_dm_TOP2-4_04.JPG.dat	TOP2-4	YPL120W	0	0
4	31	1911	20160210_dm_TOP2-4_04.JPG.dat	TOP2-4	YHR005C	1.3592	0.81645
4	32	1834	20160210_dm_TOP2-4_04.JPG.dat	TOP2-4	YHR005C	1.27371	0.73127
4	33	1620	20160210_dm_TOP2-4_04.JPG.dat	TOP2-4	YDL077C	1.17381	0.65354
4	34	0	20160210_dm_TOP2-4_04.JPG.dat	TOP2-4	YDL077C	0	-0.51602
4	35	1435	20160210_dm_TOP2-4_04.JPG.dat	TOP2-4	YER133W	0.98501	0.07264
4	36	1260	20160210_dm_TOP2-4_04.JPG.dat	TOP2-4	YER133W	0.83096	-0.08085
4	37	0	20160210_dm_TOP2-4_04.JPG.dat	TOP2-4	YDL058W	0	-0.54174
4	38	0	20160210_dm_TOP2-4_04.JPG.dat	TOP2-4	YDL058W	0	-0.54174
4	39	1674	20160210_dm_TOP2-4_04.JPG.dat	TOP2-4	YDR454C	1.10712	0.14695
4	40	1287	20160210_dm_TOP2-4_04.JPG.dat	TOP2-4	YDR454C	0.85159	-0.10765
4	41	1488	20160210_dm_TOP2-4_04.JPG.dat	TOP2-4	YIL147C	0.99682	-0.16053
4	42	1649	20160210_dm_TOP2-4_04.JPG.dat	TOP2-4	YIL147C	1.16309	0.00514
4	43	432	20160210_dm_TOP2-4_04.JPG.dat	TOP2-4	YGR074W	0.32543	0.07565
4	44	1318	20160210_dm_TOP2-4_04.JPG.dat	TOP2-4	YGR074W	#NUM!	#NUM!	status=JK
4	45	980	20160210_dm_TOP2-4_04.JPG.dat	TOP2-4	YPL082C	0.78551	-0.27374
4	46	318	20160210_dm_TOP2-4_04.JPG.dat	TOP2-4	YPL082C	0.23798	-0.81929
4	47	2023	20160210_dm_TOP2-4_04.JPG.dat	TOP2-4	YMR271C	1.32455	0.31645
4	48	2213	20160210_dm_TOP2-4_04.JPG.dat	TOP2-4	YMR271C	1.27197	0.26406
5	1	2155	20160210_dm_TOP2-4_04.JPG.dat	TOP2-4	YMR271C	1.10335	0.09605
5	2	1796	20160210_dm_TOP2-4_04.JPG.dat	TOP2-4	YMR271C	1.0874	0.08016
5	3	1203	20160210_dm_TOP2-4_04.JPG.dat	TOP2-4	YIL143C	0.86729	-0.07566
5	4	663	20160210_dm_TOP2-4_04.JPG.dat	TOP2-4	YIL143C	0.51776	-0.42392
5	5	1036	20160210_dm_TOP2-4_04.JPG.dat	TOP2-4	YFL039C	0.80409	-0.04412
5	6	1186	20160210_dm_TOP2-4_04.JPG.dat	TOP2-4	YFL039C	0.92642	0.07777
5	7	926	20160210_dm_TOP2-4_04.JPG.dat	TOP2-4	YML023C	0.73246	-0.22094
5	8	1024	20160210_dm_TOP2-4_04.JPG.dat	TOP2-4	YML023C	0.79371	-0.15991
5	9	1293	20160210_dm_TOP2-4_04.JPG.dat	TOP2-4	YNL138W	0.96558	0.08686
5	10	864	20160210_dm_TOP2-4_04.JPG.dat	TOP2-4	YNL138W	0.64269	-0.23485
5	11	1434	20160210_dm_TOP2-4_04.JPG.dat	TOP2-4	YDR276C	#NUM!	#NUM!	status=JK
5	12	0	20160210_dm_TOP2-4_04.JPG.dat	TOP2-4	YDR276C	0	0
5	13	1556	20160210_dm_TOP2-4_04.JPG.dat	TOP2-4	YNL158W	1.23071	0.03509
5	14	1534	20160210_dm_TOP2-4_04.JPG.dat	TOP2-4	YNL158W	1.17934	-0.01609
5	15	1533	20160210_dm_TOP2-4_04.JPG.dat	TOP2-4	YJL005W	#NUM!	#NUM!	status=JK
5	16	1919	20160210_dm_TOP2-4_04.JPG.dat	TOP2-4	YJL005W	1.36584	0.15058
5	17	187	20160210_dm_TOP2-4_04.JPG.dat	TOP2-4	YDR208W	0.13402	0.01526
5	18	92	20160210_dm_TOP2-4_04.JPG.dat	TOP2-4	YDR208W	0.06712	-0.0514
5	19	644	20160210_dm_TOP2-4_04.JPG.dat	TOP2-4	YDR168W	#NUM!	#NUM!	status=JK
5	20	1582	20160210_dm_TOP2-4_04.JPG.dat	TOP2-4	YDR168W	1.21758	0.20881
5	21	1203	20160210_dm_TOP2-4_04.JPG.dat	TOP2-4	YDR299W	0.97117	0.29127
5	22	609	20160210_dm_TOP2-4_04.JPG.dat	TOP2-4	YDR299W	0.49972	-0.17847
5	23	1297	20160210_dm_TOP2-4_04.JPG.dat	TOP2-4	YKL088W	1.03967	0.11346
5	24	1344	20160210_dm_TOP2-4_04.JPG.dat	TOP2-4	YKL088W	1.02242	0.09626
5	25	1790	20160210_dm_TOP2-4_04.JPG.dat	TOP2-4	YHR189W	1.2831	0.08925
5	26	2077	20160210_dm_TOP2-4_04.JPG.dat	TOP2-4	YHR189W	1.44001	0.24559
5	27	254	20160210_dm_TOP2-4_04.JPG.dat	TOP2-4	YLR310C	0.17627	-0.03604
5	28	0	20160210_dm_TOP2-4_04.JPG.dat	TOP2-4	YLR310C	0	-0.21168
5	29	24	20160210_dm_TOP2-4_04.JPG.dat	TOP2-4	YOR204W	0.01884	-0.41751
5	30	78	20160210_dm_TOP2-4_04.JPG.dat	TOP2-4	YOR204W	0.06005	-0.37644
5	31	1501	20160210_dm_TOP2-4_04.JPG.dat	TOP2-4	YFL039C	1.07972	0.23051
5	32	925	20160210_dm_TOP2-4_04.JPG.dat	TOP2-4	YFL039C	0.64785	-0.19979
5	33	1357	20160210_dm_TOP2-4_04.JPG.dat	TOP2-4	YKR008W	0.99001	-0.01144
5	34	1449	20160210_dm_TOP2-4_04.JPG.dat	TOP2-4	YKR008W	1.05589	0.0542
5	35	1672	20160210_dm_TOP2-4_04.JPG.dat	TOP2-4	YLR430W	1.15011	0.01346
5	36	1747	20160210_dm_TOP2-4_04.JPG.dat	TOP2-4	YLR430W	1.15191	0.01526
5	37	1407	20160210_dm_TOP2-4_04.JPG.dat	TOP2-4	YNR011C	0.93077	-0.02858
5	38	1445	20160210_dm_TOP2-4_04.JPG.dat	TOP2-4	YNR011C	0.96268	0.00321
5	39	1912	20160210_dm_TOP2-4_04.JPG.dat	TOP2-4	YBR195C	#NUM!	#NUM!	status=JK
5	40	1676	20160210_dm_TOP2-4_04.JPG.dat	TOP2-4	YBR195C	1.10573	0.03932
5	41	1567	20160210_dm_TOP2-4_04.JPG.dat	TOP2-4	YLR430W	1.04422	-0.09204
5	42	1794	20160210_dm_TOP2-4_04.JPG.dat	TOP2-4	YLR430W	1.25153	0.11451
5	43	1745	20160210_dm_TOP2-4_04.JPG.dat	TOP2-4	YGR156W	1.28809	0.22788
5	44	1856	20160210_dm_TOP2-4_04.JPG.dat	TOP2-4	YGR156W	1.42098	0.36029
5	45	965	20160210_dm_TOP2-4_04.JPG.dat	TOP2-4	YPR135W	0.73893	0.04036
5	46	828	20160210_dm_TOP2-4_04.JPG.dat	TOP2-4	YPR135W	0.5835	-0.11451
5	47	1973	20160210_dm_TOP2-4_04.JPG.dat	TOP2-4	YMR271C	1.19982	0.19217
5	48	2243	20160210_dm_TOP2-4_04.JPG.dat	TOP2-4	YMR271C	1.18113	0.17355
6	1	2175	20160210_dm_TOP2-4_04.JPG.dat	TOP2-4	YMR271C	1.05479	0.04767
6	2	1784	20160210_dm_TOP2-4_04.JPG.dat	TOP2-4	YMR271C	1.02547	0.01846
6	3	1110	20160210_dm_TOP2-4_04.JPG.dat	TOP2-4	YIL143C	0.76165	-0.18091
6	4	1853	20160210_dm_TOP2-4_04.JPG.dat	TOP2-4	YIL143C	1.3827	0.43788
6	5	1059	20160210_dm_TOP2-4_04.JPG.dat	TOP2-4	YFL039C	0.7887	-0.05945
6	6	881	20160210_dm_TOP2-4_04.JPG.dat	TOP2-4	YFL039C	0.66353	-0.18417
6	7	920	20160210_dm_TOP2-4_04.JPG.dat	TOP2-4	YML023C	0.70484	-0.24845
6	8	1211	20160210_dm_TOP2-4_04.JPG.dat	TOP2-4	YML023C	0.91199	-0.04206
6	9	1171	20160210_dm_TOP2-4_04.JPG.dat	TOP2-4	YNL138W	0.85154	-0.02676
6	10	592	20160210_dm_TOP2-4_04.JPG.dat	TOP2-4	YNL138W	0.43005	-0.44672
6	11	0	20160210_dm_TOP2-4_04.JPG.dat	TOP2-4	YDR276C	0	0
6	12	0	20160210_dm_TOP2-4_04.JPG.dat	TOP2-4	YDR276C	0	0
6	13	1720	20160210_dm_TOP2-4_04.JPG.dat	TOP2-4	YNL158W	1.3343	0.1383
6	14	1850	20160210_dm_TOP2-4_04.JPG.dat	TOP2-4	YNL158W	1.39437	0.19816
6	15	1839	20160210_dm_TOP2-4_04.JPG.dat	TOP2-4	YJL005W	1.31371	0.09864
6	16	1986	20160210_dm_TOP2-4_04.JPG.dat	TOP2-4	YJL005W	1.38218	0.16686
6	17	343	20160210_dm_TOP2-4_04.JPG.dat	TOP2-4	YDR208W	0.24014	0.12099
6	18	0	20160210_dm_TOP2-4_04.JPG.dat	TOP2-4	YDR208W	0	-0.11828
6	19	1645	20160210_dm_TOP2-4_04.JPG.dat	TOP2-4	YDR168W	1.18089	0.17225
6	20	1615	20160210_dm_TOP2-4_04.JPG.dat	TOP2-4	YDR168W	1.21711	0.20834
6	21	867	20160210_dm_TOP2-4_04.JPG.dat	TOP2-4	YDR299W	0.68569	0.00683
6	22	664	20160210_dm_TOP2-4_04.JPG.dat	TOP2-4	YDR299W	0.53492	-0.1434
6	23	1248	20160210_dm_TOP2-4_04.JPG.dat	TOP2-4	YKL088W	0.98372	0.05771
6	24	1312	20160210_dm_TOP2-4_04.JPG.dat	TOP2-4	YKL088W	0.98231	0.05631
6	25	1933	20160210_dm_TOP2-4_04.JPG.dat	TOP2-4	YHR189W	1.36556	0.17142
6	26	1982	20160210_dm_TOP2-4_04.JPG.dat	TOP2-4	YHR189W	1.35462	0.16052
6	27	93	20160210_dm_TOP2-4_04.JPG.dat	TOP2-4	YLR310C	0.06361	-0.1483
6	28	1169	20160210_dm_TOP2-4_04.JPG.dat	TOP2-4	YLR310C	#NUM!	#NUM!	status=JK
6	29	272	20160210_dm_TOP2-4_04.JPG.dat	TOP2-4	YOR204W	#NUM!	#NUM!	status=JK
6	30	59	20160210_dm_TOP2-4_04.JPG.dat	TOP2-4	YOR204W	0.04453	-0.3919
6	31	1476	20160210_dm_TOP2-4_04.JPG.dat	TOP2-4	YFL039C	1.03829	0.18923
6	32	1298	20160210_dm_TOP2-4_04.JPG.dat	TOP2-4	YFL039C	0.88737	0.03886
6	33	1276	20160210_dm_TOP2-4_04.JPG.dat	TOP2-4	YKR008W	0.90727	-0.09388
6	34	1186	20160210_dm_TOP2-4_04.JPG.dat	TOP2-4	YKR008W	0.84046	-0.16045
6	35	1660	20160210_dm_TOP2-4_04.JPG.dat	TOP2-4	YLR430W	1.10787	-0.02862
6	36	1857	20160210_dm_TOP2-4_04.JPG.dat	TOP2-4	YLR430W	1.18573	0.04895
6	37	1451	20160210_dm_TOP2-4_04.JPG.dat	TOP2-4	YNR011C	0.92955	-0.0298
6	38	1400	20160210_dm_TOP2-4_04.JPG.dat	TOP2-4	YNR011C	0.90238	-0.05687
6	39	1792	20160210_dm_TOP2-4_04.JPG.dat	TOP2-4	YBR195C	1.14391	0.07736
6	40	1748	20160210_dm_TOP2-4_04.JPG.dat	TOP2-4	YBR195C	1.11434	0.0479
6	41	1620	20160210_dm_TOP2-4_04.JPG.dat	TOP2-4	YLR430W	1.04049	-0.09577
6	42	1832	20160210_dm_TOP2-4_04.JPG.dat	TOP2-4	YLR430W	1.22443	0.08751
6	43	1698	20160210_dm_TOP2-4_04.JPG.dat	TOP2-4	YGR156W	1.18931	0.12946
6	44	1817	20160210_dm_TOP2-4_04.JPG.dat	TOP2-4	YGR156W	1.30306	0.24279
6	45	1258	20160210_dm_TOP2-4_04.JPG.dat	TOP2-4	YPR135W	0.8908	0.19168
6	46	1246	20160210_dm_TOP2-4_04.JPG.dat	TOP2-4	YPR135W	0.80054	0.10175
6	47	2062	20160210_dm_TOP2-4_04.JPG.dat	TOP2-4	YMR271C	1.12848	0.12109
6	48	2277	20160210_dm_TOP2-4_04.JPG.dat	TOP2-4	YMR271C	1.06577	0.05861
7	1	2231	20160210_dm_TOP2-4_04.JPG.dat	TOP2-4	YMR271C	0.96009	-0.04669
7	2	1898	20160210_dm_TOP2-4_04.JPG.dat	TOP2-4	YMR271C	0.96944	-0.03738
7	3	1278	20160210_dm_TOP2-4_04.JPG.dat	TOP2-4	YOL094C	0.78036	-0.03692
7	4	1162	20160210_dm_TOP2-4_04.JPG.dat	TOP2-4	YOL094C	0.77258	-0.04468
7	5	1543	20160210_dm_TOP2-4_04.JPG.dat	TOP2-4	YNL312W	1.02499	0.02331
7	6	1507	20160210_dm_TOP2-4_04.JPG.dat	TOP2-4	YNL312W	1.01454	0.0129
7	7	1590	20160210_dm_TOP2-4_04.JPG.dat	TOP2-4	YDL164C	1.09025	-0.04102
7	8	1892	20160210_dm_TOP2-4_04.JPG.dat	TOP2-4	YDL164C	1.2764	0.14446
7	9	1508	20160210_dm_TOP2-4_04.JPG.dat	TOP2-4	YER147C	0.98332	-0.09089
7	10	1616	20160210_dm_TOP2-4_04.JPG.dat	TOP2-4	YER147C	1.05354	-0.02093
7	11	1731	20160210_dm_TOP2-4_04.JPG.dat	TOP2-4	YLR116W	1.16904	-0.01471
7	12	1789	20160210_dm_TOP2-4_04.JPG.dat	TOP2-4	YLR116W	1.23958	0.05557
7	13	0	20160210_dm_TOP2-4_04.JPG.dat	TOP2-4	YFL045C	0	0
7	14	0	20160210_dm_TOP2-4_04.JPG.dat	TOP2-4	YFL045C	0	0
7	15	1545	20160210_dm_TOP2-4_04.JPG.dat	TOP2-4	YDR489W	0.99491	-0.06272
7	16	1816	20160210_dm_TOP2-4_04.JPG.dat	TOP2-4	YDR489W	1.13936	0.0812
7	17	1221	20160210_dm_TOP2-4_04.JPG.dat	TOP2-4	YDR325W	0.77101	-0.24542
7	18	1537	20160210_dm_TOP2-4_04.JPG.dat	TOP2-4	YDR325W	0.98802	-0.0292
7	19	923	20160210_dm_TOP2-4_04.JPG.dat	TOP2-4	YML126C	0.5986	-0.1419
7	20	565	20160210_dm_TOP2-4_04.JPG.dat	TOP2-4	YML126C	0.38531	-0.35441
7	21	1649	20160210_dm_TOP2-4_04.JPG.dat	TOP2-4	YGR274C	1.18278	-0.04873
7	22	1691	20160210_dm_TOP2-4_04.JPG.dat	TOP2-4	YGR274C	1.23896	0.00725
7	23	1173	20160210_dm_TOP2-4_04.JPG.dat	TOP2-4	YEL032W	0.84407	0.09164
7	24	1419	20160210_dm_TOP2-4_04.JPG.dat	TOP2-4	YEL032W	0.97202	0.21912
7	25	1791	20160210_dm_TOP2-4_04.JPG.dat	TOP2-4	YNL147W	1.1601	0.00944
7	26	1697	20160210_dm_TOP2-4_04.JPG.dat	TOP2-4	YNL147W	1.06508	-0.08523
7	27	1861	20160210_dm_TOP2-4_04.JPG.dat	TOP2-4	YOR070C	1.16961	0.09154
7	28	1666	20160210_dm_TOP2-4_04.JPG.dat	TOP2-4	YOR070C	1.10191	0.02409
7	29	1690	20160210_dm_TOP2-4_04.JPG.dat	TOP2-4	YOR272W	1.19581	0.08889
7	30	1891	20160210_dm_TOP2-4_04.JPG.dat	TOP2-4	YOR272W	1.30808	0.20075
7	31	0	20160210_dm_TOP2-4_04.JPG.dat	TOP2-4	YBR160W	0	-1.07302
7	32	0	20160210_dm_TOP2-4_04.JPG.dat	TOP2-4	YBR160W	0	-1.07302
7	33	1448	20160210_dm_TOP2-4_04.JPG.dat	TOP2-4	YBR123C	0.93683	-0.11998
7	34	1696	20160210_dm_TOP2-4_04.JPG.dat	TOP2-4	YBR123C	1.09058	0.03322
7	35	1372	20160210_dm_TOP2-4_04.JPG.dat	TOP2-4	YKL104C	0.82879	-0.00112
7	36	1477	20160210_dm_TOP2-4_04.JPG.dat	TOP2-4	YKL104C	0.85165	0.02165
7	37	1666	20160210_dm_TOP2-4_04.JPG.dat	TOP2-4	YMR168C	0.96196	0.00734
7	38	1577	20160210_dm_TOP2-4_04.JPG.dat	TOP2-4	YMR168C	0.91456	-0.03988
7	39	1818	20160210_dm_TOP2-4_04.JPG.dat	TOP2-4	YJR076C	1.04144	0.04871
7	40	1778	20160210_dm_TOP2-4_04.JPG.dat	TOP2-4	YJR076C	1.01459	0.02196
7	41	1814	20160210_dm_TOP2-4_04.JPG.dat	TOP2-4	YKL176C	1.04012	0.09815
7	42	0	20160210_dm_TOP2-4_04.JPG.dat	TOP2-4	YKL176C	#NUM!	#NUM!	status=JK
7	43	466	20160210_dm_TOP2-4_04.JPG.dat	TOP2-4	YDR062W	0.28873	-0.20411
7	44	421	20160210_dm_TOP2-4_04.JPG.dat	TOP2-4	YDR062W	0.26433	-0.22842
7	45	2278	20160210_dm_TOP2-4_04.JPG.dat	TOP2-4	YJR065C	1.39853	0.64519
7	46	2092	20160210_dm_TOP2-4_04.JPG.dat	TOP2-4	YJR065C	1.15431	0.40185
7	47	2050	20160210_dm_TOP2-4_04.JPG.dat	TOP2-4	YMR271C	0.95496	-0.0518
7	48	2219	20160210_dm_TOP2-4_04.JPG.dat	TOP2-4	YMR271C	0.87762	-0.12886
8	1	2082	20160210_dm_TOP2-4_04.JPG.dat	TOP2-4	YMR271C	0.86705	-0.13939
8	2	1820	20160210_dm_TOP2-4_04.JPG.dat	TOP2-4	YMR271C	0.90023	-0.10633
8	3	1323	20160210_dm_TOP2-4_04.JPG.dat	TOP2-4	YOL094C	0.78293	-0.03436
8	4	1322	20160210_dm_TOP2-4_04.JPG.dat	TOP2-4	YOL094C	#NUM!	#NUM!	status=JK
8	5	1252	20160210_dm_TOP2-4_04.JPG.dat	TOP2-4	YNL312W	0.80649	-0.19439
8	6	1736	20160210_dm_TOP2-4_04.JPG.dat	TOP2-4	YNL312W	1.13472	0.13265
8	7	1756	20160210_dm_TOP2-4_04.JPG.dat	TOP2-4	YDL164C	1.17055	0.03899
8	8	1737	20160210_dm_TOP2-4_04.JPG.dat	TOP2-4	YDL164C	1.14038	0.00893
8	9	1520	20160210_dm_TOP2-4_04.JPG.dat	TOP2-4	YER147C	0.96583	-0.10831
8	10	1876	20160210_dm_TOP2-4_04.JPG.dat	TOP2-4	YER147C	1.19328	0.11831
8	11	1674	20160210_dm_TOP2-4_04.JPG.dat	TOP2-4	YLR116W	1.10416	-0.07936
8	12	1820	20160210_dm_TOP2-4_04.JPG.dat	TOP2-4	YLR116W	1.23302	0.04903
8	13	1731	20160210_dm_TOP2-4_04.JPG.dat	TOP2-4	YFL045C	#NUM!	#NUM!	status=JK
8	14	0	20160210_dm_TOP2-4_04.JPG.dat	TOP2-4	YFL045C	0	0
8	15	1642	20160210_dm_TOP2-4_04.JPG.dat	TOP2-4	YDR489W	1.03429	-0.02349
8	16	1760	20160210_dm_TOP2-4_04.JPG.dat	TOP2-4	YDR489W	1.07766	0.01972
8	17	1133	20160210_dm_TOP2-4_04.JPG.dat	TOP2-4	YDR325W	0.69672	-0.31944
8	18	1402	20160210_dm_TOP2-4_04.JPG.dat	TOP2-4	YDR325W	0.87619	-0.14062
8	19	674	20160210_dm_TOP2-4_04.JPG.dat	TOP2-4	YML126C	0.42497	-0.31491
8	20	1299	20160210_dm_TOP2-4_04.JPG.dat	TOP2-4	YML126C	0.86192	0.12047
8	21	1599	20160210_dm_TOP2-4_04.JPG.dat	TOP2-4	YGR274C	1.11534	-0.11593
8	22	1798	20160210_dm_TOP2-4_04.JPG.dat	TOP2-4	YGR274C	1.28238	0.05051
8	23	991	20160210_dm_TOP2-4_04.JPG.dat	TOP2-4	YEL032W	0.69554	-0.05636
8	24	701	20160210_dm_TOP2-4_04.JPG.dat	TOP2-4	YEL032W	0.4699	-0.28117
8	25	1893	20160210_dm_TOP2-4_04.JPG.dat	TOP2-4	YNL147W	1.20501	0.05419
8	26	1660	20160210_dm_TOP2-4_04.JPG.dat	TOP2-4	YNL147W	1.02483	-0.12533
8	27	1817	20160210_dm_TOP2-4_04.JPG.dat	TOP2-4	YOR070C	1.12461	0.04671
8	28	1806	20160210_dm_TOP2-4_04.JPG.dat	TOP2-4	YOR070C	1.17643	0.09834
8	29	1534	20160210_dm_TOP2-4_04.JPG.dat	TOP2-4	YOR272W	1.06851	-0.03795
8	30	1972	20160210_dm_TOP2-4_04.JPG.dat	TOP2-4	YOR272W	1.34397	0.23651
8	31	0	20160210_dm_TOP2-4_04.JPG.dat	TOP2-4	YBR160W	0	-1.07302
8	32	0	20160210_dm_TOP2-4_04.JPG.dat	TOP2-4	YBR160W	0	-1.07302
8	33	1871	20160210_dm_TOP2-4_04.JPG.dat	TOP2-4	YBR123C	1.19311	0.13538
8	34	1761	20160210_dm_TOP2-4_04.JPG.dat	TOP2-4	YBR123C	1.11471	0.05726
8	35	1498	20160210_dm_TOP2-4_04.JPG.dat	TOP2-4	YKL104C	0.89184	0.06169
8	36	1199	20160210_dm_TOP2-4_04.JPG.dat	TOP2-4	YKL104C	#NUM!	#NUM!	status=JK
8	37	1857	20160210_dm_TOP2-4_04.JPG.dat	TOP2-4	YMR168C	1.05728	0.10232
8	38	1700	20160210_dm_TOP2-4_04.JPG.dat	TOP2-4	YMR168C	0.97191	0.01726
8	39	1715	20160210_dm_TOP2-4_04.JPG.dat	TOP2-4	YJR076C	0.96812	-0.02435
8	40	1706	20160210_dm_TOP2-4_04.JPG.dat	TOP2-4	YJR076C	0.95726	-0.03517
8	41	1852	20160210_dm_TOP2-4_04.JPG.dat	TOP2-4	YKL176C	1.04168	0.0997
8	42	2134	20160210_dm_TOP2-4_04.JPG.dat	TOP2-4	YKL176C	1.23893	0.29624
8	43	383	20160210_dm_TOP2-4_04.JPG.dat	TOP2-4	YDR062W	0.23105	-0.26158
8	44	629	20160210_dm_TOP2-4_04.JPG.dat	TOP2-4	YDR062W	0.38274	-0.11044
8	45	2249	20160210_dm_TOP2-4_04.JPG.dat	TOP2-4	YJR065C	1.33179	0.57869
8	46	2178	20160210_dm_TOP2-4_04.JPG.dat	TOP2-4	YJR065C	1.15433	0.40187
8	47	2048	20160210_dm_TOP2-4_04.JPG.dat	TOP2-4	YMR271C	0.91293	-0.09368
8	48	2324	20160210_dm_TOP2-4_04.JPG.dat	TOP2-4	YMR271C	0.87656	-0.12992
9	1	2455	20160210_dm_TOP2-4_04.JPG.dat	TOP2-4	YMR271C	1.2159	0.20819
9	2	1905	20160210_dm_TOP2-4_04.JPG.dat	TOP2-4	YMR271C	1.11993	0.11257
9	3	1592	20160210_dm_TOP2-4_04.JPG.dat	TOP2-4	YDR082W	1.11953	0.07416
9	4	1470	20160210_dm_TOP2-4_04.JPG.dat	TOP2-4	YDR082W	1.12635	0.08095
9	5	1471	20160210_dm_TOP2-4_04.JPG.dat	TOP2-4	YDL097C	1.12542	-0.04146
9	6	1491	20160210_dm_TOP2-4_04.JPG.dat	TOP2-4	YDL097C	1.15697	-0.01003
9	7	1119	20160210_dm_TOP2-4_04.JPG.dat	TOP2-4	YDL002C	0.88605	-0.00852
9	8	1022	20160210_dm_TOP2-4_04.JPG.dat	TOP2-4	YDL002C	0.79685	-0.09739
9	9	1235	20160210_dm_TOP2-4_04.JPG.dat	TOP2-4	YIL115C	0.93337	-0.00487
9	10	923	20160210_dm_TOP2-4_04.JPG.dat	TOP2-4	YIL115C	0.69921	-0.23818
9	11	1249	20160210_dm_TOP2-4_04.JPG.dat	TOP2-4	YBL007C	0.98239	-0.02717
9	12	1330	20160210_dm_TOP2-4_04.JPG.dat	TOP2-4	YBL007C	1.07499	0.0651
9	13	544	20160210_dm_TOP2-4_04.JPG.dat	TOP2-4	YML069W	0.4429	-0.34641
9	14	564	20160210_dm_TOP2-4_04.JPG.dat	TOP2-4	YML069W	0.44719	-0.34214
9	15	1121	20160210_dm_TOP2-4_04.JPG.dat	TOP2-4	YDL105W	0.84167	-0.07587
9	16	1238	20160210_dm_TOP2-4_04.JPG.dat	TOP2-4	YDL105W	0.90035	-0.0174
9	17	1749	20160210_dm_TOP2-4_04.JPG.dat	TOP2-4	YBR060C	1.27402	0.11207
9	18	1813	20160210_dm_TOP2-4_04.JPG.dat	TOP2-4	YBR060C	#NUM!	#NUM!	status=JK
9	19	1710	20160210_dm_TOP2-4_04.JPG.dat	TOP2-4	YHR067W	1.27037	0.1359
9	20	1611	20160210_dm_TOP2-4_04.JPG.dat	TOP2-4	YHR067W	1.25739	0.12297
9	21	1144	20160210_dm_TOP2-4_04.JPG.dat	TOP2-4	YGL116W	0.93661	-0.27378
9	22	0	20160210_dm_TOP2-4_04.JPG.dat	TOP2-4	YGL116W	#NUM!	#NUM!	status=JK
9	23	862	20160210_dm_TOP2-4_04.JPG.dat	TOP2-4	YOR204W	0.7107	0.27185
9	24	887	20160210_dm_TOP2-4_04.JPG.dat	TOP2-4	YOR204W	0.7003	0.26149
9	25	891	20160210_dm_TOP2-4_04.JPG.dat	TOP2-4	YLR060W	0.67048	-0.27573
9	26	1025	20160210_dm_TOP2-4_04.JPG.dat	TOP2-4	YLR060W	0.7494	-0.1971
9	27	159	20160210_dm_TOP2-4_04.JPG.dat	TOP2-4	YJL019W	0.11683	0.11641
9	28	0	20160210_dm_TOP2-4_04.JPG.dat	TOP2-4	YJL019W	0	0
9	29	1608	20160210_dm_TOP2-4_04.JPG.dat	TOP2-4	YKR020W	1.33582	0.21467
9	30	1483	20160210_dm_TOP2-4_04.JPG.dat	TOP2-4	YKR020W	1.20957	0.08889
9	31	1943	20160210_dm_TOP2-4_04.JPG.dat	TOP2-4	YHR107C	1.47751	0.37797
9	32	1982	20160210_dm_TOP2-4_04.JPG.dat	TOP2-4	YHR107C	1.46229	0.36281
9	33	1447	20160210_dm_TOP2-4_04.JPG.dat	TOP2-4	YPL093W	1.10905	0.03292
9	34	0	20160210_dm_TOP2-4_04.JPG.dat	TOP2-4	YPL093W	0	-1.07212
9	35	0	20160210_dm_TOP2-4_04.JPG.dat	TOP2-4	YNL136W	0	-0.47616
9	36	1903	20160210_dm_TOP2-4_04.JPG.dat	TOP2-4	YNL136W	1.30864	0.82774
9	37	1036	20160210_dm_TOP2-4_04.JPG.dat	TOP2-4	YJR065C	0.71387	-0.03699
9	38	879	20160210_dm_TOP2-4_04.JPG.dat	TOP2-4	YJR065C	0.60914	-0.14134
9	39	1773	20160210_dm_TOP2-4_04.JPG.dat	TOP2-4	YGR172C	1.21327	0.28593
9	40	1463	20160210_dm_TOP2-4_04.JPG.dat	TOP2-4	YGR172C	0.99501	0.06846
9	41	1882	20160210_dm_TOP2-4_04.JPG.dat	TOP2-4	YGL213C	1.28077	0.06813
9	42	1810	20160210_dm_TOP2-4_04.JPG.dat	TOP2-4	YGL213C	1.26722	0.05463
9	43	1181	20160210_dm_TOP2-4_04.JPG.dat	TOP2-4	YFL034C-B	0.8562	0.03586
9	44	1145	20160210_dm_TOP2-4_04.JPG.dat	TOP2-4	YFL034C-B	0.83384	0.01358
9	45	0	20160210_dm_TOP2-4_04.JPG.dat	TOP2-4	YEL026W	#NUM!	#NUM!	status=JK
9	46	1357	20160210_dm_TOP2-4_04.JPG.dat	TOP2-4	YEL026W	0.854	-0.05288
9	47	2070	20160210_dm_TOP2-4_04.JPG.dat	TOP2-4	YMR271C	1.09203	0.08477
9	48	2458	20160210_dm_TOP2-4_04.JPG.dat	TOP2-4	YMR271C	1.09439	0.08712
10	1	2237	20160210_dm_TOP2-4_04.JPG.dat	TOP2-4	YMR271C	1.12825	0.12086
10	2	1806	20160210_dm_TOP2-4_04.JPG.dat	TOP2-4	YMR271C	1.08056	0.07334
10	3	1533	20160210_dm_TOP2-4_04.JPG.dat	TOP2-4	YDR082W	1.09662	0.05132
10	4	1171	20160210_dm_TOP2-4_04.JPG.dat	TOP2-4	YDR082W	#NUM!	#NUM!	status=JK
10	5	1562	20160210_dm_TOP2-4_04.JPG.dat	TOP2-4	YDL097C	1.2156	0.04838
10	6	1588	20160210_dm_TOP2-4_04.JPG.dat	TOP2-4	YDL097C	1.2536	0.08625
10	7	1027	20160210_dm_TOP2-4_04.JPG.dat	TOP2-4	YDL002C	0.8265	-0.06784
10	8	885	20160210_dm_TOP2-4_04.JPG.dat	TOP2-4	YDL002C	0.70127	-0.19262
10	9	1201	20160210_dm_TOP2-4_04.JPG.dat	TOP2-4	YIL115C	0.92321	-0.01499
10	10	1006	20160210_dm_TOP2-4_04.JPG.dat	TOP2-4	YIL115C	0.77555	-0.16211
10	11	1344	20160210_dm_TOP2-4_04.JPG.dat	TOP2-4	YBL007C	1.07794	0.06803
10	12	1380	20160210_dm_TOP2-4_04.JPG.dat	TOP2-4	YBL007C	1.13854	0.12841
10	13	1039	20160210_dm_TOP2-4_04.JPG.dat	TOP2-4	YML069W	0.8637	0.07285
10	14	795	20160210_dm_TOP2-4_04.JPG.dat	TOP2-4	YML069W	0.64349	-0.14655
10	15	1149	20160210_dm_TOP2-4_04.JPG.dat	TOP2-4	YDL105W	0.87895	-0.03872
10	16	1260	20160210_dm_TOP2-4_04.JPG.dat	TOP2-4	YDL105W	0.93108	0.01322
10	17	1753	20160210_dm_TOP2-4_04.JPG.dat	TOP2-4	YBR060C	1.29414	0.13212
10	18	1711	20160210_dm_TOP2-4_04.JPG.dat	TOP2-4	YBR060C	1.27602	0.11407
10	19	1655	20160210_dm_TOP2-4_04.JPG.dat	TOP2-4	YHR067W	1.23986	0.1055
10	20	1714	20160210_dm_TOP2-4_04.JPG.dat	TOP2-4	YHR067W	#NUM!	#NUM!	status=JK
10	21	1323	20160210_dm_TOP2-4_04.JPG.dat	TOP2-4	YGL116W	1.0877	-0.12323
10	22	1302	20160210_dm_TOP2-4_04.JPG.dat	TOP2-4	YGL116W	1.09274	-0.11821
10	23	1266	20160210_dm_TOP2-4_04.JPG.dat	TOP2-4	YOR204W	1.04687	0.60681
10	24	0	20160210_dm_TOP2-4_04.JPG.dat	TOP2-4	YOR204W	0	-0.43627
10	25	1233	20160210_dm_TOP2-4_04.JPG.dat	TOP2-4	YLR060W	0.93587	-0.01131
10	26	1149	20160210_dm_TOP2-4_04.JPG.dat	TOP2-4	YLR060W	0.84875	-0.0981
10	27	1230	20160210_dm_TOP2-4_04.JPG.dat	TOP2-4	YJL019W	#NUM!	#NUM!	status=JK
10	28	0	20160210_dm_TOP2-4_04.JPG.dat	TOP2-4	YJL019W	0	0
10	29	1290	20160210_dm_TOP2-4_04.JPG.dat	TOP2-4	YKR020W	1.09313	-0.02713
10	30	1465	20160210_dm_TOP2-4_04.JPG.dat	TOP2-4	YKR020W	1.22232	0.10159
10	31	2221	20160210_dm_TOP2-4_04.JPG.dat	TOP2-4	YHR107C	#NUM!	#NUM!	status=JK
10	32	1843	20160210_dm_TOP2-4_04.JPG.dat	TOP2-4	YHR107C	1.39624	0.297
10	33	1470	20160210_dm_TOP2-4_04.JPG.dat	TOP2-4	YPL093W	1.15817	0.08185
10	34	909	20160210_dm_TOP2-4_04.JPG.dat	TOP2-4	YPL093W	0.71324	-0.36147
10	35	1032	20160210_dm_TOP2-4_04.JPG.dat	TOP2-4	YNL136W	0.76628	0.28734
10	36	0	20160210_dm_TOP2-4_04.JPG.dat	TOP2-4	YNL136W	0	-0.47616
10	37	963	20160210_dm_TOP2-4_04.JPG.dat	TOP2-4	YJR065C	0.6875	-0.06326
10	38	739	20160210_dm_TOP2-4_04.JPG.dat	TOP2-4	YJR065C	0.53169	-0.21851
10	39	1561	20160210_dm_TOP2-4_04.JPG.dat	TOP2-4	YGR172C	1.11071	0.18374
10	40	1476	20160210_dm_TOP2-4_04.JPG.dat	TOP2-4	YGR172C	1.04466	0.11793
10	41	1845	20160210_dm_TOP2-4_04.JPG.dat	TOP2-4	YGL213C	1.30568	0.09296
10	42	1919	20160210_dm_TOP2-4_04.JPG.dat	TOP2-4	YGL213C	#NUM!	#NUM!	status=JK
10	43	968	20160210_dm_TOP2-4_04.JPG.dat	TOP2-4	YFL034C-B	0.72687	-0.093
10	44	987	20160210_dm_TOP2-4_04.JPG.dat	TOP2-4	YFL034C-B	0.74196	-0.07796
10	45	1510	20160210_dm_TOP2-4_04.JPG.dat	TOP2-4	YEL026W	1.09645	0.1887
10	46	1491	20160210_dm_TOP2-4_04.JPG.dat	TOP2-4	YEL026W	0.9626	0.05533
10	47	2085	20160210_dm_TOP2-4_04.JPG.dat	TOP2-4	YMR271C	1.12482	0.11744
10	48	2335	20160210_dm_TOP2-4_04.JPG.dat	TOP2-4	YMR271C	1.06111	0.05397
11	1	2227	20160210_dm_TOP2-4_04.JPG.dat	TOP2-4	YMR271C	#NUM!	#NUM!	status=JK
11	2	1833	20160210_dm_TOP2-4_04.JPG.dat	TOP2-4	YMR271C	0.9712	-0.03562
11	3	1543	20160210_dm_TOP2-4_04.JPG.dat	TOP2-4	YDR145W	0.97559	-0.03408
11	4	1570	20160210_dm_TOP2-4_04.JPG.dat	TOP2-4	YDR145W	1.07923	0.06918
11	5	0	20160210_dm_TOP2-4_04.JPG.dat	TOP2-4	YKL013C	0	0
11	6	0	20160210_dm_TOP2-4_04.JPG.dat	TOP2-4	YKL013C	0	0
11	7	1001	20160210_dm_TOP2-4_04.JPG.dat	TOP2-4	YOR250C	0.70618	-0.17275
11	8	691	20160210_dm_TOP2-4_04.JPG.dat	TOP2-4	YOR250C	0.47898	-0.39913
11	9	1733	20160210_dm_TOP2-4_04.JPG.dat	TOP2-4	YLR166C	1.16546	0.14408
11	10	1286	20160210_dm_TOP2-4_04.JPG.dat	TOP2-4	YLR166C	0.86875	-0.15155
11	11	1892	20160210_dm_TOP2-4_04.JPG.dat	TOP2-4	YGR140W	1.33216	0.118
11	12	1707	20160210_dm_TOP2-4_04.JPG.dat	TOP2-4	YGR140W	1.23784	0.02402
11	13	815	20160210_dm_TOP2-4_04.JPG.dat	TOP2-4	YFR027W	0.59607	-0.15708
11	14	790	20160210_dm_TOP2-4_04.JPG.dat	TOP2-4	YFR027W	0.56259	-0.19044
11	15	1562	20160210_dm_TOP2-4_04.JPG.dat	TOP2-4	YLR268W	1.05014	-0.0011
11	16	1534	20160210_dm_TOP2-4_04.JPG.dat	TOP2-4	YLR268W	0.99511	-0.05594
11	17	1803	20160210_dm_TOP2-4_04.JPG.dat	TOP2-4	YGR098C	1.16652	0.06848
11	18	1812	20160210_dm_TOP2-4_04.JPG.dat	TOP2-4	YGR098C	1.18061	0.08251
11	19	1682	20160210_dm_TOP2-4_04.JPG.dat	TOP2-4	YMR298W	1.09757	0.05589
11	20	1668	20160210_dm_TOP2-4_04.JPG.dat	TOP2-4	YMR298W	1.13769	0.09586
11	21	1554	20160210_dm_TOP2-4_04.JPG.dat	TOP2-4	YDR378C	1.10692	0.0513
11	22	1655	20160210_dm_TOP2-4_04.JPG.dat	TOP2-4	YDR378C	1.2009	0.14493
11	23	1391	20160210_dm_TOP2-4_04.JPG.dat	TOP2-4	YDR339C	0.99334	-0.08995
11	24	1571	20160210_dm_TOP2-4_04.JPG.dat	TOP2-4	YDR339C	1.07747	-0.00613
11	25	98	20160210_dm_TOP2-4_04.JPG.dat	TOP2-4	YGR006W	0.06427	-0.35053
11	26	872	20160210_dm_TOP2-4_04.JPG.dat	TOP2-4	YGR006W	0.55643	0.13985
11	27	2218	20160210_dm_TOP2-4_04.JPG.dat	TOP2-4	YDR086C	1.43283	0.23737
11	28	2026	20160210_dm_TOP2-4_04.JPG.dat	TOP2-4	YDR086C	1.39414	0.19883
11	29	1163	20160210_dm_TOP2-4_04.JPG.dat	TOP2-4	YHR191C	0.86444	0.05162
11	30	0	20160210_dm_TOP2-4_04.JPG.dat	TOP2-4	YHR191C	#NUM!	#NUM!	status=JK
11	31	1863	20160210_dm_TOP2-4_04.JPG.dat	TOP2-4	YGL093W	1.28429	0.15431
11	32	1950	20160210_dm_TOP2-4_04.JPG.dat	TOP2-4	YGL093W	1.30977	0.1797
11	33	1933	20160210_dm_TOP2-4_04.JPG.dat	TOP2-4	YLR383W	1.35462	0.27503
11	34	930	20160210_dm_TOP2-4_04.JPG.dat	TOP2-4	YLR383W	0.65127	-0.42578
11	35	0	20160210_dm_TOP2-4_04.JPG.dat	TOP2-4	YLR272C	0	0
11	36	0	20160210_dm_TOP2-4_04.JPG.dat	TOP2-4	YLR272C	0	0
11	37	1374	20160210_dm_TOP2-4_04.JPG.dat	TOP2-4	YNR026C	0.88198	-0.15757
11	38	1512	20160210_dm_TOP2-4_04.JPG.dat	TOP2-4	YNR026C	0.98007	-0.05984
11	39	0	20160210_dm_TOP2-4_04.JPG.dat	TOP2-4	YGR120C	#NUM!	#NUM!	status=JK
11	40	1686	20160210_dm_TOP2-4_04.JPG.dat	TOP2-4	YGR120C	1.07827	0.04527
11	41	1385	20160210_dm_TOP2-4_04.JPG.dat	TOP2-4	YOR362C	0.88635	-0.0001
11	42	1327	20160210_dm_TOP2-4_04.JPG.dat	TOP2-4	YOR362C	0.87152	-0.01488
11	43	1315	20160210_dm_TOP2-4_04.JPG.dat	TOP2-4	YOR262W	0.89181	-0.04949
11	44	1486	20160210_dm_TOP2-4_04.JPG.dat	TOP2-4	YOR262W	1.00742	0.0657
11	45	1574	20160210_dm_TOP2-4_04.JPG.dat	TOP2-4	YLL011W	1.02842	0.02953
11	46	1700	20160210_dm_TOP2-4_04.JPG.dat	TOP2-4	YLL011W	0.98583	-0.0129
11	47	2101	20160210_dm_TOP2-4_04.JPG.dat	TOP2-4	YMR271C	1.01566	0.00867
11	48	2384	20160210_dm_TOP2-4_04.JPG.dat	TOP2-4	YMR271C	0.96957	-0.03724
12	1	2158	20160210_dm_TOP2-4_04.JPG.dat	TOP2-4	YMR271C	0.96387	-0.04292
12	2	1819	20160210_dm_TOP2-4_04.JPG.dat	TOP2-4	YMR271C	0.96009	-0.04669
12	3	1652	20160210_dm_TOP2-4_04.JPG.dat	TOP2-4	YDR145W	1.03734	0.02744
12	4	1660	20160210_dm_TOP2-4_04.JPG.dat	TOP2-4	YDR145W	1.12988	0.11965
12	5	0	20160210_dm_TOP2-4_04.JPG.dat	TOP2-4	YKL013C	0	0
12	6	0	20160210_dm_TOP2-4_04.JPG.dat	TOP2-4	YKL013C	0	0
12	7	1153	20160210_dm_TOP2-4_04.JPG.dat	TOP2-4	YOR250C	0.79955	-0.07972
12	8	316	20160210_dm_TOP2-4_04.JPG.dat	TOP2-4	YOR250C	0.21512	-0.66203
12	9	1702	20160210_dm_TOP2-4_04.JPG.dat	TOP2-4	YLR166C	1.1242	0.10297
12	10	1569	20160210_dm_TOP2-4_04.JPG.dat	TOP2-4	YLR166C	1.04305	0.02211
12	11	1675	20160210_dm_TOP2-4_04.JPG.dat	TOP2-4	YGR140W	1.1622	-0.05134
12	12	2055	20160210_dm_TOP2-4_04.JPG.dat	TOP2-4	YGR140W	1.47008	0.25542
12	13	908	20160210_dm_TOP2-4_04.JPG.dat	TOP2-4	YFR027W	0.65552	-0.09785
12	14	528	20160210_dm_TOP2-4_04.JPG.dat	TOP2-4	YFR027W	#NUM!	#NUM!	status=JK
12	15	1551	20160210_dm_TOP2-4_04.JPG.dat	TOP2-4	YLR268W	1.02767	-0.02349
12	16	1673	20160210_dm_TOP2-4_04.JPG.dat	TOP2-4	YLR268W	1.06759	0.01628
12	17	1710	20160210_dm_TOP2-4_04.JPG.dat	TOP2-4	YGR098C	#NUM!	#NUM!	status=JK
12	18	1871	20160210_dm_TOP2-4_04.JPG.dat	TOP2-4	YGR098C	1.19231	0.09417
12	19	2152	20160210_dm_TOP2-4_04.JPG.dat	TOP2-4	YMR298W	#NUM!	#NUM!	status=JK
12	20	1734	20160210_dm_TOP2-4_04.JPG.dat	TOP2-4	YMR298W	1.14881	0.10695
12	21	1247	20160210_dm_TOP2-4_04.JPG.dat	TOP2-4	YDR378C	0.86104	-0.19369
12	22	1453	20160210_dm_TOP2-4_04.JPG.dat	TOP2-4	YDR378C	1.02039	-0.03492
12	23	1808	20160210_dm_TOP2-4_04.JPG.dat	TOP2-4	YDR339C	1.24833	0.16411
12	24	1663	20160210_dm_TOP2-4_04.JPG.dat	TOP2-4	YDR339C	1.10309	0.0194
12	25	1017	20160210_dm_TOP2-4_04.JPG.dat	TOP2-4	YGR006W	0.6467	0.2298
12	26	0	20160210_dm_TOP2-4_04.JPG.dat	TOP2-4	YGR006W	0	-0.41456
12	27	2000	20160210_dm_TOP2-4_04.JPG.dat	TOP2-4	YDR086C	1.26387	0.06903
12	28	1791	20160210_dm_TOP2-4_04.JPG.dat	TOP2-4	YDR086C	1.21226	0.01761
12	29	905	20160210_dm_TOP2-4_04.JPG.dat	TOP2-4	YHR191C	0.66501	-0.14708
12	30	950	20160210_dm_TOP2-4_04.JPG.dat	TOP2-4	YHR191C	0.69291	-0.11929
12	31	1888	20160210_dm_TOP2-4_04.JPG.dat	TOP2-4	YGL093W	1.29586	0.16583
12	32	1411	20160210_dm_TOP2-4_04.JPG.dat	TOP2-4	YGL093W	#NUM!	#NUM!	status=JK
12	33	1924	20160210_dm_TOP2-4_04.JPG.dat	TOP2-4	YLR383W	1.34886	0.26929
12	34	1220	20160210_dm_TOP2-4_04.JPG.dat	TOP2-4	YLR383W	0.85554	-0.22224
12	35	0	20160210_dm_TOP2-4_04.JPG.dat	TOP2-4	YLR272C	0	0
12	36	0	20160210_dm_TOP2-4_04.JPG.dat	TOP2-4	YLR272C	0	0
12	37	1420	20160210_dm_TOP2-4_04.JPG.dat	TOP2-4	YNR026C	0.91547	-0.12421
12	38	1344	20160210_dm_TOP2-4_04.JPG.dat	TOP2-4	YNR026C	0.87793	-0.16162
12	39	1752	20160210_dm_TOP2-4_04.JPG.dat	TOP2-4	YGR120C	1.13729	0.10407
12	40	1774	20160210_dm_TOP2-4_04.JPG.dat	TOP2-4	YGR120C	1.15086	0.11759
12	41	582	20160210_dm_TOP2-4_04.JPG.dat	TOP2-4	YOR362C	#NUM!	#NUM!	status=JK
12	42	1415	20160210_dm_TOP2-4_04.JPG.dat	TOP2-4	YOR362C	0.94417	0.05751
12	43	1016	20160210_dm_TOP2-4_04.JPG.dat	TOP2-4	YOR262W	0.6995	-0.24111
12	44	1550	20160210_dm_TOP2-4_04.JPG.dat	TOP2-4	YOR262W	1.06505	0.12312
12	45	1690	20160210_dm_TOP2-4_04.JPG.dat	TOP2-4	YLL011W	1.1168	0.11759
12	46	1683	20160210_dm_TOP2-4_04.JPG.dat	TOP2-4	YLL011W	0.98508	-0.01366
12	47	2091	20160210_dm_TOP2-4_04.JPG.dat	TOP2-4	YMR271C	1.01692	0.00994
12	48	2352	20160210_dm_TOP2-4_04.JPG.dat	TOP2-4	YMR271C	0.96038	-0.0464
13	1	2189	20160210_dm_TOP2-4_04.JPG.dat	TOP2-4	YMR271C	0.98443	-0.02244
13	2	1735	20160210_dm_TOP2-4_04.JPG.dat	TOP2-4	YMR271C	#NUM!	#NUM!	status=JK
13	3	1414	20160210_dm_TOP2-4_04.JPG.dat	TOP2-4	YLR115W	0.88992	0.03165
13	4	1222	20160210_dm_TOP2-4_04.JPG.dat	TOP2-4	YLR115W	0.83188	-0.02618
13	5	1863	20160210_dm_TOP2-4_04.JPG.dat	TOP2-4	YBR160W	#NUM!	#NUM!	status=JK
13	6	1616	20160210_dm_TOP2-4_04.JPG.dat	TOP2-4	YBR160W	1.10035	0.02334
13	7	1624	20160210_dm_TOP2-4_04.JPG.dat	TOP2-4	YFR028C	1.12016	0.07654
13	8	1493	20160210_dm_TOP2-4_04.JPG.dat	TOP2-4	YFR028C	1.01042	-0.03279
13	9	1677	20160210_dm_TOP2-4_04.JPG.dat	TOP2-4	YBL084C	1.10135	0.03445
13	10	1649	20160210_dm_TOP2-4_04.JPG.dat	TOP2-4	YBL084C	1.0915	0.02463
13	11	1296	20160210_dm_TOP2-4_04.JPG.dat	TOP2-4	YPR016C	0.89648	-0.1539
13	12	1514	20160210_dm_TOP2-4_04.JPG.dat	TOP2-4	YPR016C	1.0815	0.03045
13	13	1326	20160210_dm_TOP2-4_04.JPG.dat	TOP2-4	YDR416W	0.95646	-0.11261
13	14	1375	20160210_dm_TOP2-4_04.JPG.dat	TOP2-4	YDR416W	0.96549	-0.10361
13	15	1283	20160210_dm_TOP2-4_04.JPG.dat	TOP2-4	YJR042W	0.85013	-0.14225
13	16	1428	20160210_dm_TOP2-4_04.JPG.dat	TOP2-4	YJR042W	0.90946	-0.08313
13	17	338	20160210_dm_TOP2-4_04.JPG.dat	TOP2-4	YNR010W	#NUM!	#NUM!	status=JK
13	18	18	20160210_dm_TOP2-4_04.JPG.dat	TOP2-4	YNR010W	0.01139	0.01135
13	19	961	20160210_dm_TOP2-4_04.JPG.dat	TOP2-4	YDL030W	0.60485	-0.32584
13	20	814	20160210_dm_TOP2-4_04.JPG.dat	TOP2-4	YDL030W	0.53234	-0.39809
13	21	1322	20160210_dm_TOP2-4_04.JPG.dat	TOP2-4	YDL126C	0.89898	-0.0349
13	22	917	20160210_dm_TOP2-4_04.JPG.dat	TOP2-4	YDL126C	0.63285	-0.30007
13	23	2074	20160210_dm_TOP2-4_04.JPG.dat	TOP2-4	YBR110W	1.40458	0.1606
13	24	2276	20160210_dm_TOP2-4_04.JPG.dat	TOP2-4	YBR110W	1.48004	0.23579
13	25	1960	20160210_dm_TOP2-4_04.JPG.dat	TOP2-4	YBR160W	1.22537	0.14791
13	26	1970	20160210_dm_TOP2-4_04.JPG.dat	TOP2-4	YBR160W	1.20646	0.12907
13	27	1320	20160210_dm_TOP2-4_04.JPG.dat	TOP2-4	YOL021C	0.8266	-0.0761
13	28	1495	20160210_dm_TOP2-4_04.JPG.dat	TOP2-4	YOL021C	1.00743	0.10407
13	29	1314	20160210_dm_TOP2-4_04.JPG.dat	TOP2-4	YJL025W	0.96539	0.00686
13	30	1236	20160210_dm_TOP2-4_04.JPG.dat	TOP2-4	YJL025W	0.90423	-0.05408
13	31	1515	20160210_dm_TOP2-4_04.JPG.dat	TOP2-4	YBR236C	1.04605	0.01263
13	32	1450	20160210_dm_TOP2-4_04.JPG.dat	TOP2-4	YBR236C	0.98023	-0.05296
13	33	1716	20160210_dm_TOP2-4_04.JPG.dat	TOP2-4	YDR049W	1.21467	0.19412
13	34	1249	20160210_dm_TOP2-4_04.JPG.dat	TOP2-4	YDR049W	0.8845	-0.13486
13	35	1619	20160210_dm_TOP2-4_04.JPG.dat	TOP2-4	YLR002C	1.09383	0.11247
13	36	1558	20160210_dm_TOP2-4_04.JPG.dat	TOP2-4	YLR002C	1.01336	0.0323
13	37	1735	20160210_dm_TOP2-4_04.JPG.dat	TOP2-4	YHR020W	1.13415	0.02395
13	38	1648	20160210_dm_TOP2-4_04.JPG.dat	TOP2-4	YHR020W	1.09531	-0.01475
13	39	0	20160210_dm_TOP2-4_04.JPG.dat	TOP2-4	YKL145W	0	0
13	40	0	20160210_dm_TOP2-4_04.JPG.dat	TOP2-4	YKL145W	0	0
13	41	1886	20160210_dm_TOP2-4_04.JPG.dat	TOP2-4	YCL016C	1.26132	0.21448
13	42	1712	20160210_dm_TOP2-4_04.JPG.dat	TOP2-4	YCL016C	1.17574	0.12921
13	43	857	20160210_dm_TOP2-4_04.JPG.dat	TOP2-4	YLR200W	#NUM!	#NUM!	status=JK
13	44	1740	20160210_dm_TOP2-4_04.JPG.dat	TOP2-4	YLR200W	1.2246	0.12998
13	45	1941	20160210_dm_TOP2-4_04.JPG.dat	TOP2-4	YJL074C	1.31033	0.16684
13	46	1953	20160210_dm_TOP2-4_04.JPG.dat	TOP2-4	YJL074C	1.16403	0.02107
13	47	2073	20160210_dm_TOP2-4_04.JPG.dat	TOP2-4	YMR271C	1.02267	0.01567
13	48	2392	20160210_dm_TOP2-4_04.JPG.dat	TOP2-4	YMR271C	0.98781	-0.01907
14	1	2235	20160210_dm_TOP2-4_04.JPG.dat	TOP2-4	YMR271C	0.9943	-0.0126
14	2	1900	20160210_dm_TOP2-4_04.JPG.dat	TOP2-4	YMR271C	0.99524	-0.01167
14	3	1463	20160210_dm_TOP2-4_04.JPG.dat	TOP2-4	YLR115W	0.90639	0.04806
14	4	1277	20160210_dm_TOP2-4_04.JPG.dat	TOP2-4	YLR115W	0.85397	-0.00417
14	5	1651	20160210_dm_TOP2-4_04.JPG.dat	TOP2-4	YBR160W	1.09534	0.01835
14	6	1719	20160210_dm_TOP2-4_04.JPG.dat	TOP2-4	YBR160W	1.14647	0.0693
14	7	1541	20160210_dm_TOP2-4_04.JPG.dat	TOP2-4	YFR028C	1.03911	-0.00421
14	8	1055	20160210_dm_TOP2-4_04.JPG.dat	TOP2-4	YFR028C	#NUM!	#NUM!	status=JK
14	9	1747	20160210_dm_TOP2-4_04.JPG.dat	TOP2-4	YBL084C	1.12129	0.05432
14	10	1729	20160210_dm_TOP2-4_04.JPG.dat	TOP2-4	YBL084C	1.12013	0.05317
14	11	1508	20160210_dm_TOP2-4_04.JPG.dat	TOP2-4	YPR016C	1.022	-0.02884
14	12	1545	20160210_dm_TOP2-4_04.JPG.dat	TOP2-4	YPR016C	1.08342	0.03236
14	13	1370	20160210_dm_TOP2-4_04.JPG.dat	TOP2-4	YDR416W	0.97099	-0.09813
14	14	1294	20160210_dm_TOP2-4_04.JPG.dat	TOP2-4	YDR416W	#NUM!	#NUM!	status=JK
14	15	1425	20160210_dm_TOP2-4_04.JPG.dat	TOP2-4	YJR042W	0.92792	-0.06474
14	16	1428	20160210_dm_TOP2-4_04.JPG.dat	TOP2-4	YJR042W	0.89425	-0.09829
14	17	0	20160210_dm_TOP2-4_04.JPG.dat	TOP2-4	YNR010W	0	0
14	18	0	20160210_dm_TOP2-4_04.JPG.dat	TOP2-4	YNR010W	0	0
14	19	889	20160210_dm_TOP2-4_04.JPG.dat	TOP2-4	YDL030W	0.54627	-0.38421
14	20	805	20160210_dm_TOP2-4_04.JPG.dat	TOP2-4	YDL030W	0.51277	-0.41759
14	21	1301	20160210_dm_TOP2-4_04.JPG.dat	TOP2-4	YDL126C	0.86007	-0.07367
14	22	1170	20160210_dm_TOP2-4_04.JPG.dat	TOP2-4	YDL126C	0.78308	-0.15038
14	23	2193	20160210_dm_TOP2-4_04.JPG.dat	TOP2-4	YBR110W	1.43736	0.19326
14	24	0	20160210_dm_TOP2-4_04.JPG.dat	TOP2-4	YBR110W	#NUM!	#NUM!	status=JK
14	25	2246	20160210_dm_TOP2-4_04.JPG.dat	TOP2-4	YBR160W	1.35836	0.28041
14	26	1877	20160210_dm_TOP2-4_04.JPG.dat	TOP2-4	YBR160W	1.11488	0.03782
14	27	1418	20160210_dm_TOP2-4_04.JPG.dat	TOP2-4	YOL021C	0.86457	-0.03827
14	28	1498	20160210_dm_TOP2-4_04.JPG.dat	TOP2-4	YOL021C	0.98724	0.08396
14	29	1452	20160210_dm_TOP2-4_04.JPG.dat	TOP2-4	YJL025W	1.04667	0.08784
14	30	1262	20160210_dm_TOP2-4_04.JPG.dat	TOP2-4	YJL025W	0.90819	-0.05013
14	31	1258	20160210_dm_TOP2-4_04.JPG.dat	TOP2-4	YBR236C	0.8569	-0.17584
14	32	1414	20160210_dm_TOP2-4_04.JPG.dat	TOP2-4	YBR236C	0.9455	-0.08757
14	33	1744	20160210_dm_TOP2-4_04.JPG.dat	TOP2-4	YDR049W	1.22284	0.20226
14	34	953	20160210_dm_TOP2-4_04.JPG.dat	TOP2-4	YDR049W	0.66903	-0.34955
14	35	1686	20160210_dm_TOP2-4_04.JPG.dat	TOP2-4	YLR002C	1.13024	0.14875
14	36	1559	20160210_dm_TOP2-4_04.JPG.dat	TOP2-4	YLR002C	1.00742	0.02638
14	37	1784	20160210_dm_TOP2-4_04.JPG.dat	TOP2-4	YHR020W	1.16003	0.04974
14	38	1879	20160210_dm_TOP2-4_04.JPG.dat	TOP2-4	YHR020W	1.24665	0.13604
14	39	0	20160210_dm_TOP2-4_04.JPG.dat	TOP2-4	YKL145W	0	0
14	40	1599	20160210_dm_TOP2-4_04.JPG.dat	TOP2-4	YKL145W	#NUM!	#NUM!	status=JK
14	41	1772	20160210_dm_TOP2-4_04.JPG.dat	TOP2-4	YCL016C	1.19741	0.1508
14	42	1752	20160210_dm_TOP2-4_04.JPG.dat	TOP2-4	YCL016C	1.21793	0.17124
14	43	1692	20160210_dm_TOP2-4_04.JPG.dat	TOP2-4	YLR200W	1.20959	0.11503
14	44	1774	20160210_dm_TOP2-4_04.JPG.dat	TOP2-4	YLR200W	1.25844	0.16371
14	45	1959	20160210_dm_TOP2-4_04.JPG.dat	TOP2-4	YJL074C	1.32896	0.1854
14	46	2053	20160210_dm_TOP2-4_04.JPG.dat	TOP2-4	YJL074C	1.22636	0.08318
14	47	1838	20160210_dm_TOP2-4_04.JPG.dat	TOP2-4	YMR271C	0.90581	-0.10077
14	48	2261	20160210_dm_TOP2-4_04.JPG.dat	TOP2-4	YMR271C	0.93002	-0.07665
15	1	2322	20160210_dm_TOP2-4_04.JPG.dat	TOP2-4	YMR271C	0.96927	-0.03754
15	2	1927	20160210_dm_TOP2-4_04.JPG.dat	TOP2-4	YMR271C	0.94604	-0.06069
15	3	1617	20160210_dm_TOP2-4_04.JPG.dat	TOP2-4	YER022W	0.93764	-0.11943
15	4	1690	20160210_dm_TOP2-4_04.JPG.dat	TOP2-4	YER022W	1.05731	-0.0002
15	5	1826	20160210_dm_TOP2-4_04.JPG.dat	TOP2-4	YIR010W	1.1332	0.01001
15	6	1717	20160210_dm_TOP2-4_04.JPG.dat	TOP2-4	YIR010W	1.07082	-0.05214
15	7	982	20160210_dm_TOP2-4_04.JPG.dat	TOP2-4	YML098W	0.6185	-0.2541
15	8	1518	20160210_dm_TOP2-4_04.JPG.dat	TOP2-4	YML098W	0.93748	0.06374
15	9	1931	20160210_dm_TOP2-4_04.JPG.dat	TOP2-4	YDL007W	1.15778	0.01939
15	10	1973	20160210_dm_TOP2-4_04.JPG.dat	TOP2-4	YDL007W	1.19456	0.05603
15	11	0	20160210_dm_TOP2-4_04.JPG.dat	TOP2-4	YMR308C	0	0
15	12	0	20160210_dm_TOP2-4_04.JPG.dat	TOP2-4	YMR308C	0	0
15	13	1781	20160210_dm_TOP2-4_04.JPG.dat	TOP2-4	YNR035C	1.1767	0.05136
15	14	1645	20160210_dm_TOP2-4_04.JPG.dat	TOP2-4	YNR035C	1.05583	-0.06907
15	15	2103	20160210_dm_TOP2-4_04.JPG.dat	TOP2-4	YPR103W	1.27319	0.1552
15	16	2293	20160210_dm_TOP2-4_04.JPG.dat	TOP2-4	YPR103W	1.33463	0.21642
15	17	1650	20160210_dm_TOP2-4_04.JPG.dat	TOP2-4	YCR093W	0.95156	-0.08035
15	18	1731	20160210_dm_TOP2-4_04.JPG.dat	TOP2-4	YCR093W	0.99464	-0.03742
15	19	2022	20160210_dm_TOP2-4_04.JPG.dat	TOP2-4	YOR370C	1.14857	0.05434
15	20	1989	20160210_dm_TOP2-4_04.JPG.dat	TOP2-4	YOR370C	1.16923	0.07493
15	21	1906	20160210_dm_TOP2-4_04.JPG.dat	TOP2-4	YDR088C	1.16304	0.09753
15	22	1929	20160210_dm_TOP2-4_04.JPG.dat	TOP2-4	YDR088C	#NUM!	#NUM!	status=JK
15	23	1833	20160210_dm_TOP2-4_04.JPG.dat	TOP2-4	YDR052C	1.10778	0.00121
15	24	1875	20160210_dm_TOP2-4_04.JPG.dat	TOP2-4	YDR052C	1.08724	-0.01925
15	25	2027	20160210_dm_TOP2-4_04.JPG.dat	TOP2-4	YBR004C	#NUM!	#NUM!	status=JK
15	26	1935	20160210_dm_TOP2-4_04.JPG.dat	TOP2-4	YBR004C	1.06331	-0.02761
15	27	1812	20160210_dm_TOP2-4_04.JPG.dat	TOP2-4	YAL001C	1.02573	0.01559
15	28	1730	20160210_dm_TOP2-4_04.JPG.dat	TOP2-4	YAL001C	1.06229	0.05202
15	29	465	20160210_dm_TOP2-4_04.JPG.dat	TOP2-4	YGL097W	0.31316	0.01244
15	30	339	20160210_dm_TOP2-4_04.JPG.dat	TOP2-4	YGL097W	0.22827	-0.07213
15	31	1888	20160210_dm_TOP2-4_04.JPG.dat	TOP2-4	YMR296C	1.20552	0.46454
15	32	799	20160210_dm_TOP2-4_04.JPG.dat	TOP2-4	YMR296C	0.50117	-0.23727
15	33	984	20160210_dm_TOP2-4_04.JPG.dat	TOP2-4	YLR115W	0.64763	-0.20976
15	34	1520	20160210_dm_TOP2-4_04.JPG.dat	TOP2-4	YLR115W	1.00193	0.14325
15	35	1792	20160210_dm_TOP2-4_04.JPG.dat	TOP2-4	YDL190C	1.12799	0.16901
15	36	1750	20160210_dm_TOP2-4_04.JPG.dat	TOP2-4	YDL190C	1.06091	0.10218
15	37	1165	20160210_dm_TOP2-4_04.JPG.dat	TOP2-4	YDL105W	0.71075	-0.20632
15	38	1298	20160210_dm_TOP2-4_04.JPG.dat	TOP2-4	YDL105W	0.81052	-0.1069
15	39	1612	20160210_dm_TOP2-4_04.JPG.dat	TOP2-4	YMR168C	1.01232	0.05753
15	40	0	20160210_dm_TOP2-4_04.JPG.dat	TOP2-4	YMR168C	0	-0.95113
15	41	0	20160210_dm_TOP2-4_04.JPG.dat	TOP2-4	YAL041W	0	-0.86707
15	42	0	20160210_dm_TOP2-4_04.JPG.dat	TOP2-4	YAL041W	0	-0.86707
15	43	1447	20160210_dm_TOP2-4_04.JPG.dat	TOP2-4	YGR006W	0.98382	0.56569
15	44	0	20160210_dm_TOP2-4_04.JPG.dat	TOP2-4	YGR006W	0	-0.41456
15	45	1057	20160210_dm_TOP2-4_04.JPG.dat	TOP2-4	YFL034C-B	0.68032	-0.13937
15	46	1047	20160210_dm_TOP2-4_04.JPG.dat	TOP2-4	YFL034C-B	0.59275	-0.22663
15	47	2172	20160210_dm_TOP2-4_04.JPG.dat	TOP2-4	YMR271C	1.01183	0.00487
15	48	2372	20160210_dm_TOP2-4_04.JPG.dat	TOP2-4	YMR271C	0.91991	-0.08672
16	1	2334	20160210_dm_TOP2-4_04.JPG.dat	TOP2-4	YMR271C	0.98881	-0.01808
16	2	1863	20160210_dm_TOP2-4_04.JPG.dat	TOP2-4	YMR271C	0.928	-0.07867
16	3	1692	20160210_dm_TOP2-4_04.JPG.dat	TOP2-4	YER022W	0.99468	-0.0626
16	4	1689	20160210_dm_TOP2-4_04.JPG.dat	TOP2-4	YER022W	1.07087	0.01332
16	5	2025	20160210_dm_TOP2-4_04.JPG.dat	TOP2-4	YIR010W	1.27414	0.15044
16	6	1943	20160210_dm_TOP2-4_04.JPG.dat	TOP2-4	YIR010W	1.22793	0.1044
16	7	1517	20160210_dm_TOP2-4_04.JPG.dat	TOP2-4	YML098W	0.96793	0.09407
16	8	1358	20160210_dm_TOP2-4_04.JPG.dat	TOP2-4	YML098W	0.84973	-0.0237
16	9	2098	20160210_dm_TOP2-4_04.JPG.dat	TOP2-4	YDL007W	1.27516	0.13634
16	10	1753	20160210_dm_TOP2-4_04.JPG.dat	TOP2-4	YDL007W	1.07674	-0.06137
16	11	0	20160210_dm_TOP2-4_04.JPG.dat	TOP2-4	YMR308C	0	0
16	12	0	20160210_dm_TOP2-4_04.JPG.dat	TOP2-4	YMR308C	0	0
16	13	2078	20160210_dm_TOP2-4_04.JPG.dat	TOP2-4	YNR035C	1.38624	0.26014
16	14	1778	20160210_dm_TOP2-4_04.JPG.dat	TOP2-4	YNR035C	1.14902	0.02378
16	15	1965	20160210_dm_TOP2-4_04.JPG.dat	TOP2-4	YPR103W	1.19605	0.07834
16	16	1907	20160210_dm_TOP2-4_04.JPG.dat	TOP2-4	YPR103W	1.11408	-0.00333
16	17	1565	20160210_dm_TOP2-4_04.JPG.dat	TOP2-4	YCR093W	0.90424	-0.1275
16	18	1782	20160210_dm_TOP2-4_04.JPG.dat	TOP2-4	YCR093W	1.02332	-0.00885
16	19	1929	20160210_dm_TOP2-4_04.JPG.dat	TOP2-4	YOR370C	#NUM!	#NUM!	status=JK
16	20	1966	20160210_dm_TOP2-4_04.JPG.dat	TOP2-4	YOR370C	1.15129	0.05705
16	21	1900	20160210_dm_TOP2-4_04.JPG.dat	TOP2-4	YDR088C	1.15546	0.08998
16	22	1872	20160210_dm_TOP2-4_04.JPG.dat	TOP2-4	YDR088C	1.15179	0.08632
16	23	1886	20160210_dm_TOP2-4_04.JPG.dat	TOP2-4	YDR052C	1.13576	0.02908
16	24	1548	20160210_dm_TOP2-4_04.JPG.dat	TOP2-4	YDR052C	#NUM!	#NUM!	status=JK
16	25	1865	20160210_dm_TOP2-4_04.JPG.dat	TOP2-4	YBR004C	1.03895	-0.05189
16	26	1911	20160210_dm_TOP2-4_04.JPG.dat	TOP2-4	YBR004C	1.04954	-0.04134
16	27	1895	20160210_dm_TOP2-4_04.JPG.dat	TOP2-4	YAL001C	1.07487	0.06455
16	28	1783	20160210_dm_TOP2-4_04.JPG.dat	TOP2-4	YAL001C	1.09993	0.08953
16	29	425	20160210_dm_TOP2-4_04.JPG.dat	TOP2-4	YGL097W	0.28799	-0.01264
16	30	0	20160210_dm_TOP2-4_04.JPG.dat	TOP2-4	YGL097W	#NUM!	#NUM!	status=JK
16	31	723	20160210_dm_TOP2-4_04.JPG.dat	TOP2-4	YMR296C	0.46554	-0.27276
16	32	1673	20160210_dm_TOP2-4_04.JPG.dat	TOP2-4	YMR296C	1.06003	0.31957
16	33	1227	20160210_dm_TOP2-4_04.JPG.dat	TOP2-4	YLR115W	0.81594	-0.04206
16	34	1565	20160210_dm_TOP2-4_04.JPG.dat	TOP2-4	YLR115W	1.04278	0.18396
16	35	1813	20160210_dm_TOP2-4_04.JPG.dat	TOP2-4	YDL190C	1.15463	0.19556
16	36	1700	20160210_dm_TOP2-4_04.JPG.dat	TOP2-4	YDL190C	1.04333	0.08466
16	37	1043	20160210_dm_TOP2-4_04.JPG.dat	TOP2-4	YDL105W	0.64464	-0.27218
16	38	1450	20160210_dm_TOP2-4_04.JPG.dat	TOP2-4	YDL105W	0.91869	0.00087
16	39	0	20160210_dm_TOP2-4_04.JPG.dat	TOP2-4	YMR168C	0	-0.95113
16	40	1266	20160210_dm_TOP2-4_04.JPG.dat	TOP2-4	YMR168C	0.82288	-0.13124
16	41	0	20160210_dm_TOP2-4_04.JPG.dat	TOP2-4	YAL041W	0	-0.86707
16	42	0	20160210_dm_TOP2-4_04.JPG.dat	TOP2-4	YAL041W	0	-0.86707
16	43	0	20160210_dm_TOP2-4_04.JPG.dat	TOP2-4	YGR006W	0	-0.41456
16	44	1320	20160210_dm_TOP2-4_04.JPG.dat	TOP2-4	YGR006W	0.90873	0.49088
16	45	1211	20160210_dm_TOP2-4_04.JPG.dat	TOP2-4	YFL034C-B	0.79555	-0.02456
16	46	1017	20160210_dm_TOP2-4_04.JPG.dat	TOP2-4	YFL034C-B	0.58708	-0.23228
16	47	2176	20160210_dm_TOP2-4_04.JPG.dat	TOP2-4	YMR271C	1.03245	0.02541
16	48	2365	20160210_dm_TOP2-4_04.JPG.dat	TOP2-4	YMR271C	0.93178	-0.0749
17	1	2115	20160210_dm_TOP2-4_04.JPG.dat	TOP2-4	YMR271C	0.93248	-0.0742
17	2	1777	20160210_dm_TOP2-4_04.JPG.dat	TOP2-4	YMR271C	0.92151	-0.08513
17	3	1480	20160210_dm_TOP2-4_04.JPG.dat	TOP2-4	YDR228C	0.90573	-0.1589
17	4	1517	20160210_dm_TOP2-4_04.JPG.dat	TOP2-4	YDR228C	1.00165	-0.06333
17	5	0	20160210_dm_TOP2-4_04.JPG.dat	TOP2-4	YER133W	0	-0.9088
17	6	0	20160210_dm_TOP2-4_04.JPG.dat	TOP2-4	YER133W	0	-0.9088
17	7	1935	20160210_dm_TOP2-4_04.JPG.dat	TOP2-4	YMR013C	1.28636	0.09837
17	8	1829	20160210_dm_TOP2-4_04.JPG.dat	TOP2-4	YMR013C	1.19255	0.0049
17	9	1768	20160210_dm_TOP2-4_04.JPG.dat	TOP2-4	YIL022W	1.12045	-0.05267
17	10	2190	20160210_dm_TOP2-4_04.JPG.dat	TOP2-4	YIL022W	1.40317	0.22903
17	11	33	20160210_dm_TOP2-4_04.JPG.dat	TOP2-4	YOR174W	0.02206	0.02198
17	12	0	20160210_dm_TOP2-4_04.JPG.dat	TOP2-4	YOR174W	0	0
17	13	2066	20160210_dm_TOP2-4_04.JPG.dat	TOP2-4	YBR060C	#NUM!	#NUM!	status=JK
17	14	1805	20160210_dm_TOP2-4_04.JPG.dat	TOP2-4	YBR060C	1.20822	0.04651
17	15	879	20160210_dm_TOP2-4_04.JPG.dat	TOP2-4	YDR062W	0.55389	0.06009
17	16	1838	20160210_dm_TOP2-4_04.JPG.dat	TOP2-4	YDR062W	1.11162	0.61581
17	17	1683	20160210_dm_TOP2-4_04.JPG.dat	TOP2-4	YBL097W	1.00619	-0.02135
17	18	1701	20160210_dm_TOP2-4_04.JPG.dat	TOP2-4	YBL097W	1.00974	-0.01782
17	19	1903	20160210_dm_TOP2-4_04.JPG.dat	TOP2-4	YDR463W	1.11156	0.13798
17	20	1748	20160210_dm_TOP2-4_04.JPG.dat	TOP2-4	YDR463W	1.05355	0.08018
17	21	1350	20160210_dm_TOP2-4_04.JPG.dat	TOP2-4	YML032C	0.84497	0.01093
17	22	1246	20160210_dm_TOP2-4_04.JPG.dat	TOP2-4	YML032C	0.78855	-0.04529
17	23	531	20160210_dm_TOP2-4_04.JPG.dat	TOP2-4	YGR218W	0.32869	-0.33326
17	24	1330	20160210_dm_TOP2-4_04.JPG.dat	TOP2-4	YGR218W	0.78942	0.1258
17	25	1660	20160210_dm_TOP2-4_04.JPG.dat	TOP2-4	YDR016C	0.94861	-0.06721
17	26	1719	20160210_dm_TOP2-4_04.JPG.dat	TOP2-4	YDR016C	0.96814	-0.04775
17	27	1653	20160210_dm_TOP2-4_04.JPG.dat	TOP2-4	YNL001W	0.96152	-0.01996
17	28	1864	20160210_dm_TOP2-4_04.JPG.dat	TOP2-4	YNL001W	1.1807	0.19843
17	29	1248	20160210_dm_TOP2-4_04.JPG.dat	TOP2-4	YMR227C	0.86951	0.10839
17	30	780	20160210_dm_TOP2-4_04.JPG.dat	TOP2-4	YMR227C	0.54401	-0.21593
17	31	2347	20160210_dm_TOP2-4_04.JPG.dat	TOP2-4	YOL135C	#NUM!	#NUM!	status=JK
17	32	1359	20160210_dm_TOP2-4_04.JPG.dat	TOP2-4	YOL135C	0.88615	-0.03997
17	33	814	20160210_dm_TOP2-4_04.JPG.dat	TOP2-4	YNL153C	0.55704	-0.28795
17	34	836	20160210_dm_TOP2-4_04.JPG.dat	TOP2-4	YNL153C	0.57347	-0.27158
17	35	1760	20160210_dm_TOP2-4_04.JPG.dat	TOP2-4	YBL034C	1.15435	0.10948
17	36	1985	20160210_dm_TOP2-4_04.JPG.dat	TOP2-4	YBL034C	1.25468	0.20944
17	37	1678	20160210_dm_TOP2-4_04.JPG.dat	TOP2-4	YGR075C	1.0689	-0.06455
17	38	2040	20160210_dm_TOP2-4_04.JPG.dat	TOP2-4	YGR075C	1.33297	0.19856
17	39	1063	20160210_dm_TOP2-4_04.JPG.dat	TOP2-4	YAL041W	#NUM!	#NUM!	status=JK
17	40	1812	20160210_dm_TOP2-4_04.JPG.dat	TOP2-4	YAL041W	1.21999	0.34851
17	41	0	20160210_dm_TOP2-4_04.JPG.dat	TOP2-4	YLR459W	0	0
17	42	0	20160210_dm_TOP2-4_04.JPG.dat	TOP2-4	YLR459W	0	0
17	43	1955	20160210_dm_TOP2-4_04.JPG.dat	TOP2-4	YIL144W	1.41099	0.24383
17	44	1811	20160210_dm_TOP2-4_04.JPG.dat	TOP2-4	YIL144W	1.29315	0.12641
17	45	985	20160210_dm_TOP2-4_04.JPG.dat	TOP2-4	YDR182W	0.67127	-0.45566
17	46	0	20160210_dm_TOP2-4_04.JPG.dat	TOP2-4	YDR182W	0	-1.1245
17	47	2220	20160210_dm_TOP2-4_04.JPG.dat	TOP2-4	YMR271C	1.09223	0.08498
17	48	2464	20160210_dm_TOP2-4_04.JPG.dat	TOP2-4	YMR271C	1.00584	-0.00111
18	1	2256	20160210_dm_TOP2-4_04.JPG.dat	TOP2-4	YMR271C	0.99189	-0.015
18	2	1889	20160210_dm_TOP2-4_04.JPG.dat	TOP2-4	YMR271C	0.97758	-0.02926
18	3	1560	20160210_dm_TOP2-4_04.JPG.dat	TOP2-4	YDR228C	0.95362	-0.11118
18	4	1596	20160210_dm_TOP2-4_04.JPG.dat	TOP2-4	YDR228C	1.05359	-0.01158
18	5	0	20160210_dm_TOP2-4_04.JPG.dat	TOP2-4	YER133W	0	-0.9088
18	6	762	20160210_dm_TOP2-4_04.JPG.dat	TOP2-4	YER133W	#NUM!	#NUM!	status=JK
18	7	1946	20160210_dm_TOP2-4_04.JPG.dat	TOP2-4	YMR013C	1.29712	0.10909
18	8	2125	20160210_dm_TOP2-4_04.JPG.dat	TOP2-4	YMR013C	1.39125	0.20288
18	9	1825	20160210_dm_TOP2-4_04.JPG.dat	TOP2-4	YIL022W	1.16242	-0.01085
18	10	1990	20160210_dm_TOP2-4_04.JPG.dat	TOP2-4	YIL022W	1.28191	0.10821
18	11	0	20160210_dm_TOP2-4_04.JPG.dat	TOP2-4	YOR174W	0	0
18	12	290	20160210_dm_TOP2-4_04.JPG.dat	TOP2-4	YOR174W	#NUM!	#NUM!	status=JK
18	13	1720	20160210_dm_TOP2-4_04.JPG.dat	TOP2-4	YBR060C	1.19387	0.03222
18	14	1893	20160210_dm_TOP2-4_04.JPG.dat	TOP2-4	YBR060C	1.26798	0.10605
18	15	237	20160210_dm_TOP2-4_04.JPG.dat	TOP2-4	YDR062W	0.14933	-0.34301
18	16	504	20160210_dm_TOP2-4_04.JPG.dat	TOP2-4	YDR062W	0.3048	-0.18809
18	17	1746	20160210_dm_TOP2-4_04.JPG.dat	TOP2-4	YBL097W	1.04301	0.01533
18	18	1751	20160210_dm_TOP2-4_04.JPG.dat	TOP2-4	YBL097W	1.03828	0.01062
18	19	1781	20160210_dm_TOP2-4_04.JPG.dat	TOP2-4	YDR463W	1.03838	0.06506
18	20	1955	20160210_dm_TOP2-4_04.JPG.dat	TOP2-4	YDR463W	1.17504	0.20123
18	21	1260	20160210_dm_TOP2-4_04.JPG.dat	TOP2-4	YML032C	0.78704	-0.04679
18	22	1299	20160210_dm_TOP2-4_04.JPG.dat	TOP2-4	YML032C	0.81988	-0.01408
18	23	0	20160210_dm_TOP2-4_04.JPG.dat	TOP2-4	YGR218W	0	-0.66076
18	24	1832	20160210_dm_TOP2-4_04.JPG.dat	TOP2-4	YGR218W	1.08262	0.41794
18	25	1876	20160210_dm_TOP2-4_04.JPG.dat	TOP2-4	YDR016C	#NUM!	#NUM!	status=JK
18	26	1763	20160210_dm_TOP2-4_04.JPG.dat	TOP2-4	YDR016C	0.98595	-0.03
18	27	1785	20160210_dm_TOP2-4_04.JPG.dat	TOP2-4	YNL001W	1.02965	0.04792
18	28	1706	20160210_dm_TOP2-4_04.JPG.dat	TOP2-4	YNL001W	1.06971	0.08784
18	29	983	20160210_dm_TOP2-4_04.JPG.dat	TOP2-4	YMR227C	0.67694	-0.08347
18	30	856	20160210_dm_TOP2-4_04.JPG.dat	TOP2-4	YMR227C	0.58891	-0.17119
18	31	1360	20160210_dm_TOP2-4_04.JPG.dat	TOP2-4	YOL135C	0.88832	-0.03781
18	32	1279	20160210_dm_TOP2-4_04.JPG.dat	TOP2-4	YOL135C	0.8218	-0.1041
18	33	284	20160210_dm_TOP2-4_04.JPG.dat	TOP2-4	YNL153C	0.19142	-0.65225
18	34	1138	20160210_dm_TOP2-4_04.JPG.dat	TOP2-4	YNL153C	0.76882	-0.07694
18	35	992	20160210_dm_TOP2-4_04.JPG.dat	TOP2-4	YBL034C	#NUM!	#NUM!	status=JK
18	36	1793	20160210_dm_TOP2-4_04.JPG.dat	TOP2-4	YBL034C	1.11662	0.07189
18	37	1772	20160210_dm_TOP2-4_04.JPG.dat	TOP2-4	YGR075C	1.11412	-0.0195
18	38	2131	20160210_dm_TOP2-4_04.JPG.dat	TOP2-4	YGR075C	1.37545	0.24088
18	39	1823	20160210_dm_TOP2-4_04.JPG.dat	TOP2-4	YAL041W	1.19227	0.32088
18	40	1783	20160210_dm_TOP2-4_04.JPG.dat	TOP2-4	YAL041W	1.1898	0.31843
18	41	0	20160210_dm_TOP2-4_04.JPG.dat	TOP2-4	YLR459W	0	0
18	42	0	20160210_dm_TOP2-4_04.JPG.dat	TOP2-4	YLR459W	0	0
18	43	1763	20160210_dm_TOP2-4_04.JPG.dat	TOP2-4	YIL144W	1.26307	0.09644
18	44	1559	20160210_dm_TOP2-4_04.JPG.dat	TOP2-4	YIL144W	1.10526	-0.0608
18	45	1226	20160210_dm_TOP2-4_04.JPG.dat	TOP2-4	YDR182W	0.82961	-0.29789
18	46	799	20160210_dm_TOP2-4_04.JPG.dat	TOP2-4	YDR182W	0.47492	-0.6513
18	47	2260	20160210_dm_TOP2-4_04.JPG.dat	TOP2-4	YMR271C	1.10366	0.09636
18	48	2441	20160210_dm_TOP2-4_04.JPG.dat	TOP2-4	YMR271C	0.98796	-0.01892
19	1	2102	20160210_dm_TOP2-4_04.JPG.dat	TOP2-4	YMR271C	0.96232	-0.04446
19	2	1851	20160210_dm_TOP2-4_04.JPG.dat	TOP2-4	YMR271C	0.99802	-0.0089
19	3	1211	20160210_dm_TOP2-4_04.JPG.dat	TOP2-4	YNL247W	0.7719	-0.22255
19	4	1288	20160210_dm_TOP2-4_04.JPG.dat	TOP2-4	YNL247W	0.88804	-0.10683
19	5	0	20160210_dm_TOP2-4_04.JPG.dat	TOP2-4	YPL252C	0	0
19	6	0	20160210_dm_TOP2-4_04.JPG.dat	TOP2-4	YPL252C	0	0
19	7	1737	20160210_dm_TOP2-4_04.JPG.dat	TOP2-4	YLR215C	1.2161	-0.03573
19	8	0	20160210_dm_TOP2-4_04.JPG.dat	TOP2-4	YLR215C	#NUM!	#NUM!	status=JK
19	9	0	20160210_dm_TOP2-4_04.JPG.dat	TOP2-4	YOR046C	0	0
19	10	234	20160210_dm_TOP2-4_04.JPG.dat	TOP2-4	YOR046C	#NUM!	#NUM!	status=JK
19	11	1490	20160210_dm_TOP2-4_04.JPG.dat	TOP2-4	YNL153C	1.06177	0.21495
19	12	1388	20160210_dm_TOP2-4_04.JPG.dat	TOP2-4	YNL153C	1.01863	0.17197
19	13	1100	20160210_dm_TOP2-4_04.JPG.dat	TOP2-4	YOL081W	0.80984	-0.16891
19	14	1376	20160210_dm_TOP2-4_04.JPG.dat	TOP2-4	YOL081W	0.97679	-0.00257
19	15	1808	20160210_dm_TOP2-4_04.JPG.dat	TOP2-4	YML114C	1.20741	0.09346
19	16	1776	20160210_dm_TOP2-4_04.JPG.dat	TOP2-4	YML114C	1.13829	0.02459
19	17	1896	20160210_dm_TOP2-4_04.JPG.dat	TOP2-4	YFL039C	1.19966	0.35002
19	18	1811	20160210_dm_TOP2-4_04.JPG.dat	TOP2-4	YFL039C	1.13594	0.28653
19	19	1701	20160210_dm_TOP2-4_04.JPG.dat	TOP2-4	YAL002W	1.04663	-0.03051
19	20	1989	20160210_dm_TOP2-4_04.JPG.dat	TOP2-4	YAL002W	1.25901	0.1811
19	21	2076	20160210_dm_TOP2-4_04.JPG.dat	TOP2-4	YDR315C	1.36411	0.22801
19	22	1958	20160210_dm_TOP2-4_04.JPG.dat	TOP2-4	YDR315C	1.3003	0.16443
19	23	1636	20160210_dm_TOP2-4_04.JPG.dat	TOP2-4	YGL163C	1.06182	0.06755
19	24	1540	20160210_dm_TOP2-4_04.JPG.dat	TOP2-4	YGL163C	0.95528	-0.03861
19	25	1813	20160210_dm_TOP2-4_04.JPG.dat	TOP2-4	YLR089C	1.07902	0.17062
19	26	1122	20160210_dm_TOP2-4_04.JPG.dat	TOP2-4	YLR089C	#NUM!	#NUM!	status=JK
19	27	1476	20160210_dm_TOP2-4_04.JPG.dat	TOP2-4	YLR222C	0.88893	0.03021
19	28	1376	20160210_dm_TOP2-4_04.JPG.dat	TOP2-4	YLR222C	0.89866	0.0399
19	29	2210	20160210_dm_TOP2-4_04.JPG.dat	TOP2-4	YDL097C	1.58186	0.41332
19	30	1436	20160210_dm_TOP2-4_04.JPG.dat	TOP2-4	YDL097C	1.02481	-0.14171
19	31	1905	20160210_dm_TOP2-4_04.JPG.dat	TOP2-4	YJR076C	1.28833	0.2947
19	32	1342	20160210_dm_TOP2-4_04.JPG.dat	TOP2-4	YJR076C	0.89178	-0.10041
19	33	1929	20160210_dm_TOP2-4_04.JPG.dat	TOP2-4	YKL052C	1.34373	0.18749
19	34	996	20160210_dm_TOP2-4_04.JPG.dat	TOP2-4	YKL052C	#NUM!	#NUM!	status=JK
19	35	1504	20160210_dm_TOP2-4_04.JPG.dat	TOP2-4	YCR077C	1.00316	-0.03424
19	36	1129	20160210_dm_TOP2-4_04.JPG.dat	TOP2-4	YCR077C	0.72597	-0.31042
19	37	1745	20160210_dm_TOP2-4_04.JPG.dat	TOP2-4	YFR032C-A	1.13427	0.16058
19	38	1784	20160210_dm_TOP2-4_04.JPG.dat	TOP2-4	YFR032C-A	1.19035	0.21646
19	39	1050	20160210_dm_TOP2-4_04.JPG.dat	TOP2-4	YFL034C-B	0.71001	-0.10979
19	40	1430	20160210_dm_TOP2-4_04.JPG.dat	TOP2-4	YFL034C-B	0.98738	0.16657
19	41	1230	20160210_dm_TOP2-4_04.JPG.dat	TOP2-4	YKR037C	0.86095	-0.1203
19	42	1238	20160210_dm_TOP2-4_04.JPG.dat	TOP2-4	YKR037C	0.89633	-0.08505
19	43	2052	20160210_dm_TOP2-4_04.JPG.dat	TOP2-4	YER083C	1.5248	0.88641
19	44	0	20160210_dm_TOP2-4_04.JPG.dat	TOP2-4	YER083C	0	-0.63287
19	45	1210	20160210_dm_TOP2-4_04.JPG.dat	TOP2-4	YLL003W	0.85006	-0.17584
19	46	773	20160210_dm_TOP2-4_04.JPG.dat	TOP2-4	YLL003W	0.47718	-0.54737
19	47	2234	20160210_dm_TOP2-4_04.JPG.dat	TOP2-4	YMR271C	1.13387	0.12646
19	48	2464	20160210_dm_TOP2-4_04.JPG.dat	TOP2-4	YMR271C	1.03636	0.02931
20	1	2114	20160210_dm_TOP2-4_04.JPG.dat	TOP2-4	YMR271C	0.97756	-0.02928
20	2	1732	20160210_dm_TOP2-4_04.JPG.dat	TOP2-4	YMR271C	0.94439	-0.06234
20	3	1169	20160210_dm_TOP2-4_04.JPG.dat	TOP2-4	YNL247W	0.75459	-0.2398
20	4	1268	20160210_dm_TOP2-4_04.JPG.dat	TOP2-4	YNL247W	0.88699	-0.10788
20	5	0	20160210_dm_TOP2-4_04.JPG.dat	TOP2-4	YPL252C	0	0
20	6	0	20160210_dm_TOP2-4_04.JPG.dat	TOP2-4	YPL252C	0	0
20	7	1885	20160210_dm_TOP2-4_04.JPG.dat	TOP2-4	YLR215C	1.34757	0.09526
20	8	1307	20160210_dm_TOP2-4_04.JPG.dat	TOP2-4	YLR215C	0.92188	-0.32888
20	9	0	20160210_dm_TOP2-4_04.JPG.dat	TOP2-4	YOR046C	0	0
20	10	0	20160210_dm_TOP2-4_04.JPG.dat	TOP2-4	YOR046C	0	0
20	11	1346	20160210_dm_TOP2-4_04.JPG.dat	TOP2-4	YNL153C	0.98524	0.1387
20	12	1328	20160210_dm_TOP2-4_04.JPG.dat	TOP2-4	YNL153C	1.00171	0.15511
20	13	1222	20160210_dm_TOP2-4_04.JPG.dat	TOP2-4	YOL081W	0.92485	-0.05432
20	14	1109	20160210_dm_TOP2-4_04.JPG.dat	TOP2-4	YOL081W	0.80996	-0.16879
20	15	1780	20160210_dm_TOP2-4_04.JPG.dat	TOP2-4	YML114C	1.22549	0.11147
20	16	1747	20160210_dm_TOP2-4_04.JPG.dat	TOP2-4	YML114C	1.15513	0.04136
20	17	1025	20160210_dm_TOP2-4_04.JPG.dat	TOP2-4	YFL039C	0.66964	-0.17808
20	18	894	20160210_dm_TOP2-4_04.JPG.dat	TOP2-4	YFL039C	0.5794	-0.268
20	19	1609	20160210_dm_TOP2-4_04.JPG.dat	TOP2-4	YAL002W	1.02303	-0.05403
20	20	1716	20160210_dm_TOP2-4_04.JPG.dat	TOP2-4	YAL002W	1.12237	0.04495
20	21	1592	20160210_dm_TOP2-4_04.JPG.dat	TOP2-4	YDR315C	#NUM!	#NUM!	status=JK
20	22	1869	20160210_dm_TOP2-4_04.JPG.dat	TOP2-4	YDR315C	1.28225	0.14644
20	23	1315	20160210_dm_TOP2-4_04.JPG.dat	TOP2-4	YGL163C	0.881	-0.11262
20	24	1734	20160210_dm_TOP2-4_04.JPG.dat	TOP2-4	YGL163C	1.10805	0.11361
20	25	1849	20160210_dm_TOP2-4_04.JPG.dat	TOP2-4	YLR089C	1.13102	0.22243
20	26	1783	20160210_dm_TOP2-4_04.JPG.dat	TOP2-4	YLR089C	1.06974	0.16138
20	27	1399	20160210_dm_TOP2-4_04.JPG.dat	TOP2-4	YLR222C	0.86304	0.00441
20	28	977	20160210_dm_TOP2-4_04.JPG.dat	TOP2-4	YLR222C	#NUM!	#NUM!	status=JK
20	29	2305	20160210_dm_TOP2-4_04.JPG.dat	TOP2-4	YDL097C	1.68195	0.51305
20	30	1916	20160210_dm_TOP2-4_04.JPG.dat	TOP2-4	YDL097C	1.39071	0.22286
20	31	1571	20160210_dm_TOP2-4_04.JPG.dat	TOP2-4	YJR076C	1.07864	0.08577
20	32	1908	20160210_dm_TOP2-4_04.JPG.dat	TOP2-4	YJR076C	1.28536	0.29174
20	33	2088	20160210_dm_TOP2-4_04.JPG.dat	TOP2-4	YKL052C	1.47196	0.31526
20	34	1997	20160210_dm_TOP2-4_04.JPG.dat	TOP2-4	YKL052C	1.41175	0.25527
20	35	1364	20160210_dm_TOP2-4_04.JPG.dat	TOP2-4	YCR077C	0.92063	-0.11647
20	36	1043	20160210_dm_TOP2-4_04.JPG.dat	TOP2-4	YCR077C	0.67797	-0.35825
20	37	1559	20160210_dm_TOP2-4_04.JPG.dat	TOP2-4	YFR032C-A	1.02373	0.05044
20	38	1519	20160210_dm_TOP2-4_04.JPG.dat	TOP2-4	YFR032C-A	1.02382	0.05053
20	39	0	20160210_dm_TOP2-4_04.JPG.dat	TOP2-4	YFL034C-B	0	-0.81723
20	40	0	20160210_dm_TOP2-4_04.JPG.dat	TOP2-4	YFL034C-B	0	-0.81723
20	41	1586	20160210_dm_TOP2-4_04.JPG.dat	TOP2-4	YKR037C	1.12097	0.13878
20	42	1522	20160210_dm_TOP2-4_04.JPG.dat	TOP2-4	YKR037C	1.1142	0.13203
20	43	357	20160210_dm_TOP2-4_04.JPG.dat	TOP2-4	YER083C	0.26825	-0.36559
20	44	1108	20160210_dm_TOP2-4_04.JPG.dat	TOP2-4	YER083C	0.82363	0.18778
20	45	2631	20160210_dm_TOP2-4_04.JPG.dat	TOP2-4	YLL003W	1.86758	0.838
20	46	257	20160210_dm_TOP2-4_04.JPG.dat	TOP2-4	YLL003W	0.16026	-0.86314
20	47	2214	20160210_dm_TOP2-4_04.JPG.dat	TOP2-4	YMR271C	1.13611	0.1287
20	48	2361	20160210_dm_TOP2-4_04.JPG.dat	TOP2-4	YMR271C	1.00455	-0.0024
21	1	2256	20160210_dm_TOP2-4_04.JPG.dat	TOP2-4	YMR271C	0.96684	-0.03997
21	2	1902	20160210_dm_TOP2-4_04.JPG.dat	TOP2-4	YMR271C	0.96287	-0.04392
21	3	1706	20160210_dm_TOP2-4_04.JPG.dat	TOP2-4	YGR253C	1.02456	-0.03192
21	4	1732	20160210_dm_TOP2-4_04.JPG.dat	TOP2-4	YGR253C	1.1298	0.07293
21	5	1790	20160210_dm_TOP2-4_04.JPG.dat	TOP2-4	YML125C	1.16662	0.05786
21	6	1839	20160210_dm_TOP2-4_04.JPG.dat	TOP2-4	YML125C	1.21127	0.10234
21	7	1324	20160210_dm_TOP2-4_04.JPG.dat	TOP2-4	YKR082W	0.88754	-0.17892
21	8	1713	20160210_dm_TOP2-4_04.JPG.dat	TOP2-4	YKR082W	1.13422	0.06687
21	9	1853	20160210_dm_TOP2-4_04.JPG.dat	TOP2-4	YKR084C	1.19923	0.05004
21	10	1748	20160210_dm_TOP2-4_04.JPG.dat	TOP2-4	YKR084C	1.14922	0.00021
21	11	1558	20160210_dm_TOP2-4_04.JPG.dat	TOP2-4	YKL060C	1.07168	0.02421
21	12	1420	20160210_dm_TOP2-4_04.JPG.dat	TOP2-4	YKL060C	1.00738	-0.03987
21	13	1499	20160210_dm_TOP2-4_04.JPG.dat	TOP2-4	YHR036W	#NUM!	#NUM!	status=JK
21	14	1031	20160210_dm_TOP2-4_04.JPG.dat	TOP2-4	YHR036W	0.71029	-0.15434
21	15	1775	20160210_dm_TOP2-4_04.JPG.dat	TOP2-4	YHR088W	1.1571	0.18939
21	16	1451	20160210_dm_TOP2-4_04.JPG.dat	TOP2-4	YHR088W	0.91117	-0.05565
21	17	1574	20160210_dm_TOP2-4_04.JPG.dat	TOP2-4	YPL228W	0.97853	-0.02604
21	18	1688	20160210_dm_TOP2-4_04.JPG.dat	TOP2-4	YPL228W	1.04337	0.03856
21	19	1808	20160210_dm_TOP2-4_04.JPG.dat	TOP2-4	YOR259C	1.09805	-0.00049
21	20	2017	20160210_dm_TOP2-4_04.JPG.dat	TOP2-4	YOR259C	1.2609	0.16177
21	21	75	20160210_dm_TOP2-4_04.JPG.dat	TOP2-4	YNL102W	0.04863	-0.03977
21	22	145	20160210_dm_TOP2-4_04.JPG.dat	TOP2-4	YNL102W	0.09491	0.00634
21	23	1986	20160210_dm_TOP2-4_04.JPG.dat	TOP2-4	YDL020C	1.26716	0.12175
21	24	2056	20160210_dm_TOP2-4_04.JPG.dat	TOP2-4	YDL020C	1.24715	0.10181
21	25	1767	20160210_dm_TOP2-4_04.JPG.dat	TOP2-4	YBR156C	1.02211	-0.05637
21	26	1765	20160210_dm_TOP2-4_04.JPG.dat	TOP2-4	YBR156C	0.99915	-0.07926
21	27	1652	20160210_dm_TOP2-4_04.JPG.dat	TOP2-4	YER093C	0.95932	-0.06281
21	28	1385	20160210_dm_TOP2-4_04.JPG.dat	TOP2-4	YER093C	0.86937	-0.15244
21	29	914	20160210_dm_TOP2-4_04.JPG.dat	TOP2-4	YNL061W	0.62576	-0.12499
21	30	1071	20160210_dm_TOP2-4_04.JPG.dat	TOP2-4	YNL061W	0.72804	-0.02308
21	31	1641	20160210_dm_TOP2-4_04.JPG.dat	TOP2-4	YDL015C	1.05446	0.02846
21	32	1493	20160210_dm_TOP2-4_04.JPG.dat	TOP2-4	YDL015C	0.94083	-0.08476
21	33	1571	20160210_dm_TOP2-4_04.JPG.dat	TOP2-4	YDL003W	1.0346	-0.01322
21	34	1541	20160210_dm_TOP2-4_04.JPG.dat	TOP2-4	YDL003W	1.01915	-0.02861
21	35	1614	20160210_dm_TOP2-4_04.JPG.dat	TOP2-4	YPR190C	1.01866	-0.04959
21	36	2033	20160210_dm_TOP2-4_04.JPG.dat	TOP2-4	YPR190C	1.23444	0.1654
21	37	1175	20160210_dm_TOP2-4_04.JPG.dat	TOP2-4	YFR037C	0.72023	-0.20723
21	38	1320	20160210_dm_TOP2-4_04.JPG.dat	TOP2-4	YFR037C	0.828	-0.09985
21	39	1902	20160210_dm_TOP2-4_04.JPG.dat	TOP2-4	YML098W	1.2055	0.33078
21	40	1464	20160210_dm_TOP2-4_04.JPG.dat	TOP2-4	YML098W	0.94553	0.07176
21	41	1520	20160210_dm_TOP2-4_04.JPG.dat	TOP2-4	YHR190W	0.99509	0.03807
21	42	1752	20160210_dm_TOP2-4_04.JPG.dat	TOP2-4	YHR190W	1.1892	0.23148
21	43	1188	20160210_dm_TOP2-4_04.JPG.dat	TOP2-4	YBR237W	0.82748	-0.33965
21	44	1775	20160210_dm_TOP2-4_04.JPG.dat	TOP2-4	YBR237W	1.22242	0.05386
21	45	127	20160210_dm_TOP2-4_04.JPG.dat	TOP2-4	YKL024C	0.08348	-0.37137
21	46	1357	20160210_dm_TOP2-4_04.JPG.dat	TOP2-4	YKL024C	0.78325	0.32586
21	47	2140	20160210_dm_TOP2-4_04.JPG.dat	TOP2-4	YMR271C	1.01797	0.01098
21	48	2522	20160210_dm_TOP2-4_04.JPG.dat	TOP2-4	YMR271C	0.99604	-0.01087
22	1	2168	20160210_dm_TOP2-4_04.JPG.dat	TOP2-4	YMR271C	0.92262	-0.08402
22	2	1858	20160210_dm_TOP2-4_04.JPG.dat	TOP2-4	YMR271C	0.93524	-0.07145
22	3	1766	20160210_dm_TOP2-4_04.JPG.dat	TOP2-4	YGR253C	1.05644	-0.00016
22	4	1695	20160210_dm_TOP2-4_04.JPG.dat	TOP2-4	YGR253C	1.10315	0.04638
22	5	1668	20160210_dm_TOP2-4_04.JPG.dat	TOP2-4	YML125C	1.08673	-0.02175
22	6	1826	20160210_dm_TOP2-4_04.JPG.dat	TOP2-4	YML125C	1.20491	0.09601
22	7	0	20160210_dm_TOP2-4_04.JPG.dat	TOP2-4	YKR082W	#NUM!	#NUM!	status=JK
22	8	1703	20160210_dm_TOP2-4_04.JPG.dat	TOP2-4	YKR082W	1.13313	0.06579
22	9	1663	20160210_dm_TOP2-4_04.JPG.dat	TOP2-4	YKR084C	1.0822	-0.06657
22	10	1789	20160210_dm_TOP2-4_04.JPG.dat	TOP2-4	YKR084C	1.18399	0.03486
22	11	1556	20160210_dm_TOP2-4_04.JPG.dat	TOP2-4	YKL060C	1.07956	0.03205
22	12	1699	20160210_dm_TOP2-4_04.JPG.dat	TOP2-4	YKL060C	1.21772	0.16971
22	13	1067	20160210_dm_TOP2-4_04.JPG.dat	TOP2-4	YHR036W	0.7694	-0.09544
22	14	891	20160210_dm_TOP2-4_04.JPG.dat	TOP2-4	YHR036W	0.62276	-0.24156
22	15	1667	20160210_dm_TOP2-4_04.JPG.dat	TOP2-4	YHR088W	1.10564	0.13811
22	16	947	20160210_dm_TOP2-4_04.JPG.dat	TOP2-4	YHR088W	0.60713	-0.35859
22	17	1601	20160210_dm_TOP2-4_04.JPG.dat	TOP2-4	YPL228W	1.01849	0.01377
22	18	1112	20160210_dm_TOP2-4_04.JPG.dat	TOP2-4	YPL228W	#NUM!	#NUM!	status=JK
22	19	1775	20160210_dm_TOP2-4_04.JPG.dat	TOP2-4	YOR259C	1.10755	0.00898
22	20	1830	20160210_dm_TOP2-4_04.JPG.dat	TOP2-4	YOR259C	1.1749	0.07608
22	21	1916	20160210_dm_TOP2-4_04.JPG.dat	TOP2-4	YNL102W	#NUM!	#NUM!	status=JK
22	22	0	20160210_dm_TOP2-4_04.JPG.dat	TOP2-4	YNL102W	0	-0.08823
22	23	1848	20160210_dm_TOP2-4_04.JPG.dat	TOP2-4	YDL020C	1.20683	0.06163
22	24	1791	20160210_dm_TOP2-4_04.JPG.dat	TOP2-4	YDL020C	1.10957	-0.03527
22	25	1784	20160210_dm_TOP2-4_04.JPG.dat	TOP2-4	YBR156C	1.05072	-0.02787
22	26	1919	20160210_dm_TOP2-4_04.JPG.dat	TOP2-4	YBR156C	1.10322	0.02444
22	27	1552	20160210_dm_TOP2-4_04.JPG.dat	TOP2-4	YER093C	0.91266	-0.10931
22	28	1087	20160210_dm_TOP2-4_04.JPG.dat	TOP2-4	YER093C	#NUM!	#NUM!	status=JK
22	29	1156	20160210_dm_TOP2-4_04.JPG.dat	TOP2-4	YNL061W	0.79911	0.04774
22	30	775	20160210_dm_TOP2-4_04.JPG.dat	TOP2-4	YNL061W	0.53224	-0.21817
22	31	1672	20160210_dm_TOP2-4_04.JPG.dat	TOP2-4	YDL015C	1.08637	0.06025
22	32	1552	20160210_dm_TOP2-4_04.JPG.dat	TOP2-4	YDL015C	0.98983	-0.03594
22	33	1572	20160210_dm_TOP2-4_04.JPG.dat	TOP2-4	YDL003W	1.04735	-0.00052
22	34	1653	20160210_dm_TOP2-4_04.JPG.dat	TOP2-4	YDL003W	#NUM!	#NUM!	status=JK
22	35	1244	20160210_dm_TOP2-4_04.JPG.dat	TOP2-4	YPR190C	0.79455	-0.27289
22	36	1955	20160210_dm_TOP2-4_04.JPG.dat	TOP2-4	YPR190C	1.20023	0.13132
22	37	1524	20160210_dm_TOP2-4_04.JPG.dat	TOP2-4	YFR037C	0.94302	0.01475
22	38	1395	20160210_dm_TOP2-4_04.JPG.dat	TOP2-4	YFR037C	0.88087	-0.04717
22	39	1589	20160210_dm_TOP2-4_04.JPG.dat	TOP2-4	YML098W	1.00938	0.13537
22	40	1715	20160210_dm_TOP2-4_04.JPG.dat	TOP2-4	YML098W	1.10438	0.23003
22	41	1701	20160210_dm_TOP2-4_04.JPG.dat	TOP2-4	YHR190W	1.1066	0.14918
22	42	1798	20160210_dm_TOP2-4_04.JPG.dat	TOP2-4	YHR190W	1.21232	0.25452
22	43	1696	20160210_dm_TOP2-4_04.JPG.dat	TOP2-4	YBR237W	1.17319	0.00481
22	44	2075	20160210_dm_TOP2-4_04.JPG.dat	TOP2-4	YBR237W	1.41919	0.24991
22	45	0	20160210_dm_TOP2-4_04.JPG.dat	TOP2-4	YKL024C	0	-0.45455
22	46	943	20160210_dm_TOP2-4_04.JPG.dat	TOP2-4	YKL024C	0.5408	0.08429
22	47	2015	20160210_dm_TOP2-4_04.JPG.dat	TOP2-4	YMR271C	0.95371	-0.05305
22	48	2328	20160210_dm_TOP2-4_04.JPG.dat	TOP2-4	YMR271C	0.91631	-0.09031
23	1	2307	20160210_dm_TOP2-4_04.JPG.dat	TOP2-4	YMR271C	0.95124	-0.05551
23	2	2018	20160210_dm_TOP2-4_04.JPG.dat	TOP2-4	YMR271C	0.98588	-0.02099
23	3	1046	20160210_dm_TOP2-4_04.JPG.dat	TOP2-4	YPR162C	0.60883	-0.12218
23	4	1504	20160210_dm_TOP2-4_04.JPG.dat	TOP2-4	YPR162C	0.95397	0.22171
23	5	1676	20160210_dm_TOP2-4_04.JPG.dat	TOP2-4	YBR126C	1.06593	0.11542
23	6	1727	20160210_dm_TOP2-4_04.JPG.dat	TOP2-4	YBR126C	1.11474	0.16405
23	7	1385	20160210_dm_TOP2-4_04.JPG.dat	TOP2-4	YNL222W	0.91398	-0.06517
23	8	0	20160210_dm_TOP2-4_04.JPG.dat	TOP2-4	YNL222W	#NUM!	#NUM!	status=JK
23	9	1447	20160210_dm_TOP2-4_04.JPG.dat	TOP2-4	YHR107C	0.92585	-0.17168
23	10	1545	20160210_dm_TOP2-4_04.JPG.dat	TOP2-4	YHR107C	1.00694	-0.09089
23	11	1372	20160210_dm_TOP2-4_04.JPG.dat	TOP2-4	YKL042W	0.93887	-0.03488
23	12	616	20160210_dm_TOP2-4_04.JPG.dat	TOP2-4	YKL042W	#NUM!	#NUM!	status=JK
23	13	0	20160210_dm_TOP2-4_04.JPG.dat	TOP2-4	YER155C	0	-0.20225
23	14	0	20160210_dm_TOP2-4_04.JPG.dat	TOP2-4	YER155C	0	-0.20225
23	15	1769	20160210_dm_TOP2-4_04.JPG.dat	TOP2-4	YMR117C	1.16672	0.08524
23	16	1769	20160210_dm_TOP2-4_04.JPG.dat	TOP2-4	YMR117C	1.12921	0.04786
23	17	1728	20160210_dm_TOP2-4_04.JPG.dat	TOP2-4	YNL261W	1.09698	0.03586
23	18	1764	20160210_dm_TOP2-4_04.JPG.dat	TOP2-4	YNL261W	1.11897	0.05777
23	19	1502	20160210_dm_TOP2-4_04.JPG.dat	TOP2-4	YGR245C	0.93724	-0.11953
23	20	1535	20160210_dm_TOP2-4_04.JPG.dat	TOP2-4	YGR245C	0.98533	-0.07162
23	21	754	20160210_dm_TOP2-4_04.JPG.dat	TOP2-4	YPL266W	0.50089	-0.28839
23	22	470	20160210_dm_TOP2-4_04.JPG.dat	TOP2-4	YPL266W	0.3144	-0.47421
23	23	383	20160210_dm_TOP2-4_04.JPG.dat	TOP2-4	YLR384C	0.24883	-0.6588
23	24	1474	20160210_dm_TOP2-4_04.JPG.dat	TOP2-4	YLR384C	0.9073	-0.00273
23	25	1962	20160210_dm_TOP2-4_04.JPG.dat	TOP2-4	YOR335C	1.14699	0.11725
23	26	1539	20160210_dm_TOP2-4_04.JPG.dat	TOP2-4	YOR335C	0.87608	-0.15269
23	27	1737	20160210_dm_TOP2-4_04.JPG.dat	TOP2-4	YGR125W	1.00864	0.01363
23	28	1807	20160210_dm_TOP2-4_04.JPG.dat	TOP2-4	YGR125W	1.13039	0.13493
23	29	0	20160210_dm_TOP2-4_04.JPG.dat	TOP2-4	YPR161C	0	0
23	30	0	20160210_dm_TOP2-4_04.JPG.dat	TOP2-4	YPR161C	0	0
23	31	1772	20160210_dm_TOP2-4_04.JPG.dat	TOP2-4	YMR272C	1.13939	-0.04965
23	32	1607	20160210_dm_TOP2-4_04.JPG.dat	TOP2-4	YMR272C	1.01579	-0.1728
23	33	1654	20160210_dm_TOP2-4_04.JPG.dat	TOP2-4	YPL233W	1.09201	-0.20179
23	34	1983	20160210_dm_TOP2-4_04.JPG.dat	TOP2-4	YPL233W	1.31546	0.02085
23	35	2261	20160210_dm_TOP2-4_04.JPG.dat	TOP2-4	YMR100W	1.42912	0.29733
23	36	1918	20160210_dm_TOP2-4_04.JPG.dat	TOP2-4	YMR100W	1.16311	0.03227
23	37	0	20160210_dm_TOP2-4_04.JPG.dat	TOP2-4	YIL126W	0	0
23	38	0	20160210_dm_TOP2-4_04.JPG.dat	TOP2-4	YIL126W	0	0
23	39	2090	20160210_dm_TOP2-4_04.JPG.dat	TOP2-4	YMR236W	1.29529	0.06751
23	40	2140	20160210_dm_TOP2-4_04.JPG.dat	TOP2-4	YMR236W	1.33678	0.10885
23	41	0	20160210_dm_TOP2-4_04.JPG.dat	TOP2-4	YDL145C	0	0
23	42	0	20160210_dm_TOP2-4_04.JPG.dat	TOP2-4	YDL145C	0	0
23	43	1508	20160210_dm_TOP2-4_04.JPG.dat	TOP2-4	YJL148W	1.00308	0.00759
23	44	1278	20160210_dm_TOP2-4_04.JPG.dat	TOP2-4	YJL148W	0.84127	-0.15364
23	45	1751	20160210_dm_TOP2-4_04.JPG.dat	TOP2-4	YFR051C	1.10194	-0.09638
23	46	1497	20160210_dm_TOP2-4_04.JPG.dat	TOP2-4	YFR051C	0.8285	-0.36883
23	47	2165	20160210_dm_TOP2-4_04.JPG.dat	TOP2-4	YMR271C	0.99086	-0.01603
23	48	2413	20160210_dm_TOP2-4_04.JPG.dat	TOP2-4	YMR271C	#NUM!	#NUM!	status=JK
24	1	2368	20160210_dm_TOP2-4_04.JPG.dat	TOP2-4	YMR271C	1.04283	0.03575
24	2	1972	20160210_dm_TOP2-4_04.JPG.dat	TOP2-4	YMR271C	1.03027	0.02324
24	3	1322	20160210_dm_TOP2-4_04.JPG.dat	TOP2-4	YPR162C	0.82415	0.09236
24	4	1179	20160210_dm_TOP2-4_04.JPG.dat	TOP2-4	YPR162C	0.80195	0.07024
24	5	1622	20160210_dm_TOP2-4_04.JPG.dat	TOP2-4	YBR126C	1.10745	0.15678
24	6	1160	20160210_dm_TOP2-4_04.JPG.dat	TOP2-4	YBR126C	#NUM!	#NUM!	status=JK
24	7	1339	20160210_dm_TOP2-4_04.JPG.dat	TOP2-4	YNL222W	0.95055	-0.02873
24	8	1137	20160210_dm_TOP2-4_04.JPG.dat	TOP2-4	YNL222W	0.79946	-0.17928
24	9	1008	20160210_dm_TOP2-4_04.JPG.dat	TOP2-4	YHR107C	0.6941	-0.40259
24	10	1101	20160210_dm_TOP2-4_04.JPG.dat	TOP2-4	YHR107C	0.77242	-0.32456
24	11	1080	20160210_dm_TOP2-4_04.JPG.dat	TOP2-4	YKL042W	0.79559	-0.17764
24	12	1236	20160210_dm_TOP2-4_04.JPG.dat	TOP2-4	YKL042W	0.94205	-0.03172
24	13	618	20160210_dm_TOP2-4_04.JPG.dat	TOP2-4	YER155C	0.47553	0.27156
24	14	389	20160210_dm_TOP2-4_04.JPG.dat	TOP2-4	YER155C	0.29175	0.08845
24	15	1793	20160210_dm_TOP2-4_04.JPG.dat	TOP2-4	YMR117C	1.28242	0.20052
24	16	1821	20160210_dm_TOP2-4_04.JPG.dat	TOP2-4	YMR117C	1.26444	0.1826
24	17	719	20160210_dm_TOP2-4_04.JPG.dat	TOP2-4	YNL261W	#NUM!	#NUM!	status=JK
24	18	1703	20160210_dm_TOP2-4_04.JPG.dat	TOP2-4	YNL261W	1.18154	0.12012
24	19	1577	20160210_dm_TOP2-4_04.JPG.dat	TOP2-4	YGR245C	1.07735	0.02007
24	20	1706	20160210_dm_TOP2-4_04.JPG.dat	TOP2-4	YGR245C	1.19967	0.14194
24	21	977	20160210_dm_TOP2-4_04.JPG.dat	TOP2-4	YPL266W	0.71037	-0.07967
24	22	1422	20160210_dm_TOP2-4_04.JPG.dat	TOP2-4	YPL266W	1.03983	0.24859
24	23	1643	20160210_dm_TOP2-4_04.JPG.dat	TOP2-4	YLR384C	1.16424	0.25329
24	24	1315	20160210_dm_TOP2-4_04.JPG.dat	TOP2-4	YLR384C	0.88122	-0.02871
24	25	949	20160210_dm_TOP2-4_04.JPG.dat	TOP2-4	YOR335C	0.60326	-0.42452
24	26	1847	20160210_dm_TOP2-4_04.JPG.dat	TOP2-4	YOR335C	1.14042	0.1107
24	27	1638	20160210_dm_TOP2-4_04.JPG.dat	TOP2-4	YGR125W	1.02945	0.03437
24	28	1201	20160210_dm_TOP2-4_04.JPG.dat	TOP2-4	YGR125W	0.81272	-0.18158
24	29	0	20160210_dm_TOP2-4_04.JPG.dat	TOP2-4	YPR161C	0	0
24	30	0	20160210_dm_TOP2-4_04.JPG.dat	TOP2-4	YPR161C	0	0
24	31	2327	20160210_dm_TOP2-4_04.JPG.dat	TOP2-4	YMR272C	1.62365	0.43286
24	32	2151	20160210_dm_TOP2-4_04.JPG.dat	TOP2-4	YMR272C	1.47755	0.28729
24	33	2186	20160210_dm_TOP2-4_04.JPG.dat	TOP2-4	YPL233W	1.56995	0.27441
24	34	2101	20160210_dm_TOP2-4_04.JPG.dat	TOP2-4	YPL233W	1.51512	0.21978
24	35	1441	20160210_dm_TOP2-4_04.JPG.dat	TOP2-4	YMR100W	0.98951	-0.14069
24	36	1938	20160210_dm_TOP2-4_04.JPG.dat	TOP2-4	YMR100W	1.27591	0.14467
24	37	0	20160210_dm_TOP2-4_04.JPG.dat	TOP2-4	YIL126W	0	0
24	38	0	20160210_dm_TOP2-4_04.JPG.dat	TOP2-4	YIL126W	0	0
24	39	1943	20160210_dm_TOP2-4_04.JPG.dat	TOP2-4	YMR236W	1.29307	0.0653
24	40	2222	20160210_dm_TOP2-4_04.JPG.dat	TOP2-4	YMR236W	#NUM!	#NUM!	status=JK
24	41	13	20160210_dm_TOP2-4_04.JPG.dat	TOP2-4	YDL145C	0.00868	0.00864
24	42	1948	20160210_dm_TOP2-4_04.JPG.dat	TOP2-4	YDL145C	#NUM!	#NUM!	status=JK
24	43	1362	20160210_dm_TOP2-4_04.JPG.dat	TOP2-4	YJL148W	0.96289	-0.03245
24	44	1299	20160210_dm_TOP2-4_04.JPG.dat	TOP2-4	YJL148W	0.90922	-0.08593
24	45	1971	20160210_dm_TOP2-4_04.JPG.dat	TOP2-4	YFR051C	1.31944	0.12033
24	46	1806	20160210_dm_TOP2-4_04.JPG.dat	TOP2-4	YFR051C	1.0635	-0.13468
24	47	2040	20160210_dm_TOP2-4_04.JPG.dat	TOP2-4	YMR271C	0.99534	-0.01157
24	48	2388	20160210_dm_TOP2-4_04.JPG.dat	TOP2-4	YMR271C	0.97372	-0.03311
25	1	2207	20160210_dm_TOP2-4_04.JPG.dat	TOP2-4	YMR271C	1.11399	0.10666
25	2	1881	20160210_dm_TOP2-4_04.JPG.dat	TOP2-4	YMR271C	1.12654	0.11915
25	3	1489	20160210_dm_TOP2-4_04.JPG.dat	TOP2-4	YDR288W	1.06467	0.06165
25	4	1590	20160210_dm_TOP2-4_04.JPG.dat	TOP2-4	YDR288W	1.24106	0.2374
25	5	0	20160210_dm_TOP2-4_04.JPG.dat	TOP2-4	YJR065C	0	-0.74828
25	6	0	20160210_dm_TOP2-4_04.JPG.dat	TOP2-4	YJR065C	0	-0.74828
25	7	1731	20160210_dm_TOP2-4_04.JPG.dat	TOP2-4	YMR117C	1.40852	0.32616
25	8	1539	20160210_dm_TOP2-4_04.JPG.dat	TOP2-4	YMR117C	1.24058	0.15883
25	9	1410	20160210_dm_TOP2-4_04.JPG.dat	TOP2-4	YLR186W	1.11144	0.07483
25	10	1322	20160210_dm_TOP2-4_04.JPG.dat	TOP2-4	YLR186W	1.06083	0.02441
25	11	875	20160210_dm_TOP2-4_04.JPG.dat	TOP2-4	YLR145W	0.73786	0.03718
25	12	902	20160210_dm_TOP2-4_04.JPG.dat	TOP2-4	YLR145W	0.78802	0.08716
25	13	1746	20160210_dm_TOP2-4_04.JPG.dat	TOP2-4	YGR092W	1.54296	0.41811
25	14	1621	20160210_dm_TOP2-4_04.JPG.dat	TOP2-4	YGR092W	1.40152	0.27718
25	15	0	20160210_dm_TOP2-4_04.JPG.dat	TOP2-4	YGR101W	0	-0.53715
25	16	329	20160210_dm_TOP2-4_04.JPG.dat	TOP2-4	YGR101W	0.26497	-0.27313
25	17	933	20160210_dm_TOP2-4_04.JPG.dat	TOP2-4	YPL076W	0.75209	-0.08178
25	18	1349	20160210_dm_TOP2-4_04.JPG.dat	TOP2-4	YPL076W	1.09227	0.25716
25	19	1083	20160210_dm_TOP2-4_04.JPG.dat	TOP2-4	YDR398W	0.86463	0.12985
25	20	450	20160210_dm_TOP2-4_04.JPG.dat	TOP2-4	YDR398W	0.36991	-0.36307
25	21	992	20160210_dm_TOP2-4_04.JPG.dat	TOP2-4	YNL153C	0.8426	-0.00343
25	22	849	20160210_dm_TOP2-4_04.JPG.dat	TOP2-4	YNL153C	0.7245	-0.1211
25	23	649	20160210_dm_TOP2-4_04.JPG.dat	TOP2-4	YLR410W	0.53584	-0.29422
25	24	838	20160210_dm_TOP2-4_04.JPG.dat	TOP2-4	YLR410W	0.65378	-0.17671
25	25	1797	20160210_dm_TOP2-4_04.JPG.dat	TOP2-4	YGL255W	1.3289	0.26396
25	26	1766	20160210_dm_TOP2-4_04.JPG.dat	TOP2-4	YGL255W	1.26836	0.20364
25	27	1467	20160210_dm_TOP2-4_04.JPG.dat	TOP2-4	YKL021C	1.07164	-0.06827
25	28	1652	20160210_dm_TOP2-4_04.JPG.dat	TOP2-4	YKL021C	1.29943	0.15869
25	29	1091	20160210_dm_TOP2-4_04.JPG.dat	TOP2-4	YFR037C	0.93742	0.00917
25	30	1465	20160210_dm_TOP2-4_04.JPG.dat	TOP2-4	YFR037C	#NUM!	#NUM!	status=JK
25	31	0	20160210_dm_TOP2-4_04.JPG.dat	TOP2-4	YCR042C	0	0
25	32	0	20160210_dm_TOP2-4_04.JPG.dat	TOP2-4	YCR042C	0	0
25	33	584	20160210_dm_TOP2-4_04.JPG.dat	TOP2-4	YDR311W	0.4903	-0.05461
25	34	604	20160210_dm_TOP2-4_04.JPG.dat	TOP2-4	YDR311W	0.5095	-0.03548
25	35	1912	20160210_dm_TOP2-4_04.JPG.dat	TOP2-4	YDR280W	1.53252	0.28256
25	36	1750	20160210_dm_TOP2-4_04.JPG.dat	TOP2-4	YDR280W	#NUM!	#NUM!	status=JK
25	37	1628	20160210_dm_TOP2-4_04.JPG.dat	TOP2-4	YBR135W	1.25358	0.07754
25	38	1315	20160210_dm_TOP2-4_04.JPG.dat	TOP2-4	YBR135W	1.02077	-0.15443
25	39	910	20160210_dm_TOP2-4_04.JPG.dat	TOP2-4	YKL045W	#NUM!	#NUM!	status=JK
25	40	1687	20160210_dm_TOP2-4_04.JPG.dat	TOP2-4	YKL045W	1.29501	0.2392
25	41	1359	20160210_dm_TOP2-4_04.JPG.dat	TOP2-4	YPR178W	1.04183	-0.10085
25	42	1021	20160210_dm_TOP2-4_04.JPG.dat	TOP2-4	YPR178W	0.80696	-0.33487
25	43	727	20160210_dm_TOP2-4_04.JPG.dat	TOP2-4	YLL031C	0.58911	-0.62179
25	44	1766	20160210_dm_TOP2-4_04.JPG.dat	TOP2-4	YLL031C	1.41839	0.20448
25	45	954	20160210_dm_TOP2-4_04.JPG.dat	TOP2-4	YLR005W	0.73355	-0.2408
25	46	1175	20160210_dm_TOP2-4_04.JPG.dat	TOP2-4	YLR005W	0.79499	-0.17959
25	47	2009	20160210_dm_TOP2-4_04.JPG.dat	TOP2-4	YMR271C	1.12733	0.11995
25	48	2419	20160210_dm_TOP2-4_04.JPG.dat	TOP2-4	YMR271C	1.13658	0.12916
26	1	2415	20160210_dm_TOP2-4_04.JPG.dat	TOP2-4	YMR271C	#NUM!	#NUM!	status=JK
26	2	1940	20160210_dm_TOP2-4_04.JPG.dat	TOP2-4	YMR271C	1.11919	0.11183
26	3	1479	20160210_dm_TOP2-4_04.JPG.dat	TOP2-4	YDR288W	1.01835	0.01549
26	4	1530	20160210_dm_TOP2-4_04.JPG.dat	TOP2-4	YDR288W	1.14902	0.14569
26	5	414	20160210_dm_TOP2-4_04.JPG.dat	TOP2-4	YJR065C	#NUM!	#NUM!	status=JK
26	6	27	20160210_dm_TOP2-4_04.JPG.dat	TOP2-4	YJR065C	0.02059	-0.72776
26	7	1838	20160210_dm_TOP2-4_04.JPG.dat	TOP2-4	YMR117C	1.43329	0.35084
26	8	1660	20160210_dm_TOP2-4_04.JPG.dat	TOP2-4	YMR117C	1.28252	0.20061
26	9	950	20160210_dm_TOP2-4_04.JPG.dat	TOP2-4	YLR186W	#NUM!	#NUM!	status=JK
26	10	1565	20160210_dm_TOP2-4_04.JPG.dat	TOP2-4	YLR186W	1.19935	0.16242
26	11	512	20160210_dm_TOP2-4_04.JPG.dat	TOP2-4	YLR145W	0.41243	-0.28706
26	12	527	20160210_dm_TOP2-4_04.JPG.dat	TOP2-4	YLR145W	0.44022	-0.25938
26	13	1172	20160210_dm_TOP2-4_04.JPG.dat	TOP2-4	YGR092W	0.99266	-0.13019
26	14	1645	20160210_dm_TOP2-4_04.JPG.dat	TOP2-4	YGR092W	1.36793	0.24371
26	15	808	20160210_dm_TOP2-4_04.JPG.dat	TOP2-4	YGR101W	0.64444	0.10496
26	16	865	20160210_dm_TOP2-4_04.JPG.dat	TOP2-4	YGR101W	0.67381	0.13423
26	17	896	20160210_dm_TOP2-4_04.JPG.dat	TOP2-4	YPL076W	0.70077	-0.13292
26	18	571	20160210_dm_TOP2-4_04.JPG.dat	TOP2-4	YPL076W	0.44995	-0.38283
26	19	390	20160210_dm_TOP2-4_04.JPG.dat	TOP2-4	YDR398W	0.30402	-0.42873
26	20	885	20160210_dm_TOP2-4_04.JPG.dat	TOP2-4	YDR398W	0.71172	-0.02251
26	21	757	20160210_dm_TOP2-4_04.JPG.dat	TOP2-4	YNL153C	0.62935	-0.2159
26	22	1736	20160210_dm_TOP2-4_04.JPG.dat	TOP2-4	YNL153C	#NUM!	#NUM!	status=JK
26	23	1633	20160210_dm_TOP2-4_04.JPG.dat	TOP2-4	YLR410W	#NUM!	#NUM!	status=JK
26	24	963	20160210_dm_TOP2-4_04.JPG.dat	TOP2-4	YLR410W	0.73365	-0.09713
26	25	1636	20160210_dm_TOP2-4_04.JPG.dat	TOP2-4	YGL255W	1.18117	0.11677
26	26	1456	20160210_dm_TOP2-4_04.JPG.dat	TOP2-4	YGL255W	1.02005	-0.04376
26	27	1303	20160210_dm_TOP2-4_04.JPG.dat	TOP2-4	YKL021C	0.9277	-0.21169
26	28	1522	20160210_dm_TOP2-4_04.JPG.dat	TOP2-4	YKL021C	1.16565	0.0254
26	29	1129	20160210_dm_TOP2-4_04.JPG.dat	TOP2-4	YFR037C	0.94563	0.01736
26	30	1195	20160210_dm_TOP2-4_04.JPG.dat	TOP2-4	YFR037C	1.00112	0.07264
26	31	0	20160210_dm_TOP2-4_04.JPG.dat	TOP2-4	YCR042C	0	0
26	32	1167	20160210_dm_TOP2-4_04.JPG.dat	TOP2-4	YCR042C	#NUM!	#NUM!	status=JK
26	33	455	20160210_dm_TOP2-4_04.JPG.dat	TOP2-4	YDR311W	0.37434	-0.17015
26	34	555	20160210_dm_TOP2-4_04.JPG.dat	TOP2-4	YDR311W	0.45875	-0.08604
26	35	1943	20160210_dm_TOP2-4_04.JPG.dat	TOP2-4	YDR280W	1.52566	0.27573
26	36	2024	20160210_dm_TOP2-4_04.JPG.dat	TOP2-4	YDR280W	1.52039	0.27047
26	37	1625	20160210_dm_TOP2-4_04.JPG.dat	TOP2-4	YBR135W	1.22453	0.0486
26	38	1810	20160210_dm_TOP2-4_04.JPG.dat	TOP2-4	YBR135W	1.37199	0.19552
26	39	1540	20160210_dm_TOP2-4_04.JPG.dat	TOP2-4	YKL045W	1.15136	0.09607
26	40	1778	20160210_dm_TOP2-4_04.JPG.dat	TOP2-4	YKL045W	1.32449	0.26857
26	41	1351	20160210_dm_TOP2-4_04.JPG.dat	TOP2-4	YPR178W	1.00294	-0.1396
26	42	1471	20160210_dm_TOP2-4_04.JPG.dat	TOP2-4	YPR178W	1.12319	-0.01978
26	43	1823	20160210_dm_TOP2-4_04.JPG.dat	TOP2-4	YLL031C	1.42761	0.21368
26	44	1185	20160210_dm_TOP2-4_04.JPG.dat	TOP2-4	YLL031C	0.92045	-0.29165
26	45	1517	20160210_dm_TOP2-4_04.JPG.dat	TOP2-4	YLR005W	#NUM!	#NUM!	status=JK
26	46	986	20160210_dm_TOP2-4_04.JPG.dat	TOP2-4	YLR005W	0.64603	-0.32801
26	47	2125	20160210_dm_TOP2-4_04.JPG.dat	TOP2-4	YMR271C	1.15556	0.14807
26	48	2366	20160210_dm_TOP2-4_04.JPG.dat	TOP2-4	YMR271C	1.07905	0.07184
27	1	2253	20160210_dm_TOP2-4_04.JPG.dat	TOP2-4	YMR271C	1.08739	0.08015
27	2	1984	20160210_dm_TOP2-4_04.JPG.dat	TOP2-4	YMR271C	1.13318	0.12577
27	3	0	20160210_dm_TOP2-4_04.JPG.dat	TOP2-4	BLANK	0	0
27	4	0	20160210_dm_TOP2-4_04.JPG.dat	TOP2-4	BLANK	0	0
27	5	0	20160210_dm_TOP2-4_04.JPG.dat	TOP2-4	YOR257W	0	0
27	6	0	20160210_dm_TOP2-4_04.JPG.dat	TOP2-4	YOR257W	0	0
27	7	1251	20160210_dm_TOP2-4_04.JPG.dat	TOP2-4	YOR260W	0.95409	-0.05591
27	8	1331	20160210_dm_TOP2-4_04.JPG.dat	TOP2-4	YOR260W	1.00525	-0.00494
27	9	1579	20160210_dm_TOP2-4_04.JPG.dat	TOP2-4	YFR028C	1.16358	0.11981
27	10	1465	20160210_dm_TOP2-4_04.JPG.dat	TOP2-4	YFR028C	1.09605	0.05253
27	11	1648	20160210_dm_TOP2-4_04.JPG.dat	TOP2-4	YKL022C	1.29563	0.21037
27	12	0	20160210_dm_TOP2-4_04.JPG.dat	TOP2-4	YKL022C	#NUM!	#NUM!	status=JK
27	13	1557	20160210_dm_TOP2-4_04.JPG.dat	TOP2-4	YBR121C	1.29361	0.18928
27	14	1583	20160210_dm_TOP2-4_04.JPG.dat	TOP2-4	YBR121C	1.29598	0.19164
27	15	1292	20160210_dm_TOP2-4_04.JPG.dat	TOP2-4	YHR172W	1.0173	0.07832
27	16	1447	20160210_dm_TOP2-4_04.JPG.dat	TOP2-4	YHR172W	1.11622	0.17688
27	17	1495	20160210_dm_TOP2-4_04.JPG.dat	TOP2-4	YPR165W	1.16108	0.14225
27	18	1362	20160210_dm_TOP2-4_04.JPG.dat	TOP2-4	YPR165W	1.06851	0.05001
27	19	299	20160210_dm_TOP2-4_04.JPG.dat	TOP2-4	YNL282W	0.23278	-0.71231
27	20	838	20160210_dm_TOP2-4_04.JPG.dat	TOP2-4	YNL282W	0.67501	-0.27168
27	21	1214	20160210_dm_TOP2-4_04.JPG.dat	TOP2-4	YKL048C	1.01116	-0.09546
27	22	0	20160210_dm_TOP2-4_04.JPG.dat	TOP2-4	YKL048C	#NUM!	#NUM!	status=JK
27	23	1684	20160210_dm_TOP2-4_04.JPG.dat	TOP2-4	YPR016C	1.3578	0.30575
27	24	1541	20160210_dm_TOP2-4_04.JPG.dat	TOP2-4	YPR016C	1.17291	0.12153
27	25	1463	20160210_dm_TOP2-4_04.JPG.dat	TOP2-4	YLL050C	#NUM!	#NUM!	status=JK
27	26	1277	20160210_dm_TOP2-4_04.JPG.dat	TOP2-4	YLL050C	0.89267	-0.02125
27	27	1847	20160210_dm_TOP2-4_04.JPG.dat	TOP2-4	YDR052C	1.3105	0.2032
27	28	1421	20160210_dm_TOP2-4_04.JPG.dat	TOP2-4	YDR052C	1.08331	-0.02318
27	29	874	20160210_dm_TOP2-4_04.JPG.dat	TOP2-4	YMR290C	0.72843	-0.40957
27	30	1281	20160210_dm_TOP2-4_04.JPG.dat	TOP2-4	YMR290C	1.06734	-0.07189
27	31	1022	20160210_dm_TOP2-4_04.JPG.dat	TOP2-4	YAL041W	0.8078	-0.06219
27	32	720	20160210_dm_TOP2-4_04.JPG.dat	TOP2-4	YAL041W	0.56213	-0.30698
27	33	1144	20160210_dm_TOP2-4_04.JPG.dat	TOP2-4	YEL055C	0.9353	-0.02627
27	34	853	20160210_dm_TOP2-4_04.JPG.dat	TOP2-4	YEL055C	0.70063	-0.26009
27	35	0	20160210_dm_TOP2-4_04.JPG.dat	TOP2-4	YJL173C	0	0
27	36	0	20160210_dm_TOP2-4_04.JPG.dat	TOP2-4	YJL173C	0	0
27	37	1357	20160210_dm_TOP2-4_04.JPG.dat	TOP2-4	YCL059C	1.01361	-0.08378
27	38	0	20160210_dm_TOP2-4_04.JPG.dat	TOP2-4	YCL059C	#NUM!	#NUM!	status=JK
27	39	949	20160210_dm_TOP2-4_04.JPG.dat	TOP2-4	YFL029C	0.70117	-0.19701
27	40	786	20160210_dm_TOP2-4_04.JPG.dat	TOP2-4	YFL029C	0.57755	-0.32018
27	41	1064	20160210_dm_TOP2-4_04.JPG.dat	TOP2-4	YJL194W	0.77855	-0.29131
27	42	1499	20160210_dm_TOP2-4_04.JPG.dat	TOP2-4	YJL194W	1.12801	0.05688
27	43	0	20160210_dm_TOP2-4_04.JPG.dat	TOP2-4	YBR200W	0	0
27	44	0	20160210_dm_TOP2-4_04.JPG.dat	TOP2-4	YBR200W	0	0
27	45	1601	20160210_dm_TOP2-4_04.JPG.dat	TOP2-4	YKL095W	1.1838	0.17609
27	46	1651	20160210_dm_TOP2-4_04.JPG.dat	TOP2-4	YKL095W	1.07772	0.07039
27	47	1932	20160210_dm_TOP2-4_04.JPG.dat	TOP2-4	YMR271C	1.04897	0.04187
27	48	2325	20160210_dm_TOP2-4_04.JPG.dat	TOP2-4	YMR271C	1.06191	0.05476
28	1	2276	20160210_dm_TOP2-4_04.JPG.dat	TOP2-4	YMR271C	1.04501	0.03792
28	2	1999	20160210_dm_TOP2-4_04.JPG.dat	TOP2-4	YMR271C	1.08433	0.0771
28	3	0	20160210_dm_TOP2-4_04.JPG.dat	TOP2-4	BLANK	0	0
28	4	0	20160210_dm_TOP2-4_04.JPG.dat	TOP2-4	BLANK	0	0
28	5	0	20160210_dm_TOP2-4_04.JPG.dat	TOP2-4	YOR257W	0	0
28	6	0	20160210_dm_TOP2-4_04.JPG.dat	TOP2-4	YOR257W	0	0
28	7	1747	20160210_dm_TOP2-4_04.JPG.dat	TOP2-4	YOR260W	#NUM!	#NUM!	status=JK
28	8	1414	20160210_dm_TOP2-4_04.JPG.dat	TOP2-4	YOR260W	0.99401	-0.01614
28	9	1553	20160210_dm_TOP2-4_04.JPG.dat	TOP2-4	YFR028C	1.06098	0.01759
28	10	1530	20160210_dm_TOP2-4_04.JPG.dat	TOP2-4	YFR028C	1.05534	0.01196
28	11	1297	20160210_dm_TOP2-4_04.JPG.dat	TOP2-4	YKL022C	0.93752	-0.14644
28	12	1758	20160210_dm_TOP2-4_04.JPG.dat	TOP2-4	YKL022C	1.31835	0.23302
28	13	1700	20160210_dm_TOP2-4_04.JPG.dat	TOP2-4	YBR121C	1.29771	0.19336
28	14	1665	20160210_dm_TOP2-4_04.JPG.dat	TOP2-4	YBR121C	#NUM!	#NUM!	status=JK
28	15	1289	20160210_dm_TOP2-4_04.JPG.dat	TOP2-4	YHR172W	0.9337	-0.00497
28	16	1375	20160210_dm_TOP2-4_04.JPG.dat	TOP2-4	YHR172W	0.97774	0.03891
28	17	1775	20160210_dm_TOP2-4_04.JPG.dat	TOP2-4	YPR165W	1.27373	0.25449
28	18	1813	20160210_dm_TOP2-4_04.JPG.dat	TOP2-4	YPR165W	1.31738	0.29798
28	19	1096	20160210_dm_TOP2-4_04.JPG.dat	TOP2-4	YNL282W	0.7938	-0.15332
28	20	1412	20160210_dm_TOP2-4_04.JPG.dat	TOP2-4	YNL282W	1.0606	0.11252
28	21	1093	20160210_dm_TOP2-4_04.JPG.dat	TOP2-4	YKL048C	0.84913	-0.25691
28	22	1099	20160210_dm_TOP2-4_04.JPG.dat	TOP2-4	YKL048C	0.85564	-0.25042
28	23	1476	20160210_dm_TOP2-4_04.JPG.dat	TOP2-4	YPR016C	1.10473	0.05359
28	24	1713	20160210_dm_TOP2-4_04.JPG.dat	TOP2-4	YPR016C	1.20902	0.15751
28	25	1282	20160210_dm_TOP2-4_04.JPG.dat	TOP2-4	YLL050C	0.85514	-0.05865
28	26	1266	20160210_dm_TOP2-4_04.JPG.dat	TOP2-4	YLL050C	0.81709	-0.09656
28	27	1520	20160210_dm_TOP2-4_04.JPG.dat	TOP2-4	YDR052C	0.99112	-0.11503
28	28	1804	20160210_dm_TOP2-4_04.JPG.dat	TOP2-4	YDR052C	1.25717	0.15005
28	29	1518	20160210_dm_TOP2-4_04.JPG.dat	TOP2-4	YMR290C	1.15134	0.0118
28	30	1650	20160210_dm_TOP2-4_04.JPG.dat	TOP2-4	YMR290C	1.24676	0.10687
28	31	857	20160210_dm_TOP2-4_04.JPG.dat	TOP2-4	YAL041W	0.61246	-0.25682
28	32	1493	20160210_dm_TOP2-4_04.JPG.dat	TOP2-4	YAL041W	1.05127	0.1804
28	33	802	20160210_dm_TOP2-4_04.JPG.dat	TOP2-4	YEL055C	0.58997	-0.37035
28	34	1020	20160210_dm_TOP2-4_04.JPG.dat	TOP2-4	YEL055C	0.75228	-0.20863
28	35	0	20160210_dm_TOP2-4_04.JPG.dat	TOP2-4	YJL173C	0	0
28	36	0	20160210_dm_TOP2-4_04.JPG.dat	TOP2-4	YJL173C	0	0
28	37	1771	20160210_dm_TOP2-4_04.JPG.dat	TOP2-4	YCL059C	1.18955	0.09151
28	38	1605	20160210_dm_TOP2-4_04.JPG.dat	TOP2-4	YCL059C	1.0839	-0.01375
28	39	1078	20160210_dm_TOP2-4_04.JPG.dat	TOP2-4	YFL029C	0.71682	-0.18141
28	40	1252	20160210_dm_TOP2-4_04.JPG.dat	TOP2-4	YFL029C	0.82906	-0.06958
28	41	1291	20160210_dm_TOP2-4_04.JPG.dat	TOP2-4	YJL194W	0.85478	-0.21537
28	42	1575	20160210_dm_TOP2-4_04.JPG.dat	TOP2-4	YJL194W	1.07751	0.00656
28	43	0	20160210_dm_TOP2-4_04.JPG.dat	TOP2-4	YBR200W	0	0
28	44	0	20160210_dm_TOP2-4_04.JPG.dat	TOP2-4	YBR200W	0	0
28	45	1629	20160210_dm_TOP2-4_04.JPG.dat	TOP2-4	YKL095W	1.12286	0.11537
28	46	1528	20160210_dm_TOP2-4_04.JPG.dat	TOP2-4	YKL095W	0.93703	-0.06978
28	47	1965	20160210_dm_TOP2-4_04.JPG.dat	TOP2-4	YMR271C	1.00924	0.00228
28	48	2280	20160210_dm_TOP2-4_04.JPG.dat	TOP2-4	YMR271C	0.99138	-0.01551
29	1	2173	20160210_dm_TOP2-4_04.JPG.dat	TOP2-4	YMR271C	1.10792	0.1006
29	2	1857	20160210_dm_TOP2-4_04.JPG.dat	TOP2-4	YMR271C	1.11646	0.10911
29	3	1727	20160210_dm_TOP2-4_04.JPG.dat	TOP2-4	YDR052C	1.23231	0.12528
29	4	1947	20160210_dm_TOP2-4_04.JPG.dat	TOP2-4	YDR052C	#NUM!	#NUM!	status=JK
29	5	1396	20160210_dm_TOP2-4_04.JPG.dat	TOP2-4	YMR240C	1.07069	0.12686
29	6	1576	20160210_dm_TOP2-4_04.JPG.dat	TOP2-4	YMR240C	1.21254	0.26819
29	7	1427	20160210_dm_TOP2-4_04.JPG.dat	TOP2-4	YMR205C	1.10953	0.10569
29	8	1165	20160210_dm_TOP2-4_04.JPG.dat	TOP2-4	YMR205C	0.89143	-0.11162
29	9	1752	20160210_dm_TOP2-4_04.JPG.dat	TOP2-4	YLL003W	1.29887	0.27134
29	10	1527	20160210_dm_TOP2-4_04.JPG.dat	TOP2-4	YLL003W	1.13831	0.11137
29	11	1126	20160210_dm_TOP2-4_04.JPG.dat	TOP2-4	YLR393W	0.87834	-0.07796
29	12	937	20160210_dm_TOP2-4_04.JPG.dat	TOP2-4	YLR393W	0.7577	-0.19817
29	13	1255	20160210_dm_TOP2-4_04.JPG.dat	TOP2-4	YPR161C	1.03283	1.02909
29	14	1110	20160210_dm_TOP2-4_04.JPG.dat	TOP2-4	YPR161C	0.90066	0.8974
29	15	1116	20160210_dm_TOP2-4_04.JPG.dat	TOP2-4	YER148W	0.86936	-0.18194
29	16	874	20160210_dm_TOP2-4_04.JPG.dat	TOP2-4	YER148W	0.66864	-0.38194
29	17	1351	20160210_dm_TOP2-4_04.JPG.dat	TOP2-4	YKL018W	1.04344	-0.08655
29	18	1352	20160210_dm_TOP2-4_04.JPG.dat	TOP2-4	YKL018W	1.0583	-0.07175
29	19	1674	20160210_dm_TOP2-4_04.JPG.dat	TOP2-4	YJL097W	#NUM!	#NUM!	status=JK
29	20	1849	20160210_dm_TOP2-4_04.JPG.dat	TOP2-4	YJL097W	1.50054	0.30696
29	21	1020	20160210_dm_TOP2-4_04.JPG.dat	TOP2-4	YHR166C	0.85511	-0.36783
29	22	1550	20160210_dm_TOP2-4_04.JPG.dat	TOP2-4	YHR166C	1.30048	0.07593
29	23	415	20160210_dm_TOP2-4_04.JPG.dat	TOP2-4	YNL006W	0.33438	-0.1253
29	24	725	20160210_dm_TOP2-4_04.JPG.dat	TOP2-4	YNL006W	#NUM!	#NUM!	status=JK
29	25	1434	20160210_dm_TOP2-4_04.JPG.dat	TOP2-4	YPL085W	1.02827	-0.10161
29	26	1597	20160210_dm_TOP2-4_04.JPG.dat	TOP2-4	YPL085W	1.10514	-0.02501
29	27	1260	20160210_dm_TOP2-4_04.JPG.dat	TOP2-4	YDR473C	0.87604	-0.12915
29	28	1466	20160210_dm_TOP2-4_04.JPG.dat	TOP2-4	YDR473C	1.08264	0.0767
29	29	1365	20160210_dm_TOP2-4_04.JPG.dat	TOP2-4	YAL041W	1.09266	0.22164
29	30	0	20160210_dm_TOP2-4_04.JPG.dat	TOP2-4	YAL041W	0	-0.86707
29	31	1255	20160210_dm_TOP2-4_04.JPG.dat	TOP2-4	YBR109C	0.94129	0.05988
29	32	1150	20160210_dm_TOP2-4_04.JPG.dat	TOP2-4	YBR109C	0.84783	-0.03324
29	33	820	20160210_dm_TOP2-4_04.JPG.dat	TOP2-4	YJL085W	#NUM!	#NUM!	status=JK
29	34	1493	20160210_dm_TOP2-4_04.JPG.dat	TOP2-4	YJL085W	1.14936	0.11322
29	35	1342	20160210_dm_TOP2-4_04.JPG.dat	TOP2-4	YNL071W	0.9806	0.13095
29	36	1205	20160210_dm_TOP2-4_04.JPG.dat	TOP2-4	YNL071W	0.84536	-0.0038
29	37	0	20160210_dm_TOP2-4_04.JPG.dat	TOP2-4	YGR002C	0	0
29	38	0	20160210_dm_TOP2-4_04.JPG.dat	TOP2-4	YGR002C	0	0
29	39	1204	20160210_dm_TOP2-4_04.JPG.dat	TOP2-4	YNR003C	0.84244	0.06435
29	40	1033	20160210_dm_TOP2-4_04.JPG.dat	TOP2-4	YNR003C	0.72082	-0.05683
29	41	1531	20160210_dm_TOP2-4_04.JPG.dat	TOP2-4	YLR127C	1.07181	-0.01678
29	42	1527	20160210_dm_TOP2-4_04.JPG.dat	TOP2-4	YLR127C	1.10923	0.0205
29	43	1404	20160210_dm_TOP2-4_04.JPG.dat	TOP2-4	YDR168W	1.06347	0.05526
29	44	1247	20160210_dm_TOP2-4_04.JPG.dat	TOP2-4	YDR168W	0.95572	-0.05211
29	45	1635	20160210_dm_TOP2-4_04.JPG.dat	TOP2-4	YBR236C	1.22382	0.18975
29	46	1784	20160210_dm_TOP2-4_04.JPG.dat	TOP2-4	YBR236C	1.19667	0.1627
29	47	2035	20160210_dm_TOP2-4_04.JPG.dat	TOP2-4	YMR271C	1.15058	0.14311
29	48	2266	20160210_dm_TOP2-4_04.JPG.dat	TOP2-4	YMR271C	1.09105	0.0838
30	1	2079	20160210_dm_TOP2-4_04.JPG.dat	TOP2-4	YMR271C	1.26096	0.25309
30	2	1935	20160210_dm_TOP2-4_04.JPG.dat	TOP2-4	YMR271C	1.38059	0.37229
30	3	1568	20160210_dm_TOP2-4_04.JPG.dat	TOP2-4	YDR052C	1.32451	0.21715
30	4	1389	20160210_dm_TOP2-4_04.JPG.dat	TOP2-4	YDR052C	1.26656	0.15941
30	5	1342	20160210_dm_TOP2-4_04.JPG.dat	TOP2-4	YMR240C	1.2111	0.26676
30	6	1502	20160210_dm_TOP2-4_04.JPG.dat	TOP2-4	YMR240C	1.35524	0.41038
30	7	1004	20160210_dm_TOP2-4_04.JPG.dat	TOP2-4	YMR205C	0.91155	-0.09157
30	8	1110	20160210_dm_TOP2-4_04.JPG.dat	TOP2-4	YMR205C	0.98944	-0.01397
30	9	1341	20160210_dm_TOP2-4_04.JPG.dat	TOP2-4	YLL003W	1.15516	0.12816
30	10	1211	20160210_dm_TOP2-4_04.JPG.dat	TOP2-4	YLL003W	1.04551	0.0189
30	11	1122	20160210_dm_TOP2-4_04.JPG.dat	TOP2-4	YLR393W	1.01299	0.0562
30	12	973	20160210_dm_TOP2-4_04.JPG.dat	TOP2-4	YLR393W	0.91003	-0.04638
30	13	686	20160210_dm_TOP2-4_04.JPG.dat	TOP2-4	YPR161C	0.6528	0.65043
30	14	863	20160210_dm_TOP2-4_04.JPG.dat	TOP2-4	YPR161C	0.8089	0.80597
30	15	1018	20160210_dm_TOP2-4_04.JPG.dat	TOP2-4	YER148W	0.91382	-0.13765
30	16	1266	20160210_dm_TOP2-4_04.JPG.dat	TOP2-4	YER148W	1.11533	0.06313
30	17	1330	20160210_dm_TOP2-4_04.JPG.dat	TOP2-4	YKL018W	1.18334	0.05284
30	18	1612	20160210_dm_TOP2-4_04.JPG.dat	TOP2-4	YKL018W	1.45366	0.32218
30	19	1634	20160210_dm_TOP2-4_04.JPG.dat	TOP2-4	YJL097W	1.47431	0.28082
30	20	1616	20160210_dm_TOP2-4_04.JPG.dat	TOP2-4	YJL097W	1.5135	0.31987
30	21	820	20160210_dm_TOP2-4_04.JPG.dat	TOP2-4	YHR166C	0.7929	-0.42981
30	22	1470	20160210_dm_TOP2-4_04.JPG.dat	TOP2-4	YHR166C	1.42148	0.19649
30	23	373	20160210_dm_TOP2-4_04.JPG.dat	TOP2-4	YNL006W	0.34626	-0.11346
30	24	391	20160210_dm_TOP2-4_04.JPG.dat	TOP2-4	YNL006W	0.34262	-0.11709
30	25	1564	20160210_dm_TOP2-4_04.JPG.dat	TOP2-4	YPL085W	1.29304	0.16221
30	26	1846	20160210_dm_TOP2-4_04.JPG.dat	TOP2-4	YPL085W	1.46979	0.33832
30	27	659	20160210_dm_TOP2-4_04.JPG.dat	TOP2-4	YDR473C	0.52502	-0.47889
30	28	922	20160210_dm_TOP2-4_04.JPG.dat	TOP2-4	YDR473C	0.77607	-0.22875
30	29	1533	20160210_dm_TOP2-4_04.JPG.dat	TOP2-4	YAL041W	1.39187	0.51976
30	30	0	20160210_dm_TOP2-4_04.JPG.dat	TOP2-4	YAL041W	0	-0.86707
30	31	804	20160210_dm_TOP2-4_04.JPG.dat	TOP2-4	YBR109C	0.68007	-0.20039
30	32	533	20160210_dm_TOP2-4_04.JPG.dat	TOP2-4	YBR109C	0.44194	-0.43766
30	33	1300	20160210_dm_TOP2-4_04.JPG.dat	TOP2-4	YJL085W	1.12228	0.08623
30	34	1216	20160210_dm_TOP2-4_04.JPG.dat	TOP2-4	YJL085W	1.04884	0.01306
30	35	626	20160210_dm_TOP2-4_04.JPG.dat	TOP2-4	YNL071W	0.5127	-0.33525
30	36	777	20160210_dm_TOP2-4_04.JPG.dat	TOP2-4	YNL071W	0.61238	-0.23594
30	37	0	20160210_dm_TOP2-4_04.JPG.dat	TOP2-4	YGR002C	0	0
30	38	0	20160210_dm_TOP2-4_04.JPG.dat	TOP2-4	YGR002C	0	0
30	39	898	20160210_dm_TOP2-4_04.JPG.dat	TOP2-4	YNR003C	0.70984	-0.06778
30	40	1109	20160210_dm_TOP2-4_04.JPG.dat	TOP2-4	YNR003C	0.87585	0.09763
30	41	1567	20160210_dm_TOP2-4_04.JPG.dat	TOP2-4	YLR127C	1.24558	0.15636
30	42	847	20160210_dm_TOP2-4_04.JPG.dat	TOP2-4	YLR127C	0.70144	-0.38581
30	43	911	20160210_dm_TOP2-4_04.JPG.dat	TOP2-4	YDR168W	0.79174	-0.21549
30	44	913	20160210_dm_TOP2-4_04.JPG.dat	TOP2-4	YDR168W	0.8085	-0.19878
30	45	1525	20160210_dm_TOP2-4_04.JPG.dat	TOP2-4	YBR236C	1.32851	0.29406
30	46	1643	20160210_dm_TOP2-4_04.JPG.dat	TOP2-4	YBR236C	1.29183	0.25751
30	47	2064	20160210_dm_TOP2-4_04.JPG.dat	TOP2-4	YMR271C	#NUM!	#NUM!	status=JK
30	48	2063	20160210_dm_TOP2-4_04.JPG.dat	TOP2-4	YMR271C	1.17761	0.17004
31	1	1991	20160210_dm_TOP2-4_04.JPG.dat	TOP2-4	YMR271C	0.94136	-0.06535
31	2	1645	20160210_dm_TOP2-4_04.JPG.dat	TOP2-4	YMR271C	0.91278	-0.09383
31	3	1683	20160210_dm_TOP2-4_04.JPG.dat	TOP2-4	YMR271C	1.10296	0.09566
31	4	1502	20160210_dm_TOP2-4_04.JPG.dat	TOP2-4	YMR271C	1.05954	0.0524
31	5	1553	20160210_dm_TOP2-4_04.JPG.dat	TOP2-4	YMR271C	1.08063	0.07341
31	6	1345	20160210_dm_TOP2-4_04.JPG.dat	TOP2-4	YMR271C	0.93245	-0.07423
31	7	1053	20160210_dm_TOP2-4_04.JPG.dat	TOP2-4	YMR271C	0.73117	-0.27478
31	8	1511	20160210_dm_TOP2-4_04.JPG.dat	TOP2-4	YMR271C	1.02736	0.02034
31	9	1742	20160210_dm_TOP2-4_04.JPG.dat	TOP2-4	YMR271C	1.1421	0.13466
31	10	2005	20160210_dm_TOP2-4_04.JPG.dat	TOP2-4	YMR271C	1.31361	0.30555
31	11	1692	20160210_dm_TOP2-4_04.JPG.dat	TOP2-4	YMR271C	1.15813	0.15063
31	12	1992	20160210_dm_TOP2-4_04.JPG.dat	TOP2-4	YMR271C	1.41153	0.40311
31	13	1461	20160210_dm_TOP2-4_04.JPG.dat	TOP2-4	YMR271C	1.05297	0.04586
31	14	1592	20160210_dm_TOP2-4_04.JPG.dat	TOP2-4	YMR271C	1.12947	0.12207
31	15	1510	20160210_dm_TOP2-4_04.JPG.dat	TOP2-4	YMR271C	1.02476	0.01775
31	16	1655	20160210_dm_TOP2-4_04.JPG.dat	TOP2-4	YMR271C	1.10233	0.09503
31	17	1602	20160210_dm_TOP2-4_04.JPG.dat	TOP2-4	YMR271C	1.0778	0.07059
31	18	1497	20160210_dm_TOP2-4_04.JPG.dat	TOP2-4	YMR271C	1.02034	0.01334
31	19	1432	20160210_dm_TOP2-4_04.JPG.dat	TOP2-4	YMR271C	0.97763	-0.02921
31	20	1275	20160210_dm_TOP2-4_04.JPG.dat	TOP2-4	YMR271C	0.90374	-0.10283
31	21	1679	20160210_dm_TOP2-4_04.JPG.dat	TOP2-4	YMR271C	1.22775	0.22
31	22	1684	20160210_dm_TOP2-4_04.JPG.dat	TOP2-4	YMR271C	1.23038	0.22263
31	23	1391	20160210_dm_TOP2-4_04.JPG.dat	TOP2-4	YMR271C	0.97533	-0.0315
31	24	965	20160210_dm_TOP2-4_04.JPG.dat	TOP2-4	YMR271C	0.63865	-0.36697
31	25	1423	20160210_dm_TOP2-4_04.JPG.dat	TOP2-4	YMR271C	0.88791	-0.11861
31	26	1574	20160210_dm_TOP2-4_04.JPG.dat	TOP2-4	YMR271C	0.94446	-0.06226
31	27	1058	20160210_dm_TOP2-4_04.JPG.dat	TOP2-4	YMR271C	0.63337	-0.37223
31	28	1757	20160210_dm_TOP2-4_04.JPG.dat	TOP2-4	YMR271C	1.10675	0.09944
31	29	1598	20160210_dm_TOP2-4_04.JPG.dat	TOP2-4	YMR271C	1.08085	0.07364
31	30	1754	20160210_dm_TOP2-4_04.JPG.dat	TOP2-4	YMR271C	1.17079	0.16325
31	31	1676	20160210_dm_TOP2-4_04.JPG.dat	TOP2-4	YMR271C	1.04799	0.04089
31	32	1412	20160210_dm_TOP2-4_04.JPG.dat	TOP2-4	YMR271C	0.86213	-0.1443
31	33	1669	20160210_dm_TOP2-4_04.JPG.dat	TOP2-4	YMR271C	1.05826	0.05112
31	34	1731	20160210_dm_TOP2-4_04.JPG.dat	TOP2-4	YMR271C	1.0947	0.08743
31	35	1658	20160210_dm_TOP2-4_04.JPG.dat	TOP2-4	YMR271C	0.99538	-0.01153
31	36	1780	20160210_dm_TOP2-4_04.JPG.dat	TOP2-4	YMR271C	1.03009	0.02305
31	37	1738	20160210_dm_TOP2-4_04.JPG.dat	TOP2-4	YMR271C	1.01549	0.00851
31	38	1508	20160210_dm_TOP2-4_04.JPG.dat	TOP2-4	YMR271C	0.89037	-0.11616
31	39	1744	20160210_dm_TOP2-4_04.JPG.dat	TOP2-4	YMR271C	1.01812	0.01113
31	40	1508	20160210_dm_TOP2-4_04.JPG.dat	TOP2-4	YMR271C	#NUM!	#NUM!	status=JK
31	41	1660	20160210_dm_TOP2-4_04.JPG.dat	TOP2-4	YMR271C	0.98164	-0.02522
31	42	1378	20160210_dm_TOP2-4_04.JPG.dat	TOP2-4	YMR271C	#NUM!	#NUM!	status=JK
31	43	1759	20160210_dm_TOP2-4_04.JPG.dat	TOP2-4	YMR271C	1.14992	0.14245
31	44	1733	20160210_dm_TOP2-4_04.JPG.dat	TOP2-4	YMR271C	1.16265	0.15514
31	45	1614	20160210_dm_TOP2-4_04.JPG.dat	TOP2-4	YMR271C	1.0725	0.06531
31	46	1746	20160210_dm_TOP2-4_04.JPG.dat	TOP2-4	YMR271C	1.05443	0.04731
31	47	1917	20160210_dm_TOP2-4_04.JPG.dat	TOP2-4	YMR271C	0.98773	-0.01915
31	48	2178	20160210_dm_TOP2-4_04.JPG.dat	TOP2-4	YMR271C	0.96601	-0.04079
32	1	2909	20160210_dm_TOP2-4_04.JPG.dat	TOP2-4	YMR271C	0.88854	-0.11798
32	2	2690	20160210_dm_TOP2-4_04.JPG.dat	TOP2-4	YMR271C	0.9623	-0.04449
32	3	2514	20160210_dm_TOP2-4_04.JPG.dat	TOP2-4	YMR271C	1.05979	0.05265
32	4	2506	20160210_dm_TOP2-4_04.JPG.dat	TOP2-4	YMR271C	1.13426	0.12685
32	5	2293	20160210_dm_TOP2-4_04.JPG.dat	TOP2-4	YMR271C	1.02053	0.01354
32	6	2701	20160210_dm_TOP2-4_04.JPG.dat	TOP2-4	YMR271C	1.19409	0.18646
32	7	1992	20160210_dm_TOP2-4_04.JPG.dat	TOP2-4	YMR271C	0.87797	-0.12851
32	8	2484	20160210_dm_TOP2-4_04.JPG.dat	TOP2-4	YMR271C	1.06959	0.06242
32	9	2548	20160210_dm_TOP2-4_04.JPG.dat	TOP2-4	YMR271C	1.05545	0.04833
32	10	2182	20160210_dm_TOP2-4_04.JPG.dat	TOP2-4	YMR271C	0.90027	-0.10629
32	11	2384	20160210_dm_TOP2-4_04.JPG.dat	TOP2-4	YMR271C	1.02683	0.01981
32	12	2456	20160210_dm_TOP2-4_04.JPG.dat	TOP2-4	YMR271C	1.09453	0.08726
32	13	2217	20160210_dm_TOP2-4_04.JPG.dat	TOP2-4	YMR271C	1.00482	-0.00212
32	14	2397	20160210_dm_TOP2-4_04.JPG.dat	TOP2-4	YMR271C	1.06887	0.0617
32	15	2538	20160210_dm_TOP2-4_04.JPG.dat	TOP2-4	YMR271C	1.08212	0.0749
32	16	2271	20160210_dm_TOP2-4_04.JPG.dat	TOP2-4	YMR271C	0.95149	-0.05526
32	17	2408	20160210_dm_TOP2-4_04.JPG.dat	TOP2-4	YMR271C	1.01961	0.01261
32	18	2033	20160210_dm_TOP2-4_04.JPG.dat	TOP2-4	YMR271C	#NUM!	#NUM!	status=JK
32	19	2284	20160210_dm_TOP2-4_04.JPG.dat	TOP2-4	YMR271C	0.98318	-0.02368
32	20	2355	20160210_dm_TOP2-4_04.JPG.dat	TOP2-4	YMR271C	1.05216	0.04505
32	21	2157	20160210_dm_TOP2-4_04.JPG.dat	TOP2-4	YMR271C	0.99385	-0.01305
32	22	2331	20160210_dm_TOP2-4_04.JPG.dat	TOP2-4	YMR271C	1.07238	0.0652
32	23	2392	20160210_dm_TOP2-4_04.JPG.dat	TOP2-4	YMR271C	1.05604	0.04892
32	24	2772	20160210_dm_TOP2-4_04.JPG.dat	TOP2-4	YMR271C	1.15413	0.14664
32	25	2590	20160210_dm_TOP2-4_04.JPG.dat	TOP2-4	YMR271C	1.0147	0.00773
32	26	2599	20160210_dm_TOP2-4_04.JPG.dat	TOP2-4	YMR271C	0.97751	-0.02933
32	27	2342	20160210_dm_TOP2-4_04.JPG.dat	TOP2-4	YMR271C	0.8764	-0.13008
32	28	2609	20160210_dm_TOP2-4_04.JPG.dat	TOP2-4	YMR271C	1.02327	0.01627
32	29	2706	20160210_dm_TOP2-4_04.JPG.dat	TOP2-4	YMR271C	1.13464	0.12723
32	30	2673	20160210_dm_TOP2-4_04.JPG.dat	TOP2-4	YMR271C	1.10107	0.09378
32	31	2640	20160210_dm_TOP2-4_04.JPG.dat	TOP2-4	YMR271C	1.0151	0.00812
32	32	2633	20160210_dm_TOP2-4_04.JPG.dat	TOP2-4	YMR271C	0.98477	-0.0221
32	33	3435	20160210_dm_TOP2-4_04.JPG.dat	TOP2-4	YMR271C	#NUM!	#NUM!	status=JK
32	34	2750	20160210_dm_TOP2-4_04.JPG.dat	TOP2-4	YMR271C	1.06101	0.05387
32	35	2760	20160210_dm_TOP2-4_04.JPG.dat	TOP2-4	YMR271C	1.01074	0.00378
32	36	2841	20160210_dm_TOP2-4_04.JPG.dat	TOP2-4	YMR271C	1.00414	-0.0028
32	37	2658	20160210_dm_TOP2-4_04.JPG.dat	TOP2-4	YMR271C	0.9498	-0.05695
32	38	2835	20160210_dm_TOP2-4_04.JPG.dat	TOP2-4	YMR271C	1.02604	0.01902
32	39	2779	20160210_dm_TOP2-4_04.JPG.dat	TOP2-4	YMR271C	0.99737	-0.00954
32	40	2802	20160210_dm_TOP2-4_04.JPG.dat	TOP2-4	YMR271C	1.01113	0.00417
32	41	2817	20160210_dm_TOP2-4_04.JPG.dat	TOP2-4	YMR271C	1.0319	0.02486
32	42	2584	20160210_dm_TOP2-4_04.JPG.dat	TOP2-4	YMR271C	0.99577	-0.01114
32	43	2784	20160210_dm_TOP2-4_04.JPG.dat	TOP2-4	YMR271C	1.14	0.13257
32	44	2708	20160210_dm_TOP2-4_04.JPG.dat	TOP2-4	YMR271C	1.14482	0.13737
32	45	2770	20160210_dm_TOP2-4_04.JPG.dat	TOP2-4	YMR271C	1.16661	0.15908
32	46	2542	20160210_dm_TOP2-4_04.JPG.dat	TOP2-4	YMR271C	0.97873	-0.02811
32	47	2775	20160210_dm_TOP2-4_04.JPG.dat	TOP2-4	YMR271C	0.91649	-0.09013
32	48	2592	20160210_dm_TOP2-4_04.JPG.dat	TOP2-4	YMR271C	#NUM!	#NUM!	status=JK

## Sheet: 20160210_dm_TOP2-4_03.JPG.dat
Row	Column	Raw colony size	Plate id / file name	Query	Array	Normalized colony size	Score	Additional information
1	1	2860	20160210_dm_TOP2-4_03.JPG.dat	TOP2-4	YMR271C	#NUM!	#NUM!	status=BG
1	2	1827	20160210_dm_TOP2-4_03.JPG.dat	TOP2-4	YMR271C	#NUM!	#NUM!	status=BG
1	3	1695	20160210_dm_TOP2-4_03.JPG.dat	TOP2-4	YMR271C	1.1891	0.17431
1	4	1812	20160210_dm_TOP2-4_03.JPG.dat	TOP2-4	YMR271C	1.25518	0.24015
1	5	1748	20160210_dm_TOP2-4_03.JPG.dat	TOP2-4	YMR271C	1.12208	0.10753
1	6	1867	20160210_dm_TOP2-4_03.JPG.dat	TOP2-4	YMR271C	1.17741	0.16266
1	7	1802	20160210_dm_TOP2-4_03.JPG.dat	TOP2-4	YMR271C	1.17773	0.16298
1	8	1763	20160210_dm_TOP2-4_03.JPG.dat	TOP2-4	YMR271C	1.12285	0.10829
1	9	1788	20160210_dm_TOP2-4_03.JPG.dat	TOP2-4	YMR271C	1.03005	0.01583
1	10	1823	20160210_dm_TOP2-4_03.JPG.dat	TOP2-4	YMR271C	0.95024	-0.06369
1	11	1778	20160210_dm_TOP2-4_03.JPG.dat	TOP2-4	YMR271C	0.90651	-0.10726
1	12	1816	20160210_dm_TOP2-4_03.JPG.dat	TOP2-4	YMR271C	0.9663	-0.04768
1	13	1720	20160210_dm_TOP2-4_03.JPG.dat	TOP2-4	YMR271C	0.97988	-0.03416
1	14	1843	20160210_dm_TOP2-4_03.JPG.dat	TOP2-4	YMR271C	1.05029	0.036
1	15	2011	20160210_dm_TOP2-4_03.JPG.dat	TOP2-4	YMR271C	1.08742	0.07299
1	16	1803	20160210_dm_TOP2-4_03.JPG.dat	TOP2-4	YMR271C	0.96215	-0.05182
1	17	1655	20160210_dm_TOP2-4_03.JPG.dat	TOP2-4	YMR271C	0.91431	-0.09949
1	18	1449	20160210_dm_TOP2-4_03.JPG.dat	TOP2-4	YMR271C	#NUM!	#NUM!	status=JK
1	19	1576	20160210_dm_TOP2-4_03.JPG.dat	TOP2-4	YMR271C	0.87421	-0.13944
1	20	1545	20160210_dm_TOP2-4_03.JPG.dat	TOP2-4	YMR271C	0.88922	-0.12449
1	21	1526	20160210_dm_TOP2-4_03.JPG.dat	TOP2-4	YMR271C	0.93237	-0.08149
1	22	1652	20160210_dm_TOP2-4_03.JPG.dat	TOP2-4	YMR271C	1	-0.01411
1	23	1432	20160210_dm_TOP2-4_03.JPG.dat	TOP2-4	YMR271C	#NUM!	#NUM!	status=JK
1	24	1847	20160210_dm_TOP2-4_03.JPG.dat	TOP2-4	YMR271C	1.05951	0.04518
1	25	1562	20160210_dm_TOP2-4_03.JPG.dat	TOP2-4	YMR271C	0.9767	-0.03732
1	26	1641	20160210_dm_TOP2-4_03.JPG.dat	TOP2-4	YMR271C	1.08258	0.06817
1	27	1677	20160210_dm_TOP2-4_03.JPG.dat	TOP2-4	YMR271C	1.07305	0.05868
1	28	1431	20160210_dm_TOP2-4_03.JPG.dat	TOP2-4	YMR271C	0.8965	-0.11724
1	29	1256	20160210_dm_TOP2-4_03.JPG.dat	TOP2-4	YMR271C	0.78179	-0.23153
1	30	1124	20160210_dm_TOP2-4_03.JPG.dat	TOP2-4	YMR271C	0.69064	-0.32235
1	31	1230	20160210_dm_TOP2-4_03.JPG.dat	TOP2-4	YMR271C	#NUM!	#NUM!	status=JK
1	32	1592	20160210_dm_TOP2-4_03.JPG.dat	TOP2-4	YMR271C	0.93901	-0.07488
1	33	1563	20160210_dm_TOP2-4_03.JPG.dat	TOP2-4	YMR271C	0.93617	-0.07771
1	34	1439	20160210_dm_TOP2-4_03.JPG.dat	TOP2-4	YMR271C	0.87108	-0.14256
1	35	1975	20160210_dm_TOP2-4_03.JPG.dat	TOP2-4	YMR271C	1.19361	0.1788
1	36	1990	20160210_dm_TOP2-4_03.JPG.dat	TOP2-4	YMR271C	1.20438	0.18953
1	37	1825	20160210_dm_TOP2-4_03.JPG.dat	TOP2-4	YMR271C	1.11451	0.09999
1	38	1959	20160210_dm_TOP2-4_03.JPG.dat	TOP2-4	YMR271C	1.16596	0.15125
1	39	1971	20160210_dm_TOP2-4_03.JPG.dat	TOP2-4	YMR271C	1.09518	0.08072
1	40	1958	20160210_dm_TOP2-4_03.JPG.dat	TOP2-4	YMR271C	1.08144	0.06704
1	41	1531	20160210_dm_TOP2-4_03.JPG.dat	TOP2-4	YMR271C	0.89518	-0.11855
1	42	1597	20160210_dm_TOP2-4_03.JPG.dat	TOP2-4	YMR271C	1.01956	0.00538
1	43	1616	20160210_dm_TOP2-4_03.JPG.dat	TOP2-4	YMR271C	1.09078	0.07635
1	44	1726	20160210_dm_TOP2-4_03.JPG.dat	TOP2-4	YMR271C	1.18388	0.16911
1	45	1567	20160210_dm_TOP2-4_03.JPG.dat	TOP2-4	YMR271C	1.04936	0.03507
1	46	1681	20160210_dm_TOP2-4_03.JPG.dat	TOP2-4	YMR271C	0.98732	-0.02674
1	47	1976	20160210_dm_TOP2-4_03.JPG.dat	TOP2-4	YMR271C	0.99114	-0.02294
1	48	3206	20160210_dm_TOP2-4_03.JPG.dat	TOP2-4	YMR271C	1.38846	0.37294
2	1	1913	20160210_dm_TOP2-4_03.JPG.dat	TOP2-4	YMR271C	#NUM!	#NUM!	status=BG
2	2	1333	20160210_dm_TOP2-4_03.JPG.dat	TOP2-4	YMR271C	#NUM!	#NUM!	status=BG
2	3	1263	20160210_dm_TOP2-4_03.JPG.dat	TOP2-4	YMR271C	1.21172	0.19684
2	4	1209	20160210_dm_TOP2-4_03.JPG.dat	TOP2-4	YMR271C	1.16512	0.15042
2	5	1215	20160210_dm_TOP2-4_03.JPG.dat	TOP2-4	YMR271C	1.10269	0.08821
2	6	1098	20160210_dm_TOP2-4_03.JPG.dat	TOP2-4	YMR271C	0.99347	-0.02062
2	7	1121	20160210_dm_TOP2-4_03.JPG.dat	TOP2-4	YMR271C	1.05981	0.04548
2	8	1219	20160210_dm_TOP2-4_03.JPG.dat	TOP2-4	YMR271C	1.12937	0.1148
2	9	1183	20160210_dm_TOP2-4_03.JPG.dat	TOP2-4	YMR271C	0.99368	-0.02041
2	10	1203	20160210_dm_TOP2-4_03.JPG.dat	TOP2-4	YMR271C	0.9142	-0.0996
2	11	1215	20160210_dm_TOP2-4_03.JPG.dat	TOP2-4	YMR271C	0.90001	-0.11374
2	12	1117	20160210_dm_TOP2-4_03.JPG.dat	TOP2-4	YMR271C	0.86024	-0.15336
2	13	1061	20160210_dm_TOP2-4_03.JPG.dat	TOP2-4	YMR271C	0.87112	-0.14252
2	14	1222	20160210_dm_TOP2-4_03.JPG.dat	TOP2-4	YMR271C	0.99959	-0.01451
2	15	1163	20160210_dm_TOP2-4_03.JPG.dat	TOP2-4	YMR271C	0.89985	-0.1139
2	16	1137	20160210_dm_TOP2-4_03.JPG.dat	TOP2-4	YMR271C	0.86514	-0.14848
2	17	1166	20160210_dm_TOP2-4_03.JPG.dat	TOP2-4	YMR271C	0.91558	-0.09822
2	18	1119	20160210_dm_TOP2-4_03.JPG.dat	TOP2-4	YMR271C	0.88994	-0.12377
2	19	1176	20160210_dm_TOP2-4_03.JPG.dat	TOP2-4	YMR271C	0.92545	-0.08839
2	20	1204	20160210_dm_TOP2-4_03.JPG.dat	TOP2-4	YMR271C	0.98473	-0.02932
2	21	1128	20160210_dm_TOP2-4_03.JPG.dat	TOP2-4	YMR271C	0.97973	-0.03431
2	22	1307	20160210_dm_TOP2-4_03.JPG.dat	TOP2-4	YMR271C	1.12539	0.11083
2	23	1296	20160210_dm_TOP2-4_03.JPG.dat	TOP2-4	YMR271C	1.03581	0.02157
2	24	1244	20160210_dm_TOP2-4_03.JPG.dat	TOP2-4	YMR271C	1.01241	-0.00175
2	25	1166	20160210_dm_TOP2-4_03.JPG.dat	TOP2-4	YMR271C	1.03266	0.01843
2	26	1661	20160210_dm_TOP2-4_03.JPG.dat	TOP2-4	YMR271C	#NUM!	#NUM!	status=JK
2	27	1253	20160210_dm_TOP2-4_03.JPG.dat	TOP2-4	YMR271C	1.13087	0.11629
2	28	1382	20160210_dm_TOP2-4_03.JPG.dat	TOP2-4	YMR271C	1.217	0.20211
2	29	1183	20160210_dm_TOP2-4_03.JPG.dat	TOP2-4	YMR271C	1.03195	0.01773
2	30	1260	20160210_dm_TOP2-4_03.JPG.dat	TOP2-4	YMR271C	1.08421	0.06979
2	31	1140	20160210_dm_TOP2-4_03.JPG.dat	TOP2-4	YMR271C	0.96147	-0.0525
2	32	1151	20160210_dm_TOP2-4_03.JPG.dat	TOP2-4	YMR271C	0.95431	-0.05963
2	33	1167	20160210_dm_TOP2-4_03.JPG.dat	TOP2-4	YMR271C	0.98477	-0.02928
2	34	1165	20160210_dm_TOP2-4_03.JPG.dat	TOP2-4	YMR271C	0.99688	-0.01721
2	35	1237	20160210_dm_TOP2-4_03.JPG.dat	TOP2-4	YMR271C	1.06094	0.04661
2	36	1238	20160210_dm_TOP2-4_03.JPG.dat	TOP2-4	YMR271C	1.06726	0.0529
2	37	1206	20160210_dm_TOP2-4_03.JPG.dat	TOP2-4	YMR271C	1.05235	0.03805
2	38	1166	20160210_dm_TOP2-4_03.JPG.dat	TOP2-4	YMR271C	0.99459	-0.0195
2	39	987	20160210_dm_TOP2-4_03.JPG.dat	TOP2-4	YMR271C	0.78837	-0.22497
2	40	1109	20160210_dm_TOP2-4_03.JPG.dat	TOP2-4	YMR271C	0.88173	-0.13195
2	41	1121	20160210_dm_TOP2-4_03.JPG.dat	TOP2-4	YMR271C	0.94421	-0.0697
2	42	1366	20160210_dm_TOP2-4_03.JPG.dat	TOP2-4	YMR271C	1.25567	0.24064
2	43	1180	20160210_dm_TOP2-4_03.JPG.dat	TOP2-4	YMR271C	1.14427	0.12963
2	44	1072	20160210_dm_TOP2-4_03.JPG.dat	TOP2-4	YMR271C	1.05321	0.03891
2	45	1124	20160210_dm_TOP2-4_03.JPG.dat	TOP2-4	YMR271C	1.07489	0.06051
2	46	1176	20160210_dm_TOP2-4_03.JPG.dat	TOP2-4	YMR271C	0.98364	-0.03041
2	47	1106	20160210_dm_TOP2-4_03.JPG.dat	TOP2-4	YMR271C	0.78792	-0.22542
2	48	1707	20160210_dm_TOP2-4_03.JPG.dat	TOP2-4	YMR271C	1.04663	0.03235
3	1	1690	20160210_dm_TOP2-4_03.JPG.dat	TOP2-4	YMR271C	#NUM!	#NUM!	status=JK
3	2	1384	20160210_dm_TOP2-4_03.JPG.dat	TOP2-4	YMR271C	1.43608	0.42039
3	3	382	20160210_dm_TOP2-4_03.JPG.dat	TOP2-4	YBL040C	0.44637	-0.58551
3	4	1229	20160210_dm_TOP2-4_03.JPG.dat	TOP2-4	YBL040C	1.46736	0.43179
3	5	562	20160210_dm_TOP2-4_03.JPG.dat	TOP2-4	YLR298C	0.64237	-0.12167
3	6	426	20160210_dm_TOP2-4_03.JPG.dat	TOP2-4	YLR298C	0.49307	-0.27044
3	7	1103	20160210_dm_TOP2-4_03.JPG.dat	TOP2-4	YGL065C	1.34503	0.03429
3	8	1111	20160210_dm_TOP2-4_03.JPG.dat	TOP2-4	YGL065C	1.33524	0.02453
3	9	1098	20160210_dm_TOP2-4_03.JPG.dat	TOP2-4	YDR310C	1.19881	0.15175
3	10	1053	20160210_dm_TOP2-4_03.JPG.dat	TOP2-4	YDR310C	1.03908	-0.00739
3	11	678	20160210_dm_TOP2-4_03.JPG.dat	TOP2-4	YER168C	0.64909	-0.10096
3	12	858	20160210_dm_TOP2-4_03.JPG.dat	TOP2-4	YER168C	0.84982	0.09904
3	13	910	20160210_dm_TOP2-4_03.JPG.dat	TOP2-4	YML128C	0.95608	0.10726
3	14	927	20160210_dm_TOP2-4_03.JPG.dat	TOP2-4	YML128C	0.96564	0.11679
3	15	1109	20160210_dm_TOP2-4_03.JPG.dat	TOP2-4	YER023W	1.08781	0.1352
3	16	1047	20160210_dm_TOP2-4_03.JPG.dat	TOP2-4	YER023W	1.00605	0.05373
3	17	1064	20160210_dm_TOP2-4_03.JPG.dat	TOP2-4	YLR008C	1.05155	-0.06522
3	18	1139	20160210_dm_TOP2-4_03.JPG.dat	TOP2-4	YLR008C	#NUM!	#NUM!	status=JK
3	19	914	20160210_dm_TOP2-4_03.JPG.dat	TOP2-4	YGR113W	0.90336	-0.18529
3	20	1120	20160210_dm_TOP2-4_03.JPG.dat	TOP2-4	YGR113W	1.15259	0.06304
3	21	576	20160210_dm_TOP2-4_03.JPG.dat	TOP2-4	YDR437W	0.62982	-0.14245
3	22	394	20160210_dm_TOP2-4_03.JPG.dat	TOP2-4	YDR437W	0.42743	-0.34411
3	23	1225	20160210_dm_TOP2-4_03.JPG.dat	TOP2-4	YKL210W	1.23243	0.29492
3	24	1032	20160210_dm_TOP2-4_03.JPG.dat	TOP2-4	YKL210W	1.05605	0.11918
3	25	0	20160210_dm_TOP2-4_03.JPG.dat	TOP2-4	YDL207W	0	0
3	26	0	20160210_dm_TOP2-4_03.JPG.dat	TOP2-4	YDL207W	0	0
3	27	1177	20160210_dm_TOP2-4_03.JPG.dat	TOP2-4	YDL017W	1.32984	0.23357
3	28	1027	20160210_dm_TOP2-4_03.JPG.dat	TOP2-4	YDL017W	1.12905	0.03351
3	29	1044	20160210_dm_TOP2-4_03.JPG.dat	TOP2-4	YGR047C	1.13347	0.14331
3	30	1067	20160210_dm_TOP2-4_03.JPG.dat	TOP2-4	YGR047C	1.14161	0.15143
3	31	1190	20160210_dm_TOP2-4_03.JPG.dat	TOP2-4	YBR196C	1.2489	0.14627
3	32	1239	20160210_dm_TOP2-4_03.JPG.dat	TOP2-4	YBR196C	1.28185	0.1791
3	33	0	20160210_dm_TOP2-4_03.JPG.dat	TOP2-4	YPL255W	0	0
3	34	0	20160210_dm_TOP2-4_03.JPG.dat	TOP2-4	YPL255W	0	0
3	35	370	20160210_dm_TOP2-4_03.JPG.dat	TOP2-4	YJR076C	0.3999	-0.01397
3	36	332	20160210_dm_TOP2-4_03.JPG.dat	TOP2-4	YJR076C	0.36208	-0.05165
3	37	0	20160210_dm_TOP2-4_03.JPG.dat	TOP2-4	YNL163C	0	-0.36469
3	38	0	20160210_dm_TOP2-4_03.JPG.dat	TOP2-4	YNL163C	0	-0.36469
3	39	1197	20160210_dm_TOP2-4_03.JPG.dat	TOP2-4	YIL004C	1.22251	0.19377
3	40	1189	20160210_dm_TOP2-4_03.JPG.dat	TOP2-4	YIL004C	1.21069	0.182
3	41	0	20160210_dm_TOP2-4_03.JPG.dat	TOP2-4	YIL008W	0	0
3	42	0	20160210_dm_TOP2-4_03.JPG.dat	TOP2-4	YIL008W	0	0
3	43	980	20160210_dm_TOP2-4_03.JPG.dat	TOP2-4	YKL018W	1.21409	0.11693
3	44	1109	20160210_dm_TOP2-4_03.JPG.dat	TOP2-4	YKL018W	1.38802	0.29023
3	45	1295	20160210_dm_TOP2-4_03.JPG.dat	TOP2-4	YMR134W	1.57271	0.27231
3	46	957	20160210_dm_TOP2-4_03.JPG.dat	TOP2-4	YMR134W	#NUM!	#NUM!	status=JK
3	47	1358	20160210_dm_TOP2-4_03.JPG.dat	TOP2-4	YMR271C	1.22139	0.20647
3	48	1453	20160210_dm_TOP2-4_03.JPG.dat	TOP2-4	YMR271C	1.12136	0.10681
4	1	1648	20160210_dm_TOP2-4_03.JPG.dat	TOP2-4	YMR271C	1.38325	0.36775
4	2	1439	20160210_dm_TOP2-4_03.JPG.dat	TOP2-4	YMR271C	1.38131	0.36582
4	3	737	20160210_dm_TOP2-4_03.JPG.dat	TOP2-4	YBL040C	0.8101	-0.22309
4	4	1494	20160210_dm_TOP2-4_03.JPG.dat	TOP2-4	YBL040C	1.70604	0.6696
4	5	561	20160210_dm_TOP2-4_03.JPG.dat	TOP2-4	YLR298C	0.6236	-0.14037
4	6	345	20160210_dm_TOP2-4_03.JPG.dat	TOP2-4	YLR298C	0.39454	-0.3686
4	7	0	20160210_dm_TOP2-4_03.JPG.dat	TOP2-4	YGL065C	#NUM!	#NUM!	status=JK
4	8	1117	20160210_dm_TOP2-4_03.JPG.dat	TOP2-4	YGL065C	1.34546	0.03471
4	9	1024	20160210_dm_TOP2-4_03.JPG.dat	TOP2-4	YDR310C	1.12324	0.07646
4	10	1053	20160210_dm_TOP2-4_03.JPG.dat	TOP2-4	YDR310C	1.04319	-0.0033
4	11	608	20160210_dm_TOP2-4_03.JPG.dat	TOP2-4	YER168C	0.58144	-0.16837
4	12	876	20160210_dm_TOP2-4_03.JPG.dat	TOP2-4	YER168C	0.86208	0.11126
4	13	781	20160210_dm_TOP2-4_03.JPG.dat	TOP2-4	YML128C	0.8108	-0.03749
4	14	880	20160210_dm_TOP2-4_03.JPG.dat	TOP2-4	YML128C	0.90101	0.0524
4	15	1080	20160210_dm_TOP2-4_03.JPG.dat	TOP2-4	YER023W	1.03653	0.08411
4	16	774	20160210_dm_TOP2-4_03.JPG.dat	TOP2-4	YER023W	#NUM!	#NUM!	status=JK
4	17	1056	20160210_dm_TOP2-4_03.JPG.dat	TOP2-4	YLR008C	1.01289	-0.10373
4	18	1079	20160210_dm_TOP2-4_03.JPG.dat	TOP2-4	YLR008C	1.04315	-0.07358
4	19	1232	20160210_dm_TOP2-4_03.JPG.dat	TOP2-4	YGR113W	1.17855	0.0889
4	20	1050	20160210_dm_TOP2-4_03.JPG.dat	TOP2-4	YGR113W	1.04769	-0.04149
4	21	470	20160210_dm_TOP2-4_03.JPG.dat	TOP2-4	YDR437W	0.49844	-0.27336
4	22	463	20160210_dm_TOP2-4_03.JPG.dat	TOP2-4	YDR437W	0.48739	-0.28437
4	23	1192	20160210_dm_TOP2-4_03.JPG.dat	TOP2-4	YKL210W	1.16227	0.22501
4	24	1207	20160210_dm_TOP2-4_03.JPG.dat	TOP2-4	YKL210W	1.19565	0.25827
4	25	0	20160210_dm_TOP2-4_03.JPG.dat	TOP2-4	YDL207W	0	0
4	26	0	20160210_dm_TOP2-4_03.JPG.dat	TOP2-4	YDL207W	0	0
4	27	1184	20160210_dm_TOP2-4_03.JPG.dat	TOP2-4	YDL017W	1.29056	0.19443
4	28	1134	20160210_dm_TOP2-4_03.JPG.dat	TOP2-4	YDL017W	1.19937	0.10357
4	29	1153	20160210_dm_TOP2-4_03.JPG.dat	TOP2-4	YGR047C	1.201	0.2106
4	30	1081	20160210_dm_TOP2-4_03.JPG.dat	TOP2-4	YGR047C	1.10908	0.11902
4	31	1320	20160210_dm_TOP2-4_03.JPG.dat	TOP2-4	YBR196C	1.33022	0.2273
4	32	1225	20160210_dm_TOP2-4_03.JPG.dat	TOP2-4	YBR196C	1.22059	0.11806
4	33	0	20160210_dm_TOP2-4_03.JPG.dat	TOP2-4	YPL255W	0	0
4	34	0	20160210_dm_TOP2-4_03.JPG.dat	TOP2-4	YPL255W	0	0
4	35	869	20160210_dm_TOP2-4_03.JPG.dat	TOP2-4	YJR076C	0.91507	0.49933
4	36	705	20160210_dm_TOP2-4_03.JPG.dat	TOP2-4	YJR076C	0.75252	0.33738
4	37	451	20160210_dm_TOP2-4_03.JPG.dat	TOP2-4	YNL163C	0.49105	0.12458
4	38	867	20160210_dm_TOP2-4_03.JPG.dat	TOP2-4	YNL163C	0.93048	0.56242
4	39	1110	20160210_dm_TOP2-4_03.JPG.dat	TOP2-4	YIL004C	#NUM!	#NUM!	status=JK
4	40	1215	20160210_dm_TOP2-4_03.JPG.dat	TOP2-4	YIL004C	1.2283	0.19955
4	41	0	20160210_dm_TOP2-4_03.JPG.dat	TOP2-4	YIL008W	0	0
4	42	0	20160210_dm_TOP2-4_03.JPG.dat	TOP2-4	YIL008W	0	0
4	43	1014	20160210_dm_TOP2-4_03.JPG.dat	TOP2-4	YKL018W	1.24426	0.14699
4	44	931	20160210_dm_TOP2-4_03.JPG.dat	TOP2-4	YKL018W	1.14978	0.05286
4	45	1299	20160210_dm_TOP2-4_03.JPG.dat	TOP2-4	YMR134W	1.55071	0.25038
4	46	1367	20160210_dm_TOP2-4_03.JPG.dat	TOP2-4	YMR134W	1.41785	0.11801
4	47	1361	20160210_dm_TOP2-4_03.JPG.dat	TOP2-4	YMR271C	1.19464	0.17983
4	48	1508	20160210_dm_TOP2-4_03.JPG.dat	TOP2-4	YMR271C	1.13199	0.11741
5	1	1714	20160210_dm_TOP2-4_03.JPG.dat	TOP2-4	YMR271C	1.13704	0.12243
5	2	1358	20160210_dm_TOP2-4_03.JPG.dat	TOP2-4	YMR271C	1.04601	0.03173
5	3	1254	20160210_dm_TOP2-4_03.JPG.dat	TOP2-4	YDR208W	1.12402	0.05246
5	4	1297	20160210_dm_TOP2-4_03.JPG.dat	TOP2-4	YDR208W	1.22792	0.15599
5	5	991	20160210_dm_TOP2-4_03.JPG.dat	TOP2-4	YMR235C	0.92937	-0.13934
5	6	1171	20160210_dm_TOP2-4_03.JPG.dat	TOP2-4	YMR235C	1.14948	0.07997
5	7	829	20160210_dm_TOP2-4_03.JPG.dat	TOP2-4	YJL047C	0.87348	-0.09926
5	8	1006	20160210_dm_TOP2-4_03.JPG.dat	TOP2-4	YJL047C	1.05884	0.08543
5	9	1131	20160210_dm_TOP2-4_03.JPG.dat	TOP2-4	YJR139C	1.08779	0.04505
5	10	1334	20160210_dm_TOP2-4_03.JPG.dat	TOP2-4	YJR139C	1.15806	0.11507
5	11	938	20160210_dm_TOP2-4_03.JPG.dat	TOP2-4	YER003C	0.78167	-0.28287
5	12	1423	20160210_dm_TOP2-4_03.JPG.dat	TOP2-4	YER003C	1.21291	0.14681
5	13	1371	20160210_dm_TOP2-4_03.JPG.dat	TOP2-4	YBR164C	1.22482	0.07743
5	14	1334	20160210_dm_TOP2-4_03.JPG.dat	TOP2-4	YBR164C	1.16786	0.02067
5	15	1202	20160210_dm_TOP2-4_03.JPG.dat	TOP2-4	YJL011C	0.98104	0.03647
5	16	1302	20160210_dm_TOP2-4_03.JPG.dat	TOP2-4	YJL011C	1.0307	0.08595
5	17	1438	20160210_dm_TOP2-4_03.JPG.dat	TOP2-4	YPR018W	1.1606	-0.00113
5	18	1605	20160210_dm_TOP2-4_03.JPG.dat	TOP2-4	YPR018W	1.30067	0.13843
5	19	1287	20160210_dm_TOP2-4_03.JPG.dat	TOP2-4	YPR088C	#NUM!	#NUM!	status=JK
5	20	1457	20160210_dm_TOP2-4_03.JPG.dat	TOP2-4	YPR088C	1.21887	0.16468
5	21	165	20160210_dm_TOP2-4_03.JPG.dat	TOP2-4	YLR298C	0.14669	-0.61556
5	22	483	20160210_dm_TOP2-4_03.JPG.dat	TOP2-4	YLR298C	0.42636	-0.3369
5	23	408	20160210_dm_TOP2-4_03.JPG.dat	TOP2-4	YGL155W	#NUM!	#NUM!	status=JK
5	24	455	20160210_dm_TOP2-4_03.JPG.dat	TOP2-4	YGL155W	0.37688	-0.11128
5	25	539	20160210_dm_TOP2-4_03.JPG.dat	TOP2-4	YMR224C	0.48451	-0.10101
5	26	397	20160210_dm_TOP2-4_03.JPG.dat	TOP2-4	YMR224C	0.37454	-0.21057
5	27	1320	20160210_dm_TOP2-4_03.JPG.dat	TOP2-4	YMR263W	1.20067	0.14107
5	28	1293	20160210_dm_TOP2-4_03.JPG.dat	TOP2-4	YMR263W	1.13928	0.0799
5	29	1246	20160210_dm_TOP2-4_03.JPG.dat	TOP2-4	YLR105C	1.07948	0.07307
5	30	1237	20160210_dm_TOP2-4_03.JPG.dat	TOP2-4	YLR105C	1.05632	0.04999
5	31	1314	20160210_dm_TOP2-4_03.JPG.dat	TOP2-4	YER161C	1.10588	0.07745
5	32	1292	20160210_dm_TOP2-4_03.JPG.dat	TOP2-4	YER161C	1.07975	0.05141
5	33	1304	20160210_dm_TOP2-4_03.JPG.dat	TOP2-4	YPR103W	1.11943	0.60928
5	34	0	20160210_dm_TOP2-4_03.JPG.dat	TOP2-4	YPR103W	0	-0.5061
5	35	1408	20160210_dm_TOP2-4_03.JPG.dat	TOP2-4	YDL126C	1.26245	0.23212
5	36	1218	20160210_dm_TOP2-4_03.JPG.dat	TOP2-4	YDL126C	1.11311	0.08333
5	37	1204	20160210_dm_TOP2-4_03.JPG.dat	TOP2-4	YCL004W	1.12692	0.05373
5	38	1287	20160210_dm_TOP2-4_03.JPG.dat	TOP2-4	YCL004W	1.19216	0.11874
5	39	1055	20160210_dm_TOP2-4_03.JPG.dat	TOP2-4	YER136W	0.92455	-0.11556
5	40	1094	20160210_dm_TOP2-4_03.JPG.dat	TOP2-4	YER136W	0.95795	-0.08228
5	41	966	20160210_dm_TOP2-4_03.JPG.dat	TOP2-4	YGL048C	0.89786	-0.12336
5	42	745	20160210_dm_TOP2-4_03.JPG.dat	TOP2-4	YGL048C	0.75426	-0.26644
5	43	936	20160210_dm_TOP2-4_03.JPG.dat	TOP2-4	YDR449C	0.98918	-0.08656
5	44	865	20160210_dm_TOP2-4_03.JPG.dat	TOP2-4	YDR449C	0.91467	-0.1608
5	45	685	20160210_dm_TOP2-4_03.JPG.dat	TOP2-4	YOR194C	0.69628	-0.09066
5	46	813	20160210_dm_TOP2-4_03.JPG.dat	TOP2-4	YOR194C	0.71472	-0.07229
5	47	1395	20160210_dm_TOP2-4_03.JPG.dat	TOP2-4	YMR271C	1.03338	0.01915
5	48	1523	20160210_dm_TOP2-4_03.JPG.dat	TOP2-4	YMR271C	0.96091	-0.05306
6	1	1696	20160210_dm_TOP2-4_03.JPG.dat	TOP2-4	YMR271C	0.99827	-0.01583
6	2	1562	20160210_dm_TOP2-4_03.JPG.dat	TOP2-4	YMR271C	1.08234	0.06793
6	3	1326	20160210_dm_TOP2-4_03.JPG.dat	TOP2-4	YDR208W	1.08599	0.01457
6	4	1352	20160210_dm_TOP2-4_03.JPG.dat	TOP2-4	YDR208W	1.18844	0.11665
6	5	1038	20160210_dm_TOP2-4_03.JPG.dat	TOP2-4	YMR235C	0.91999	-0.14869
6	6	1061	20160210_dm_TOP2-4_03.JPG.dat	TOP2-4	YMR235C	1.00263	-0.06634
6	7	668	20160210_dm_TOP2-4_03.JPG.dat	TOP2-4	YJL047C	0.68506	-0.28699
6	8	1223	20160210_dm_TOP2-4_03.JPG.dat	TOP2-4	YJL047C	1.26374	0.28959
6	9	1039	20160210_dm_TOP2-4_03.JPG.dat	TOP2-4	YJR139C	0.98469	-0.05767
6	10	1177	20160210_dm_TOP2-4_03.JPG.dat	TOP2-4	YJR139C	1.00607	-0.03637
6	11	1244	20160210_dm_TOP2-4_03.JPG.dat	TOP2-4	YER003C	1.0147	-0.05068
6	12	659	20160210_dm_TOP2-4_03.JPG.dat	TOP2-4	YER003C	0.54617	-0.51751
6	13	1226	20160210_dm_TOP2-4_03.JPG.dat	TOP2-4	YBR164C	1.05836	-0.08843
6	14	1467	20160210_dm_TOP2-4_03.JPG.dat	TOP2-4	YBR164C	1.23287	0.08544
6	15	1337	20160210_dm_TOP2-4_03.JPG.dat	TOP2-4	YJL011C	1.04168	0.09688
6	16	1297	20160210_dm_TOP2-4_03.JPG.dat	TOP2-4	YJL011C	0.9748	0.03025
6	17	1458	20160210_dm_TOP2-4_03.JPG.dat	TOP2-4	YPR018W	1.11167	-0.04988
6	18	1691	20160210_dm_TOP2-4_03.JPG.dat	TOP2-4	YPR018W	1.29002	0.12781
6	19	1553	20160210_dm_TOP2-4_03.JPG.dat	TOP2-4	YPR088C	1.16972	0.11572
6	20	1494	20160210_dm_TOP2-4_03.JPG.dat	TOP2-4	YPR088C	1.176	0.12197
6	21	598	20160210_dm_TOP2-4_03.JPG.dat	TOP2-4	YLR298C	0.49996	-0.26357
6	22	905	20160210_dm_TOP2-4_03.JPG.dat	TOP2-4	YLR298C	0.75106	-0.01338
6	23	484	20160210_dm_TOP2-4_03.JPG.dat	TOP2-4	YGL155W	0.3709	-0.11723
6	24	486	20160210_dm_TOP2-4_03.JPG.dat	TOP2-4	YGL155W	0.37738	-0.11078
6	25	589	20160210_dm_TOP2-4_03.JPG.dat	TOP2-4	YMR224C	0.49635	-0.08921
6	26	374	20160210_dm_TOP2-4_03.JPG.dat	TOP2-4	YMR224C	0.33094	-0.25402
6	27	1276	20160210_dm_TOP2-4_03.JPG.dat	TOP2-4	YMR263W	1.08952	0.03032
6	28	1387	20160210_dm_TOP2-4_03.JPG.dat	TOP2-4	YMR263W	1.14758	0.08817
6	29	1205	20160210_dm_TOP2-4_03.JPG.dat	TOP2-4	YLR105C	#NUM!	#NUM!	status=JK
6	30	1327	20160210_dm_TOP2-4_03.JPG.dat	TOP2-4	YLR105C	1.06704	0.06067
6	31	1372	20160210_dm_TOP2-4_03.JPG.dat	TOP2-4	YER161C	1.09213	0.06375
6	32	1369	20160210_dm_TOP2-4_03.JPG.dat	TOP2-4	YER161C	1.08827	0.0599
6	33	1456	20160210_dm_TOP2-4_03.JPG.dat	TOP2-4	YPR103W	1.19443	0.684
6	34	0	20160210_dm_TOP2-4_03.JPG.dat	TOP2-4	YPR103W	0	-0.5061
6	35	1343	20160210_dm_TOP2-4_03.JPG.dat	TOP2-4	YDL126C	1.16304	0.13307
6	36	1353	20160210_dm_TOP2-4_03.JPG.dat	TOP2-4	YDL126C	1.20035	0.17024
6	37	1259	20160210_dm_TOP2-4_03.JPG.dat	TOP2-4	YCL004W	1.14707	0.0738
6	38	1209	20160210_dm_TOP2-4_03.JPG.dat	TOP2-4	YCL004W	1.09257	0.01951
6	39	1073	20160210_dm_TOP2-4_03.JPG.dat	TOP2-4	YER136W	0.91886	-0.12123
6	40	1280	20160210_dm_TOP2-4_03.JPG.dat	TOP2-4	YER136W	#NUM!	#NUM!	status=JK
6	41	1158	20160210_dm_TOP2-4_03.JPG.dat	TOP2-4	YGL048C	1.04896	0.02719
6	42	1062	20160210_dm_TOP2-4_03.JPG.dat	TOP2-4	YGL048C	1.04535	0.02359
6	43	1105	20160210_dm_TOP2-4_03.JPG.dat	TOP2-4	YDR449C	1.12941	0.05316
6	44	860	20160210_dm_TOP2-4_03.JPG.dat	TOP2-4	YDR449C	0.87334	-0.20198
6	45	945	20160210_dm_TOP2-4_03.JPG.dat	TOP2-4	YOR194C	#NUM!	#NUM!	status=JK
6	46	905	20160210_dm_TOP2-4_03.JPG.dat	TOP2-4	YOR194C	0.75542	-0.03173
6	47	1532	20160210_dm_TOP2-4_03.JPG.dat	TOP2-4	YMR271C	1.07331	0.05894
6	48	1734	20160210_dm_TOP2-4_03.JPG.dat	TOP2-4	YMR271C	1.03037	0.01615
7	1	1647	20160210_dm_TOP2-4_03.JPG.dat	TOP2-4	YMR271C	0.96404	-0.04993
7	2	1515	20160210_dm_TOP2-4_03.JPG.dat	TOP2-4	YMR271C	#NUM!	#NUM!	status=JK
7	3	1008	20160210_dm_TOP2-4_03.JPG.dat	TOP2-4	YFL008W	0.8279	-0.04189
7	4	683	20160210_dm_TOP2-4_03.JPG.dat	TOP2-4	YFL008W	0.60478	-0.2642
7	5	1291	20160210_dm_TOP2-4_03.JPG.dat	TOP2-4	YKL197C	1.15825	0.23387
7	6	877	20160210_dm_TOP2-4_03.JPG.dat	TOP2-4	YKL197C	0.84372	-0.07951
7	7	1141	20160210_dm_TOP2-4_03.JPG.dat	TOP2-4	YHR036W	1.19812	0.19933
7	8	827	20160210_dm_TOP2-4_03.JPG.dat	TOP2-4	YHR036W	0.87826	-0.11937
7	9	998	20160210_dm_TOP2-4_03.JPG.dat	TOP2-4	YOR275C	0.97388	0.08722
7	10	948	20160210_dm_TOP2-4_03.JPG.dat	TOP2-4	YOR275C	0.83351	-0.05263
7	11	1512	20160210_dm_TOP2-4_03.JPG.dat	TOP2-4	YDR166C	1.26747	0.01415
7	12	1505	20160210_dm_TOP2-4_03.JPG.dat	TOP2-4	YDR166C	1.28078	0.02741
7	13	765	20160210_dm_TOP2-4_03.JPG.dat	TOP2-4	YKL112W	0.67733	-0.22632
7	14	459	20160210_dm_TOP2-4_03.JPG.dat	TOP2-4	YKL112W	0.39524	-0.50738
7	15	1289	20160210_dm_TOP2-4_03.JPG.dat	TOP2-4	YCL061C	1.02805	0.03311
7	16	1311	20160210_dm_TOP2-4_03.JPG.dat	TOP2-4	YCL061C	1.00669	0.01183
7	17	1320	20160210_dm_TOP2-4_03.JPG.dat	TOP2-4	YNR017W	1.02599	0.03127
7	18	1601	20160210_dm_TOP2-4_03.JPG.dat	TOP2-4	YNR017W	#NUM!	#NUM!	status=JK
7	19	1270	20160210_dm_TOP2-4_03.JPG.dat	TOP2-4	YKL125W	0.97396	-0.07971
7	20	1164	20160210_dm_TOP2-4_03.JPG.dat	TOP2-4	YKL125W	0.93191	-0.12161
7	21	1120	20160210_dm_TOP2-4_03.JPG.dat	TOP2-4	YOR181W	0.95164	-0.07098
7	22	1275	20160210_dm_TOP2-4_03.JPG.dat	TOP2-4	YOR181W	1.07439	0.05133
7	23	1524	20160210_dm_TOP2-4_03.JPG.dat	TOP2-4	YLR319C	1.18523	0.05166
7	24	1661	20160210_dm_TOP2-4_03.JPG.dat	TOP2-4	YLR319C	#NUM!	#NUM!	status=JK
7	25	1209	20160210_dm_TOP2-4_03.JPG.dat	TOP2-4	YBL084C	1.03472	0.01263
7	26	1121	20160210_dm_TOP2-4_03.JPG.dat	TOP2-4	YBL084C	1.01065	-0.01135
7	27	1228	20160210_dm_TOP2-4_03.JPG.dat	TOP2-4	YLL050C	1.07146	-0.06273
7	28	1400	20160210_dm_TOP2-4_03.JPG.dat	TOP2-4	YLL050C	1.18722	0.05261
7	29	942	20160210_dm_TOP2-4_03.JPG.dat	TOP2-4	YFL039C	0.78789	-0.03565
7	30	928	20160210_dm_TOP2-4_03.JPG.dat	TOP2-4	YFL039C	0.76976	-0.05371
7	31	1143	20160210_dm_TOP2-4_03.JPG.dat	TOP2-4	YGR092W	#NUM!	#NUM!	status=JK
7	32	0	20160210_dm_TOP2-4_03.JPG.dat	TOP2-4	YGR092W	0	0
7	33	1229	20160210_dm_TOP2-4_03.JPG.dat	TOP2-4	YPL128C	1.05339	0.00796
7	34	1232	20160210_dm_TOP2-4_03.JPG.dat	TOP2-4	YPL128C	1.09248	0.04691
7	35	1123	20160210_dm_TOP2-4_03.JPG.dat	TOP2-4	YPL028W	1.01911	0.04018
7	36	1140	20160210_dm_TOP2-4_03.JPG.dat	TOP2-4	YPL028W	1.06085	0.08178
7	37	675	20160210_dm_TOP2-4_03.JPG.dat	TOP2-4	YNL061W	0.64446	-0.20054
7	38	906	20160210_dm_TOP2-4_03.JPG.dat	TOP2-4	YNL061W	0.85706	0.01129
7	39	1371	20160210_dm_TOP2-4_03.JPG.dat	TOP2-4	YMR268C	1.22805	0.11473
7	40	1371	20160210_dm_TOP2-4_03.JPG.dat	TOP2-4	YMR268C	1.22307	0.10977
7	41	992	20160210_dm_TOP2-4_03.JPG.dat	TOP2-4	YIL046W	0.93668	-0.24722
7	42	1333	20160210_dm_TOP2-4_03.JPG.dat	TOP2-4	YIL046W	1.36573	0.18028
7	43	1154	20160210_dm_TOP2-4_03.JPG.dat	TOP2-4	YOR326W	1.22322	0.23498
7	44	1194	20160210_dm_TOP2-4_03.JPG.dat	TOP2-4	YOR326W	1.25231	0.26397
7	45	539	20160210_dm_TOP2-4_03.JPG.dat	TOP2-4	YDL103C	0.53777	-0.53918
7	46	0	20160210_dm_TOP2-4_03.JPG.dat	TOP2-4	YDL103C	#NUM!	#NUM!	status=JK
7	47	1539	20160210_dm_TOP2-4_03.JPG.dat	TOP2-4	YMR271C	1.10425	0.08976
7	48	1685	20160210_dm_TOP2-4_03.JPG.dat	TOP2-4	YMR271C	1.02269	0.0085
8	1	1685	20160210_dm_TOP2-4_03.JPG.dat	TOP2-4	YMR271C	0.95405	-0.0599
8	2	1411	20160210_dm_TOP2-4_03.JPG.dat	TOP2-4	YMR271C	0.94653	-0.06738
8	3	1078	20160210_dm_TOP2-4_03.JPG.dat	TOP2-4	YFL008W	0.8608	-0.00911
8	4	1191	20160210_dm_TOP2-4_03.JPG.dat	TOP2-4	YFL008W	1.02798	0.15747
8	5	1134	20160210_dm_TOP2-4_03.JPG.dat	TOP2-4	YKL197C	0.99452	0.07074
8	6	1161	20160210_dm_TOP2-4_03.JPG.dat	TOP2-4	YKL197C	1.09579	0.17164
8	7	1062	20160210_dm_TOP2-4_03.JPG.dat	TOP2-4	YHR036W	1.0974	0.09897
8	8	566	20160210_dm_TOP2-4_03.JPG.dat	TOP2-4	YHR036W	0.59302	-0.40358
8	9	1228	20160210_dm_TOP2-4_03.JPG.dat	TOP2-4	YOR275C	1.18235	0.29494
8	10	1166	20160210_dm_TOP2-4_03.JPG.dat	TOP2-4	YOR275C	1.01172	0.12493
8	11	1643	20160210_dm_TOP2-4_03.JPG.dat	TOP2-4	YDR166C	1.35901	0.10535
8	12	1419	20160210_dm_TOP2-4_03.JPG.dat	TOP2-4	YDR166C	1.19085	-0.0622
8	13	659	20160210_dm_TOP2-4_03.JPG.dat	TOP2-4	YKL112W	0.57471	-0.32856
8	14	866	20160210_dm_TOP2-4_03.JPG.dat	TOP2-4	YKL112W	0.73454	-0.1693
8	15	1349	20160210_dm_TOP2-4_03.JPG.dat	TOP2-4	YCL061C	1.0602	0.06515
8	16	1391	20160210_dm_TOP2-4_03.JPG.dat	TOP2-4	YCL061C	1.05144	0.05642
8	17	1364	20160210_dm_TOP2-4_03.JPG.dat	TOP2-4	YNR017W	1.04196	0.04718
8	18	1308	20160210_dm_TOP2-4_03.JPG.dat	TOP2-4	YNR017W	0.99869	0.00406
8	19	1232	20160210_dm_TOP2-4_03.JPG.dat	TOP2-4	YKL125W	0.92749	-0.12602
8	20	1032	20160210_dm_TOP2-4_03.JPG.dat	TOP2-4	YKL125W	#NUM!	#NUM!	status=JK
8	21	1236	20160210_dm_TOP2-4_03.JPG.dat	TOP2-4	YOR181W	1.02847	0.00558
8	22	1138	20160210_dm_TOP2-4_03.JPG.dat	TOP2-4	YOR181W	0.93901	-0.08356
8	23	1591	20160210_dm_TOP2-4_03.JPG.dat	TOP2-4	YLR319C	1.21083	0.07717
8	24	1505	20160210_dm_TOP2-4_03.JPG.dat	TOP2-4	YLR319C	1.16051	0.02704
8	25	1159	20160210_dm_TOP2-4_03.JPG.dat	TOP2-4	YBL084C	0.97199	-0.04987
8	26	1074	20160210_dm_TOP2-4_03.JPG.dat	TOP2-4	YBL084C	0.95259	-0.06921
8	27	1379	20160210_dm_TOP2-4_03.JPG.dat	TOP2-4	YLL050C	1.18821	0.0536
8	28	1356	20160210_dm_TOP2-4_03.JPG.dat	TOP2-4	YLL050C	1.14053	0.00609
8	29	969	20160210_dm_TOP2-4_03.JPG.dat	TOP2-4	YFL039C	0.80669	-0.01692
8	30	1007	20160210_dm_TOP2-4_03.JPG.dat	TOP2-4	YFL039C	0.83438	0.01067
8	31	0	20160210_dm_TOP2-4_03.JPG.dat	TOP2-4	YGR092W	0	0
8	32	0	20160210_dm_TOP2-4_03.JPG.dat	TOP2-4	YGR092W	0	0
8	33	1219	20160210_dm_TOP2-4_03.JPG.dat	TOP2-4	YPL128C	1.05523	0.0098
8	34	1150	20160210_dm_TOP2-4_03.JPG.dat	TOP2-4	YPL128C	1.03135	-0.014
8	35	970	20160210_dm_TOP2-4_03.JPG.dat	TOP2-4	YPL028W	0.8908	-0.08766
8	36	1216	20160210_dm_TOP2-4_03.JPG.dat	TOP2-4	YPL028W	1.14605	0.16667
8	37	920	20160210_dm_TOP2-4_03.JPG.dat	TOP2-4	YNL061W	0.8894	0.04351
8	38	1078	20160210_dm_TOP2-4_03.JPG.dat	TOP2-4	YNL061W	1.03167	0.18527
8	39	1279	20160210_dm_TOP2-4_03.JPG.dat	TOP2-4	YMR268C	1.15717	0.04411
8	40	1452	20160210_dm_TOP2-4_03.JPG.dat	TOP2-4	YMR268C	1.30493	0.19133
8	41	0	20160210_dm_TOP2-4_03.JPG.dat	TOP2-4	YIL046W	0	-1.18051
8	42	1341	20160210_dm_TOP2-4_03.JPG.dat	TOP2-4	YIL046W	1.37819	0.19269
8	43	1205	20160210_dm_TOP2-4_03.JPG.dat	TOP2-4	YOR326W	1.27744	0.28901
8	44	1186	20160210_dm_TOP2-4_03.JPG.dat	TOP2-4	YOR326W	1.23873	0.25044
8	45	540	20160210_dm_TOP2-4_03.JPG.dat	TOP2-4	YDL103C	0.53439	-0.54254
8	46	717	20160210_dm_TOP2-4_03.JPG.dat	TOP2-4	YDL103C	0.6074	-0.4698
8	47	1484	20160210_dm_TOP2-4_03.JPG.dat	TOP2-4	YMR271C	1.05045	0.03616
8	48	1638	20160210_dm_TOP2-4_03.JPG.dat	TOP2-4	YMR271C	0.97919	-0.03484
9	1	1815	20160210_dm_TOP2-4_03.JPG.dat	TOP2-4	YMR271C	0.96	-0.05397
9	2	1542	20160210_dm_TOP2-4_03.JPG.dat	TOP2-4	YMR271C	0.96662	-0.04737
9	3	774	20160210_dm_TOP2-4_03.JPG.dat	TOP2-4	YOL123W	0.57781	0.41872
9	4	734	20160210_dm_TOP2-4_03.JPG.dat	TOP2-4	YOL123W	0.59288	0.43375
9	5	1520	20160210_dm_TOP2-4_03.JPG.dat	TOP2-4	YLR310C	1.24984	0.09299
9	6	1326	20160210_dm_TOP2-4_03.JPG.dat	TOP2-4	YLR310C	1.17591	0.01932
9	7	0	20160210_dm_TOP2-4_03.JPG.dat	TOP2-4	YOR329C	0	0
9	8	0	20160210_dm_TOP2-4_03.JPG.dat	TOP2-4	YOR329C	0	0
9	9	218	20160210_dm_TOP2-4_03.JPG.dat	TOP2-4	YNL216W	0.19804	-0.21403
9	10	691	20160210_dm_TOP2-4_03.JPG.dat	TOP2-4	YNL216W	0.56644	0.15303
9	11	1589	20160210_dm_TOP2-4_03.JPG.dat	TOP2-4	YLR291C	1.24187	0.05051
9	12	1579	20160210_dm_TOP2-4_03.JPG.dat	TOP2-4	YLR291C	1.25081	0.05941
9	13	1483	20160210_dm_TOP2-4_03.JPG.dat	TOP2-4	YGL130W	1.21916	0.13895
9	14	1489	20160210_dm_TOP2-4_03.JPG.dat	TOP2-4	YGL130W	1.18756	0.10746
9	15	0	20160210_dm_TOP2-4_03.JPG.dat	TOP2-4	YGL022W	0	0
9	16	0	20160210_dm_TOP2-4_03.JPG.dat	TOP2-4	YGL022W	0	0
9	17	1064	20160210_dm_TOP2-4_03.JPG.dat	TOP2-4	YLR186W	0.76287	-0.17218
9	18	855	20160210_dm_TOP2-4_03.JPG.dat	TOP2-4	YLR186W	0.61258	-0.32192
9	19	1530	20160210_dm_TOP2-4_03.JPG.dat	TOP2-4	YPR082C	1.07998	0.03953
9	20	1416	20160210_dm_TOP2-4_03.JPG.dat	TOP2-4	YPR082C	1.04234	0.00202
9	21	1054	20160210_dm_TOP2-4_03.JPG.dat	TOP2-4	YBR152W	#NUM!	#NUM!	status=JK
9	22	1352	20160210_dm_TOP2-4_03.JPG.dat	TOP2-4	YBR152W	1.04905	-0.031
9	23	1346	20160210_dm_TOP2-4_03.JPG.dat	TOP2-4	YBL076C	0.96656	-0.03851
9	24	1387	20160210_dm_TOP2-4_03.JPG.dat	TOP2-4	YBL076C	1.01157	0.00635
9	25	1275	20160210_dm_TOP2-4_03.JPG.dat	TOP2-4	YIR010W	#NUM!	#NUM!	status=JK
9	26	1388	20160210_dm_TOP2-4_03.JPG.dat	TOP2-4	YIR010W	1.17379	0.05057
9	27	1315	20160210_dm_TOP2-4_03.JPG.dat	TOP2-4	YDR113C	1.08505	0.02928
9	28	1331	20160210_dm_TOP2-4_03.JPG.dat	TOP2-4	YDR113C	1.07526	0.01952
9	29	1255	20160210_dm_TOP2-4_03.JPG.dat	TOP2-4	YBR011C	1.00516	0.0425
9	30	955	20160210_dm_TOP2-4_03.JPG.dat	TOP2-4	YBR011C	0.7626	-0.19918
9	31	1314	20160210_dm_TOP2-4_03.JPG.dat	TOP2-4	YDR091C	1.05162	-0.02648
9	32	1336	20160210_dm_TOP2-4_03.JPG.dat	TOP2-4	YDR091C	1.07786	-0.00034
9	33	0	20160210_dm_TOP2-4_03.JPG.dat	TOP2-4	YOR244W	0	0
9	34	0	20160210_dm_TOP2-4_03.JPG.dat	TOP2-4	YOR244W	0	0
9	35	1536	20160210_dm_TOP2-4_03.JPG.dat	TOP2-4	YJR006W	1.35782	0.13867
9	36	1347	20160210_dm_TOP2-4_03.JPG.dat	TOP2-4	YJR006W	1.22222	0.00357
9	37	603	20160210_dm_TOP2-4_03.JPG.dat	TOP2-4	YDL008W	0.56198	-0.08985
9	38	0	20160210_dm_TOP2-4_03.JPG.dat	TOP2-4	YDL008W	0	-0.6498
9	39	1403	20160210_dm_TOP2-4_03.JPG.dat	TOP2-4	YJR093C	1.22521	0.29479
9	40	1139	20160210_dm_TOP2-4_03.JPG.dat	TOP2-4	YJR093C	0.98678	0.05723
9	41	1174	20160210_dm_TOP2-4_03.JPG.dat	TOP2-4	YMR229C	1.07247	0.15158
9	42	0	20160210_dm_TOP2-4_03.JPG.dat	TOP2-4	YMR229C	#NUM!	#NUM!	status=JK
9	43	1118	20160210_dm_TOP2-4_03.JPG.dat	TOP2-4	YDL192W	1.13423	0.28433
9	44	958	20160210_dm_TOP2-4_03.JPG.dat	TOP2-4	YDL192W	0.95443	0.10518
9	45	1062	20160210_dm_TOP2-4_03.JPG.dat	TOP2-4	YHR066W	0.99918	-0.02214
9	46	1293	20160210_dm_TOP2-4_03.JPG.dat	TOP2-4	YHR066W	1.03797	0.0165
9	47	1487	20160210_dm_TOP2-4_03.JPG.dat	TOP2-4	YMR271C	0.99484	-0.01925
9	48	1633	20160210_dm_TOP2-4_03.JPG.dat	TOP2-4	YMR271C	0.92087	-0.09295
10	1	1814	20160210_dm_TOP2-4_03.JPG.dat	TOP2-4	YMR271C	0.89385	-0.11988
10	2	1552	20160210_dm_TOP2-4_03.JPG.dat	TOP2-4	YMR271C	0.90615	-0.10762
10	3	0	20160210_dm_TOP2-4_03.JPG.dat	TOP2-4	YOL123W	0	-0.15699
10	4	0	20160210_dm_TOP2-4_03.JPG.dat	TOP2-4	YOL123W	0	-0.15699
10	5	1420	20160210_dm_TOP2-4_03.JPG.dat	TOP2-4	YLR310C	1.08836	-0.06791
10	6	1485	20160210_dm_TOP2-4_03.JPG.dat	TOP2-4	YLR310C	1.22827	0.07149
10	7	0	20160210_dm_TOP2-4_03.JPG.dat	TOP2-4	YOR329C	0	0
10	8	0	20160210_dm_TOP2-4_03.JPG.dat	TOP2-4	YOR329C	0	0
10	9	126	20160210_dm_TOP2-4_03.JPG.dat	TOP2-4	YNL216W	0.10718	-0.30457
10	10	1012	20160210_dm_TOP2-4_03.JPG.dat	TOP2-4	YNL216W	0.77799	0.36381
10	11	1597	20160210_dm_TOP2-4_03.JPG.dat	TOP2-4	YLR291C	1.17114	-0.01997
10	12	1790	20160210_dm_TOP2-4_03.JPG.dat	TOP2-4	YLR291C	1.33086	0.13917
10	13	1459	20160210_dm_TOP2-4_03.JPG.dat	TOP2-4	YGL130W	1.12399	0.04412
10	14	1383	20160210_dm_TOP2-4_03.JPG.dat	TOP2-4	YGL130W	1.03295	-0.04659
10	15	0	20160210_dm_TOP2-4_03.JPG.dat	TOP2-4	YGL022W	0	0
10	16	0	20160210_dm_TOP2-4_03.JPG.dat	TOP2-4	YGL022W	0	0
10	17	0	20160210_dm_TOP2-4_03.JPG.dat	TOP2-4	YLR186W	0	-0.93228
10	18	1399	20160210_dm_TOP2-4_03.JPG.dat	TOP2-4	YLR186W	0.93917	0.00349
10	19	1532	20160210_dm_TOP2-4_03.JPG.dat	TOP2-4	YPR082C	1.01246	-0.02775
10	20	1433	20160210_dm_TOP2-4_03.JPG.dat	TOP2-4	YPR082C	0.98732	-0.05279
10	21	1529	20160210_dm_TOP2-4_03.JPG.dat	TOP2-4	YBR152W	1.11874	0.03843
10	22	1540	20160210_dm_TOP2-4_03.JPG.dat	TOP2-4	YBR152W	1.12003	0.03972
10	23	1049	20160210_dm_TOP2-4_03.JPG.dat	TOP2-4	YBL076C	#NUM!	#NUM!	status=JK
10	24	1378	20160210_dm_TOP2-4_03.JPG.dat	TOP2-4	YBL076C	0.94519	-0.0598
10	25	1576	20160210_dm_TOP2-4_03.JPG.dat	TOP2-4	YIR010W	1.1818	0.05854
10	26	1465	20160210_dm_TOP2-4_03.JPG.dat	TOP2-4	YIR010W	1.17113	0.04792
10	27	1311	20160210_dm_TOP2-4_03.JPG.dat	TOP2-4	YDR113C	1.02445	-0.03111
10	28	1064	20160210_dm_TOP2-4_03.JPG.dat	TOP2-4	YDR113C	#NUM!	#NUM!	status=JK
10	29	894	20160210_dm_TOP2-4_03.JPG.dat	TOP2-4	YBR011C	0.68046	-0.28103
10	30	0	20160210_dm_TOP2-4_03.JPG.dat	TOP2-4	YBR011C	0	-0.95903
10	31	1387	20160210_dm_TOP2-4_03.JPG.dat	TOP2-4	YDR091C	1.05833	-0.0198
10	32	1440	20160210_dm_TOP2-4_03.JPG.dat	TOP2-4	YDR091C	1.10829	0.02998
10	33	0	20160210_dm_TOP2-4_03.JPG.dat	TOP2-4	YOR244W	0	0
10	34	0	20160210_dm_TOP2-4_03.JPG.dat	TOP2-4	YOR244W	0	0
10	35	1385	20160210_dm_TOP2-4_03.JPG.dat	TOP2-4	YJR006W	1.16336	-0.05509
10	36	1655	20160210_dm_TOP2-4_03.JPG.dat	TOP2-4	YJR006W	1.42726	0.20786
10	37	802	20160210_dm_TOP2-4_03.JPG.dat	TOP2-4	YDL008W	0.71164	0.05926
10	38	142	20160210_dm_TOP2-4_03.JPG.dat	TOP2-4	YDL008W	0.12499	-0.52526
10	39	0	20160210_dm_TOP2-4_03.JPG.dat	TOP2-4	YJR093C	#NUM!	#NUM!	status=JK
10	40	1260	20160210_dm_TOP2-4_03.JPG.dat	TOP2-4	YJR093C	1.03955	0.10981
10	41	1162	20160210_dm_TOP2-4_03.JPG.dat	TOP2-4	YMR229C	1.00937	0.08871
10	42	1229	20160210_dm_TOP2-4_03.JPG.dat	TOP2-4	YMR229C	1.14849	0.22732
10	43	869	20160210_dm_TOP2-4_03.JPG.dat	TOP2-4	YDL192W	0.83294	-0.01587
10	44	727	20160210_dm_TOP2-4_03.JPG.dat	TOP2-4	YDL192W	0.68284	-0.16542
10	45	1363	20160210_dm_TOP2-4_03.JPG.dat	TOP2-4	YHR066W	#NUM!	#NUM!	status=JK
10	46	1362	20160210_dm_TOP2-4_03.JPG.dat	TOP2-4	YHR066W	1.02602	0.00459
10	47	1491	20160210_dm_TOP2-4_03.JPG.dat	TOP2-4	YMR271C	0.93394	-0.07993
10	48	1659	20160210_dm_TOP2-4_03.JPG.dat	TOP2-4	YMR271C	0.87453	-0.13912
11	1	1659	20160210_dm_TOP2-4_03.JPG.dat	TOP2-4	YMR271C	0.90576	-0.10801
11	2	1442	20160210_dm_TOP2-4_03.JPG.dat	TOP2-4	YMR271C	0.93189	-0.08197
11	3	879	20160210_dm_TOP2-4_03.JPG.dat	TOP2-4	YLR087C	0.67568	-0.45655
11	4	1524	20160210_dm_TOP2-4_03.JPG.dat	TOP2-4	YLR087C	1.26666	0.13229
11	5	1097	20160210_dm_TOP2-4_03.JPG.dat	TOP2-4	YOR244W	0.92788	0.92452
11	6	949	20160210_dm_TOP2-4_03.JPG.dat	TOP2-4	YOR244W	0.86544	0.86231
11	7	1266	20160210_dm_TOP2-4_03.JPG.dat	TOP2-4	YDR288W	1.26659	0.3318
11	8	1238	20160210_dm_TOP2-4_03.JPG.dat	TOP2-4	YDR288W	1.2586	0.32384
11	9	1097	20160210_dm_TOP2-4_03.JPG.dat	TOP2-4	YHR030C	#NUM!	#NUM!	status=JK
11	10	378	20160210_dm_TOP2-4_03.JPG.dat	TOP2-4	YHR030C	0.32029	0.11143
11	11	0	20160210_dm_TOP2-4_03.JPG.dat	TOP2-4	YGL091C	#NUM!	#NUM!	status=JK
11	12	583	20160210_dm_TOP2-4_03.JPG.dat	TOP2-4	YGL091C	0.47958	-0.31723
11	13	1277	20160210_dm_TOP2-4_03.JPG.dat	TOP2-4	YML023C	1.08885	0.08148
11	14	1089	20160210_dm_TOP2-4_03.JPG.dat	TOP2-4	YML023C	0.90088	-0.10582
11	15	1265	20160210_dm_TOP2-4_03.JPG.dat	TOP2-4	YBL035C	0.97034	0.03161
11	16	1380	20160210_dm_TOP2-4_03.JPG.dat	TOP2-4	YBL035C	1.01983	0.08092
11	17	1640	20160210_dm_TOP2-4_03.JPG.dat	TOP2-4	YPR025C	1.22443	0.09598
11	18	1612	20160210_dm_TOP2-4_03.JPG.dat	TOP2-4	YPR025C	1.20324	0.07487
11	19	1559	20160210_dm_TOP2-4_03.JPG.dat	TOP2-4	YKR083C	1.14391	0.05151
11	20	1473	20160210_dm_TOP2-4_03.JPG.dat	TOP2-4	YKR083C	1.12556	0.03322
11	21	0	20160210_dm_TOP2-4_03.JPG.dat	TOP2-4	YDR228C	#NUM!	#NUM!	status=JK
11	22	1186	20160210_dm_TOP2-4_03.JPG.dat	TOP2-4	YDR228C	0.95708	-0.05643
11	23	1383	20160210_dm_TOP2-4_03.JPG.dat	TOP2-4	YGR274C	1.03522	0.02402
11	24	1383	20160210_dm_TOP2-4_03.JPG.dat	TOP2-4	YGR274C	1.05497	0.04369
11	25	1262	20160210_dm_TOP2-4_03.JPG.dat	TOP2-4	YBL023C	1.05394	-0.00217
11	26	1231	20160210_dm_TOP2-4_03.JPG.dat	TOP2-4	YBL023C	1.09905	0.04278
11	27	134	20160210_dm_TOP2-4_03.JPG.dat	TOP2-4	YPL094C	#NUM!	#NUM!	status=JK
11	28	1381	20160210_dm_TOP2-4_03.JPG.dat	TOP2-4	YPL094C	1.18978	0.04375
11	29	1375	20160210_dm_TOP2-4_03.JPG.dat	TOP2-4	YLR045C	1.17947	0.2433
11	30	1433	20160210_dm_TOP2-4_03.JPG.dat	TOP2-4	YLR045C	1.22923	0.29288
11	31	750	20160210_dm_TOP2-4_03.JPG.dat	TOP2-4	YDR531W	0.64639	-0.14341
11	32	825	20160210_dm_TOP2-4_03.JPG.dat	TOP2-4	YDR531W	0.71695	-0.0731
11	33	1444	20160210_dm_TOP2-4_03.JPG.dat	TOP2-4	YDR052C	1.29677	0.10362
11	34	1418	20160210_dm_TOP2-4_03.JPG.dat	TOP2-4	YDR052C	1.31335	0.12014
11	35	994	20160210_dm_TOP2-4_03.JPG.dat	TOP2-4	YGR113W	0.93792	-0.15086
11	36	983	20160210_dm_TOP2-4_03.JPG.dat	TOP2-4	YGR113W	0.95034	-0.13849
11	37	251	20160210_dm_TOP2-4_03.JPG.dat	TOP2-4	YOL123W	0.24953	0.09164
11	38	425	20160210_dm_TOP2-4_03.JPG.dat	TOP2-4	YOL123W	0.41833	0.25983
11	39	504	20160210_dm_TOP2-4_03.JPG.dat	TOP2-4	YMR043W	0.46792	0.34607
11	40	0	20160210_dm_TOP2-4_03.JPG.dat	TOP2-4	YMR043W	0	-0.12015
11	41	0	20160210_dm_TOP2-4_03.JPG.dat	TOP2-4	YMR093W	#NUM!	#NUM!	status=JK
11	42	773	20160210_dm_TOP2-4_03.JPG.dat	TOP2-4	YMR093W	0.80164	0.02711
11	43	1031	20160210_dm_TOP2-4_03.JPG.dat	TOP2-4	YDL108W	1.0958	-0.00744
11	44	1062	20160210_dm_TOP2-4_03.JPG.dat	TOP2-4	YDL108W	1.10513	0.00186
11	45	1542	20160210_dm_TOP2-4_03.JPG.dat	TOP2-4	YJR065C	1.51159	1.28489
11	46	111	20160210_dm_TOP2-4_03.JPG.dat	TOP2-4	YJR065C	0.0925	-0.12906
11	47	1555	20160210_dm_TOP2-4_03.JPG.dat	TOP2-4	YMR271C	1.07681	0.06242
11	48	1693	20160210_dm_TOP2-4_03.JPG.dat	TOP2-4	YMR271C	0.98672	-0.02734
12	1	1680	20160210_dm_TOP2-4_03.JPG.dat	TOP2-4	YMR271C	0.97847	-0.03556
12	2	1444	20160210_dm_TOP2-4_03.JPG.dat	TOP2-4	YMR271C	0.995	-0.01909
12	3	1395	20160210_dm_TOP2-4_03.JPG.dat	TOP2-4	YLR087C	1.14235	0.00843
12	4	1170	20160210_dm_TOP2-4_03.JPG.dat	TOP2-4	YLR087C	1.03476	-0.09877
12	5	870	20160210_dm_TOP2-4_03.JPG.dat	TOP2-4	YOR244W	0.78215	0.77931
12	6	1009	20160210_dm_TOP2-4_03.JPG.dat	TOP2-4	YOR244W	0.97725	0.97371
12	7	1405	20160210_dm_TOP2-4_03.JPG.dat	TOP2-4	YDR288W	1.49124	0.55563
12	8	720	20160210_dm_TOP2-4_03.JPG.dat	TOP2-4	YDR288W	0.77647	-0.15654
12	9	22	20160210_dm_TOP2-4_03.JPG.dat	TOP2-4	YHR030C	0.02184	-0.18593
12	10	201	20160210_dm_TOP2-4_03.JPG.dat	TOP2-4	YHR030C	0.18112	-0.02723
12	11	684	20160210_dm_TOP2-4_03.JPG.dat	TOP2-4	YGL091C	0.5906	-0.2066
12	12	734	20160210_dm_TOP2-4_03.JPG.dat	TOP2-4	YGL091C	0.64529	-0.15211
12	13	1147	20160210_dm_TOP2-4_03.JPG.dat	TOP2-4	YML023C	1.04731	0.04009
12	14	1070	20160210_dm_TOP2-4_03.JPG.dat	TOP2-4	YML023C	0.94957	-0.0573
12	15	1450	20160210_dm_TOP2-4_03.JPG.dat	TOP2-4	YBL035C	1.19546	0.25593
12	16	1088	20160210_dm_TOP2-4_03.JPG.dat	TOP2-4	YBL035C	0.86568	-0.07266
12	17	1634	20160210_dm_TOP2-4_03.JPG.dat	TOP2-4	YPR025C	1.31464	0.18587
12	18	1658	20160210_dm_TOP2-4_03.JPG.dat	TOP2-4	YPR025C	1.33431	0.20547
12	19	1525	20160210_dm_TOP2-4_03.JPG.dat	TOP2-4	YKR083C	1.20483	0.11221
12	20	1521	20160210_dm_TOP2-4_03.JPG.dat	TOP2-4	YKR083C	1.25003	0.15725
12	21	889	20160210_dm_TOP2-4_03.JPG.dat	TOP2-4	YDR228C	0.77521	-0.23765
12	22	1042	20160210_dm_TOP2-4_03.JPG.dat	TOP2-4	YDR228C	0.90425	-0.10908
12	23	1480	20160210_dm_TOP2-4_03.JPG.dat	TOP2-4	YGR274C	1.1931	0.18133
12	24	1381	20160210_dm_TOP2-4_03.JPG.dat	TOP2-4	YGR274C	1.13704	0.12547
12	25	1320	20160210_dm_TOP2-4_03.JPG.dat	TOP2-4	YBL023C	1.19264	0.13602
12	26	1429	20160210_dm_TOP2-4_03.JPG.dat	TOP2-4	YBL023C	1.38514	0.32783
12	27	1435	20160210_dm_TOP2-4_03.JPG.dat	TOP2-4	YPL094C	1.37019	0.2235
12	28	1011	20160210_dm_TOP2-4_03.JPG.dat	TOP2-4	YPL094C	0.95273	-0.19245
12	29	1493	20160210_dm_TOP2-4_03.JPG.dat	TOP2-4	YLR045C	1.40477	0.46779
12	30	1388	20160210_dm_TOP2-4_03.JPG.dat	TOP2-4	YLR045C	1.30824	0.3716
12	31	879	20160210_dm_TOP2-4_03.JPG.dat	TOP2-4	YDR531W	0.83285	0.04237
12	32	823	20160210_dm_TOP2-4_03.JPG.dat	TOP2-4	YDR531W	0.78527	-0.00503
12	33	1535	20160210_dm_TOP2-4_03.JPG.dat	TOP2-4	YDR052C	1.50888	0.31496
12	34	1490	20160210_dm_TOP2-4_03.JPG.dat	TOP2-4	YDR052C	1.50592	0.31201
12	35	849	20160210_dm_TOP2-4_03.JPG.dat	TOP2-4	YGR113W	0.87141	-0.21713
12	36	800	20160210_dm_TOP2-4_03.JPG.dat	TOP2-4	YGR113W	0.83884	-0.24958
12	37	693	20160210_dm_TOP2-4_03.JPG.dat	TOP2-4	YOL123W	0.74577	0.58608
12	38	338	20160210_dm_TOP2-4_03.JPG.dat	TOP2-4	YOL123W	0.35914	0.20085
12	39	255	20160210_dm_TOP2-4_03.JPG.dat	TOP2-4	YMR043W	0.25483	0.13376
12	40	0	20160210_dm_TOP2-4_03.JPG.dat	TOP2-4	YMR043W	0	-0.12015
12	41	708	20160210_dm_TOP2-4_03.JPG.dat	TOP2-4	YMR093W	0.73281	-0.04148
12	42	643	20160210_dm_TOP2-4_03.JPG.dat	TOP2-4	YMR093W	0.71387	-0.06035
12	43	912	20160210_dm_TOP2-4_03.JPG.dat	TOP2-4	YDL108W	1.03716	-0.06586
12	44	1123	20160210_dm_TOP2-4_03.JPG.dat	TOP2-4	YDL108W	1.24839	0.1446
12	45	683	20160210_dm_TOP2-4_03.JPG.dat	TOP2-4	YJR065C	0.71452	0.49071
12	46	0	20160210_dm_TOP2-4_03.JPG.dat	TOP2-4	YJR065C	0	-0.22122
12	47	1492	20160210_dm_TOP2-4_03.JPG.dat	TOP2-4	YMR271C	1.10067	0.0862
12	48	1652	20160210_dm_TOP2-4_03.JPG.dat	TOP2-4	YMR271C	1.02562	0.01142
13	1	1710	20160210_dm_TOP2-4_03.JPG.dat	TOP2-4	YMR271C	0.92361	-0.09022
13	2	1505	20160210_dm_TOP2-4_03.JPG.dat	TOP2-4	YMR271C	0.96224	-0.05173
13	3	1533	20160210_dm_TOP2-4_03.JPG.dat	TOP2-4	YGR113W	1.16552	0.07592
13	4	1360	20160210_dm_TOP2-4_03.JPG.dat	TOP2-4	YGR113W	1.1166	0.02718
13	5	1290	20160210_dm_TOP2-4_03.JPG.dat	TOP2-4	YGR185C	1.0765	-0.0837
13	6	1539	20160210_dm_TOP2-4_03.JPG.dat	TOP2-4	YGR185C	1.38446	0.22314
13	7	291	20160210_dm_TOP2-4_03.JPG.dat	TOP2-4	YJR065C	0.28674	0.06448
13	8	246	20160210_dm_TOP2-4_03.JPG.dat	TOP2-4	YJR065C	0.24636	0.02425
13	9	1254	20160210_dm_TOP2-4_03.JPG.dat	TOP2-4	YFR028C	1.15624	0.06134
13	10	1697	20160210_dm_TOP2-4_03.JPG.dat	TOP2-4	YFR028C	1.42251	0.32664
13	11	1514	20160210_dm_TOP2-4_03.JPG.dat	TOP2-4	YOR143C	1.21847	0.02957
13	12	1599	20160210_dm_TOP2-4_03.JPG.dat	TOP2-4	YOR143C	1.31227	0.12302
13	13	669	20160210_dm_TOP2-4_03.JPG.dat	TOP2-4	YPR110C	0.57125	-0.10481
13	14	1193	20160210_dm_TOP2-4_03.JPG.dat	TOP2-4	YPR110C	#NUM!	#NUM!	status=JK
13	15	1548	20160210_dm_TOP2-4_03.JPG.dat	TOP2-4	YBR055C	1.19604	0.01557
13	16	1611	20160210_dm_TOP2-4_03.JPG.dat	TOP2-4	YBR055C	1.20236	0.02186
13	17	279	20160210_dm_TOP2-4_03.JPG.dat	TOP2-4	YLR086W	0.21063	-0.16619
13	18	377	20160210_dm_TOP2-4_03.JPG.dat	TOP2-4	YLR086W	0.28442	-0.09266
13	19	1047	20160210_dm_TOP2-4_03.JPG.dat	TOP2-4	YBL105C	0.77418	0.00218
13	20	1061	20160210_dm_TOP2-4_03.JPG.dat	TOP2-4	YBL105C	0.81471	0.04256
13	21	1168	20160210_dm_TOP2-4_03.JPG.dat	TOP2-4	YKR086W	0.95072	-0.03736
13	22	1144	20160210_dm_TOP2-4_03.JPG.dat	TOP2-4	YKR086W	0.92666	-0.06133
13	23	1446	20160210_dm_TOP2-4_03.JPG.dat	TOP2-4	YDL147W	#NUM!	#NUM!	status=JK
13	24	1618	20160210_dm_TOP2-4_03.JPG.dat	TOP2-4	YDL147W	1.24922	0.11298
13	25	1201	20160210_dm_TOP2-4_03.JPG.dat	TOP2-4	YHR058C	1.02074	0.10038
13	26	1132	20160210_dm_TOP2-4_03.JPG.dat	TOP2-4	YHR058C	1.03599	0.11558
13	27	911	20160210_dm_TOP2-4_03.JPG.dat	TOP2-4	YDR478W	#NUM!	#NUM!	status=JK
13	28	552	20160210_dm_TOP2-4_03.JPG.dat	TOP2-4	YDR478W	0.4954	-0.23486
13	29	170	20160210_dm_TOP2-4_03.JPG.dat	TOP2-4	YNL118C	0.15283	-0.00691
13	30	38	20160210_dm_TOP2-4_03.JPG.dat	TOP2-4	YNL118C	0.03429	-0.12502
13	31	1217	20160210_dm_TOP2-4_03.JPG.dat	TOP2-4	YDL105W	1.10492	0.10322
13	32	1225	20160210_dm_TOP2-4_03.JPG.dat	TOP2-4	YDL105W	1.11904	0.11729
13	33	815	20160210_dm_TOP2-4_03.JPG.dat	TOP2-4	YBL105C	0.76428	-0.00768
13	34	591	20160210_dm_TOP2-4_03.JPG.dat	TOP2-4	YBL105C	0.56805	-0.20321
13	35	477	20160210_dm_TOP2-4_03.JPG.dat	TOP2-4	YLR045C	0.46415	-0.46942
13	36	152	20160210_dm_TOP2-4_03.JPG.dat	TOP2-4	YLR045C	0.15081	-0.78164
13	37	918	20160210_dm_TOP2-4_03.JPG.dat	TOP2-4	YLR191W	0.93361	0.00851
13	38	1069	20160210_dm_TOP2-4_03.JPG.dat	TOP2-4	YLR191W	1.07194	0.14634
13	39	1462	20160210_dm_TOP2-4_03.JPG.dat	TOP2-4	YER009W	1.37773	0.1938
13	40	1479	20160210_dm_TOP2-4_03.JPG.dat	TOP2-4	YER009W	1.37385	0.18993
13	41	1363	20160210_dm_TOP2-4_03.JPG.dat	TOP2-4	YER009W	1.32395	0.14021
13	42	1404	20160210_dm_TOP2-4_03.JPG.dat	TOP2-4	YER009W	1.46001	0.27578
13	43	0	20160210_dm_TOP2-4_03.JPG.dat	TOP2-4	YJR057W	#NUM!	#NUM!	status=JK
13	44	811	20160210_dm_TOP2-4_03.JPG.dat	TOP2-4	YJR057W	0.84181	-0.20476
13	45	1136	20160210_dm_TOP2-4_03.JPG.dat	TOP2-4	YPR060C	1.10819	0.24469
13	46	988	20160210_dm_TOP2-4_03.JPG.dat	TOP2-4	YPR060C	0.81696	-0.04549
13	47	1494	20160210_dm_TOP2-4_03.JPG.dat	TOP2-4	YMR271C	1.02392	0.00973
13	48	1701	20160210_dm_TOP2-4_03.JPG.dat	TOP2-4	YMR271C	0.97975	-0.03428
14	1	1841	20160210_dm_TOP2-4_03.JPG.dat	TOP2-4	YMR271C	0.98772	-0.02634
14	2	1557	20160210_dm_TOP2-4_03.JPG.dat	TOP2-4	YMR271C	0.98919	-0.02488
14	3	1425	20160210_dm_TOP2-4_03.JPG.dat	TOP2-4	YGR113W	1.07716	-0.01212
14	4	1326	20160210_dm_TOP2-4_03.JPG.dat	TOP2-4	YGR113W	1.08288	-0.00643
14	5	1180	20160210_dm_TOP2-4_03.JPG.dat	TOP2-4	YGR185C	0.97964	-0.18021
14	6	1365	20160210_dm_TOP2-4_03.JPG.dat	TOP2-4	YGR185C	1.22221	0.06147
14	7	1760	20160210_dm_TOP2-4_03.JPG.dat	TOP2-4	YJR065C	#NUM!	#NUM!	status=JK
14	8	251	20160210_dm_TOP2-4_03.JPG.dat	TOP2-4	YJR065C	0.2498	0.02767
14	9	0	20160210_dm_TOP2-4_03.JPG.dat	TOP2-4	YFR028C	#NUM!	#NUM!	status=JK
14	10	1760	20160210_dm_TOP2-4_03.JPG.dat	TOP2-4	YFR028C	1.46957	0.37353
14	11	1576	20160210_dm_TOP2-4_03.JPG.dat	TOP2-4	YOR143C	1.26587	0.07679
14	12	1708	20160210_dm_TOP2-4_03.JPG.dat	TOP2-4	YOR143C	1.40038	0.21082
14	13	610	20160210_dm_TOP2-4_03.JPG.dat	TOP2-4	YPR110C	0.52104	-0.15483
14	14	515	20160210_dm_TOP2-4_03.JPG.dat	TOP2-4	YPR110C	0.42852	-0.24703
14	15	1754	20160210_dm_TOP2-4_03.JPG.dat	TOP2-4	YBR055C	#NUM!	#NUM!	status=JK
14	16	1558	20160210_dm_TOP2-4_03.JPG.dat	TOP2-4	YBR055C	1.166	-0.01436
14	17	0	20160210_dm_TOP2-4_03.JPG.dat	TOP2-4	YLR086W	#NUM!	#NUM!	status=JK
14	18	273	20160210_dm_TOP2-4_03.JPG.dat	TOP2-4	YLR086W	0.20644	-0.17036
14	19	1090	20160210_dm_TOP2-4_03.JPG.dat	TOP2-4	YBL105C	0.80637	0.03425
14	20	1044	20160210_dm_TOP2-4_03.JPG.dat	TOP2-4	YBL105C	0.80054	0.02844
14	21	1157	20160210_dm_TOP2-4_03.JPG.dat	TOP2-4	YKR086W	0.93974	-0.0483
14	22	1251	20160210_dm_TOP2-4_03.JPG.dat	TOP2-4	YKR086W	#NUM!	#NUM!	status=JK
14	23	1680	20160210_dm_TOP2-4_03.JPG.dat	TOP2-4	YDL147W	1.26346	0.12716
14	24	1690	20160210_dm_TOP2-4_03.JPG.dat	TOP2-4	YDL147W	1.3056	0.16915
14	25	1083	20160210_dm_TOP2-4_03.JPG.dat	TOP2-4	YHR058C	0.92299	0.00299
14	26	874	20160210_dm_TOP2-4_03.JPG.dat	TOP2-4	YHR058C	0.80359	-0.11598
14	27	624	20160210_dm_TOP2-4_03.JPG.dat	TOP2-4	YDR478W	0.5691	-0.16144
14	28	490	20160210_dm_TOP2-4_03.JPG.dat	TOP2-4	YDR478W	0.44365	-0.28642
14	29	50	20160210_dm_TOP2-4_03.JPG.dat	TOP2-4	YNL118C	0.04541	-0.11395
14	30	124	20160210_dm_TOP2-4_03.JPG.dat	TOP2-4	YNL118C	0.11313	-0.04648
14	31	1116	20160210_dm_TOP2-4_03.JPG.dat	TOP2-4	YDL105W	#NUM!	#NUM!	status=JK
14	32	1181	20160210_dm_TOP2-4_03.JPG.dat	TOP2-4	YDL105W	1.08782	0.08618
14	33	828	20160210_dm_TOP2-4_03.JPG.dat	TOP2-4	YBL105C	0.78022	0.0082
14	34	0	20160210_dm_TOP2-4_03.JPG.dat	TOP2-4	YBL105C	#NUM!	#NUM!	status=JK
14	35	14	20160210_dm_TOP2-4_03.JPG.dat	TOP2-4	YLR045C	0.0136	-0.91835
14	36	330	20160210_dm_TOP2-4_03.JPG.dat	TOP2-4	YLR045C	0.32631	-0.60677
14	37	1182	20160210_dm_TOP2-4_03.JPG.dat	TOP2-4	YLR191W	1.19911	0.27305
14	38	1132	20160210_dm_TOP2-4_03.JPG.dat	TOP2-4	YLR191W	1.13695	0.21112
14	39	940	20160210_dm_TOP2-4_03.JPG.dat	TOP2-4	YER009W	#NUM!	#NUM!	status=JK
14	40	1476	20160210_dm_TOP2-4_03.JPG.dat	TOP2-4	YER009W	1.3876	0.20363
14	41	1282	20160210_dm_TOP2-4_03.JPG.dat	TOP2-4	YER009W	1.25822	0.07472
14	42	1349	20160210_dm_TOP2-4_03.JPG.dat	TOP2-4	YER009W	1.41615	0.23207
14	43	911	20160210_dm_TOP2-4_03.JPG.dat	TOP2-4	YJR057W	0.97835	-0.06872
14	44	748	20160210_dm_TOP2-4_03.JPG.dat	TOP2-4	YJR057W	0.78366	-0.2627
14	45	966	20160210_dm_TOP2-4_03.JPG.dat	TOP2-4	YPR060C	0.95065	0.08771
14	46	1153	20160210_dm_TOP2-4_03.JPG.dat	TOP2-4	YPR060C	0.95994	0.09697
14	47	1480	20160210_dm_TOP2-4_03.JPG.dat	TOP2-4	YMR271C	1.01732	0.00315
14	48	1611	20160210_dm_TOP2-4_03.JPG.dat	TOP2-4	YMR271C	0.92652	-0.08732
15	1	1846	20160210_dm_TOP2-4_03.JPG.dat	TOP2-4	YMR271C	0.92537	-0.08847
15	2	1490	20160210_dm_TOP2-4_03.JPG.dat	TOP2-4	YMR271C	0.88501	-0.12868
15	3	1266	20160210_dm_TOP2-4_03.JPG.dat	TOP2-4	YGR034W	0.8954	-0.04609
15	4	1317	20160210_dm_TOP2-4_03.JPG.dat	TOP2-4	YGR034W	1.00767	0.06577
15	5	1391	20160210_dm_TOP2-4_03.JPG.dat	TOP2-4	YER157W	#NUM!	#NUM!	status=JK
15	6	1501	20160210_dm_TOP2-4_03.JPG.dat	TOP2-4	YER157W	1.26126	0.09254
15	7	872	20160210_dm_TOP2-4_03.JPG.dat	TOP2-4	YHR196W	0.80169	-0.08492
15	8	1017	20160210_dm_TOP2-4_03.JPG.dat	TOP2-4	YHR196W	0.95035	0.0632
15	9	1167	20160210_dm_TOP2-4_03.JPG.dat	TOP2-4	YBR131W	1.00525	-0.01075
15	10	1514	20160210_dm_TOP2-4_03.JPG.dat	TOP2-4	YBR131W	1.19169	0.17501
15	11	1187	20160210_dm_TOP2-4_03.JPG.dat	TOP2-4	YNL272C	0.90016	0.03906
15	12	1126	20160210_dm_TOP2-4_03.JPG.dat	TOP2-4	YNL272C	0.8718	0.01079
15	13	1604	20160210_dm_TOP2-4_03.JPG.dat	TOP2-4	YLR298C	1.29318	0.52678
15	14	1519	20160210_dm_TOP2-4_03.JPG.dat	TOP2-4	YLR298C	1.19263	0.42659
15	15	1646	20160210_dm_TOP2-4_03.JPG.dat	TOP2-4	YGR099W	1.20134	0.08443
15	16	1705	20160210_dm_TOP2-4_03.JPG.dat	TOP2-4	YGR099W	1.20255	0.08564
15	17	608	20160210_dm_TOP2-4_03.JPG.dat	TOP2-4	YNL287W	0.43364	-0.15545
15	18	384	20160210_dm_TOP2-4_03.JPG.dat	TOP2-4	YNL287W	0.2729	-0.31561
15	19	1248	20160210_dm_TOP2-4_03.JPG.dat	TOP2-4	YIR005W	0.86603	-0.19056
15	20	1726	20160210_dm_TOP2-4_03.JPG.dat	TOP2-4	YIR005W	1.23956	0.18162
15	21	0	20160210_dm_TOP2-4_03.JPG.dat	TOP2-4	YNL267W	0	0
15	22	481	20160210_dm_TOP2-4_03.JPG.dat	TOP2-4	YNL267W	0.36374	0.36242
15	23	1648	20160210_dm_TOP2-4_03.JPG.dat	TOP2-4	YDL209C	1.16077	0.01658
15	24	1649	20160210_dm_TOP2-4_03.JPG.dat	TOP2-4	YDL209C	1.19451	0.0502
15	25	655	20160210_dm_TOP2-4_03.JPG.dat	TOP2-4	YML127W	0.52373	-0.14648
15	26	521	20160210_dm_TOP2-4_03.JPG.dat	TOP2-4	YML127W	0.44939	-0.22055
15	27	799	20160210_dm_TOP2-4_03.JPG.dat	TOP2-4	YHR191C	0.68395	-0.27249
15	28	303	20160210_dm_TOP2-4_03.JPG.dat	TOP2-4	YHR191C	#NUM!	#NUM!	status=JK
15	29	0	20160210_dm_TOP2-4_03.JPG.dat	TOP2-4	YKL203C	0	0
15	30	0	20160210_dm_TOP2-4_03.JPG.dat	TOP2-4	YKL203C	0	0
15	31	1538	20160210_dm_TOP2-4_03.JPG.dat	TOP2-4	YBR154C	1.31576	0.12693
15	32	1541	20160210_dm_TOP2-4_03.JPG.dat	TOP2-4	YBR154C	1.32115	0.1323
15	33	1366	20160210_dm_TOP2-4_03.JPG.dat	TOP2-4	YDR228C	1.19508	0.1807
15	34	1117	20160210_dm_TOP2-4_03.JPG.dat	TOP2-4	YDR228C	0.9963	-0.01736
15	35	1342	20160210_dm_TOP2-4_03.JPG.dat	TOP2-4	YBR198C	1.20652	0.22607
15	36	1299	20160210_dm_TOP2-4_03.JPG.dat	TOP2-4	YBR198C	1.18697	0.20659
15	37	1027	20160210_dm_TOP2-4_03.JPG.dat	TOP2-4	YPL233W	0.96433	-0.1121
15	38	1088	20160210_dm_TOP2-4_03.JPG.dat	TOP2-4	YPL233W	1.01713	-0.0595
15	39	1432	20160210_dm_TOP2-4_03.JPG.dat	TOP2-4	YKL193C	1.27514	0.10033
15	40	1427	20160210_dm_TOP2-4_03.JPG.dat	TOP2-4	YKL193C	1.26741	0.09262
15	41	572	20160210_dm_TOP2-4_03.JPG.dat	TOP2-4	YPL076W	0.53111	-0.15876
15	42	394	20160210_dm_TOP2-4_03.JPG.dat	TOP2-4	YPL076W	0.39177	-0.29761
15	43	223	20160210_dm_TOP2-4_03.JPG.dat	TOP2-4	YDL140C	#NUM!	#NUM!	status=JK
15	44	692	20160210_dm_TOP2-4_03.JPG.dat	TOP2-4	YDL140C	0.68724	0.07218
15	45	1407	20160210_dm_TOP2-4_03.JPG.dat	TOP2-4	YLR103C	1.31363	0.23406
15	46	1449	20160210_dm_TOP2-4_03.JPG.dat	TOP2-4	YLR103C	1.14317	0.06422
15	47	1377	20160210_dm_TOP2-4_03.JPG.dat	TOP2-4	YMR271C	0.89341	-0.12031
15	48	1790	20160210_dm_TOP2-4_03.JPG.dat	TOP2-4	YMR271C	0.96693	-0.04706
16	1	1940	20160210_dm_TOP2-4_03.JPG.dat	TOP2-4	YMR271C	0.99409	-0.02
16	2	1465	20160210_dm_TOP2-4_03.JPG.dat	TOP2-4	YMR271C	0.89065	-0.12306
16	3	1316	20160210_dm_TOP2-4_03.JPG.dat	TOP2-4	YGR034W	0.95427	0.01256
16	4	1440	20160210_dm_TOP2-4_03.JPG.dat	TOP2-4	YGR034W	1.1314	0.18905
16	5	1617	20160210_dm_TOP2-4_03.JPG.dat	TOP2-4	YER157W	1.29435	0.12552
16	6	1442	20160210_dm_TOP2-4_03.JPG.dat	TOP2-4	YER157W	1.2473	0.07864
16	7	920	20160210_dm_TOP2-4_03.JPG.dat	TOP2-4	YHR196W	0.87076	-0.01609
16	8	1029	20160210_dm_TOP2-4_03.JPG.dat	TOP2-4	YHR196W	0.98883	0.10155
16	9	927	20160210_dm_TOP2-4_03.JPG.dat	TOP2-4	YBR131W	0.8213	-0.19404
16	10	994	20160210_dm_TOP2-4_03.JPG.dat	TOP2-4	YBR131W	0.8057	-0.20959
16	11	1085	20160210_dm_TOP2-4_03.JPG.dat	TOP2-4	YNL272C	0.84798	-0.01294
16	12	515	20160210_dm_TOP2-4_03.JPG.dat	TOP2-4	YNL272C	#NUM!	#NUM!	status=JK
16	13	1713	20160210_dm_TOP2-4_03.JPG.dat	TOP2-4	YLR298C	1.42271	0.65584
16	14	1494	20160210_dm_TOP2-4_03.JPG.dat	TOP2-4	YLR298C	1.20767	0.44157
16	15	1733	20160210_dm_TOP2-4_03.JPG.dat	TOP2-4	YGR099W	1.30153	0.18426
16	16	1566	20160210_dm_TOP2-4_03.JPG.dat	TOP2-4	YGR099W	1.1355	0.01883
16	17	478	20160210_dm_TOP2-4_03.JPG.dat	TOP2-4	YNL287W	0.35036	-0.23843
16	18	357	20160210_dm_TOP2-4_03.JPG.dat	TOP2-4	YNL287W	0.26032	-0.32814
16	19	1575	20160210_dm_TOP2-4_03.JPG.dat	TOP2-4	YIR005W	1.11878	0.06128
16	20	1680	20160210_dm_TOP2-4_03.JPG.dat	TOP2-4	YIR005W	1.23304	0.17512
16	21	0	20160210_dm_TOP2-4_03.JPG.dat	TOP2-4	YNL267W	0	0
16	22	1049	20160210_dm_TOP2-4_03.JPG.dat	TOP2-4	YNL267W	0.80929	0.80636
16	23	1679	20160210_dm_TOP2-4_03.JPG.dat	TOP2-4	YDL209C	1.20621	0.06185
16	24	1712	20160210_dm_TOP2-4_03.JPG.dat	TOP2-4	YDL209C	1.26524	0.12068
16	25	360	20160210_dm_TOP2-4_03.JPG.dat	TOP2-4	YML127W	0.29376	-0.37561
16	26	0	20160210_dm_TOP2-4_03.JPG.dat	TOP2-4	YML127W	0	-0.66831
16	27	881	20160210_dm_TOP2-4_03.JPG.dat	TOP2-4	YHR191C	0.76735	-0.1894
16	28	944	20160210_dm_TOP2-4_03.JPG.dat	TOP2-4	YHR191C	0.81444	-0.14247
16	29	0	20160210_dm_TOP2-4_03.JPG.dat	TOP2-4	YKL203C	0	0
16	30	0	20160210_dm_TOP2-4_03.JPG.dat	TOP2-4	YKL203C	0	0
16	31	1540	20160210_dm_TOP2-4_03.JPG.dat	TOP2-4	YBR154C	1.33147	0.14258
16	32	1713	20160210_dm_TOP2-4_03.JPG.dat	TOP2-4	YBR154C	#NUM!	#NUM!	status=JK
16	33	1244	20160210_dm_TOP2-4_03.JPG.dat	TOP2-4	YDR228C	1.09536	0.08134
16	34	1400	20160210_dm_TOP2-4_03.JPG.dat	TOP2-4	YDR228C	1.25565	0.24106
16	35	1072	20160210_dm_TOP2-4_03.JPG.dat	TOP2-4	YBR198C	0.96966	-0.00993
16	36	1127	20160210_dm_TOP2-4_03.JPG.dat	TOP2-4	YBR198C	1.03554	0.05571
16	37	1055	20160210_dm_TOP2-4_03.JPG.dat	TOP2-4	YPL233W	0.99735	-0.07921
16	38	1027	20160210_dm_TOP2-4_03.JPG.dat	TOP2-4	YPL233W	0.96898	-0.10747
16	39	1087	20160210_dm_TOP2-4_03.JPG.dat	TOP2-4	YKL193C	#NUM!	#NUM!	status=JK
16	40	1430	20160210_dm_TOP2-4_03.JPG.dat	TOP2-4	YKL193C	1.29247	0.1176
16	41	758	20160210_dm_TOP2-4_03.JPG.dat	TOP2-4	YPL076W	0.7181	0.02754
16	42	408	20160210_dm_TOP2-4_03.JPG.dat	TOP2-4	YPL076W	0.41468	-0.27478
16	43	582	20160210_dm_TOP2-4_03.JPG.dat	TOP2-4	YDL140C	0.60522	-0.00954
16	44	536	20160210_dm_TOP2-4_03.JPG.dat	TOP2-4	YDL140C	0.54456	-0.06999
16	45	1428	20160210_dm_TOP2-4_03.JPG.dat	TOP2-4	YLR103C	1.36509	0.28534
16	46	1315	20160210_dm_TOP2-4_03.JPG.dat	TOP2-4	YLR103C	1.06178	-0.01688
16	47	1588	20160210_dm_TOP2-4_03.JPG.dat	TOP2-4	YMR271C	1.05301	0.03871
16	48	1665	20160210_dm_TOP2-4_03.JPG.dat	TOP2-4	YMR271C	0.91761	-0.0962
17	1	1858	20160210_dm_TOP2-4_03.JPG.dat	TOP2-4	YMR271C	0.95681	-0.05714
17	2	1520	20160210_dm_TOP2-4_03.JPG.dat	TOP2-4	YMR271C	0.93018	-0.08368
17	3	680	20160210_dm_TOP2-4_03.JPG.dat	TOP2-4	YHR058C	#NUM!	#NUM!	status=JK
17	4	976	20160210_dm_TOP2-4_03.JPG.dat	TOP2-4	YHR058C	0.77385	-0.14561
17	5	934	20160210_dm_TOP2-4_03.JPG.dat	TOP2-4	YFL039C	0.75518	-0.06824
17	6	659	20160210_dm_TOP2-4_03.JPG.dat	TOP2-4	YFL039C	0.57648	-0.2463
17	7	967	20160210_dm_TOP2-4_03.JPG.dat	TOP2-4	YER125W	0.92607	-0.06938
17	8	1002	20160210_dm_TOP2-4_03.JPG.dat	TOP2-4	YER125W	0.97288	-0.02275
17	9	1602	20160210_dm_TOP2-4_03.JPG.dat	TOP2-4	YAL041W	1.43563	0.2468
17	10	1697	20160210_dm_TOP2-4_03.JPG.dat	TOP2-4	YAL041W	1.39115	0.20248
17	11	1287	20160210_dm_TOP2-4_03.JPG.dat	TOP2-4	YFR004W	1.01753	0.07484
17	12	1124	20160210_dm_TOP2-4_03.JPG.dat	TOP2-4	YFR004W	0.90785	-0.03444
17	13	929	20160210_dm_TOP2-4_03.JPG.dat	TOP2-4	YDR288W	0.78248	-0.15055
17	14	1199	20160210_dm_TOP2-4_03.JPG.dat	TOP2-4	YDR288W	0.98287	0.04911
17	15	1140	20160210_dm_TOP2-4_03.JPG.dat	TOP2-4	YPR183W	0.86741	-0.08856
17	16	1381	20160210_dm_TOP2-4_03.JPG.dat	TOP2-4	YPR183W	1.01364	0.05715
17	17	1844	20160210_dm_TOP2-4_03.JPG.dat	TOP2-4	YBR057C	#NUM!	#NUM!	status=BG
17	18	1899	20160210_dm_TOP2-4_03.JPG.dat	TOP2-4	YBR057C	#NUM!	#NUM!	status=BG
17	19	1709	20160210_dm_TOP2-4_03.JPG.dat	TOP2-4	YBR265W	1.22375	0.05756
17	20	1687	20160210_dm_TOP2-4_03.JPG.dat	TOP2-4	YBR265W	1.24601	0.07974
17	21	0	20160210_dm_TOP2-4_03.JPG.dat	TOP2-4	YAL041W	0	-1.18363
17	22	332	20160210_dm_TOP2-4_03.JPG.dat	TOP2-4	YAL041W	0.25686	-0.9277
17	23	1183	20160210_dm_TOP2-4_03.JPG.dat	TOP2-4	YMR281W	0.85223	-0.07951
17	24	1264	20160210_dm_TOP2-4_03.JPG.dat	TOP2-4	YMR281W	0.93796	0.0059
17	25	1462	20160210_dm_TOP2-4_03.JPG.dat	TOP2-4	YBR029C	1.19869	0.10487
17	26	1427	20160210_dm_TOP2-4_03.JPG.dat	TOP2-4	YBR029C	1.25788	0.16385
17	27	1225	20160210_dm_TOP2-4_03.JPG.dat	TOP2-4	YLR229C	1.06917	0.00386
17	28	1017	20160210_dm_TOP2-4_03.JPG.dat	TOP2-4	YLR229C	0.87849	-0.18613
17	29	1390	20160210_dm_TOP2-4_03.JPG.dat	TOP2-4	YGR179C	1.20125	0.05358
17	30	1261	20160210_dm_TOP2-4_03.JPG.dat	TOP2-4	YGR179C	1.09118	-0.05609
17	31	0	20160210_dm_TOP2-4_03.JPG.dat	TOP2-4	YLR066W	0	0
17	32	1266	20160210_dm_TOP2-4_03.JPG.dat	TOP2-4	YLR066W	#NUM!	#NUM!	status=JK
17	33	1100	20160210_dm_TOP2-4_03.JPG.dat	TOP2-4	YOR030W	0.96247	0.14504
17	34	853	20160210_dm_TOP2-4_03.JPG.dat	TOP2-4	YOR030W	0.75937	-0.05733
17	35	845	20160210_dm_TOP2-4_03.JPG.dat	TOP2-4	YPL101W	0.75931	-0.00943
17	36	981	20160210_dm_TOP2-4_03.JPG.dat	TOP2-4	YPL101W	0.89591	0.12667
17	37	1164	20160210_dm_TOP2-4_03.JPG.dat	TOP2-4	YLR119W	1.09328	-0.00215
17	38	1379	20160210_dm_TOP2-4_03.JPG.dat	TOP2-4	YLR119W	1.2944	0.19824
17	39	1399	20160210_dm_TOP2-4_03.JPG.dat	TOP2-4	YDR052C	1.25922	0.0662
17	40	1391	20160210_dm_TOP2-4_03.JPG.dat	TOP2-4	YDR052C	1.2603	0.06728
17	41	1267	20160210_dm_TOP2-4_03.JPG.dat	TOP2-4	YGR216C	1.2084	0.06352
17	42	1191	20160210_dm_TOP2-4_03.JPG.dat	TOP2-4	YGR216C	1.22176	0.07683
17	43	0	20160210_dm_TOP2-4_03.JPG.dat	TOP2-4	YNL061W	0	-0.84267
17	44	282	20160210_dm_TOP2-4_03.JPG.dat	TOP2-4	YNL061W	#NUM!	#NUM!	status=JK
17	45	1320	20160210_dm_TOP2-4_03.JPG.dat	TOP2-4	YFL031W	1.27179	0.1623
17	46	1277	20160210_dm_TOP2-4_03.JPG.dat	TOP2-4	YFL031W	1.03927	-0.06938
17	47	1526	20160210_dm_TOP2-4_03.JPG.dat	TOP2-4	YMR271C	1.01891	0.00473
17	48	1703	20160210_dm_TOP2-4_03.JPG.dat	TOP2-4	YMR271C	0.94268	-0.07123
18	1	1825	20160210_dm_TOP2-4_03.JPG.dat	TOP2-4	YMR271C	0.88902	-0.12469
18	2	1515	20160210_dm_TOP2-4_03.JPG.dat	TOP2-4	YMR271C	0.87823	-0.13544
18	3	1080	20160210_dm_TOP2-4_03.JPG.dat	TOP2-4	YHR058C	0.74891	-0.17047
18	4	1062	20160210_dm_TOP2-4_03.JPG.dat	TOP2-4	YHR058C	0.79983	-0.11973
18	5	719	20160210_dm_TOP2-4_03.JPG.dat	TOP2-4	YFL039C	0.55253	-0.27016
18	6	841	20160210_dm_TOP2-4_03.JPG.dat	TOP2-4	YFL039C	0.69971	-0.12351
18	7	1284	20160210_dm_TOP2-4_03.JPG.dat	TOP2-4	YER125W	#NUM!	#NUM!	status=JK
18	8	1084	20160210_dm_TOP2-4_03.JPG.dat	TOP2-4	YER125W	1.00049	0.00477
18	9	1583	20160210_dm_TOP2-4_03.JPG.dat	TOP2-4	YAL041W	1.34988	0.16137
18	10	1541	20160210_dm_TOP2-4_03.JPG.dat	TOP2-4	YAL041W	1.2022	0.01422
18	11	1271	20160210_dm_TOP2-4_03.JPG.dat	TOP2-4	YFR004W	0.95656	0.01409
18	12	1268	20160210_dm_TOP2-4_03.JPG.dat	TOP2-4	YFR004W	0.97643	0.03389
18	13	1045	20160210_dm_TOP2-4_03.JPG.dat	TOP2-4	YDR288W	0.84119	-0.09206
18	14	1364	20160210_dm_TOP2-4_03.JPG.dat	TOP2-4	YDR288W	1.07038	0.1363
18	15	1265	20160210_dm_TOP2-4_03.JPG.dat	TOP2-4	YPR183W	0.92097	-0.03519
18	16	1468	20160210_dm_TOP2-4_03.JPG.dat	TOP2-4	YPR183W	1.03006	0.0735
18	17	1759	20160210_dm_TOP2-4_03.JPG.dat	TOP2-4	YBR057C	#NUM!	#NUM!	status=BG
18	18	1797	20160210_dm_TOP2-4_03.JPG.dat	TOP2-4	YBR057C	#NUM!	#NUM!	status=BG
18	19	1639	20160210_dm_TOP2-4_03.JPG.dat	TOP2-4	YBR265W	1.11921	-0.0466
18	20	1680	20160210_dm_TOP2-4_03.JPG.dat	TOP2-4	YBR265W	1.18183	0.01579
18	21	1700	20160210_dm_TOP2-4_03.JPG.dat	TOP2-4	YAL041W	1.25926	0.07107
18	22	1605	20160210_dm_TOP2-4_03.JPG.dat	TOP2-4	YAL041W	1.1754	-0.01249
18	23	0	20160210_dm_TOP2-4_03.JPG.dat	TOP2-4	YMR281W	#NUM!	#NUM!	status=JK
18	24	1327	20160210_dm_TOP2-4_03.JPG.dat	TOP2-4	YMR281W	0.92915	-0.00288
18	25	1501	20160210_dm_TOP2-4_03.JPG.dat	TOP2-4	YBR029C	1.15969	0.06601
18	26	1398	20160210_dm_TOP2-4_03.JPG.dat	TOP2-4	YBR029C	1.15781	0.06415
18	27	1081	20160210_dm_TOP2-4_03.JPG.dat	TOP2-4	YLR229C	0.8837	-0.18094
18	28	1609	20160210_dm_TOP2-4_03.JPG.dat	TOP2-4	YLR229C	1.29981	0.23367
18	29	1376	20160210_dm_TOP2-4_03.JPG.dat	TOP2-4	YGR179C	1.11197	-0.03538
18	30	1441	20160210_dm_TOP2-4_03.JPG.dat	TOP2-4	YGR179C	1.16616	0.01861
18	31	0	20160210_dm_TOP2-4_03.JPG.dat	TOP2-4	YLR066W	0	0
18	32	0	20160210_dm_TOP2-4_03.JPG.dat	TOP2-4	YLR066W	0	0
18	33	795	20160210_dm_TOP2-4_03.JPG.dat	TOP2-4	YOR030W	0.65072	-0.16558
18	34	1115	20160210_dm_TOP2-4_03.JPG.dat	TOP2-4	YOR030W	0.92999	0.11268
18	35	980	20160210_dm_TOP2-4_03.JPG.dat	TOP2-4	YPL101W	0.82741	0.05842
18	36	921	20160210_dm_TOP2-4_03.JPG.dat	TOP2-4	YPL101W	0.79094	0.02208
18	37	957	20160210_dm_TOP2-4_03.JPG.dat	TOP2-4	YLR119W	0.84483	-0.2497
18	38	1152	20160210_dm_TOP2-4_03.JPG.dat	TOP2-4	YLR119W	1.01618	-0.07898
18	39	1387	20160210_dm_TOP2-4_03.JPG.dat	TOP2-4	YDR052C	#NUM!	#NUM!	status=JK
18	40	1485	20160210_dm_TOP2-4_03.JPG.dat	TOP2-4	YDR052C	1.2697	0.07665
18	41	1089	20160210_dm_TOP2-4_03.JPG.dat	TOP2-4	YGR216C	0.98182	-0.16224
18	42	1389	20160210_dm_TOP2-4_03.JPG.dat	TOP2-4	YGR216C	1.34833	0.20294
18	43	0	20160210_dm_TOP2-4_03.JPG.dat	TOP2-4	YNL061W	0	-0.84267
18	44	0	20160210_dm_TOP2-4_03.JPG.dat	TOP2-4	YNL061W	0	-0.84267
18	45	1451	20160210_dm_TOP2-4_03.JPG.dat	TOP2-4	YFL031W	1.322	0.21233
18	46	1297	20160210_dm_TOP2-4_03.JPG.dat	TOP2-4	YFL031W	0.99882	-0.10969
18	47	1482	20160210_dm_TOP2-4_03.JPG.dat	TOP2-4	YMR271C	0.93626	-0.07762
18	48	1723	20160210_dm_TOP2-4_03.JPG.dat	TOP2-4	YMR271C	0.90146	-0.1123
19	1	1796	20160210_dm_TOP2-4_03.JPG.dat	TOP2-4	YMR271C	0.89943	-0.11431
19	2	1537	20160210_dm_TOP2-4_03.JPG.dat	TOP2-4	YMR271C	0.91732	-0.09649
19	3	1244	20160210_dm_TOP2-4_03.JPG.dat	TOP2-4	YEL034W	0.89028	0.10852
19	4	1114	20160210_dm_TOP2-4_03.JPG.dat	TOP2-4	YEL034W	0.86734	0.08567
19	5	1469	20160210_dm_TOP2-4_03.JPG.dat	TOP2-4	YDL033C	1.16848	0.18132
19	6	0	20160210_dm_TOP2-4_03.JPG.dat	TOP2-4	YDL033C	#NUM!	#NUM!	status=JK
19	7	493	20160210_dm_TOP2-4_03.JPG.dat	TOP2-4	YHR164C	0.46559	-0.18861
19	8	514	20160210_dm_TOP2-4_03.JPG.dat	TOP2-4	YHR164C	0.49145	-0.16284
19	9	1013	20160210_dm_TOP2-4_03.JPG.dat	TOP2-4	YGL142C	0.8948	-0.13438
19	10	1410	20160210_dm_TOP2-4_03.JPG.dat	TOP2-4	YGL142C	1.13711	0.10706
19	11	1580	20160210_dm_TOP2-4_03.JPG.dat	TOP2-4	YLR218C	1.22721	0.09789
19	12	1591	20160210_dm_TOP2-4_03.JPG.dat	TOP2-4	YLR218C	1.26365	0.1342
19	13	1002	20160210_dm_TOP2-4_03.JPG.dat	TOP2-4	YMR198W	0.8335	-0.21375
19	14	1183	20160210_dm_TOP2-4_03.JPG.dat	TOP2-4	YMR198W	0.95935	-0.08836
19	15	0	20160210_dm_TOP2-4_03.JPG.dat	TOP2-4	YCL032W	0	0
19	16	0	20160210_dm_TOP2-4_03.JPG.dat	TOP2-4	YCL032W	0	0
19	17	1326	20160210_dm_TOP2-4_03.JPG.dat	TOP2-4	YNR053C	0.96861	0.01359
19	18	1268	20160210_dm_TOP2-4_03.JPG.dat	TOP2-4	YNR053C	0.91707	-0.03776
19	19	1569	20160210_dm_TOP2-4_03.JPG.dat	TOP2-4	YJR064W	1.10393	0.09334
19	20	1549	20160210_dm_TOP2-4_03.JPG.dat	TOP2-4	YJR064W	1.123	0.11234
19	21	1345	20160210_dm_TOP2-4_03.JPG.dat	TOP2-4	YER147C	1.02519	-0.06704
19	22	1625	20160210_dm_TOP2-4_03.JPG.dat	TOP2-4	YER147C	1.22153	0.12859
19	23	1459	20160210_dm_TOP2-4_03.JPG.dat	TOP2-4	YIL106W	1.01766	-0.11867
19	24	1447	20160210_dm_TOP2-4_03.JPG.dat	TOP2-4	YIL106W	1.03796	-0.09844
19	25	0	20160210_dm_TOP2-4_03.JPG.dat	TOP2-4	YOR326W	0	-0.98381
19	26	1076	20160210_dm_TOP2-4_03.JPG.dat	TOP2-4	YOR326W	0.91019	-0.07691
19	27	1399	20160210_dm_TOP2-4_03.JPG.dat	TOP2-4	YDR064W	1.16672	0.0206
19	28	1389	20160210_dm_TOP2-4_03.JPG.dat	TOP2-4	YDR064W	1.14358	-0.00245
19	29	0	20160210_dm_TOP2-4_03.JPG.dat	TOP2-4	BLANK	0	0
19	30	0	20160210_dm_TOP2-4_03.JPG.dat	TOP2-4	BLANK	0	0
19	31	0	20160210_dm_TOP2-4_03.JPG.dat	TOP2-4	YOR249C	0	-0.46578
19	32	0	20160210_dm_TOP2-4_03.JPG.dat	TOP2-4	YOR249C	0	-0.46578
19	33	1522	20160210_dm_TOP2-4_03.JPG.dat	TOP2-4	YBR055C	1.2662	0.08548
19	34	1462	20160210_dm_TOP2-4_03.JPG.dat	TOP2-4	YBR055C	1.2409	0.06027
19	35	1144	20160210_dm_TOP2-4_03.JPG.dat	TOP2-4	YOR048C	0.98411	0.06387
19	36	752	20160210_dm_TOP2-4_03.JPG.dat	TOP2-4	YOR048C	0.65821	-0.26085
19	37	959	20160210_dm_TOP2-4_03.JPG.dat	TOP2-4	YFL039C	0.86212	0.03831
19	38	940	20160210_dm_TOP2-4_03.JPG.dat	TOP2-4	YFL039C	0.84485	0.0211
19	39	0	20160210_dm_TOP2-4_03.JPG.dat	TOP2-4	YGR122W	0	0
19	40	0	20160210_dm_TOP2-4_03.JPG.dat	TOP2-4	YGR122W	0	0
19	41	0	20160210_dm_TOP2-4_03.JPG.dat	TOP2-4	YFL022C	0	0
19	42	0	20160210_dm_TOP2-4_03.JPG.dat	TOP2-4	YFL022C	0	0
19	43	1380	20160210_dm_TOP2-4_03.JPG.dat	TOP2-4	YJL074C	1.40451	0.12967
19	44	1327	20160210_dm_TOP2-4_03.JPG.dat	TOP2-4	YJL074C	1.31855	0.04402
19	45	195	20160210_dm_TOP2-4_03.JPG.dat	TOP2-4	YNL064C	0.18234	-0.32575
19	46	0	20160210_dm_TOP2-4_03.JPG.dat	TOP2-4	YNL064C	0	-0.50743
19	47	1648	20160210_dm_TOP2-4_03.JPG.dat	TOP2-4	YMR271C	1.06997	0.05561
19	48	1699	20160210_dm_TOP2-4_03.JPG.dat	TOP2-4	YMR271C	0.9134	-0.1004
20	1	1771	20160210_dm_TOP2-4_03.JPG.dat	TOP2-4	YMR271C	0.9084	-0.10538
20	2	1499	20160210_dm_TOP2-4_03.JPG.dat	TOP2-4	YMR271C	0.91788	-0.09594
20	3	1265	20160210_dm_TOP2-4_03.JPG.dat	TOP2-4	YEL034W	0.93056	0.14866
20	4	1272	20160210_dm_TOP2-4_03.JPG.dat	TOP2-4	YEL034W	1.01971	0.23748
20	5	1000	20160210_dm_TOP2-4_03.JPG.dat	TOP2-4	YDL033C	0.8202	-0.1657
20	6	1326	20160210_dm_TOP2-4_03.JPG.dat	TOP2-4	YDL033C	1.18108	0.19387
20	7	438	20160210_dm_TOP2-4_03.JPG.dat	TOP2-4	YHR164C	0.42761	-0.22645
20	8	359	20160210_dm_TOP2-4_03.JPG.dat	TOP2-4	YHR164C	0.3549	-0.29889
20	9	1371	20160210_dm_TOP2-4_03.JPG.dat	TOP2-4	YGL142C	1.25296	0.22248
20	10	936	20160210_dm_TOP2-4_03.JPG.dat	TOP2-4	YGL142C	0.7801	-0.24867
20	11	1605	20160210_dm_TOP2-4_03.JPG.dat	TOP2-4	YLR218C	1.28691	0.15737
20	12	1724	20160210_dm_TOP2-4_03.JPG.dat	TOP2-4	YLR218C	#NUM!	#NUM!	status=JK
20	13	1467	20160210_dm_TOP2-4_03.JPG.dat	TOP2-4	YMR198W	1.26115	0.21235
20	14	0	20160210_dm_TOP2-4_03.JPG.dat	TOP2-4	YMR198W	0	-1.04424
20	15	0	20160210_dm_TOP2-4_03.JPG.dat	TOP2-4	YCL032W	0	0
20	16	0	20160210_dm_TOP2-4_03.JPG.dat	TOP2-4	YCL032W	0	0
20	17	1124	20160210_dm_TOP2-4_03.JPG.dat	TOP2-4	YNR053C	0.84792	-0.10666
20	18	1282	20160210_dm_TOP2-4_03.JPG.dat	TOP2-4	YNR053C	0.95728	0.0023
20	19	1568	20160210_dm_TOP2-4_03.JPG.dat	TOP2-4	YJR064W	1.14011	0.12939
20	20	1619	20160210_dm_TOP2-4_03.JPG.dat	TOP2-4	YJR064W	#NUM!	#NUM!	status=JK
20	21	1549	20160210_dm_TOP2-4_03.JPG.dat	TOP2-4	YER147C	1.21975	0.12683
20	22	1398	20160210_dm_TOP2-4_03.JPG.dat	TOP2-4	YER147C	1.08355	-0.00888
20	23	1335	20160210_dm_TOP2-4_03.JPG.dat	TOP2-4	YIL106W	0.95833	-0.17778
20	24	1357	20160210_dm_TOP2-4_03.JPG.dat	TOP2-4	YIL106W	1.00136	-0.13491
20	25	1210	20160210_dm_TOP2-4_03.JPG.dat	TOP2-4	YOR326W	0.98235	-0.00501
20	26	179	20160210_dm_TOP2-4_03.JPG.dat	TOP2-4	YOR326W	0.15514	-0.82923
20	27	1363	20160210_dm_TOP2-4_03.JPG.dat	TOP2-4	YDR064W	1.16045	0.01436
20	28	1297	20160210_dm_TOP2-4_03.JPG.dat	TOP2-4	YDR064W	#NUM!	#NUM!	status=JK
20	29	0	20160210_dm_TOP2-4_03.JPG.dat	TOP2-4	BLANK	0	0
20	30	0	20160210_dm_TOP2-4_03.JPG.dat	TOP2-4	BLANK	0	0
20	31	0	20160210_dm_TOP2-4_03.JPG.dat	TOP2-4	YOR249C	0	-0.46578
20	32	0	20160210_dm_TOP2-4_03.JPG.dat	TOP2-4	YOR249C	0	-0.46578
20	33	1721	20160210_dm_TOP2-4_03.JPG.dat	TOP2-4	YBR055C	1.44873	0.26735
20	34	1605	20160210_dm_TOP2-4_03.JPG.dat	TOP2-4	YBR055C	1.37952	0.19838
20	35	665	20160210_dm_TOP2-4_03.JPG.dat	TOP2-4	YOR048C	0.58024	-0.33854
20	36	0	20160210_dm_TOP2-4_03.JPG.dat	TOP2-4	YOR048C	0	-0.91667
20	37	877	20160210_dm_TOP2-4_03.JPG.dat	TOP2-4	YFL039C	0.802	-0.02159
20	38	596	20160210_dm_TOP2-4_03.JPG.dat	TOP2-4	YFL039C	#NUM!	#NUM!	status=JK
20	39	0	20160210_dm_TOP2-4_03.JPG.dat	TOP2-4	YGR122W	0	0
20	40	0	20160210_dm_TOP2-4_03.JPG.dat	TOP2-4	YGR122W	0	0
20	41	0	20160210_dm_TOP2-4_03.JPG.dat	TOP2-4	YFL022C	0	0
20	42	0	20160210_dm_TOP2-4_03.JPG.dat	TOP2-4	YFL022C	0	0
20	43	1294	20160210_dm_TOP2-4_03.JPG.dat	TOP2-4	YJL074C	1.35363	0.07897
20	44	1225	20160210_dm_TOP2-4_03.JPG.dat	TOP2-4	YJL074C	1.25058	-0.0237
20	45	434	20160210_dm_TOP2-4_03.JPG.dat	TOP2-4	YNL064C	0.41673	-0.09221
20	46	321	20160210_dm_TOP2-4_03.JPG.dat	TOP2-4	YNL064C	0.26071	-0.24766
20	47	1607	20160210_dm_TOP2-4_03.JPG.dat	TOP2-4	YMR271C	1.06975	0.05539
20	48	1736	20160210_dm_TOP2-4_03.JPG.dat	TOP2-4	YMR271C	0.95599	-0.05796
21	1	1766	20160210_dm_TOP2-4_03.JPG.dat	TOP2-4	YMR271C	0.91842	-0.09539
21	2	1515	20160210_dm_TOP2-4_03.JPG.dat	TOP2-4	YMR271C	0.94182	-0.07208
21	3	1236	20160210_dm_TOP2-4_03.JPG.dat	TOP2-4	YLR116W	0.92455	-0.2089
21	4	1327	20160210_dm_TOP2-4_03.JPG.dat	TOP2-4	YLR116W	1.08318	-0.05085
21	5	1200	20160210_dm_TOP2-4_03.JPG.dat	TOP2-4	YIR008C	1.00326	0.11372
21	6	819	20160210_dm_TOP2-4_03.JPG.dat	TOP2-4	YIR008C	0.74404	-0.14456
21	7	1658	20160210_dm_TOP2-4_03.JPG.dat	TOP2-4	YHR019C	1.65095	0.3713
21	8	1590	20160210_dm_TOP2-4_03.JPG.dat	TOP2-4	YHR019C	1.60155	0.32208
21	9	0	20160210_dm_TOP2-4_03.JPG.dat	TOP2-4	YFL034C-B	0	-0.81704
21	10	916	20160210_dm_TOP2-4_03.JPG.dat	TOP2-4	YFL034C-B	0.77724	-0.04262
21	11	1042	20160210_dm_TOP2-4_03.JPG.dat	TOP2-4	YEL034W	0.85047	0.06886
21	12	746	20160210_dm_TOP2-4_03.JPG.dat	TOP2-4	YEL034W	0.62237	-0.15841
21	13	1030	20160210_dm_TOP2-4_03.JPG.dat	TOP2-4	YPR168W	0.90268	0.13575
21	14	900	20160210_dm_TOP2-4_03.JPG.dat	TOP2-4	YPR168W	0.77062	0.00417
21	15	1468	20160210_dm_TOP2-4_03.JPG.dat	TOP2-4	YNL038W	1.16598	0.08889
21	16	1093	20160210_dm_TOP2-4_03.JPG.dat	TOP2-4	YNL038W	0.836	-0.23989
21	17	1486	20160210_dm_TOP2-4_03.JPG.dat	TOP2-4	YDR118W	1.1471	0.12888
21	18	1485	20160210_dm_TOP2-4_03.JPG.dat	TOP2-4	YDR118W	1.1364	0.11822
21	19	583	20160210_dm_TOP2-4_03.JPG.dat	TOP2-4	YOR089C	0.43553	-0.33387
21	20	0	20160210_dm_TOP2-4_03.JPG.dat	TOP2-4	YOR089C	0	-0.76782
21	21	1508	20160210_dm_TOP2-4_03.JPG.dat	TOP2-4	YDR496C	#NUM!	#NUM!	status=JK
[truncated: 555 more rows]

## Sheet: 20160210_dm_TOP2-4_01.JPG.dat
Row	Column	Raw colony size	Plate id / file name	Query	Array	Normalized colony size	Score	Additional information
[truncated: 1,536 more rows]

[truncated: 5 more sheets: 20160210_ctrl_TOP2-4_03.JPG.dat, 20160210_ctrl_TOP2-4_02.JPG.dat, 20160210_ctrl_TOP2-4_04.JPG.dat, 20160210_ctrl_TOP2-4_01.JPG.dat, Summary]
