# Supplementary material for: Genome-Scale Genetic Interactions and Cell Imaging Confirm Cytokinesis as Deleterious to Transient Topoisomerase II Deficiency in Saccharomyces cerevisiae
Source: G3 (Bethesda). 2017 Aug 23;7(10):3379–91. doi: 10.1534/g3.117.300104 (PMC5633387; doi:10.1534/g3.117.300104)
Supplement: Supplementary file 2 [file 3379FileS2.zip › SGAtool_ top2-4 TSv6 37C x 6h.xlsx]

## Sheet: README
####################################################################################
# SGATools v1.0
# Tools for image processing, normalizing and scoring Synthetic Genetic Array screens.
#
# This software is in the public domain, furnished "as is", without technical
# support, and with no warranty, express or implied, as to its usefulness for
# any purpose.
####################################################################################
Your normalized and scored data folder will contain:
a) For each input image, one dat file
b) One combined data file: this file combines all files from a) and averages values (colony sizes, scores, etc..) of replicate arrays
c) Scores only data file: this file contains only data rows with scores and has a much simpler format compared to that described below. There are 6 tab-delimited columns: query, array, score, standard deviation, p-value
Each file in your directory will has a 9 columns tab-delimited format:
1. Row: the row of the colony
______________________________________________________________________
2. Column: the column of the colony
______________________________________________________________________
3. Raw colony size: the size of the colony as quantified by the image analysis software
______________________________________________________________________
4. Plate id: unique id for this plate, set as file name
______________________________________________________________________
5. Query gene name/ORF: Name of the query ORF if image/dat files follow conventional file naming (see file naming in help). If they do not, a value of '1' is placed as the query ORF
______________________________________________________________________
6. Array gene name/ORF: Name of the array ORF if plate layout file supplied. If not, a unique value is assigned to each group of replicate arrays
______________________________________________________________________
7. Normalized colony size: the raw colony size after normalization. The size is relative to plate median colony size, and a proxy for fitness. Normalized value of 1 is as fit as the average strain, 1.3 means it is 30% fitter than the average strain, and 0.4 that it's 40% as fit as the average strain.
______________________________________________________________________
8. Score: the colony fitness score computed using the normalized colony size (7) and the corresponding normalized colony size in the control screen
______________________________________________________________________
9. Additional information as key-value pairs
* SD: Standard deviation of scores (in the combined file)
* LK: Linkage effect- the array exists too close to the query on the chromosome
* JK: Jackknife filter- This colony induces too much variance in the sizes of other colonies in the replicate group
* BG: Big replicates- At least three colonies of this replicate are too large. The whole replicate is excluded
* CP: Cap- Normalized colony size was too large (> 1000) and was capped at 1000
For more help, see SGAtools help page at http://sgatools.ccbr.utoronto.ca/help

## Sheet: Combined data
Query ORF	Query Name	Array ORF	Array Name	Array annotation	Normalized colony size (EXPERIMENT)	Normalized colony std. dev. (EXPERIMENT)	Normalized colony size (CONTROL)	Normalized colony std. dev. (CONTROL)	Score	Score stdev	p-Value	Additional information
TOP2-4	TOP2-4	YDR276C	PMP3	PMP3	0	0	0	0	0	0	#NUM!	status=JK
TOP2-4	TOP2-4	YDR315C	IPK1	IPK1	1.19057	0.07	1.14107	0.079	0.05493	0.07	6e-05
TOP2-4	TOP2-4	YDR334W	SWR1	SWR1	1.09637	0.059	0.94537	0.052	0.14062	0.058	4e-05
TOP2-4	TOP2-4	YDR378C	LSM6	LSM6	1.12238	0.003	1.06013	0.071	0.06654	0.003	0	status=JK
TOP2-4	TOP2-4	YDR463W	STP1	STP1	1.06525	0.031	0.97195	0.029	0.09166	0.031	1e-05
TOP2-4	TOP2-4	YER083C	GET2	GET2	0.53344	0.514	0.57844	0.517	-0.10138	0.512	0.12973
TOP2-4	TOP2-4	YER155C	BEM2	BEM2	0.21225	0.279	0.25962	0.314	0.00921	0.277	0.2249
TOP2-4	TOP2-4	YFR032C-A	RPL29	RPL29	0.91104	0.118	0.97756	0.017	-0.06192	0.117	0.00059
TOP2-4	TOP2-4	YGL163C	RAD54	RAD54	1.18122	0.061	0.97832	0.051	0.18629	0.061	4e-05
TOP2-4	TOP2-4	YGL213C	SKI8	SKI8	1.3831	0.096	1.22777	0.047	0.16985	0.096	9e-05
TOP2-4	TOP2-4	YGL255W	ZRT1	ZRT1	1.32479	0.129	1.08225	0.132	0.2596	0.128	0.00025
TOP2-4	TOP2-4	YGR101W	PCP1	PCP1	0.30441	0.228	0.43714	0.312	-0.23377	0.227	0.07598
TOP2-4	TOP2-4	YGR125W	YGR125W	YGR125W	1.25364	0.049	0.99013	0.029	0.25747	0.049	0.00051	status=JK
TOP2-4	TOP2-4	YHR067W	HTD2	HTD2	1.19298	0.032	1.13798	0.012	0.05862	0.032	1e-05
TOP2-4	TOP2-4	YHR189W	PTH1	PTH1	1.10529	0.004	1.19186	0.056	-0.08801	0.004	0	status=JK
TOP2-4	TOP2-4	YAL002W	VPS8	VPS8	1.04743	0.048	1.07392	0.053	-0.02982	0.048	3e-05
TOP2-4	TOP2-4	YJL136C	RPS21B	RPS21B	1.04775	0.067	0.8729	0.022	0.18322	0.067	7e-05
TOP2-4	TOP2-4	YJL148W	RPA34	RPA34	0.93493	0.07	1.00202	0.024	-0.0604	0.069	0.00011
TOP2-4	TOP2-4	YKL048C	ELM1	ELM1	0.77885	0.549	1.07797	0.094	-0.32688	0.547	0.06585
TOP2-4	TOP2-4	YKL176C	LST4	LST4	0.99785	0.067	0.94273	0.014	0.05589	0.067	0.00151	status=JK
TOP2-4	TOP2-4	YKR020W	VPS51	VPS51	1.15579	0.153	1.11023	0.058	0.03514	0.153	0.00063
TOP2-4	TOP2-4	YBR126C	TPS1	TPS1	1.05334	0.007	0.93829	0.061	0.1027	0.007	2e-05	status=JK
TOP2-4	TOP2-4	YKR084C	HBS1	HBS1	1.14662	0.045	1.13566	0.086	-0.00251	0.045	2e-05
TOP2-4	TOP2-4	YKR082W	NUP133	NUP133	1.07419	0.097	1.06306	0.025	0.00692	0.097	0.00272	status=JK
TOP2-4	TOP2-4	YLR032W	RAD5	RAD5	1.01414	0.031	0.92323	0.046	0.07974	0.031	1e-05
TOP2-4	TOP2-4	YLR089C	ALT1	ALT1	1.1542	0.061	0.89324	0.06	0.24528	0.061	0.00094	status=JK
TOP2-4	TOP2-4	YLR200W	YKE2	YKE2	1.19089	0.107	1.08709	0.039	0.09622	0.107	0.00268	status=JK
TOP2-4	TOP2-4	YBR195C	MSI1	MSI1	1.1479	0.053	1.06813	0.022	0.08116	0.053	3e-05
TOP2-4	TOP2-4	YLR384C	IKI3	IKI3	0.68526	0.289	0.90966	0.045	-0.22394	0.288	0.01786
TOP2-4	TOP2-4	YLR393W	ATP10	ATP10	0.61727	0.108	0.96073	0.041	-0.33801	0.108	0.00144
TOP2-4	TOP2-4	YLR410W	VIP1	VIP1	0.76746	0.273	0.88722	0.201	-0.06351	0.272	0.01113
TOP2-4	TOP2-4	YML032C	RAD52	RAD52	0.94193	0.018	0.83364	0.022	0.10738	0.018	0
TOP2-4	TOP2-4	YBR200W	BEM1	BEM1	0	0	0	0	0	0	#NUM!
TOP2-4	TOP2-4	YMR100W	MUB1	MUB1	1.06865	0.145	1.12299	0.054	-0.06195	0.145	0.00068
TOP2-4	TOP2-4	YMR205C	PFK2	PFK2	1.18367	0.013	0.99391	0.059	0.17933	0.013	4e-05	status=JK
TOP2-4	TOP2-4	YMR271C	URA10	URA10	1.02556	0.1	1.02361	0.101	0.01841	0.1	0	status=JK
TOP2-4	TOP2-4	YMR272C	SCS7	SCS7	1.26911	0.24	1.20891	0.102	0.07941	0.239	0.00181
TOP2-4	TOP2-4	YNL071W	LAT1	LAT1	0.96022	0.008	0.85003	0.168	0.11047	0.007	2e-05	status=JK
TOP2-4	TOP2-4	YNL136W	EAF7	EAF7	0.44422	0.541	0.52135	0.606	-0.03359	0.539	0.199
TOP2-4	TOP2-4	YNL153C	GIM3	GIM3	0.80695	0.281	0.82548	0.245	-0.03903	0.279	0	status=JK
TOP2-4	TOP2-4	YNL001W	DOM34	DOM34	1.09008	0.021	0.97698	0.025	0.10795	0.021	0.00013	status=JK
TOP2-4	TOP2-4	YNR010W	CSE2	CSE2	0	0	0.01376	0.024	0	0	#NUM!	status=JK
TOP2-4	TOP2-4	YOL081W	IRA2	IRA2	0.93372	0.118	0.97828	0.012	-0.04558	0.118	0.00055
TOP2-4	TOP2-4	YOR070C	GYP1	GYP1	1.09362	0.037	1.07594	0.007	0.01569	0.037	1e-05
TOP2-4	TOP2-4	YCL016C	DCC1	DCC1	1.16364	0.005	1.0578	0.046	0.11697	0.005	1e-05	status=JK
TOP2-4	TOP2-4	YPL101W	ELP4	ELP4	0.90233	0.001	0.86421	0.059	0.02182	0.001	0	status=JK
TOP2-4	TOP2-4	YPL120W	VPS30	VPS30	0	0	0	0	0	0	#NUM!
TOP2-4	TOP2-4	YPR135W	CTF4	CTF4	0.72017	0.134	0.69175	0.029	0.02157	0.133	0.00172
TOP2-4	TOP2-4	YNL147W	LSM7	LSM7	1.17781	0.065	1.14486	0.046	0.02693	0.065	5e-05
TOP2-4	TOP2-4	YCR077C	PAT1	PAT1	0.90459	0.184	1.03273	0.088	-0.13249	0.183	0.00223
TOP2-4	TOP2-4	YDL020C	RPN4	RPN4	1.12197	0.064	1.14785	0.031	-0.02305	0.064	5e-05
TOP2-4	TOP2-4	YDL002C	NHP10	NHP10	0.8121	0.086	0.89365	0.01	-0.08226	0.085	0.00032
TOP2-4	TOP2-4	YDL077C	VAM6	VAM6	0.60528	0.699	0.52598	0.607	0.08696	0.696	0.18188
TOP2-4	TOP2-4	YDL065C	PEX19	PEX19	0.85446	0.09	0.92196	0.051	-0.08471	0.09	0.00367	status=JK
TOP2-4	TOP2-4	YDL190C	UFD2	UFD2	1.01963	0.04	0.95246	0.018	0.0609	0.04	2e-05
TOP2-4	TOP2-4	YDR049W	VMS1	VMS1	0.93609	0.199	0.9965	0.104	-0.08353	0.198	0.00255
TOP2-4	TOP2-4	YBL007C	SLA1	SLA1	1.03734	0.002	1.00882	0.012	0.02744	0.002	0	status=JK
TOP2-4	TOP2-4	BLANK	BLANK	BLANK	0	0	0	0	0	0	#NUM!
TOP2-4	TOP2-4	YDR245W	MNN10	MNN10	0.08413	0.035	0.14511	0.015	-0.05734	0.035	0.05247	status=JK
TOP2-4	TOP2-4	YER092W	IES5	IES5	0.75771	0.054	0.79571	0.053	-0.04158	0.054	0.0001
TOP2-4	TOP2-4	YER083C	GET2	GET2	1.00515	0.117	0.98447	0.053	0.00385	0.117	0.00043
TOP2-4	TOP2-4	YER116C	SLX8	SLX8	0.60688	0.035	0.62657	0.008	-0.02445	0.035	0.00109	status=JK
TOP2-4	TOP2-4	YGL066W	SGF73	SGF73	1.2853	0.046	1.26384	0.109	0.00305	0.046	0.00042	status=JK
TOP2-4	TOP2-4	YGL115W	SNF4	SNF4	1.29691	0.071	1.28177	0.053	0.01523	0.07	4e-05
TOP2-4	TOP2-4	YAL011W	SWC3	SWC3	1.11725	0.051	1.03222	0.004	0.08524	0.051	0.0007	status=JK
TOP2-4	TOP2-4	YGL174W	BUD13	BUD13	1.11531	0.07	1.06269	0.006	0.052	0.07	7e-05
TOP2-4	TOP2-4	YGR092W	DBF2	DBF2	0.86593	0.312	0.9555	0.348	0.23547	0.311	0.01153
TOP2-4	TOP2-4	YGR229C	SMI1	SMI1	0.77993	0.011	0.77961	0.054	0.01508	0.011	7e-05	status=JK
TOP2-4	TOP2-4	YHR012W	VPS29	VPS29	0.96061	0.045	0.87405	0.037	0.09008	0.045	0.00073	status=JK
TOP2-4	TOP2-4	YHR034C	PIH1	PIH1	1.04244	0.026	1.04617	0.013	-0.00319	0.026	0
TOP2-4	TOP2-4	YHR030C	SLT2	SLT2	0.01485	0.026	0.05735	0.087	-8e-05	0.026	0.42265	status=JK
TOP2-4	TOP2-4	YHR111W	UBA4	UBA4	0.9339	0.027	0.84968	0.054	0.08807	0.027	1e-05
TOP2-4	TOP2-4	YHR129C	ARP1	ARP1	1.18207	0.009	1.05163	0.025	0.12827	0.008	2e-05	status=JK
TOP2-4	TOP2-4	YHR178W	STB5	STB5	0.69465	0.202	0.77345	0.04	-0.07113	0.201	0.0063
TOP2-4	TOP2-4	YIL084C	SDS3	SDS3	1.18204	0.127	1.10282	0.082	0.05772	0.126	0.00034
TOP2-4	TOP2-4	YBR082C	UBC4	UBC4	1.39694	0.039	1.16718	0.035	0.21454	0.039	0.00026	status=JK
TOP2-4	TOP2-4	YJR043C	POL32	POL32	0.97998	0.059	0.94141	0.065	0.02471	0.058	6e-05
TOP2-4	TOP2-4	YJR054W	KCH1	KCH1	0	0	0.00717	0.011	-0.00197	0	#NUM!	status=JK
TOP2-4	TOP2-4	YJR074W	MOG1	MOG1	1.12463	0.045	1.12223	0.087	0.00985	0.045	0.00054	status=JK
TOP2-4	TOP2-4	YJR073C	OPI3	OPI3	0.25059	0.043	0.32909	0.017	-0.08232	0.043	0.00137
TOP2-4	TOP2-4	YKL069W	YKL069W	YKL069W	1.03544	0.156	1.01241	0.066	0.01373	0.155	0.00745	status=JK
TOP2-4	TOP2-4	YKL074C	MUD2	MUD2	1.25618	0.12	1.23186	0.011	0.02519	0.12	0.00024
TOP2-4	TOP2-4	YKL208W	CBT1	CBT1	1.12875	0.035	1.13031	0.023	-0.00666	0.035	1e-05
TOP2-4	TOP2-4	YKR092C	SRP40	SRP40	1.27436	0.019	1.16718	0.064	0.10095	0.019	7e-05	status=JK
TOP2-4	TOP2-4	YKR099W	BAS1	BAS1	1.27589	0.056	1.19405	0.02	0.0697	0.056	2e-05
TOP2-4	TOP2-4	YLR418C	CDC73	CDC73	0.40554	0.474	0.43316	0.503	0.00259	0.472	0.18527
TOP2-4	TOP2-4	YLR436C	ECM30	ECM30	1.31373	0.041	1.13619	0.055	0.17401	0.04	1e-05
TOP2-4	TOP2-4	YML001W	YPT7	YPT7	1.10618	0.179	1.11676	0.132	-0.04232	0.178	0.00114
TOP2-4	TOP2-4	YML121W	GTR1	GTR1	1.16431	0.023	1.0657	0.048	0.10834	0.023	0.00013	status=JK
TOP2-4	TOP2-4	YMR078C	CTF18	CTF18	0.66524	0.238	0.66571	0.176	-0.02312	0.237	0.01126
TOP2-4	TOP2-4	YMR075W	RCO1	RCO1	1.22507	0.094	0.97836	0.042	0.23888	0.093	0.00012
TOP2-4	TOP2-4	YMR123W	PKR1	PKR1	0.96699	0.123	0.82421	0.019	0.13775	0.122	0.00056
TOP2-4	TOP2-4	YMR154C	RIM13	RIM13	0.69028	0.19	0.69847	0.186	-0.04545	0.189	0.00538
TOP2-4	TOP2-4	YMR271C	URA10	URA10	1.02375	0.116	1.01841	0.107	0.01053	0.115	0	status=JK
TOP2-4	TOP2-4	YNL021W	HDA1	HDA1	1.24432	0.014	1.12811	0.026	0.12352	0.014	4e-05	status=JK
TOP2-4	TOP2-4	YNL067W	RPL9B	RPL9B	0.93905	0.038	0.84635	0.078	0.07371	0.038	0.00055	status=JK
TOP2-4	TOP2-4	YNL079C	TPM1	TPM1	0.23963	0.175	0.21631	0.148	0.01539	0.175	0.07171
TOP2-4	TOP2-4	YNL153C	GIM3	GIM3	0.73248	0.018	0.70228	0.099	0.01694	0.018	0.0002	status=JK
TOP2-4	TOP2-4	YNR051C	BRE5	BRE5	0.75087	0.001	0.85015	0.005	-0.09895	0.001	0	status=JK
TOP2-4	TOP2-4	YOR035C	SHE4	SHE4	1.2071	0.069	1.12247	0.087	0.07983	0.069	0.0011	status=JK
TOP2-4	TOP2-4	YOR123C	LEO1	LEO1	0.88671	0.022	0.76311	0.017	0.11829	0.022	0.00021	status=JK
TOP2-4	TOP2-4	YOR322C	LDB19	LDB19	0.79499	0.102	0.93688	0.048	-0.15415	0.101	0.00057
TOP2-4	TOP2-4	YPL057C	SUR1	SUR1	0.93293	0.078	1.03319	0.064	-0.09326	0.078	0.00016
TOP2-4	TOP2-4	YPL101W	ELP4	ELP4	0.8808	0.066	0.72341	0.031	0.16358	0.066	0.00012
TOP2-4	TOP2-4	YFL013C	IES1	IES1	0.69515	0.132	0.59102	0.068	0.09736	0.131	0.00183
TOP2-4	TOP2-4	YFL001W	DEG1	DEG1	1.05464	0.023	1.00463	0.02	0.05486	0.023	0
TOP2-4	TOP2-4	YDL213C	NOP6	NOP6	1.12963	0.093	1.05634	0.105	0.05167	0.092	0.00015
TOP2-4	TOP2-4	YDR083W	RRP8	RRP8	1.02814	0.608	0.94606	0.34	0.03558	0.605	0.04295
TOP2-4	TOP2-4	YDR127W	ARO1	ARO1	0.90616	0.055	0.82028	0.027	0.08233	0.054	6e-05
TOP2-4	TOP2-4	YDR123C	INO2	INO2	0.51455	0.14	0.55255	0.024	-0.0519	0.139	0.00518
TOP2-4	TOP2-4	YDR158W	HOM2	HOM2	0.97255	0.147	1.23168	0.054	-0.26317	0.147	0.00094
TOP2-4	TOP2-4	YDR156W	RPA14	RPA14	0.98687	0.007	1.02781	0.048	-0.05233	0.007	2e-05	status=JK
TOP2-4	TOP2-4	BLANK	BLANK	BLANK	0	0	0	0	0	0	#NUM!
TOP2-4	TOP2-4	YDR310C	SUM1	SUM1	1.25641	0.05	1.04948	0.032	0.21191	0.05	2e-05
TOP2-4	TOP2-4	YDR392W	SPT3	SPT3	0.52501	0.018	0.58429	0.048	-0.07791	0.018	0.00039	status=JK
TOP2-4	TOP2-4	YDR496C	PUF6	PUF6	0.97195	0.011	0.94359	0.047	0.02688	0.011	4e-05	status=JK
TOP2-4	TOP2-4	YER161C	SPT2	SPT2	1.1539	0.034	1.0212	0.033	0.12805	0.034	1e-05
TOP2-4	TOP2-4	YFL031W	HAC1	HAC1	1.12949	0.126	1.11182	0.083	0.02354	0.125	0.00037
TOP2-4	TOP2-4	YGR034W	RPL26B	RPL26B	0.96096	0.083	0.94552	0.083	0.0218	0.083	0.00018
TOP2-4	TOP2-4	YHR030C	SLT2	SLT2	0.3006	0.443	0.19551	0.113	0.09233	0.442	0.12307	status=JK
TOP2-4	TOP2-4	YHR066W	SSF1	SSF1	1.07766	0.044	1.01404	0.017	0.05883	0.044	0.00055	status=JK
TOP2-4	TOP2-4	YBR057C	MUM2	MUM2	1.19776	0.028	1.0952	0.023	0.09929	0.028	0
TOP2-4	TOP2-4	YHR200W	RPN10	RPN10	1.07403	0.164	1.03482	0.045	0.03694	0.163	0.00096
TOP2-4	TOP2-4	YIL008W	URM1	URM1	0	0	0	0	0	0	#NUM!
TOP2-4	TOP2-4	YIL040W	APQ12	APQ12	0.38572	0.462	0.47982	0.493	-0.02219	0.46	0.19373
TOP2-4	TOP2-4	YIR005W	IST3	IST3	1.16559	0.158	1.04013	0.113	0.11076	0.157	0.00067
TOP2-4	TOP2-4	YJL047C	RTT101	RTT101	1.12732	0.09	0.97257	0.058	0.15625	0.09	0.00014
TOP2-4	TOP2-4	YJR139C	HOM6	HOM6	0.68511	0.019	1.04046	0.097	-0.3531	0.019	0.00027	status=JK
TOP2-4	TOP2-4	YKL113C	RAD27	RAD27	1.01161	0.031	0.8754	0.021	0.13555	0.03	1e-05
TOP2-4	TOP2-4	YKL197C	PEX1	PEX1	0.90475	0.161	0.93727	0.08	-0.01616	0.16	0.0015
TOP2-4	TOP2-4	YBR131W	CCZ1	CCZ1	1.09651	0.213	1.02055	0.019	0.08292	0.212	0.00195
TOP2-4	TOP2-4	YBR164C	ARL1	ARL1	1.21052	0.108	1.14234	0.055	0.06629	0.108	0.0002
TOP2-4	TOP2-4	YLR087C	CSF1	CSF1	0.9896	0.197	1.09778	0.126	-0.14057	0.196	0.00209
TOP2-4	TOP2-4	YLR119W	SRN2	SRN2	0.96853	0.123	1.07476	0.095	-0.12338	0.123	0.00056
TOP2-4	TOP2-4	YLR191W	PEX13	PEX13	0.97914	0.098	0.92026	0.031	0.05639	0.098	0.00028
TOP2-4	TOP2-4	YLR218C	COA4	COA4	1.10688	0.006	1.12548	0.01	-0.01889	0.006	1e-05	status=JK
TOP2-4	TOP2-4	YBR175W	SWD3	SWD3	0.7993	0.1	0.73798	0.054	0.05997	0.1	0.00054
TOP2-4	TOP2-4	YLR319C	BUD6	BUD6	1.16018	0.041	1.13248	0.026	0.0298	0.041	1e-05
TOP2-4	TOP2-4	YML081C-A	ATP18	ATP18	0.97691	0.051	1.21355	0.04	-0.24037	0.051	0.0009	status=JK
TOP2-4	TOP2-4	YML128C	MSC1	MSC1	0.95158	0.011	0.8528	0.053	0.10505	0.011	4e-05	status=JK
TOP2-4	TOP2-4	YBR221C	PDB1	PDB1	0.96068	0.046	0.9596	0.047	-0.00046	0.046	3e-05
TOP2-4	TOP2-4	YMR198W	CIK1	CIK1	1.08619	0.204	1.02608	0.061	0.04088	0.203	0.01158	status=JK
TOP2-4	TOP2-4	YMR224C	MRE11	MRE11	0.53231	0.138	0.60925	0.095	-0.05173	0.137	0.00452
TOP2-4	TOP2-4	YMR271C	URA10	URA10	1.0221	0.129	1.02325	0.105	0.01069	0.129	0	status=JK
TOP2-4	TOP2-4	YMR263W	SAP30	SAP30	1.18407	0.024	1.06536	0.014	0.12736	0.023	0
TOP2-4	TOP2-4	YNL064C	YDJ1	YDJ1	0.31224	0.249	0.45514	0.345	-0.19481	0.248	0.08678
TOP2-4	TOP2-4	YNL091W	NST1	NST1	0.15209	0.126	0.09371	0.037	0.06549	0.126	0.17239	status=JK
TOP2-4	TOP2-4	YOR030W	DFG16	DFG16	0.83438	0.175	0.80895	0.079	0.01965	0.174	0.00245
TOP2-4	TOP2-4	YOR089C	VPS21	VPS21	0.5433	0.408	0.63799	0.464	-0.22424	0.407	0.07626
TOP2-4	TOP2-4	YOR275C	RIM20	RIM20	0.98308	0.107	0.89787	0.072	0.09877	0.106	0.00035
TOP2-4	TOP2-4	YPL101W	ELP4	ELP4	0.77007	0.09	0.76653	0.073	0.0034	0.09	0.00044
TOP2-4	TOP2-4	YCL032W	STE50	STE50	0	0	0	0	0	0	#NUM!
TOP2-4	TOP2-4	YPR018W	RLF2	RLF2	1.16377	0.03	1.17892	0.155	0.00522	0.03	0.00022	status=JK
TOP2-4	TOP2-4	YPR060C	ARO7	ARO7	0.89067	0.182	0.8654	0.006	0.0303	0.181	0.00227
TOP2-4	TOP2-4	YPR191W	QCR2	QCR2	1.07061	0.052	1.11852	0.018	-0.04032	0.052	3e-05
TOP2-4	TOP2-4	YGR122W	YGR122W	YGR122W	0	0	0	0	0	0	#NUM!
TOP2-4	TOP2-4	YCL061C	MRC1	MRC1	1.06916	0.007	0.99452	0.005	0.07677	0.007	0
TOP2-4	TOP2-4	YBR118W	TEF2	TEF2	1.1221	0.025	1.09403	0.042	0.03159	0.025	0.00017	status=JK
TOP2-4	TOP2-4	YDL033C	SLM3	SLM3	0.6237	0.452	0.97408	0.123	-0.35857	0.45	0.07018
TOP2-4	TOP2-4	YDL192W	ARF1	ARF1	0.77706	0.057	0.84827	0.076	-0.06917	0.057	0.00181	status=JK
TOP2-4	TOP2-4	YDR004W	RAD57	RAD57	0.83758	0.151	0.82225	0.095	0.01683	0.15	0.00156
TOP2-4	TOP2-4	YDR126W	SWF1	SWF1	1.13773	0.324	1.03147	0.136	0.10356	0.323	0.00592
TOP2-4	TOP2-4	BLANK	BLANK	BLANK	0	0	0	0	0	0	#NUM!
TOP2-4	TOP2-4	YDR293C	SSD1	SSD1	1.04252	0.039	0.98811	0.047	0.06011	0.039	1e-05
TOP2-4	TOP2-4	YDR512C	EMI1	EMI1	0.95052	0.083	1.05692	0.003	-0.11141	0.083	0.00018
TOP2-4	TOP2-4	YER083C	GET2	GET2	0.88628	0.661	0.76861	0.549	-0.01749	0.658	0.07482
TOP2-4	TOP2-4	YAL013W	DEP1	DEP1	#NUM!	#NUM!	1.19592	0.055	#NUM!	#NUM!	#NUM!	status=BG
TOP2-4	TOP2-4	YGL045W	RIM8	RIM8	0.43278	0.501	0.42364	0.49	0.02139	0.499	0.18281
TOP2-4	TOP2-4	YGL043W	DST1	DST1	1.01823	0.092	0.99721	0.037	0.00524	0.092	0.0002
TOP2-4	TOP2-4	YGL151W	NUT1	NUT1	0.61889	0.123	0.58444	0.04	0.03709	0.122	0.00209
TOP2-4	TOP2-4	YGL219C	MDM34	MDM34	1.24375	0.071	1.08102	0.013	0.15926	0.07	5e-05
TOP2-4	TOP2-4	YGR081C	SLX9	SLX9	1.15197	0.453	1.07675	0.216	0.10516	0.451	0.01467
TOP2-4	TOP2-4	YGR135W	PRE9	PRE9	0.90458	0.363	0.93813	0.256	-0.04509	0.361	0.01547
TOP2-4	TOP2-4	YBR026C	ETR1	ETR1	1.13355	0.068	1.01015	0.058	0.12387	0.068	6e-05
TOP2-4	TOP2-4	YGR270W	YTA7	YTA7	0.81931	0.045	0.75932	0.019	0.0621	0.045	5e-05
TOP2-4	TOP2-4	YHR191C	CTF8	CTF8	0.82872	0.139	0.90135	0.029	-0.06385	0.138	0.00126
TOP2-4	TOP2-4	YJL046W	AIM22	AIM22	1.28349	0.051	1.08022	0.019	0.20094	0.051	2e-05
TOP2-4	TOP2-4	YJL115W	ASF1	ASF1	0.452	0.12	0.45226	0.164	0.01205	0.12	0.00487
TOP2-4	TOP2-4	YJL168C	SET2	SET2	0.97085	0.04	0.91289	0.036	0.05521	0.04	0.00058	status=JK
TOP2-4	TOP2-4	YKL032C	IXR1	IXR1	0.86203	0.053	0.91016	0.037	-0.05623	0.053	7e-05
TOP2-4	TOP2-4	YKL213C	DOA1	DOA1	1.04581	0.006	1.05542	0.046	-0.02789	0.006	1e-05	status=JK
TOP2-4	TOP2-4	YLL002W	RTT109	RTT109	0.76805	0.203	0.74035	0.201	0.02841	0.202	0.00478
TOP2-4	TOP2-4	YLL038C	ENT4	ENT4	1.03612	0.037	0.97825	0.053	0.04635	0.037	1e-05
TOP2-4	TOP2-4	YLR056W	ERG3	ERG3	1.18002	0.018	1.06681	0.029	0.11471	0.018	7e-05	status=JK
TOP2-4	TOP2-4	YLR110C	CCW12	CCW12	1.16436	0.021	0.99628	0.058	0.1436	0.021	0.00011	status=JK
TOP2-4	TOP2-4	YLR193C	UPS1	UPS1	1.00427	0.021	0.98131	0.039	0.01194	0.021	0
TOP2-4	TOP2-4	YLR342W	FKS1	FKS1	1.12275	0.068	0.95916	0.04	0.16252	0.068	6e-05
TOP2-4	TOP2-4	YLR367W	RPS22B	RPS22B	1.44136	0.083	1.14414	0.037	0.28367	0.082	5e-05
TOP2-4	TOP2-4	YLR452C	SST2	SST2	1.10446	0.089	0.9257	0.077	0.18543	0.088	0.00014
TOP2-4	TOP2-4	YML028W	TSA1	TSA1	1.35077	0.127	1.20763	0.148	0.16223	0.126	0.00023
TOP2-4	TOP2-4	YML041C	VPS71	VPS71	0.86164	0.17	0.90967	0.089	-0.06697	0.169	0.00203
TOP2-4	TOP2-4	YML102W	CAC2	CAC2	1.18765	0.018	0.99266	0.041	0.18733	0.018	0
TOP2-4	TOP2-4	YML103C	NUP188	NUP188	0.8805	0.056	1.01667	0.029	-0.14531	0.055	7e-05
TOP2-4	TOP2-4	YMR190C	SGS1	SGS1	0.78908	0.044	0.84281	0.023	-0.06147	0.043	5e-05
TOP2-4	TOP2-4	YMR271C	URA10	URA10	1.01846	0.105	1.01637	0.122	0.00445	0.104	0	status=JK
TOP2-4	TOP2-4	YMR307W	GAS1	GAS1	1.2714	0.006	1.11378	0.056	0.1617	0.006	1e-05	status=JK
TOP2-4	TOP2-4	YMR304W	UBP15	UBP15	1.3408	0.148	1.26943	0.099	0.0476	0.148	0.00037
TOP2-4	TOP2-4	YNL041C	COG6	COG6	0.94706	0.06	0.91387	0.075	0.02705	0.059	7e-05
TOP2-4	TOP2-4	YOL001W	PHO80	PHO80	1.29253	0.27	1.11848	0.089	0.15894	0.268	0.0024
TOP2-4	TOP2-4	YOL018C	TLG2	TLG2	0.55545	0.159	0.61384	0.11	-0.08726	0.159	0.00605
TOP2-4	TOP2-4	YOR014W	RTS1	RTS1	0.83103	0.268	0.95132	0.218	-0.11051	0.266	0.00841
TOP2-4	TOP2-4	YOR085W	OST3	OST3	1.44498	0.195	1.26986	0.047	0.16225	0.194	0.00067
TOP2-4	TOP2-4	YOR196C	LIP5	LIP5	1.17122	0.182	1.14128	0.125	-0.00735	0.181	0.00102
TOP2-4	TOP2-4	YOR184W	SER1	SER1	0.90507	0.067	0.79749	0.056	0.11308	0.066	0.00011
TOP2-4	TOP2-4	YCL010C	SGF29	SGF29	0.92995	0.154	0.96984	0.024	-0.04271	0.153	0.00122
TOP2-4	TOP2-4	YPL055C	LGE1	LGE1	0.54758	0.152	0.68914	0.179	-0.17299	0.152	0.00554
TOP2-4	TOP2-4	YPL047W	SGF11	SGF11	1.14992	0.061	1.04166	0.051	0.11196	0.061	4e-05
TOP2-4	TOP2-4	YPL174C	NIP100	NIP100	1.06946	0.061	1.01628	0.024	0.05069	0.061	0.00108	status=JK
TOP2-4	TOP2-4	YPR023C	EAF3	EAF3	0.95781	0.159	0.95677	0.037	0.00302	0.158	0.00123
TOP2-4	TOP2-4	YPR070W	MED1	MED1	0.47122	0.084	0.51912	0.016	-0.04519	0.084	0.00153
TOP2-4	TOP2-4	YPR179C	HDA3	HDA3	0.79186	0.039	0.78666	0.034	0.00871	0.039	3e-05
TOP2-4	TOP2-4	YCL061C	MRC1	MRC1	1.10768	0.136	0.97176	0.05	0.13134	0.135	0	status=JK
TOP2-4	TOP2-4	YDR150W	NUM1	NUM1	1.21199	0.157	0.99063	0.06	0.21206	0.156	0.00059
TOP2-4	TOP2-4	YDR162C	NBP2	NBP2	0.82286	0.029	0.92723	0.047	-0.11842	0.029	0.00041	status=JK
TOP2-4	TOP2-4	BLANK	BLANK	BLANK	0	0	0	0	0	0	#NUM!
TOP2-4	TOP2-4	YBL074C	AAR2	aar2-ph	0.83565	0.166	0.95455	0.065	-0.11271	0.165	0.00209
TOP2-4	TOP2-4	YBR236C	ABD1	abd1-5	1.14375	0.024	0.98237	0.07	0.10978	0.023	0.00014	status=JK
TOP2-4	TOP2-4	YBR236C	ABD1	abd1-8	1.15752	0.048	1.08003	0.044	0.1235	0.048	2e-05
TOP2-4	TOP2-4	YKL112W	ABF1	abf1-101	0.71844	0.267	0.74179	0.202	0.43323	0.266	0.01256
TOP2-4	TOP2-4	YKL112W	ABF1	abf1-102	0.68563	0.196	0.87903	0.188	-0.21544	0.195	0.006
TOP2-4	TOP2-4	YKL112W	ABF1	abf1-103	0	0	0	0	-0.2822	0	#NUM!
TOP2-4	TOP2-4	YFL039C	ACT1	act1-101	1.04545	0.044	1.03609	0.056	0.00097	0.044	0.00059	status=JK
TOP2-4	TOP2-4	YFL039C	ACT1	act1-105	0.90596	0.226	0.95705	0.189	0.05724	0.225	0.00406
TOP2-4	TOP2-4	YFL039C	ACT1	act1-108	0.77132	0.186	1.08464	0.103	-0.27201	0.185	0.00367
TOP2-4	TOP2-4	YFL039C	ACT1	act1-111	0.74825	0.018	0.78702	0.068	-0.23076	0.018	0.00019	status=JK
TOP2-4	TOP2-4	YFL039C	ACT1	act1-112	0.83377	0.124	0.81793	0.008	0.01232	0.123	0.00089
TOP2-4	TOP2-4	YFL039C	ACT1	act1-119	1.19086	0.151	1.1254	0.016	0.21	0.151	0.00056
TOP2-4	TOP2-4	YFL039C	ACT1	act1-120	0.90883	0.049	0.82812	0.024	0.0601	0.049	0.00096	status=JK
TOP2-4	TOP2-4	YFL039C	ACT1	act1-121	1.148	0.042	1.17026	0.003	0.10309	0.041	1e-05
TOP2-4	TOP2-4	YFL039C	ACT1	act1-122	1.1468	0.037	0.99957	0.032	0.16612	0.036	1e-05
TOP2-4	TOP2-4	YFL039C	ACT1	act1-124	0.96892	0.147	1.03188	0.094	-0.07524	0.147	0.00095
TOP2-4	TOP2-4	YFL039C	ACT1	act1-125	0.63837	0.106	0.7978	0.064	-0.18226	0.106	0.00124
TOP2-4	TOP2-4	YFL039C	ACT1	act1-129	0.89448	0.206	1.05653	0.031	0.04581	0.205	0.00323
TOP2-4	TOP2-4	YFL039C	ACT1	act1-132	1.07547	0.04	1.01015	0.04	0.09509	0.04	1e-05
TOP2-4	TOP2-4	YFL039C	ACT1	act1-133	0.86475	0.058	0.8672	0.063	-0.11475	0.058	8e-05
TOP2-4	TOP2-4	YFL039C	ACT1	act1-136	0.92343	0.006	0.96832	0.071	-0.12054	0.006	1e-05	status=JK
TOP2-4	TOP2-4	YFL039C	ACT1	act1-155	0.73181	0.104	0.98829	0.046	-0.24713	0.104	0.00078
TOP2-4	TOP2-4	YFL039C	ACT1	act1-159	0.77881	0.01	0.82613	0.007	-0.04241	0.01	0
TOP2-4	TOP2-4	YFL039C	ACT1	act1-2	0.19315	0.026	0.31377	0.024	-0.84776	0.026	0.00595	status=JK
TOP2-4	TOP2-4	YFL039C	ACT1	act1-3	0.81771	0.221	0.84068	0.141	-0.16159	0.22	0.0051
TOP2-4	TOP2-4	YFL039C	ACT1	act1-4	0.83455	0.075	0.88255	0.007	0.0131	0.075	0.0002
TOP2-4	TOP2-4	YLR397C	AFG2	afg2-18	1.37571	0.134	1.27829	0.011	0.0979	0.134	0.00025
TOP2-4	TOP2-4	YOR335C	ALA1	ala1-1	0.84712	0.21	1.01489	0.133	-0.18157	0.21	0.004
TOP2-4	TOP2-4	YBR110W	ALG1	alg1-1	1.26898	0.108	1.28664	0.079	0.02533	0.108	0.00241	status=JK
TOP2-4	TOP2-4	YGL047W	ALG13	alg13-ph	1.14309	0.014	1.06419	0.013	0.07656	0.014	5e-05	status=JK
TOP2-4	TOP2-4	YBR070C	ALG14	alg14-ph	0.51113	0.162	0.71689	0.129	-0.23681	0.161	0.00801
TOP2-4	TOP2-4	YGL065C	ALG2	alg2-1	1.56101	0.053	1.31406	0.021	0.25294	0.053	0.00039	status=JK
TOP2-4	TOP2-4	YBR211C	AME1	ame1-4	1.02885	0.185	1.02482	0.12	-0.01514	0.184	0.00156
TOP2-4	TOP2-4	YDL008W	APC11	apc11-13	1.0825	0.168	0.99072	0.146	0.06494	0.167	0.00101
TOP2-4	TOP2-4	YDL008W	APC11	apc11-22	0.40145	0.315	0.59763	0.45	-0.24787	0.314	0.08424
TOP2-4	TOP2-4	YLR127C	APC2	apc2-8	1.13658	0.168	1.05926	0.126	0.04759	0.167	0.00087
TOP2-4	TOP2-4	YDR118W	APC4	apc4-ph	1.19188	0.078	1.00607	0.024	0.17619	0.077	8e-05
TOP2-4	TOP2-4	YOR249C	APC5	apc5-ca	1.24525	0.152	1.0096	0.071	0.7758	0.151	0.00049
TOP2-4	TOP2-4	YOR249C	APC5	apc5-ca-paps	0	0	0	0	-0.46423	0	#NUM!
TOP2-4	TOP2-4	YIL062C	ARC15	arc15-10	0.98756	0.128	1.06602	0.039	-0.08194	0.127	0.00059
TOP2-4	TOP2-4	YNR035C	ARC35	arc35-5	1.22729	0.025	1.11598	0.035	0.10157	0.025	0
TOP2-4	TOP2-4	YNR035C	ARC35	arc35-6	1.20159	0.056	1.08211	0.016	0.11177	0.056	3e-05
TOP2-4	TOP2-4	YBR234C	ARC40	arc40-ph	1.19172	0.028	1.04879	0.002	0.13842	0.028	0.00019	status=JK
TOP2-4	TOP2-4	YDL029W	ARP2	arp2-14	1.17274	0.136	1.15284	0.104	0.03337	0.136	0.00043
TOP2-4	TOP2-4	YJR065C	ARP3	arp3-31	0.25569	0.349	0.53104	0.545	0.03414	0.347	0.33197	status=CP,JK
TOP2-4	TOP2-4	YJR065C	ARP3	arp3-d11a	0.53942	0.06	0.74697	0.034	-0.21078	0.06	0.00038
TOP2-4	TOP2-4	YJR065C	ARP3	arp3-f306g	1.13244	0.106	1.13498	0.098	0.37975	0.105	0.00022
TOP2-4	TOP2-4	YJR065C	ARP3	arp3-g15c	0.1113	0.047	0.20687	0.028	-0.10965	0.046	0.05386	status=JK
TOP2-4	TOP2-4	YJR065C	ARP3	arp3-g302y	0	0	0.01296	0.022	-0.74794	0	#NUM!	status=JK
TOP2-4	TOP2-4	YJR065C	ARP3	arp3-h161a	0	0	0	0	0	0	#NUM!
TOP2-4	TOP2-4	YJL081C	ARP4	arp4-g161d	0.23404	0.061	0.30706	0.088	-0.08591	0.061	0.0047
TOP2-4	TOP2-4	YPR034W	ARP7	arp7-e411k	0.21562	0.271	0.23058	0.27	0.0121	0.27	0.21036
TOP2-4	TOP2-4	YMR033W	ARP9	arp9-1	1.14129	0.036	1.06332	0.103	0.04886	0.036	0.00034	status=JK
TOP2-4	TOP2-4	YKL052C	ASK1	ask1-2	1.28972	0.145	1.18456	0.02	0.09586	0.144	0.00039
TOP2-4	TOP2-4	YKL052C	ASK1	ask1-3	1.23749	0.023	1.18052	0.054	0.08145	0.022	0.00011	status=JK
TOP2-4	TOP2-4	YPL255W	BBP1	bbp1-1	1.14727	0.023	1.11073	0.058	0.04267	0.023	0.00013	status=JK
TOP2-4	TOP2-4	YPL255W	BBP1	bbp1-2	0	0	0	0	0	0	#NUM!
TOP2-4	TOP2-4	YHR040W	BCD1	bcd1-ph	1.04592	0.033	1.11515	0.088	-0.08837	0.032	0.00032	status=JK
TOP2-4	TOP2-4	YDR361C	BCP1	bcp1-ts	0.85587	0.232	1.00626	0.043	-0.14722	0.231	0.00513
TOP2-4	TOP2-4	YIL004C	BET1	bet1-1	1.28051	0.061	1.02968	0.042	0.25425	0.061	3e-05
TOP2-4	TOP2-4	YPR176C	BET2	bet2-1	1.07164	0.345	1.00073	0.025	0.06105	0.344	0.0084
TOP2-4	TOP2-4	YKR068C	BET3	bet3-ph	1.02418	0.167	1.11421	0.027	-0.08806	0.166	0.00116
TOP2-4	TOP2-4	YML077W	BET5	bet5-ph	1.32724	0.053	1.18991	0.029	0.13017	0.053	2e-05
TOP2-4	TOP2-4	YDR299W	BFR2	bfr2-ph	0.5491	0.097	0.75174	0.248	-0.12928	0.096	0.01017	status=JK
TOP2-4	TOP2-4	YHR101C	BIG1	big1-ph	1.22982	0.046	1.08824	0.088	0.14272	0.046	1e-05
TOP2-4	TOP2-4	YPL217C	BMS1	bms1-1	0.47794	0.07	0.7139	0.014	-0.23464	0.07	0.00086
TOP2-4	TOP2-4	YLR078C	BOS1	bos1-1	0.52396	0.4	0.78467	0.121	-0.29598	0.398	0.0788
TOP2-4	TOP2-4	YGR246C	BRF1	brf1-w107r	0.03578	0.062	0.06113	0.106	0.03563	0.062	0.42265	status=JK
TOP2-4	TOP2-4	YHR036W	BRL1	brl1-2221	1.04049	0.273	0.9722	0.141	0.04499	0.271	0.00467
TOP2-4	TOP2-4	YHR036W	BRL1	brl1-3231	0.7516	0.321	0.68719	0.253	-0.21833	0.32	0.01844
TOP2-4	TOP2-4	YHR036W	BRL1	brl1-c371r	0.99689	0.046	1.06249	0.049	0.02594	0.046	3e-05
TOP2-4	TOP2-4	YHR036W	BRL1	brl1-c371s	1.01023	0.058	1.02984	0.048	-0.0271	0.058	5e-05
TOP2-4	TOP2-4	YHR036W	BRL1	brl1-k405i	0.89815	0.202	0.89909	0.105	0.03271	0.201	0.00301
TOP2-4	TOP2-4	YBL097W	BRN1	brn1-16	1.0354	0.023	1.03219	0.035	0.00761	0.023	0
TOP2-4	TOP2-4	YBL097W	BRN1	brn1-9	0.0143	0.025	0.03782	0.066	0.01424	0.025	0.42265	status=JK
TOP2-4	TOP2-4	YGL247W	BRR6	brr6-ph	1.0029	0.013	0.95836	0.074	0.05705	0.013	6e-05	status=JK
TOP2-4	TOP2-4	YOL077C	BRX1	brx1-ph	1.06206	0.101	0.98662	0.007	0.07317	0.101	0.00024
TOP2-4	TOP2-4	YDR531W	CAB1	cab1-ph	0.84112	0.018	0.78848	0.013	0.05276	0.018	0.00015	status=JK
TOP2-4	TOP2-4	YKL088W	CAB3	cab3-ph	1.06381	0.009	0.93522	0.036	0.13732	0.009	0
TOP2-4	TOP2-4	YGR277C	CAB4	cab4-ph	1.00649	0.08	1.06461	0.012	-0.05565	0.08	0.00014
TOP2-4	TOP2-4	YDR196C	CAB5	cab5-1	1.0643	0.346	1.03018	0.246	0.0308	0.345	0.00865
TOP2-4	TOP2-4	YDR196C	CAB5	cab5-ph	0.27131	0.125	0.57337	0.173	-0.32196	0.125	0.02272
TOP2-4	TOP2-4	YFL029C	CAK1	cak1-23	0.88417	0.027	0.91137	0.071	-0.01477	0.027	1e-05
TOP2-4	TOP2-4	YGR140W	CBF2	cbf2-1	1.18035	0.04	1.04524	0.092	0.03549	0.04	1e-05
TOP2-4	TOP2-4	YGR140W	CBF2	cbf2-2	1.25248	0.102	1.21149	0.084	0.10733	0.102	0.00015
TOP2-4	TOP2-4	YGR140W	CBF2	cbf2-42	1.43068	0.024	1.20999	0.072	0.21589	0.024	9e-05	status=JK
TOP2-4	TOP2-4	YER168C	CCA1	cca1-1	0	0	0	0	0	0	#NUM!
TOP2-4	TOP2-4	YER168C	CCA1	cca1-ph	0.72456	0.111	0.73991	0.042	-0.02369	0.111	0.00098
TOP2-4	TOP2-4	YPR025C	CCL1	ccl1-ts4	1.25598	0.072	1.12193	0.034	0.13044	0.072	5e-05
TOP2-4	TOP2-4	YDL143W	CCT4	cct4-1	0.4022	0.498	0.39026	0.471	0.09447	0.496	0.20469
TOP2-4	TOP2-4	YDR188W	CCT6	cct6-18	0.72602	0.235	0.74539	0.06	-0.01602	0.234	0.00852
TOP2-4	TOP2-4	YCR002C	CDC10	cdc10-1	1.18025	0.015	1.09056	0.039	0.11006	0.015	6e-05	status=JK
TOP2-4	TOP2-4	YCR002C	CDC10	cdc10-2	1.265	0.066	1.05814	0.027	0.19446	0.065	4e-05
TOP2-4	TOP2-4	YCR002C	CDC10	cdc10-4	1.31682	0.232	1.15848	0.043	0.71119	0.231	0.00146
TOP2-4	TOP2-4	YCR002C	CDC10	cdc10-5	0.00181	0.003	0.03556	0.046	-0.59832	0.003	0.42265	status=JK
TOP2-4	TOP2-4	YDR182W	CDC1	cdc1-1	1.01839	0.077	1.05548	0.075	-0.02834	0.077	0.00012
TOP2-4	TOP2-4	YJR076C	CDC11	cdc11-1	1.11759	0.244	1.0273	0.068	0.12439	0.243	0.00275
TOP2-4	TOP2-4	YJR076C	CDC11	cdc11-2	1.02054	0.186	0.93519	0.042	0.11998	0.185	0.00161
TOP2-4	TOP2-4	YJR076C	CDC11	cdc11-3	1.12389	0.116	0.97344	0.024	0.13066	0.115	0.0003
TOP2-4	TOP2-4	YJR076C	CDC11	cdc11-4	0.94252	0.017	0.87274	0.038	0.0423	0.017	0.00011	status=JK
TOP2-4	TOP2-4	YJR076C	CDC11	cdc11-5	0.49245	0.232	0.47669	0.244	0.07933	0.231	0.02404
TOP2-4	TOP2-4	YDR182W	CDC1	cdc1-2	1.29327	0.058	1.23399	0.083	0.16386	0.058	3e-05
TOP2-4	TOP2-4	YHR107C	CDC12	cdc12-1	1.33655	0.095	1.23556	0.072	0.23726	0.095	0.0001
TOP2-4	TOP2-4	YLR215C	CDC123	cdc123-4	1.1543	0.209	1.2774	0.075	-0.0974	0.208	0.01077	status=JK
TOP2-4	TOP2-4	YHR107C	CDC12	cdc12-td	0.78077	0.211	0.93601	0.116	-0.31619	0.21	0.00511
TOP2-4	TOP2-4	YDL220C	CDC13	cdc13-1	1.41619	0.098	1.18943	0.039	0.22028	0.097	9e-05
TOP2-4	TOP2-4	YDR182W	CDC1	cdc1-4	0.4847	0.342	0.83661	0.065	-0.64132	0.34	0.06591
TOP2-4	TOP2-4	YFR028C	CDC14	cdc14-1	1.02049	0.221	1.05073	0.007	-0.02287	0.22	0.00268
TOP2-4	TOP2-4	YFR028C	CDC14	cdc14-2	1.09192	0.018	1.02653	0.015	0.04826	0.018	0
TOP2-4	TOP2-4	YFR028C	CDC14	cdc14-3	0.88475	0.105	0.98763	0.016	-0.20604	0.104	0.00045
TOP2-4	TOP2-4	YFR028C	CDC14	cdc14-8	1.40553	0.147	1.21071	0.021	0.31256	0.147	0.00364	status=JK
TOP2-4	TOP2-4	YAR019C	CDC15	cdc15-1	1.16869	0.006	1.08195	0.022	0.08894	0.006	0
TOP2-4	TOP2-4	YAR019C	CDC15	cdc15-2	1.11663	0.079	1.01857	0.13	0.0371	0.079	0.0001
TOP2-4	TOP2-4	YDR182W	CDC1	cdc1-6	0.90004	0.12	0.79121	0.065	0.08237	0.119	0.00587	status=JK
TOP2-4	TOP2-4	YKL022C	CDC16	cdc16-1	1.30235	0.112	1.09428	0.026	0.21682	0.112	0.00246	status=JK
TOP2-4	TOP2-4	YAL038W	CDC19	cdc19-1	1.48667	0.199	1.10432	0.061	0.38177	0.198	0.00065
TOP2-4	TOP2-4	YGL116W	CDC20	cdc20-1	1.15824	0.02	1.19329	0.051	-0.05306	0.02	0.0001	status=JK
TOP2-4	TOP2-4	YGL116W	CDC20	cdc20-2	1.59326	0.1	1.16669	0.05	0.42298	0.1	7e-05
TOP2-4	TOP2-4	YGL116W	CDC20	cdc20-3	1.50146	0.237	1.26115	0.125	0.23815	0.236	0.00106
TOP2-4	TOP2-4	YDL102W	POL3	cdc2-1	1.0135	0.233	1.07618	0.023	0.28776	0.232	0.00318
TOP2-4	TOP2-4	YOR074C	CDC21	cdc21-1	0.3235	0.008	0.36983	0.123	-0.49876	0.008	0.0002	status=JK
TOP2-4	TOP2-4	YOR074C	CDC21	cdc21-ts	1.20379	0.031	1.32194	0.211	0.37783	0.031	0
TOP2-4	TOP2-4	YDL102W	POL3	cdc2-2	1.18288	0.045	1.15237	0.03	0.03074	0.045	2e-05
TOP2-4	TOP2-4	YHR166C	CDC23	cdc23-1	1.31297	0.142	1.21911	0.098	0.08817	0.141	0.00035
TOP2-4	TOP2-4	YHR166C	CDC23	cdc23-4	1.29884	0.087	1.16893	0.013	0.13494	0.086	8e-05
TOP2-4	TOP2-4	YAL041W	CDC24	cdc24-1	0.65182	0.753	0.58224	0.673	0.08484	0.75	0.18177
TOP2-4	TOP2-4	YAL041W	CDC24	cdc24-11	0	0	0	0	-0.86668	0	#NUM!
TOP2-4	TOP2-4	YAL041W	CDC24	cdc24-2	#NUM!	#NUM!	1.21519	0.035	#NUM!	#NUM!	#NUM!	status=BG
TOP2-4	TOP2-4	YAL041W	CDC24	cdc24-3	0.75328	0.754	0.6641	0.613	-0.42956	0.751	0.13952
TOP2-4	TOP2-4	YAL041W	CDC24	cdc24-4	1.15416	0.163	1.06828	0.09	0.28264	0.162	0.00076
TOP2-4	TOP2-4	YAL041W	CDC24	cdc24-5	0.92016	0.241	0.8585	0.128	0.04963	0.24	0.00465
TOP2-4	TOP2-4	YAL041W	CDC24	cdc24-h	0.72474	0.853	0.56414	0.652	-0.14497	0.85	0.18791
TOP2-4	TOP2-4	YLR310C	CDC25	cdc25-1	0.08176	0.097	0.34439	0.428	-0.13017	0.097	0.2832	status=JK
TOP2-4	TOP2-4	YLR310C	CDC25	cdc25-2	1.20769	0.067	1.15237	0.023	0.05413	0.067	5e-05
TOP2-4	TOP2-4	YFR036W	CDC26	cdc26-1	1.51516	0.056	1.13495	0.057	0.37779	0.056	1e-05
TOP2-4	TOP2-4	YDL102W	POL3	cdc2-7	0.39629	0.074	0.6398	0.069	-0.32686	0.074	0.00174
TOP2-4	TOP2-4	YBL084C	CDC27	cdc27-1	1.23591	0.059	1.06742	0.002	0.1683	0.059	3e-05
TOP2-4	TOP2-4	YBL084C	CDC27	cdc27-2	1.17109	0.025	1.0267	0.058	0.15123	0.025	0
TOP2-4	TOP2-4	YBR160W	CDC28	cdc28-1	1.17122	0.024	1.21048	0.083	0.09377	0.024	0.00014	status=JK
TOP2-4	TOP2-4	YBR160W	CDC28	cdc28-13	1.28773	0.031	1.20521	0.051	0.06829	0.031	0
TOP2-4	TOP2-4	YBR160W	CDC28	cdc28-4	1.07829	0.058	1.07791	0.036	0.00123	0.058	4e-05
TOP2-4	TOP2-4	YBR160W	CDC28	cdc28-td	0	0	0	0	-1.07254	0	#NUM!
TOP2-4	TOP2-4	YLR314C	CDC3	cdc3-1	1.33763	0.043	1.14196	0.04	0.14916	0.042	0.00034	status=JK
TOP2-4	TOP2-4	YOR257W	CDC31	cdc31-1	0	0	0	0	0	0	#NUM!
TOP2-4	TOP2-4	YOR257W	CDC31	cdc31-2	0	0	0	0	0	0	#NUM!
TOP2-4	TOP2-4	YOR257W	CDC31	cdc31-5	0	0	0	0	0	0	#NUM!	status=JK
TOP2-4	TOP2-4	YLR314C	CDC3	cdc3-3	#NUM!	#NUM!	1.22686	0.075	#NUM!	#NUM!	#NUM!	status=BG
TOP2-4	TOP2-4	YOL139C	CDC33	cdc33-e72g	0.65099	0.473	0.82486	0.148	-0.21281	0.471	0.07051
TOP2-4	TOP2-4	YDR054C	CDC34	cdc34-1	1.09083	0.101	1.07062	0.151	0.05106	0.101	0.00022
TOP2-4	TOP2-4	YDR054C	CDC34	cdc34-2	0	0	0	0	0	0	#NUM!
TOP2-4	TOP2-4	YJL005W	CYR1	cdc35-1	1.27922	0.082	1.21252	0.04	0.06409	0.081	7e-05
TOP2-4	TOP2-4	YDL165W	CDC36	cdc36-16	0.84316	0.023	0.87178	0.052	-0.02895	0.023	0.00025	status=JK
TOP2-4	TOP2-4	YDR168W	CDC37	cdc37-1	1.45109	0.051	1.06644	0.047	0.4411	0.05	0.00041	status=JK
TOP2-4	TOP2-4	YDR168W	CDC37	cdc37-ts	1.06244	0.016	0.94807	0.065	0.05408	0.016	8e-05	status=JK
TOP2-4	TOP2-4	YCR093W	CDC39	cdc39-1	0.99859	0.052	1.0361	0.02	-0.03359	0.051	4e-05
TOP2-4	TOP2-4	YDR364C	CDC40	cdc40-ts	0.5618	0.01	0.66176	0.062	-0.06944	0.01	0.00011	status=JK
TOP2-4	TOP2-4	YFL009W	CDC4	cdc4-1	1.4919	0.05	1.12882	0.044	0.3338	0.05	0.00038	status=JK
TOP2-4	TOP2-4	YFL009W	CDC4	cdc4-2	0	0	0	0	0	0	#NUM!
TOP2-4	TOP2-4	YLR229C	CDC42	cdc42-1	0.88617	0.071	1.06456	0.071	-0.17544	0.071	0.00215	status=JK
TOP2-4	TOP2-4	YFL009W	CDC4	cdc4-3	1.18673	0.048	1.16249	0.013	0.02991	0.048	2e-05
TOP2-4	TOP2-4	YGL155W	CDC43	cdc43-2	0.30742	0.011	0.48801	0.023	-0.17904	0.011	0.00041	status=JK
TOP2-4	TOP2-4	YLR103C	CDC45	cdc45-27	1.08522	0.141	1.05393	0.113	0.00943	0.141	0.0006
TOP2-4	TOP2-4	YLR274W	MCM5	cdc46-1	0.89919	0.079	1.01038	0.053	-0.10741	0.079	0.00019
TOP2-4	TOP2-4	YBR202W	MCM7	cdc47-ts	0.35102	0.32	0.49381	0.391	-0.20338	0.319	0.11613
TOP2-4	TOP2-4	YDL126C	CDC48	cdc48-1	0.61155	0.116	0.74676	0.115	-0.36248	0.116	0.00184
TOP2-4	TOP2-4	YDL126C	CDC48	cdc48-2	0.91981	0.271	1.08035	0.015	-0.05552	0.27	0.00654
TOP2-4	TOP2-4	YDL126C	CDC48	cdc48-3	1.13793	0.059	1.01465	0.061	0.11081	0.059	4e-05
TOP2-4	TOP2-4	YDL126C	CDC48	cdc48-4601	0.80891	0.211	0.93023	0.058	-0.12468	0.21	0.00459
TOP2-4	TOP2-4	YDL126C	CDC48	cdc48-9	1.04828	0.039	0.97657	0.04	0.07242	0.039	1e-05
TOP2-4	TOP2-4	YMR001C	CDC5	cdc5-1	0	0	0	0	0	0	#NUM!
TOP2-4	TOP2-4	YDL132W	CDC53	cdc53-1	0.66463	0.104	0.73702	0.093	-0.05499	0.103	0.00102
TOP2-4	TOP2-4	YDL132W	CDC53	cdc53-1	0.33841	0.279	0.39732	0.303	-0.08912	0.278	0.09354
TOP2-4	TOP2-4	YPL160W	CDC60	cdc60-ts	1.29902	0.157	1.15601	0.089	0.12763	0.156	0.00048
TOP2-4	TOP2-4	YJL194W	CDC6	cdc6-1	0.96126	0.18	1.07389	0.085	-0.10933	0.179	0.00175
TOP2-4	TOP2-4	YDL017W	CDC7	cdc7-1	1.35939	0.085	1.09054	0.008	0.26587	0.085	7e-05
TOP2-4	TOP2-4	YDL017W	CDC7	cdc7-4	1.26693	0.01	1.21367	0.011	0.05353	0.01	2e-05	status=JK
TOP2-4	TOP2-4	YJR057W	CDC8	cdc8-1	0.54772	0.056	1.05034	0.087	-0.49462	0.056	0.00347	status=JK
TOP2-4	TOP2-4	YJR057W	CDC8	cdc8-2	0.41425	0.078	0.75322	0.078	-0.34516	0.077	0.00176
TOP2-4	TOP2-4	YDL164C	CDC9	cdc9-1	1.30322	0.067	1.11545	0.077	0.17094	0.067	4e-05
TOP2-4	TOP2-4	YBR029C	CDS1	cds1-ph	1.06977	0.057	1.09206	0.034	-0.02057	0.057	4e-05
TOP2-4	TOP2-4	YMR213W	CEF1	cef1-13	0.99919	0.219	1.00779	0.093	-0.0092	0.218	0.00279
TOP2-4	TOP2-4	YGL130W	CEG1	ceg1-3	1.09945	0.061	1.07449	0.028	0.02675	0.06	5e-05
TOP2-4	TOP2-4	YGL130W	CEG1	ceg1-34	1.12916	0.023	1.0656	0.019	0.05221	0.023	0.00013	status=JK
TOP2-4	TOP2-4	YGL130W	CEG1	ceg1-c354	0	0	0	0	0	0	#NUM!
TOP2-4	TOP2-4	YGL130W	CEG1	ceg1-ts	1.08013	0.064	1.09629	0.048	0.00339	0.064	6e-05
TOP2-4	TOP2-4	YMR168C	CEP3	cep3-1	1.08922	0.078	0.93587	0.061	0.13395	0.077	0.0001
TOP2-4	TOP2-4	YMR168C	CEP3	cep3-2	0.51388	0.599	0.55025	0.637	-0.43898	0.596	0.18463
TOP2-4	TOP2-4	YPL228W	CET1	cet1-1	0.89859	0.19	0.97976	0.078	-0.0864	0.189	0.0025
TOP2-4	TOP2-4	YPL228W	CET1	cet1-15	1.19313	0.028	1.04274	0.019	0.1495	0.028	0.00018	status=JK
TOP2-4	TOP2-4	YPL228W	CET1	cet1-2	0.87726	0.043	1.00454	0.037	-0.127	0.043	0.0008	status=JK
TOP2-4	TOP2-4	YLR115W	CFT2	cft2-1	0.95163	0.184	0.90535	0.11	0.09299	0.183	0.00193
TOP2-4	TOP2-4	YLR115W	CFT2	cft2-ph	0.9398	0.013	0.86025	0.019	0.0812	0.013	0
TOP2-4	TOP2-4	YHR052W	CIC1	cic1-2	0.47214	0.107	0.8223	0.082	-0.37674	0.106	0.00305
TOP2-4	TOP2-4	YBR135W	CKS1	cks1-35	1.12514	0.177	1.02821	0.102	0.08716	0.176	0.00104
TOP2-4	TOP2-4	YBR135W	CKS1	cks1-38	1.20883	0.144	1.1468	0.1	0.03278	0.143	0.00046
TOP2-4	TOP2-4	YLR117C	CLF1	clf1-1	0.90977	0.018	1.08232	0.032	-0.16409	0.017	0.00012	status=JK
TOP2-4	TOP2-4	YOR250C	CLP1	clp1-ph	0.67667	0.227	0.8842	0.04	-0.20215	0.227	0.0095
TOP2-4	TOP2-4	YBR109C	CMD1	cmd1-1	1.01693	0.013	0.93407	0.037	0.0782	0.013	6e-05	status=JK
TOP2-4	TOP2-4	YBR109C	CMD1	cmd1-3	0.93993	0.051	0.88819	0.037	0.05838	0.051	0.00099	status=JK
TOP2-4	TOP2-4	YBR109C	CMD1	cmd1-8	0.99741	0.012	1.0469	0.096	-0.06979	0.012	5e-05	status=JK
TOP2-4	TOP2-4	YBR155W	CNS1	cns1-1	0	0	0	0	0	0	#NUM!	status=JK
TOP2-4	TOP2-4	YLL050C	COF1	cof1-5	1.14035	0.085	1.13408	0.025	0.00903	0.084	0.00011
TOP2-4	TOP2-4	YLL050C	COF1	cof1-8	0.6302	0.116	0.91051	0.039	-0.28272	0.116	0.00168
TOP2-4	TOP2-4	YGR120C	COG2	cog2-1	1.03244	0.022	1.04595	0.029	-0.00052	0.022	0.00015	status=JK
TOP2-4	TOP2-4	YER157W	COG3	cog3-1	0.68398	0.094	0.53441	0.379	0.06034	0.093	0.0062	status=JK
TOP2-4	TOP2-4	YER157W	COG3	cog3-2	1.26639	0.063	1.16355	0.034	0.10081	0.062	3e-05
TOP2-4	TOP2-4	YDL145C	COP1	cop1-1	0	0	0	0	0	0	#NUM!	status=JK
TOP2-4	TOP2-4	YGR218W	CRM1	crm1-1	0.56219	0.472	0.601	0.496	-0.10062	0.47	0.09728
TOP2-4	TOP2-4	YKL049C	CSE4	cse4-1	1.25465	0.005	1.12176	0.066	0.1397	0.005	1e-05	status=JK
TOP2-4	TOP2-4	YNL232W	CSL4	csl4-ph	0.87376	0.073	0.87669	0.009	-0.01169	0.072	0.00016
TOP2-4	TOP2-4	YMR094W	CTF13	ctf13-30	1.1218	0.027	1.10679	0.061	0.00678	0.027	0.0002	status=JK
TOP2-4	TOP2-4	YHR191C	CTF8	ctf8-162	0.64314	0.248	0.96072	0.016	-0.31035	0.247	0.01387
TOP2-4	TOP2-4	YHR191C	CTF8	ctf8-9	0.53824	0.379	0.8182	0.014	-0.27334	0.378	0.06574
TOP2-4	TOP2-4	YMR240C	CUS1	cus1-3	0.8489	0.046	0.94829	0.025	-0.09419	0.045	0.00096	status=JK
TOP2-4	TOP2-4	YDL209C	CWC2	cwc2-1	1.10831	0.038	1.14574	0.027	-0.03252	0.037	1e-05
TOP2-4	TOP2-4	YGR278W	CWC22	cwc22-ph	1.06795	0.015	1.05888	0.01	0.0121	0.015	7e-05	status=JK
TOP2-4	TOP2-4	YDR016C	DAD1	dad1-ph	0.97989	0.066	1.02297	0.027	-0.03614	0.066	8e-05
TOP2-4	TOP2-4	YKR083C	DAD2	dad2-9	#NUM!	#NUM!	1.08589	0.044	#NUM!	#NUM!	#NUM!	status=BG
TOP2-4	TOP2-4	YGR113W	DAM1	dam1-1	1.20425	0.242	1.06491	0.132	0.13878	0.241	0.00216
TOP2-4	TOP2-4	YGR113W	DAM1	dam1-11	1.10595	0.12	1.0568	0.103	0.03596	0.12	0.00035
TOP2-4	TOP2-4	YGR113W	DAM1	dam1-19	1.166	0.05	1.0824	0.01	0.07935	0.05	2e-05
TOP2-4	TOP2-4	YGR113W	DAM1	dam1-5	1.17162	0.023	1.10954	0.014	0.08494	0.023	0
TOP2-4	TOP2-4	YGR113W	DAM1	dam1-9	0.90628	0.129	1.08421	0.069	-0.17928	0.129	0.00078
TOP2-4	TOP2-4	YGR092W	DBF2	dbf2-1	0	0	0	0	0	0	#NUM!	status=JK
TOP2-4	TOP2-4	YGR092W	DBF2	dbf2-2	1.22156	0.158	1.12662	0.024	0.09768	0.157	0.00058
TOP2-4	TOP2-4	YGR092W	DBF2	dbf2-3	0.04571	0.079	0.05837	0.101	-0.58131	0.079	0.42265	status=JK
TOP2-4	TOP2-4	YDR052C	DBF4	dbf4-1	1.31207	0.147	1.12984	0.099	0.20451	0.146	0.00038
TOP2-4	TOP2-4	YDR052C	DBF4	dbf4-2	1.29669	0.048	1.1048	0.021	0.18919	0.047	0.00045	status=JK
TOP2-4	TOP2-4	YDR052C	DBF4	dbf4-3	1.57002	0.043	1.09057	0.019	0.46138	0.043	0.00025	status=JK
TOP2-4	TOP2-4	YDR052C	DBF4	dbf4-4	1.52517	0.028	1.22694	0.007	0.33428	0.028	0.00011	status=JK
TOP2-4	TOP2-4	YDR052C	DBF4	dbf4-ts	1.32094	0.022	1.18115	0.011	0.13091	0.022	0
TOP2-4	TOP2-4	YOR046C	DBP5	dbp5-1	0.02098	0.036	0.03945	0.068	0.02089	0.036	0.42265	status=JK
TOP2-4	TOP2-4	YOR046C	DBP5	dbp5-2	0	0	0	0	0	0	#NUM!	status=JK
TOP2-4	TOP2-4	YNR038W	DBP6	dbp6-ph	1.03802	0.004	1.06752	0.02	-0.03055	0.004	0	status=JK
TOP2-4	TOP2-4	YLR276C	DBP9	dbp9-ph	1.09728	0.031	1.10636	0.026	-0.01983	0.031	1e-05
TOP2-4	TOP2-4	YNL118C	DCP2	dcp2-7	1.02797	0.145	0.98983	0.045	0.03629	0.145	0.0066	status=JK
TOP2-4	TOP2-4	YNL118C	DCP2	dcp2-7d	0.03508	0.028	0.17372	0.111	-0.12373	0.028	0.08796
TOP2-4	TOP2-4	YOR204W	DED1	ded1-199	1.0145	0.178	0.86077	0.119	0.14275	0.177	0.00145
TOP2-4	TOP2-4	YOR204W	DED1	ded1-95	0.59355	0.441	0.89663	0.175	0.15499	0.439	0.07426
TOP2-4	TOP2-4	YOR204W	DED1	ded1-f144c	0.04237	0.073	0.06585	0.052	-0.39388	0.073	0.42265	status=JK
TOP2-4	TOP2-4	YHR019C	DED81	ded81-ph	#NUM!	#NUM!	1.27345	0.048	#NUM!	#NUM!	#NUM!	status=BG
TOP2-4	TOP2-4	YOR236W	DFR1	dfr1-td	0.34245	0.023	0.47749	0.015	-0.13095	0.023	8e-05
TOP2-4	TOP2-4	YKL078W	DHR2	dhr2-ph	0.97541	0.188	0.91816	0.073	0.04545	0.187	0.00192
TOP2-4	TOP2-4	YPL266W	DIM1	dim1-2	0.65904	0.17	0.8033	0.209	-0.13083	0.169	0.00443
TOP2-4	TOP2-4	YOL021C	DIS3	dis3-1	0.90699	0.062	0.90071	0.038	0.00389	0.062	9e-05
TOP2-4	TOP2-4	YHR164C	DNA2	dna2-1	0.64774	0.062	0.65207	0.045	-0.0053	0.061	0.00023
TOP2-4	TOP2-4	YDR141C	DOP1	dop1-1	1.10655	0.233	1.06365	0.141	0.01404	0.232	0.00247
TOP2-4	TOP2-4	YJL090C	DPB11	dpb11-1	1.08259	0.028	0.99417	0.022	0.07504	0.028	0.00023	status=JK
TOP2-4	TOP2-4	YPR175W	DPB2	dpb2-1	1.1934	0.099	1.10924	0.074	0.07799	0.098	0.00015
TOP2-4	TOP2-4	YPR183W	DPM1	dpm1-6	0.86032	0.119	0.95735	0.029	-0.09294	0.119	0.00072
TOP2-4	TOP2-4	YNL258C	DSL1	dsl1-dc30	0	0	0	0	0	0	#NUM!
TOP2-4	TOP2-4	YIR010W	DSN1	dsn1-7	1.20576	0.045	1.11316	0.048	0.08212	0.045	1e-05
TOP2-4	TOP2-4	YIR010W	DSN1	dsn1-8	1.14683	0.066	1.12071	0.013	0.02677	0.066	5e-05
TOP2-4	TOP2-4	YGL061C	DUO1	duo1-2	1.36716	0.083	1.12882	0.037	0.23994	0.083	6e-05
TOP2-4	TOP2-4	YKL172W	EBP2	ebp2-1	0.88534	0.208	0.96371	0.052	-0.07374	0.207	0.00339
TOP2-4	TOP2-4	YFR027W	ECO1	eco1-1	0.54658	0.052	0.75417	0.027	-0.20637	0.052	0.00023
TOP2-4	TOP2-4	YAL003W	EFB1	efb1-4	0.33524	0.408	0.43656	0.563	0.0504	0.406	0.19893
TOP2-4	TOP2-4	YLR186W	EMG1	emg1-1	0.94057	0.027	1.01433	0.093	-0.09549	0.027	0.00027	status=JK
TOP2-4	TOP2-4	YLR186W	EMG1	emg1-1	0.82512	0.102	0.93544	0.006	-0.10751	0.102	0.00507	status=JK
TOP2-4	TOP2-4	YLR186W	EMG1	emg1-ph	0.73694	0.036	1.01138	0.025	-0.27958	0.036	0.00079	status=JK
TOP2-4	TOP2-4	YBR247C	ENP1	enp1-1	1.10274	0.003	1.21188	0.052	-0.11533	0.003	0	status=JK
TOP2-4	TOP2-4	YMR049C	ERB1	erb1-ph	1.01191	0.054	0.94178	0.053	0.07501	0.054	0.00094	status=JK
TOP2-4	TOP2-4	YBL040C	ERD2	erd2-ph	0.91774	0.548	0.95899	0.314	-0.11293	0.545	0.04402
TOP2-4	TOP2-4	YPL028W	ERG10	erg10-1	0.97325	0.078	0.97494	0.065	-0.00282	0.077	0.00014
TOP2-4	TOP2-4	YHR007C	ERG11	erg11-td	0.90486	0.282	0.94334	0.173	-0.04027	0.281	0.00765
TOP2-4	TOP2-4	YML126C	ERG13	erg13-ph	0.66737	0.247	0.77979	0.182	-0.07343	0.246	0.01246
TOP2-4	TOP2-4	YGL001C	ERG26	erg26-1	1.27982	0.104	1.14252	0.046	0.13036	0.104	0.00015
TOP2-4	TOP2-4	YLR100W	ERG27	erg27-ph	0.80012	0.01	0.90634	0.01	-0.11025	0.01	0
TOP2-4	TOP2-4	YMR220W	ERG8	erg8-1	1.13373	0.02	1.12843	0.04	0.01199	0.02	0.0001	status=JK
TOP2-4	TOP2-4	YHR190W	ERG9	erg9-ph	1.14843	0.057	0.96743	0.07	0.19063	0.057	3e-05
TOP2-4	TOP2-4	YML130C	ERO1	ero1-1	1.31354	0.122	1.20814	0.081	0.10412	0.122	0.00022
TOP2-4	TOP2-4	YOR244W	ESA1	esa1-1851	0	0	0	0	0	0	#NUM!
TOP2-4	TOP2-4	YOR244W	ESA1	esa1-d414	0.89202	0.134	0.9525	0.016	0.88829	0.133	0.00091
TOP2-4	TOP2-4	YOR244W	ESA1	esa1-l254p	0.74949	0.29	0.85694	0.286	-0.17198	0.289	0.0141
TOP2-4	TOP2-4	YGR098C	ESP1	esp1-1	1.17386	0.038	1.0989	0.032	0.07562	0.038	1e-05
TOP2-4	TOP2-4	YJR017C	ESS1	ess1-h164r	0.9189	0.052	0.99964	0.041	-0.0851	0.052	5e-05
TOP2-4	TOP2-4	YJL085W	EXO70	exo70-29/37	1.10695	0.01	1.01766	0.084	0.07079	0.01	3e-05	status=JK
TOP2-4	TOP2-4	YJL085W	EXO70	exo70-38	1.2176	0.077	1.10957	0.018	0.10936	0.077	7e-05
TOP2-4	TOP2-4	YBR102C	EXO84	exo84-102	1.01334	0.313	1.069	0.045	-0.07767	0.312	0.00749
TOP2-4	TOP2-4	YDL045C	FAD1	fad1-ph	1.2238	0.094	1.09631	0.048	0.1279	0.094	0.00013
TOP2-4	TOP2-4	YDR021W	FAL1	fal1-1	0.53836	0.145	0.90247	0.101	-0.3684	0.144	0.00504
TOP2-4	TOP2-4	YDR339C	FCF1	fcf1-ph	1.03502	0.125	1.09259	0.047	-0.04853	0.124	0.00048
TOP2-4	TOP2-4	YMR277W	FCP1	fcp1-1	1.12591	0.015	1.04527	0.039	0.08237	0.015	6e-05	status=JK
TOP2-4	TOP2-4	YJR093C	FIP1	fip1-433	1.00872	0.117	0.9394	0.024	0.0816	0.116	0.00442	status=JK
TOP2-4	TOP2-4	YJR093C	FIP1	fip1-ph	1.10259	0.047	1.10555	0.062	-0.00552	0.047	2e-05
TOP2-4	TOP2-4	YDR373W	FRQ1	frq1-1	1.27959	0.07	1.12459	0.008	0.15136	0.07	5e-05
TOP2-4	TOP2-4	YFL022C	FRS2	frs2-ph	0	0	0	0	0	0	#NUM!
TOP2-4	TOP2-4	YLR088W	GAA1	gaa1-ts	0.6881	0.492	0.80029	0.564	-0.28675	0.49	0.0681
TOP2-4	TOP2-4	YLR459W	GAB1	gab1-1	0	0	0	0	0	0	#NUM!
TOP2-4	TOP2-4	YLR459W	GAB1	gab1-2	0.88989	0.023	0.85579	0.053	0.03608	0.023	0.00022	status=JK
TOP2-4	TOP2-4	YLR459W	GAB1	gab1-3	0	0	0	0	0	0	#NUM!	status=JK
TOP2-4	TOP2-4	YNL062C	GCD10	gcd10-506	0.94957	0.196	1.01176	0.112	-0.07557	0.195	0.00232
TOP2-4	TOP2-4	YJL125C	GCD14	gcd14-4	0.69989	0.268	0.9296	0.159	-0.26436	0.266	0.01359
TOP2-4	TOP2-4	YOR260W	GCD1	gcd1-502	1.01519	0.049	0.99494	0.114	0.00484	0.049	0.00079	status=JK
TOP2-4	TOP2-4	YOR260W	GCD1	gcd1-ph	0.9173	0.036	0.85507	0.054	0.05691	0.036	0.00051	status=JK
TOP2-4	TOP2-4	YLR291C	GCD7	gcd7-ph	1.29475	0.015	1.18608	0.031	0.1064	0.014	4e-05	status=JK
TOP2-4	TOP2-4	YER136W	GDI1	gdi1-1	1.0813	0.008	1.03681	0.029	0.04345	0.008	2e-05	status=JK
TOP2-4	TOP2-4	YKL104C	GFA1	gfa1-97	0.85929	0.056	0.83247	0.009	0.02915	0.055	7e-05
TOP2-4	TOP2-4	YER133W	GLC7	glc7-10	0	0	0	0	-0.90839	0	#NUM!	status=JK
TOP2-4	TOP2-4	YER133W	GLC7	glc7-12	1.01949	0.091	0.97491	0.066	0.10683	0.091	0.0002
TOP2-4	TOP2-4	YDL207W	GLE1	gle1-2	1.07516	0.152	1.07374	0.088	0.00137	0.151	0.00076
TOP2-4	TOP2-4	YDL207W	GLE1	gle1-4	0	0	0	0	0	0	#NUM!
TOP2-4	TOP2-4	YOR168W	GLN4	gln4-ph	1.34452	0.011	1.13142	0.056	0.22746	0.011	2e-05	status=JK
TOP2-4	TOP2-4	YFL017C	GNA1	gna1-ts	0	0	0	0	0	0	#NUM!
TOP2-4	TOP2-4	YHR005C	GPA1	gpa1-ts	0.62421	0.721	0.54754	0.632	0.08402	0.718	0.18175
TOP2-4	TOP2-4	YGL142C	GPI10	gpi10-ph	1.20818	0.108	1.02114	0.064	0.18059	0.108	0.0002
TOP2-4	TOP2-4	YGR216C	GPI1	gpi1-1	1.21201	0.051	1.12041	0.082	0.07022	0.051	2e-05
TOP2-4	TOP2-4	YDR302W	GPI11	gpi11-ph	0.94058	0.04	0.8215	0.108	0.10455	0.039	0.00059	status=JK
TOP2-4	TOP2-4	YMR281W	GPI12	gpi12-ph	1.07663	0.058	0.9337	0.052	0.14654	0.058	0.00098	status=JK
TOP2-4	TOP2-4	YLL031C	GPI13	gpi13-3	1.25299	0.317	1.20311	0.078	0.03952	0.316	0.00422
TOP2-4	TOP2-4	YLL031C	GPI13	gpi13-4	0	0	0	0	0	0	#NUM!	status=JK
TOP2-4	TOP2-4	YLL031C	GPI13	gpi13-5	1.54748	0.009	1.20466	0.057	0.33027	0.009	1e-05	status=JK
TOP2-4	TOP2-4	YNL038W	GPI15	gpi15-ph	1.20753	0.091	1.07755	0.034	0.13317	0.091	0.00012
TOP2-4	TOP2-4	YHR188C	GPI16	gpi16-ph	1.22239	0.038	1.12399	0.025	0.08907	0.038	1e-05
TOP2-4	TOP2-4	YDR434W	GPI17	gpi17-ph	1.4233	0.019	1.30484	0.007	0.11346	0.019	6e-05	status=JK
TOP2-4	TOP2-4	YDR437W	GPI19	gpi19-2	0.88928	0.033	0.82861	0.028	0.04868	0.032	1e-05
TOP2-4	TOP2-4	YDR437W	GPI19	gpi19-2xh	1.0986	0.109	0.98164	0.008	0.32656	0.109	0.00027
TOP2-4	TOP2-4	YDR437W	GPI19	gpi19-ph	0.84599	0.066	0.72964	0.038	0.07501	0.066	0.00013
TOP2-4	TOP2-4	YPL076W	GPI2	gpi2-1-7b	0.75566	0.112	0.68793	0.024	0.06683	0.112	0.00089
TOP2-4	TOP2-4	YPL076W	GPI2	gpi2-774	0.94954	0.159	0.85428	0.113	0.11478	0.158	0.00127
TOP2-4	TOP2-4	YDR331W	GPI8	gpi8-ts	0	0	0	0	0	0	#NUM!
TOP2-4	TOP2-4	YLL035W	GRC3	grc3-ph	0.96436	0.039	1.14516	0.023	-0.1909	0.039	0.00055	status=JK
TOP2-4	TOP2-4	YBR121C	GRS1	grs1-ph	1.16166	0.089	1.11064	0.015	0.05764	0.088	0.00012
TOP2-4	TOP2-4	YLR293C	GSP1	gsp1-p162l	0.99123	0.066	1.00964	0.051	-0.01382	0.066	8e-05
TOP2-4	TOP2-4	YDR454C	GUK1	guk1-ph	0.72129	0.048	0.96745	0.111	-0.23746	0.047	0.00145	status=JK
TOP2-4	TOP2-4	YGL245W	GUS1	gus1-ph	1.16039	0.057	1.18245	0.002	-0.02649	0.057	3e-05
TOP2-4	TOP2-4	YJL091C	GWT1	gwt1-20	0	0	0	0	0	0	#NUM!
TOP2-4	TOP2-4	YMR290C	HAS1	has1-ph	0.96209	0.284	1.11335	0.048	-0.1768	0.282	0.00655
TOP2-4	TOP2-4	YDR044W	HEM13	hem13-ph	1.07686	0.075	0.99768	0.015	0.07205	0.075	9e-05
TOP2-4	TOP2-4	YOL123W	HRP1	hrp1-1	0.25092	0.29	0.35324	0.408	0.0934	0.289	0.18223
TOP2-4	TOP2-4	YOL123W	HRP1	hrp1-4	0.46169	0.22	0.45925	0.164	0.30328	0.219	0.02455
TOP2-4	TOP2-4	YOL123W	HRP1	hrp1-7	0	0	0	0	-0.15647	0	#NUM!
TOP2-4	TOP2-4	YPL204W	HRR25	hrr25-ph	1.01554	0.027	0.79262	0.034	0.22579	0.027	1e-05
TOP2-4	TOP2-4	YGL073W	HSF1	hsf1-848	1.2179	0.116	1.00122	0.043	0.20975	0.115	0.00023
TOP2-4	TOP2-4	YOR020C	HSP10	hsp10-ts	0.7206	0.12	1.00497	0.051	-0.28191	0.119	0.00124
TOP2-4	TOP2-4	YPR033C	HTS1	hts1-1	1.14587	0.212	0.97995	0.188	0.12477	0.211	0.00169
TOP2-4	TOP2-4	YKL189W	HYM1	hym1-15	1.32766	0.094	1.20372	0.014	0.11569	0.094	0.0001
TOP2-4	TOP2-4	YEL034W	HYP2	hyp2-1	0.91697	0.012	0.85665	0.041	0.13718	0.012	5e-05	status=JK
TOP2-4	TOP2-4	YEL034W	HYP2	hyp2-1159	0.88447	0.112	0.96272	0.087	0.03384	0.111	0.00055
TOP2-4	TOP2-4	YEL034W	HYP2	hyp2-2	0.15193	0.135	0.66281	0.084	-0.69563	0.135	0.11051
TOP2-4	TOP2-4	YEL034W	HYP2	hyp2-3	0.52808	0.223	0.65047	0.094	-0.25007	0.222	0.01778
TOP2-4	TOP2-4	YJR006W	POL31	hys2-ts	0.49251	0.23	0.81763	0.227	-0.32694	0.229	0.02346
TOP2-4	TOP2-4	YBL076C	ILS1	ils1-1	#NUM!	#NUM!	1.00316	0.022	#NUM!	#NUM!	#NUM!	status=BG
TOP2-4	TOP2-4	YNL075W	IMP4	imp4-2	0.69126	0.168	0.71183	0.148	-0.03523	0.167	0.00375
TOP2-4	TOP2-4	YHR085W	IPI1	ipi1-ph	0.93618	0.037	0.87188	0.033	0.06678	0.036	2e-05
TOP2-4	TOP2-4	YNL182C	IPI3	ipi3-ph	0.76132	0.535	0.81919	0.487	-0.12397	0.533	0.06526
TOP2-4	TOP2-4	YPL209C	IPL1	ipl1-1	0.72813	0.013	1.01131	0.048	-0.35992	0.013	0.00011	status=JK
TOP2-4	TOP2-4	YPL209C	IPL1	ipl1-2	0.89265	0.111	1.14517	0.034	-0.1961	0.11	0.00052
TOP2-4	TOP2-4	YBR011C	IPP1	ipp1-ph	0.6331	0.454	0.90408	0.104	-0.32539	0.452	0.06838
TOP2-4	TOP2-4	YIL026C	IRR1	irr1-1	0.95141	0.122	1.02003	0.108	-0.0794	0.122	0.00058
TOP2-4	TOP2-4	YLR347C	KAP95	kap95-e126k	1.27087	0.191	1.12671	0.114	0.22498	0.191	0.00092
TOP2-4	TOP2-4	YLR347C	KAP95	kap95-l63a	0.99256	0.195	0.97892	0.104	-0.05216	0.195	0.00203
TOP2-4	TOP2-4	YJL034W	KAR2	kar2-159	1.29969	0.027	1.16504	0.169	0.10413	0.027	0.00015	status=JK
TOP2-4	TOP2-4	YDL108W	KIN28	kin28-ts	1.01426	0.062	1.11497	0.022	-0.0856	0.061	6e-05
TOP2-4	TOP2-4	YHR186C	KOG1	kog1-1	1.19149	0.066	1.0631	0.041	0.13361	0.066	5e-05
TOP2-4	TOP2-4	YER038C	KRE29	kre29-ts2	1.30811	0.057	1.26087	0.029	0.03762	0.057	2e-05
TOP2-4	TOP2-4	YOR336W	KRE5	kre5-ts2	0.7028	0.131	0.88983	0.072	-0.16511	0.13	0.01136	status=JK
TOP2-4	TOP2-4	YCL059C	KRR1	krr1-17	1.05635	0.026	1.07872	0.04	-0.04131	0.026	0.0002	status=JK
TOP2-4	TOP2-4	YCL059C	KRR1	krr1-18	0.95849	0.258	0.86806	0.147	0.05421	0.257	0.00507
TOP2-4	TOP2-4	YOR181W	LAS17	las17-1	0.33721	0.27	0.6319	0.076	-0.29471	0.269	0.08796
TOP2-4	TOP2-4	YOR181W	LAS17	las17-13	0	0	0	0	0	0	#NUM!
TOP2-4	TOP2-4	YOR181W	LAS17	las17-14	0.99111	0.065	1.0172	0.028	-0.02883	0.065	8e-05
TOP2-4	TOP2-4	YMR296C	LCB1	lcb1-10	0.52318	0.355	0.50415	0.315	-0.33641	0.353	0.06008
TOP2-4	TOP2-4	YMR296C	LCB1	lcb1-2	0.6748	0.26	0.74613	0.289	-0.06432	0.259	0.01389
TOP2-4	TOP2-4	YMR296C	LCB1	lcb1-4	0.61858	0.127	0.68994	0.135	-0.08169	0.127	0.0023
TOP2-4	TOP2-4	YMR296C	LCB1	lcb1-5	0.96496	0.076	0.9076	0.059	0.10351	0.076	0.00014
TOP2-4	TOP2-4	YDR062W	LCB2	lcb2-1	0.13368	0.154	0.17775	0.208	-0.08394	0.154	0.18169
TOP2-4	TOP2-4	YDR062W	LCB2	lcb2-16	0.55335	0.47	0.60092	0.339	0.05946	0.468	0.09989
TOP2-4	TOP2-4	YDR062W	LCB2	lcb2-19	0.36193	0.073	0.47462	0.092	-0.13116	0.072	0.00216
TOP2-4	TOP2-4	YDR062W	LCB2	lcb2-2	0.18119	0.09	0.20829	0.075	-0.03663	0.089	0.07306	status=JK
TOP2-4	TOP2-4	YMR298W	LIP1	lip1-ph	1.21849	0.024	1.04806	0.013	0.17615	0.023	0.00012	status=JK
TOP2-4	TOP2-4	YBL026W	LSM2	lsm2-ph	1.51447	0.094	1.36785	0.071	0.14133	0.093	6e-05
TOP2-4	TOP2-4	YNL006W	LST8	lst8-15	1.14212	0.005	0.9581	0.021	0.17618	0.005	1e-05	status=JK
TOP2-4	TOP2-4	YNL006W	LST8	lst8-6	0.44353	0.098	0.4675	0.134	-0.0166	0.098	0.00285
TOP2-4	TOP2-4	YDL087C	LUC7	luc7-1	1.32002	0.195	1.21836	0.15	0.10875	0.194	0.00087
TOP2-4	TOP2-4	YKL021C	MAK11	mak11-2	1.03494	0.166	1.12071	0.084	-0.10491	0.165	0.00111
TOP2-4	TOP2-4	YKL021C	MAK11	mak11-ph	1.16885	0.051	1.09828	0.036	0.05328	0.051	0.00064	status=JK
TOP2-4	TOP2-4	YAL025C	MAK16	mak16-ph	0.59459	0.073	0.85369	0.097	-0.27585	0.073	0.00051
TOP2-4	TOP2-4	YDR060W	MAK21	mak21-1	1.06576	0.028	0.92449	0.072	0.11797	0.028	0.00023	status=JK
TOP2-4	TOP2-4	YDR060W	MAK21	mak21-3	0.94784	0.067	1.14988	0.119	-0.21116	0.067	0.0001
TOP2-4	TOP2-4	YBR142W	MAK5	mak5-ph	1.081	0.047	1.0434	0.043	0.03616	0.047	2e-05
TOP2-4	TOP2-4	YLR163C	MAS1	mas1-1	1.26567	0.145	1.11074	0.077	0.17435	0.144	0.00041
TOP2-4	TOP2-4	YHR024C	MAS2	mas2-10	0.62815	0.052	1.10087	0.041	-0.47626	0.051	0.00015
TOP2-4	TOP2-4	YDL003W	MCD1	mcd1-73	0.97666	0.041	1.06553	0.062	-0.10456	0.041	0.0006	status=JK
TOP2-4	TOP2-4	YKL165C	MCD4	mcd4-174	0.53012	0.624	0.50006	0.579	0.05956	0.622	0.188
TOP2-4	TOP2-4	YIL150C	MCM10	mcm10-1	0.93468	0.211	0.96617	0.135	-0.12971	0.21	0.00302
TOP2-4	TOP2-4	YIL150C	MCM10	mcm10-43	1.23162	0.006	1.08985	0.039	0.16598	0.006	1e-05	status=JK
TOP2-4	TOP2-4	YMR043W	MCM1	mcm1-ph	0.14151	0.185	0.20209	0.269	0.02117	0.184	0.22277
TOP2-4	TOP2-4	YBL023C	MCM2	mcm2-1	1.03016	0.033	1.04586	0.075	-0.02295	0.033	0.00034	status=JK
TOP2-4	TOP2-4	YEL032W	MCM3	mcm3-1	0.72889	0.107	0.76664	0.026	-0.02321	0.107	0.00086
TOP2-4	TOP2-4	YPR019W	MCM4	mcm4-ph	1.3148	0.059	1.16952	0.008	0.14352	0.059	2e-05
TOP2-4	TOP2-4	YMR112C	MED11	med11-ts	0.42366	0.037	0.5825	0.023	-0.16496	0.036	0.00247	status=JK
TOP2-4	TOP2-4	YOR174W	MED4	med4-54	0.01309	0.023	0.018	0.031	0.01304	0.023	0.42265	status=JK
TOP2-4	TOP2-4	YOR174W	MED4	med4-6	0.35787	0.14	0.49134	0.108	-0.16041	0.14	0.01454
TOP2-4	TOP2-4	YHR058C	MED6	med6-ph	0.9901	0.005	0.9686	0.04	0.00802	0.005	1e-05	status=JK
TOP2-4	TOP2-4	YHR058C	MED6	med6-ts	0.95795	0.065	0.84076	0.073	0.04033	0.065	0.00153	status=JK
TOP2-4	TOP2-4	YHR058C	MED6	med6-ts	1.0617	0.026	0.94145	0.023	0.14364	0.026	0.0002	status=JK
TOP2-4	TOP2-4	YOL135C	MED7	med7-141	0.75428	0.027	0.94328	0.108	-0.17138	0.027	0.00042	status=JK
TOP2-4	TOP2-4	YOL135C	MED7	med7-163	0.77341	0.193	0.86749	0.113	-0.08455	0.193	0.00408
TOP2-4	TOP2-4	YBR193C	MED8	med8-39	1.07859	0.038	1.19523	0.04	-0.14354	0.038	0.00042	status=JK
TOP2-4	TOP2-4	YBR193C	MED8	med8-51	1.08633	0.026	1.04763	0.018	0.02792	0.026	0.00019	status=JK
TOP2-4	TOP2-4	YGR264C	MES1	mes1-1	1.01963	0.204	0.86046	0.015	0.1496	0.203	0.00213
TOP2-4	TOP2-4	YIL046W	MET30	met30-6	0.653	0.107	1.06799	0.059	-0.42261	0.106	0.00118
TOP2-4	TOP2-4	YIL046W	MET30	met30-9	0.8089	0.58	1.13617	0.123	-0.37107	0.577	0.06841
TOP2-4	TOP2-4	YPL169C	MEX67	mex67-ts5	1.06568	0.2	1.1071	0.01	-0.04183	0.199	0.00177
TOP2-4	TOP2-4	YOR232W	MGE1	mge1-100	1.1174	0.024	1.1425	0.044	-0.02608	0.024	0
TOP2-4	TOP2-4	YKL089W	MIF2	mif2-3	0.69679	0.325	0.71054	0.236	-0.06026	0.324	0.02334
TOP2-4	TOP2-4	YEL019C	MMS21	mms21-1	0.923	0.141	0.99821	0.114	-0.07117	0.141	0.00097
TOP2-4	TOP2-4	YFL034C-B	MOB2	mob2-11	0.90452	0.076	0.7936	0.08	0.08386	0.076	0.00016
TOP2-4	TOP2-4	YFL034C-B	MOB2	mob2-14	0.93469	0.166	0.76763	0.052	0.11032	0.165	0.0015
TOP2-4	TOP2-4	YFL034C-B	MOB2	mob2-19	1.19947	0.072	0.89546	0.033	0.37399	0.072	0.00121	status=JK
TOP2-4	TOP2-4	YFL034C-B	MOB2	mob2-20	1.26474	0.063	1.00444	0.019	0.44511	0.062	0.00082	status=JK
TOP2-4	TOP2-4	YFL034C-B	MOB2	mob2-22	0.96787	0.06	0.81398	0.079	0.14335	0.06	7e-05
TOP2-4	TOP2-4	YFL034C-B	MOB2	mob2-24	0.53633	0.62	0.52403	0.606	0.0309	0.618	0.18229
TOP2-4	TOP2-4	YFL034C-B	MOB2	mob2-26	0.84456	0.02	0.82418	0.002	0.02056	0.02	0.00019	status=JK
TOP2-4	TOP2-4	YFL034C-B	MOB2	mob2-28	0.01544	0.027	0	0	-0.80508	0.027	0.42265	status=JK
TOP2-4	TOP2-4	YFL034C-B	MOB2	mob2-34	0.47023	0.553	0.4215	0.49	-0.3486	0.55	0.18732
TOP2-4	TOP2-4	YFL034C-B	MOB2	mob2-36	0.51536	0.597	0.41662	0.481	-0.30113	0.595	0.18287
TOP2-4	TOP2-4	YFL034C-B	MOB2	mob2-38	0.92586	0.177	0.90889	0.068	0.10511	0.176	0.00185
TOP2-4	TOP2-4	YFL034C-B	MOB2	mob2-40	0.74307	0.337	0.60594	0.311	-0.07437	0.336	0.02163
TOP2-4	TOP2-4	YFL034C-B	MOB2	mob2-8	0.89206	0.023	0.843	0.072	0.07146	0.023	0.00022	status=JK
TOP2-4	TOP2-4	YPL082C	MOT1	mot1-1033	0.61614	0.247	1.10072	0.104	-0.44238	0.246	0.01543
TOP2-4	TOP2-4	YDL028C	MPS1	mps1-1	0.26048	0.147	0.54333	0.27	-0.53677	0.146	0.03829
TOP2-4	TOP2-4	YDL028C	MPS1	mps1-3796	1.04557	0.055	1.04761	0.013	0.24503	0.055	4e-05
TOP2-4	TOP2-4	YDL028C	MPS1	mps1-417	0.81866	0.021	1.02231	0.009	0.01907	0.021	0.00022	status=JK
TOP2-4	TOP2-4	YDL028C	MPS1	mps1-6	0	0	0	0	-0.79616	0	#NUM!
TOP2-4	TOP2-4	YGL075C	MPS2	mps2-1	0.64328	0.515	0.67362	0.547	-0.12977	0.513	0.08803
TOP2-4	TOP2-4	YGL075C	MPS2	mps2-2	0.69881	0.348	0.70571	0.326	-0.07448	0.346	0.02761
TOP2-4	TOP2-4	YJL019W	MPS3	mps3-1	0.05482	0.094	0.06935	0.12	0.05459	0.094	0.41914	status=JK
TOP2-4	TOP2-4	YJL019W	MPS3	mps3-7	0	0	0	0	0	0	#NUM!
TOP2-4	TOP2-4	YOR370C	MRS6	mrs6-2	#NUM!	#NUM!	1.08869	0.03	#NUM!	#NUM!	#NUM!	status=BG
TOP2-4	TOP2-4	YLR116W	MSL5	msl5-9	1.10887	0.032	1.14387	0.071	-0.02211	0.032	0.00028	status=JK
TOP2-4	TOP2-4	YLR116W	MSL5	msl5-ph	1.2513	0.038	1.1878	0.051	0.06706	0.038	1e-05
TOP2-4	TOP2-4	YDR208W	MSS4	mss4-102	0.01318	0.023	0.11428	0.076	-0.1051	0.023	0.42265	status=JK
TOP2-4	TOP2-4	YDR208W	MSS4	mss4-103	1.03752	0.033	1.07769	0.037	-0.03075	0.033	1e-05
TOP2-4	TOP2-4	YGR158C	MTR3	mtr3-ts	0.19993	0.064	0.34137	0.104	-0.14427	0.064	0.00836
TOP2-4	TOP2-4	YJL050W	MTR4	mtr4-1	1.19187	0.025	1.10447	0.04	0.08855	0.024	0.00014	status=JK
TOP2-4	TOP2-4	YAL034W-A	MTW1	mtw1-ts	1.10424	0.098	0.99906	0.113	0.07269	0.098	0.00019
TOP2-4	TOP2-4	YNR043W	MVD1	mvd1-1296	0.83894	0.037	0.84562	0.042	-0.00187	0.037	2e-05
TOP2-4	TOP2-4	YOR326W	MYO2	myo2-14	0.55891	0.569	0.51617	0.508	-0.42397	0.567	0.14424
TOP2-4	TOP2-4	YOR326W	MYO2	myo2-16	1.20788	0.079	1.07343	0.009	0.22228	0.079	8e-05
TOP2-4	TOP2-4	YPL190C	NAB3	nab3-11	0.07844	0.062	0.28203	0.223	-0.19533	0.061	0.08396
TOP2-4	TOP2-4	YLR457C	NBP1	nbp1-1	1.4007	0.018	1.23975	0.012	0.1621	0.018	0
TOP2-4	TOP2-4	YGL091C	NBP35	nbp35-ph	0.67372	0.065	0.77356	0.062	-0.12152	0.065	0.00312	status=JK
TOP2-4	TOP2-4	YML031W	NDC1	ndc1-4	0.23967	0.165	0.38476	0.288	-0.08113	0.164	0.06206
TOP2-4	TOP2-4	YIL048W	NEO1	neo1-2	1.10429	0.035	1.09187	0.029	0.00972	0.035	1e-05
TOP2-4	TOP2-4	YDL208W	NHP2	nhp2-ph	1.11226	0.033	1.10578	0.029	-0.00287	0.033	1e-05
TOP2-4	TOP2-4	YPL211W	NIP7	nip7-1	0.72939	0.119	0.89147	0.023	-0.16402	0.119	0.00118
TOP2-4	TOP2-4	YHR170W	NMD3	nmd3-4	1.07851	0.093	1.0802	0.014	-0.00975	0.093	0.00018
TOP2-4	TOP2-4	YLR195C	NMT1	nmt1-181	0.35388	0.111	0.48197	0.071	-0.10103	0.11	0.03109	status=JK
TOP2-4	TOP2-4	YJR112W	NNF1	nnf1-17	1.1914	0.138	1.03552	0.073	0.06675	0.137	0.00042
TOP2-4	TOP2-4	YJR112W	NNF1	nnf1-48	1.44452	0.045	1.11815	0	0.32724	0.045	1e-05
TOP2-4	TOP2-4	YJR112W	NNF1	nnf1-77	1.21387	0.03	1.15596	0.017	0.08913	0.03	0
TOP2-4	TOP2-4	YLR002C	NOC3	noc3-ph	1.02942	0.012	0.97636	0.035	0.04815	0.012	5e-05	status=JK
TOP2-4	TOP2-4	YPL093W	NOG1	nog1-1	0.99849	0.156	1.024	0.099	-0.07733	0.155	0.00805	status=JK
TOP2-4	TOP2-4	YNR053C	NOG2	nog2-1	1.05465	0.015	0.95213	0.009	0.10189	0.015	7e-05	status=JK
TOP2-4	TOP2-4	YDL014W	NOP1	nop1-2	0	0	0	0	-1.22936	0	#NUM!	status=JK
TOP2-4	TOP2-4	YDL014W	NOP1	nop1-3	1.46756	0.037	1.30022	0.053	0.23204	0.037	0
TOP2-4	TOP2-4	YNL061W	NOP2	nop2-10	0	0	0	0	-0.83986	0	#NUM!	status=JK
TOP2-4	TOP2-4	YNL061W	NOP2	nop2-3	0.81078	0.102	0.90654	0.052	-0.03248	0.102	0.00054
TOP2-4	TOP2-4	YNL061W	NOP2	nop2-4	0.87163	0.1	0.91928	0.081	-0.06909	0.1	0.00041
TOP2-4	TOP2-4	YNL061W	NOP2	nop2-5	0.59988	0.026	0.76456	0.075	-0.15078	0.026	2e-05
TOP2-4	TOP2-4	YNL061W	NOP2	nop2-6	0.9359	0.052	0.89956	0.008	0.20366	0.052	5e-05
TOP2-4	TOP2-4	YNL061W	NOP2	nop2-9	0.3446	0.045	0.59705	0.13	-0.38516	0.045	0.00557	status=JK
TOP2-4	TOP2-4	YPL043W	NOP4	nop4-3	0	0	0	0	0	0	#NUM!	status=JK
TOP2-4	TOP2-4	YLR197W	NOP56	nop56-ph	1.00533	0.015	0.89611	0.05	0.08338	0.015	8e-05	status=JK
TOP2-4	TOP2-4	YGR103W	NOP7	nop7-1	0.9944	0.123	1.0646	0.029	-0.06553	0.123	0.00052
TOP2-4	TOP2-4	YOL144W	NOP8	nop8-101	1.09653	0.037	1.07887	0.005	0.017	0.037	1e-05
TOP2-4	TOP2-4	YJR072C	NPA3	npa3-ph	1.3323	0.126	1.05598	0.053	0.27805	0.125	0.00023
TOP2-4	TOP2-4	YLR007W	NSE1	nse1-16	0.76438	0.072	0.86641	0.014	-0.10131	0.071	0.00023
TOP2-4	TOP2-4	YDR288W	NSE3	nse3-ph	0.93718	0.067	1.00097	0.01	-0.06546	0.067	0.0001
TOP2-4	TOP2-4	YDR288W	NSE3	nse3-ts3	1.06355	0.049	0.91167	0.022	0.13199	0.049	3e-05
TOP2-4	TOP2-4	YDR288W	NSE3	nse3-ts4	1.41948	0.112	1.18796	0.03	0.48643	0.111	0.00205	status=JK
TOP2-4	TOP2-4	YDL105W	NSE4	nse4-ph	1.07122	0.148	1.00494	0.023	0.07235	0.148	0.00072
TOP2-4	TOP2-4	YDL105W	NSE4	nse4-ts1	0.78981	0.14	0.90244	0.007	-0.12758	0.14	0.00151
TOP2-4	TOP2-4	YDL105W	NSE4	nse4-ts2	0.9509	0.03	0.93339	0.008	0.03284	0.03	1e-05
TOP2-4	TOP2-4	YDL105W	NSE4	nse4-ts3	0.48311	0.031	0.96426	0.031	-0.47013	0.031	0.00139	status=JK
TOP2-4	TOP2-4	YDL105W	NSE4	nse4-ts4	0.78866	0.022	0.93049	0.095	-0.16586	0.022	1e-05
TOP2-4	TOP2-4	YML023C	NSE5	nse5-ts1	0.43178	0.048	0.97066	0.098	-0.52035	0.048	0.00038
TOP2-4	TOP2-4	YML023C	NSE5	nse5-ts2	1.0806	0.065	1.01811	0.033	0.07598	0.064	6e-05
TOP2-4	TOP2-4	YML023C	NSE5	nse5-ts3	0.96256	0.132	1.00015	0.02	-0.04156	0.131	0.0007
TOP2-4	TOP2-4	YML023C	NSE5	nse5-ts4	0.74576	0.12	0.88905	0.06	-0.12121	0.12	0.00857	status=JK
TOP2-4	TOP2-4	YPL233W	NSL1	nsl1-5	1.21405	0.009	1.07466	0.019	0.13959	0.009	2e-05	status=JK
TOP2-4	TOP2-4	YPL233W	NSL1	nsl1-6	1.53924	0.125	1.29776	0.091	0.24351	0.124	0.00015
TOP2-4	TOP2-4	YER009W	NTF2	ntf2-h104y	1.4924	0.021	1.21972	0.022	0.31113	0.021	7e-05	status=JK
TOP2-4	TOP2-4	YER009W	NTF2	ntf2-ph	1.47038	0.095	1.15443	0.028	0.2892	0.095	8e-05
TOP2-4	TOP2-4	YOL069W	NUF2	nuf2-61	1.19529	0.141	1.01096	0.074	0.16598	0.141	0.00045
TOP2-4	TOP2-4	YOL069W	NUF2	nuf2-ph	1.33497	0.02	1.14661	0.04	0.18119	0.02	7e-05	status=JK
TOP2-4	TOP2-4	YER006W	NUG1	nug1-2	1.15766	0.026	1.06123	0.044	0.1007	0.026	0.00017	status=JK
TOP2-4	TOP2-4	YGL092W	NUP145	nup145-r4	1.0122	0.16	1.06264	0.025	-0.04942	0.159	0.00106
TOP2-4	TOP2-4	YIL115C	NUP159	nup159-1	0.8317	0.029	0.94145	0.1	-0.10622	0.029	0.00041	status=JK
TOP2-4	TOP2-4	YJL039C	NUP192	nup192-15	1.15916	0.114	1.05231	0.07	0.09116	0.114	0.00026
TOP2-4	TOP2-4	YGR119C	NUP57	nup57-e17	0.02538	0.044	0.13708	0.19	-0.04727	0.044	0.42265	status=JK
TOP2-4	TOP2-4	YDL193W	NUS1	nus1-ph	1.23402	0.009	1.16166	0.029	0.06503	0.009	0
TOP2-4	TOP2-4	YPR168W	NUT2	nut2-ts	0.71712	0.037	0.76442	0.026	-0.04701	0.036	0.00087	status=JK
TOP2-4	TOP2-4	YGR179C	OKP1	okp1-5	1.26826	0.005	1.15032	0.015	0.12343	0.005	1e-05	status=JK
TOP2-4	TOP2-4	YGL055W	OLE1	ole1-m2	0.71206	0.074	0.86978	0.073	-0.14481	0.074	0.0003
TOP2-4	TOP2-4	YML065W	ORC1	orc1-ph	0.67165	0.193	0.70197	0.051	-0.00524	0.192	0.0061
TOP2-4	TOP2-4	YBR060C	ORC2	orc2-1	1.22967	0.003	1.16163	0.072	0.0677	0.003	0	status=JK
TOP2-4	TOP2-4	YBR060C	ORC2	orc2-2	1.10093	0.006	1.15588	0.021	-0.0605	0.006	1e-05	status=JK
TOP2-4	TOP2-4	YBR060C	ORC2	orc2-3	1.30564	0.081	1.15845	0.02	0.14851	0.081	7e-05
TOP2-4	TOP2-4	YBR060C	ORC2	orc2-4	0.87728	0.182	0.9057	0.107	-0.05011	0.181	0.00238
TOP2-4	TOP2-4	YLL004W	ORC3	orc3-70	1.0221	0.054	1.06597	0.072	-0.06489	0.054	0.00094	status=JK
TOP2-4	TOP2-4	YNL261W	ORC5	orc5-70	1.17715	0.035	1.01719	0.08	0.11555	0.035	0.00029	status=JK
TOP2-4	TOP2-4	YHR118C	ORC6	orc6-ph	0.84614	0.022	0.818	0.055	0.0269	0.022	0.00024	status=JK
TOP2-4	TOP2-4	YJL002C	OST1	ost1-6	1.0467	0.033	1.21999	0.014	-0.18131	0.033	0.00033	status=JK
TOP2-4	TOP2-4	YOR103C	OST2	ost2-ph	0.05079	0.088	0.06384	0.111	0.05058	0.088	0.42265	status=JK
TOP2-4	TOP2-4	YJL104W	PAM16	pam16-3	0.91595	0.031	1.02014	0.049	-0.10743	0.031	0.00039	status=JK
TOP2-4	TOP2-4	YLR008C	PAM18	pam18-1	1.18117	0.035	1.10825	0.017	0.06697	0.035	1e-05
TOP2-4	TOP2-4	YIR006C	PAN1	pan1-4	0.66405	0.03	1.02212	0.045	-0.36102	0.03	3e-05
TOP2-4	TOP2-4	YKR002W	PAP1	pap1-1	1.07268	0.009	0.96627	0.055	0.09862	0.009	2e-05	status=JK
TOP2-4	TOP2-4	YCL052C	PBN1	pbn1-ph	1.46567	0.133	1.10283	0.303	0.28977	0.133	0.00274	status=JK
TOP2-4	TOP2-4	YDR228C	PCF11	pcf11-1	0.90357	0.078	0.80087	0.22	-0.10691	0.077	0.00246	status=JK
TOP2-4	TOP2-4	YDR228C	PCF11	pcf11-2	1.08141	0.014	0.97237	0.036	0.07019	0.014	6e-05	status=JK
TOP2-4	TOP2-4	YDR228C	PCF11	pcf11-ts10	1.40716	0.099	1.08144	0.051	0.39458	0.099	0.0001
TOP2-4	TOP2-4	YDR228C	PCF11	pcf11-ts2	1.1167	0.053	1.08325	0.06	0.05114	0.053	3e-05
TOP2-4	TOP2-4	YDR228C	PCF11	pcf11-ts9	1.29999	0.057	1.07542	0.006	0.28786	0.057	0.00065	status=JK
TOP2-4	TOP2-4	YDR113C	PDS1	pds1-128	1.01052	0.056	1.0517	0.031	-0.04206	0.056	5e-05
TOP2-4	TOP2-4	YMR076C	PDS5	pds5-1	0.98595	0.298	1.09797	0.071	-0.08906	0.296	0.00701
TOP2-4	TOP2-4	YOR122C	PFY1	pfy1-13	0.82498	0.016	0.7469	0.011	0.07394	0.016	0.00013	status=JK
TOP2-4	TOP2-4	YOR122C	PFY1	pfy1-14	1.5149	0.211	1.1476	0.127	0.59181	0.21	0.00073
TOP2-4	TOP2-4	YOR122C	PFY1	pfy1-4	0.72874	0.054	0.77099	0.042	-0.19105	0.054	0.00011
TOP2-4	TOP2-4	YNL158W	PGA1	pga1-ph	1.2987	0.049	1.18684	0.058	0.10263	0.049	1e-05
TOP2-4	TOP2-4	YML125C	PGA3	pga3-ph	1.24928	0.037	1.11224	0.008	0.14	0.037	1e-05
TOP2-4	TOP2-4	YBR196C	PGI1	pgi1-2	1.28915	0.045	1.09682	0.008	0.1893	0.045	1e-05
TOP2-4	TOP2-4	YJL097W	PHS1	phs1-1	1.12105	0.118	1.12392	0.084	-0.01196	0.118	0.00032
TOP2-4	TOP2-4	YJL097W	PHS1	phs1-ph	1.27148	0.069	1.19372	0.004	0.07854	0.068	4e-05
TOP2-4	TOP2-4	YNL267W	PIK1	pik1-104	0.29395	0.419	0.32044	0.415	0.29272	0.417	0.25515
TOP2-4	TOP2-4	YNL267W	PIK1	pik1-139	0	0	0	0	0	0	#NUM!	status=JK
TOP2-4	TOP2-4	YBL105C	PKC1	pkc1-1	0.95188	0.114	1.04244	0.024	-0.09442	0.114	0.00047
TOP2-4	TOP2-4	YBL105C	PKC1	pkc1-2	0.36128	0.257	0.66847	0.067	-0.40687	0.256	0.06697
TOP2-4	TOP2-4	YBL105C	PKC1	pkc1-3	0.95681	0.049	0.89395	0.035	0.01394	0.048	4e-05
TOP2-4	TOP2-4	YBL105C	PKC1	pkc1-4	0.86439	0.031	0.80814	0.034	0.09412	0.031	1e-05
TOP2-4	TOP2-4	YBL105C	PKC1	pkc1-ts	1.04726	0.011	1.01072	0.065	0.10401	0.011	4e-05	status=JK
TOP2-4	TOP2-4	YER003C	PMI40	pmi40-ph	0.9418	0.277	1.02874	0.18	-0.12032	0.276	0.00653
TOP2-4	TOP2-4	YML069W	POB3	pob3-7	1.02495	0.032	0.91934	0.072	0.19607	0.032	0.00033	status=JK
TOP2-4	TOP2-4	YML069W	POB3	pob3-l78r	0.65932	0.21	0.81178	0.084	-0.1308	0.209	0.00811
TOP2-4	TOP2-4	YML069W	POB3	pob3-q308k	0.09273	0.043	0.19435	0.013	-0.73224	0.043	0.02329
TOP2-4	TOP2-4	YNL102W	POL1	pol1-1	0.89118	0.077	0.92959	0.037	-0.055	0.077	0.0025	status=JK
TOP2-4	TOP2-4	YNL102W	POL1	pol1-12	0.7593	0.162	0.57145	0.19	0.10135	0.161	0.00257
TOP2-4	TOP2-4	YNL102W	POL1	pol1-13	0.85036	0.24	0.98882	0.192	-0.09564	0.239	0.00579
TOP2-4	TOP2-4	YNL102W	POL1	pol1-17	0.05582	0.061	0.08486	0.064	-0.0326	0.06	0.25162	status=JK
TOP2-4	TOP2-4	YNL102W	POL1	pol1-2	0.4304	0.086	0.58457	0.065	-0.16938	0.085	0.01291	status=JK
TOP2-4	TOP2-4	YBL035C	POL12	pol12-ts	1.07806	0.12	0.92742	0.045	0.14145	0.119	0.00037
TOP2-4	TOP2-4	YNL102W	POL1	pol1-ts	0.73878	0.125	0.6939	0.093	0.08091	0.125	0.00131
TOP2-4	TOP2-4	YNL262W	POL2	pol2-12	0.96114	0.108	0.86968	0.067	0.08035	0.108	0.00039
TOP2-4	TOP2-4	YJR006W	POL31	pol31-ph	1.16575	0.146	1.2189	0.1	-0.04933	0.146	0.00054
TOP2-4	TOP2-4	YEL055C	POL5	pol5-1	1.14169	0.15	1.03493	0.158	0.14287	0.149	0.00062
TOP2-4	TOP2-4	YEL055C	POL5	pol5-2	0.93581	0.252	0.99463	0.2	-0.11861	0.251	0.00507
TOP2-4	TOP2-4	YEL055C	POL5	pol5-3	0.77308	0.111	0.96709	0.109	-0.18792	0.11	0.0008
TOP2-4	TOP2-4	YNL282W	POP3	pop3-ph	0.60246	0.156	0.88065	0.313	-0.34388	0.155	0.00448
TOP2-4	TOP2-4	YBR257W	POP4	pop4-ph	0.75107	0.045	0.79693	0.032	-0.04274	0.045	0.00119	status=JK
TOP2-4	TOP2-4	YBR167C	POP7	pop7-ph	1.22381	0.002	1.28719	0.049	-0.06136	0.002	0	status=JK
TOP2-4	TOP2-4	YER012W	PRE1	pre1-1	0.757	0.209	0.85912	0.027	-0.09928	0.208	0.00541
TOP2-4	TOP2-4	YPR103W	PRE2	pre2-1	0.42776	0.502	0.54444	0.632	-0.07845	0.5	0.18715
TOP2-4	TOP2-4	YPR103W	PRE2	pre2-127	1.11456	0.016	1.12194	0.032	-0.00298	0.016	7e-05	status=JK
TOP2-4	TOP2-4	YPR103W	PRE2	pre2-2	0.50996	0.592	0.6041	0.698	-0.60288	0.589	0.18323
TOP2-4	TOP2-4	YPR103W	PRE2	pre2-75	1.04437	0.073	1.06985	0.129	-0.0707	0.072	0.00161	status=JK
TOP2-4	TOP2-4	YPR103W	PRE2	pre2-v214a	1.02441	0.174	1.15035	0.094	-0.09058	0.173	0.00945	status=JK
TOP2-4	TOP2-4	YJL001W	PRE3	pre3-2	1.21491	0.023	1.13673	0.035	0.08233	0.023	0
TOP2-4	TOP2-4	YFR050C	PRE4	pre4-ph	0.93142	0.026	0.9614	0.009	-0.03241	0.026	1e-05
TOP2-4	TOP2-4	YOL038W	PRE6	pre6-ph	1.11284	0.132	1.12824	0.075	-0.02889	0.131	0.00045
TOP2-4	TOP2-4	YBL041W	PRE7	pre7-ph	1.22361	0.037	1.23457	0.059	-0.02031	0.037	1e-05
TOP2-4	TOP2-4	YIR008C	PRI1	pri1-m4	0.75044	0.166	0.90928	0.13	-0.13566	0.165	0.00284
TOP2-4	TOP2-4	YKL045W	PRI2	pri2-1	1.17289	0.034	1.01169	0.144	0.11733	0.034	0.00028	status=JK
TOP2-4	TOP2-4	YER023W	PRO3	pro3-ph	1.11462	0.179	0.95201	0.063	0.16444	0.178	0.00111
TOP2-4	TOP2-4	YDL043C	PRP11	prp11-ts	0.80463	0.168	1.07864	0.037	-0.27273	0.168	0.00243
TOP2-4	TOP2-4	YKR086W	PRP16	prp16-2	1.2201	0.178	1.16413	0.091	0.0599	0.177	0.00083
TOP2-4	TOP2-4	YKR086W	PRP16	prp16-ts	1.19782	0.01	0.98969	0.026	0.21144	0.01	2e-05	status=JK
TOP2-4	TOP2-4	YGR006W	PRP18	prp18-1202	0.37388	0.388	0.41196	0.421	-0.04206	0.387	0.14993
TOP2-4	TOP2-4	YGR006W	PRP18	prp18-ts	0.44936	0.519	0.49108	0.572	0.0331	0.517	0.18187
TOP2-4	TOP2-4	YLL036C	PRP19	prp19-1	0.3317	0.377	0.48054	0.397	-0.16493	0.376	0.177
TOP2-4	TOP2-4	YNR011C	PRP2	prp2-1	1.05382	0.036	0.94642	0.045	0.09385	0.036	1e-05
TOP2-4	TOP2-4	YJL203W	PRP21	prp21-ts	0.96066	0.013	1.1426	0.023	-0.18507	0.013	6e-05	status=JK
TOP2-4	TOP2-4	YER013W	PRP22	prp22-1	0.98432	0.098	0.92762	0.021	0.04818	0.097	0.00027
TOP2-4	TOP2-4	YMR268C	PRP24	prp24-ts	1.18833	0.003	1.11238	0.007	0.07817	0.003	0	status=JK
TOP2-4	TOP2-4	YDR243C	PRP28	prp28-101	1.12013	0.02	1.14609	0.022	-0.02434	0.02	0.0001	status=JK
TOP2-4	TOP2-4	YDR473C	PRP3	prp3-1	0.85274	0.118	1.01653	0.025	-0.1524	0.117	0.00072
TOP2-4	TOP2-4	YGR091W	PRP31	prp31-1	1.0796	0.153	1.11984	0.098	-0.00061	0.152	0.00077
TOP2-4	TOP2-4	YGR091W	PRP31	prp31-ts	1.00835	0.039	1.0079	0.087	-0.07156	0.039	2e-05
TOP2-4	TOP2-4	YGR075C	PRP38	prp38-1	1.16303	0.108	1.12748	0.059	0.02908	0.108	0.00022
TOP2-4	TOP2-4	YML046W	PRP39	prp39-1	1.51117	0.231	1.20168	0.085	0.32531	0.23	0.00096
TOP2-4	TOP2-4	YPR178W	PRP4	prp4-1	1.06597	0.093	1.14594	0.047	-0.08639	0.092	0.00018
TOP2-4	TOP2-4	YDR235W	PRP42	prp42-ph	0.09426	0.036	0.16704	0.039	-0.09379	0.036	0.04506	status=JK
TOP2-4	TOP2-4	YGL120C	PRP43	prp43-ts2	0.66438	0.489	0.95905	0.133	-0.30009	0.487	0.0728
TOP2-4	TOP2-4	YPR178W	PRP4	prp4-ts	0.92226	0.037	1.11956	0.099	-0.22	0.037	0.00054	status=JK
TOP2-4	TOP2-4	YBR237W	PRP5	prp5-1	1.25987	0.12	1.17464	0.086	0.09098	0.12	0.00024
TOP2-4	TOP2-4	YBR055C	PRP6	prp6-1	1.41639	0.044	1.22786	0.053	0.23823	0.044	1e-05
TOP2-4	TOP2-4	YBR055C	PRP6	prp6-ts	#NUM!	#NUM!	1.13636	0.041	#NUM!	#NUM!	#NUM!	status=BG
TOP2-4	TOP2-4	YDL030W	PRP9	prp9-1	0	0	0	0	0	0	#NUM!
TOP2-4	TOP2-4	YDL030W	PRP9	prp9-ts	0.52047	0.127	0.93102	0.035	-0.40979	0.126	0.0038
TOP2-4	TOP2-4	YOR361C	PRT1	prt1-1	1.31192	0.019	1.13563	0.042	0.17735	0.019	7e-05	status=JK
TOP2-4	TOP2-4	YMR308C	PSE1	pse1-34	0	0	0	0	0	0	#NUM!
TOP2-4	TOP2-4	YMR308C	PSE1	pse1-41	0.8344	0.021	0.85112	0.197	-0.05371	0.021	0.00021	status=JK
TOP2-4	TOP2-4	YDR013W	PSF1	psf1-1	1.20179	0.064	1.14349	0.056	0.05072	0.064	4e-05
TOP2-4	TOP2-4	YGR156W	PTI1	pti1-ts1	1.20701	0.076	1.0747	0.1	0.14688	0.076	7e-05
TOP2-4	TOP2-4	YGR156W	PTI1	pti1-ts7	1.26556	0.008	1.12593	0.025	0.1352	0.008	1e-05	status=JK
TOP2-4	TOP2-4	YOR157C	PUP1	pup1-1	1.19479	0.04	1.14896	0.022	0.04412	0.04	1e-05
TOP2-4	TOP2-4	YGR253C	PUP2	pup2-ph	0.94205	0.05	1.05414	0.055	-0.11419	0.05	4e-05
TOP2-4	TOP2-4	YER094C	PUP3	pup3-ph	0.87543	0.076	0.99402	0.078	-0.13128	0.076	0.00252	status=JK
TOP2-4	TOP2-4	YLR196W	PWP1	pwp1-ph	1.05361	0.052	1.04727	0.069	0.00643	0.052	3e-05
TOP2-4	TOP2-4	YDL103C	QRI1	qri1-ph	0.90854	0.056	1.06538	0.07	-0.16669	0.056	0.00126	status=JK
TOP2-4	TOP2-4	YDL103C	QRI1	qri1-ts1	1.06579	0.25	1.02981	0.125	0.04229	0.249	0.00338
TOP2-4	TOP2-4	YDL103C	QRI1	qri1-ts6	0	0	0	0	0	0	#NUM!	status=JK
TOP2-4	TOP2-4	YER171W	RAD3	rad3-ts14	0.72262	0.036	0.74645	0.041	-0.04856	0.036	0.00084	status=JK
TOP2-4	TOP2-4	YDL090C	RAM1	ram1-119	0.60278	0.696	0.6179	0.714	0.0029	0.693	0.18173
TOP2-4	TOP2-4	YNL216W	RAP1	rap1-1	0.66286	0.528	0.68869	0.452	-0.14556	0.526	0.08698
TOP2-4	TOP2-4	YNL216W	RAP1	rap1-2	0.37003	0.32	0.43767	0.319	-0.04151	0.318	0.10349
TOP2-4	TOP2-4	YOR048C	RAT1	rat1-1	0.83096	0.117	0.98167	0.113	-0.08615	0.116	0.00652	status=JK
TOP2-4	TOP2-4	YDR527W	RBA50	rba50-ph	1.17875	0.121	1.01666	0.077	0.1504	0.121	0.0003
TOP2-4	TOP2-4	YPR094W	RDS3	rds3-1	0.93797	0.141	1.11167	0.137	-0.16782	0.14	0.00091
TOP2-4	TOP2-4	YBR049C	REB1	reb1-ph	0	0	0	0	0	0	#NUM!
TOP2-4	TOP2-4	YFR051C	RET2	ret2-1	1.23259	0.152	1.21114	0.125	0.03363	0.152	0.00051
TOP2-4	TOP2-4	YPL010W	RET3	ret3-1	0.98157	0.055	0.92116	0.065	0.06729	0.055	0.00104	status=JK
TOP2-4	TOP2-4	YAR007C	RFA1	rfa1-m2	1.02374	0.069	0.91751	0.091	0.09304	0.069	8e-05
TOP2-4	TOP2-4	YNL312W	RFA2	rfa2-ph	0.98853	0.166	1.00289	0.057	-0.01313	0.165	0.00126
TOP2-4	TOP2-4	YJL173C	RFA3	rfa3-313	0	0	0	0	0	0	#NUM!
TOP2-4	TOP2-4	YJR068W	RFC2	rfc2-1	0.90751	0.028	0.8782	0.121	0.0149	0.028	0.00031	status=JK
TOP2-4	TOP2-4	YOL094C	RFC4	rfc4-20	0.75256	0.041	0.8052	0.058	-0.06468	0.041	5e-05
TOP2-4	TOP2-4	YBR087W	RFC5	rfc5-1	0.94771	0.039	0.98483	0.082	-0.03666	0.038	0.00055	status=JK
TOP2-4	TOP2-4	YLR071C	RGR1	rgr1-100	0	0	0	0	0	0	#NUM!
TOP2-4	TOP2-4	YPR165W	RHO1	rho1-td	1.05326	0.044	1.01785	0.026	0.03467	0.043	0.00057	status=JK
TOP2-4	TOP2-4	YIL118W	RHO3	rho3-1	0.92133	0.035	0.97619	0.022	-0.0613	0.034	0.00047	status=JK
TOP2-4	TOP2-4	YIL118W	RHO3	rho3-ser228	1.22539	0.03	1.01821	0.038	0.19505	0.03	0
TOP2-4	TOP2-4	YNL163C	RIA1	ria1-ts	0.38042	0.453	0.40056	0.466	0.01536	0.451	0.19182
TOP2-4	TOP2-4	YNL163C	RIA1	ria1-ts	0.73158	0.021	0.77334	0.007	-0.0437	0.02	0.00026	status=JK
TOP2-4	TOP2-4	YOL066C	RIB2	rib2-ph	1.24703	0.011	1.18012	0.026	0.06021	0.011	3e-05	status=JK
TOP2-4	TOP2-4	YBR153W	RIB7	rib7-ph	1.15218	0.156	1.18454	0.077	-0.04398	0.155	0.00067
TOP2-4	TOP2-4	YNL207W	RIO2	rio2-1	1.01481	0.007	0.95696	0.057	0.06445	0.007	1e-05	status=JK
TOP2-4	TOP2-4	YDR091C	RLI1	rli1-ph	1.03047	0.013	1.07405	0.024	-0.04457	0.012	5e-05	status=JK
TOP2-4	TOP2-4	YNL002C	RLP7	rlp7-ph	0.94709	0.101	0.95236	0.079	-0.00434	0.1	0.00033
TOP2-4	TOP2-4	YLR145W	RMP1	rmp1-ts	0.57168	0.18	0.69857	0.095	-0.12841	0.18	0.00794
TOP2-4	TOP2-4	YMR235C	RNA1	rna1-1	0.96867	0.053	0.97405	0.022	-0.00119	0.053	4e-05
TOP2-4	TOP2-4	YMR061W	RNA14	rna14-ph	1.04614	0.014	1.06605	0.085	-0.03141	0.014	6e-05	status=JK
TOP2-4	TOP2-4	YGL044C	RNA15	rna15-58	0.99396	0.048	1.05417	0.05	-0.06175	0.048	3e-05
TOP2-4	TOP2-4	YMR235C	RNA1	rna1-s116f	1.25294	0.112	1.06831	0.068	0.18589	0.112	0.0002
TOP2-4	TOP2-4	YMR239C	RNT1	rnt1-47	0.87476	0.113	1.03088	0.017	-0.15829	0.112	0.00058
TOP2-4	TOP2-4	YMR239C	RNT1	rnt1-ts	1.16596	0.048	1.10023	0.062	0.05226	0.048	2e-05
TOP2-4	TOP2-4	YMR200W	ROT1	rot1-ph	1.10602	0.045	1.03089	0.056	0.07433	0.045	2e-05
TOP2-4	TOP2-4	YBL093C	ROX3	rox3-182	0	0	0	0	0	0	#NUM!
TOP2-4	TOP2-4	YOR341W	RPA190	rpa190-1	0.74096	0.196	0.89936	0.179	-0.12268	0.195	0.00481
TOP2-4	TOP2-4	YOR341W	RPA190	rpa190-g728d	0.80007	0.084	0.91909	0.042	-0.11687	0.083	0.00031
TOP2-4	TOP2-4	YOR151C	RPB2	rpb2-6	0.53247	0.284	0.59094	0.263	-0.03824	0.283	0.03319
TOP2-4	TOP2-4	YIL021W	RPB3	rpb3-2	0.99891	0.078	1.0382	0.013	-0.03287	0.078	0.00013
TOP2-4	TOP2-4	YBR154C	RPB5	rpb5-h147r	1.1677	0.049	1.20869	0.036	-0.01732	0.049	2e-05
TOP2-4	TOP2-4	YBR154C	RPB5	rpb5-ph	1.24908	0.163	1.13404	0.095	0.06372	0.162	0.0006
TOP2-4	TOP2-4	YOR224C	RPB8	rpb8-ph	0.95706	0.021	1.00869	0.073	-0.07196	0.021	0.00016	status=JK
TOP2-4	TOP2-4	YDR045C	RPC11	rpc11-ph	0.92125	0.122	1.00181	0.062	-0.08457	0.121	0.00062
TOP2-4	TOP2-4	YKL144C	RPC25	rpc25-ph	0.86089	0.066	0.91118	0.026	-0.05701	0.065	0.00012
TOP2-4	TOP2-4	YNR003C	RPC34	rpc34-1	0.46709	0.071	0.76892	0.029	-0.30956	0.071	0.00096
TOP2-4	TOP2-4	YPR110C	RPC40	rpc40-v78r	0.64543	0.398	0.74505	0.315	-0.02902	0.396	0.04767
TOP2-4	TOP2-4	YHR088W	RPF1	rpf1-1	1.05049	0.051	0.92841	0.134	0.08299	0.05	0.00077	status=JK
TOP2-4	TOP2-4	YHR088W	RPF1	rpf1-ph	1.11978	0.127	1.02105	0.028	0.10496	0.126	0.00039
TOP2-4	TOP2-4	YKR081C	RPF2	rpf2-ph	0.99293	0.076	1.02915	0.038	-0.0416	0.075	0.00012
TOP2-4	TOP2-4	YBR079C	RPG1	rpg1-1	1.28173	0.051	1.15979	0.03	0.15171	0.051	2e-05
TOP2-4	TOP2-4	YBR079C	RPG1	rpg1-ph	1.14656	0.082	1.0242	0.008	0.0171	0.082	0.0001
TOP2-4	TOP2-4	YFR004W	RPN11	rpn11-14	0.78687	0.116	0.94224	0.025	-0.15231	0.115	0.00086
TOP2-4	TOP2-4	YFR004W	RPN11	rpn11-8	0.25806	0.017	0.85288	0.032	-0.58415	0.017	8e-05
TOP2-4	TOP2-4	YFR052W	RPN12	rpn12-1	0.77973	0.29	0.93563	0.22	-0.11811	0.289	0.0126
TOP2-4	TOP2-4	YHR027C	RPN1	rpn1-821	0.80592	0.22	0.91704	0.125	-0.14088	0.219	0.00523
TOP2-4	TOP2-4	YDL147W	RPN5	rpn5-1	1.05176	0.079	1.13151	0.018	-0.08061	0.079	0.00012
TOP2-4	TOP2-4	YDL147W	RPN5	rpn5-ph	0.65142	0.462	0.87551	0.109	-0.24589	0.46	0.06667
TOP2-4	TOP2-4	YDL097C	RPN6	rpn6-1	1.03091	0.151	1.27856	0.108	-0.1357	0.151	0.00085
TOP2-4	TOP2-4	YDL097C	RPN6	rpn6-ph	0.93506	0.042	1.14235	0.037	-0.23114	0.042	2e-05
TOP2-4	TOP2-4	YPR108W	RPN7	rpn7-3	0.97149	0.055	1.02036	0.043	-0.04023	0.054	5e-05
TOP2-4	TOP2-4	YDL140C	RPO21	rpo21-1	0.48114	0.255	0.55828	0.204	-0.13141	0.254	0.03251
TOP2-4	TOP2-4	YOR116C	RPO31	rpo31-698	0.93089	0.1	1.06062	0.039	-0.12132	0.1	0.00034
TOP2-4	TOP2-4	YLR340W	RPP0	rpp0-ph	1.30388	0.025	1.08358	0.018	0.21352	0.024	0.00012	status=JK
TOP2-4	TOP2-4	YDR064W	RPS13	rps13-ph	1.20154	0.057	1.14074	0.029	0.05842	0.057	3e-05
TOP2-4	TOP2-4	YKL145W	RPT1	rpt1-1	0	0	0	0	0	0	#NUM!	status=JK
TOP2-4	TOP2-4	YDL007W	RPT2	rpt2-rf	1.13739	0.029	1.13615	0.037	-0.00107	0.029	0
TOP2-4	TOP2-4	YDR394W	RPT3	rpt3-1	1.27711	0.058	1.17626	0.061	0.09812	0.058	3e-05
TOP2-4	TOP2-4	YOR259C	RPT4	rpt4-145	0.8643	0.252	0.83846	0.066	0.02153	0.251	0.00634
TOP2-4	TOP2-4	YOR259C	RPT4	rpt4-150	1.04131	0.055	1.10592	0.032	-0.05712	0.055	4e-05
TOP2-4	TOP2-4	YGL048C	RPT6	rpt6-1	0	0	0	0	0	0	#NUM!	status=JK
TOP2-4	TOP2-4	YGL048C	RPT6	rpt6-20	#NUM!	#NUM!	1.25911	0.059	#NUM!	#NUM!	#NUM!	status=BG
TOP2-4	TOP2-4	YGL048C	RPT6	rpt6-25	0.88742	0.159	1.01777	0.061	-0.13089	0.159	0.00155
TOP2-4	TOP2-4	YKL125W	RRN3	rrn3-s213p	1.07301	0.057	1.04503	0.029	0.02186	0.057	4e-05
TOP2-4	TOP2-4	YJL025W	RRN7	rrn7-ph	0.92311	0.042	0.96997	0.048	-0.03536	0.041	3e-05
TOP2-4	TOP2-4	YDR087C	RRP1	rrp1-1	0.7044	0.008	0.7519	0.016	-0.04801	0.008	0
TOP2-4	TOP2-4	YHR069C	RRP4	rrp4-1	1.22813	0.141	1.0093	0.083	0.20743	0.14	0.00436	status=JK
TOP2-4	TOP2-4	YDL111C	RRP42	rrp42-ph	1.05376	0.012	1.0628	0.051	-0.01393	0.012	4e-05	status=JK
TOP2-4	TOP2-4	YDR280W	RRP45	rrp45-ph	1.37335	0.041	1.25056	0.005	0.12375	0.04	1e-05
TOP2-4	TOP2-4	YMR229C	RRP5	rrp5-delta6	1.00205	0.105	0.9289	0.023	0.0839	0.104	0.00363	status=JK
TOP2-4	TOP2-4	YOR294W	RRS1	rrs1-124	0.98993	0.059	1.04397	0.048	-0.06994	0.059	6e-05
TOP2-4	TOP2-4	YOR294W	RRS1	rrs1-84	1.0846	0.028	1.10825	0.003	-0.02481	0.028	0
TOP2-4	TOP2-4	YDR303C	RSC3	rsc3-1	1.29892	0.006	1.24198	0.016	0.05231	0.006	1e-05	status=JK
TOP2-4	TOP2-4	YKR008W	RSC4	rsc4-2	0.96728	0.021	0.9883	0.049	-0.03419	0.021	0
TOP2-4	TOP2-4	YLR033W	RSC58	rsc58-ph	1.05818	0.038	1.07588	0.011	-0.01837	0.038	1e-05
TOP2-4	TOP2-4	YCR052W	RSC6	rsc6-ph	1.164	0.018	1.10383	0.061	0.05707	0.018	0
TOP2-4	TOP2-4	YFR037C	RSC8	rsc8-ts16	1.06028	0.163	0.98292	0.037	0.1314	0.162	0.00098
TOP2-4	TOP2-4	YFR037C	RSC8	rsc8-ts21	0.87238	0.023	0.88638	0.018	-0.05571	0.023	0.00024	status=JK
TOP2-4	TOP2-4	YML127W	RSC9	rsc9-ph	0.41118	0.069	0.64031	0.066	-0.25663	0.068	0.00916	status=JK
TOP2-4	TOP2-4	YML049C	RSE1	rse1-1	1.06468	0.099	1.11382	0.023	-0.06295	0.098	0.00022
TOP2-4	TOP2-4	YER125W	RSP5	rsp5-1	0.77526	0.157	0.99621	0.026	-0.21679	0.156	0.00221
TOP2-4	TOP2-4	YER125W	RSP5	rsp5-3	1.18749	0.031	1.04778	0.036	0.14093	0.031	0.00023	status=JK
TOP2-4	TOP2-4	YER125W	RSP5	rsp5-sm1	0.53251	0.033	0.79962	0.049	-0.28166	0.033	6e-05
TOP2-4	TOP2-4	YPL235W	RVB2	rvb2-ph	1.2185	0.071	1.17276	0.056	0.05136	0.07	5e-05
TOP2-4	TOP2-4	YFR005C	SAD1	sad1-1	0.93948	0.014	0.85962	0.037	0.07574	0.014	7e-05	status=JK
TOP2-4	TOP2-4	YHR083W	SAM35	sam35-2	1.47865	0.04	1.11592	0.047	0.35242	0.04	1e-05
TOP2-4	TOP2-4	YDR180W	SCC2	scc2-4	0.85756	0.009	0.98705	0.066	-0.11139	0.009	4e-05	status=JK
TOP2-4	TOP2-4	YER147C	SCC4	scc4-4	1.06621	0.091	1.07894	0.033	-0.00843	0.091	0.00017
TOP2-4	TOP2-4	YOR329C	SCD5	scd5-d338	0	0	0	0	0	0	#NUM!
TOP2-4	TOP2-4	YOR329C	SCD5	scd5-pp1d2	0	0	0	0	0	0	#NUM!
TOP2-4	TOP2-4	YGL011C	SCL1	scl1-ph	1.04456	0.087	1.08955	0.049	-0.01773	0.087	0.0023	status=JK
TOP2-4	TOP2-4	YGR245C	SDA1	sda1-2	1.13627	0.039	1.0495	0.035	0.0786	0.039	1e-05
TOP2-4	TOP2-4	YLR022C	SDO1	sdo1-vma1-ts	1.06748	0.089	1.04801	0.061	0.02678	0.088	0.00016
TOP2-4	TOP2-4	YKL193C	SDS22	sds22-5	1.32854	0.04	1.16348	0.017	0.15667	0.04	0.0003	status=JK
TOP2-4	TOP2-4	YKL193C	SDS22	sds22-6	1.02578	0.016	1.06199	0.046	-0.06536	0.016	8e-05	status=JK
TOP2-4	TOP2-4	YLR166C	SEC10	sec10-2	1.11577	0.083	1.03073	0.03	0.09439	0.083	0.00011
TOP2-4	TOP2-4	YDR164C	SEC1	sec1-1	1.38308	0.058	1.22068	0.046	0.16171	0.058	2e-05
TOP2-4	TOP2-4	YIR022W	SEC11	sec11-2	0	0	0	0	0	0	#NUM!
TOP2-4	TOP2-4	YNR026C	SEC12	sec12-1	0.83746	0.047	1.04025	0.011	-0.20195	0.047	5e-05
TOP2-4	TOP2-4	YNR026C	SEC12	sec12-4	1.25655	0.025	1.24743	0.044	0.00664	0.025	0
TOP2-4	TOP2-4	YLR208W	SEC13	sec13-1	0.98762	0.035	0.98992	0.008	-0.00899	0.035	1e-05
TOP2-4	TOP2-4	YMR079W	SEC14	sec14-3	1.2015	0.047	1.13329	0.005	0.06148	0.046	2e-05
TOP2-4	TOP2-4	YGL233W	SEC15	sec15-1	1.0618	0.007	1.13757	0.038	-0.08072	0.007	2e-05	status=JK
TOP2-4	TOP2-4	YPL085W	SEC16	sec16-2	1.09247	0.081	1.12192	0.065	-0.03776	0.081	0.00011
TOP2-4	TOP2-4	YBL050W	SEC17	sec17-1	1.10112	0.07	1.04517	0.056	0.04764	0.07	7e-05
TOP2-4	TOP2-4	YBR080C	SEC18	sec18-1	0.93405	0.014	1.09161	0.043	-0.15632	0.014	7e-05	status=JK
TOP2-4	TOP2-4	YDR498C	SEC20	sec20-1	0.68379	0.159	0.72969	0.157	-0.06474	0.159	0.00332
TOP2-4	TOP2-4	YNL287W	SEC21	sec21-1	0.18727	0.051	0.61398	0.113	-0.39908	0.051	0.00516
TOP2-4	TOP2-4	YLR268W	SEC22	sec22-1	1.11698	0.009	1.05516	0.021	0.06533	0.009	2e-05	status=JK
TOP2-4	TOP2-4	YLR268W	SEC22	sec22-3	0.96993	0.134	0.93903	0.058	0.04082	0.134	0.00072
TOP2-4	TOP2-4	YPR181C	SEC23	sec23-1	0.28833	0.111	0.82986	0.051	-0.52749	0.111	0.01396
TOP2-4	TOP2-4	YNL272C	SEC2	sec2-41	0.91056	0.104	0.88378	0.041	0.05176	0.103	0.00428	status=JK
TOP2-4	TOP2-4	YIL109C	SEC24	sec24-2	1.21626	0.078	1.19717	0.024	0.01785	0.078	7e-05
TOP2-4	TOP2-4	YIL109C	SEC24	sec24-20	1.25154	0.047	1.01277	0.014	0.2357	0.046	1e-05
TOP2-4	TOP2-4	YDR238C	SEC26	sec26-11d26	1.00575	0.039	1.09595	0.061	-0.07954	0.038	0.00049	status=JK
TOP2-4	TOP2-4	YDR238C	SEC26	sec26-f856aw860a	0.66608	0.157	1.14905	0.008	-0.4787	0.157	0.00345
TOP2-4	TOP2-4	YGL137W	SEC27	sec27-1	0.8735	0.016	0.97594	0.066	-0.09691	0.016	0.00011	status=JK
TOP2-4	TOP2-4	YDL195W	SEC31	sec31-1	1.13571	0.064	1.09874	0.061	0.02079	0.063	5e-05
TOP2-4	TOP2-4	YER008C	SEC3	sec3-2	1.16084	0.197	1.10361	0.164	0.05306	0.196	0.00131
TOP2-4	TOP2-4	YLR440C	SEC39	sec39-1	0.93816	0.061	1.02673	0.029	-0.09574	0.061	8e-05
TOP2-4	TOP2-4	YLR440C	SEC39	sec39-2	1.35745	0.238	1.17852	0.058	0.16947	0.237	0.00145
TOP2-4	TOP2-4	YLR440C	SEC39	sec39-ph	1.14471	0.182	1.181	0.137	-0.02645	0.181	0.00108
TOP2-4	TOP2-4	YFL005W	SEC4	sec4-8	#NUM!	#NUM!	1.26898	0.018	#NUM!	#NUM!	#NUM!	status=BG
TOP2-4	TOP2-4	YDR166C	SEC5	sec5-24	1.38974	0.052	1.25883	0.03	0.13934	0.052	1e-05
TOP2-4	TOP2-4	YFL045C	SEC53	sec53-6	0	0	0	0	0	0	#NUM!	status=JK
TOP2-4	TOP2-4	YMR013C	SEC59	sec59-ts	1.21926	0.056	1.181	0.034	0.03135	0.056	3e-05
TOP2-4	TOP2-4	YLR378C	SEC61	sec61-2	0	0	0	0	0	0	#NUM!	status=JK
TOP2-4	TOP2-4	YPL094C	SEC62	sec62-ts	0.86506	0.48	1.15178	0.071	-0.27649	0.478	0.03668
TOP2-4	TOP2-4	YOR254C	SEC63	sec63-1	1.01016	0.026	0.94634	0.109	0.03474	0.025	0.00021	status=JK
TOP2-4	TOP2-4	YIL068C	SEC6	sec6-4	1.18972	0.189	1.16188	0.121	0.03104	0.188	0.00108
TOP2-4	TOP2-4	YML105C	SEC65	sec65-1	0.63903	0.024	0.83807	0.11	-0.22535	0.024	2e-05
TOP2-4	TOP2-4	YDR170C	SEC7	sec7-1	1.24966	0.07	1.15985	0.04	0.08856	0.07	5e-05
TOP2-4	TOP2-4	YPR055W	SEC8	sec8-6	1.12254	0.094	1.01301	0.078	0.10627	0.094	0.00016
TOP2-4	TOP2-4	YPR055W	SEC8	sec8-9	1.09758	0.061	1.0297	0.062	0.06116	0.06	5e-05
TOP2-4	TOP2-4	YGR009C	SEC9	sec9-4	0.02219	0.038	0.0261	0.045	0.0221	0.038	0.42265	status=JK
TOP2-4	TOP2-4	YLR026C	SED5	sed5-1	1.07096	0.112	0.9437	0.075	0.11953	0.111	0.00031
TOP2-4	TOP2-4	YLR430W	SEN1	sen1-1	1.15225	0.094	1.11233	0.028	0.01544	0.094	0.00015
TOP2-4	TOP2-4	YLR430W	SEN1	sen1-1	1.17367	0.019	1.16315	0.025	0.03677	0.019	0
TOP2-4	TOP2-4	YLR105C	SEN2	sen2-1	1.00712	0.027	1.00714	0.022	0.00373	0.027	1e-05
TOP2-4	TOP2-4	YLR321C	SFH1	sfh1-1	0.38883	0.169	0.38267	0.222	0.04179	0.168	0.01934
TOP2-4	TOP2-4	YLL003W	SFI1	sfi1-3	1.19341	0.012	1.03714	0.048	0.16605	0.011	3e-05	status=JK
TOP2-4	TOP2-4	YLL003W	SFI1	sfi1-7	0.89977	0.58	1.00251	0.585	-0.12636	0.577	0.0531
TOP2-4	TOP2-4	YKL006C-A	SFT1	sft1-15	1.12537	0.04	0.96955	0.12	0.13077	0.04	0.00042	status=JK
TOP2-4	TOP2-4	YOR057W	SGT1	sgt1-3	1.09279	0.118	1.04552	0.019	0.04426	0.117	0.00383	status=JK
TOP2-4	TOP2-4	YOR057W	SGT1	sgt1-5	1.17902	0.123	1.05626	0.045	0.13255	0.123	0.00031
TOP2-4	TOP2-4	YPR161C	SGV1	sgv1-23	0	0	0	0	0	0	#NUM!
TOP2-4	TOP2-4	YPR161C	SGV1	sgv1-35	0.85304	0.125	0.94086	0.03	0.84947	0.125	0.00086
TOP2-4	TOP2-4	YPR161C	SGV1	sgv1-80	0.826	0.142	0.89226	0.134	-0.06892	0.142	0.00973	status=JK
TOP2-4	TOP2-4	YIL104C	SHQ1	shq1-ph	1.14322	0.011	1.18775	0.008	-0.04977	0.011	3e-05	status=JK
TOP2-4	TOP2-4	YGR195W	SKI6	ski6-ph	0.91508	0.076	0.94162	0.068	-0.02632	0.075	0.00016
TOP2-4	TOP2-4	YDR328C	SKP1	skp1-3	1.05413	0.127	0.96247	0.066	0.08103	0.127	0.00048
TOP2-4	TOP2-4	YGL113W	SLD3	sld3-ph	0.97407	0.011	0.85718	0.023	0.10928	0.011	0
TOP2-4	TOP2-4	YDR489W	SLD5	sld5-ph	1.02467	0.017	1.05855	0.011	-0.03319	0.017	9e-05	status=JK
TOP2-4	TOP2-4	YBR156C	SLI15	sli15-3	1.12133	0.048	1.07517	0.062	0.04233	0.048	2e-05
TOP2-4	TOP2-4	YIL147C	SLN1	sln1-ts4	0.99489	0.085	1.17295	0.093	-0.16249	0.084	0.00017
TOP2-4	TOP2-4	YDR088C	SLU7	slu7-ts1	#NUM!	#NUM!	1.05643	0.05	#NUM!	#NUM!	#NUM!	status=BG
TOP2-4	TOP2-4	YDR088C	SLU7	slu7-ts2	0.84776	0.05	0.74709	0.034	0.10936	0.05	6e-05
TOP2-4	TOP2-4	YDR189W	SLY1	sly1-ts	1.16231	0.126	1.13074	0.101	0.02393	0.125	0.00035
TOP2-4	TOP2-4	YFL008W	SMC1	smc1-2	0.81064	0.109	0.88281	0.112	-0.05666	0.108	0.00065
TOP2-4	TOP2-4	YFL008W	SMC1	smc1-259	0.97137	0.091	1.01415	0.078	-0.04218	0.09	0.00022
TOP2-4	TOP2-4	YFR031C	SMC2	smc2-8	0.16228	0.158	0.17972	0.15	0.00806	0.157	0.21665	status=JK
TOP2-4	TOP2-4	YJL074C	SMC3	smc3-1	1.16557	0.055	1.14381	0.041	0.02246	0.055	3e-05
TOP2-4	TOP2-4	YJL074C	SMC3	smc3-42	1.3058	0.024	1.2771	0.039	0.03481	0.023	0.00011	status=JK
TOP2-4	TOP2-4	YLR086W	SMC4	smc4-1	0.28615	0.043	0.39783	0.036	-0.08985	0.043	0.00749	status=JK
TOP2-4	TOP2-4	YOL034W	SMC5	smc5-6	1.13276	0.012	1.07747	0.042	0.04149	0.012	0
TOP2-4	TOP2-4	YLR383W	SMC6	smc6-9	1.00993	0.259	1.06704	0.143	-0.06851	0.258	0.0044
TOP2-4	TOP2-4	YGR074W	SMD1	smd1-1	0.32411	0.453	0.39786	0.517	0.07426	0.452	0.2482
TOP2-4	TOP2-4	YOR149C	SMP3	smp3-1	0	0	0	0	0	0	#NUM!	status=JK
TOP2-4	TOP2-4	YOR149C	SMP3	smp3-2	1.33194	0.071	1.0718	0.185	0.22151	0.071	0.00095	status=JK
TOP2-4	TOP2-4	YDR510W	SMT3	smt3-331	0.72605	0.058	0.70276	0.023	0.02934	0.057	0.00014
TOP2-4	TOP2-4	YDR478W	SNM1	snm1-172	0.45731	0.026	0.74195	0.053	-0.27065	0.025	0.00104	status=JK
TOP2-4	TOP2-4	YDR478W	SNM1	snm1-ph	0.12989	0.113	0.28295	0.242	-0.18186	0.112	0.10491
TOP2-4	TOP2-4	YKL173W	SNU114	snu114-40	0.8289	0.103	0.97633	0.039	-0.15337	0.103	0.00053
TOP2-4	TOP2-4	YKL173W	SNU114	snu114-60	1.11972	0.086	1.10115	0.042	0.0072	0.086	0.00012
TOP2-4	TOP2-4	YEL026W	SNU13	snu13-l67w	0.5589	0.158	0.52301	0.044	0.01177	0.157	0.00576
TOP2-4	TOP2-4	YEL026W	SNU13	snu13-ph	0.94691	0.079	0.92865	0.069	0.03956	0.078	0.0023	status=JK
TOP2-4	TOP2-4	YDL098C	SNU23	snu23-ph	0.63089	0.051	0.99095	0.148	-0.36372	0.05	0.00215	status=JK
TOP2-4	TOP2-4	YGR013W	SNU71	snu71-ph	1.28504	0.08	1.18333	0.049	0.08505	0.079	7e-05
TOP2-4	TOP2-4	YLL011W	SOF1	sof1-ph	0.99428	0.036	0.99371	0.028	-0.00461	0.036	1e-05
TOP2-4	TOP2-4	YGL093W	SPC105	spc105-15	1.04681	0.067	1.14419	0.02	-0.09093	0.066	7e-05
TOP2-4	TOP2-4	YGL093W	SPC105	spc105-4	1.137	0.121	1.13317	0.018	0.00741	0.12	0.00033
TOP2-4	TOP2-4	YDR356W	SPC110	spc110-220	1.05368	0.058	0.95032	0.085	-0.00893	0.058	5e-05
TOP2-4	TOP2-4	YDR356W	SPC110	spc110-221	1.15444	0.018	1.13394	0.049	0.09141	0.018	0
TOP2-4	TOP2-4	YDR201W	SPC19	spc19-ph	1.28679	0.018	1.00502	0.027	0.27519	0.018	6e-05	status=JK
TOP2-4	TOP2-4	YMR117C	SPC24	spc24-10	1.19282	0.084	1.08512	0.003	0.11105	0.083	0.0001
TOP2-4	TOP2-4	YMR117C	SPC24	spc24-9	1.1479	0.039	1.06741	0.027	0.06631	0.039	1e-05
TOP2-4	TOP2-4	YER018C	SPC25	spc25-1	1.17804	0.017	1.12706	0.008	0.04347	0.017	7e-05	status=JK
TOP2-4	TOP2-4	YPL124W	SPC29	spc29-20	0.79297	0.053	0.55052	0.305	0.20317	0.053	0.0015	status=JK
TOP2-4	TOP2-4	YPL124W	SPC29	spc29-3	1.11815	0.018	1.03253	0.064	0.05715	0.018	8e-05	status=JK
TOP2-4	TOP2-4	YLR066W	SPC3	spc3-4	0	0	0	0	0	0	#NUM!	status=JK
TOP2-4	TOP2-4	YKR037C	SPC34	spc34-5	1.0061	0.051	0.98546	0.019	0.02419	0.05	3e-05
TOP2-4	TOP2-4	YKR037C	SPC34	spc34-7	0.88522	0.03	0.82391	0.021	0.06887	0.03	0.00039	status=JK
TOP2-4	TOP2-4	YKL042W	SPC42	spc42-10	0.91028	0.081	0.97588	0.036	-0.06346	0.08	0.00261	status=JK
TOP2-4	TOP2-4	YKL042W	SPC42	spc42-11	1.11083	0.048	1.23091	0.055	-0.11525	0.048	2e-05
TOP2-4	TOP2-4	YNL126W	SPC98	spc98-ph	1.19873	0.149	0.99174	0.093	0.21667	0.149	0.00053
TOP2-4	TOP2-4	YPR133C	SPN1	spn1-k192n	0.78734	0.114	0.78022	0.019	-0.00233	0.113	0.00082
TOP2-4	TOP2-4	YBR152W	SPP381	spp381-ph	1.05367	0.05	1.07958	0.013	-0.02342	0.05	3e-05
TOP2-4	TOP2-4	YPL175W	SPT14	spt14-1-10c	0.6308	0.179	0.66249	0.013	-0.0304	0.178	0.00589
TOP2-4	TOP2-4	YER148W	SPT15	spt15-i143n	0.58969	0.469	0.86785	0.156	-0.33504	0.467	0.08652
TOP2-4	TOP2-4	YER148W	SPT15	spt15-p65s	0.88059	0.136	1.03622	0.081	-0.17079	0.136	0.001
TOP2-4	TOP2-4	YGL207W	SPT16	spt16-ts	0.89299	0.011	1.06115	0.041	-0.171	0.011	0
TOP2-4	TOP2-4	YML010W	SPT5	spt5-194	0	0	0	0	0	0	#NUM!
TOP2-4	TOP2-4	YGR116W	SPT6	spt6-14	0.5945	0.41	0.9073	0.092	-0.35829	0.409	0.06267
TOP2-4	TOP2-4	YIR012W	SQT1	sqt1-201	0.85899	0.045	0.99797	0.023	-0.14289	0.045	0.0009	status=JK
TOP2-4	TOP2-4	YER022W	SRB4	srb4-2	1.03681	0.037	1.04899	0.06	-0.02073	0.037	1e-05
TOP2-4	TOP2-4	YBR253W	SRB6	srb6-ph	1.26193	0.09	1.16491	0.066	0.10153	0.09	0.0001
TOP2-4	TOP2-4	YGL097W	SRM1	srm1-g282s	0.16392	0.134	0.32322	0.062	-0.13622	0.133	0.09177
TOP2-4	TOP2-4	YGL097W	SRM1	srm1-ts	1.2001	0.033	1.09235	0.051	0.12947	0.033	0.00026	status=JK
TOP2-4	TOP2-4	YDR292C	SRP101	srp101-47	1.16062	0.043	0.96063	0.061	0.17772	0.042	1e-05
TOP2-4	TOP2-4	YKL154W	SRP102	srp102-510	1.20355	0.056	1.05315	0.034	0.14242	0.056	3e-05
TOP2-4	TOP2-4	YNL189W	SRP1	srp1-ph	1.28415	0.083	1.191	0.008	0.08545	0.083	8e-05
TOP2-4	TOP2-4	YNL138W	SRV2	srv2-2	0.52572	0.08	0.7259	0.033	-0.22063	0.08	0.00096
TOP2-4	TOP2-4	YNL138W	SRV2	srv2-ts	0.83465	0.237	0.85663	0.038	-0.04367	0.236	0.00585
TOP2-4	TOP2-4	YJR045C	SSC1	ssc1-2	1.192	0.152	1.1366	0.045	0.06018	0.151	0.00056
TOP2-4	TOP2-4	YLR005W	SSL1	ssl1-ph	1.00905	0.034	1.03675	0.072	-0.01038	0.034	1e-05
TOP2-4	TOP2-4	YLR005W	SSL1	ssl1-t242i	0.91657	0.113	0.9653	0.081	-0.05853	0.113	0.00051
TOP2-4	TOP2-4	YIL143C	SSL2	ssl2-ts	0.77295	0.319	0.93499	0.199	-0.16967	0.318	0.01675
TOP2-4	TOP2-4	YDR086C	SSS1	sss1-ph	1.3361	0.056	1.20959	0.088	0.14077	0.056	2e-05
TOP2-4	TOP2-4	YNL222W	SSU72	ssu72-2	0.81042	0.103	0.93307	0.087	-0.16838	0.103	0.00535	status=JK
TOP2-4	TOP2-4	YIL126W	STH1	sth1-2	0	0	0	0	0	0	#NUM!
TOP2-4	TOP2-4	YIL126W	STH1	sth1-3	0	0	0	0	0	0	#NUM!
TOP2-4	TOP2-4	YDR082W	STN1	stn1-13	1.21641	0.105	1.04892	0.046	0.17046	0.104	0.00018
TOP2-4	TOP2-4	YIR011C	STS1	sts1-ph	0.85928	0.057	0.75584	0.024	0.10591	0.057	8e-05
TOP2-4	TOP2-4	YGL022W	STT3	stt3-1	0	0	0	0	0	0	#NUM!
TOP2-4	TOP2-4	YGL022W	STT3	stt3-2	0.56	0.463	0.62163	0.464	-0.23562	0.461	0.09417
TOP2-4	TOP2-4	YGL022W	STT3	stt3-7	0.73746	0.257	0.81555	0.039	-0.05891	0.256	0.01047
TOP2-4	TOP2-4	YLR305C	STT4	stt4-4	0.706	0.045	0.96683	0.043	-0.27707	0.045	0.00135	status=JK
TOP2-4	TOP2-4	YBL034C	STU1	stu1-12	1.00498	0.004	0.94024	0.027	0.06324	0.004	0	status=JK
TOP2-4	TOP2-4	YBL034C	STU1	stu1-5	1.41602	0.115	1.09556	0.056	0.89618	0.114	0.00015
TOP2-4	TOP2-4	YBL034C	STU1	stu1-6	1.07289	0.153	1.03391	0.116	0.02817	0.153	0.00079
TOP2-4	TOP2-4	YBL034C	STU1	stu1-7	0	0	0	0	-0.51391	0	#NUM!
TOP2-4	TOP2-4	YBL034C	STU1	stu1-8	1.32639	0.031	1.16288	0.028	0.16394	0.031	0
TOP2-4	TOP2-4	YLR045C	STU2	stu2-10	0.42026	0.395	0.41396	0.316	-0.5103	0.393	0.12311
TOP2-4	TOP2-4	YLR045C	STU2	stu2-11	1.36145	0.03	1.11084	0.067	0.23524	0.03	0
TOP2-4	TOP2-4	YLR045C	STU2	stu2-12	1.32893	0.065	1.13108	0.064	0.39457	0.065	3e-05
TOP2-4	TOP2-4	YLR045C	STU2	stu2-13	1.10721	0.167	1.10132	0.16	0.00936	0.166	0.00092
TOP2-4	TOP2-4	YPR086W	SUA7	sua7-c149r	0.45874	0.122	0.65309	0.162	-0.18755	0.121	0.00484
TOP2-4	TOP2-4	YDL084W	SUB2	sub2-1	1.33362	0.053	1.13012	0.014	0.20503	0.053	2e-05
TOP2-4	TOP2-4	YDR172W	SUP35	sup35-td	0.46892	0.384	0.59288	0.436	-0.23761	0.383	0.09239
TOP2-4	TOP2-4	YBR143C	SUP45	sup45-ts	0.50123	0.082	0.83111	0.091	-0.33204	0.081	0.00117
TOP2-4	TOP2-4	YGR002C	SWC4	swc4-4	0	0	0	0	0	0	#NUM!
TOP2-4	TOP2-4	YKL018W	SWD2	swd2-1	1.09188	0.148	1.13855	0.042	-0.0384	0.148	0.00068
TOP2-4	TOP2-4	YKL018W	SWD2	swd2-ts1	1.41873	0.041	1.09592	0.116	0.32366	0.041	0.00028	status=JK
TOP2-4	TOP2-4	YJL035C	TAD2	tad2-ph	1.27884	0.05	1.22917	0.044	0.04789	0.05	2e-05
TOP2-4	TOP2-4	YLR316C	TAD3	tad3-ph	1.60821	0.007	1.26613	0.02	0.34079	0.007	1e-05	status=JK
TOP2-4	TOP2-4	YDR167W	TAF10	taf10-ts34	0	0	0	0	0	0	#NUM!	status=JK
TOP2-4	TOP2-4	YGR274C	TAF1	taf1-1	1.17334	0.079	1.0099	0.039	0.16432	0.079	9e-05
TOP2-4	TOP2-4	YML015C	TAF11	taf11-ts2	0.80649	0.015	0.81863	0.014	-0.01388	0.015	0
TOP2-4	TOP2-4	YGR274C	TAF1	taf1-2	1.2798	0.009	1.21345	0.062	0.04776	0.009	2e-05	status=JK
TOP2-4	TOP2-4	YDR145W	TAF12	taf12-9	1.09424	0.028	1.10403	0.106	-0.03124	0.028	0.00022	status=JK
TOP2-4	TOP2-4	YDR145W	TAF12	taf12-l446a	0.64665	0.231	0.67606	0.192	-0.02958	0.23	0.0112
TOP2-4	TOP2-4	YDR145W	TAF12	taf12-l464a	0	0	0	0	0	0	#NUM!
TOP2-4	TOP2-4	YDR145W	TAF12	taf12-ts23	0.95347	0.036	1.01286	0.055	-0.05621	0.036	2e-05
TOP2-4	TOP2-4	YDR145W	TAF12	taf12-w486stop	0.99091	0.018	1.05947	0.023	0.98676	0.018	0.00011	status=JK
TOP2-4	TOP2-4	YML098W	TAF13	taf13-1	0.93312	0.114	0.99209	0.008	0.05925	0.114	0.0005
TOP2-4	TOP2-4	YML098W	TAF13	taf13-2	0.8415	0.043	0.84769	0.029	-0.03199	0.043	0.00087	status=JK
TOP2-4	TOP2-4	YCR042C	TAF2	taf2-1	0	0	0	0	0	0	#NUM!	status=JK
TOP2-4	TOP2-4	YMR005W	TAF4	taf4-18	0.60196	0.223	0.7919	0.015	-0.19325	0.222	0.01239
TOP2-4	TOP2-4	YBR198C	TAF5	taf5-15	0.8427	0.084	0.81857	0.041	0.01964	0.084	0.00027
TOP2-4	TOP2-4	YBR198C	TAF5	taf5-20	0.65679	0.036	0.95631	0.021	-0.31879	0.036	5e-05
TOP2-4	TOP2-4	YBR198C	TAF5	taf5-3	0.89426	0.108	1.04435	0.051	-0.08231	0.107	0.00048
TOP2-4	TOP2-4	YGL112C	TAF6	taf6-ts	1.0128	0.264	0.76107	0.188	0.25454	0.263	0.0046
TOP2-4	TOP2-4	YMR227C	TAF7	taf7-ts1	0.67339	0.082	0.76335	0.149	-0.08705	0.081	0.00048
TOP2-4	TOP2-4	YML114C	TAF8	taf8-7	1.0745	0.007	1.10211	0.054	-0.03909	0.007	2e-05	status=JK
TOP2-4	TOP2-4	YMR236W	TAF9	taf9-ts2	1.30936	0.082	1.22653	0.055	0.08134	0.081	7e-05
TOP2-4	TOP2-4	YJR046W	TAH11	tah11-ts	0.83983	0.089	0.89725	0.02	-0.05622	0.088	0.00032
TOP2-4	TOP2-4	YMR028W	TAP42	tap42-11	1.25495	0.011	1.09434	0.077	0.16901	0.011	3e-05	status=JK
TOP2-4	TOP2-4	YPL128C	TBF1	tbf1-ph	1.08018	0.029	1.04711	0.007	0.03751	0.029	1e-05
TOP2-4	TOP2-4	YDR212W	TCP1	tcp1-1	1.00885	0.249	0.97252	0.129	0.03267	0.248	0.00393
TOP2-4	TOP2-4	YDR212W	TCP1	tcp1-2	1.08021	0.027	0.90717	0.071	0.15901	0.027	0.00021	status=JK
TOP2-4	TOP2-4	YGR099W	TEL2	tel2-15	#NUM!	#NUM!	1.11765	0.031	#NUM!	#NUM!	#NUM!	status=BG
TOP2-4	TOP2-4	YGR099W	TEL2	tel2-7	1.31576	0.006	1.18135	0.048	0.13715	0.006	1e-05	status=JK
TOP2-4	TOP2-4	YML064C	TEM1	tem1-3	1.39711	0.128	1.25462	0.056	0.12915	0.128	0.00021
TOP2-4	TOP2-4	YKL028W	TFA1	tfa1-21	0.99548	0.061	0.93555	0.091	0.03852	0.061	6e-05
TOP2-4	TOP2-4	YKR062W	TFA2	tfa2-45	0.32089	0.15	0.45576	0.215	-0.18686	0.149	0.02326
TOP2-4	TOP2-4	YDR311W	TFB1	tfb1-1	0.43329	0.082	0.53311	0.104	-0.11142	0.081	0.00179
TOP2-4	TOP2-4	YDR311W	TFB1	tfb1-6	0.97838	0.16	0.97989	0.027	-0.01411	0.159	0.00117
TOP2-4	TOP2-4	YDR460W	TFB3	tfb3-ts	0	0	0	0	0	0	#NUM!
TOP2-4	TOP2-4	YBR123C	TFC1	tfc1-e447k	0.91978	0.067	1.05677	0.023	-0.13701	0.067	0.00011
TOP2-4	TOP2-4	YAL001C	TFC3	tfc3-g349e	1.06505	0.055	1.01157	0.021	0.05462	0.054	4e-05
TOP2-4	TOP2-4	YDR362C	TFC6	tfc6-m1	1.20525	0.077	1.1779	0.021	0.02512	0.076	7e-05
TOP2-4	TOP2-4	YPL007C	TFC8	tfc8-ph	1.11007	0.157	1.05084	0.044	0.05982	0.156	0.00077
TOP2-4	TOP2-4	YGR005C	TFG2	tfg2-ph	1.10173	0.159	1.01813	0.091	0.09778	0.158	0.00081
TOP2-4	TOP2-4	YOR143C	THI80	thi80-ph	1.52037	0.086	1.18451	0.038	0.33345	0.086	5e-05
TOP2-4	TOP2-4	YIL144W	TID3	tid3-1	1.18868	0.007	1.17123	0.038	0.02216	0.007	1e-05	status=JK
TOP2-4	TOP2-4	YPR016C	TIF6	tif6-ts1	0.95166	0.079	1.01097	0.019	-0.09899	0.079	0.00016
TOP2-4	TOP2-4	YPR016C	TIF6	tif6-ts4	1.04544	0.027	0.98687	0.03	0.04736	0.027	0.00022	status=JK
TOP2-4	TOP2-4	YDL217C	TIM22	tim22-19	1.1997	0.165	1.06538	0.064	0.13707	0.165	0.00071
TOP2-4	TOP2-4	YNR017W	TIM23	tim23-ph	0.92365	0.08	0.98715	0.023	-0.06793	0.08	0.00018
TOP2-4	TOP2-4	YIL022W	TIM44	tim44-8	1.07392	0.074	1.17443	0.07	-0.09912	0.074	9e-05
TOP2-4	TOP2-4	YPL063W	TIM50	tim50-ph	1.14405	0.032	1.23506	0.017	-0.08646	0.031	1e-05
TOP2-4	TOP2-4	YGL145W	TIP20	tip20-5	1.15923	0.017	1.27799	0.03	-0.1255	0.017	0
TOP2-4	TOP2-4	YOR194C	TOA1	toa1-ph	0.74543	0.025	0.78011	0.046	-0.0395	0.025	0.00038	status=JK
TOP2-4	TOP2-4	YKL203C	TOR2	tor2-21	1.20311	0.04	1.07617	0.072	0.10352	0.04	0.00037	status=JK
TOP2-4	TOP2-4	YKL203C	TOR2	tor2-29	0	0	0	0	0	0	#NUM!
TOP2-4	TOP2-4	YDR050C	TPI1	tpi1-1670	1.55215	0.042	1.3074	0.016	0.24194	0.042	1e-05
TOP2-4	TOP2-4	YBR254C	TRS20	trs20-ph	0.91759	0.028	1.03242	0.067	-0.10122	0.028	0.00031	status=JK
TOP2-4	TOP2-4	YDR246W	TRS23	trs23-ph	0.74048	0.268	0.9545	0.277	-0.2188	0.267	0.01169
TOP2-4	TOP2-4	YBR265W	TSC10	tsc10-1	#NUM!	#NUM!	1.16574	0.002	#NUM!	#NUM!	#NUM!	status=BG
TOP2-4	TOP2-4	YER093C	TSC11	tsc11-1	1.2451	0.182	1.12393	0.097	0.12057	0.181	0.00084
TOP2-4	TOP2-4	YER093C	TSC11	tsc11-5	0.82389	0.018	1.024	0.051	-0.19777	0.018	0
TOP2-4	TOP2-4	YER093C	TSC11	tsc11-7	1.26407	0.014	1.21162	0.03	0.05892	0.014	4e-05	status=JK
TOP2-4	TOP2-4	YDL015C	TSC13	tsc13-ph	1.14767	0.061	1.02008	0.027	0.12114	0.061	4e-05
TOP2-4	TOP2-4	YBR058C-A	TSC3	tsc3-2	0.35059	0.158	0.4259	0.21	-0.05937	0.157	0.02113
TOP2-4	TOP2-4	YFL037W	TUB2	tub2-443	1.24182	0.045	1.09194	0.02	0.14667	0.044	1e-05
TOP2-4	TOP2-4	YLR212C	TUB4	tub4-d	0.89042	0.19	0.95541	0.108	-0.12137	0.189	0.00256
TOP2-4	TOP2-4	YLR212C	TUB4	tub4-y445d	0.98357	0.075	1.01668	0.035	-0.02861	0.075	0.00012
TOP2-4	TOP2-4	YGR185C	TYS1	tys1-1	1.38357	0.142	1.15975	0.013	0.22531	0.142	0.0003
TOP2-4	TOP2-4	YKL210W	UBA1	uba1-1	1.02931	0.039	0.93088	0.064	0.09506	0.039	0.00048	status=JK
TOP2-4	TOP2-4	YDL064W	UBC9	ubc9-2	1.0359	0.004	1.08885	0.034	-0.0607	0.004	0	status=JK
TOP2-4	TOP2-4	YGR048W	UFD1	ufd1-2	0.5966	0.698	0.64747	0.748	-0.04419	0.695	0.18596
TOP2-4	TOP2-4	YOR075W	UFE1	ufe1-1	1.09751	0.033	1.09519	0.061	0.00218	0.033	1e-05
TOP2-4	TOP2-4	YKL035W	UGP1	ugp1-ph	1.05544	0.219	1.07241	0.177	-0.02354	0.218	0.00238
TOP2-4	TOP2-4	YPL020C	ULP1	ulp1-333	1.12335	0.084	1.18418	0.054	-0.06853	0.084	0.00012
TOP2-4	TOP2-4	YKL024C	URA6	ura6-4	1.04166	0.012	1.05753	0.033	-0.02079	0.012	5e-05	status=JK
TOP2-4	TOP2-4	YKL024C	URA6	ura6-5	0.42174	0.412	0.44951	0.403	-0.03438	0.41	0.13302
TOP2-4	TOP2-4	YKL024C	URA6	ura6-6	1.14361	0.162	1.05582	0.062	0.07059	0.161	0.00077
TOP2-4	TOP2-4	YGL098W	USE1	use1-ts	1.45035	0.004	1.14292	0.027	0.31159	0.004	0	status=JK
TOP2-4	TOP2-4	YDL058W	USO1	uso1-1	0.57436	0.664	0.5554	0.642	0.03045	0.661	0.18218
TOP2-4	TOP2-4	YOR004W	UTP23	utp23-ph	1.26094	0.118	1.20389	0.024	0.04715	0.117	0.00022
TOP2-4	TOP2-4	YHR196W	UTP9	utp9-ph	0.82424	0.15	0.87927	0.047	-0.05998	0.149	0.0016
TOP2-4	TOP2-4	YMR197C	VTI1	vti1-11	1.31828	0.027	1.17886	0.03	0.18677	0.027	0.00014	status=JK
TOP2-4	TOP2-4	YMR197C	VTI1	vti1-2	1.13614	0.034	1.0398	0.063	0.0054	0.034	1e-05
TOP2-4	TOP2-4	YEL002C	WBP1	wbp1-1	0.98941	0.172	1.02115	0.079	-0.10791	0.172	0.00142
TOP2-4	TOP2-4	YEL002C	WBP1	wbp1-2	1.22785	0.029	1.11362	0.015	0.12954	0.029	0.00019	status=JK
TOP2-4	TOP2-4	YPL252C	YAH1	yah1-ts	0	0	0	0	0	0	#NUM!
TOP2-4	TOP2-4	YBR004C	GPI18	ybr004c-ph	1.11404	0.084	1.07922	0.053	0.02278	0.084	0.00012
TOP2-4	TOP2-4	YDR325W	YCG1	ycg1-2	1.03433	0.146	1.01514	0.035	0.01681	0.145	0.00076
TOP2-4	TOP2-4	YCL004W	PGS1	ycl004w-ph	1.18635	0.054	1.08107	0.02	0.11583	0.054	3e-05
TOP2-4	TOP2-4	YLR272C	YCS4	ycs4-1	0	0	0	0	0	0	#NUM!
TOP2-4	TOP2-4	YDL003W	MCD1	ydl003w-ph	1.14568	0.036	1.04618	0.032	0.09727	0.035	1e-05
TOP2-4	TOP2-4	YDL148C	NOP14	ydl148c-ph	0.78691	0.028	0.8396	0.052	-0.06174	0.028	0.00043	status=JK
TOP2-4	TOP2-4	YDR081C	PDC2	ydr081c-ph	0.29635	0.15	0.59426	0.299	-0.21105	0.149	0.07537	status=JK
TOP2-4	TOP2-4	YDR236C	FMN1	ydr236c-ph	0.72778	0.206	0.82717	0.179	-0.11913	0.205	0.00584
TOP2-4	TOP2-4	YDR240C	SNU56	ydr240c-ph	0.99706	0.286	1.00119	0.201	-0.02823	0.285	0.00604
TOP2-4	TOP2-4	YDR331W	GPI8	ydr331w-ph	1.25277	0.092	1.13708	0.016	0.1217	0.092	0.00011
TOP2-4	TOP2-4	YDR341C	YDR341C	ydr341c-ph	1.34785	0.086	1.19199	0.06	0.14636	0.086	7e-05
TOP2-4	TOP2-4	YDR398W	UTP5	ydr398w-ph	0.6878	0.431	0.72619	0.234	-0.0464	0.429	0.04959
TOP2-4	TOP2-4	YDR404C	RPB7	ydr404c-ph	0.17354	0.208	0.24057	0.279	-0.048	0.207	0.19389
TOP2-4	TOP2-4	YDR416W	SYF1	ydr416w-ph	0.68122	0.011	1.06999	0.002	-0.38676	0.011	9e-05	status=JK
TOP2-4	TOP2-4	YDR449C	UTP6	ydr449c-ph	0.95027	0.086	1.07264	0.105	-0.12231	0.085	0.0002
TOP2-4	TOP2-4	YLR249W	YEF3	yef3-f650s	0.26985	0.269	0.35507	0.325	-0.04693	0.268	0.13861
TOP2-4	TOP2-4	YER147C	SCC4	yer147c-ph	1.10042	0.174	1.09902	0.053	0.01093	0.174	0.00107
TOP2-4	TOP2-4	YFL017C	GNA1	yfl017c-ph	1.15031	0.067	1.19632	0.056	-0.06441	0.066	5e-05
TOP2-4	TOP2-4	YGR047C	TFC4	ygr047c-ph	0.91926	0.022	0.99512	0.046	-0.06736	0.021	0
TOP2-4	TOP2-4	YGR094W	VAS1	ygr094w-ph	1.32424	0.252	1.15411	0.146	0.18758	0.251	0.00184
TOP2-4	TOP2-4	YLR298C	YHC1	yhc1-1	1.38059	0.078	1.14924	0.045	0.61562	0.078	5e-05
TOP2-4	TOP2-4	YLR298C	YHC1	yhc1-2	0.39618	0.433	0.46815	0.481	-0.47554	0.431	0.16436
TOP2-4	TOP2-4	YLR298C	YHC1	yhc1-3	0.57339	0.043	0.75033	0.012	-0.18819	0.043	0.00011
TOP2-4	TOP2-4	YLR298C	YHC1	yhc1-6	0.8034	0.135	0.91362	0.062	-0.07004	0.134	0.00127
TOP2-4	TOP2-4	YLR298C	YHC1	yhc1-7	0.4857	0.36	0.58657	0.356	-0.27552	0.359	0.07399
TOP2-4	TOP2-4	YLR298C	YHC1	yhc1-8	1.0476	0.137	1.19042	0.049	-0.15815	0.137	0.00061
TOP2-4	TOP2-4	YHR020W	YHR020W	yhr020w-ph	1.2851	0.03	1.10765	0.037	0.17412	0.03	0.00018	status=JK
TOP2-4	TOP2-4	YHR065C	RRP3	yhr065c-ph	1.01857	0.067	1.00855	0.095	0.01138	0.067	0.00144	status=JK
TOP2-4	TOP2-4	YHR122W	CIA2	yhr122w-ph	1.21228	0.107	1.24415	0.095	-0.03139	0.107	0.00019
TOP2-4	TOP2-4	YHR172W	SPC97	yhr172w-ph	1.11755	0.084	0.95142	0.053	0.178	0.084	0.00012
TOP2-4	TOP2-4	YNL263C	YIF1	yif1-td	0.91626	0.031	0.77123	0.002	0.1433	0.031	0.00039	status=JK
TOP2-4	TOP2-4	YIL061C	SNP1	yil061c-ph	0.73795	0.088	0.90263	0.135	-0.1467	0.088	0.00471	status=JK
TOP2-4	TOP2-4	YIL083C	CAB2	yil083c-ph	1.12914	0.041	1.05958	0.02	0.06002	0.04	1e-05
TOP2-4	TOP2-4	YIL106W	MOB1	yil106w-ph	1.13153	0.03	1.12785	0.027	-0.00209	0.03	1e-05
TOP2-4	TOP2-4	YGR172C	YIP1	yip1-4	1.18794	0.023	1.06962	0.09	-0.02299	0.023	0.00012	status=JK
TOP2-4	TOP2-4	YGR172C	YIP1	yip1-40	1.37488	0.053	1.27106	0.042	0.16317	0.053	2e-05
TOP2-4	TOP2-4	YGR172C	YIP1	yip1-ph	0.94807	0.046	0.95006	0.079	0.02157	0.046	3e-05
TOP2-4	TOP2-4	YJL011C	RPC17	yjl011c-ph	0.94148	0.004	0.95211	0.035	-0.00035	0.004	0
TOP2-4	TOP2-4	YJL072C	PSF2	yjl072c-ph	1.30788	0.119	1.09054	0.018	0.22286	0.119	0.00021
TOP2-4	TOP2-4	YJL174W	KRE9	yjl174w-ph	1.24091	0.048	1.01294	0.102	0.22294	0.048	0.0005	status=JK
TOP2-4	TOP2-4	YJR007W	SUI2	yjr007w-ph	1.09716	0.073	1.03898	0.04	0.05343	0.073	8e-05
TOP2-4	TOP2-4	YJR042W	NUP85	yjr042w-ph	1.05239	0.021	0.99422	0.013	0.05912	0.021	0
TOP2-4	TOP2-4	YJR064W	CCT5	yjr064w-ph	#NUM!	#NUM!	1.01223	0.013	#NUM!	#NUM!	#NUM!	status=BG
TOP2-4	TOP2-4	YJR141W	YJR141W	yjr141w-ph	0.90186	0.053	0.89935	0.039	-0.00459	0.053	6e-05
TOP2-4	TOP2-4	YKL095W	YJU2	yju2-ph	1.05158	0.09	1.00894	0.063	0.0442	0.089	0.00017
TOP2-4	TOP2-4	YKL004W	AUR1	ykl004w-ph	0.99855	0.013	1.02472	0.042	-0.02178	0.013	0
TOP2-4	TOP2-4	YKL013C	ARC19	ykl013c-ph	0	0	0	0	0	0	#NUM!
TOP2-4	TOP2-4	YKL019W	RAM2	ykl019w-ph	1.0122	0.1	1.06497	0.017	-0.05185	0.1	0.00027
TOP2-4	TOP2-4	YKL060C	FBA1	ykl060c-ph	1.13258	0.061	1.05533	0.045	0.08471	0.06	4e-05
TOP2-4	TOP2-4	YKR022C	NTR2	ykr022c-ph	1.30136	0.007	1.11061	0.005	0.18553	0.007	1e-05	status=JK
TOP2-4	TOP2-4	YKL196C	YKT6	ykt6-ph	1.10149	0.005	0.92478	0.021	0.17715	0.005	1e-05	status=JK
TOP2-4	TOP2-4	YLR029C	RPL15A	ylr029c-ph	1.05588	0.08	1.09689	0.109	-0.04277	0.079	0.00012
TOP2-4	TOP2-4	YLR060W	FRS1	ylr060w-ph	1.03918	0.11	0.95243	0.011	0.09147	0.11	0.00033
TOP2-4	TOP2-4	YLR222C	UTP13	ylr222c-ph	0.68125	0.117	0.85038	0.074	-0.17673	0.116	0.00136
TOP2-4	TOP2-4	YLR317W	YLR317W	ylr317w-ph	1.17934	0.034	1.09425	0.003	0.07852	0.034	1e-05
TOP2-4	TOP2-4	YMR093W	UTP15	ymr093w-ph	0.65646	0.066	0.78707	0.037	-0.11536	0.065	0.00333	status=JK
TOP2-4	TOP2-4	YMR134W	YMR134W	ymr134w-ph	1.31618	0.188	1.27076	0.115	0.02026	0.187	0.00079
TOP2-4	TOP2-4	YNL132W	KRE33	ynl132w-ph	0.95243	0.101	0.92264	0.068	0.04196	0.1	0.00032
TOP2-4	TOP2-4	YNL181W	YNL181W	ynl181w-ph	1.22343	0.04	1.05176	0.056	0.16342	0.04	1e-05
TOP2-4	TOP2-4	YNL247W	YNL247W	ynl247w-ph	1.10378	0.054	1.00318	0.064	0.10795	0.054	3e-05
TOP2-4	TOP2-4	YOL102C	TPT1	yol102c-ph	0.6931	0.804	0.66705	0.784	0.11678	0.801	0.1833
TOP2-4	TOP2-4	YOL130W	ALR1	yol130w-ph	1.1364	0.006	1.04884	0.035	0.08837	0.006	1e-05	status=JK
TOP2-4	TOP2-4	YOR262W	YOR262W	yor262w-ph	0.96484	0.04	0.93389	0.051	0.02315	0.04	0.00058	status=JK
TOP2-4	TOP2-4	YOR362C	PRE10	yor362c-ph	0.74346	0.036	0.8995	0.038	-0.1425	0.036	0.0008	status=JK
TOP2-4	TOP2-4	YPR016C	TIF6	ypr016c-ph	1.20371	0.104	1.15062	0.064	0.152	0.103	0.00018
TOP2-4	TOP2-4	YPR082C	DIB1	ypr082c-ph	1.08165	0.019	1.03409	0.023	0.04402	0.019	0
TOP2-4	TOP2-4	YPR085C	ASA1	ypr085c-ph	1.00534	0.05	0.87111	0.029	0.13046	0.049	3e-05
TOP2-4	TOP2-4	YPR086W	SUA7	ypr086w-ph	0.47397	0.212	0.84243	0.032	-0.37794	0.211	0.02075
TOP2-4	TOP2-4	YPR088C	SRP54	ypr088c-ph	1.314	0.107	1.04393	0.059	0.26222	0.106	0.00015
TOP2-4	TOP2-4	YPR161C	SGV1	ypr161c-ph	1.15578	0.02	1.04541	0.022	0.11085	0.02	0
TOP2-4	TOP2-4	YPR162C	ORC4	ypr162c-ph	0.71722	0.185	0.73778	0.106	-0.01426	0.184	0.00448
TOP2-4	TOP2-4	YPR190C	RPC82	ypr190c-ph	1.03432	0.036	1.04246	0.086	-0.0341	0.036	0.00041	status=JK
TOP2-4	TOP2-4	YFL038C	YPT1	ypt1-3	1.32369	0.169	1.04849	0.04	0.27268	0.168	0.00056
TOP2-4	TOP2-4	YDR002W	YRB1	yrb1-51	1.07755	0.121	1.16456	0.015	-0.09302	0.121	0.00039
TOP2-4	TOP2-4	YOR272W	YTM1	ytm1-1	1.05143	0.064	1.09143	0.061	-0.05507	0.064	6e-05
TOP2-4	TOP2-4	YGR211W	ZPR1	zpr1-1	0.65293	0.045	0.82039	0.093	-0.14626	0.045	0.00159	status=JK

## Sheet: 20160212_dm_TOP2-4_04.JPG.dat
Row	Column	Raw colony size	Plate id / file name	Query	Array	Normalized colony size	Score	Additional information
1	1	2372	20160212_dm_TOP2-4_04.JPG.dat	TOP2-4	YMR271C	1.22374	0.21576
1	2	1587	20160212_dm_TOP2-4_04.JPG.dat	TOP2-4	YMR271C	0.89735	-0.10926
1	3	1592	20160212_dm_TOP2-4_04.JPG.dat	TOP2-4	YMR271C	0.98862	-0.01838
1	4	1420	20160212_dm_TOP2-4_04.JPG.dat	TOP2-4	YMR271C	0.93454	-0.07223
1	5	1494	20160212_dm_TOP2-4_04.JPG.dat	TOP2-4	YMR271C	0.98352	-0.02346
1	6	1643	20160212_dm_TOP2-4_04.JPG.dat	TOP2-4	YMR271C	1.08283	0.07544
1	7	1585	20160212_dm_TOP2-4_04.JPG.dat	TOP2-4	YMR271C	1.0469	0.03967
1	8	1503	20160212_dm_TOP2-4_04.JPG.dat	TOP2-4	YMR271C	#NUM!	#NUM!	status=JK
1	9	1532	20160212_dm_TOP2-4_04.JPG.dat	TOP2-4	YMR271C	0.96176	-0.04512
1	10	1368	20160212_dm_TOP2-4_04.JPG.dat	TOP2-4	YMR271C	#NUM!	#NUM!	status=JK
1	11	1571	20160212_dm_TOP2-4_04.JPG.dat	TOP2-4	YMR271C	1.00351	-0.00355
1	12	1538	20160212_dm_TOP2-4_04.JPG.dat	TOP2-4	YMR271C	1.01038	0.0033
1	13	1681	20160212_dm_TOP2-4_04.JPG.dat	TOP2-4	YMR271C	1.13396	0.12635
1	14	1543	20160212_dm_TOP2-4_04.JPG.dat	TOP2-4	YMR271C	1.00438	-0.00268
1	15	1661	20160212_dm_TOP2-4_04.JPG.dat	TOP2-4	YMR271C	1.00972	0.00263
1	16	1610	20160212_dm_TOP2-4_04.JPG.dat	TOP2-4	YMR271C	0.95725	-0.04961
1	17	1392	20160212_dm_TOP2-4_04.JPG.dat	TOP2-4	YMR271C	0.83749	-0.16887
1	18	1610	20160212_dm_TOP2-4_04.JPG.dat	TOP2-4	YMR271C	0.99494	-0.01209
1	19	1769	20160212_dm_TOP2-4_04.JPG.dat	TOP2-4	YMR271C	1.09282	0.08539
1	20	1692	20160212_dm_TOP2-4_04.JPG.dat	TOP2-4	YMR271C	1.05097	0.04372
1	21	1800	20160212_dm_TOP2-4_04.JPG.dat	TOP2-4	YMR271C	1.11906	0.11151
1	22	1740	20160212_dm_TOP2-4_04.JPG.dat	TOP2-4	YMR271C	1.07962	0.07224
1	23	1574	20160212_dm_TOP2-4_04.JPG.dat	TOP2-4	YMR271C	0.96127	-0.04561
1	24	1672	20160212_dm_TOP2-4_04.JPG.dat	TOP2-4	YMR271C	0.98128	-0.02568
1	25	1769	20160212_dm_TOP2-4_04.JPG.dat	TOP2-4	YMR271C	0.99088	-0.01612
1	26	1799	20160212_dm_TOP2-4_04.JPG.dat	TOP2-4	YMR271C	0.98688	-0.02011
1	27	1875	20160212_dm_TOP2-4_04.JPG.dat	TOP2-4	YMR271C	1.04132	0.03411
1	28	1866	20160212_dm_TOP2-4_04.JPG.dat	TOP2-4	YMR271C	1.11367	0.10615
1	29	1831	20160212_dm_TOP2-4_04.JPG.dat	TOP2-4	YMR271C	1.20026	0.19238
1	30	1601	20160212_dm_TOP2-4_04.JPG.dat	TOP2-4	YMR271C	#NUM!	#NUM!	status=JK
1	31	1903	20160212_dm_TOP2-4_04.JPG.dat	TOP2-4	YMR271C	1.12621	0.11863
1	32	1813	20160212_dm_TOP2-4_04.JPG.dat	TOP2-4	YMR271C	1.04632	0.03908
1	33	1784	20160212_dm_TOP2-4_04.JPG.dat	TOP2-4	YMR271C	1.09266	0.08523
1	34	1798	20160212_dm_TOP2-4_04.JPG.dat	TOP2-4	YMR271C	1.14342	0.13578
1	35	1417	20160212_dm_TOP2-4_04.JPG.dat	TOP2-4	YMR271C	0.88939	-0.11718
1	36	1715	20160212_dm_TOP2-4_04.JPG.dat	TOP2-4	YMR271C	#NUM!	#NUM!	status=JK
1	37	1387	20160212_dm_TOP2-4_04.JPG.dat	TOP2-4	YMR271C	0.85329	-0.15314
1	38	1549	20160212_dm_TOP2-4_04.JPG.dat	TOP2-4	YMR271C	0.95862	-0.04825
1	39	1492	20160212_dm_TOP2-4_04.JPG.dat	TOP2-4	YMR271C	0.92901	-0.07773
1	40	1587	20160212_dm_TOP2-4_04.JPG.dat	TOP2-4	YMR271C	1.01279	0.00569
1	41	1320	20160212_dm_TOP2-4_04.JPG.dat	TOP2-4	YMR271C	0.86054	-0.14592
1	42	1435	20160212_dm_TOP2-4_04.JPG.dat	TOP2-4	YMR271C	0.96419	-0.0427
1	43	1641	20160212_dm_TOP2-4_04.JPG.dat	TOP2-4	YMR271C	1.12296	0.1154
1	44	1608	20160212_dm_TOP2-4_04.JPG.dat	TOP2-4	YMR271C	1.11634	0.10881
1	45	1531	20160212_dm_TOP2-4_04.JPG.dat	TOP2-4	YMR271C	1.06729	0.05997
1	46	1522	20160212_dm_TOP2-4_04.JPG.dat	TOP2-4	YMR271C	0.99146	-0.01555
1	47	1650	20160212_dm_TOP2-4_04.JPG.dat	TOP2-4	YMR271C	0.9478	-0.05902
1	48	2522	20160212_dm_TOP2-4_04.JPG.dat	TOP2-4	YMR271C	1.28014	0.27192
2	1	1668	20160212_dm_TOP2-4_04.JPG.dat	TOP2-4	YMR271C	1.19539	0.18753
2	2	1340	20160212_dm_TOP2-4_04.JPG.dat	TOP2-4	YMR271C	1.05561	0.04834
2	3	1108	20160212_dm_TOP2-4_04.JPG.dat	TOP2-4	YMR271C	0.96106	-0.04582
2	4	1156	20160212_dm_TOP2-4_04.JPG.dat	TOP2-4	YMR271C	1.06512	0.0578
2	5	1121	20160212_dm_TOP2-4_04.JPG.dat	TOP2-4	YMR271C	1.03551	0.02832
2	6	1082	20160212_dm_TOP2-4_04.JPG.dat	TOP2-4	YMR271C	1.00298	-0.00407
2	7	1103	20160212_dm_TOP2-4_04.JPG.dat	TOP2-4	YMR271C	1.02747	0.02031
2	8	1135	20160212_dm_TOP2-4_04.JPG.dat	TOP2-4	YMR271C	1.03632	0.02913
2	9	1145	20160212_dm_TOP2-4_04.JPG.dat	TOP2-4	YMR271C	1.01421	0.00711
2	10	1141	20160212_dm_TOP2-4_04.JPG.dat	TOP2-4	YMR271C	0.99882	-0.00822
2	11	1114	20160212_dm_TOP2-4_04.JPG.dat	TOP2-4	YMR271C	0.99895	-0.00809
2	12	1085	20160212_dm_TOP2-4_04.JPG.dat	TOP2-4	YMR271C	0.99843	-0.00861
2	13	1189	20160212_dm_TOP2-4_04.JPG.dat	TOP2-4	YMR271C	1.12129	0.11374
2	14	1142	20160212_dm_TOP2-4_04.JPG.dat	TOP2-4	YMR271C	1.0374	0.0302
2	15	1093	20160212_dm_TOP2-4_04.JPG.dat	TOP2-4	YMR271C	0.92706	-0.07967
2	16	1181	20160212_dm_TOP2-4_04.JPG.dat	TOP2-4	YMR271C	0.98091	-0.02605
2	17	1007	20160212_dm_TOP2-4_04.JPG.dat	TOP2-4	YMR271C	0.84864	-0.15777
2	18	1090	20160212_dm_TOP2-4_04.JPG.dat	TOP2-4	YMR271C	0.94576	-0.06106
2	19	1131	20160212_dm_TOP2-4_04.JPG.dat	TOP2-4	YMR271C	0.9831	-0.02387
2	20	1147	20160212_dm_TOP2-4_04.JPG.dat	TOP2-4	YMR271C	1.00503	-0.00203
2	21	1172	20160212_dm_TOP2-4_04.JPG.dat	TOP2-4	YMR271C	1.03103	0.02386
2	22	1106	20160212_dm_TOP2-4_04.JPG.dat	TOP2-4	YMR271C	0.974	-0.03294
2	23	1109	20160212_dm_TOP2-4_04.JPG.dat	TOP2-4	YMR271C	0.96454	-0.04235
2	24	1176	20160212_dm_TOP2-4_04.JPG.dat	TOP2-4	YMR271C	0.98468	-0.0223
2	25	1068	20160212_dm_TOP2-4_04.JPG.dat	TOP2-4	YMR271C	0.85652	-0.14993
2	26	1359	20160212_dm_TOP2-4_04.JPG.dat	TOP2-4	YMR271C	1.07059	0.06325
2	27	1267	20160212_dm_TOP2-4_04.JPG.dat	TOP2-4	YMR271C	1.01136	0.00427
2	28	1347	20160212_dm_TOP2-4_04.JPG.dat	TOP2-4	YMR271C	1.15534	0.14764
2	29	1256	20160212_dm_TOP2-4_04.JPG.dat	TOP2-4	YMR271C	1.18264	0.17483
2	30	1259	20160212_dm_TOP2-4_04.JPG.dat	TOP2-4	YMR271C	1.16387	0.15614
2	31	1275	20160212_dm_TOP2-4_04.JPG.dat	TOP2-4	YMR271C	1.08107	0.07369
2	32	1200	20160212_dm_TOP2-4_04.JPG.dat	TOP2-4	YMR271C	0.99034	-0.01666
2	33	1182	20160212_dm_TOP2-4_04.JPG.dat	TOP2-4	YMR271C	1.03308	0.0259
2	34	1097	20160212_dm_TOP2-4_04.JPG.dat	TOP2-4	YMR271C	0.98918	-0.01782
2	35	1051	20160212_dm_TOP2-4_04.JPG.dat	TOP2-4	YMR271C	0.92906	-0.07768
2	36	1035	20160212_dm_TOP2-4_04.JPG.dat	TOP2-4	YMR271C	0.89312	-0.11347
2	37	1179	20160212_dm_TOP2-4_04.JPG.dat	TOP2-4	YMR271C	1.01547	0.00836
2	38	1129	20160212_dm_TOP2-4_04.JPG.dat	TOP2-4	YMR271C	0.97808	-0.02887
2	39	1189	20160212_dm_TOP2-4_04.JPG.dat	TOP2-4	YMR271C	1.03701	0.02981
2	40	1109	20160212_dm_TOP2-4_04.JPG.dat	TOP2-4	YMR271C	0.99133	-0.01568
2	41	929	20160212_dm_TOP2-4_04.JPG.dat	TOP2-4	YMR271C	0.84841	-0.15799
2	42	962	20160212_dm_TOP2-4_04.JPG.dat	TOP2-4	YMR271C	0.90446	-0.10218
2	43	1192	20160212_dm_TOP2-4_04.JPG.dat	TOP2-4	YMR271C	1.14069	0.13306
2	44	1112	20160212_dm_TOP2-4_04.JPG.dat	TOP2-4	YMR271C	1.07781	0.07045
2	45	1217	20160212_dm_TOP2-4_04.JPG.dat	TOP2-4	YMR271C	1.18264	0.17484
2	46	1190	20160212_dm_TOP2-4_04.JPG.dat	TOP2-4	YMR271C	1.07894	0.07157
2	47	1279	20160212_dm_TOP2-4_04.JPG.dat	TOP2-4	YMR271C	1.01958	0.01246
2	48	1609	20160212_dm_TOP2-4_04.JPG.dat	TOP2-4	YMR271C	1.12988	0.12229
3	1	1213	20160212_dm_TOP2-4_04.JPG.dat	TOP2-4	YMR271C	1.04609	0.03886
3	2	1236	20160212_dm_TOP2-4_04.JPG.dat	TOP2-4	YMR271C	1.17505	0.16728
3	3	756	20160212_dm_TOP2-4_04.JPG.dat	TOP2-4	YFL034C-B	0.79337	-0.02682
3	4	922	20160212_dm_TOP2-4_04.JPG.dat	TOP2-4	YFL034C-B	1.03043	0.20925
3	5	1157	20160212_dm_TOP2-4_04.JPG.dat	TOP2-4	YPR019W	1.29949	0.12828
3	6	1166	20160212_dm_TOP2-4_04.JPG.dat	TOP2-4	YPR019W	1.31748	0.14619
3	7	0	20160212_dm_TOP2-4_04.JPG.dat	TOP2-4	YIR022W	0	0
3	8	0	20160212_dm_TOP2-4_04.JPG.dat	TOP2-4	YIR022W	0	0
3	9	902	20160212_dm_TOP2-4_04.JPG.dat	TOP2-4	YLR032W	0.97859	0.04435
3	10	941	20160212_dm_TOP2-4_04.JPG.dat	TOP2-4	YLR032W	1.0066	0.07224
3	11	873	20160212_dm_TOP2-4_04.JPG.dat	TOP2-4	YJL136C	0.95397	0.08984
3	12	953	20160212_dm_TOP2-4_04.JPG.dat	TOP2-4	YJL136C	1.0662	0.2016
3	13	1097	20160212_dm_TOP2-4_04.JPG.dat	TOP2-4	YIL109C	1.25444	0.23858
3	14	1096	20160212_dm_TOP2-4_04.JPG.dat	TOP2-4	YIL109C	1.20434	0.18869
3	15	1274	20160212_dm_TOP2-4_04.JPG.dat	TOP2-4	YDR182W	1.30425	0.17479
3	16	1209	20160212_dm_TOP2-4_04.JPG.dat	TOP2-4	YDR182W	1.21056	0.0815
3	17	0	20160212_dm_TOP2-4_04.JPG.dat	TOP2-4	YDR331W	0	0
3	18	0	20160212_dm_TOP2-4_04.JPG.dat	TOP2-4	YDR331W	0	0
3	19	869	20160212_dm_TOP2-4_04.JPG.dat	TOP2-4	YDL065C	0.91414	-0.02528
3	20	9	20160212_dm_TOP2-4_04.JPG.dat	TOP2-4	YDL065C	#NUM!	#NUM!	status=JK
3	21	843	20160212_dm_TOP2-4_04.JPG.dat	TOP2-4	YPL101W	0.90159	0.02109
3	22	841	20160212_dm_TOP2-4_04.JPG.dat	TOP2-4	YPL101W	0.90347	0.02295
3	23	1031	20160212_dm_TOP2-4_04.JPG.dat	TOP2-4	YDR334W	1.09795	0.1422
3	24	986	20160212_dm_TOP2-4_04.JPG.dat	TOP2-4	YDR334W	1.01421	0.0588
3	25	717	20160212_dm_TOP2-4_04.JPG.dat	TOP2-4	YBR257W	0.7085	-0.08512
3	26	1094	20160212_dm_TOP2-4_04.JPG.dat	TOP2-4	YBR257W	#NUM!	#NUM!	status=JK
3	27	0	20160212_dm_TOP2-4_04.JPG.dat	TOP2-4	YJL091C	0	0
3	28	0	20160212_dm_TOP2-4_04.JPG.dat	TOP2-4	YJL091C	0	0
3	29	0	20160212_dm_TOP2-4_04.JPG.dat	TOP2-4	YPL120W	0	0
3	30	0	20160212_dm_TOP2-4_04.JPG.dat	TOP2-4	YPL120W	0	0
3	31	0	20160212_dm_TOP2-4_04.JPG.dat	TOP2-4	YHR005C	0	-0.53758
3	32	0	20160212_dm_TOP2-4_04.JPG.dat	TOP2-4	YHR005C	0	-0.53758
3	33	0	20160212_dm_TOP2-4_04.JPG.dat	TOP2-4	YDL077C	0	-0.51578
3	34	1120	20160212_dm_TOP2-4_04.JPG.dat	TOP2-4	YDL077C	1.23997	0.71899
3	35	1014	20160212_dm_TOP2-4_04.JPG.dat	TOP2-4	YER133W	1.09622	0.18324
3	36	954	20160212_dm_TOP2-4_04.JPG.dat	TOP2-4	YER133W	1.00263	0.09004
3	37	1140	20160212_dm_TOP2-4_04.JPG.dat	TOP2-4	YDL058W	1.19357	0.64707
3	38	1050	20160212_dm_TOP2-4_04.JPG.dat	TOP2-4	YDL058W	1.10386	0.55774
3	39	0	20160212_dm_TOP2-4_04.JPG.dat	TOP2-4	YDR454C	#NUM!	#NUM!	status=JK
3	40	699	20160212_dm_TOP2-4_04.JPG.dat	TOP2-4	YDR454C	0.75731	-0.20159
3	41	963	20160212_dm_TOP2-4_04.JPG.dat	TOP2-4	YIL147C	1.06552	-0.09217
3	42	932	20160212_dm_TOP2-4_04.JPG.dat	TOP2-4	YIL147C	1.06016	-0.0975
3	43	0	20160212_dm_TOP2-4_04.JPG.dat	TOP2-4	YGR074W	0	-0.24849
3	44	0	20160212_dm_TOP2-4_04.JPG.dat	TOP2-4	YGR074W	0	-0.24849
3	45	791	20160212_dm_TOP2-4_04.JPG.dat	TOP2-4	YPL082C	0.92657	-0.13324
3	46	580	20160212_dm_TOP2-4_04.JPG.dat	TOP2-4	YPL082C	0.63296	-0.42563
3	47	1273	20160212_dm_TOP2-4_04.JPG.dat	TOP2-4	YMR271C	1.21965	0.21168
3	48	1410	20160212_dm_TOP2-4_04.JPG.dat	TOP2-4	YMR271C	1.18657	0.17875
4	1	1393	20160212_dm_TOP2-4_04.JPG.dat	TOP2-4	YMR271C	1.12715	0.11958
4	2	1361	20160212_dm_TOP2-4_04.JPG.dat	TOP2-4	YMR271C	1.21775	0.2098
4	3	767	20160212_dm_TOP2-4_04.JPG.dat	TOP2-4	YFL034C-B	0.75985	-0.0602
4	4	1058	20160212_dm_TOP2-4_04.JPG.dat	TOP2-4	YFL034C-B	1.11979	0.29823
4	5	1172	20160212_dm_TOP2-4_04.JPG.dat	TOP2-4	YPR019W	1.24995	0.07894
4	6	1294	20160212_dm_TOP2-4_04.JPG.dat	TOP2-4	YPR019W	1.39226	0.22066
4	7	0	20160212_dm_TOP2-4_04.JPG.dat	TOP2-4	YIR022W	0	0
4	8	0	20160212_dm_TOP2-4_04.JPG.dat	TOP2-4	YIR022W	0	0
4	9	1015	20160212_dm_TOP2-4_04.JPG.dat	TOP2-4	YLR032W	1.05328	0.11872
4	10	998	20160212_dm_TOP2-4_04.JPG.dat	TOP2-4	YLR032W	1.01808	0.08367
4	11	1017	20160212_dm_TOP2-4_04.JPG.dat	TOP2-4	YJL136C	1.05643	0.19187
4	12	1051	20160212_dm_TOP2-4_04.JPG.dat	TOP2-4	YJL136C	1.11439	0.24959
4	13	1217	20160212_dm_TOP2-4_04.JPG.dat	TOP2-4	YIL109C	1.31419	0.29808
4	14	1192	20160212_dm_TOP2-4_04.JPG.dat	TOP2-4	YIL109C	1.2332	0.21743
4	15	1363	20160212_dm_TOP2-4_04.JPG.dat	TOP2-4	YDR182W	1.31	0.18052
4	16	1438	20160212_dm_TOP2-4_04.JPG.dat	TOP2-4	YDR182W	1.34826	0.21862
4	17	0	20160212_dm_TOP2-4_04.JPG.dat	TOP2-4	YDR331W	0	0
4	18	0	20160212_dm_TOP2-4_04.JPG.dat	TOP2-4	YDR331W	0	0
4	19	909	20160212_dm_TOP2-4_04.JPG.dat	TOP2-4	YDL065C	0.89817	-0.04118
4	20	751	20160212_dm_TOP2-4_04.JPG.dat	TOP2-4	YDL065C	0.75107	-0.18767
4	21	894	20160212_dm_TOP2-4_04.JPG.dat	TOP2-4	YPL101W	0.90193	0.02142
4	22	817	20160212_dm_TOP2-4_04.JPG.dat	TOP2-4	YPL101W	#NUM!	#NUM!	status=JK
4	23	1135	20160212_dm_TOP2-4_04.JPG.dat	TOP2-4	YDR334W	1.14872	0.19275
4	24	1146	20160212_dm_TOP2-4_04.JPG.dat	TOP2-4	YDR334W	1.1246	0.16873
4	25	843	20160212_dm_TOP2-4_04.JPG.dat	TOP2-4	YBR257W	0.79789	0.00389
4	26	800	20160212_dm_TOP2-4_04.JPG.dat	TOP2-4	YBR257W	0.7468	-0.04698
4	27	0	20160212_dm_TOP2-4_04.JPG.dat	TOP2-4	YJL091C	0	0
4	28	0	20160212_dm_TOP2-4_04.JPG.dat	TOP2-4	YJL091C	0	0
4	29	0	20160212_dm_TOP2-4_04.JPG.dat	TOP2-4	YPL120W	0	0
4	30	0	20160212_dm_TOP2-4_04.JPG.dat	TOP2-4	YPL120W	0	0
4	31	1254	20160212_dm_TOP2-4_04.JPG.dat	TOP2-4	YHR005C	1.2652	0.72231
4	32	1257	20160212_dm_TOP2-4_04.JPG.dat	TOP2-4	YHR005C	1.23166	0.68892
4	33	1141	20160212_dm_TOP2-4_04.JPG.dat	TOP2-4	YDL077C	1.18116	0.66042
4	34	0	20160212_dm_TOP2-4_04.JPG.dat	TOP2-4	YDL077C	0	-0.51578
4	35	1048	20160212_dm_TOP2-4_04.JPG.dat	TOP2-4	YER133W	1.08171	0.16879
4	36	898	20160212_dm_TOP2-4_04.JPG.dat	TOP2-4	YER133W	0.89741	-0.01474
4	37	0	20160212_dm_TOP2-4_04.JPG.dat	TOP2-4	YDL058W	0	-0.5415
4	38	0	20160212_dm_TOP2-4_04.JPG.dat	TOP2-4	YDL058W	0	-0.5415
4	39	738	20160212_dm_TOP2-4_04.JPG.dat	TOP2-4	YDR454C	0.73932	-0.21951
4	40	652	20160212_dm_TOP2-4_04.JPG.dat	TOP2-4	YDR454C	0.66724	-0.29128
4	41	850	20160212_dm_TOP2-4_04.JPG.dat	TOP2-4	YIL147C	0.8879	-0.26904
4	42	901	20160212_dm_TOP2-4_04.JPG.dat	TOP2-4	YIL147C	0.96599	-0.19127
4	43	307	20160212_dm_TOP2-4_04.JPG.dat	TOP2-4	YGR074W	0.33463	0.08474
4	44	874	20160212_dm_TOP2-4_04.JPG.dat	TOP2-4	YGR074W	0.9618	0.70928
4	45	527	20160212_dm_TOP2-4_04.JPG.dat	TOP2-4	YPL082C	0.57966	-0.4787
4	46	318	20160212_dm_TOP2-4_04.JPG.dat	TOP2-4	YPL082C	0.32537	-0.73193
4	47	1324	20160212_dm_TOP2-4_04.JPG.dat	TOP2-4	YMR271C	1.18753	0.1797
4	48	1454	20160212_dm_TOP2-4_04.JPG.dat	TOP2-4	YMR271C	1.14331	0.13567
5	1	1413	20160212_dm_TOP2-4_04.JPG.dat	TOP2-4	YMR271C	1.07445	0.06709
5	2	1360	20160212_dm_TOP2-4_04.JPG.dat	TOP2-4	YMR271C	1.14699	0.13933
5	3	958	20160212_dm_TOP2-4_04.JPG.dat	TOP2-4	YIL143C	0.89705	-0.0461
5	4	417	20160212_dm_TOP2-4_04.JPG.dat	TOP2-4	YIL143C	0.41835	-0.52279
5	5	909	20160212_dm_TOP2-4_04.JPG.dat	TOP2-4	YFL039C	0.92083	0.07205
5	6	928	20160212_dm_TOP2-4_04.JPG.dat	TOP2-4	YFL039C	0.95061	0.10171
5	7	407	20160212_dm_TOP2-4_04.JPG.dat	TOP2-4	YML023C	0.42331	-0.52878
5	8	461	20160212_dm_TOP2-4_04.JPG.dat	TOP2-4	YML023C	0.47248	-0.47982
5	9	1115	20160212_dm_TOP2-4_04.JPG.dat	TOP2-4	YNL138W	1.10588	0.22643
5	10	732	20160212_dm_TOP2-4_04.JPG.dat	TOP2-4	YNL138W	0.71193	-0.16588
5	11	743	20160212_dm_TOP2-4_04.JPG.dat	TOP2-4	YDR276C	#NUM!	#NUM!	status=JK
5	12	0	20160212_dm_TOP2-4_04.JPG.dat	TOP2-4	YDR276C	0	0
5	13	1240	20160212_dm_TOP2-4_04.JPG.dat	TOP2-4	YNL158W	1.26375	0.06782
5	14	1352	20160212_dm_TOP2-4_04.JPG.dat	TOP2-4	YNL158W	1.31624	0.12009
5	15	1314	20160212_dm_TOP2-4_04.JPG.dat	TOP2-4	YJL005W	1.18478	-0.02996
5	16	1423	20160212_dm_TOP2-4_04.JPG.dat	TOP2-4	YJL005W	1.24769	0.03269
5	17	0	20160212_dm_TOP2-4_04.JPG.dat	TOP2-4	YDR208W	0	-0.11822
5	18	43	20160212_dm_TOP2-4_04.JPG.dat	TOP2-4	YDR208W	0.03953	-0.07886
5	19	693	20160212_dm_TOP2-4_04.JPG.dat	TOP2-4	YDR168W	#NUM!	#NUM!	status=JK
5	20	1560	20160212_dm_TOP2-4_04.JPG.dat	TOP2-4	YDR168W	1.46287	0.45283
5	21	1079	20160212_dm_TOP2-4_04.JPG.dat	TOP2-4	YDR299W	#NUM!	#NUM!	status=JK
5	22	541	20160212_dm_TOP2-4_04.JPG.dat	TOP2-4	YDR299W	0.51892	-0.15933
5	23	1114	20160212_dm_TOP2-4_04.JPG.dat	TOP2-4	YKL088W	1.06869	0.14218
5	24	1128	20160212_dm_TOP2-4_04.JPG.dat	TOP2-4	YKL088W	1.05419	0.12773
5	25	1176	20160212_dm_TOP2-4_04.JPG.dat	TOP2-4	YHR189W	#NUM!	#NUM!	status=JK
5	26	1232	20160212_dm_TOP2-4_04.JPG.dat	TOP2-4	YHR189W	1.10412	-0.08917
5	27	207	20160212_dm_TOP2-4_04.JPG.dat	TOP2-4	YLR310C	0.18953	-0.02285
5	28	0	20160212_dm_TOP2-4_04.JPG.dat	TOP2-4	YLR310C	0	-0.21158
5	29	0	20160212_dm_TOP2-4_04.JPG.dat	TOP2-4	YOR204W	0	-0.43608
5	30	0	20160212_dm_TOP2-4_04.JPG.dat	TOP2-4	YOR204W	0	-0.43608
5	31	1089	20160212_dm_TOP2-4_04.JPG.dat	TOP2-4	YFL039C	1.06208	0.21271
5	32	669	20160212_dm_TOP2-4_04.JPG.dat	TOP2-4	YFL039C	0.63338	-0.21419
5	33	962	20160212_dm_TOP2-4_04.JPG.dat	TOP2-4	YKR008W	0.96211	-0.03934
5	34	964	20160212_dm_TOP2-4_04.JPG.dat	TOP2-4	YKR008W	0.98621	-0.01534
5	35	1190	20160212_dm_TOP2-4_04.JPG.dat	TOP2-4	YLR430W	1.18024	0.04332
5	36	1251	20160212_dm_TOP2-4_04.JPG.dat	TOP2-4	YLR430W	1.19761	0.06062
5	37	1061	20160212_dm_TOP2-4_04.JPG.dat	TOP2-4	YNR011C	1.0092	0.04942
5	38	1101	20160212_dm_TOP2-4_04.JPG.dat	TOP2-4	YNR011C	1.04873	0.08879
5	39	1252	20160212_dm_TOP2-4_04.JPG.dat	TOP2-4	YBR195C	1.19928	0.13232
5	40	1215	20160212_dm_TOP2-4_04.JPG.dat	TOP2-4	YBR195C	1.18679	0.11988
5	41	1104	20160212_dm_TOP2-4_04.JPG.dat	TOP2-4	YLR430W	1.10048	-0.03611
5	42	1251	20160212_dm_TOP2-4_04.JPG.dat	TOP2-4	YLR430W	1.27631	0.13899
5	43	1139	20160212_dm_TOP2-4_04.JPG.dat	TOP2-4	YGR156W	1.17958	0.11957
5	44	1192	20160212_dm_TOP2-4_04.JPG.dat	TOP2-4	YGR156W	1.24337	0.18309
5	45	681	20160212_dm_TOP2-4_04.JPG.dat	TOP2-4	YPR135W	0.70813	0.00958
5	46	555	20160212_dm_TOP2-4_04.JPG.dat	TOP2-4	YPR135W	0.53517	-0.16265
5	47	1291	20160212_dm_TOP2-4_04.JPG.dat	TOP2-4	YMR271C	1.08824	0.08083
5	48	1429	20160212_dm_TOP2-4_04.JPG.dat	TOP2-4	YMR271C	1.0534	0.04614
6	1	1458	20160212_dm_TOP2-4_04.JPG.dat	TOP2-4	YMR271C	1.04525	0.03802
6	2	1442	20160212_dm_TOP2-4_04.JPG.dat	TOP2-4	YMR271C	1.14862	0.14096
6	3	707	20160212_dm_TOP2-4_04.JPG.dat	TOP2-4	YIL143C	0.62613	-0.31588
6	4	1211	20160212_dm_TOP2-4_04.JPG.dat	TOP2-4	YIL143C	1.15026	0.20606
6	5	891	20160212_dm_TOP2-4_04.JPG.dat	TOP2-4	YFL039C	0.85505	0.00654
6	6	646	20160212_dm_TOP2-4_04.JPG.dat	TOP2-4	YFL039C	#NUM!	#NUM!	status=JK
6	7	371	20160212_dm_TOP2-4_04.JPG.dat	TOP2-4	YML023C	0.36691	-0.58494
6	8	476	20160212_dm_TOP2-4_04.JPG.dat	TOP2-4	YML023C	0.46441	-0.48785
6	9	1002	20160212_dm_TOP2-4_04.JPG.dat	TOP2-4	YNL138W	0.94508	0.0663
6	10	623	20160212_dm_TOP2-4_04.JPG.dat	TOP2-4	YNL138W	0.57569	-0.30154
6	11	0	20160212_dm_TOP2-4_04.JPG.dat	TOP2-4	YDR276C	0	0
6	12	0	20160212_dm_TOP2-4_04.JPG.dat	TOP2-4	YDR276C	0	0
6	13	1301	20160212_dm_TOP2-4_04.JPG.dat	TOP2-4	YNL158W	1.25493	0.05905
6	14	1478	20160212_dm_TOP2-4_04.JPG.dat	TOP2-4	YNL158W	1.3599	0.16357
6	15	1540	20160212_dm_TOP2-4_04.JPG.dat	TOP2-4	YJL005W	1.30994	0.09467
6	16	1666	20160212_dm_TOP2-4_04.JPG.dat	TOP2-4	YJL005W	1.37447	0.15894
6	17	263	20160212_dm_TOP2-4_04.JPG.dat	TOP2-4	YDR208W	#NUM!	#NUM!	status=JK
6	18	0	20160212_dm_TOP2-4_04.JPG.dat	TOP2-4	YDR208W	0	-0.11822
6	19	1604	20160212_dm_TOP2-4_04.JPG.dat	TOP2-4	YDR168W	1.39562	0.38586
6	20	1693	20160212_dm_TOP2-4_04.JPG.dat	TOP2-4	YDR168W	1.49479	0.48461
6	21	735	20160212_dm_TOP2-4_04.JPG.dat	TOP2-4	YDR299W	0.65723	-0.0216
6	22	519	20160212_dm_TOP2-4_04.JPG.dat	TOP2-4	YDR299W	0.47113	-0.20692
6	23	1161	20160212_dm_TOP2-4_04.JPG.dat	TOP2-4	YKL088W	1.05919	0.13271
6	24	1202	20160212_dm_TOP2-4_04.JPG.dat	TOP2-4	YKL088W	1.07319	0.14666
6	25	1268	20160212_dm_TOP2-4_04.JPG.dat	TOP2-4	YHR189W	1.10196	-0.09132
6	26	1286	20160212_dm_TOP2-4_04.JPG.dat	TOP2-4	YHR189W	1.1098	-0.08352
6	27	63	20160212_dm_TOP2-4_04.JPG.dat	TOP2-4	YLR310C	0.05575	-0.15607
6	28	682	20160212_dm_TOP2-4_04.JPG.dat	TOP2-4	YLR310C	#NUM!	#NUM!	status=JK
6	29	485	20160212_dm_TOP2-4_04.JPG.dat	TOP2-4	YOR204W	#NUM!	#NUM!	status=JK
6	30	123	20160212_dm_TOP2-4_04.JPG.dat	TOP2-4	YOR204W	0.12712	-0.30949
6	31	1117	20160212_dm_TOP2-4_04.JPG.dat	TOP2-4	YFL039C	1.0575	0.20814
6	32	898	20160212_dm_TOP2-4_04.JPG.dat	TOP2-4	YFL039C	0.82496	-0.02342
6	33	1011	20160212_dm_TOP2-4_04.JPG.dat	TOP2-4	YKR008W	0.98151	-0.02002
6	34	947	20160212_dm_TOP2-4_04.JPG.dat	TOP2-4	YKR008W	0.9393	-0.06205
6	35	1209	20160212_dm_TOP2-4_04.JPG.dat	TOP2-4	YLR430W	1.15973	0.02289
6	36	1252	20160212_dm_TOP2-4_04.JPG.dat	TOP2-4	YLR430W	1.15708	0.02025
6	37	1195	20160212_dm_TOP2-4_04.JPG.dat	TOP2-4	YNR011C	1.0974	0.13725
6	38	1153	20160212_dm_TOP2-4_04.JPG.dat	TOP2-4	YNR011C	1.05995	0.09996
6	39	1206	20160212_dm_TOP2-4_04.JPG.dat	TOP2-4	YBR195C	1.11435	0.04775
6	40	1160	20160212_dm_TOP2-4_04.JPG.dat	TOP2-4	YBR195C	1.0912	0.02469
6	41	1107	20160212_dm_TOP2-4_04.JPG.dat	TOP2-4	YLR430W	1.06182	-0.07461
6	42	1196	20160212_dm_TOP2-4_04.JPG.dat	TOP2-4	YLR430W	1.17038	0.0335
6	43	1125	20160212_dm_TOP2-4_04.JPG.dat	TOP2-4	YGR156W	1.11475	0.05501
6	44	1297	20160212_dm_TOP2-4_04.JPG.dat	TOP2-4	YGR156W	1.29034	0.22987
6	45	833	20160212_dm_TOP2-4_04.JPG.dat	TOP2-4	YPR135W	0.82306	0.12403
6	46	892	20160212_dm_TOP2-4_04.JPG.dat	TOP2-4	YPR135W	0.8143	0.1153
6	47	1321	20160212_dm_TOP2-4_04.JPG.dat	TOP2-4	YMR271C	1.05088	0.04362
6	48	1450	20160212_dm_TOP2-4_04.JPG.dat	TOP2-4	YMR271C	1.00615	-0.00091
7	1	1402	20160212_dm_TOP2-4_04.JPG.dat	TOP2-4	YMR271C	0.88343	-0.12312
7	2	1415	20160212_dm_TOP2-4_04.JPG.dat	TOP2-4	YMR271C	0.99098	-0.01602
7	3	896	20160212_dm_TOP2-4_04.JPG.dat	TOP2-4	YOL094C	0.698	-0.11901
7	4	933	20160212_dm_TOP2-4_04.JPG.dat	TOP2-4	YOL094C	0.77961	-0.03775
7	5	1210	20160212_dm_TOP2-4_04.JPG.dat	TOP2-4	YNL312W	1.02087	0.01908
7	6	1137	20160212_dm_TOP2-4_04.JPG.dat	TOP2-4	YNL312W	0.97091	-0.03067
7	7	1391	20160212_dm_TOP2-4_04.JPG.dat	TOP2-4	YDL164C	1.21107	0.07918
7	8	1595	20160212_dm_TOP2-4_04.JPG.dat	TOP2-4	YDL164C	1.37088	0.23832
7	9	1169	20160212_dm_TOP2-4_04.JPG.dat	TOP2-4	YER147C	0.97162	-0.10261
7	10	1236	20160212_dm_TOP2-4_04.JPG.dat	TOP2-4	YER147C	1.00676	-0.06763
7	11	1469	20160212_dm_TOP2-4_04.JPG.dat	TOP2-4	YLR116W	1.21381	0.02974
7	12	1531	20160212_dm_TOP2-4_04.JPG.dat	TOP2-4	YLR116W	1.28753	0.10315
7	13	0	20160212_dm_TOP2-4_04.JPG.dat	TOP2-4	YFL045C	0	0
7	14	0	20160212_dm_TOP2-4_04.JPG.dat	TOP2-4	YFL045C	0	0
7	15	1341	20160212_dm_TOP2-4_04.JPG.dat	TOP2-4	YDR489W	1.00718	-0.0506
7	16	1435	20160212_dm_TOP2-4_04.JPG.dat	TOP2-4	YDR489W	1.04169	-0.01624
7	17	1318	20160212_dm_TOP2-4_04.JPG.dat	TOP2-4	YDR325W	0.96962	-0.04762
7	18	1632	20160212_dm_TOP2-4_04.JPG.dat	TOP2-4	YDR325W	1.23391	0.21555
7	19	860	20160212_dm_TOP2-4_04.JPG.dat	TOP2-4	YML126C	0.6516	-0.08913
7	20	568	20160212_dm_TOP2-4_04.JPG.dat	TOP2-4	YML126C	0.43548	-0.30435
7	21	1639	20160212_dm_TOP2-4_04.JPG.dat	TOP2-4	YGR274C	1.27102	0.03902
7	22	1636	20160212_dm_TOP2-4_04.JPG.dat	TOP2-4	YGR274C	1.28874	0.05666
7	23	958	20160212_dm_TOP2-4_04.JPG.dat	TOP2-4	YEL032W	0.76007	0.00784
7	24	1068	20160212_dm_TOP2-4_04.JPG.dat	TOP2-4	YEL032W	0.83204	0.07951
7	25	1582	20160212_dm_TOP2-4_04.JPG.dat	TOP2-4	YNL147W	1.20433	0.05334
7	26	1431	20160212_dm_TOP2-4_04.JPG.dat	TOP2-4	YNL147W	1.08609	-0.0644
7	27	1404	20160212_dm_TOP2-4_04.JPG.dat	TOP2-4	YOR070C	1.09701	0.01907
7	28	1300	20160212_dm_TOP2-4_04.JPG.dat	TOP2-4	YOR070C	1.10177	0.02381
7	29	1124	20160212_dm_TOP2-4_04.JPG.dat	TOP2-4	YOR272W	1.05337	-0.05314
7	30	1221	20160212_dm_TOP2-4_04.JPG.dat	TOP2-4	YOR272W	1.12607	0.01925
7	31	0	20160212_dm_TOP2-4_04.JPG.dat	TOP2-4	YBR160W	0	-1.07254
7	32	0	20160212_dm_TOP2-4_04.JPG.dat	TOP2-4	YBR160W	0	-1.07254
7	33	959	20160212_dm_TOP2-4_04.JPG.dat	TOP2-4	YBR123C	0.83353	-0.2229
7	34	1099	20160212_dm_TOP2-4_04.JPG.dat	TOP2-4	YBR123C	0.97714	-0.07989
7	35	1010	20160212_dm_TOP2-4_04.JPG.dat	TOP2-4	YKL104C	0.86918	0.03899
7	36	1026	20160212_dm_TOP2-4_04.JPG.dat	TOP2-4	YKL104C	0.85124	0.02113
7	37	1296	20160212_dm_TOP2-4_04.JPG.dat	TOP2-4	YMR168C	1.06878	0.1136
7	38	1205	20160212_dm_TOP2-4_04.JPG.dat	TOP2-4	YMR168C	0.99526	0.04039
7	39	1355	20160212_dm_TOP2-4_04.JPG.dat	TOP2-4	YJR076C	1.12427	0.13104
7	40	1383	20160212_dm_TOP2-4_04.JPG.dat	TOP2-4	YJR076C	1.16787	0.17446
7	41	1107	20160212_dm_TOP2-4_04.JPG.dat	TOP2-4	YKL176C	0.95253	0.01076
7	42	0	20160212_dm_TOP2-4_04.JPG.dat	TOP2-4	YKL176C	#NUM!	#NUM!	status=JK
7	43	413	20160212_dm_TOP2-4_04.JPG.dat	TOP2-4	YDR062W	0.36574	-0.12736
7	44	394	20160212_dm_TOP2-4_04.JPG.dat	TOP2-4	YDR062W	0.34943	-0.14361
7	45	1311	20160212_dm_TOP2-4_04.JPG.dat	TOP2-4	YJR065C	1.15202	0.39926
7	46	1311	20160212_dm_TOP2-4_04.JPG.dat	TOP2-4	YJR065C	1.06199	0.3096
7	47	1322	20160212_dm_TOP2-4_04.JPG.dat	TOP2-4	YMR271C	0.93129	-0.07546
7	48	1498	20160212_dm_TOP2-4_04.JPG.dat	TOP2-4	YMR271C	0.91953	-0.08718
8	1	1415	20160212_dm_TOP2-4_04.JPG.dat	TOP2-4	YMR271C	0.8877	-0.11887
8	2	1368	20160212_dm_TOP2-4_04.JPG.dat	TOP2-4	YMR271C	0.95359	-0.05326
8	3	1018	20160212_dm_TOP2-4_04.JPG.dat	TOP2-4	YOL094C	0.78919	-0.0282
8	4	894	20160212_dm_TOP2-4_04.JPG.dat	TOP2-4	YOL094C	0.74343	-0.07377
8	5	930	20160212_dm_TOP2-4_04.JPG.dat	TOP2-4	YNL312W	0.78019	-0.22059
8	6	1392	20160212_dm_TOP2-4_04.JPG.dat	TOP2-4	YNL312W	1.18213	0.17967
8	7	1505	20160212_dm_TOP2-4_04.JPG.dat	TOP2-4	YDL164C	1.3043	0.17203
8	8	1550	20160212_dm_TOP2-4_04.JPG.dat	TOP2-4	YDL164C	1.32661	0.19424
8	9	1361	20160212_dm_TOP2-4_04.JPG.dat	TOP2-4	YER147C	1.12847	0.05357
8	10	1424	20160212_dm_TOP2-4_04.JPG.dat	TOP2-4	YER147C	1.15799	0.08297
8	11	1483	20160212_dm_TOP2-4_04.JPG.dat	TOP2-4	YLR116W	1.22382	0.0397
8	12	1524	20160212_dm_TOP2-4_04.JPG.dat	TOP2-4	YLR116W	1.28003	0.09567
8	13	876	20160212_dm_TOP2-4_04.JPG.dat	TOP2-4	YFL045C	#NUM!	#NUM!	status=JK
8	14	0	20160212_dm_TOP2-4_04.JPG.dat	TOP2-4	YFL045C	0	0
8	15	1226	20160212_dm_TOP2-4_04.JPG.dat	TOP2-4	YDR489W	#NUM!	#NUM!	status=JK
8	16	1424	20160212_dm_TOP2-4_04.JPG.dat	TOP2-4	YDR489W	1.02513	-0.03273
8	17	1227	20160212_dm_TOP2-4_04.JPG.dat	TOP2-4	YDR325W	0.89309	-0.12383
8	18	1395	20160212_dm_TOP2-4_04.JPG.dat	TOP2-4	YDR325W	1.0407	0.02316
8	19	763	20160212_dm_TOP2-4_04.JPG.dat	TOP2-4	YML126C	0.56902	-0.17136
8	20	1345	20160212_dm_TOP2-4_04.JPG.dat	TOP2-4	YML126C	1.01337	0.27112
8	21	1575	20160212_dm_TOP2-4_04.JPG.dat	TOP2-4	YGR274C	#NUM!	#NUM!	status=JK
8	22	1654	20160212_dm_TOP2-4_04.JPG.dat	TOP2-4	YGR274C	1.27963	0.04759
8	23	953	20160212_dm_TOP2-4_04.JPG.dat	TOP2-4	YEL032W	0.74464	-0.00752
8	24	752	20160212_dm_TOP2-4_04.JPG.dat	TOP2-4	YEL032W	0.57881	-0.17265
8	25	1641	20160212_dm_TOP2-4_04.JPG.dat	TOP2-4	YNL147W	1.2386	0.08747
8	26	1567	20160212_dm_TOP2-4_04.JPG.dat	TOP2-4	YNL147W	1.18221	0.03132
8	27	1340	20160212_dm_TOP2-4_04.JPG.dat	TOP2-4	YOR070C	1.0435	-0.03422
8	28	1336	20160212_dm_TOP2-4_04.JPG.dat	TOP2-4	YOR070C	1.13219	0.0541
8	29	1032	20160212_dm_TOP2-4_04.JPG.dat	TOP2-4	YOR272W	0.96973	-0.13643
8	30	1140	20160212_dm_TOP2-4_04.JPG.dat	TOP2-4	YOR272W	1.05655	-0.04998
8	31	0	20160212_dm_TOP2-4_04.JPG.dat	TOP2-4	YBR160W	0	-1.07254
8	32	0	20160212_dm_TOP2-4_04.JPG.dat	TOP2-4	YBR160W	0	-1.07254
8	33	1022	20160212_dm_TOP2-4_04.JPG.dat	TOP2-4	YBR123C	0.89874	-0.15796
8	34	1076	20160212_dm_TOP2-4_04.JPG.dat	TOP2-4	YBR123C	0.96972	-0.08729
8	35	1059	20160212_dm_TOP2-4_04.JPG.dat	TOP2-4	YKL104C	0.92598	0.09555
8	36	936	20160212_dm_TOP2-4_04.JPG.dat	TOP2-4	YKL104C	0.79079	-0.03907
8	37	1404	20160212_dm_TOP2-4_04.JPG.dat	TOP2-4	YMR168C	1.18069	0.22504
8	38	1318	20160212_dm_TOP2-4_04.JPG.dat	TOP2-4	YMR168C	1.11213	0.15677
8	39	1138	20160212_dm_TOP2-4_04.JPG.dat	TOP2-4	YJR076C	0.96516	-0.0274
8	40	1435	20160212_dm_TOP2-4_04.JPG.dat	TOP2-4	YJR076C	1.23826	0.24455
8	41	1100	20160212_dm_TOP2-4_04.JPG.dat	TOP2-4	YKL176C	0.96598	0.02415
8	42	1206	20160212_dm_TOP2-4_04.JPG.dat	TOP2-4	YKL176C	1.07504	0.13275
8	43	309	20160212_dm_TOP2-4_04.JPG.dat	TOP2-4	YDR062W	0.27771	-0.21503
8	44	507	20160212_dm_TOP2-4_04.JPG.dat	TOP2-4	YDR062W	0.45485	-0.03863
8	45	1437	20160212_dm_TOP2-4_04.JPG.dat	TOP2-4	YJR065C	1.27361	0.52033
8	46	1279	20160212_dm_TOP2-4_04.JPG.dat	TOP2-4	YJR065C	1.04213	0.28982
8	47	1352	20160212_dm_TOP2-4_04.JPG.dat	TOP2-4	YMR271C	0.95554	-0.05132
8	48	1430	20160212_dm_TOP2-4_04.JPG.dat	TOP2-4	YMR271C	0.87919	-0.12734
9	1	1639	20160212_dm_TOP2-4_04.JPG.dat	TOP2-4	YMR271C	1.20956	0.20164
9	2	1408	20160212_dm_TOP2-4_04.JPG.dat	TOP2-4	YMR271C	1.15377	0.14608
9	3	1397	20160212_dm_TOP2-4_04.JPG.dat	TOP2-4	YDR082W	1.27208	0.22589
9	4	1342	20160212_dm_TOP2-4_04.JPG.dat	TOP2-4	YDR082W	1.30966	0.26332
9	5	892	20160212_dm_TOP2-4_04.JPG.dat	TOP2-4	YDL097C	0.87689	-0.28908
9	6	978	20160212_dm_TOP2-4_04.JPG.dat	TOP2-4	YDL097C	0.97279	-0.19357
9	7	862	20160212_dm_TOP2-4_04.JPG.dat	TOP2-4	YDL002C	0.87497	-0.01965
9	8	894	20160212_dm_TOP2-4_04.JPG.dat	TOP2-4	YDL002C	0.8956	0.0009
9	9	1154	20160212_dm_TOP2-4_04.JPG.dat	TOP2-4	YIL115C	#NUM!	#NUM!	status=JK
9	10	862	20160212_dm_TOP2-4_04.JPG.dat	TOP2-4	YIL115C	0.81984	-0.11803
9	11	1007	20160212_dm_TOP2-4_04.JPG.dat	TOP2-4	YBL007C	#NUM!	#NUM!	status=JK
9	12	1055	20160212_dm_TOP2-4_04.JPG.dat	TOP2-4	YBL007C	1.03538	0.02549
9	13	574	20160212_dm_TOP2-4_04.JPG.dat	TOP2-4	YML069W	0.57049	-0.21926
9	14	675	20160212_dm_TOP2-4_04.JPG.dat	TOP2-4	YML069W	0.63919	-0.15085
9	15	1048	20160212_dm_TOP2-4_04.JPG.dat	TOP2-4	YDL105W	0.91221	-0.00569
9	16	1130	20160212_dm_TOP2-4_04.JPG.dat	TOP2-4	YDL105W	0.94517	0.02713
9	17	1252	20160212_dm_TOP2-4_04.JPG.dat	TOP2-4	YBR060C	#NUM!	#NUM!	status=JK
9	18	1279	20160212_dm_TOP2-4_04.JPG.dat	TOP2-4	YBR060C	1.10783	-0.05363
9	19	1413	20160212_dm_TOP2-4_04.JPG.dat	TOP2-4	YHR067W	1.22232	0.08783
9	20	1380	20160212_dm_TOP2-4_04.JPG.dat	TOP2-4	YHR067W	1.20517	0.07076
9	21	1292	20160212_dm_TOP2-4_04.JPG.dat	TOP2-4	YGL116W	1.13968	-0.07154
9	22	0	20160212_dm_TOP2-4_04.JPG.dat	TOP2-4	YGL116W	#NUM!	#NUM!	status=JK
9	23	706	20160212_dm_TOP2-4_04.JPG.dat	TOP2-4	YOR204W	0.64056	0.20179
9	24	745	20160212_dm_TOP2-4_04.JPG.dat	TOP2-4	YOR204W	0.66771	0.22884
9	25	1010	20160212_dm_TOP2-4_04.JPG.dat	TOP2-4	YLR060W	0.89058	-0.05651
9	26	1217	20160212_dm_TOP2-4_04.JPG.dat	TOP2-4	YLR060W	1.0738	0.12594
9	27	179	20160212_dm_TOP2-4_04.JPG.dat	TOP2-4	YJL019W	0.16347	0.16279
9	28	1	20160212_dm_TOP2-4_04.JPG.dat	TOP2-4	YJL019W	0.001	0.00099
9	29	1170	20160212_dm_TOP2-4_04.JPG.dat	TOP2-4	YKR020W	1.29692	0.17568
9	30	1106	20160212_dm_TOP2-4_04.JPG.dat	TOP2-4	YKR020W	1.21278	0.0919
9	31	1218	20160212_dm_TOP2-4_04.JPG.dat	TOP2-4	YHR107C	1.2299	0.13105
9	32	1388	20160212_dm_TOP2-4_04.JPG.dat	TOP2-4	YHR107C	1.36586	0.26645
9	33	996	20160212_dm_TOP2-4_04.JPG.dat	TOP2-4	YPL093W	1.0431	-0.0329
9	34	0	20160212_dm_TOP2-4_04.JPG.dat	TOP2-4	YPL093W	#NUM!	#NUM!	status=JK
9	35	0	20160212_dm_TOP2-4_04.JPG.dat	TOP2-4	YNL136W	0	-0.47595
9	36	1082	20160212_dm_TOP2-4_04.JPG.dat	TOP2-4	YNL136W	1.09852	0.61797
9	37	589	20160212_dm_TOP2-4_04.JPG.dat	TOP2-4	YJR065C	0.59597	-0.15447
9	38	534	20160212_dm_TOP2-4_04.JPG.dat	TOP2-4	YJR065C	0.54345	-0.20676
9	39	915	20160212_dm_TOP2-4_04.JPG.dat	TOP2-4	YGR172C	0.93717	0.01071
9	40	854	20160212_dm_TOP2-4_04.JPG.dat	TOP2-4	YGR172C	0.8897	-0.03656
9	41	1298	20160212_dm_TOP2-4_04.JPG.dat	TOP2-4	YGL213C	1.37494	0.16173
9	42	1167	20160212_dm_TOP2-4_04.JPG.dat	TOP2-4	YGL213C	1.25171	0.03901
9	43	934	20160212_dm_TOP2-4_04.JPG.dat	TOP2-4	YFL034C-B	#NUM!	#NUM!	status=JK
9	44	824	20160212_dm_TOP2-4_04.JPG.dat	TOP2-4	YFL034C-B	0.88488	0.0643
9	45	0	20160212_dm_TOP2-4_04.JPG.dat	TOP2-4	YEL026W	#NUM!	#NUM!	status=JK
9	46	891	20160212_dm_TOP2-4_04.JPG.dat	TOP2-4	YEL026W	0.86408	-0.04291
9	47	1308	20160212_dm_TOP2-4_04.JPG.dat	TOP2-4	YMR271C	1.09778	0.09033
9	48	1481	20160212_dm_TOP2-4_04.JPG.dat	TOP2-4	YMR271C	1.07959	0.07221
10	1	1449	20160212_dm_TOP2-4_04.JPG.dat	TOP2-4	YMR271C	1.07017	0.06284
10	2	1388	20160212_dm_TOP2-4_04.JPG.dat	TOP2-4	YMR271C	1.13595	0.12834
10	3	1337	20160212_dm_TOP2-4_04.JPG.dat	TOP2-4	YDR082W	1.21292	0.16699
10	4	1104	20160212_dm_TOP2-4_04.JPG.dat	TOP2-4	YDR082W	1.07098	0.02564
10	5	959	20160212_dm_TOP2-4_04.JPG.dat	TOP2-4	YDL097C	0.93488	-0.23132
10	6	971	20160212_dm_TOP2-4_04.JPG.dat	TOP2-4	YDL097C	0.95568	-0.21061
10	7	722	20160212_dm_TOP2-4_04.JPG.dat	TOP2-4	YDL002C	0.72493	-0.16906
10	8	761	20160212_dm_TOP2-4_04.JPG.dat	TOP2-4	YDL002C	0.75289	-0.14122
10	9	903	20160212_dm_TOP2-4_04.JPG.dat	TOP2-4	YIL115C	0.86501	-0.07306
10	10	863	20160212_dm_TOP2-4_04.JPG.dat	TOP2-4	YIL115C	0.81025	-0.12758
10	11	1090	20160212_dm_TOP2-4_04.JPG.dat	TOP2-4	YBL007C	1.03825	0.02834
10	12	1071	20160212_dm_TOP2-4_04.JPG.dat	TOP2-4	YBL007C	1.0384	0.0285
10	13	974	20160212_dm_TOP2-4_04.JPG.dat	TOP2-4	YML069W	0.95621	0.16484
10	14	504	20160212_dm_TOP2-4_04.JPG.dat	TOP2-4	YML069W	0.47139	-0.31795
10	15	1121	20160212_dm_TOP2-4_04.JPG.dat	TOP2-4	YDL105W	0.96286	0.04474
10	16	1194	20160212_dm_TOP2-4_04.JPG.dat	TOP2-4	YDL105W	0.98336	0.06517
10	17	1318	20160212_dm_TOP2-4_04.JPG.dat	TOP2-4	YBR060C	1.09733	-0.06409
10	18	1287	20160212_dm_TOP2-4_04.JPG.dat	TOP2-4	YBR060C	1.09763	-0.06378
10	19	1347	20160212_dm_TOP2-4_04.JPG.dat	TOP2-4	YHR067W	1.14699	0.01282
10	20	1393	20160212_dm_TOP2-4_04.JPG.dat	TOP2-4	YHR067W	1.19744	0.06306
10	21	1331	20160212_dm_TOP2-4_04.JPG.dat	TOP2-4	YGL116W	1.15558	-0.05571
10	22	1336	20160212_dm_TOP2-4_04.JPG.dat	TOP2-4	YGL116W	1.17946	-0.03193
10	23	1191	20160212_dm_TOP2-4_04.JPG.dat	TOP2-4	YOR204W	1.06593	0.62539
10	24	0	20160212_dm_TOP2-4_04.JPG.dat	TOP2-4	YOR204W	0	-0.43608
10	25	1321	20160212_dm_TOP2-4_04.JPG.dat	TOP2-4	YLR060W	1.15423	0.20603
10	26	1186	20160212_dm_TOP2-4_04.JPG.dat	TOP2-4	YLR060W	1.03811	0.09041
10	27	1030	20160212_dm_TOP2-4_04.JPG.dat	TOP2-4	YJL019W	#NUM!	#NUM!	status=JK
10	28	0	20160212_dm_TOP2-4_04.JPG.dat	TOP2-4	YJL019W	0	0
10	29	847	20160212_dm_TOP2-4_04.JPG.dat	TOP2-4	YKR020W	0.93913	-0.1806
10	30	1068	20160212_dm_TOP2-4_04.JPG.dat	TOP2-4	YKR020W	1.17432	0.05359
10	31	1431	20160212_dm_TOP2-4_04.JPG.dat	TOP2-4	YHR107C	1.45204	0.35226
10	32	1311	20160212_dm_TOP2-4_04.JPG.dat	TOP2-4	YHR107C	1.2984	0.19927
10	33	1068	20160212_dm_TOP2-4_04.JPG.dat	TOP2-4	YPL093W	1.12742	0.05106
10	34	758	20160212_dm_TOP2-4_04.JPG.dat	TOP2-4	YPL093W	0.82495	-0.25015
10	35	637	20160212_dm_TOP2-4_04.JPG.dat	TOP2-4	YNL136W	0.67835	0.19956
10	36	0	20160212_dm_TOP2-4_04.JPG.dat	TOP2-4	YNL136W	0	-0.47595
10	37	546	20160212_dm_TOP2-4_04.JPG.dat	TOP2-4	YJR065C	0.56356	-0.18675
10	38	437	20160212_dm_TOP2-4_04.JPG.dat	TOP2-4	YJR065C	0.45469	-0.29516
10	39	953	20160212_dm_TOP2-4_04.JPG.dat	TOP2-4	YGR172C	0.99813	0.07142
10	40	907	20160212_dm_TOP2-4_04.JPG.dat	TOP2-4	YGR172C	0.96728	0.04069
10	41	1322	20160212_dm_TOP2-4_04.JPG.dat	TOP2-4	YGL213C	1.43374	0.22028
10	42	1342	20160212_dm_TOP2-4_04.JPG.dat	TOP2-4	YGL213C	1.47201	0.25839
10	43	793	20160212_dm_TOP2-4_04.JPG.dat	TOP2-4	YFL034C-B	0.87385	0.05332
10	44	839	20160212_dm_TOP2-4_04.JPG.dat	TOP2-4	YFL034C-B	0.91747	0.09675
10	45	890	20160212_dm_TOP2-4_04.JPG.dat	TOP2-4	YEL026W	0.95579	0.04841
10	46	1039	20160212_dm_TOP2-4_04.JPG.dat	TOP2-4	YEL026W	1.02085	0.11319
10	47	1320	20160212_dm_TOP2-4_04.JPG.dat	TOP2-4	YMR271C	1.12001	0.11246
10	48	1499	20160212_dm_TOP2-4_04.JPG.dat	TOP2-4	YMR271C	1.10455	0.09707
11	1	1466	20160212_dm_TOP2-4_04.JPG.dat	TOP2-4	YMR271C	0.99157	-0.01544
11	2	1389	20160212_dm_TOP2-4_04.JPG.dat	TOP2-4	YMR271C	1.03747	0.03027
11	3	1142	20160212_dm_TOP2-4_04.JPG.dat	TOP2-4	YDR145W	0.94169	-0.06794
11	4	1091	20160212_dm_TOP2-4_04.JPG.dat	TOP2-4	YDR145W	0.95844	-0.05126
11	5	0	20160212_dm_TOP2-4_04.JPG.dat	TOP2-4	YKL013C	0	0
11	6	0	20160212_dm_TOP2-4_04.JPG.dat	TOP2-4	YKL013C	0	0
11	7	851	20160212_dm_TOP2-4_04.JPG.dat	TOP2-4	YOR250C	0.76521	-0.11397
11	8	771	20160212_dm_TOP2-4_04.JPG.dat	TOP2-4	YOR250C	0.68168	-0.19716
11	9	1420	20160212_dm_TOP2-4_04.JPG.dat	TOP2-4	YLR166C	1.21502	0.19323
11	10	1204	20160212_dm_TOP2-4_04.JPG.dat	TOP2-4	YLR166C	1.01223	-0.00871
11	11	1670	20160212_dm_TOP2-4_04.JPG.dat	TOP2-4	YGR140W	1.42795	0.21318
11	12	1668	20160212_dm_TOP2-4_04.JPG.dat	TOP2-4	YGR140W	1.45562	0.24073
11	13	621	20160212_dm_TOP2-4_04.JPG.dat	TOP2-4	YFR027W	0.54998	-0.20298
11	14	731	20160212_dm_TOP2-4_04.JPG.dat	TOP2-4	YFR027W	0.61789	-0.13536
11	15	1447	20160212_dm_TOP2-4_04.JPG.dat	TOP2-4	YLR268W	1.12492	0.07323
11	16	1500	20160212_dm_TOP2-4_04.JPG.dat	TOP2-4	YLR268W	1.11808	0.06642
11	17	1524	20160212_dm_TOP2-4_04.JPG.dat	TOP2-4	YGR098C	1.14833	0.05019
11	18	1557	20160212_dm_TOP2-4_04.JPG.dat	TOP2-4	YGR098C	1.20128	0.10292
11	19	1575	20160212_dm_TOP2-4_04.JPG.dat	TOP2-4	YMR298W	1.21199	0.16967
11	20	1545	20160212_dm_TOP2-4_04.JPG.dat	TOP2-4	YMR298W	1.1989	0.15664
11	21	1430	20160212_dm_TOP2-4_04.JPG.dat	TOP2-4	YDR378C	1.1193	0.06347
11	22	1467	20160212_dm_TOP2-4_04.JPG.dat	TOP2-4	YDR378C	#NUM!	#NUM!	status=JK
11	23	1134	20160212_dm_TOP2-4_04.JPG.dat	TOP2-4	YDR339C	0.91256	-0.17048
11	24	1204	20160212_dm_TOP2-4_04.JPG.dat	TOP2-4	YDR339C	0.95994	-0.1233
11	25	116	20160212_dm_TOP2-4_04.JPG.dat	TOP2-4	YGR006W	0.09113	-0.32363
11	26	1011	20160212_dm_TOP2-4_04.JPG.dat	TOP2-4	YGR006W	0.79566	0.37795
11	27	1661	20160212_dm_TOP2-4_04.JPG.dat	TOP2-4	YDR086C	1.36023	0.1648
11	28	1551	20160212_dm_TOP2-4_04.JPG.dat	TOP2-4	YDR086C	1.39569	0.20011
11	29	854	20160212_dm_TOP2-4_04.JPG.dat	TOP2-4	YHR191C	0.85927	0.04635
11	30	0	20160212_dm_TOP2-4_04.JPG.dat	TOP2-4	YHR191C	0	-0.80932
11	31	1284	20160212_dm_TOP2-4_04.JPG.dat	TOP2-4	YGL093W	1.18968	0.05987
11	32	1248	20160212_dm_TOP2-4_04.JPG.dat	TOP2-4	YGL093W	1.13134	0.00177
11	33	1308	20160212_dm_TOP2-4_04.JPG.dat	TOP2-4	YLR383W	1.26586	0.18635
11	34	758	20160212_dm_TOP2-4_04.JPG.dat	TOP2-4	YLR383W	0.76018	-0.31721
11	35	0	20160212_dm_TOP2-4_04.JPG.dat	TOP2-4	YLR272C	0	0
11	36	0	20160212_dm_TOP2-4_04.JPG.dat	TOP2-4	YLR272C	0	0
11	37	878	20160212_dm_TOP2-4_04.JPG.dat	TOP2-4	YNR026C	0.84074	-0.19868
11	38	917	20160212_dm_TOP2-4_04.JPG.dat	TOP2-4	YNR026C	0.88447	-0.15514
11	39	0	20160212_dm_TOP2-4_04.JPG.dat	TOP2-4	YGR120C	#NUM!	#NUM!	status=JK
11	40	1024	20160212_dm_TOP2-4_04.JPG.dat	TOP2-4	YGR120C	1.01187	-0.02101
11	41	700	20160212_dm_TOP2-4_04.JPG.dat	TOP2-4	YOR362C	0.70354	-0.18225
11	42	762	20160212_dm_TOP2-4_04.JPG.dat	TOP2-4	YOR362C	0.77485	-0.11124
11	43	961	20160212_dm_TOP2-4_04.JPG.dat	TOP2-4	YOR262W	0.98128	0.03952
11	44	908	20160212_dm_TOP2-4_04.JPG.dat	TOP2-4	YOR262W	0.91888	-0.02263
11	45	1052	20160212_dm_TOP2-4_04.JPG.dat	TOP2-4	YLL011W	1.04409	0.045
11	46	1062	20160212_dm_TOP2-4_04.JPG.dat	TOP2-4	YLL011W	0.96314	-0.03562
11	47	1365	20160212_dm_TOP2-4_04.JPG.dat	TOP2-4	YMR271C	1.06952	0.06219
11	48	1488	20160212_dm_TOP2-4_04.JPG.dat	TOP2-4	YMR271C	1.01306	0.00597
12	1	1457	20160212_dm_TOP2-4_04.JPG.dat	TOP2-4	YMR271C	0.97506	-0.03187
12	2	1370	20160212_dm_TOP2-4_04.JPG.dat	TOP2-4	YMR271C	1.00899	0.00191
12	3	1128	20160212_dm_TOP2-4_04.JPG.dat	TOP2-4	YDR145W	0.91363	-0.09588
12	4	1163	20160212_dm_TOP2-4_04.JPG.dat	TOP2-4	YDR145W	1.00012	-0.00975
12	5	0	20160212_dm_TOP2-4_04.JPG.dat	TOP2-4	YKL013C	0	0
12	6	0	20160212_dm_TOP2-4_04.JPG.dat	TOP2-4	YKL013C	0	0
12	7	1029	20160212_dm_TOP2-4_04.JPG.dat	TOP2-4	YOR250C	0.89729	0.01755
12	8	424	20160212_dm_TOP2-4_04.JPG.dat	TOP2-4	YOR250C	0.3625	-0.515
12	9	1340	20160212_dm_TOP2-4_04.JPG.dat	TOP2-4	YLR166C	1.1089	0.08755
12	10	1382	20160212_dm_TOP2-4_04.JPG.dat	TOP2-4	YLR166C	1.12691	0.10549
12	11	1526	20160212_dm_TOP2-4_04.JPG.dat	TOP2-4	YGR140W	#NUM!	#NUM!	status=JK
12	12	1655	20160212_dm_TOP2-4_04.JPG.dat	TOP2-4	YGR140W	1.40846	0.19377
12	13	599	20160212_dm_TOP2-4_04.JPG.dat	TOP2-4	YFR027W	0.51879	-0.23403
12	14	603	20160212_dm_TOP2-4_04.JPG.dat	TOP2-4	YFR027W	0.49965	-0.2531
12	15	1547	20160212_dm_TOP2-4_04.JPG.dat	TOP2-4	YLR268W	#NUM!	#NUM!	status=JK
12	16	1510	20160212_dm_TOP2-4_04.JPG.dat	TOP2-4	YLR268W	1.10794	0.05633
12	17	1528	20160212_dm_TOP2-4_04.JPG.dat	TOP2-4	YGR098C	1.13475	0.03667
12	18	1592	20160212_dm_TOP2-4_04.JPG.dat	TOP2-4	YGR098C	1.2111	0.1127
12	19	1946	20160212_dm_TOP2-4_04.JPG.dat	TOP2-4	YMR298W	#NUM!	#NUM!	status=JK
12	20	1629	20160212_dm_TOP2-4_04.JPG.dat	TOP2-4	YMR298W	1.24459	0.20213
12	21	1457	20160212_dm_TOP2-4_04.JPG.dat	TOP2-4	YDR378C	1.12213	0.06629
12	22	1442	20160212_dm_TOP2-4_04.JPG.dat	TOP2-4	YDR378C	1.12572	0.06986
12	23	1509	20160212_dm_TOP2-4_04.JPG.dat	TOP2-4	YDR339C	1.19147	0.10726
12	24	1376	20160212_dm_TOP2-4_04.JPG.dat	TOP2-4	YDR339C	1.07611	-0.00761
12	25	789	20160212_dm_TOP2-4_04.JPG.dat	TOP2-4	YGR006W	0.60874	0.19181
12	26	0	20160212_dm_TOP2-4_04.JPG.dat	TOP2-4	YGR006W	0	-0.41438
12	27	1566	20160212_dm_TOP2-4_04.JPG.dat	TOP2-4	YDR086C	1.26416	0.06913
12	28	1489	20160212_dm_TOP2-4_04.JPG.dat	TOP2-4	YDR086C	1.32433	0.12906
12	29	736	20160212_dm_TOP2-4_04.JPG.dat	TOP2-4	YHR191C	0.73399	-0.0784
12	30	563	20160212_dm_TOP2-4_04.JPG.dat	TOP2-4	YHR191C	0.55969	-0.25197
12	31	1360	20160212_dm_TOP2-4_04.JPG.dat	TOP2-4	YGL093W	1.25435	0.12427
12	32	1077	20160212_dm_TOP2-4_04.JPG.dat	TOP2-4	YGL093W	0.97263	-0.15627
12	33	1244	20160212_dm_TOP2-4_04.JPG.dat	TOP2-4	YLR383W	1.19887	0.11964
12	34	816	20160212_dm_TOP2-4_04.JPG.dat	TOP2-4	YLR383W	0.8148	-0.26282
12	35	0	20160212_dm_TOP2-4_04.JPG.dat	TOP2-4	YLR272C	0	0
12	36	0	20160212_dm_TOP2-4_04.JPG.dat	TOP2-4	YLR272C	0	0
12	37	893	20160212_dm_TOP2-4_04.JPG.dat	TOP2-4	YNR026C	0.8526	-0.18687
12	38	802	20160212_dm_TOP2-4_04.JPG.dat	TOP2-4	YNR026C	0.77202	-0.26711
12	39	1064	20160212_dm_TOP2-4_04.JPG.dat	TOP2-4	YGR120C	1.03046	-0.0025
12	40	1068	20160212_dm_TOP2-4_04.JPG.dat	TOP2-4	YGR120C	1.05499	0.02193
12	41	372	20160212_dm_TOP2-4_04.JPG.dat	TOP2-4	YOR362C	#NUM!	#NUM!	status=JK
12	42	738	20160212_dm_TOP2-4_04.JPG.dat	TOP2-4	YOR362C	0.75199	-0.13401
12	43	719	20160212_dm_TOP2-4_04.JPG.dat	TOP2-4	YOR262W	#NUM!	#NUM!	status=JK
12	44	982	20160212_dm_TOP2-4_04.JPG.dat	TOP2-4	YOR262W	0.99437	0.05255
12	45	1004	20160212_dm_TOP2-4_04.JPG.dat	TOP2-4	YLL011W	0.99587	-0.00302
12	46	1076	20160212_dm_TOP2-4_04.JPG.dat	TOP2-4	YLL011W	0.97402	-0.02478
12	47	1303	20160212_dm_TOP2-4_04.JPG.dat	TOP2-4	YMR271C	1.01789	0.01077
12	48	1457	20160212_dm_TOP2-4_04.JPG.dat	TOP2-4	YMR271C	0.98943	-0.01757
13	1	1425	20160212_dm_TOP2-4_04.JPG.dat	TOP2-4	YMR271C	0.94428	-0.06253
13	2	1382	20160212_dm_TOP2-4_04.JPG.dat	TOP2-4	YMR271C	1.00431	-0.00275
13	3	1161	20160212_dm_TOP2-4_04.JPG.dat	TOP2-4	YLR115W	0.92412	0.06559
13	4	1113	20160212_dm_TOP2-4_04.JPG.dat	TOP2-4	YLR115W	0.93789	0.0793
13	5	1360	20160212_dm_TOP2-4_04.JPG.dat	TOP2-4	YBR160W	1.14245	0.06512
13	6	1274	20160212_dm_TOP2-4_04.JPG.dat	TOP2-4	YBR160W	1.0698	-0.00722
13	7	1464	20160212_dm_TOP2-4_04.JPG.dat	TOP2-4	YFR028C	1.24177	0.19748
13	8	1235	20160212_dm_TOP2-4_04.JPG.dat	TOP2-4	YFR028C	1.02478	-0.0186
13	9	1497	20160212_dm_TOP2-4_04.JPG.dat	TOP2-4	YBL084C	1.20301	0.13554
13	10	1487	20160212_dm_TOP2-4_04.JPG.dat	TOP2-4	YBL084C	1.18116	0.11378
13	11	1042	20160212_dm_TOP2-4_04.JPG.dat	TOP2-4	YPR016C	0.84639	-0.20383
13	12	1194	20160212_dm_TOP2-4_04.JPG.dat	TOP2-4	YPR016C	0.99539	-0.05545
13	13	786	20160212_dm_TOP2-4_04.JPG.dat	TOP2-4	YDR416W	0.66851	-0.39942
13	14	735	20160212_dm_TOP2-4_04.JPG.dat	TOP2-4	YDR416W	#NUM!	#NUM!	status=JK
13	15	1378	20160212_dm_TOP2-4_04.JPG.dat	TOP2-4	YJR042W	1.03842	0.04522
13	16	1422	20160212_dm_TOP2-4_04.JPG.dat	TOP2-4	YJR042W	1.03062	0.03745
13	17	154	20160212_dm_TOP2-4_04.JPG.dat	TOP2-4	YNR010W	#NUM!	#NUM!	status=JK
13	18	0	20160212_dm_TOP2-4_04.JPG.dat	TOP2-4	YNR010W	0	0
13	19	923	20160212_dm_TOP2-4_04.JPG.dat	TOP2-4	YDL030W	0.69148	-0.2395
13	20	518	20160212_dm_TOP2-4_04.JPG.dat	TOP2-4	YDL030W	0.39074	-0.53899
13	21	1006	20160212_dm_TOP2-4_04.JPG.dat	TOP2-4	YDL126C	0.76461	-0.1688
13	22	796	20160212_dm_TOP2-4_04.JPG.dat	TOP2-4	YDL126C	0.61223	-0.32054
13	23	1782	20160212_dm_TOP2-4_04.JPG.dat	TOP2-4	YBR110W	1.38438	0.14025
13	24	1522	20160212_dm_TOP2-4_04.JPG.dat	TOP2-4	YBR110W	1.17031	-0.07292
13	25	1577	20160212_dm_TOP2-4_04.JPG.dat	TOP2-4	YBR160W	1.19724	0.11968
13	26	1527	20160212_dm_TOP2-4_04.JPG.dat	TOP2-4	YBR160W	1.16546	0.08804
13	27	1087	20160212_dm_TOP2-4_04.JPG.dat	TOP2-4	YOL021C	0.86691	-0.03602
13	28	1037	20160212_dm_TOP2-4_04.JPG.dat	TOP2-4	YOL021C	0.91314	0.01001
13	29	935	20160212_dm_TOP2-4_04.JPG.dat	TOP2-4	YJL025W	0.92472	-0.03376
13	30	938	20160212_dm_TOP2-4_04.JPG.dat	TOP2-4	YJL025W	0.92614	-0.03234
13	31	1271	20160212_dm_TOP2-4_04.JPG.dat	TOP2-4	YBR236C	1.16634	0.13228
13	32	1274	20160212_dm_TOP2-4_04.JPG.dat	TOP2-4	YBR236C	1.14565	0.11167
13	33	1174	20160212_dm_TOP2-4_04.JPG.dat	TOP2-4	YDR049W	1.12644	0.10603
13	34	760	20160212_dm_TOP2-4_04.JPG.dat	TOP2-4	YDR049W	0.75533	-0.26353
13	35	1061	20160212_dm_TOP2-4_04.JPG.dat	TOP2-4	YLR002C	1.03767	0.05636
13	36	1004	20160212_dm_TOP2-4_04.JPG.dat	TOP2-4	YLR002C	#NUM!	#NUM!	status=JK
13	37	1370	20160212_dm_TOP2-4_04.JPG.dat	TOP2-4	YHR020W	1.30429	0.19323
13	38	1183	20160212_dm_TOP2-4_04.JPG.dat	TOP2-4	YHR020W	#NUM!	#NUM!	status=JK
13	39	0	20160212_dm_TOP2-4_04.JPG.dat	TOP2-4	YKL145W	0	0
13	40	0	20160212_dm_TOP2-4_04.JPG.dat	TOP2-4	YKL145W	0	0
13	41	1149	20160212_dm_TOP2-4_04.JPG.dat	TOP2-4	YCL016C	1.16021	0.11354
13	42	1135	20160212_dm_TOP2-4_04.JPG.dat	TOP2-4	YCL016C	1.16167	0.115
13	43	620	20160212_dm_TOP2-4_04.JPG.dat	TOP2-4	YLR200W	#NUM!	#NUM!	status=JK
13	44	1118	20160212_dm_TOP2-4_04.JPG.dat	TOP2-4	YLR200W	1.13359	0.03915
13	45	1225	20160212_dm_TOP2-4_04.JPG.dat	TOP2-4	YJL074C	1.21472	0.0714
13	46	1221	20160212_dm_TOP2-4_04.JPG.dat	TOP2-4	YJL074C	1.10335	-0.03951
13	47	1304	20160212_dm_TOP2-4_04.JPG.dat	TOP2-4	YMR271C	1.01553	0.00842
13	48	1480	20160212_dm_TOP2-4_04.JPG.dat	TOP2-4	YMR271C	1.00093	-0.00612
14	1	1403	20160212_dm_TOP2-4_04.JPG.dat	TOP2-4	YMR271C	0.94261	-0.06419
14	2	1386	20160212_dm_TOP2-4_04.JPG.dat	TOP2-4	YMR271C	1.01784	0.01073
14	3	1174	20160212_dm_TOP2-4_04.JPG.dat	TOP2-4	YLR115W	0.94081	0.08221
14	4	1131	20160212_dm_TOP2-4_04.JPG.dat	TOP2-4	YLR115W	0.95638	0.09771
14	5	1192	20160212_dm_TOP2-4_04.JPG.dat	TOP2-4	YBR160W	1.00296	-0.07378
14	6	1309	20160212_dm_TOP2-4_04.JPG.dat	TOP2-4	YBR160W	1.09796	0.02082
14	7	1299	20160212_dm_TOP2-4_04.JPG.dat	TOP2-4	YFR028C	1.09708	0.0534
14	8	871	20160212_dm_TOP2-4_04.JPG.dat	TOP2-4	YFR028C	0.71835	-0.32375
14	9	1645	20160212_dm_TOP2-4_04.JPG.dat	TOP2-4	YBL084C	1.31543	0.24749
14	10	1570	20160212_dm_TOP2-4_04.JPG.dat	TOP2-4	YBL084C	1.24402	0.17638
14	11	1155	20160212_dm_TOP2-4_04.JPG.dat	TOP2-4	YPR016C	0.93877	-0.11183
14	12	1226	20160212_dm_TOP2-4_04.JPG.dat	TOP2-4	YPR016C	1.0261	-0.02486
14	13	805	20160212_dm_TOP2-4_04.JPG.dat	TOP2-4	YDR416W	0.68971	-0.37831
14	14	833	20160212_dm_TOP2-4_04.JPG.dat	TOP2-4	YDR416W	0.68544	-0.38256
14	15	1405	20160212_dm_TOP2-4_04.JPG.dat	TOP2-4	YJR042W	1.07259	0.07924
14	16	1450	20160212_dm_TOP2-4_04.JPG.dat	TOP2-4	YJR042W	1.06791	0.07458
14	17	0	20160212_dm_TOP2-4_04.JPG.dat	TOP2-4	YNR010W	0	0
14	18	0	20160212_dm_TOP2-4_04.JPG.dat	TOP2-4	YNR010W	0	0
14	19	690	20160212_dm_TOP2-4_04.JPG.dat	TOP2-4	YDL030W	0.52666	-0.40363
14	20	616	20160212_dm_TOP2-4_04.JPG.dat	TOP2-4	YDL030W	0.473	-0.45707
14	21	1433	20160212_dm_TOP2-4_04.JPG.dat	TOP2-4	YDL126C	1.10773	0.17289
14	22	962	20160212_dm_TOP2-4_04.JPG.dat	TOP2-4	YDL126C	0.75108	-0.18227
14	23	1591	20160212_dm_TOP2-4_04.JPG.dat	TOP2-4	YBR110W	1.25225	0.00867
14	24	0	20160212_dm_TOP2-4_04.JPG.dat	TOP2-4	YBR110W	#NUM!	#NUM!	status=JK
14	25	1498	20160212_dm_TOP2-4_04.JPG.dat	TOP2-4	YBR160W	1.15094	0.07358
14	26	1342	20160212_dm_TOP2-4_04.JPG.dat	TOP2-4	YBR160W	#NUM!	#NUM!	status=JK
14	27	1057	20160212_dm_TOP2-4_04.JPG.dat	TOP2-4	YOL021C	0.85524	-0.04765
14	28	1110	20160212_dm_TOP2-4_04.JPG.dat	TOP2-4	YOL021C	0.99267	0.08921
14	29	865	20160212_dm_TOP2-4_04.JPG.dat	TOP2-4	YJL025W	0.86988	-0.08836
14	30	967	20160212_dm_TOP2-4_04.JPG.dat	TOP2-4	YJL025W	0.97169	0.01301
14	31	950	20160212_dm_TOP2-4_04.JPG.dat	TOP2-4	YBR236C	#NUM!	#NUM!	status=JK
14	32	1222	20160212_dm_TOP2-4_04.JPG.dat	TOP2-4	YBR236C	1.11926	0.08539
14	33	1116	20160212_dm_TOP2-4_04.JPG.dat	TOP2-4	YDR049W	1.08953	0.06927
14	34	766	20160212_dm_TOP2-4_04.JPG.dat	TOP2-4	YDR049W	0.77303	-0.2459
14	35	1043	20160212_dm_TOP2-4_04.JPG.dat	TOP2-4	YLR002C	1.03506	0.05377
14	36	1052	20160212_dm_TOP2-4_04.JPG.dat	TOP2-4	YLR002C	1.01552	0.03431
14	37	1297	20160212_dm_TOP2-4_04.JPG.dat	TOP2-4	YHR020W	1.25097	0.14013
14	38	1334	20160212_dm_TOP2-4_04.JPG.dat	TOP2-4	YHR020W	1.30005	0.18901
14	39	0	20160212_dm_TOP2-4_04.JPG.dat	TOP2-4	YKL145W	0	0
14	40	722	20160212_dm_TOP2-4_04.JPG.dat	TOP2-4	YKL145W	#NUM!	#NUM!	status=JK
14	41	1136	20160212_dm_TOP2-4_04.JPG.dat	TOP2-4	YCL016C	1.16906	0.12235
14	42	1218	20160212_dm_TOP2-4_04.JPG.dat	TOP2-4	YCL016C	#NUM!	#NUM!	status=JK
14	43	1255	20160212_dm_TOP2-4_04.JPG.dat	TOP2-4	YLR200W	1.31442	0.21922
14	44	1087	20160212_dm_TOP2-4_04.JPG.dat	TOP2-4	YLR200W	1.12468	0.03028
14	45	1195	20160212_dm_TOP2-4_04.JPG.dat	TOP2-4	YJL074C	1.20857	0.06527
14	46	1232	20160212_dm_TOP2-4_04.JPG.dat	TOP2-4	YJL074C	1.13565	-0.00734
14	47	1243	20160212_dm_TOP2-4_04.JPG.dat	TOP2-4	YMR271C	0.98738	-0.01961
14	48	1437	20160212_dm_TOP2-4_04.JPG.dat	TOP2-4	YMR271C	0.99074	-0.01626
15	1	1454	20160212_dm_TOP2-4_04.JPG.dat	TOP2-4	YMR271C	0.94661	-0.06021
15	2	1397	20160212_dm_TOP2-4_04.JPG.dat	TOP2-4	YMR271C	0.9922	-0.01481
15	3	1283	20160212_dm_TOP2-4_04.JPG.dat	TOP2-4	YER022W	0.99209	-0.06527
15	4	1315	20160212_dm_TOP2-4_04.JPG.dat	TOP2-4	YER022W	1.07136	0.01367
15	5	1512	20160212_dm_TOP2-4_04.JPG.dat	TOP2-4	YIR010W	1.22484	0.10113
15	6	1423	20160212_dm_TOP2-4_04.JPG.dat	TOP2-4	YIR010W	1.14747	0.02408
15	7	754	20160212_dm_TOP2-4_04.JPG.dat	TOP2-4	YML098W	#NUM!	#NUM!	status=JK
15	8	1126	20160212_dm_TOP2-4_04.JPG.dat	TOP2-4	YML098W	0.89015	0.01646
15	9	1471	20160212_dm_TOP2-4_04.JPG.dat	TOP2-4	YDL007W	1.12849	-0.00993
15	10	1535	20160212_dm_TOP2-4_04.JPG.dat	TOP2-4	YDL007W	1.16815	0.02956
15	11	0	20160212_dm_TOP2-4_04.JPG.dat	TOP2-4	YMR308C	0	0
15	12	0	20160212_dm_TOP2-4_04.JPG.dat	TOP2-4	YMR308C	0	0
15	13	1481	20160212_dm_TOP2-4_04.JPG.dat	TOP2-4	YNR035C	1.22418	0.09847
15	14	1544	20160212_dm_TOP2-4_04.JPG.dat	TOP2-4	YNR035C	1.22727	0.10155
15	15	1488	20160212_dm_TOP2-4_04.JPG.dat	TOP2-4	YPR103W	1.09968	-0.01781
15	16	1583	20160212_dm_TOP2-4_04.JPG.dat	TOP2-4	YPR103W	1.13118	0.01356
15	17	1355	20160212_dm_TOP2-4_04.JPG.dat	TOP2-4	YCR093W	0.98391	-0.04822
15	18	1398	20160212_dm_TOP2-4_04.JPG.dat	TOP2-4	YCR093W	1.04176	0.0094
15	19	1765	20160212_dm_TOP2-4_04.JPG.dat	TOP2-4	YOR370C	#NUM!	#NUM!	status=BG
15	20	1731	20160212_dm_TOP2-4_04.JPG.dat	TOP2-4	YOR370C	#NUM!	#NUM!	status=BG
15	21	1591	20160212_dm_TOP2-4_04.JPG.dat	TOP2-4	YDR088C	#NUM!	#NUM!	status=BG
15	22	1700	20160212_dm_TOP2-4_04.JPG.dat	TOP2-4	YDR088C	#NUM!	#NUM!	status=BG
15	23	1747	20160212_dm_TOP2-4_04.JPG.dat	TOP2-4	YDR052C	1.33308	0.22543
15	24	1650	20160212_dm_TOP2-4_04.JPG.dat	TOP2-4	YDR052C	1.2429	0.13563
15	25	1617	20160212_dm_TOP2-4_04.JPG.dat	TOP2-4	YBR004C	1.2042	0.11257
15	26	1540	20160212_dm_TOP2-4_04.JPG.dat	TOP2-4	YBR004C	1.15568	0.06425
15	27	1287	20160212_dm_TOP2-4_04.JPG.dat	TOP2-4	YAL001C	1.01194	0.00174
15	28	1216	20160212_dm_TOP2-4_04.JPG.dat	TOP2-4	YAL001C	1.05739	0.04699
15	29	304	20160212_dm_TOP2-4_04.JPG.dat	TOP2-4	YGL097W	0.29717	-0.00353
15	30	251	20160212_dm_TOP2-4_04.JPG.dat	TOP2-4	YGL097W	0.24509	-0.05538
15	31	1064	20160212_dm_TOP2-4_04.JPG.dat	TOP2-4	YMR296C	0.96717	0.22683
15	32	620	20160212_dm_TOP2-4_04.JPG.dat	TOP2-4	YMR296C	0.552	-0.1866
15	33	761	20160212_dm_TOP2-4_04.JPG.dat	TOP2-4	YLR115W	0.72047	-0.13721
15	34	1130	20160212_dm_TOP2-4_04.JPG.dat	TOP2-4	YLR115W	1.10222	0.24294
15	35	1119	20160212_dm_TOP2-4_04.JPG.dat	TOP2-4	YDL190C	1.07022	0.11127
15	36	1073	20160212_dm_TOP2-4_04.JPG.dat	TOP2-4	YDL190C	0.995	0.03636
15	37	667	20160212_dm_TOP2-4_04.JPG.dat	TOP2-4	YDL105W	0.6167	-0.29996
15	38	987	20160212_dm_TOP2-4_04.JPG.dat	TOP2-4	YDL105W	0.92184	0.0039
15	39	1193	20160212_dm_TOP2-4_04.JPG.dat	TOP2-4	YMR168C	1.12682	0.1714
15	40	0	20160212_dm_TOP2-4_04.JPG.dat	TOP2-4	YMR168C	0	-0.9507
15	41	0	20160212_dm_TOP2-4_04.JPG.dat	TOP2-4	YAL041W	0	-0.86668
15	42	0	20160212_dm_TOP2-4_04.JPG.dat	TOP2-4	YAL041W	0	-0.86668
15	43	909	20160212_dm_TOP2-4_04.JPG.dat	TOP2-4	YGR006W	0.91996	0.50173
15	44	0	20160212_dm_TOP2-4_04.JPG.dat	TOP2-4	YGR006W	0	-0.41438
15	45	1012	20160212_dm_TOP2-4_04.JPG.dat	TOP2-4	YFL034C-B	0.99213	0.1711
15	46	939	20160212_dm_TOP2-4_04.JPG.dat	TOP2-4	YFL034C-B	0.84045	0.02006
15	47	1392	20160212_dm_TOP2-4_04.JPG.dat	TOP2-4	YMR271C	#NUM!	#NUM!	status=JK
15	48	1483	20160212_dm_TOP2-4_04.JPG.dat	TOP2-4	YMR271C	0.99351	-0.0135
16	1	1452	20160212_dm_TOP2-4_04.JPG.dat	TOP2-4	YMR271C	0.92284	-0.08388
16	2	1451	20160212_dm_TOP2-4_04.JPG.dat	TOP2-4	YMR271C	1.00506	-0.002
16	3	1355	20160212_dm_TOP2-4_04.JPG.dat	TOP2-4	YER022W	1.02067	-0.03681
16	4	1340	20160212_dm_TOP2-4_04.JPG.dat	TOP2-4	YER022W	1.06313	0.00547
16	5	1590	20160212_dm_TOP2-4_04.JPG.dat	TOP2-4	YIR010W	1.25387	0.13003
16	6	1526	20160212_dm_TOP2-4_04.JPG.dat	TOP2-4	YIR010W	1.19685	0.07326
16	7	1049	20160212_dm_TOP2-4_04.JPG.dat	TOP2-4	YML098W	0.82536	-0.04806
16	8	1055	20160212_dm_TOP2-4_04.JPG.dat	TOP2-4	YML098W	0.80897	-0.06438
16	9	1548	20160212_dm_TOP2-4_04.JPG.dat	TOP2-4	YDL007W	1.15238	0.01386
16	10	1489	20160212_dm_TOP2-4_04.JPG.dat	TOP2-4	YDL007W	1.10053	-0.03778
16	11	0	20160212_dm_TOP2-4_04.JPG.dat	TOP2-4	YMR308C	0	0
16	12	0	20160212_dm_TOP2-4_04.JPG.dat	TOP2-4	YMR308C	0	0
16	13	1568	20160212_dm_TOP2-4_04.JPG.dat	TOP2-4	YNR035C	1.25981	0.13395
16	14	1549	20160212_dm_TOP2-4_04.JPG.dat	TOP2-4	YNR035C	1.19789	0.0723
16	15	1546	20160212_dm_TOP2-4_04.JPG.dat	TOP2-4	YPR103W	1.11284	-0.00471
16	16	1370	20160212_dm_TOP2-4_04.JPG.dat	TOP2-4	YPR103W	#NUM!	#NUM!	status=JK
16	17	1314	20160212_dm_TOP2-4_04.JPG.dat	TOP2-4	YCR093W	0.93199	-0.09992
16	18	1423	20160212_dm_TOP2-4_04.JPG.dat	TOP2-4	YCR093W	1.03671	0.00437
16	19	1610	20160212_dm_TOP2-4_04.JPG.dat	TOP2-4	YOR370C	#NUM!	#NUM!	status=BG
16	20	1703	20160212_dm_TOP2-4_04.JPG.dat	TOP2-4	YOR370C	#NUM!	#NUM!	status=BG
16	21	1708	20160212_dm_TOP2-4_04.JPG.dat	TOP2-4	YDR088C	#NUM!	#NUM!	status=BG
16	22	2216	20160212_dm_TOP2-4_04.JPG.dat	TOP2-4	YDR088C	#NUM!	#NUM!	status=BG
16	23	1764	20160212_dm_TOP2-4_04.JPG.dat	TOP2-4	YDR052C	1.31408	0.20651
16	24	1409	20160212_dm_TOP2-4_04.JPG.dat	TOP2-4	YDR052C	#NUM!	#NUM!	status=JK
16	25	1494	20160212_dm_TOP2-4_04.JPG.dat	TOP2-4	YBR004C	1.08582	-0.00532
16	26	1379	20160212_dm_TOP2-4_04.JPG.dat	TOP2-4	YBR004C	1.01045	-0.08037
16	27	1486	20160212_dm_TOP2-4_04.JPG.dat	TOP2-4	YAL001C	1.14128	0.13053
16	28	1236	20160212_dm_TOP2-4_04.JPG.dat	TOP2-4	YAL001C	1.0496	0.03923
16	29	119	20160212_dm_TOP2-4_04.JPG.dat	TOP2-4	YGL097W	0.1134	-0.18652
16	30	0	20160212_dm_TOP2-4_04.JPG.dat	TOP2-4	YGL097W	0	-0.29945
16	31	430	20160212_dm_TOP2-4_04.JPG.dat	TOP2-4	YMR296C	0.38033	-0.35755
16	32	925	20160212_dm_TOP2-4_04.JPG.dat	TOP2-4	YMR296C	0.7997	0.06006
16	33	967	20160212_dm_TOP2-4_04.JPG.dat	TOP2-4	YLR115W	0.88659	0.02822
16	34	1166	20160212_dm_TOP2-4_04.JPG.dat	TOP2-4	YLR115W	1.09725	0.23799
16	35	1122	20160212_dm_TOP2-4_04.JPG.dat	TOP2-4	YDL190C	1.03225	0.07346
16	36	1103	20160212_dm_TOP2-4_04.JPG.dat	TOP2-4	YDL190C	0.98107	0.0225
16	37	832	20160212_dm_TOP2-4_04.JPG.dat	TOP2-4	YDL105W	0.73637	-0.18079
16	38	989	20160212_dm_TOP2-4_04.JPG.dat	TOP2-4	YDL105W	0.88432	-0.03347
16	39	0	20160212_dm_TOP2-4_04.JPG.dat	TOP2-4	YMR168C	0	-0.9507
16	40	996	20160212_dm_TOP2-4_04.JPG.dat	TOP2-4	YMR168C	0.9287	-0.0259
16	41	0	20160212_dm_TOP2-4_04.JPG.dat	TOP2-4	YAL041W	0	-0.86668
16	42	0	20160212_dm_TOP2-4_04.JPG.dat	TOP2-4	YAL041W	0	-0.86668
16	43	0	20160212_dm_TOP2-4_04.JPG.dat	TOP2-4	YGR006W	0	-0.41438
16	44	904	20160212_dm_TOP2-4_04.JPG.dat	TOP2-4	YGR006W	0.8775	0.45944
16	45	991	20160212_dm_TOP2-4_04.JPG.dat	TOP2-4	YFL034C-B	0.94424	0.12342
16	46	965	20160212_dm_TOP2-4_04.JPG.dat	TOP2-4	YFL034C-B	0.84125	0.02086
16	47	1313	20160212_dm_TOP2-4_04.JPG.dat	TOP2-4	YMR271C	0.98892	-0.01808
16	48	1478	20160212_dm_TOP2-4_04.JPG.dat	TOP2-4	YMR271C	0.96613	-0.04077
17	1	1446	20160212_dm_TOP2-4_04.JPG.dat	TOP2-4	YMR271C	0.89762	-0.10899
17	2	1439	20160212_dm_TOP2-4_04.JPG.dat	TOP2-4	YMR271C	0.97314	-0.03379
17	3	1453	20160212_dm_TOP2-4_04.JPG.dat	TOP2-4	YDR228C	1.06872	0.00337
17	4	1461	20160212_dm_TOP2-4_04.JPG.dat	TOP2-4	YDR228C	1.1319	0.06629
17	5	0	20160212_dm_TOP2-4_04.JPG.dat	TOP2-4	YER133W	0	-0.90839
17	6	0	20160212_dm_TOP2-4_04.JPG.dat	TOP2-4	YER133W	0	-0.90839
17	7	1653	20160212_dm_TOP2-4_04.JPG.dat	TOP2-4	YMR013C	1.26929	0.08117
17	8	1523	20160212_dm_TOP2-4_04.JPG.dat	TOP2-4	YMR013C	1.14015	-0.04743
17	9	1367	20160212_dm_TOP2-4_04.JPG.dat	TOP2-4	YIL022W	0.99285	-0.17984
17	10	1532	20160212_dm_TOP2-4_04.JPG.dat	TOP2-4	YIL022W	1.10437	-0.06879
17	11	53	20160212_dm_TOP2-4_04.JPG.dat	TOP2-4	YOR174W	0.03928	0.03912
17	12	0	20160212_dm_TOP2-4_04.JPG.dat	TOP2-4	YOR174W	0	0
17	13	1564	20160212_dm_TOP2-4_04.JPG.dat	TOP2-4	YBR060C	1.22667	0.06471
17	14	1532	20160212_dm_TOP2-4_04.JPG.dat	TOP2-4	YBR060C	#NUM!	#NUM!	status=JK
17	15	741	20160212_dm_TOP2-4_04.JPG.dat	TOP2-4	YDR062W	0.52121	0.02745
17	16	1790	20160212_dm_TOP2-4_04.JPG.dat	TOP2-4	YDR062W	1.22058	0.7239
17	17	1464	20160212_dm_TOP2-4_04.JPG.dat	TOP2-4	YBL097W	1.015	-0.0127
17	18	1458	20160212_dm_TOP2-4_04.JPG.dat	TOP2-4	YBL097W	1.03926	0.01146
17	19	1520	20160212_dm_TOP2-4_04.JPG.dat	TOP2-4	YDR463W	1.08124	0.10759
17	20	1450	20160212_dm_TOP2-4_04.JPG.dat	TOP2-4	YDR463W	1.03757	0.0641
17	21	1314	20160212_dm_TOP2-4_04.JPG.dat	TOP2-4	YML032C	0.94516	0.11059
17	22	1270	20160212_dm_TOP2-4_04.JPG.dat	TOP2-4	YML032C	0.91952	0.08506
17	23	510	20160212_dm_TOP2-4_04.JPG.dat	TOP2-4	YGR218W	0.37104	-0.29097
17	24	1135	20160212_dm_TOP2-4_04.JPG.dat	TOP2-4	YGR218W	0.81432	0.15044
17	25	1326	20160212_dm_TOP2-4_04.JPG.dat	TOP2-4	YDR016C	0.941	-0.07487
17	26	1271	20160212_dm_TOP2-4_04.JPG.dat	TOP2-4	YDR016C	0.90944	-0.1063
17	27	1153	20160212_dm_TOP2-4_04.JPG.dat	TOP2-4	YNL001W	#NUM!	#NUM!	status=JK
17	28	1346	20160212_dm_TOP2-4_04.JPG.dat	TOP2-4	YNL001W	1.11187	0.12965
17	29	805	20160212_dm_TOP2-4_04.JPG.dat	TOP2-4	YMR227C	0.7449	-0.01585
17	30	708	20160212_dm_TOP2-4_04.JPG.dat	TOP2-4	YMR227C	0.65274	-0.10762
17	31	1675	20160212_dm_TOP2-4_04.JPG.dat	TOP2-4	YOL135C	#NUM!	#NUM!	status=JK
17	32	922	20160212_dm_TOP2-4_04.JPG.dat	TOP2-4	YOL135C	0.76772	-0.158
17	33	480	20160212_dm_TOP2-4_04.JPG.dat	TOP2-4	YNL153C	0.42198	-0.42238
17	34	675	20160212_dm_TOP2-4_04.JPG.dat	TOP2-4	YNL153C	0.60693	-0.23821
17	35	1388	20160212_dm_TOP2-4_04.JPG.dat	TOP2-4	YBL034C	1.21643	0.17111
17	36	1405	20160212_dm_TOP2-4_04.JPG.dat	TOP2-4	YBL034C	1.18978	0.14457
17	37	1302	20160212_dm_TOP2-4_04.JPG.dat	TOP2-4	YGR075C	1.09794	-0.03573
17	38	1464	20160212_dm_TOP2-4_04.JPG.dat	TOP2-4	YGR075C	1.24695	0.11265
17	39	1104	20160212_dm_TOP2-4_04.JPG.dat	TOP2-4	YAL041W	0.95358	0.08291
17	40	1518	20160212_dm_TOP2-4_04.JPG.dat	TOP2-4	YAL041W	1.35133	0.47899
17	41	0	20160212_dm_TOP2-4_04.JPG.dat	TOP2-4	YLR459W	0	0
17	42	0	20160212_dm_TOP2-4_04.JPG.dat	TOP2-4	YLR459W	0	0
17	43	1269	20160212_dm_TOP2-4_04.JPG.dat	TOP2-4	YIL144W	1.1925	0.02597
17	44	1276	20160212_dm_TOP2-4_04.JPG.dat	TOP2-4	YIL144W	1.19247	0.02594
17	45	684	20160212_dm_TOP2-4_04.JPG.dat	TOP2-4	YDR182W	0.62899	-0.49764
17	46	0	20160212_dm_TOP2-4_04.JPG.dat	TOP2-4	YDR182W	0	-1.12399
17	47	1356	20160212_dm_TOP2-4_04.JPG.dat	TOP2-4	YMR271C	0.99002	-0.01698
17	48	1469	20160212_dm_TOP2-4_04.JPG.dat	TOP2-4	YMR271C	0.93227	-0.07449
18	1	1429	20160212_dm_TOP2-4_04.JPG.dat	TOP2-4	YMR271C	0.90707	-0.09958
18	2	1498	20160212_dm_TOP2-4_04.JPG.dat	TOP2-4	YMR271C	1.03627	0.02908
18	3	1435	20160212_dm_TOP2-4_04.JPG.dat	TOP2-4	YDR228C	1.08093	0.01553
18	4	1492	20160212_dm_TOP2-4_04.JPG.dat	TOP2-4	YDR228C	1.18522	0.11938
18	5	0	20160212_dm_TOP2-4_04.JPG.dat	TOP2-4	YER133W	0	-0.90839
18	6	645	20160212_dm_TOP2-4_04.JPG.dat	TOP2-4	YER133W	#NUM!	#NUM!	status=JK
18	7	1580	20160212_dm_TOP2-4_04.JPG.dat	TOP2-4	YMR013C	1.24696	0.05893
18	8	1583	20160212_dm_TOP2-4_04.JPG.dat	TOP2-4	YMR013C	1.22065	0.03273
18	9	1549	20160212_dm_TOP2-4_04.JPG.dat	TOP2-4	YIL022W	1.16136	-0.01204
18	10	1391	20160212_dm_TOP2-4_04.JPG.dat	TOP2-4	YIL022W	1.03707	-0.1358
18	11	0	20160212_dm_TOP2-4_04.JPG.dat	TOP2-4	YOR174W	0	0
18	12	231	20160212_dm_TOP2-4_04.JPG.dat	TOP2-4	YOR174W	#NUM!	#NUM!	status=JK
18	13	1520	20160212_dm_TOP2-4_04.JPG.dat	TOP2-4	YBR060C	1.23276	0.07078
18	14	1576	20160212_dm_TOP2-4_04.JPG.dat	TOP2-4	YBR060C	1.22959	0.06762
18	15	206	20160212_dm_TOP2-4_04.JPG.dat	TOP2-4	YDR062W	0.14971	-0.34249
18	16	457	20160212_dm_TOP2-4_04.JPG.dat	TOP2-4	YDR062W	0.32189	-0.17103
18	17	1429	20160212_dm_TOP2-4_04.JPG.dat	TOP2-4	YBL097W	1.02152	-0.0062
18	18	1453	20160212_dm_TOP2-4_04.JPG.dat	TOP2-4	YBL097W	1.06581	0.0379
18	19	1424	20160212_dm_TOP2-4_04.JPG.dat	TOP2-4	YDR463W	1.04075	0.06727
18	20	1499	20160212_dm_TOP2-4_04.JPG.dat	TOP2-4	YDR463W	1.10143	0.1277
18	21	1303	20160212_dm_TOP2-4_04.JPG.dat	TOP2-4	YML032C	0.9627	0.12806
18	22	1264	20160212_dm_TOP2-4_04.JPG.dat	TOP2-4	YML032C	0.94034	0.10579
18	23	0	20160212_dm_TOP2-4_04.JPG.dat	TOP2-4	YGR218W	0	-0.66046
18	24	1444	20160212_dm_TOP2-4_04.JPG.dat	TOP2-4	YGR218W	1.06341	0.39849
18	25	1446	20160212_dm_TOP2-4_04.JPG.dat	TOP2-4	YDR016C	1.05278	0.03644
18	26	1385	20160212_dm_TOP2-4_04.JPG.dat	TOP2-4	YDR016C	1.01633	0.00014
18	27	1396	20160212_dm_TOP2-4_04.JPG.dat	TOP2-4	YNL001W	1.06969	0.08764
18	28	1292	20160212_dm_TOP2-4_04.JPG.dat	TOP2-4	YNL001W	1.08868	0.10656
18	29	776	20160212_dm_TOP2-4_04.JPG.dat	TOP2-4	YMR227C	0.72899	-0.03169
18	30	609	20160212_dm_TOP2-4_04.JPG.dat	TOP2-4	YMR227C	0.56694	-0.19306
18	31	842	20160212_dm_TOP2-4_04.JPG.dat	TOP2-4	YOL135C	0.72354	-0.20199
18	32	925	20160212_dm_TOP2-4_04.JPG.dat	TOP2-4	YOL135C	0.77159	-0.15415
18	33	314	20160212_dm_TOP2-4_04.JPG.dat	TOP2-4	YNL153C	0.27561	-0.56814
18	34	994	20160212_dm_TOP2-4_04.JPG.dat	TOP2-4	YNL153C	0.89003	0.0437
18	35	1044	20160212_dm_TOP2-4_04.JPG.dat	TOP2-4	YBL034C	0.90879	-0.13524
18	36	1161	20160212_dm_TOP2-4_04.JPG.dat	TOP2-4	YBL034C	0.97656	-0.06776
18	37	1245	20160212_dm_TOP2-4_04.JPG.dat	TOP2-4	YGR075C	1.0446	-0.08885
18	38	1488	20160212_dm_TOP2-4_04.JPG.dat	TOP2-4	YGR075C	1.26263	0.12826
18	39	1319	20160212_dm_TOP2-4_04.JPG.dat	TOP2-4	YAL041W	1.13719	0.26575
18	40	1320	20160212_dm_TOP2-4_04.JPG.dat	TOP2-4	YAL041W	1.17452	0.30292
18	41	0	20160212_dm_TOP2-4_04.JPG.dat	TOP2-4	YLR459W	0	0
18	42	0	20160212_dm_TOP2-4_04.JPG.dat	TOP2-4	YLR459W	0	0
18	43	1254	20160212_dm_TOP2-4_04.JPG.dat	TOP2-4	YIL144W	1.18106	0.01458
18	44	1174	20160212_dm_TOP2-4_04.JPG.dat	TOP2-4	YIL144W	#NUM!	#NUM!	status=JK
18	45	854	20160212_dm_TOP2-4_04.JPG.dat	TOP2-4	YDR182W	0.79096	-0.33635
18	46	610	20160212_dm_TOP2-4_04.JPG.dat	TOP2-4	YDR182W	0.51885	-0.60732
18	47	1378	20160212_dm_TOP2-4_04.JPG.dat	TOP2-4	YMR271C	1.01668	0.00956
18	48	1481	20160212_dm_TOP2-4_04.JPG.dat	TOP2-4	YMR271C	0.95072	-0.05612
19	1	1289	20160212_dm_TOP2-4_04.JPG.dat	TOP2-4	YMR271C	0.87223	-0.13427
19	2	1403	20160212_dm_TOP2-4_04.JPG.dat	TOP2-4	YMR271C	1.03628	0.02909
19	3	1333	20160212_dm_TOP2-4_04.JPG.dat	TOP2-4	YNL247W	1.07456	0.07885
19	4	1332	20160212_dm_TOP2-4_04.JPG.dat	TOP2-4	YNL247W	1.13499	0.13903
19	5	0	20160212_dm_TOP2-4_04.JPG.dat	TOP2-4	YPL252C	0	0
19	6	0	20160212_dm_TOP2-4_04.JPG.dat	TOP2-4	YPL252C	0	0
19	7	1391	20160212_dm_TOP2-4_04.JPG.dat	TOP2-4	YLR215C	1.1859	-0.06593
19	8	0	20160212_dm_TOP2-4_04.JPG.dat	TOP2-4	YLR215C	#NUM!	#NUM!	status=JK
19	9	0	20160212_dm_TOP2-4_04.JPG.dat	TOP2-4	YOR046C	0	0
19	10	504	20160212_dm_TOP2-4_04.JPG.dat	TOP2-4	YOR046C	#NUM!	#NUM!	status=JK
19	11	1313	20160212_dm_TOP2-4_04.JPG.dat	TOP2-4	YNL153C	1.09889	0.25168
19	12	1332	20160212_dm_TOP2-4_04.JPG.dat	TOP2-4	YNL153C	1.15005	0.30264
19	13	1027	20160212_dm_TOP2-4_04.JPG.dat	TOP2-4	YOL081W	0.90839	-0.0708
19	14	1256	20160212_dm_TOP2-4_04.JPG.dat	TOP2-4	YOL081W	1.06761	0.08775
19	15	1352	20160212_dm_TOP2-4_04.JPG.dat	TOP2-4	YML114C	1.07122	-0.04235
19	16	1393	20160212_dm_TOP2-4_04.JPG.dat	TOP2-4	YML114C	1.06941	-0.04415
19	17	1335	20160212_dm_TOP2-4_04.JPG.dat	TOP2-4	YFL039C	1.03849	0.18921
19	18	1449	20160212_dm_TOP2-4_04.JPG.dat	TOP2-4	YFL039C	1.15394	0.30418
19	19	1393	20160212_dm_TOP2-4_04.JPG.dat	TOP2-4	YAL002W	1.10303	0.02554
19	20	1290	20160212_dm_TOP2-4_04.JPG.dat	TOP2-4	YAL002W	1.02562	-0.05155
19	21	1374	20160212_dm_TOP2-4_04.JPG.dat	TOP2-4	YDR315C	1.09734	-0.03792
19	22	1573	20160212_dm_TOP2-4_04.JPG.dat	TOP2-4	YDR315C	1.26432	0.12837
19	23	1549	20160212_dm_TOP2-4_04.JPG.dat	TOP2-4	YGL163C	1.25022	0.255
19	24	1488	20160212_dm_TOP2-4_04.JPG.dat	TOP2-4	YGL163C	1.18088	0.18595
19	25	1471	20160212_dm_TOP2-4_04.JPG.dat	TOP2-4	YLR089C	1.15196	0.24304
19	26	880	20160212_dm_TOP2-4_04.JPG.dat	TOP2-4	YLR089C	#NUM!	#NUM!	status=JK
19	27	1022	20160212_dm_TOP2-4_04.JPG.dat	TOP2-4	YLR222C	0.83882	-0.01981
19	28	775	20160212_dm_TOP2-4_04.JPG.dat	TOP2-4	YLR222C	0.69669	-0.16135
19	29	1024	20160212_dm_TOP2-4_04.JPG.dat	TOP2-4	YDL097C	1.02009	-0.14648
19	30	884	20160212_dm_TOP2-4_04.JPG.dat	TOP2-4	YDL097C	0.86762	-0.2983
19	31	1352	20160212_dm_TOP2-4_04.JPG.dat	TOP2-4	YJR076C	1.21848	0.22486
19	32	932	20160212_dm_TOP2-4_04.JPG.dat	TOP2-4	YJR076C	0.81142	-0.18049
19	33	1376	20160212_dm_TOP2-4_04.JPG.dat	TOP2-4	YKL052C	1.2566	0.10048
19	34	853	20160212_dm_TOP2-4_04.JPG.dat	TOP2-4	YKL052C	#NUM!	#NUM!	status=JK
19	35	1286	20160212_dm_TOP2-4_04.JPG.dat	TOP2-4	YCR077C	1.15856	0.12041
19	36	901	20160212_dm_TOP2-4_04.JPG.dat	TOP2-4	YCR077C	0.78341	-0.25317
19	37	1160	20160212_dm_TOP2-4_04.JPG.dat	TOP2-4	YFR032C-A	1.00689	0.03352
19	38	1148	20160212_dm_TOP2-4_04.JPG.dat	TOP2-4	YFR032C-A	1.00848	0.03511
19	39	912	20160212_dm_TOP2-4_04.JPG.dat	TOP2-4	YFL034C-B	0.81488	-0.0054
19	40	1155	20160212_dm_TOP2-4_04.JPG.dat	TOP2-4	YFL034C-B	1.06606	0.24472
19	41	996	20160212_dm_TOP2-4_04.JPG.dat	TOP2-4	YKR037C	0.9435	-0.03814
19	42	1018	20160212_dm_TOP2-4_04.JPG.dat	TOP2-4	YKR037C	0.98877	0.00694
19	43	1044	20160212_dm_TOP2-4_04.JPG.dat	TOP2-4	YER083C	1.02199	0.38512
19	44	0	20160212_dm_TOP2-4_04.JPG.dat	TOP2-4	YER083C	0	-0.63259
19	45	1138	20160212_dm_TOP2-4_04.JPG.dat	TOP2-4	YLL003W	1.10144	0.07446
19	46	633	20160212_dm_TOP2-4_04.JPG.dat	TOP2-4	YLL003W	0.56393	-0.4608
19	47	1406	20160212_dm_TOP2-4_04.JPG.dat	TOP2-4	YMR271C	1.08913	0.08172
19	48	1448	20160212_dm_TOP2-4_04.JPG.dat	TOP2-4	YMR271C	0.97746	-0.02949
20	1	1338	20160212_dm_TOP2-4_04.JPG.dat	TOP2-4	YMR271C	0.89293	-0.11366
20	2	1319	20160212_dm_TOP2-4_04.JPG.dat	TOP2-4	YMR271C	0.9634	-0.04349
20	3	1305	20160212_dm_TOP2-4_04.JPG.dat	TOP2-4	YNL247W	1.04351	0.04793
20	4	1371	20160212_dm_TOP2-4_04.JPG.dat	TOP2-4	YNL247W	1.16208	0.166
20	5	0	20160212_dm_TOP2-4_04.JPG.dat	TOP2-4	YPL252C	0	0
20	6	0	20160212_dm_TOP2-4_04.JPG.dat	TOP2-4	YPL252C	0	0
20	7	1571	20160212_dm_TOP2-4_04.JPG.dat	TOP2-4	YLR215C	1.34588	0.09338
20	8	1105	20160212_dm_TOP2-4_04.JPG.dat	TOP2-4	YLR215C	0.93112	-0.31965
20	9	0	20160212_dm_TOP2-4_04.JPG.dat	TOP2-4	YOR046C	0	0
20	10	0	20160212_dm_TOP2-4_04.JPG.dat	TOP2-4	YOR046C	0	0
20	11	1250	20160212_dm_TOP2-4_04.JPG.dat	TOP2-4	YNL153C	1.05711	0.21008
20	12	1131	20160212_dm_TOP2-4_04.JPG.dat	TOP2-4	YNL153C	0.98649	0.13976
20	13	1089	20160212_dm_TOP2-4_04.JPG.dat	TOP2-4	YOL081W	0.97289	-0.00657
20	14	916	20160212_dm_TOP2-4_04.JPG.dat	TOP2-4	YOL081W	0.78599	-0.19269
20	15	1354	20160212_dm_TOP2-4_04.JPG.dat	TOP2-4	YML114C	1.08286	-0.03076
20	16	1330	20160212_dm_TOP2-4_04.JPG.dat	TOP2-4	YML114C	#NUM!	#NUM!	status=JK
20	17	953	20160212_dm_TOP2-4_04.JPG.dat	TOP2-4	YFL039C	0.74773	-0.10032
20	18	852	20160212_dm_TOP2-4_04.JPG.dat	TOP2-4	YFL039C	0.68367	-0.16411
20	19	1245	20160212_dm_TOP2-4_04.JPG.dat	TOP2-4	YAL002W	0.99282	-0.08421
20	20	1335	20160212_dm_TOP2-4_04.JPG.dat	TOP2-4	YAL002W	1.06827	-0.00907
20	21	1478	20160212_dm_TOP2-4_04.JPG.dat	TOP2-4	YDR315C	1.18699	0.05136
20	22	1502	20160212_dm_TOP2-4_04.JPG.dat	TOP2-4	YDR315C	1.21365	0.07791
20	23	1357	20160212_dm_TOP2-4_04.JPG.dat	TOP2-4	YGL163C	1.1011	0.1065
20	24	1497	20160212_dm_TOP2-4_04.JPG.dat	TOP2-4	YGL163C	1.19268	0.1977
20	25	1550	20160212_dm_TOP2-4_04.JPG.dat	TOP2-4	YLR089C	1.21657	0.30738
20	26	1391	20160212_dm_TOP2-4_04.JPG.dat	TOP2-4	YLR089C	1.09408	0.18541
20	27	701	20160212_dm_TOP2-4_04.JPG.dat	TOP2-4	YLR222C	0.57307	-0.28445
20	28	690	20160212_dm_TOP2-4_04.JPG.dat	TOP2-4	YLR222C	0.6164	-0.24131
20	29	1254	20160212_dm_TOP2-4_04.JPG.dat	TOP2-4	YDL097C	1.23354	0.06608
20	30	1040	20160212_dm_TOP2-4_04.JPG.dat	TOP2-4	YDL097C	1.0024	-0.16408
20	31	1200	20160212_dm_TOP2-4_04.JPG.dat	TOP2-4	YJR076C	1.05624	0.06329
20	32	1636	20160212_dm_TOP2-4_04.JPG.dat	TOP2-4	YJR076C	1.38422	0.3899
20	33	1406	20160212_dm_TOP2-4_04.JPG.dat	TOP2-4	YKL052C	1.24319	0.08712
20	34	1350	20160212_dm_TOP2-4_04.JPG.dat	TOP2-4	YKL052C	1.21268	0.05675
20	35	1058	20160212_dm_TOP2-4_04.JPG.dat	TOP2-4	YCR077C	0.91963	-0.11752
20	36	903	20160212_dm_TOP2-4_04.JPG.dat	TOP2-4	YCR077C	0.75677	-0.27969
20	37	920	20160212_dm_TOP2-4_04.JPG.dat	TOP2-4	YFR032C-A	0.7684	-0.20397
20	38	1017	20160212_dm_TOP2-4_04.JPG.dat	TOP2-4	YFR032C-A	0.8604	-0.11235
20	39	0	20160212_dm_TOP2-4_04.JPG.dat	TOP2-4	YFL034C-B	0	-0.81687
20	40	0	20160212_dm_TOP2-4_04.JPG.dat	TOP2-4	YFL034C-B	0	-0.81687
20	41	1133	20160212_dm_TOP2-4_04.JPG.dat	TOP2-4	YKR037C	1.03474	0.05271
20	42	1129	20160212_dm_TOP2-4_04.JPG.dat	TOP2-4	YKR037C	1.05737	0.07525
20	43	200	20160212_dm_TOP2-4_04.JPG.dat	TOP2-4	YER083C	0.18878	-0.4446
20	44	976	20160212_dm_TOP2-4_04.JPG.dat	TOP2-4	YER083C	0.92299	0.28653
20	45	1727	20160212_dm_TOP2-4_04.JPG.dat	TOP2-4	YLL003W	1.617	0.58787
20	46	367	20160212_dm_TOP2-4_04.JPG.dat	TOP2-4	YLL003W	0.31671	-0.70698
20	47	1393	20160212_dm_TOP2-4_04.JPG.dat	TOP2-4	YMR271C	1.04712	0.03988
20	48	1459	20160212_dm_TOP2-4_04.JPG.dat	TOP2-4	YMR271C	0.95721	-0.04965
21	1	1435	20160212_dm_TOP2-4_04.JPG.dat	TOP2-4	YMR271C	0.9058	-0.10085
21	2	1440	20160212_dm_TOP2-4_04.JPG.dat	TOP2-4	YMR271C	0.99826	-0.00878
21	3	1171	20160212_dm_TOP2-4_04.JPG.dat	TOP2-4	YGR253C	0.89195	-0.16409
21	4	1249	20160212_dm_TOP2-4_04.JPG.dat	TOP2-4	YGR253C	1.01181	-0.04473
21	5	1525	20160212_dm_TOP2-4_04.JPG.dat	TOP2-4	YML125C	1.24048	0.13124
21	6	1595	20160212_dm_TOP2-4_04.JPG.dat	TOP2-4	YML125C	1.30137	0.19187
21	7	1173	20160212_dm_TOP2-4_04.JPG.dat	TOP2-4	YKR082W	0.96947	-0.09736
21	8	1426	20160212_dm_TOP2-4_04.JPG.dat	TOP2-4	YKR082W	1.16175	0.09412
21	9	1474	20160212_dm_TOP2-4_04.JPG.dat	TOP2-4	YKR084C	1.17279	0.02354
21	10	1414	20160212_dm_TOP2-4_04.JPG.dat	TOP2-4	YKR084C	1.12122	-0.02781
21	11	1444	20160212_dm_TOP2-4_04.JPG.dat	TOP2-4	YKL060C	1.17981	0.13174
21	12	1245	20160212_dm_TOP2-4_04.JPG.dat	TOP2-4	YKL060C	1.04863	0.0011
21	13	1344	20160212_dm_TOP2-4_04.JPG.dat	TOP2-4	YHR036W	1.15904	0.29251
21	14	827	20160212_dm_TOP2-4_04.JPG.dat	TOP2-4	YHR036W	0.68484	-0.1797
21	15	1416	20160212_dm_TOP2-4_04.JPG.dat	TOP2-4	YHR088W	1.09386	0.12618
21	16	1330	20160212_dm_TOP2-4_04.JPG.dat	TOP2-4	YHR088W	0.99485	0.02759
21	17	1125	20160212_dm_TOP2-4_04.JPG.dat	TOP2-4	YPL228W	0.85404	-0.15012
21	18	1192	20160212_dm_TOP2-4_04.JPG.dat	TOP2-4	YPL228W	0.92686	-0.0776
21	19	1250	20160212_dm_TOP2-4_04.JPG.dat	TOP2-4	YOR259C	0.96742	-0.1307
21	20	1398	20160212_dm_TOP2-4_04.JPG.dat	TOP2-4	YOR259C	1.08554	-0.01308
21	21	54	20160212_dm_TOP2-4_04.JPG.dat	TOP2-4	YNL102W	0.04204	-0.04633
21	22	156	20160212_dm_TOP2-4_04.JPG.dat	TOP2-4	YNL102W	0.12211	0.03341
21	23	1543	20160212_dm_TOP2-4_04.JPG.dat	TOP2-4	YDL020C	1.21245	0.06706
21	24	1387	20160212_dm_TOP2-4_04.JPG.dat	TOP2-4	YDL020C	1.0675	-0.07729
21	25	1499	20160212_dm_TOP2-4_04.JPG.dat	TOP2-4	YBR156C	1.13374	0.05469
21	26	1407	20160212_dm_TOP2-4_04.JPG.dat	TOP2-4	YBR156C	1.06171	-0.01704
21	27	1086	20160212_dm_TOP2-4_04.JPG.dat	TOP2-4	YER093C	0.84759	-0.17417
21	28	971	20160212_dm_TOP2-4_04.JPG.dat	TOP2-4	YER093C	0.82465	-0.19701
21	29	614	20160212_dm_TOP2-4_04.JPG.dat	TOP2-4	YNL061W	0.57218	-0.17836
21	30	648	20160212_dm_TOP2-4_04.JPG.dat	TOP2-4	YNL061W	0.58933	-0.16129
21	31	1357	20160212_dm_TOP2-4_04.JPG.dat	TOP2-4	YDL015C	1.12314	0.09671
21	32	1362	20160212_dm_TOP2-4_04.JPG.dat	TOP2-4	YDL015C	1.0807	0.05444
21	33	1354	20160212_dm_TOP2-4_04.JPG.dat	TOP2-4	YDL003W	1.12025	0.07195
21	34	1325	20160212_dm_TOP2-4_04.JPG.dat	TOP2-4	YDL003W	1.11332	0.06505
21	35	1235	20160212_dm_TOP2-4_04.JPG.dat	TOP2-4	YPR190C	1.00334	-0.06495
21	36	1310	20160212_dm_TOP2-4_04.JPG.dat	TOP2-4	YPR190C	1.02558	-0.04281
21	37	1096	20160212_dm_TOP2-4_04.JPG.dat	TOP2-4	YFR037C	0.85398	-0.07403
21	38	936	20160212_dm_TOP2-4_04.JPG.dat	TOP2-4	YFR037C	#NUM!	#NUM!	status=JK
21	39	1265	20160212_dm_TOP2-4_04.JPG.dat	TOP2-4	YML098W	1.01496	0.14075
21	40	986	20160212_dm_TOP2-4_04.JPG.dat	TOP2-4	YML098W	0.81694	-0.05645
21	41	1285	20160212_dm_TOP2-4_04.JPG.dat	TOP2-4	YHR190W	1.09189	0.13433
21	42	1279	20160212_dm_TOP2-4_04.JPG.dat	TOP2-4	YHR190W	1.11335	0.15569
21	43	1277	20160212_dm_TOP2-4_04.JPG.dat	TOP2-4	YBR237W	1.11966	-0.04865
21	44	1498	20160212_dm_TOP2-4_04.JPG.dat	TOP2-4	YBR237W	1.31706	0.14792
21	45	188	20160212_dm_TOP2-4_04.JPG.dat	TOP2-4	YKL024C	0.16376	-0.29127
21	46	1109	20160212_dm_TOP2-4_04.JPG.dat	TOP2-4	YKL024C	0.89094	0.43285
21	47	1448	20160212_dm_TOP2-4_04.JPG.dat	TOP2-4	YMR271C	1.01409	0.00699
21	48	1472	20160212_dm_TOP2-4_04.JPG.dat	TOP2-4	YMR271C	0.90047	-0.10616
22	1	1433	20160212_dm_TOP2-4_04.JPG.dat	TOP2-4	YMR271C	0.9278	-0.07895
22	2	1348	20160212_dm_TOP2-4_04.JPG.dat	TOP2-4	YMR271C	0.962	-0.04489
22	3	1191	20160212_dm_TOP2-4_04.JPG.dat	TOP2-4	YGR253C	0.93757	-0.11866
22	4	1104	20160212_dm_TOP2-4_04.JPG.dat	TOP2-4	YGR253C	0.92688	-0.1293
22	5	1437	20160212_dm_TOP2-4_04.JPG.dat	TOP2-4	YML125C	1.21477	0.10564
22	6	1458	20160212_dm_TOP2-4_04.JPG.dat	TOP2-4	YML125C	1.24049	0.13125
22	7	0	20160212_dm_TOP2-4_04.JPG.dat	TOP2-4	YKR082W	#NUM!	#NUM!	status=JK
22	8	1277	20160212_dm_TOP2-4_04.JPG.dat	TOP2-4	YKR082W	1.09134	0.02401
22	9	1313	20160212_dm_TOP2-4_04.JPG.dat	TOP2-4	YKR084C	1.09713	-0.0518
22	10	1435	20160212_dm_TOP2-4_04.JPG.dat	TOP2-4	YKR084C	1.19535	0.04601
22	11	1368	20160212_dm_TOP2-4_04.JPG.dat	TOP2-4	YKL060C	1.17417	0.12613
22	12	1275	20160212_dm_TOP2-4_04.JPG.dat	TOP2-4	YKL060C	1.12771	0.07986
22	13	1035	20160212_dm_TOP2-4_04.JPG.dat	TOP2-4	YHR036W	0.93776	0.07216
22	14	931	20160212_dm_TOP2-4_04.JPG.dat	TOP2-4	YHR036W	0.81094	-0.05413
22	15	1307	20160212_dm_TOP2-4_04.JPG.dat	TOP2-4	YHR088W	1.06276	0.09521
22	16	667	20160212_dm_TOP2-4_04.JPG.dat	TOP2-4	YHR088W	#NUM!	#NUM!	status=JK
22	17	1063	20160212_dm_TOP2-4_04.JPG.dat	TOP2-4	YPL228W	0.85087	-0.15328
22	18	768	20160212_dm_TOP2-4_04.JPG.dat	TOP2-4	YPL228W	#NUM!	#NUM!	status=JK
22	19	1262	20160212_dm_TOP2-4_04.JPG.dat	TOP2-4	YOR259C	1.03191	-0.06649
22	20	1316	20160212_dm_TOP2-4_04.JPG.dat	TOP2-4	YOR259C	1.08038	-0.01821
22	21	1484	20160212_dm_TOP2-4_04.JPG.dat	TOP2-4	YNL102W	#NUM!	#NUM!	status=JK
22	22	4	20160212_dm_TOP2-4_04.JPG.dat	TOP2-4	YNL102W	0.00331	-0.08489
22	23	1349	20160212_dm_TOP2-4_04.JPG.dat	TOP2-4	YDL020C	1.11997	-0.02504
22	24	1340	20160212_dm_TOP2-4_04.JPG.dat	TOP2-4	YDL020C	1.08795	-0.05692
22	25	1480	20160212_dm_TOP2-4_04.JPG.dat	TOP2-4	YBR156C	1.17761	0.09838
22	26	1408	20160212_dm_TOP2-4_04.JPG.dat	TOP2-4	YBR156C	1.11227	0.03331
22	27	991	20160212_dm_TOP2-4_04.JPG.dat	TOP2-4	YER093C	0.80527	-0.2163
22	28	929	20160212_dm_TOP2-4_04.JPG.dat	TOP2-4	YER093C	0.81804	-0.20359
22	29	659	20160212_dm_TOP2-4_04.JPG.dat	TOP2-4	YNL061W	0.63406	-0.11674
22	30	645	20160212_dm_TOP2-4_04.JPG.dat	TOP2-4	YNL061W	0.60395	-0.14672
22	31	1442	20160212_dm_TOP2-4_04.JPG.dat	TOP2-4	YDL015C	1.22527	0.1984
22	32	1429	20160212_dm_TOP2-4_04.JPG.dat	TOP2-4	YDL015C	1.16159	0.135
22	33	1371	20160212_dm_TOP2-4_04.JPG.dat	TOP2-4	YDL003W	1.16003	0.11156
22	34	1384	20160212_dm_TOP2-4_04.JPG.dat	TOP2-4	YDL003W	1.18912	0.14053
22	35	843	20160212_dm_TOP2-4_04.JPG.dat	TOP2-4	YPR190C	#NUM!	#NUM!	status=JK
22	36	1343	20160212_dm_TOP2-4_04.JPG.dat	TOP2-4	YPR190C	1.07403	0.00544
22	37	1130	20160212_dm_TOP2-4_04.JPG.dat	TOP2-4	YFR037C	0.8984	-0.0298
22	38	1077	20160212_dm_TOP2-4_04.JPG.dat	TOP2-4	YFR037C	0.86475	-0.06331
22	39	1048	20160212_dm_TOP2-4_04.JPG.dat	TOP2-4	YML098W	0.8545	-0.01904
22	40	1245	20160212_dm_TOP2-4_04.JPG.dat	TOP2-4	YML098W	1.04608	0.17173
22	41	1361	20160212_dm_TOP2-4_04.JPG.dat	TOP2-4	YHR190W	1.17109	0.21319
22	42	1383	20160212_dm_TOP2-4_04.JPG.dat	TOP2-4	YHR190W	1.21738	0.25929
22	43	1365	20160212_dm_TOP2-4_04.JPG.dat	TOP2-4	YBR237W	1.20934	0.04066
22	44	1568	20160212_dm_TOP2-4_04.JPG.dat	TOP2-4	YBR237W	1.39342	0.22397
22	45	0	20160212_dm_TOP2-4_04.JPG.dat	TOP2-4	YKL024C	0	-0.45435
22	46	778	20160212_dm_TOP2-4_04.JPG.dat	TOP2-4	YKL024C	0.63225	0.17525
22	47	1393	20160212_dm_TOP2-4_04.JPG.dat	TOP2-4	YMR271C	0.98754	-0.01945
22	48	1453	20160212_dm_TOP2-4_04.JPG.dat	TOP2-4	YMR271C	0.90057	-0.10606
23	1	1424	20160212_dm_TOP2-4_04.JPG.dat	TOP2-4	YMR271C	0.9455	-0.06132
23	2	1348	20160212_dm_TOP2-4_04.JPG.dat	TOP2-4	YMR271C	0.99052	-0.01648
23	3	652	20160212_dm_TOP2-4_04.JPG.dat	TOP2-4	YPR162C	0.53094	-0.19977
23	4	1116	20160212_dm_TOP2-4_04.JPG.dat	TOP2-4	YPR162C	0.97345	0.24089
23	5	1198	20160212_dm_TOP2-4_04.JPG.dat	TOP2-4	YBR126C	1.0563	0.10565
23	6	1172	20160212_dm_TOP2-4_04.JPG.dat	TOP2-4	YBR126C	1.04492	0.09431
23	7	932	20160212_dm_TOP2-4_04.JPG.dat	TOP2-4	YNL222W	0.8476	-0.13135
23	8	0	20160212_dm_TOP2-4_04.JPG.dat	TOP2-4	YNL222W	#NUM!	#NUM!	status=JK
23	9	843	20160212_dm_TOP2-4_04.JPG.dat	TOP2-4	YHR107C	0.74421	-0.3526
23	10	1060	20160212_dm_TOP2-4_04.JPG.dat	TOP2-4	YHR107C	0.93358	-0.16402
23	11	1074	20160212_dm_TOP2-4_04.JPG.dat	TOP2-4	YKL042W	0.97453	0.00053
23	12	530	20160212_dm_TOP2-4_04.JPG.dat	TOP2-4	YKL042W	#NUM!	#NUM!	status=JK
23	13	0	20160212_dm_TOP2-4_04.JPG.dat	TOP2-4	YER155C	0	-0.20216
23	14	0	20160212_dm_TOP2-4_04.JPG.dat	TOP2-4	YER155C	0	-0.20216
23	15	1295	20160212_dm_TOP2-4_04.JPG.dat	TOP2-4	YMR117C	1.11087	0.02944
23	16	1361	20160212_dm_TOP2-4_04.JPG.dat	TOP2-4	YMR117C	1.1302	0.04868
23	17	1349	20160212_dm_TOP2-4_04.JPG.dat	TOP2-4	YNL261W	1.13876	0.07732
23	18	1393	20160212_dm_TOP2-4_04.JPG.dat	TOP2-4	YNL261W	1.20622	0.1445
23	19	1260	20160212_dm_TOP2-4_04.JPG.dat	TOP2-4	YGR245C	1.08594	0.02848
23	20	1320	20160212_dm_TOP2-4_04.JPG.dat	TOP2-4	YGR245C	1.14198	0.08429
23	21	656	20160212_dm_TOP2-4_04.JPG.dat	TOP2-4	YPL266W	0.56865	-0.22084
23	22	542	20160212_dm_TOP2-4_04.JPG.dat	TOP2-4	YPL266W	0.47258	-0.31652
23	23	377	20160212_dm_TOP2-4_04.JPG.dat	TOP2-4	YLR384C	0.32964	-0.57807
23	24	759	20160212_dm_TOP2-4_04.JPG.dat	TOP2-4	YLR384C	0.64843	-0.26061
23	25	1159	20160212_dm_TOP2-4_04.JPG.dat	TOP2-4	YOR335C	0.96777	-0.06142
23	26	862	20160212_dm_TOP2-4_04.JPG.dat	TOP2-4	YOR335C	0.71158	-0.31654
23	27	1434	20160212_dm_TOP2-4_04.JPG.dat	TOP2-4	YGR125W	1.21204	0.21605
23	28	1359	20160212_dm_TOP2-4_04.JPG.dat	TOP2-4	YGR125W	1.24113	0.24502
23	29	0	20160212_dm_TOP2-4_04.JPG.dat	TOP2-4	YPR161C	0	0
23	30	0	20160212_dm_TOP2-4_04.JPG.dat	TOP2-4	YPR161C	0	0
23	31	1257	20160212_dm_TOP2-4_04.JPG.dat	TOP2-4	YMR272C	1.10027	-0.08872
23	32	1226	20160212_dm_TOP2-4_04.JPG.dat	TOP2-4	YMR272C	1.02525	-0.16343
23	33	1630	20160212_dm_TOP2-4_04.JPG.dat	TOP2-4	YPL233W	1.41709	0.12188
23	34	1639	20160212_dm_TOP2-4_04.JPG.dat	TOP2-4	YPL233W	1.44746	0.15213
23	35	1333	20160212_dm_TOP2-4_04.JPG.dat	TOP2-4	YMR100W	1.13676	0.00588
23	36	1267	20160212_dm_TOP2-4_04.JPG.dat	TOP2-4	YMR100W	1.03995	-0.09052
23	37	0	20160212_dm_TOP2-4_04.JPG.dat	TOP2-4	YIL126W	0	0
23	38	0	20160212_dm_TOP2-4_04.JPG.dat	TOP2-4	YIL126W	0	0
23	39	1440	20160212_dm_TOP2-4_04.JPG.dat	TOP2-4	YMR236W	1.19604	-0.0315
23	40	1531	20160212_dm_TOP2-4_04.JPG.dat	TOP2-4	YMR236W	1.30598	0.07797
23	41	0	20160212_dm_TOP2-4_04.JPG.dat	TOP2-4	YDL145C	0	0
23	42	0	20160212_dm_TOP2-4_04.JPG.dat	TOP2-4	YDL145C	0	0
23	43	1028	20160212_dm_TOP2-4_04.JPG.dat	TOP2-4	YJL148W	0.91885	-0.07641
23	44	949	20160212_dm_TOP2-4_04.JPG.dat	TOP2-4	YJL148W	0.85112	-0.14386
23	45	1391	20160212_dm_TOP2-4_04.JPG.dat	TOP2-4	YFR051C	1.23725	0.03827
23	46	1307	20160212_dm_TOP2-4_04.JPG.dat	TOP2-4	YFR051C	1.07306	-0.12523
23	47	1415	20160212_dm_TOP2-4_04.JPG.dat	TOP2-4	YMR271C	1.01416	0.00706
23	48	1482	20160212_dm_TOP2-4_04.JPG.dat	TOP2-4	YMR271C	0.92977	-0.07698
24	1	1441	20160212_dm_TOP2-4_04.JPG.dat	TOP2-4	YMR271C	1.04946	0.04221
24	2	1274	20160212_dm_TOP2-4_04.JPG.dat	TOP2-4	YMR271C	1.03026	0.02309
24	3	750	20160212_dm_TOP2-4_04.JPG.dat	TOP2-4	YPR162C	0.67477	-0.05654
24	4	713	20160212_dm_TOP2-4_04.JPG.dat	TOP2-4	YPR162C	0.68973	-0.04164
24	5	1079	20160212_dm_TOP2-4_04.JPG.dat	TOP2-4	YBR126C	1.0588	0.10814
24	6	830	20160212_dm_TOP2-4_04.JPG.dat	TOP2-4	YBR126C	#NUM!	#NUM!	status=JK
24	7	873	20160212_dm_TOP2-4_04.JPG.dat	TOP2-4	YNL222W	0.88972	-0.08941
24	8	685	20160212_dm_TOP2-4_04.JPG.dat	TOP2-4	YNL222W	0.69392	-0.28439
24	9	955	20160212_dm_TOP2-4_04.JPG.dat	TOP2-4	YHR107C	0.94874	-0.14892
24	10	501	20160212_dm_TOP2-4_04.JPG.dat	TOP2-4	YHR107C	0.49656	-0.59921
24	11	803	20160212_dm_TOP2-4_04.JPG.dat	TOP2-4	YKL042W	0.81967	-0.15368
24	12	892	20160212_dm_TOP2-4_04.JPG.dat	TOP2-4	YKL042W	0.93662	-0.03722
24	13	546	20160212_dm_TOP2-4_04.JPG.dat	TOP2-4	YER155C	0.58661	0.38199
24	14	254	20160212_dm_TOP2-4_04.JPG.dat	TOP2-4	YER155C	0.26241	0.05915
24	15	1313	20160212_dm_TOP2-4_04.JPG.dat	TOP2-4	YMR117C	1.26567	0.1836
24	16	1355	20160212_dm_TOP2-4_04.JPG.dat	TOP2-4	YMR117C	1.26455	0.18247
24	17	476	20160212_dm_TOP2-4_04.JPG.dat	TOP2-4	YNL261W	#NUM!	#NUM!	status=JK
24	18	1219	20160212_dm_TOP2-4_04.JPG.dat	TOP2-4	YNL261W	1.18646	0.12482
24	19	1172	20160212_dm_TOP2-4_04.JPG.dat	TOP2-4	YGR245C	1.13535	0.07768
24	20	1215	20160212_dm_TOP2-4_04.JPG.dat	TOP2-4	YGR245C	1.18183	0.12397
24	21	767	20160212_dm_TOP2-4_04.JPG.dat	TOP2-4	YPL266W	0.74724	-0.04301
24	22	865	20160212_dm_TOP2-4_04.JPG.dat	TOP2-4	YPL266W	0.8477	0.05703
24	23	1053	20160212_dm_TOP2-4_04.JPG.dat	TOP2-4	YLR384C	1.03401	0.12334
24	24	761	20160212_dm_TOP2-4_04.JPG.dat	TOP2-4	YLR384C	0.72897	-0.18041
24	25	676	20160212_dm_TOP2-4_04.JPG.dat	TOP2-4	YOR335C	0.63117	-0.39661
24	26	1172	20160212_dm_TOP2-4_04.JPG.dat	TOP2-4	YOR335C	1.07795	0.0483
24	27	1394	20160212_dm_TOP2-4_04.JPG.dat	TOP2-4	YGR125W	1.30775	0.31136
24	28	942	20160212_dm_TOP2-4_04.JPG.dat	TOP2-4	YGR125W	#NUM!	#NUM!	status=JK
24	29	0	20160212_dm_TOP2-4_04.JPG.dat	TOP2-4	YPR161C	0	0
24	30	0	20160212_dm_TOP2-4_04.JPG.dat	TOP2-4	YPR161C	0	0
24	31	1522	20160212_dm_TOP2-4_04.JPG.dat	TOP2-4	YMR272C	1.46817	0.27764
24	32	1610	20160212_dm_TOP2-4_04.JPG.dat	TOP2-4	YMR272C	1.48275	0.29216
24	33	1738	20160212_dm_TOP2-4_04.JPG.dat	TOP2-4	YPL233W	1.66279	0.36655
24	34	1677	20160212_dm_TOP2-4_04.JPG.dat	TOP2-4	YPL233W	1.6296	0.3335
24	35	938	20160212_dm_TOP2-4_04.JPG.dat	TOP2-4	YMR100W	0.88001	-0.24979
24	36	1349	20160212_dm_TOP2-4_04.JPG.dat	TOP2-4	YMR100W	1.21786	0.08665
24	37	0	20160212_dm_TOP2-4_04.JPG.dat	TOP2-4	YIL126W	0	0
24	38	0	20160212_dm_TOP2-4_04.JPG.dat	TOP2-4	YIL126W	0	0
24	39	1494	20160212_dm_TOP2-4_04.JPG.dat	TOP2-4	YMR236W	1.35524	0.12703
24	40	1486	20160212_dm_TOP2-4_04.JPG.dat	TOP2-4	YMR236W	1.38018	0.15186
24	41	0	20160212_dm_TOP2-4_04.JPG.dat	TOP2-4	YDL145C	0	0
24	42	1174	20160212_dm_TOP2-4_04.JPG.dat	TOP2-4	YDL145C	#NUM!	#NUM!	status=JK
24	43	1049	20160212_dm_TOP2-4_04.JPG.dat	TOP2-4	YJL148W	1.01836	0.02269
24	44	977	20160212_dm_TOP2-4_04.JPG.dat	TOP2-4	YJL148W	0.95137	-0.04403
24	45	1488	20160212_dm_TOP2-4_04.JPG.dat	TOP2-4	YFR051C	1.43665	0.23684
24	46	1328	20160212_dm_TOP2-4_04.JPG.dat	TOP2-4	YFR051C	1.18339	-0.01536
24	47	1411	20160212_dm_TOP2-4_04.JPG.dat	TOP2-4	YMR271C	1.09793	0.09047
24	48	1441	20160212_dm_TOP2-4_04.JPG.dat	TOP2-4	YMR271C	0.98235	-0.02462
25	1	1348	20160212_dm_TOP2-4_04.JPG.dat	TOP2-4	YMR271C	1.07494	0.06758
25	2	1256	20160212_dm_TOP2-4_04.JPG.dat	TOP2-4	YMR271C	1.11465	0.10713
25	3	939	20160212_dm_TOP2-4_04.JPG.dat	TOP2-4	YDR288W	0.92927	-0.07335
25	4	964	20160212_dm_TOP2-4_04.JPG.dat	TOP2-4	YDR288W	1.02776	0.02474
25	5	0	20160212_dm_TOP2-4_04.JPG.dat	TOP2-4	YJR065C	0	-0.74794
25	6	0	20160212_dm_TOP2-4_04.JPG.dat	TOP2-4	YJR065C	0	-0.74794
25	7	1049	20160212_dm_TOP2-4_04.JPG.dat	TOP2-4	YMR117C	1.18816	0.10641
25	8	995	20160212_dm_TOP2-4_04.JPG.dat	TOP2-4	YMR117C	1.12259	0.04111
25	9	877	20160212_dm_TOP2-4_04.JPG.dat	TOP2-4	YLR186W	0.97135	-0.06484
25	10	841	20160212_dm_TOP2-4_04.JPG.dat	TOP2-4	YLR186W	0.92914	-0.10687
25	11	642	20160212_dm_TOP2-4_04.JPG.dat	TOP2-4	YLR145W	0.73089	0.03014
25	12	616	20160212_dm_TOP2-4_04.JPG.dat	TOP2-4	YLR145W	0.72208	0.02136
25	13	1182	20160212_dm_TOP2-4_04.JPG.dat	TOP2-4	YGR092W	1.41982	0.29511
25	14	1077	20160212_dm_TOP2-4_04.JPG.dat	TOP2-4	YGR092W	1.24516	0.12118
25	15	0	20160212_dm_TOP2-4_04.JPG.dat	TOP2-4	YGR101W	0	-0.5369
25	16	257	20160212_dm_TOP2-4_04.JPG.dat	TOP2-4	YGR101W	0.26865	-0.26938
25	17	933	20160212_dm_TOP2-4_04.JPG.dat	TOP2-4	YPL076W	0.99225	0.15732
25	18	1057	20160212_dm_TOP2-4_04.JPG.dat	TOP2-4	YPL076W	1.15368	0.31807
25	19	799	20160212_dm_TOP2-4_04.JPG.dat	TOP2-4	YDR398W	0.86801	0.13305
25	20	362	20160212_dm_TOP2-4_04.JPG.dat	TOP2-4	YDR398W	0.39483	-0.33814
25	21	663	20160212_dm_TOP2-4_04.JPG.dat	TOP2-4	YNL153C	0.72378	-0.12185
25	22	798	20160212_dm_TOP2-4_04.JPG.dat	TOP2-4	YNL153C	0.87542	0.02916
25	23	530	20160212_dm_TOP2-4_04.JPG.dat	TOP2-4	YLR410W	0.58129	-0.24889
25	24	500	20160212_dm_TOP2-4_04.JPG.dat	TOP2-4	YLR410W	0.53409	-0.29589
25	25	1430	20160212_dm_TOP2-4_04.JPG.dat	TOP2-4	YGL255W	1.48443	0.41856
25	26	1346	20160212_dm_TOP2-4_04.JPG.dat	TOP2-4	YGL255W	1.37322	0.30782
25	27	937	20160212_dm_TOP2-4_04.JPG.dat	TOP2-4	YKL021C	0.97267	-0.16692
25	28	1133	20160212_dm_TOP2-4_04.JPG.dat	TOP2-4	YKL021C	1.26521	0.12438
25	29	762	20160212_dm_TOP2-4_04.JPG.dat	TOP2-4	YFR037C	0.92563	-0.00269
25	30	1093	20160212_dm_TOP2-4_04.JPG.dat	TOP2-4	YFR037C	1.28859	0.35876
25	31	0	20160212_dm_TOP2-4_04.JPG.dat	TOP2-4	YCR042C	0	0
25	32	0	20160212_dm_TOP2-4_04.JPG.dat	TOP2-4	YCR042C	0	0
25	33	491	20160212_dm_TOP2-4_04.JPG.dat	TOP2-4	YDR311W	0.51922	-0.02585
25	34	410	20160212_dm_TOP2-4_04.JPG.dat	TOP2-4	YDR311W	0.44082	-0.10392
25	35	1359	20160212_dm_TOP2-4_04.JPG.dat	TOP2-4	YDR280W	1.40961	0.15985
25	36	1411	20160212_dm_TOP2-4_04.JPG.dat	TOP2-4	YDR280W	1.40741	0.15766
25	37	1371	20160212_dm_TOP2-4_04.JPG.dat	TOP2-4	YBR135W	1.35484	0.17818
25	38	1029	20160212_dm_TOP2-4_04.JPG.dat	TOP2-4	YBR135W	1.01876	-0.15649
25	39	951	20160212_dm_TOP2-4_04.JPG.dat	TOP2-4	YKL045W	#NUM!	#NUM!	status=JK
25	40	1194	20160212_dm_TOP2-4_04.JPG.dat	TOP2-4	YKL045W	1.21241	0.15669
25	41	879	20160212_dm_TOP2-4_04.JPG.dat	TOP2-4	YPR178W	0.90891	-0.23329
25	42	848	20160212_dm_TOP2-4_04.JPG.dat	TOP2-4	YPR178W	0.89367	-0.24847
25	43	779	20160212_dm_TOP2-4_04.JPG.dat	TOP2-4	YLL031C	0.82453	-0.38715
25	44	1383	20160212_dm_TOP2-4_04.JPG.dat	TOP2-4	YLL031C	1.46823	0.25385
25	45	783	20160212_dm_TOP2-4_04.JPG.dat	TOP2-4	YLR005W	0.82414	-0.15058
25	46	1015	20160212_dm_TOP2-4_04.JPG.dat	TOP2-4	YLR005W	0.98561	0.01022
25	47	1460	20160212_dm_TOP2-4_04.JPG.dat	TOP2-4	YMR271C	1.23791	0.22987
25	48	1439	20160212_dm_TOP2-4_04.JPG.dat	TOP2-4	YMR271C	1.06975	0.06242
26	1	1403	20160212_dm_TOP2-4_04.JPG.dat	TOP2-4	YMR271C	1.0723	0.06495
26	2	1208	20160212_dm_TOP2-4_04.JPG.dat	TOP2-4	YMR271C	1.02836	0.0212
26	3	911	20160212_dm_TOP2-4_04.JPG.dat	TOP2-4	YDR288W	0.865	-0.13735
26	4	906	20160212_dm_TOP2-4_04.JPG.dat	TOP2-4	YDR288W	0.92671	-0.0759
26	5	789	20160212_dm_TOP2-4_04.JPG.dat	TOP2-4	YJR065C	#NUM!	#NUM!	status=JK
26	6	0	20160212_dm_TOP2-4_04.JPG.dat	TOP2-4	YJR065C	0	-0.74794
26	7	1080	20160212_dm_TOP2-4_04.JPG.dat	TOP2-4	YMR117C	1.17399	0.09229
26	8	1022	20160212_dm_TOP2-4_04.JPG.dat	TOP2-4	YMR117C	1.10685	0.02544
26	9	737	20160212_dm_TOP2-4_04.JPG.dat	TOP2-4	YLR186W	#NUM!	#NUM!	status=JK
26	10	866	20160212_dm_TOP2-4_04.JPG.dat	TOP2-4	YLR186W	0.92121	-0.11477
26	11	353	20160212_dm_TOP2-4_04.JPG.dat	TOP2-4	YLR145W	0.38741	-0.3119
26	12	394	20160212_dm_TOP2-4_04.JPG.dat	TOP2-4	YLR145W	0.44633	-0.25324
26	13	893	20160212_dm_TOP2-4_04.JPG.dat	TOP2-4	YGR092W	1.03983	-0.08329
26	14	1051	20160212_dm_TOP2-4_04.JPG.dat	TOP2-4	YGR092W	1.18143	0.05772
26	15	497	20160212_dm_TOP2-4_04.JPG.dat	TOP2-4	YGR101W	0.52296	-0.01613
26	16	417	20160212_dm_TOP2-4_04.JPG.dat	TOP2-4	YGR101W	0.42602	-0.11267
26	17	823	20160212_dm_TOP2-4_04.JPG.dat	TOP2-4	YPL076W	0.8578	0.02343
26	18	742	20160212_dm_TOP2-4_04.JPG.dat	TOP2-4	YPL076W	0.79442	-0.03969
26	19	262	20160212_dm_TOP2-4_04.JPG.dat	TOP2-4	YDR398W	0.2794	-0.45309
26	20	1128	20160212_dm_TOP2-4_04.JPG.dat	TOP2-4	YDR398W	1.20896	0.47258
26	21	737	20160212_dm_TOP2-4_04.JPG.dat	TOP2-4	YNL153C	0.79016	-0.05575
26	22	1205	20160212_dm_TOP2-4_04.JPG.dat	TOP2-4	YNL153C	#NUM!	#NUM!	status=JK
26	23	1055	20160212_dm_TOP2-4_04.JPG.dat	TOP2-4	YLR410W	1.12981	0.29732
26	24	793	20160212_dm_TOP2-4_04.JPG.dat	TOP2-4	YLR410W	0.82465	-0.00656
26	25	1201	20160212_dm_TOP2-4_04.JPG.dat	TOP2-4	YGL255W	1.20969	0.14498
26	26	1249	20160212_dm_TOP2-4_04.JPG.dat	TOP2-4	YGL255W	1.23183	0.16702
26	27	873	20160212_dm_TOP2-4_04.JPG.dat	TOP2-4	YKL021C	0.87424	-0.26495
26	28	955	20160212_dm_TOP2-4_04.JPG.dat	TOP2-4	YKL021C	1.02766	-0.11216
26	29	909	20160212_dm_TOP2-4_04.JPG.dat	TOP2-4	YFR037C	1.06411	0.13521
26	30	847	20160212_dm_TOP2-4_04.JPG.dat	TOP2-4	YFR037C	0.96279	0.03432
26	31	0	20160212_dm_TOP2-4_04.JPG.dat	TOP2-4	YCR042C	0	0
26	32	1011	20160212_dm_TOP2-4_04.JPG.dat	TOP2-4	YCR042C	#NUM!	#NUM!	status=JK
26	33	315	20160212_dm_TOP2-4_04.JPG.dat	TOP2-4	YDR311W	0.32261	-0.22163
26	34	432	20160212_dm_TOP2-4_04.JPG.dat	TOP2-4	YDR311W	0.45052	-0.09426
26	35	1331	20160212_dm_TOP2-4_04.JPG.dat	TOP2-4	YDR280W	1.34049	0.09102
26	36	1381	20160212_dm_TOP2-4_04.JPG.dat	TOP2-4	YDR280W	1.3359	0.08645
26	37	1244	20160212_dm_TOP2-4_04.JPG.dat	TOP2-4	YBR135W	1.18949	0.01353
26	38	1332	20160212_dm_TOP2-4_04.JPG.dat	TOP2-4	YBR135W	1.27222	0.09591
26	39	1205	20160212_dm_TOP2-4_04.JPG.dat	TOP2-4	YKL045W	1.15292	0.09744
26	40	1183	20160212_dm_TOP2-4_04.JPG.dat	TOP2-4	YKL045W	1.15335	0.09787
26	41	972	20160212_dm_TOP2-4_04.JPG.dat	TOP2-4	YPR178W	0.96421	-0.17823
26	42	1100	20160212_dm_TOP2-4_04.JPG.dat	TOP2-4	YPR178W	#NUM!	#NUM!	status=JK
26	43	1495	20160212_dm_TOP2-4_04.JPG.dat	TOP2-4	YLL031C	1.51597	0.3014
26	44	1183	20160212_dm_TOP2-4_04.JPG.dat	TOP2-4	YLL031C	1.20324	-0.01002
26	45	1031	20160212_dm_TOP2-4_04.JPG.dat	TOP2-4	YLR005W	1.04005	0.06443
26	46	877	20160212_dm_TOP2-4_04.JPG.dat	TOP2-4	YLR005W	0.81647	-0.15821
26	47	1481	20160212_dm_TOP2-4_04.JPG.dat	TOP2-4	YMR271C	1.20389	0.196
26	48	1418	20160212_dm_TOP2-4_04.JPG.dat	TOP2-4	YMR271C	1.01099	0.0039
27	1	1347	20160212_dm_TOP2-4_04.JPG.dat	TOP2-4	YMR271C	1.05484	0.04757
27	2	1291	20160212_dm_TOP2-4_04.JPG.dat	TOP2-4	YMR271C	1.12509	0.11753
27	3	0	20160212_dm_TOP2-4_04.JPG.dat	TOP2-4	BLANK	0	0
27	4	0	20160212_dm_TOP2-4_04.JPG.dat	TOP2-4	BLANK	0	0
27	5	0	20160212_dm_TOP2-4_04.JPG.dat	TOP2-4	YOR257W	0	0
27	6	0	20160212_dm_TOP2-4_04.JPG.dat	TOP2-4	YOR257W	0	0
27	7	969	20160212_dm_TOP2-4_04.JPG.dat	TOP2-4	YOR260W	1.07031	0.05973
27	8	909	20160212_dm_TOP2-4_04.JPG.dat	TOP2-4	YOR260W	1	-0.01028
27	9	1012	20160212_dm_TOP2-4_04.JPG.dat	TOP2-4	YFR028C	1.0931	0.04943
27	10	995	20160212_dm_TOP2-4_04.JPG.dat	TOP2-4	YFR028C	1.07413	0.03054
27	11	1263	20160212_dm_TOP2-4_04.JPG.dat	TOP2-4	YKL022C	1.41014	0.32415
27	12	0	20160212_dm_TOP2-4_04.JPG.dat	TOP2-4	YKL022C	#NUM!	#NUM!	status=JK
27	13	1061	20160212_dm_TOP2-4_04.JPG.dat	TOP2-4	YBR121C	1.26725	0.16278
27	14	1036	20160212_dm_TOP2-4_04.JPG.dat	TOP2-4	YBR121C	1.20028	0.09609
27	15	1004	20160212_dm_TOP2-4_04.JPG.dat	TOP2-4	YHR172W	1.09234	0.15288
27	16	1163	20160212_dm_TOP2-4_04.JPG.dat	TOP2-4	YHR172W	1.23255	0.29251
27	17	982	20160212_dm_TOP2-4_04.JPG.dat	TOP2-4	YPR165W	1.06461	0.04598
27	18	714	20160212_dm_TOP2-4_04.JPG.dat	TOP2-4	YPR165W	#NUM!	#NUM!	status=JK
27	19	344	20160212_dm_TOP2-4_04.JPG.dat	TOP2-4	YNL282W	0.38351	-0.56192
27	20	560	20160212_dm_TOP2-4_04.JPG.dat	TOP2-4	YNL282W	0.62744	-0.31901
27	21	1078	20160212_dm_TOP2-4_04.JPG.dat	TOP2-4	YKL048C	1.20594	0.09842
27	22	0	20160212_dm_TOP2-4_04.JPG.dat	TOP2-4	YKL048C	0	-1.10247
27	23	1210	20160212_dm_TOP2-4_04.JPG.dat	TOP2-4	YPR016C	1.34139	0.28911
27	24	1024	20160212_dm_TOP2-4_04.JPG.dat	TOP2-4	YPR016C	1.09911	0.04784
27	25	758	20160212_dm_TOP2-4_04.JPG.dat	TOP2-4	YLL050C	0.78543	-0.12814
27	26	622	20160212_dm_TOP2-4_04.JPG.dat	TOP2-4	YLL050C	0.62901	-0.2839
27	27	1577	20160212_dm_TOP2-4_04.JPG.dat	TOP2-4	YDR052C	1.61524	0.50641
27	28	1392	20160212_dm_TOP2-4_04.JPG.dat	TOP2-4	YDR052C	1.52925	0.42077
27	29	478	20160212_dm_TOP2-4_04.JPG.dat	TOP2-4	YMR290C	0.57196	-0.5653
27	30	816	20160212_dm_TOP2-4_04.JPG.dat	TOP2-4	YMR290C	0.95029	-0.18855
27	31	823	20160212_dm_TOP2-4_04.JPG.dat	TOP2-4	YAL041W	0.86922	-0.0011
27	32	650	20160212_dm_TOP2-4_04.JPG.dat	TOP2-4	YAL041W	0.65842	-0.21102
27	33	861	20160212_dm_TOP2-4_04.JPG.dat	TOP2-4	YEL055C	0.9084	-0.05316
27	34	729	20160212_dm_TOP2-4_04.JPG.dat	TOP2-4	YEL055C	0.7841	-0.17694
27	35	0	20160212_dm_TOP2-4_04.JPG.dat	TOP2-4	YJL173C	0	0
27	36	0	20160212_dm_TOP2-4_04.JPG.dat	TOP2-4	YJL173C	0	0
27	37	1064	20160212_dm_TOP2-4_04.JPG.dat	TOP2-4	YCL059C	1.04723	-0.05039
27	38	0	20160212_dm_TOP2-4_04.JPG.dat	TOP2-4	YCL059C	#NUM!	#NUM!	status=JK
27	39	877	20160212_dm_TOP2-4_04.JPG.dat	TOP2-4	YFL029C	0.85827	-0.04056
27	40	868	20160212_dm_TOP2-4_04.JPG.dat	TOP2-4	YFL029C	0.86313	-0.03572
27	41	823	20160212_dm_TOP2-4_04.JPG.dat	TOP2-4	YJL194W	0.83204	-0.23802
27	42	1144	20160212_dm_TOP2-4_04.JPG.dat	TOP2-4	YJL194W	1.17771	0.1062
27	43	0	20160212_dm_TOP2-4_04.JPG.dat	TOP2-4	YBR200W	0	0
27	44	0	20160212_dm_TOP2-4_04.JPG.dat	TOP2-4	YBR200W	0	0
27	45	1132	20160212_dm_TOP2-4_04.JPG.dat	TOP2-4	YKL095W	1.16829	0.16043
27	46	1087	20160212_dm_TOP2-4_04.JPG.dat	TOP2-4	YKL095W	1.03654	0.02923
27	47	1422	20160212_dm_TOP2-4_04.JPG.dat	TOP2-4	YMR271C	#NUM!	#NUM!	status=JK
27	48	1370	20160212_dm_TOP2-4_04.JPG.dat	TOP2-4	YMR271C	1.00252	-0.00453
28	1	1382	20160212_dm_TOP2-4_04.JPG.dat	TOP2-4	YMR271C	1.01285	0.00575
28	2	1307	20160212_dm_TOP2-4_04.JPG.dat	TOP2-4	YMR271C	1.0682	0.06088
28	3	0	20160212_dm_TOP2-4_04.JPG.dat	TOP2-4	BLANK	0	0
28	4	0	20160212_dm_TOP2-4_04.JPG.dat	TOP2-4	BLANK	0	0
28	5	0	20160212_dm_TOP2-4_04.JPG.dat	TOP2-4	YOR257W	0	0
28	6	0	20160212_dm_TOP2-4_04.JPG.dat	TOP2-4	YOR257W	0	0
28	7	1210	20160212_dm_TOP2-4_04.JPG.dat	TOP2-4	YOR260W	#NUM!	#NUM!	status=JK
28	8	936	20160212_dm_TOP2-4_04.JPG.dat	TOP2-4	YOR260W	0.97525	-0.03493
28	9	1094	20160212_dm_TOP2-4_04.JPG.dat	TOP2-4	YFR028C	1.11708	0.07331
28	10	1065	20160212_dm_TOP2-4_04.JPG.dat	TOP2-4	YFR028C	1.08337	0.03974
28	11	1130	20160212_dm_TOP2-4_04.JPG.dat	TOP2-4	YKL022C	1.18631	0.10126
28	12	1207	20160212_dm_TOP2-4_04.JPG.dat	TOP2-4	YKL022C	1.31061	0.22504
28	13	989	20160212_dm_TOP2-4_04.JPG.dat	TOP2-4	YBR121C	1.10697	0.00317
28	14	988	20160212_dm_TOP2-4_04.JPG.dat	TOP2-4	YBR121C	1.07216	-0.03149
28	15	1014	20160212_dm_TOP2-4_04.JPG.dat	TOP2-4	YHR172W	1.03122	0.09202
28	16	1124	20160212_dm_TOP2-4_04.JPG.dat	TOP2-4	YHR172W	1.11412	0.17457
28	17	991	20160212_dm_TOP2-4_04.JPG.dat	TOP2-4	YPR165W	1.00516	-0.01322
28	18	1043	20160212_dm_TOP2-4_04.JPG.dat	TOP2-4	YPR165W	1.09001	0.07127
28	19	718	20160212_dm_TOP2-4_04.JPG.dat	TOP2-4	YNL282W	0.75079	-0.19618
28	20	616	20160212_dm_TOP2-4_04.JPG.dat	TOP2-4	YNL282W	0.64812	-0.29842
28	21	751	20160212_dm_TOP2-4_04.JPG.dat	TOP2-4	YKL048C	0.79038	-0.3154
28	22	1063	20160212_dm_TOP2-4_04.JPG.dat	TOP2-4	YKL048C	1.11907	0.01192
28	23	1108	20160212_dm_TOP2-4_04.JPG.dat	TOP2-4	YPR016C	1.15627	0.10476
28	24	1204	20160212_dm_TOP2-4_04.JPG.dat	TOP2-4	YPR016C	1.21807	0.16631
28	25	615	20160212_dm_TOP2-4_04.JPG.dat	TOP2-4	YLL050C	0.60123	-0.31157
28	26	529	20160212_dm_TOP2-4_04.JPG.dat	TOP2-4	YLL050C	0.50513	-0.40726
28	27	1081	20160212_dm_TOP2-4_04.JPG.dat	TOP2-4	YDR052C	#NUM!	#NUM!	status=JK
28	28	1511	20160212_dm_TOP2-4_04.JPG.dat	TOP2-4	YDR052C	1.56558	0.45696
28	29	1086	20160212_dm_TOP2-4_04.JPG.dat	TOP2-4	YMR290C	1.22702	0.08702
28	30	999	20160212_dm_TOP2-4_04.JPG.dat	TOP2-4	YMR290C	1.0991	-0.04036
28	31	914	20160212_dm_TOP2-4_04.JPG.dat	TOP2-4	YAL041W	0.91217	0.04167
28	32	1295	20160212_dm_TOP2-4_04.JPG.dat	TOP2-4	YAL041W	1.24083	0.36895
28	33	639	20160212_dm_TOP2-4_04.JPG.dat	TOP2-4	YEL055C	0.6376	-0.32283
28	34	752	20160212_dm_TOP2-4_04.JPG.dat	TOP2-4	YEL055C	0.76222	-0.19873
28	35	0	20160212_dm_TOP2-4_04.JPG.dat	TOP2-4	YJL173C	0	0
28	36	0	20160212_dm_TOP2-4_04.JPG.dat	TOP2-4	YJL173C	0	0
28	37	1183	20160212_dm_TOP2-4_04.JPG.dat	TOP2-4	YCL059C	1.08559	-0.0122
28	38	1139	20160212_dm_TOP2-4_04.JPG.dat	TOP2-4	YCL059C	1.03623	-0.06135
28	39	1004	20160212_dm_TOP2-4_04.JPG.dat	TOP2-4	YFL029C	0.90755	0.00851
28	40	992	20160212_dm_TOP2-4_04.JPG.dat	TOP2-4	YFL029C	0.90774	0.0087
28	41	856	20160212_dm_TOP2-4_04.JPG.dat	TOP2-4	YJL194W	0.796	-0.27391
28	42	1096	20160212_dm_TOP2-4_04.JPG.dat	TOP2-4	YJL194W	1.03932	-0.03161
28	43	0	20160212_dm_TOP2-4_04.JPG.dat	TOP2-4	YBR200W	0	0
28	44	0	20160212_dm_TOP2-4_04.JPG.dat	TOP2-4	YBR200W	0	0
28	45	1089	20160212_dm_TOP2-4_04.JPG.dat	TOP2-4	YKL095W	1.05177	0.04439
28	46	1059	20160212_dm_TOP2-4_04.JPG.dat	TOP2-4	YKL095W	0.94971	-0.05724
28	47	1313	20160212_dm_TOP2-4_04.JPG.dat	TOP2-4	YMR271C	1.03359	0.02641
28	48	1380	20160212_dm_TOP2-4_04.JPG.dat	TOP2-4	YMR271C	0.95789	-0.04898
29	1	1353	20160212_dm_TOP2-4_04.JPG.dat	TOP2-4	YMR271C	1.08011	0.07273
29	2	1247	20160212_dm_TOP2-4_04.JPG.dat	TOP2-4	YMR271C	1.11179	0.10428
29	3	1166	20160212_dm_TOP2-4_04.JPG.dat	TOP2-4	YDR052C	1.16241	0.05547
29	4	1194	20160212_dm_TOP2-4_04.JPG.dat	TOP2-4	YDR052C	1.28649	0.17903
29	5	725	20160212_dm_TOP2-4_04.JPG.dat	TOP2-4	YMR240C	0.79642	-0.14644
29	6	992	20160212_dm_TOP2-4_04.JPG.dat	TOP2-4	YMR240C	#NUM!	#NUM!	status=JK
29	7	1042	20160212_dm_TOP2-4_04.JPG.dat	TOP2-4	YMR205C	1.1977	0.19331
29	8	855	20160212_dm_TOP2-4_04.JPG.dat	TOP2-4	YMR205C	#NUM!	#NUM!	status=JK
29	9	1066	20160212_dm_TOP2-4_04.JPG.dat	TOP2-4	YLL003W	1.19685	0.16948
29	10	1058	20160212_dm_TOP2-4_04.JPG.dat	TOP2-4	YLL003W	1.18054	0.15323
29	11	479	20160212_dm_TOP2-4_04.JPG.dat	TOP2-4	YLR393W	0.55055	-0.40445
29	12	645	20160212_dm_TOP2-4_04.JPG.dat	TOP2-4	YLR393W	0.76553	-0.19037
29	13	741	20160212_dm_TOP2-4_04.JPG.dat	TOP2-4	YPR161C	0.90452	0.90073
29	14	848	20160212_dm_TOP2-4_04.JPG.dat	TOP2-4	YPR161C	1.00189	0.99769
29	15	770	20160212_dm_TOP2-4_04.JPG.dat	TOP2-4	YER148W	0.84993	-0.20131
29	16	657	20160212_dm_TOP2-4_04.JPG.dat	TOP2-4	YER148W	0.7064	-0.34425
29	17	938	20160212_dm_TOP2-4_04.JPG.dat	TOP2-4	YKL018W	1.02926	-0.10076
29	18	812	20160212_dm_TOP2-4_04.JPG.dat	TOP2-4	YKL018W	0.91729	-0.21226
29	19	1045	20160212_dm_TOP2-4_04.JPG.dat	TOP2-4	YJL097W	1.1817	-0.01086
29	20	1105	20160212_dm_TOP2-4_04.JPG.dat	TOP2-4	YJL097W	1.25822	0.06533
29	21	1027	20160212_dm_TOP2-4_04.JPG.dat	TOP2-4	YHR166C	1.17161	-0.05259
29	22	1266	20160212_dm_TOP2-4_04.JPG.dat	TOP2-4	YHR166C	1.44685	0.22149
29	23	361	20160212_dm_TOP2-4_04.JPG.dat	TOP2-4	YNL006W	0.40913	-0.05085
29	24	516	20160212_dm_TOP2-4_04.JPG.dat	TOP2-4	YNL006W	0.5679	0.10726
29	25	995	20160212_dm_TOP2-4_04.JPG.dat	TOP2-4	YPL085W	1.05936	-0.07072
29	26	958	20160212_dm_TOP2-4_04.JPG.dat	TOP2-4	YPL085W	0.99869	-0.13115
29	27	845	20160212_dm_TOP2-4_04.JPG.dat	TOP2-4	YDR473C	0.89243	-0.11287
29	28	854	20160212_dm_TOP2-4_04.JPG.dat	TOP2-4	YDR473C	0.96319	-0.04241
29	29	1012	20160212_dm_TOP2-4_04.JPG.dat	TOP2-4	YAL041W	1.24581	0.37391
29	30	0	20160212_dm_TOP2-4_04.JPG.dat	TOP2-4	YAL041W	0	-0.86668
29	31	902	20160212_dm_TOP2-4_04.JPG.dat	TOP2-4	YBR109C	0.98098	0.09926
29	32	915	20160212_dm_TOP2-4_04.JPG.dat	TOP2-4	YBR109C	0.95627	0.07466
29	33	752	20160212_dm_TOP2-4_04.JPG.dat	TOP2-4	YJL085W	#NUM!	#NUM!	status=JK
29	34	1014	20160212_dm_TOP2-4_04.JPG.dat	TOP2-4	YJL085W	1.11892	0.08271
29	35	910	20160212_dm_TOP2-4_04.JPG.dat	TOP2-4	YNL071W	0.96532	0.11556
29	36	953	20160212_dm_TOP2-4_04.JPG.dat	TOP2-4	YNL071W	0.96372	0.11396
29	37	0	20160212_dm_TOP2-4_04.JPG.dat	TOP2-4	YGR002C	0	0
29	38	0	20160212_dm_TOP2-4_04.JPG.dat	TOP2-4	YGR002C	0	0
29	39	494	20160212_dm_TOP2-4_04.JPG.dat	TOP2-4	YNR003C	0.48054	-0.29617
29	40	452	20160212_dm_TOP2-4_04.JPG.dat	TOP2-4	YNR003C	0.4438	-0.33276
29	41	1292	20160212_dm_TOP2-4_04.JPG.dat	TOP2-4	YLR127C	1.28879	0.19917
29	42	1193	20160212_dm_TOP2-4_04.JPG.dat	TOP2-4	YLR127C	1.21517	0.12586
29	43	1028	20160212_dm_TOP2-4_04.JPG.dat	TOP2-4	YDR168W	1.06356	0.05519
29	44	1028	20160212_dm_TOP2-4_04.JPG.dat	TOP2-4	YDR168W	1.07809	0.06966
29	45	1063	20160212_dm_TOP2-4_04.JPG.dat	TOP2-4	YBR236C	1.11843	0.08456
29	46	1135	20160212_dm_TOP2-4_04.JPG.dat	TOP2-4	YBR236C	1.11402	0.08017
29	47	1303	20160212_dm_TOP2-4_04.JPG.dat	TOP2-4	YMR271C	1.12699	0.11941
29	48	1430	20160212_dm_TOP2-4_04.JPG.dat	TOP2-4	YMR271C	1.09494	0.0875
30	1	1375	20160212_dm_TOP2-4_04.JPG.dat	TOP2-4	YMR271C	1.26703	0.25886
30	2	1237	20160212_dm_TOP2-4_04.JPG.dat	TOP2-4	YMR271C	1.27416	0.26597
30	3	1115	20160212_dm_TOP2-4_04.JPG.dat	TOP2-4	YDR052C	1.2857	0.17825
30	4	1213	20160212_dm_TOP2-4_04.JPG.dat	TOP2-4	YDR052C	1.51369	0.40528
30	5	689	20160212_dm_TOP2-4_04.JPG.dat	TOP2-4	YMR240C	0.87783	-0.06538
30	6	669	20160212_dm_TOP2-4_04.JPG.dat	TOP2-4	YMR240C	0.87244	-0.07074
30	7	877	20160212_dm_TOP2-4_04.JPG.dat	TOP2-4	YMR205C	1.17122	0.16694
30	8	885	20160212_dm_TOP2-4_04.JPG.dat	TOP2-4	YMR205C	1.18208	0.17775
30	9	921	20160212_dm_TOP2-4_04.JPG.dat	TOP2-4	YLL003W	1.20285	0.17545
30	10	875	20160212_dm_TOP2-4_04.JPG.dat	TOP2-4	YLL003W	#NUM!	#NUM!	status=JK
30	11	471	20160212_dm_TOP2-4_04.JPG.dat	TOP2-4	YLR393W	0.62793	-0.32739
30	12	382	20160212_dm_TOP2-4_04.JPG.dat	TOP2-4	YLR393W	0.52505	-0.42984
30	13	510	20160212_dm_TOP2-4_04.JPG.dat	TOP2-4	YPR161C	0.71952	0.7165
30	14	577	20160212_dm_TOP2-4_04.JPG.dat	TOP2-4	YPR161C	0.78625	0.78295
30	15	742	20160212_dm_TOP2-4_04.JPG.dat	TOP2-4	YER148W	0.94139	-0.11023
30	16	830	20160212_dm_TOP2-4_04.JPG.dat	TOP2-4	YER148W	1.02463	-0.02735
30	17	931	20160212_dm_TOP2-4_04.JPG.dat	TOP2-4	YKL018W	1.16932	0.03872
30	18	971	20160212_dm_TOP2-4_04.JPG.dat	TOP2-4	YKL018W	1.25165	0.1207
30	19	1013	20160212_dm_TOP2-4_04.JPG.dat	TOP2-4	YJL097W	1.30519	0.1121
30	20	1033	20160212_dm_TOP2-4_04.JPG.dat	TOP2-4	YJL097W	1.34083	0.14759
30	21	929	20160212_dm_TOP2-4_04.JPG.dat	TOP2-4	YHR166C	1.21048	-0.01389
30	22	1088	20160212_dm_TOP2-4_04.JPG.dat	TOP2-4	YHR166C	1.42294	0.19768
30	23	356	20160212_dm_TOP2-4_04.JPG.dat	TOP2-4	YNL006W	0.46222	0.00202
30	24	265	20160212_dm_TOP2-4_04.JPG.dat	TOP2-4	YNL006W	0.33485	-0.12481
30	25	920	20160212_dm_TOP2-4_04.JPG.dat	TOP2-4	YPL085W	1.12635	-0.00402
30	26	986	20160212_dm_TOP2-4_04.JPG.dat	TOP2-4	YPL085W	1.18547	0.05485
30	27	562	20160212_dm_TOP2-4_04.JPG.dat	TOP2-4	YDR473C	0.68637	-0.31807
30	28	667	20160212_dm_TOP2-4_04.JPG.dat	TOP2-4	YDR473C	0.86897	-0.13623
30	29	1165	20160212_dm_TOP2-4_04.JPG.dat	TOP2-4	YAL041W	1.65317	0.77957
30	30	0	20160212_dm_TOP2-4_04.JPG.dat	TOP2-4	YAL041W	0	-0.86668
30	31	706	20160212_dm_TOP2-4_04.JPG.dat	TOP2-4	YBR109C	0.88253	0.00122
30	32	364	20160212_dm_TOP2-4_04.JPG.dat	TOP2-4	YBR109C	#NUM!	#NUM!	status=JK
30	33	881	20160212_dm_TOP2-4_04.JPG.dat	TOP2-4	YJL085W	1.10237	0.06623
30	34	870	20160212_dm_TOP2-4_04.JPG.dat	TOP2-4	YJL085W	1.09956	0.06343
30	35	785	20160212_dm_TOP2-4_04.JPG.dat	TOP2-4	YNL071W	0.9516	0.10189
30	36	501	20160212_dm_TOP2-4_04.JPG.dat	TOP2-4	YNL071W	#NUM!	#NUM!	status=JK
30	37	0	20160212_dm_TOP2-4_04.JPG.dat	TOP2-4	YGR002C	0	0
30	38	0	20160212_dm_TOP2-4_04.JPG.dat	TOP2-4	YGR002C	0	0
30	39	350	20160212_dm_TOP2-4_04.JPG.dat	TOP2-4	YNR003C	0.38693	-0.38939
30	40	500	20160212_dm_TOP2-4_04.JPG.dat	TOP2-4	YNR003C	0.5571	-0.21993
30	41	1007	20160212_dm_TOP2-4_04.JPG.dat	TOP2-4	YLR127C	1.14012	0.05112
30	42	779	20160212_dm_TOP2-4_04.JPG.dat	TOP2-4	YLR127C	0.90222	-0.18578
30	43	823	20160212_dm_TOP2-4_04.JPG.dat	TOP2-4	YDR168W	#NUM!	#NUM!	status=JK
30	44	869	20160212_dm_TOP2-4_04.JPG.dat	TOP2-4	YDR168W	1.04568	0.03739
30	45	986	20160212_dm_TOP2-4_04.JPG.dat	TOP2-4	YBR236C	1.19596	0.16177
30	46	1057	20160212_dm_TOP2-4_04.JPG.dat	TOP2-4	YBR236C	1.2017	0.16749
30	47	1288	20160212_dm_TOP2-4_04.JPG.dat	TOP2-4	YMR271C	1.29601	0.28773
30	48	1372	20160212_dm_TOP2-4_04.JPG.dat	TOP2-4	YMR271C	1.22726	0.21927
31	1	1323	20160212_dm_TOP2-4_04.JPG.dat	TOP2-4	YMR271C	0.95605	-0.05081
31	2	1137	20160212_dm_TOP2-4_04.JPG.dat	TOP2-4	YMR271C	0.91913	-0.08757
31	3	1126	20160212_dm_TOP2-4_04.JPG.dat	TOP2-4	YMR271C	1.01984	0.01271
31	4	996	20160212_dm_TOP2-4_04.JPG.dat	TOP2-4	YMR271C	0.97714	-0.0298
31	5	1054	20160212_dm_TOP2-4_04.JPG.dat	TOP2-4	YMR271C	1.05661	0.04933
31	6	1141	20160212_dm_TOP2-4_04.JPG.dat	TOP2-4	YMR271C	1.1721	0.16433
31	7	982	20160212_dm_TOP2-4_04.JPG.dat	TOP2-4	YMR271C	1.0326	0.02542
31	8	954	20160212_dm_TOP2-4_04.JPG.dat	TOP2-4	YMR271C	1.00424	-0.00282
31	9	1133	20160212_dm_TOP2-4_04.JPG.dat	TOP2-4	YMR271C	1.16472	0.15699
31	10	1211	20160212_dm_TOP2-4_04.JPG.dat	TOP2-4	YMR271C	1.23253	0.22451
31	11	1026	20160212_dm_TOP2-4_04.JPG.dat	TOP2-4	YMR271C	1.07215	0.06481
31	12	1161	20160212_dm_TOP2-4_04.JPG.dat	TOP2-4	YMR271C	1.24917	0.24109
31	13	866	20160212_dm_TOP2-4_04.JPG.dat	TOP2-4	YMR271C	0.95482	-0.05203
31	14	953	20160212_dm_TOP2-4_04.JPG.dat	TOP2-4	YMR271C	1.01281	0.00571
31	15	954	20160212_dm_TOP2-4_04.JPG.dat	TOP2-4	YMR271C	0.94222	-0.06458
31	16	1020	20160212_dm_TOP2-4_04.JPG.dat	TOP2-4	YMR271C	0.97991	-0.02704
31	17	951	20160212_dm_TOP2-4_04.JPG.dat	TOP2-4	YMR271C	0.92787	-0.07887
31	18	1044	20160212_dm_TOP2-4_04.JPG.dat	TOP2-4	YMR271C	1.04359	0.03637
31	19	937	20160212_dm_TOP2-4_04.JPG.dat	TOP2-4	YMR271C	0.93586	-0.07091
31	20	878	20160212_dm_TOP2-4_04.JPG.dat	TOP2-4	YMR271C	0.88325	-0.1233
31	21	1018	20160212_dm_TOP2-4_04.JPG.dat	TOP2-4	YMR271C	1.02893	0.02176
31	22	1087	20160212_dm_TOP2-4_04.JPG.dat	TOP2-4	YMR271C	1.10408	0.0966
31	23	1013	20160212_dm_TOP2-4_04.JPG.dat	TOP2-4	YMR271C	1.02301	0.01587
31	24	770	20160212_dm_TOP2-4_04.JPG.dat	TOP2-4	YMR271C	#NUM!	#NUM!	status=JK
31	25	1012	20160212_dm_TOP2-4_04.JPG.dat	TOP2-4	YMR271C	0.96599	-0.04091
31	26	1041	20160212_dm_TOP2-4_04.JPG.dat	TOP2-4	YMR271C	0.97818	-0.02878
31	27	869	20160212_dm_TOP2-4_04.JPG.dat	TOP2-4	YMR271C	0.83137	-0.17497
31	28	1141	20160212_dm_TOP2-4_04.JPG.dat	TOP2-4	YMR271C	#NUM!	#NUM!	status=JK
31	29	1263	20160212_dm_TOP2-4_04.JPG.dat	TOP2-4	YMR271C	1.40145	0.39273
31	30	1146	20160212_dm_TOP2-4_04.JPG.dat	TOP2-4	YMR271C	1.23361	0.22559
31	31	1111	20160212_dm_TOP2-4_04.JPG.dat	TOP2-4	YMR271C	#NUM!	#NUM!	status=JK
31	32	1072	20160212_dm_TOP2-4_04.JPG.dat	TOP2-4	YMR271C	0.99985	-0.0072
31	33	1130	20160212_dm_TOP2-4_04.JPG.dat	TOP2-4	YMR271C	1.09746	0.09001
31	34	1177	20160212_dm_TOP2-4_04.JPG.dat	TOP2-4	YMR271C	1.1507	0.14303
31	35	1069	20160212_dm_TOP2-4_04.JPG.dat	TOP2-4	YMR271C	0.99988	-0.00716
31	36	1122	20160212_dm_TOP2-4_04.JPG.dat	TOP2-4	YMR271C	0.99578	-0.01124
31	37	1148	20160212_dm_TOP2-4_04.JPG.dat	TOP2-4	YMR271C	1.00173	-0.00532
31	38	1051	20160212_dm_TOP2-4_04.JPG.dat	TOP2-4	YMR271C	0.90548	-0.10117
31	39	1129	20160212_dm_TOP2-4_04.JPG.dat	TOP2-4	YMR271C	0.95985	-0.04703
31	40	1134	20160212_dm_TOP2-4_04.JPG.dat	TOP2-4	YMR271C	0.97151	-0.03542
31	41	1071	20160212_dm_TOP2-4_04.JPG.dat	TOP2-4	YMR271C	0.93322	-0.07354
31	42	1017	20160212_dm_TOP2-4_04.JPG.dat	TOP2-4	YMR271C	0.9086	-0.09806
31	43	1157	20160212_dm_TOP2-4_04.JPG.dat	TOP2-4	YMR271C	1.06008	0.05278
31	44	1082	20160212_dm_TOP2-4_04.JPG.dat	TOP2-4	YMR271C	1.01432	0.00722
31	45	1065	20160212_dm_TOP2-4_04.JPG.dat	TOP2-4	YMR271C	1.01114	0.00405
31	46	1145	20160212_dm_TOP2-4_04.JPG.dat	TOP2-4	YMR271C	1.02377	0.01662
31	47	1228	20160212_dm_TOP2-4_04.JPG.dat	TOP2-4	YMR271C	0.97592	-0.03103
31	48	1337	20160212_dm_TOP2-4_04.JPG.dat	TOP2-4	YMR271C	0.94844	-0.05838
32	1	2195	20160212_dm_TOP2-4_04.JPG.dat	TOP2-4	YMR271C	0.94763	-0.05919
32	2	2317	20160212_dm_TOP2-4_04.JPG.dat	TOP2-4	YMR271C	#NUM!	#NUM!	status=JK
32	3	2035	20160212_dm_TOP2-4_04.JPG.dat	TOP2-4	YMR271C	1.10218	0.09471
32	4	1918	20160212_dm_TOP2-4_04.JPG.dat	TOP2-4	YMR271C	1.12577	0.1182
32	5	1823	20160212_dm_TOP2-4_04.JPG.dat	TOP2-4	YMR271C	1.09398	0.08655
32	6	1843	20160212_dm_TOP2-4_04.JPG.dat	TOP2-4	YMR271C	1.1342	0.12659
32	7	1160	20160212_dm_TOP2-4_04.JPG.dat	TOP2-4	YMR271C	0.73048	-0.27543
32	8	1868	20160212_dm_TOP2-4_04.JPG.dat	TOP2-4	YMR271C	1.17894	0.17115
32	9	1945	20160212_dm_TOP2-4_04.JPG.dat	TOP2-4	YMR271C	1.19699	0.18912
32	10	1360	20160212_dm_TOP2-4_04.JPG.dat	TOP2-4	YMR271C	#NUM!	#NUM!	status=JK
32	11	1663	20160212_dm_TOP2-4_04.JPG.dat	TOP2-4	YMR271C	1.0357	0.02851
32	12	1886	20160212_dm_TOP2-4_04.JPG.dat	TOP2-4	YMR271C	1.20774	0.19983
32	13	1429	20160212_dm_TOP2-4_04.JPG.dat	TOP2-4	YMR271C	0.93614	-0.07064
32	14	1852	20160212_dm_TOP2-4_04.JPG.dat	TOP2-4	YMR271C	#NUM!	#NUM!	status=JK
32	15	1988	20160212_dm_TOP2-4_04.JPG.dat	TOP2-4	YMR271C	#NUM!	#NUM!	status=JK
32	16	1780	20160212_dm_TOP2-4_04.JPG.dat	TOP2-4	YMR271C	1.01249	0.0054
32	17	1591	20160212_dm_TOP2-4_04.JPG.dat	TOP2-4	YMR271C	0.91837	-0.08833
32	18	1738	20160212_dm_TOP2-4_04.JPG.dat	TOP2-4	YMR271C	1.02742	0.02026
32	19	1480	20160212_dm_TOP2-4_04.JPG.dat	TOP2-4	YMR271C	0.87502	-0.1315
32	20	1628	20160212_dm_TOP2-4_04.JPG.dat	TOP2-4	YMR271C	0.97019	-0.03672
32	21	1755	20160212_dm_TOP2-4_04.JPG.dat	TOP2-4	YMR271C	1.05215	0.04488
32	22	1446	20160212_dm_TOP2-4_04.JPG.dat	TOP2-4	YMR271C	#NUM!	#NUM!	status=JK
32	23	1803	20160212_dm_TOP2-4_04.JPG.dat	TOP2-4	YMR271C	1.08305	0.07566
32	24	1886	20160212_dm_TOP2-4_04.JPG.dat	TOP2-4	YMR271C	1.10484	0.09736
32	25	1691	20160212_dm_TOP2-4_04.JPG.dat	TOP2-4	YMR271C	0.9618	-0.04508
32	26	1580	20160212_dm_TOP2-4_04.JPG.dat	TOP2-4	YMR271C	#NUM!	#NUM!	status=JK
32	27	1391	20160212_dm_TOP2-4_04.JPG.dat	TOP2-4	YMR271C	0.79461	-0.21157
32	28	1319	20160212_dm_TOP2-4_04.JPG.dat	TOP2-4	YMR271C	0.80163	-0.20458
32	29	1675	20160212_dm_TOP2-4_04.JPG.dat	TOP2-4	YMR271C	1.10518	0.09769
32	30	1806	20160212_dm_TOP2-4_04.JPG.dat	TOP2-4	YMR271C	1.15277	0.14509
32	31	1694	20160212_dm_TOP2-4_04.JPG.dat	TOP2-4	YMR271C	0.97483	-0.03211
32	32	1747	20160212_dm_TOP2-4_04.JPG.dat	TOP2-4	YMR271C	0.9616	-0.04528
32	33	1802	20160212_dm_TOP2-4_04.JPG.dat	TOP2-4	YMR271C	1.03119	0.02402
32	34	1519	20160212_dm_TOP2-4_04.JPG.dat	TOP2-4	YMR271C	0.87235	-0.13416
32	35	1945	20160212_dm_TOP2-4_04.JPG.dat	TOP2-4	YMR271C	1.06644	0.05912
32	36	2059	20160212_dm_TOP2-4_04.JPG.dat	TOP2-4	YMR271C	1.06929	0.06196
32	37	1811	20160212_dm_TOP2-4_04.JPG.dat	TOP2-4	YMR271C	0.92464	-0.08209
32	38	1922	20160212_dm_TOP2-4_04.JPG.dat	TOP2-4	YMR271C	0.96912	-0.0378
32	39	1982	20160212_dm_TOP2-4_04.JPG.dat	TOP2-4	YMR271C	0.98636	-0.02063
32	40	2242	20160212_dm_TOP2-4_04.JPG.dat	TOP2-4	YMR271C	#NUM!	#NUM!	status=JK
32	41	1760	20160212_dm_TOP2-4_04.JPG.dat	TOP2-4	YMR271C	0.89931	-0.10731
32	42	1892	20160212_dm_TOP2-4_04.JPG.dat	TOP2-4	YMR271C	0.99389	-0.01312
32	43	2150	20160212_dm_TOP2-4_04.JPG.dat	TOP2-4	YMR271C	1.16375	0.15602
32	44	2087	20160212_dm_TOP2-4_04.JPG.dat	TOP2-4	YMR271C	1.16094	0.15322
32	45	2036	20160212_dm_TOP2-4_04.JPG.dat	TOP2-4	YMR271C	#NUM!	#NUM!	status=JK
32	46	1814	20160212_dm_TOP2-4_04.JPG.dat	TOP2-4	YMR271C	0.97073	-0.03619
32	47	2243	20160212_dm_TOP2-4_04.JPG.dat	TOP2-4	YMR271C	1.07113	0.06379
32	48	1709	20160212_dm_TOP2-4_04.JPG.dat	TOP2-4	YMR271C	0.73111	-0.2748

## Sheet: 20160212_dm_TOP2-4_02.JPG.dat
Row	Column	Raw colony size	Plate id / file name	Query	Array	Normalized colony size	Score	Additional information
1	1	2932	20160212_dm_TOP2-4_02.JPG.dat	TOP2-4	YMR271C	1.47818	0.46306
1	2	1609	20160212_dm_TOP2-4_02.JPG.dat	TOP2-4	YMR271C	0.90134	-0.11136
1	3	1640	20160212_dm_TOP2-4_02.JPG.dat	TOP2-4	YMR271C	1.02697	0.01374
1	4	1623	20160212_dm_TOP2-4_02.JPG.dat	TOP2-4	YMR271C	1.1003	0.08676
1	5	1465	20160212_dm_TOP2-4_02.JPG.dat	TOP2-4	YMR271C	0.99403	-0.01906
1	6	1892	20160212_dm_TOP2-4_02.JPG.dat	TOP2-4	YMR271C	1.23801	0.22389
1	7	1421	20160212_dm_TOP2-4_02.JPG.dat	TOP2-4	YMR271C	0.88808	-0.12457
1	8	1492	20160212_dm_TOP2-4_02.JPG.dat	TOP2-4	YMR271C	0.93656	-0.07629
1	9	1333	20160212_dm_TOP2-4_02.JPG.dat	TOP2-4	YMR271C	0.87727	-0.13534
1	10	1417	20160212_dm_TOP2-4_02.JPG.dat	TOP2-4	YMR271C	0.95036	-0.06255
1	11	1366	20160212_dm_TOP2-4_02.JPG.dat	TOP2-4	YMR271C	0.89055	-0.12211
1	12	1436	20160212_dm_TOP2-4_02.JPG.dat	TOP2-4	YMR271C	0.91841	-0.09437
1	13	1602	20160212_dm_TOP2-4_02.JPG.dat	TOP2-4	YMR271C	1.04542	0.03212
1	14	1558	20160212_dm_TOP2-4_02.JPG.dat	TOP2-4	YMR271C	1.02899	0.01576
1	15	1554	20160212_dm_TOP2-4_02.JPG.dat	TOP2-4	YMR271C	1.02719	0.01396
1	16	1393	20160212_dm_TOP2-4_02.JPG.dat	TOP2-4	YMR271C	#NUM!	#NUM!	status=JK
1	17	1408	20160212_dm_TOP2-4_02.JPG.dat	TOP2-4	YMR271C	0.86998	-0.14259
1	18	1457	20160212_dm_TOP2-4_02.JPG.dat	TOP2-4	YMR271C	0.89356	-0.11911
1	19	1481	20160212_dm_TOP2-4_02.JPG.dat	TOP2-4	YMR271C	0.92349	-0.0893
1	20	1308	20160212_dm_TOP2-4_02.JPG.dat	TOP2-4	YMR271C	0.84202	-0.17043
1	21	1360	20160212_dm_TOP2-4_02.JPG.dat	TOP2-4	YMR271C	0.92114	-0.09165
1	22	1705	20160212_dm_TOP2-4_02.JPG.dat	TOP2-4	YMR271C	1.14206	0.12834
1	23	1273	20160212_dm_TOP2-4_02.JPG.dat	TOP2-4	YMR271C	0.80377	-0.20853
1	24	1649	20160212_dm_TOP2-4_02.JPG.dat	TOP2-4	YMR271C	1.02238	0.00917
1	25	1504	20160212_dm_TOP2-4_02.JPG.dat	TOP2-4	YMR271C	0.97904	-0.03398
1	26	1642	20160212_dm_TOP2-4_02.JPG.dat	TOP2-4	YMR271C	1.11742	0.10381
1	27	1561	20160212_dm_TOP2-4_02.JPG.dat	TOP2-4	YMR271C	1.0967	0.08318
1	28	1576	20160212_dm_TOP2-4_02.JPG.dat	TOP2-4	YMR271C	1.14717	0.13344
1	29	1160	20160212_dm_TOP2-4_02.JPG.dat	TOP2-4	YMR271C	0.86594	-0.14661
1	30	1114	20160212_dm_TOP2-4_02.JPG.dat	TOP2-4	YMR271C	0.82064	-0.19172
1	31	1505	20160212_dm_TOP2-4_02.JPG.dat	TOP2-4	YMR271C	1.06411	0.05072
1	32	1826	20160212_dm_TOP2-4_02.JPG.dat	TOP2-4	YMR271C	1.2528	0.23863
1	33	1549	20160212_dm_TOP2-4_02.JPG.dat	TOP2-4	YMR271C	1.06931	0.0559
1	34	1595	20160212_dm_TOP2-4_02.JPG.dat	TOP2-4	YMR271C	1.11553	0.10193
1	35	1462	20160212_dm_TOP2-4_02.JPG.dat	TOP2-4	YMR271C	1.03088	0.01764
1	36	1424	20160212_dm_TOP2-4_02.JPG.dat	TOP2-4	YMR271C	1.00237	-0.01075
1	37	1346	20160212_dm_TOP2-4_02.JPG.dat	TOP2-4	YMR271C	0.95087	-0.06204
1	38	1753	20160212_dm_TOP2-4_02.JPG.dat	TOP2-4	YMR271C	#NUM!	#NUM!	status=JK
1	39	1572	20160212_dm_TOP2-4_02.JPG.dat	TOP2-4	YMR271C	1.05605	0.0427
1	40	1516	20160212_dm_TOP2-4_02.JPG.dat	TOP2-4	YMR271C	0.98437	-0.02868
1	41	1611	20160212_dm_TOP2-4_02.JPG.dat	TOP2-4	YMR271C	1.0405	0.02721
1	42	1654	20160212_dm_TOP2-4_02.JPG.dat	TOP2-4	YMR271C	1.0755	0.06207
1	43	1529	20160212_dm_TOP2-4_02.JPG.dat	TOP2-4	YMR271C	1.01537	0.00219
1	44	1797	20160212_dm_TOP2-4_02.JPG.dat	TOP2-4	YMR271C	#NUM!	#NUM!	status=JK
1	45	1535	20160212_dm_TOP2-4_02.JPG.dat	TOP2-4	YMR271C	1.06063	0.04726
1	46	1656	20160212_dm_TOP2-4_02.JPG.dat	TOP2-4	YMR271C	1.08082	0.06737
1	47	1542	20160212_dm_TOP2-4_02.JPG.dat	TOP2-4	YMR271C	0.88676	-0.12588
1	48	2227	20160212_dm_TOP2-4_02.JPG.dat	TOP2-4	YMR271C	1.13386	0.12018
2	1	1773	20160212_dm_TOP2-4_02.JPG.dat	TOP2-4	YMR271C	1.17299	0.15915
2	2	1331	20160212_dm_TOP2-4_02.JPG.dat	TOP2-4	YMR271C	0.98154	-0.0315
2	3	1276	20160212_dm_TOP2-4_02.JPG.dat	TOP2-4	YMR271C	1.05503	0.04168
2	4	1224	20160212_dm_TOP2-4_02.JPG.dat	TOP2-4	YMR271C	1.09868	0.08515
2	5	1300	20160212_dm_TOP2-4_02.JPG.dat	TOP2-4	YMR271C	1.17093	0.15709
2	6	1151	20160212_dm_TOP2-4_02.JPG.dat	TOP2-4	YMR271C	1.00119	-0.01193
2	7	1257	20160212_dm_TOP2-4_02.JPG.dat	TOP2-4	YMR271C	1.04532	0.03202
2	8	1040	20160212_dm_TOP2-4_02.JPG.dat	TOP2-4	YMR271C	0.86892	-0.14364
2	9	1106	20160212_dm_TOP2-4_02.JPG.dat	TOP2-4	YMR271C	0.96912	-0.04387
2	10	1182	20160212_dm_TOP2-4_02.JPG.dat	TOP2-4	YMR271C	1.05361	0.04027
2	11	934	20160212_dm_TOP2-4_02.JPG.dat	TOP2-4	YMR271C	0.80678	-0.20553
2	12	902	20160212_dm_TOP2-4_02.JPG.dat	TOP2-4	YMR271C	0.76186	-0.25026
2	13	1236	20160212_dm_TOP2-4_02.JPG.dat	TOP2-4	YMR271C	1.06238	0.049
2	14	1226	20160212_dm_TOP2-4_02.JPG.dat	TOP2-4	YMR271C	1.06378	0.05039
2	15	1135	20160212_dm_TOP2-4_02.JPG.dat	TOP2-4	YMR271C	0.98435	-0.0287
2	16	1190	20160212_dm_TOP2-4_02.JPG.dat	TOP2-4	YMR271C	0.99462	-0.01848
2	17	1208	20160212_dm_TOP2-4_02.JPG.dat	TOP2-4	YMR271C	0.97594	-0.03708
2	18	1194	20160212_dm_TOP2-4_02.JPG.dat	TOP2-4	YMR271C	0.9557	-0.05723
2	19	1076	20160212_dm_TOP2-4_02.JPG.dat	TOP2-4	YMR271C	0.87424	-0.13835
2	20	1011	20160212_dm_TOP2-4_02.JPG.dat	TOP2-4	YMR271C	0.84966	-0.16282
2	21	1155	20160212_dm_TOP2-4_02.JPG.dat	TOP2-4	YMR271C	1.02339	0.01017
2	22	1197	20160212_dm_TOP2-4_02.JPG.dat	TOP2-4	YMR271C	1.04976	0.03644
2	23	1148	20160212_dm_TOP2-4_02.JPG.dat	TOP2-4	YMR271C	0.94895	-0.06395
2	24	1129	20160212_dm_TOP2-4_02.JPG.dat	TOP2-4	YMR271C	0.91641	-0.09636
2	25	1044	20160212_dm_TOP2-4_02.JPG.dat	TOP2-4	YMR271C	0.89029	-0.12237
2	26	1383	20160212_dm_TOP2-4_02.JPG.dat	TOP2-4	YMR271C	1.2333	0.21921
2	27	927	20160212_dm_TOP2-4_02.JPG.dat	TOP2-4	YMR271C	0.85331	-0.1592
2	28	1389	20160212_dm_TOP2-4_02.JPG.dat	TOP2-4	YMR271C	1.32548	0.311
2	29	929	20160212_dm_TOP2-4_02.JPG.dat	TOP2-4	YMR271C	0.90796	-0.10477
2	30	974	20160212_dm_TOP2-4_02.JPG.dat	TOP2-4	YMR271C	0.93915	-0.07371
2	31	1109	20160212_dm_TOP2-4_02.JPG.dat	TOP2-4	YMR271C	1.02751	0.01427
2	32	1264	20160212_dm_TOP2-4_02.JPG.dat	TOP2-4	YMR271C	1.13907	0.12537
2	33	1190	20160212_dm_TOP2-4_02.JPG.dat	TOP2-4	YMR271C	1.08158	0.06812
2	34	1082	20160212_dm_TOP2-4_02.JPG.dat	TOP2-4	YMR271C	0.99902	-0.0141
2	35	1201	20160212_dm_TOP2-4_02.JPG.dat	TOP2-4	YMR271C	#NUM!	#NUM!	status=JK
2	36	1081	20160212_dm_TOP2-4_02.JPG.dat	TOP2-4	YMR271C	1.01134	-0.00183
2	37	1028	20160212_dm_TOP2-4_02.JPG.dat	TOP2-4	YMR271C	0.97001	-0.04298
2	38	1088	20160212_dm_TOP2-4_02.JPG.dat	TOP2-4	YMR271C	1.01066	-0.0025
2	39	1149	20160212_dm_TOP2-4_02.JPG.dat	TOP2-4	YMR271C	1.03759	0.02432
2	40	0	20160212_dm_TOP2-4_02.JPG.dat	TOP2-4	YMR271C	#NUM!	#NUM!	status=JK
2	41	1234	20160212_dm_TOP2-4_02.JPG.dat	TOP2-4	YMR271C	1.07588	0.06245
2	42	1254	20160212_dm_TOP2-4_02.JPG.dat	TOP2-4	YMR271C	1.10034	0.0868
2	43	1165	20160212_dm_TOP2-4_02.JPG.dat	TOP2-4	YMR271C	1.04173	0.02844
2	44	1108	20160212_dm_TOP2-4_02.JPG.dat	TOP2-4	YMR271C	1.01183	-0.00134
2	45	1175	20160212_dm_TOP2-4_02.JPG.dat	TOP2-4	YMR271C	1.0863	0.07283
2	46	1135	20160212_dm_TOP2-4_02.JPG.dat	TOP2-4	YMR271C	#NUM!	#NUM!	status=JK
2	47	1209	20160212_dm_TOP2-4_02.JPG.dat	TOP2-4	YMR271C	0.92212	-0.09067
2	48	1702	20160212_dm_TOP2-4_02.JPG.dat	TOP2-4	YMR271C	1.1444	0.13068
3	1	1318	20160212_dm_TOP2-4_02.JPG.dat	TOP2-4	YMR271C	1.10414	0.09059
3	2	1364	20160212_dm_TOP2-4_02.JPG.dat	TOP2-4	YMR271C	1.278	0.26372
3	3	97	20160212_dm_TOP2-4_02.JPG.dat	TOP2-4	YEL034W	0.10224	-0.74511
3	4	0	20160212_dm_TOP2-4_02.JPG.dat	TOP2-4	YEL034W	0	-0.84693
3	5	721	20160212_dm_TOP2-4_02.JPG.dat	TOP2-4	YMR154C	0.83277	0.09645
3	6	415	20160212_dm_TOP2-4_02.JPG.dat	TOP2-4	YMR154C	0.46369	-0.27108
3	7	1266	20160212_dm_TOP2-4_02.JPG.dat	TOP2-4	YBR253W	1.35426	0.19347
3	8	1118	20160212_dm_TOP2-4_02.JPG.dat	TOP2-4	YBR253W	1.2016	0.04145
3	9	1170	20160212_dm_TOP2-4_02.JPG.dat	TOP2-4	YDL220C	1.31851	0.12301
3	10	1232	20160212_dm_TOP2-4_02.JPG.dat	TOP2-4	YDL220C	1.40931	0.21343
3	11	891	20160212_dm_TOP2-4_02.JPG.dat	TOP2-4	YGR113W	0.9836	-0.08588
3	12	953	20160212_dm_TOP2-4_02.JPG.dat	TOP2-4	YGR113W	1.02453	-0.04512
3	13	1265	20160212_dm_TOP2-4_02.JPG.dat	TOP2-4	YBR082C	1.37887	0.19654
3	14	1073	20160212_dm_TOP2-4_02.JPG.dat	TOP2-4	YBR082C	#NUM!	#NUM!	status=JK
3	15	397	20160212_dm_TOP2-4_02.JPG.dat	TOP2-4	YBR070C	0.43431	-0.31331
3	16	308	20160212_dm_TOP2-4_02.JPG.dat	TOP2-4	YBR070C	0.32393	-0.42322
3	17	1256	20160212_dm_TOP2-4_02.JPG.dat	TOP2-4	YKL074C	1.27406	0.043
3	18	1093	20160212_dm_TOP2-4_02.JPG.dat	TOP2-4	YKL074C	1.09591	-0.13441
3	19	1038	20160212_dm_TOP2-4_02.JPG.dat	TOP2-4	YDR303C	#NUM!	#NUM!	status=JK
3	20	1238	20160212_dm_TOP2-4_02.JPG.dat	TOP2-4	YDR303C	1.30038	0.05376
3	21	159	20160212_dm_TOP2-4_02.JPG.dat	TOP2-4	YNL079C	0.17626	-0.0477
3	22	308	20160212_dm_TOP2-4_02.JPG.dat	TOP2-4	YNL079C	0.33816	0.11351
3	23	938	20160212_dm_TOP2-4_02.JPG.dat	TOP2-4	YPL101W	0.97052	0.25292
3	24	802	20160212_dm_TOP2-4_02.JPG.dat	TOP2-4	YPL101W	0.81478	0.09783
3	25	614	20160212_dm_TOP2-4_02.JPG.dat	TOP2-4	YFL039C	0.65565	-0.3872
3	26	843	20160212_dm_TOP2-4_02.JPG.dat	TOP2-4	YFL039C	0.94157	-0.10248
3	27	964	20160212_dm_TOP2-4_02.JPG.dat	TOP2-4	YHR122W	1.11161	-0.13163
3	28	1136	20160212_dm_TOP2-4_02.JPG.dat	TOP2-4	YHR122W	1.35906	0.11478
3	29	431	20160212_dm_TOP2-4_02.JPG.dat	TOP2-4	YNL102W	0.52901	-0.12798
3	30	668	20160212_dm_TOP2-4_02.JPG.dat	TOP2-4	YNL102W	0.81004	0.15187
3	31	563	20160212_dm_TOP2-4_02.JPG.dat	TOP2-4	YLR078C	0.65748	-0.16302
3	32	837	20160212_dm_TOP2-4_02.JPG.dat	TOP2-4	YLR078C	0.95399	0.13224
3	33	1272	20160212_dm_TOP2-4_02.JPG.dat	TOP2-4	YOR149C	#NUM!	#NUM!	status=JK
3	34	0	20160212_dm_TOP2-4_02.JPG.dat	TOP2-4	YOR149C	0	0
3	35	1292	20160212_dm_TOP2-4_02.JPG.dat	TOP2-4	YFL009W	1.54254	0.38423
3	36	1201	20160212_dm_TOP2-4_02.JPG.dat	TOP2-4	YFL009W	1.44168	0.2838
3	37	885	20160212_dm_TOP2-4_02.JPG.dat	TOP2-4	YAR019C	1.07737	-0.00199
3	38	861	20160212_dm_TOP2-4_02.JPG.dat	TOP2-4	YAR019C	1.03571	-0.04349
3	39	1057	20160212_dm_TOP2-4_02.JPG.dat	TOP2-4	YPR055W	1.23969	0.22293
3	40	970	20160212_dm_TOP2-4_02.JPG.dat	TOP2-4	YPR055W	1.10492	0.08873
3	41	543	20160212_dm_TOP2-4_02.JPG.dat	TOP2-4	YFL013C	0.61724	0.01978
3	42	680	20160212_dm_TOP2-4_02.JPG.dat	TOP2-4	YFL013C	0.77785	0.17972
3	43	0	20160212_dm_TOP2-4_02.JPG.dat	TOP2-4	YJR065C	0	0
3	44	0	20160212_dm_TOP2-4_02.JPG.dat	TOP2-4	YJR065C	0	0
3	45	595	20160212_dm_TOP2-4_02.JPG.dat	TOP2-4	YGR092W	0.71155	0.08173
3	46	1163	20160212_dm_TOP2-4_02.JPG.dat	TOP2-4	YGR092W	1.30158	0.6693
3	47	1303	20160212_dm_TOP2-4_02.JPG.dat	TOP2-4	YMR271C	1.2742	0.25994
3	48	1300	20160212_dm_TOP2-4_02.JPG.dat	TOP2-4	YMR271C	1.11615	0.10255
4	1	1447	20160212_dm_TOP2-4_02.JPG.dat	TOP2-4	YMR271C	1.14026	0.12656
4	2	1441	20160212_dm_TOP2-4_02.JPG.dat	TOP2-4	YMR271C	1.27378	0.25952
4	3	321	20160212_dm_TOP2-4_02.JPG.dat	TOP2-4	YEL034W	0.32024	-0.52803
4	4	170	20160212_dm_TOP2-4_02.JPG.dat	TOP2-4	YEL034W	0.18524	-0.66246
4	5	783	20160212_dm_TOP2-4_02.JPG.dat	TOP2-4	YMR154C	0.8611	0.12466
4	6	566	20160212_dm_TOP2-4_02.JPG.dat	TOP2-4	YMR154C	0.60354	-0.13182
4	7	1143	20160212_dm_TOP2-4_02.JPG.dat	TOP2-4	YBR253W	1.16947	0.00945
4	8	1285	20160212_dm_TOP2-4_02.JPG.dat	TOP2-4	YBR253W	1.3224	0.16174
4	9	1436	20160212_dm_TOP2-4_02.JPG.dat	TOP2-4	YDL220C	1.55091	0.35442
4	10	1266	20160212_dm_TOP2-4_02.JPG.dat	TOP2-4	YDL220C	1.38604	0.19025
4	11	1125	20160212_dm_TOP2-4_02.JPG.dat	TOP2-4	YGR113W	1.18513	0.11481
4	12	1204	20160212_dm_TOP2-4_02.JPG.dat	TOP2-4	YGR113W	1.23055	0.16004
4	13	1396	20160212_dm_TOP2-4_02.JPG.dat	TOP2-4	YBR082C	1.44185	0.25926
4	14	1323	20160212_dm_TOP2-4_02.JPG.dat	TOP2-4	YBR082C	1.37011	0.18782
4	15	660	20160212_dm_TOP2-4_02.JPG.dat	TOP2-4	YBR070C	0.68	-0.06864
4	16	614	20160212_dm_TOP2-4_02.JPG.dat	TOP2-4	YBR070C	0.60627	-0.14206
4	17	1461	20160212_dm_TOP2-4_02.JPG.dat	TOP2-4	YKL074C	1.3875	0.15596
4	18	1354	20160212_dm_TOP2-4_02.JPG.dat	TOP2-4	YKL074C	1.26727	0.03623
4	19	1378	20160212_dm_TOP2-4_02.JPG.dat	TOP2-4	YDR303C	1.30362	0.05699
4	20	1323	20160212_dm_TOP2-4_02.JPG.dat	TOP2-4	YDR303C	1.29276	0.04618
4	21	24	20160212_dm_TOP2-4_02.JPG.dat	TOP2-4	YNL079C	0.02475	-0.19858
4	22	411	20160212_dm_TOP2-4_02.JPG.dat	TOP2-4	YNL079C	0.41933	0.19435
4	23	920	20160212_dm_TOP2-4_02.JPG.dat	TOP2-4	YPL101W	0.88343	0.1662
4	24	907	20160212_dm_TOP2-4_02.JPG.dat	TOP2-4	YPL101W	0.85446	0.13735
4	25	926	20160212_dm_TOP2-4_02.JPG.dat	TOP2-4	YFL039C	0.91719	-0.12676
4	26	551	20160212_dm_TOP2-4_02.JPG.dat	TOP2-4	YFL039C	0.57089	-0.4716
4	27	1138	20160212_dm_TOP2-4_02.JPG.dat	TOP2-4	YHR122W	1.21752	-0.02617
4	28	1045	20160212_dm_TOP2-4_02.JPG.dat	TOP2-4	YHR122W	1.16093	-0.08252
4	29	795	20160212_dm_TOP2-4_02.JPG.dat	TOP2-4	YNL102W	0.90779	0.24921
4	30	699	20160212_dm_TOP2-4_02.JPG.dat	TOP2-4	YNL102W	0.79037	0.13228
4	31	0	20160212_dm_TOP2-4_02.JPG.dat	TOP2-4	YLR078C	0	-0.81774
4	32	452	20160212_dm_TOP2-4_02.JPG.dat	TOP2-4	YLR078C	0.48437	-0.3354
4	33	0	20160212_dm_TOP2-4_02.JPG.dat	TOP2-4	YOR149C	0	0
4	34	0	20160212_dm_TOP2-4_02.JPG.dat	TOP2-4	YOR149C	0	0
4	35	1314	20160212_dm_TOP2-4_02.JPG.dat	TOP2-4	YFL009W	1.49147	0.33337
4	36	700	20160212_dm_TOP2-4_02.JPG.dat	TOP2-4	YFL009W	#NUM!	#NUM!	status=JK
4	37	973	20160212_dm_TOP2-4_02.JPG.dat	TOP2-4	YAR019C	1.13585	0.05624
4	38	1052	20160212_dm_TOP2-4_02.JPG.dat	TOP2-4	YAR019C	1.21761	0.13766
4	39	1003	20160212_dm_TOP2-4_02.JPG.dat	TOP2-4	YPR055W	1.13483	0.11851
4	40	918	20160212_dm_TOP2-4_02.JPG.dat	TOP2-4	YPR055W	1.01071	-0.00509
4	41	757	20160212_dm_TOP2-4_02.JPG.dat	TOP2-4	YFL013C	0.83297	0.23461
4	42	499	20160212_dm_TOP2-4_02.JPG.dat	TOP2-4	YFL013C	0.55253	-0.04466
4	43	0	20160212_dm_TOP2-4_02.JPG.dat	TOP2-4	YJR065C	0	0
4	44	0	20160212_dm_TOP2-4_02.JPG.dat	TOP2-4	YJR065C	0	0
4	45	752	20160212_dm_TOP2-4_02.JPG.dat	TOP2-4	YGR092W	0.86459	0.23414
4	46	547	20160212_dm_TOP2-4_02.JPG.dat	TOP2-4	YGR092W	0.58601	-0.04327
4	47	1298	20160212_dm_TOP2-4_02.JPG.dat	TOP2-4	YMR271C	1.21045	0.19646
4	48	1407	20160212_dm_TOP2-4_02.JPG.dat	TOP2-4	YMR271C	1.14782	0.13408
5	1	1487	20160212_dm_TOP2-4_02.JPG.dat	TOP2-4	YMR271C	1.05824	0.04488
5	2	1463	20160212_dm_TOP2-4_02.JPG.dat	TOP2-4	YMR271C	1.17038	0.15655
5	3	1172	20160212_dm_TOP2-4_02.JPG.dat	TOP2-4	YFL039C	1.06046	0.01592
5	4	915	20160212_dm_TOP2-4_02.JPG.dat	TOP2-4	YFL039C	0.90571	-0.13818
5	5	1206	20160212_dm_TOP2-4_02.JPG.dat	TOP2-4	YFL034C-B	1.2064	0.38089
5	6	0	20160212_dm_TOP2-4_02.JPG.dat	TOP2-4	YFL034C-B	#NUM!	#NUM!	status=JK
5	7	930	20160212_dm_TOP2-4_02.JPG.dat	TOP2-4	YDR060W	0.86772	-0.29095
5	8	982	20160212_dm_TOP2-4_02.JPG.dat	TOP2-4	YDR060W	0.92246	-0.23644
5	9	803	20160212_dm_TOP2-4_02.JPG.dat	TOP2-4	YLR100W	0.79254	-0.1178
5	10	806	20160212_dm_TOP2-4_02.JPG.dat	TOP2-4	YLR100W	0.80585	-0.10455
5	11	557	20160212_dm_TOP2-4_02.JPG.dat	TOP2-4	YML065W	0.53434	-0.14198
5	12	562	20160212_dm_TOP2-4_02.JPG.dat	TOP2-4	YML065W	0.52164	-0.15462
5	13	0	20160212_dm_TOP2-4_02.JPG.dat	TOP2-4	YLL031C	0	0
5	14	845	20160212_dm_TOP2-4_02.JPG.dat	TOP2-4	YLL031C	#NUM!	#NUM!	status=JK
5	15	1026	20160212_dm_TOP2-4_02.JPG.dat	TOP2-4	YNL061W	0.9547	0.01363
5	16	963	20160212_dm_TOP2-4_02.JPG.dat	TOP2-4	YNL061W	0.85659	-0.08407
5	17	1450	20160212_dm_TOP2-4_02.JPG.dat	TOP2-4	YKL189W	1.23754	0.02595
5	18	1644	20160212_dm_TOP2-4_02.JPG.dat	TOP2-4	YKL189W	1.37922	0.16704
5	19	1107	20160212_dm_TOP2-4_02.JPG.dat	TOP2-4	YNL262W	0.93686	0.05618
5	20	1216	20160212_dm_TOP2-4_02.JPG.dat	TOP2-4	YNL262W	1.06259	0.18138
5	21	1472	20160212_dm_TOP2-4_02.JPG.dat	TOP2-4	YLR045C	1.35738	0.23118
5	22	1463	20160212_dm_TOP2-4_02.JPG.dat	TOP2-4	YLR045C	1.3333	0.2072
5	23	1540	20160212_dm_TOP2-4_02.JPG.dat	TOP2-4	YGR099W	1.3186	0.13998
5	24	1487	20160212_dm_TOP2-4_02.JPG.dat	TOP2-4	YGR099W	#NUM!	#NUM!	status=JK
5	25	172	20160212_dm_TOP2-4_02.JPG.dat	TOP2-4	YFR031C	0.1518	-0.00237
5	26	1797	20160212_dm_TOP2-4_02.JPG.dat	TOP2-4	YFR031C	#NUM!	#NUM!	status=JK
5	27	451	20160212_dm_TOP2-4_02.JPG.dat	TOP2-4	YGL022W	0.43018	-0.3649
5	28	640	20160212_dm_TOP2-4_02.JPG.dat	TOP2-4	YGL022W	0.63487	-0.16107
5	29	1067	20160212_dm_TOP2-4_02.JPG.dat	TOP2-4	YBL050W	1.0907	0.03726
5	30	1123	20160212_dm_TOP2-4_02.JPG.dat	TOP2-4	YBL050W	1.13971	0.08606
5	31	1236	20160212_dm_TOP2-4_02.JPG.dat	TOP2-4	YDL213C	1.21766	0.13933
5	32	1233	20160212_dm_TOP2-4_02.JPG.dat	TOP2-4	YDL213C	1.19713	0.11889
5	33	1133	20160212_dm_TOP2-4_02.JPG.dat	TOP2-4	YOL034W	1.12239	0.03117
5	34	1123	20160212_dm_TOP2-4_02.JPG.dat	TOP2-4	YOL034W	1.1424	0.0511
5	35	344	20160212_dm_TOP2-4_02.JPG.dat	TOP2-4	YHR052W	0.35788	-0.49053
5	36	526	20160212_dm_TOP2-4_02.JPG.dat	TOP2-4	YHR052W	0.55379	-0.29543
5	37	759	20160212_dm_TOP2-4_02.JPG.dat	TOP2-4	YDL105W	0.81804	-0.1366
5	38	734	20160212_dm_TOP2-4_02.JPG.dat	TOP2-4	YDL105W	0.78641	-0.1681
5	39	1344	20160212_dm_TOP2-4_02.JPG.dat	TOP2-4	YHR166C	1.41083	0.24647
5	40	1218	20160212_dm_TOP2-4_02.JPG.dat	TOP2-4	YHR166C	1.24649	0.08282
5	41	1157	20160212_dm_TOP2-4_02.JPG.dat	TOP2-4	YGL092W	1.18456	0.12222
5	42	955	20160212_dm_TOP2-4_02.JPG.dat	TOP2-4	YGL092W	0.98386	-0.07764
5	43	871	20160212_dm_TOP2-4_02.JPG.dat	TOP2-4	YPR133C	0.9096	0.11942
5	44	735	20160212_dm_TOP2-4_02.JPG.dat	TOP2-4	YPR133C	0.77734	-0.01229
5	45	1046	20160212_dm_TOP2-4_02.JPG.dat	TOP2-4	YDR158W	1.11103	-0.12528
5	46	776	20160212_dm_TOP2-4_02.JPG.dat	TOP2-4	YDR158W	0.76487	-0.46999
5	47	1259	20160212_dm_TOP2-4_02.JPG.dat	TOP2-4	YMR271C	1.07606	0.06262
5	48	1504	20160212_dm_TOP2-4_02.JPG.dat	TOP2-4	YMR271C	1.12043	0.1068
6	1	1501	20160212_dm_TOP2-4_02.JPG.dat	TOP2-4	YMR271C	1.0281	0.01487
6	2	1563	20160212_dm_TOP2-4_02.JPG.dat	TOP2-4	YMR271C	1.20469	0.19072
6	3	908	20160212_dm_TOP2-4_02.JPG.dat	TOP2-4	YFL039C	0.79298	-0.25045
6	4	1168	20160212_dm_TOP2-4_02.JPG.dat	TOP2-4	YFL039C	1.11652	0.07174
6	5	1312	20160212_dm_TOP2-4_02.JPG.dat	TOP2-4	YFL034C-B	1.26823	0.44246
6	6	1197	20160212_dm_TOP2-4_02.JPG.dat	TOP2-4	YFL034C-B	1.12378	0.29862
6	7	1086	20160212_dm_TOP2-4_02.JPG.dat	TOP2-4	YDR060W	0.97995	-0.17919
6	8	1124	20160212_dm_TOP2-4_02.JPG.dat	TOP2-4	YDR060W	1.02125	-0.13807
6	9	828	20160212_dm_TOP2-4_02.JPG.dat	TOP2-4	YLR100W	0.79124	-0.1191
6	10	838	20160212_dm_TOP2-4_02.JPG.dat	TOP2-4	YLR100W	0.81085	-0.09957
6	11	1010	20160212_dm_TOP2-4_02.JPG.dat	TOP2-4	YML065W	0.93624	0.25825
6	12	776	20160212_dm_TOP2-4_02.JPG.dat	TOP2-4	YML065W	0.69436	0.01738
6	13	0	20160212_dm_TOP2-4_02.JPG.dat	TOP2-4	YLL031C	0	0
6	14	0	20160212_dm_TOP2-4_02.JPG.dat	TOP2-4	YLL031C	0	0
6	15	1051	20160212_dm_TOP2-4_02.JPG.dat	TOP2-4	YNL061W	0.93925	-0.00175
6	16	863	20160212_dm_TOP2-4_02.JPG.dat	TOP2-4	YNL061W	0.73599	-0.20416
6	17	1542	20160212_dm_TOP2-4_02.JPG.dat	TOP2-4	YKL189W	1.25961	0.04793
6	18	1790	20160212_dm_TOP2-4_02.JPG.dat	TOP2-4	YKL189W	1.43426	0.22184
6	19	1015	20160212_dm_TOP2-4_02.JPG.dat	TOP2-4	YNL262W	0.81934	-0.06084
6	20	1231	20160212_dm_TOP2-4_02.JPG.dat	TOP2-4	YNL262W	1.02576	0.1447
6	21	1537	20160212_dm_TOP2-4_02.JPG.dat	TOP2-4	YLR045C	1.35161	0.22544
6	22	1616	20160212_dm_TOP2-4_02.JPG.dat	TOP2-4	YLR045C	1.40353	0.27713
6	23	1620	20160212_dm_TOP2-4_02.JPG.dat	TOP2-4	YGR099W	1.31967	0.14104
6	24	1641	20160212_dm_TOP2-4_02.JPG.dat	TOP2-4	YGR099W	1.30902	0.13043
6	25	12	20160212_dm_TOP2-4_02.JPG.dat	TOP2-4	YFR031C	0.01007	-0.14351
6	26	370	20160212_dm_TOP2-4_02.JPG.dat	TOP2-4	YFR031C	0.32496	0.17005
6	27	965	20160212_dm_TOP2-4_02.JPG.dat	TOP2-4	YGL022W	0.87654	0.0796
6	28	1065	20160212_dm_TOP2-4_02.JPG.dat	TOP2-4	YGL022W	1.00825	0.21075
6	29	1028	20160212_dm_TOP2-4_02.JPG.dat	TOP2-4	YBL050W	1.0067	-0.04638
6	30	1196	20160212_dm_TOP2-4_02.JPG.dat	TOP2-4	YBL050W	1.16738	0.11362
6	31	1078	20160212_dm_TOP2-4_02.JPG.dat	TOP2-4	YDL213C	1.02581	-0.05171
6	32	1142	20160212_dm_TOP2-4_02.JPG.dat	TOP2-4	YDL213C	1.07792	0.00018
6	33	1182	20160212_dm_TOP2-4_02.JPG.dat	TOP2-4	YOL034W	1.14341	0.05211
6	34	1126	20160212_dm_TOP2-4_02.JPG.dat	TOP2-4	YOL034W	1.12281	0.03159
6	35	559	20160212_dm_TOP2-4_02.JPG.dat	TOP2-4	YHR052W	0.57195	-0.27735
6	36	390	20160212_dm_TOP2-4_02.JPG.dat	TOP2-4	YHR052W	0.40497	-0.44363
6	37	736	20160212_dm_TOP2-4_02.JPG.dat	TOP2-4	YDL105W	0.78536	-0.16915
6	38	720	20160212_dm_TOP2-4_02.JPG.dat	TOP2-4	YDL105W	0.76483	-0.18959
6	39	1168	20160212_dm_TOP2-4_02.JPG.dat	TOP2-4	YHR166C	1.21692	0.05337
6	40	1298	20160212_dm_TOP2-4_02.JPG.dat	TOP2-4	YHR166C	1.32111	0.15712
6	41	1055	20160212_dm_TOP2-4_02.JPG.dat	TOP2-4	YGL092W	1.07413	0.01225
6	42	787	20160212_dm_TOP2-4_02.JPG.dat	TOP2-4	YGL092W	0.80625	-0.25451
6	43	796	20160212_dm_TOP2-4_02.JPG.dat	TOP2-4	YPR133C	0.82506	0.03523
6	44	609	20160212_dm_TOP2-4_02.JPG.dat	TOP2-4	YPR133C	0.63736	-0.15168
6	45	973	20160212_dm_TOP2-4_02.JPG.dat	TOP2-4	YDR158W	1.01984	-0.21608
6	46	1027	20160212_dm_TOP2-4_02.JPG.dat	TOP2-4	YDR158W	0.99448	-0.24133
6	47	1369	20160212_dm_TOP2-4_02.JPG.dat	TOP2-4	YMR271C	1.14484	0.13111
6	48	1484	20160212_dm_TOP2-4_02.JPG.dat	TOP2-4	YMR271C	1.07754	0.0641
7	1	1478	20160212_dm_TOP2-4_02.JPG.dat	TOP2-4	YMR271C	0.94781	-0.06508
7	2	1442	20160212_dm_TOP2-4_02.JPG.dat	TOP2-4	YMR271C	#NUM!	#NUM!	status=JK
7	3	1322	20160212_dm_TOP2-4_02.JPG.dat	TOP2-4	YDL207W	1.0803	0.00649
7	4	1356	20160212_dm_TOP2-4_02.JPG.dat	TOP2-4	YDL207W	1.21179	0.13743
7	5	0	20160212_dm_TOP2-4_02.JPG.dat	TOP2-4	YOR181W	0	0
7	6	0	20160212_dm_TOP2-4_02.JPG.dat	TOP2-4	YOR181W	0	0
7	7	0	20160212_dm_TOP2-4_02.JPG.dat	TOP2-4	YOR257W	0	0
7	8	0	20160212_dm_TOP2-4_02.JPG.dat	TOP2-4	YOR257W	0	0
7	9	1237	20160212_dm_TOP2-4_02.JPG.dat	TOP2-4	YML001W	1.10411	-0.04438
7	10	945	20160212_dm_TOP2-4_02.JPG.dat	TOP2-4	YML001W	0.85449	-0.29295
7	11	836	20160212_dm_TOP2-4_02.JPG.dat	TOP2-4	YLR418C	0.72487	0.32059
7	12	1072	20160212_dm_TOP2-4_02.JPG.dat	TOP2-4	YLR418C	0.89727	0.49226
7	13	1399	20160212_dm_TOP2-4_02.JPG.dat	TOP2-4	YGL145W	1.17857	-0.10624
7	14	1374	20160212_dm_TOP2-4_02.JPG.dat	TOP2-4	YGL145W	1.15658	-0.12815
7	15	1668	20160212_dm_TOP2-4_02.JPG.dat	TOP2-4	YGL115W	1.39331	0.11122
7	16	1626	20160212_dm_TOP2-4_02.JPG.dat	TOP2-4	YGL115W	1.29451	0.01284
7	17	1319	20160212_dm_TOP2-4_02.JPG.dat	TOP2-4	YEL055C	1.0049	0.00665
7	18	1815	20160212_dm_TOP2-4_02.JPG.dat	TOP2-4	YEL055C	1.35439	0.35469
7	19	1123	20160212_dm_TOP2-4_02.JPG.dat	TOP2-4	YDR437W	0.84342	0.00301
7	20	1181	20160212_dm_TOP2-4_02.JPG.dat	TOP2-4	YDR437W	0.91395	0.07325
7	21	626	20160212_dm_TOP2-4_02.JPG.dat	TOP2-4	YDL105W	0.51073	-0.44262
7	22	558	20160212_dm_TOP2-4_02.JPG.dat	TOP2-4	YDL105W	0.44919	-0.5039
7	23	346	20160212_dm_TOP2-4_02.JPG.dat	TOP2-4	YFR004W	0.26094	-0.58128
7	24	324	20160212_dm_TOP2-4_02.JPG.dat	TOP2-4	YFR004W	0.23913	-0.603
7	25	1661	20160212_dm_TOP2-4_02.JPG.dat	TOP2-4	YJL085W	1.29079	0.18224
7	26	1568	20160212_dm_TOP2-4_02.JPG.dat	TOP2-4	YJL085W	1.27675	0.16826
7	27	1142	20160212_dm_TOP2-4_02.JPG.dat	TOP2-4	YDL008W	0.96397	-0.05309
7	28	1034	20160212_dm_TOP2-4_02.JPG.dat	TOP2-4	YDL008W	0.91217	-0.10468
7	29	1406	20160212_dm_TOP2-4_02.JPG.dat	TOP2-4	YJL035C	1.28834	0.05734
7	30	1408	20160212_dm_TOP2-4_02.JPG.dat	TOP2-4	YJL035C	1.29181	0.0608
7	31	793	20160212_dm_TOP2-4_02.JPG.dat	TOP2-4	YDR087C	0.71355	-0.0389
7	32	776	20160212_dm_TOP2-4_02.JPG.dat	TOP2-4	YDR087C	0.69676	-0.05562
7	33	1092	20160212_dm_TOP2-4_02.JPG.dat	TOP2-4	YBR109C	1.00897	-0.05829
7	34	1046	20160212_dm_TOP2-4_02.JPG.dat	TOP2-4	YBR109C	0.99901	-0.0682
7	35	1214	20160212_dm_TOP2-4_02.JPG.dat	TOP2-4	YDR189W	1.19146	0.05296
7	36	1189	20160212_dm_TOP2-4_02.JPG.dat	TOP2-4	YDR189W	1.18489	0.04641
7	37	1028	20160212_dm_TOP2-4_02.JPG.dat	TOP2-4	YNL002C	1.05245	0.10059
7	38	858	20160212_dm_TOP2-4_02.JPG.dat	TOP2-4	YNL002C	0.87317	-0.07795
7	39	886	20160212_dm_TOP2-4_02.JPG.dat	TOP2-4	YKL089W	0.88228	0.12445
7	40	263	20160212_dm_TOP2-4_02.JPG.dat	TOP2-4	YKL089W	0.2554	-0.4998
7	41	735	20160212_dm_TOP2-4_02.JPG.dat	TOP2-4	YNL153C	0.71242	-0.00303
7	42	756	20160212_dm_TOP2-4_02.JPG.dat	TOP2-4	YNL153C	0.73756	0.022
7	43	958	20160212_dm_TOP2-4_02.JPG.dat	TOP2-4	YPL057C	0.94477	-0.08147
7	44	1016	20160212_dm_TOP2-4_02.JPG.dat	TOP2-4	YPL057C	1.01065	-0.01585
7	45	1128	20160212_dm_TOP2-4_02.JPG.dat	TOP2-4	YOR075W	1.12272	0.02728
7	46	1189	20160212_dm_TOP2-4_02.JPG.dat	TOP2-4	YOR075W	1.0923	-0.00301
7	47	1338	20160212_dm_TOP2-4_02.JPG.dat	TOP2-4	YMR271C	1.06056	0.04719
7	48	1528	20160212_dm_TOP2-4_02.JPG.dat	TOP2-4	YMR271C	1.05115	0.03782
8	1	1548	20160212_dm_TOP2-4_02.JPG.dat	TOP2-4	YMR271C	0.96215	-0.05081
8	2	1398	20160212_dm_TOP2-4_02.JPG.dat	TOP2-4	YMR271C	0.97705	-0.03597
8	3	1448	20160212_dm_TOP2-4_02.JPG.dat	TOP2-4	YDL207W	1.14619	0.0721
8	4	997	20160212_dm_TOP2-4_02.JPG.dat	TOP2-4	YDL207W	0.86237	-0.21052
8	5	0	20160212_dm_TOP2-4_02.JPG.dat	TOP2-4	YOR181W	0	0
8	6	0	20160212_dm_TOP2-4_02.JPG.dat	TOP2-4	YOR181W	0	0
8	7	0	20160212_dm_TOP2-4_02.JPG.dat	TOP2-4	YOR257W	0	0
8	8	0	20160212_dm_TOP2-4_02.JPG.dat	TOP2-4	YOR257W	0	0
8	9	1448	20160212_dm_TOP2-4_02.JPG.dat	TOP2-4	YML001W	1.24761	0.09852
8	10	1395	20160212_dm_TOP2-4_02.JPG.dat	TOP2-4	YML001W	1.21851	0.06954
8	11	0	20160212_dm_TOP2-4_02.JPG.dat	TOP2-4	YLR418C	0	-0.40125
8	12	0	20160212_dm_TOP2-4_02.JPG.dat	TOP2-4	YLR418C	0	-0.40125
8	13	1397	20160212_dm_TOP2-4_02.JPG.dat	TOP2-4	YGL145W	1.13829	-0.14636
8	14	1429	20160212_dm_TOP2-4_02.JPG.dat	TOP2-4	YGL145W	1.16348	-0.12127
8	15	1577	20160212_dm_TOP2-4_02.JPG.dat	TOP2-4	YGL115W	1.2745	-0.00708
8	16	1592	20160212_dm_TOP2-4_02.JPG.dat	TOP2-4	YGL115W	1.22532	-0.05606
8	17	1526	20160212_dm_TOP2-4_02.JPG.dat	TOP2-4	YEL055C	1.12303	0.12429
8	18	1506	20160212_dm_TOP2-4_02.JPG.dat	TOP2-4	YEL055C	1.08445	0.08587
8	19	1227	20160212_dm_TOP2-4_02.JPG.dat	TOP2-4	YDR437W	0.88851	0.04792
8	20	1223	20160212_dm_TOP2-4_02.JPG.dat	TOP2-4	YDR437W	0.91124	0.07054
8	21	862	20160212_dm_TOP2-4_02.JPG.dat	TOP2-4	YDL105W	#NUM!	#NUM!	status=JK
8	22	633	20160212_dm_TOP2-4_02.JPG.dat	TOP2-4	YDL105W	0.48941	-0.46385
8	23	386	20160212_dm_TOP2-4_02.JPG.dat	TOP2-4	YFR004W	0.27943	-0.56287
8	24	357	20160212_dm_TOP2-4_02.JPG.dat	TOP2-4	YFR004W	0.25274	-0.58944
8	25	1531	20160212_dm_TOP2-4_02.JPG.dat	TOP2-4	YJL085W	1.14247	0.03455
8	26	1483	20160212_dm_TOP2-4_02.JPG.dat	TOP2-4	YJL085W	1.16037	0.05237
8	27	1504	20160212_dm_TOP2-4_02.JPG.dat	TOP2-4	YDL008W	1.22242	0.20427
8	28	1446	20160212_dm_TOP2-4_02.JPG.dat	TOP2-4	YDL008W	1.23144	0.21325
8	29	1494	20160212_dm_TOP2-4_02.JPG.dat	TOP2-4	YJL035C	1.32637	0.09522
8	30	1354	20160212_dm_TOP2-4_02.JPG.dat	TOP2-4	YJL035C	1.20885	-0.02181
8	31	806	20160212_dm_TOP2-4_02.JPG.dat	TOP2-4	YDR087C	0.70895	-0.04347
8	32	792	20160212_dm_TOP2-4_02.JPG.dat	TOP2-4	YDR087C	0.69832	-0.05406
8	33	744	20160212_dm_TOP2-4_02.JPG.dat	TOP2-4	YBR109C	#NUM!	#NUM!	status=JK
8	34	1044	20160212_dm_TOP2-4_02.JPG.dat	TOP2-4	YBR109C	0.98426	-0.08288
8	35	1018	20160212_dm_TOP2-4_02.JPG.dat	TOP2-4	YDR189W	0.98687	-0.15077
8	36	1308	20160212_dm_TOP2-4_02.JPG.dat	TOP2-4	YDR189W	1.28602	0.14712
8	37	1004	20160212_dm_TOP2-4_02.JPG.dat	TOP2-4	YNL002C	1.01278	0.06108
8	38	849	20160212_dm_TOP2-4_02.JPG.dat	TOP2-4	YNL002C	0.84994	-0.10107
8	39	674	20160212_dm_TOP2-4_02.JPG.dat	TOP2-4	YKL089W	0.6587	-0.09819
8	40	1041	20160212_dm_TOP2-4_02.JPG.dat	TOP2-4	YKL089W	0.99078	0.23251
8	41	901	20160212_dm_TOP2-4_02.JPG.dat	TOP2-4	YNL153C	#NUM!	#NUM!	status=JK
8	42	783	20160212_dm_TOP2-4_02.JPG.dat	TOP2-4	YNL153C	0.74744	0.03184
8	43	987	20160212_dm_TOP2-4_02.JPG.dat	TOP2-4	YPL057C	0.95189	-0.07437
8	44	847	20160212_dm_TOP2-4_02.JPG.dat	TOP2-4	YPL057C	0.8244	-0.20133
8	45	1151	20160212_dm_TOP2-4_02.JPG.dat	TOP2-4	YOR075W	1.12245	0.02701
8	46	1169	20160212_dm_TOP2-4_02.JPG.dat	TOP2-4	YOR075W	1.05257	-0.04258
8	47	1350	20160212_dm_TOP2-4_02.JPG.dat	TOP2-4	YMR271C	1.04887	0.03555
8	48	1514	20160212_dm_TOP2-4_02.JPG.dat	TOP2-4	YMR271C	#NUM!	#NUM!	status=JK
9	1	1502	20160212_dm_TOP2-4_02.JPG.dat	TOP2-4	YMR271C	0.96024	-0.05271
9	2	1479	20160212_dm_TOP2-4_02.JPG.dat	TOP2-4	YMR271C	1.06217	0.04879
9	3	759	20160212_dm_TOP2-4_02.JPG.dat	TOP2-4	YGR211W	0.61703	-0.18201
9	4	793	20160212_dm_TOP2-4_02.JPG.dat	TOP2-4	YGR211W	0.70356	-0.09585
9	5	216	20160212_dm_TOP2-4_02.JPG.dat	TOP2-4	YDR196C	0.19305	-0.3999
9	6	497	20160212_dm_TOP2-4_02.JPG.dat	TOP2-4	YDR196C	0.43027	-0.16367
9	7	1367	20160212_dm_TOP2-4_02.JPG.dat	TOP2-4	YDL017W	#NUM!	#NUM!	status=JK
9	8	1524	20160212_dm_TOP2-4_02.JPG.dat	TOP2-4	YDL017W	1.27729	0.06384
9	9	1328	20160212_dm_TOP2-4_02.JPG.dat	TOP2-4	YAL011W	1.17138	0.13914
9	10	1194	20160212_dm_TOP2-4_02.JPG.dat	TOP2-4	YAL011W	1.06938	0.03757
9	11	1165	20160212_dm_TOP2-4_02.JPG.dat	TOP2-4	YHR036W	1.00364	0.03266
9	12	1180	20160212_dm_TOP2-4_02.JPG.dat	TOP2-4	YHR036W	0.98231	0.01142
9	13	1226	20160212_dm_TOP2-4_02.JPG.dat	TOP2-4	YFL034C-B	1.02712	0.20236
9	14	1132	20160212_dm_TOP2-4_02.JPG.dat	TOP2-4	YFL034C-B	0.94754	0.12311
9	15	1107	20160212_dm_TOP2-4_02.JPG.dat	TOP2-4	YLR212C	0.91956	-0.09235
9	16	1167	20160212_dm_TOP2-4_02.JPG.dat	TOP2-4	YLR212C	0.92184	-0.09009
9	17	1524	20160212_dm_TOP2-4_02.JPG.dat	TOP2-4	YJR074W	1.1485	0.03362
9	18	1191	20160212_dm_TOP2-4_02.JPG.dat	TOP2-4	YJR074W	#NUM!	#NUM!	status=JK
9	19	1543	20160212_dm_TOP2-4_02.JPG.dat	TOP2-4	YPR175W	1.1403	0.02512
9	20	1436	20160212_dm_TOP2-4_02.JPG.dat	TOP2-4	YPR175W	1.08945	-0.02552
9	21	1326	20160212_dm_TOP2-4_02.JPG.dat	TOP2-4	YLR005W	1.05642	0.03679
9	22	1251	20160212_dm_TOP2-4_02.JPG.dat	TOP2-4	YLR005W	0.98154	-0.03778
9	23	1324	20160212_dm_TOP2-4_02.JPG.dat	TOP2-4	YHR085W	0.97238	0.10283
9	24	1340	20160212_dm_TOP2-4_02.JPG.dat	TOP2-4	YHR085W	0.96214	0.09263
9	25	1543	20160212_dm_TOP2-4_02.JPG.dat	TOP2-4	YAR019C	1.16856	0.08881
9	26	1477	20160212_dm_TOP2-4_02.JPG.dat	TOP2-4	YAR019C	1.17508	0.0953
9	27	1200	20160212_dm_TOP2-4_02.JPG.dat	TOP2-4	YDR145W	0.99475	0.99058
9	28	752	20160212_dm_TOP2-4_02.JPG.dat	TOP2-4	YDR145W	#NUM!	#NUM!	status=JK
9	29	1245	20160212_dm_TOP2-4_02.JPG.dat	TOP2-4	YBR211C	1.13571	0.09127
9	30	833	20160212_dm_TOP2-4_02.JPG.dat	TOP2-4	YBR211C	0.7677	-0.2752
9	31	1149	20160212_dm_TOP2-4_02.JPG.dat	TOP2-4	YGR264C	1.0484	0.17825
9	32	1158	20160212_dm_TOP2-4_02.JPG.dat	TOP2-4	YGR264C	1.06395	0.19374
9	33	1257	20160212_dm_TOP2-4_02.JPG.dat	TOP2-4	YFL009W	1.19638	0.03952
9	34	1212	20160212_dm_TOP2-4_02.JPG.dat	TOP2-4	YFL009W	1.1971	0.04024
9	35	69	20160212_dm_TOP2-4_02.JPG.dat	TOP2-4	YDR245W	0.07008	-0.07134
9	36	57	20160212_dm_TOP2-4_02.JPG.dat	TOP2-4	YDR245W	0.05859	-0.08277
9	37	1069	20160212_dm_TOP2-4_02.JPG.dat	TOP2-4	YBR142W	1.1238	0.07878
9	38	1011	20160212_dm_TOP2-4_02.JPG.dat	TOP2-4	YBR142W	1.05134	0.00662
9	39	1195	20160212_dm_TOP2-4_02.JPG.dat	TOP2-4	YKL069W	1.20948	0.18704
9	40	1004	20160212_dm_TOP2-4_02.JPG.dat	TOP2-4	YKL069W	0.98726	-0.03425
9	41	1016	20160212_dm_TOP2-4_02.JPG.dat	TOP2-4	YDR156W	0.99376	-0.04547
9	42	1004	20160212_dm_TOP2-4_02.JPG.dat	TOP2-4	YDR156W	0.98737	-0.05183
9	43	402	20160212_dm_TOP2-4_02.JPG.dat	TOP2-4	YIR012W	#NUM!	#NUM!	status=JK
9	44	837	20160212_dm_TOP2-4_02.JPG.dat	TOP2-4	YIR012W	0.83935	-0.16246
9	45	1084	20160212_dm_TOP2-4_02.JPG.dat	TOP2-4	YPR103W	1.09103	-0.02424
9	46	0	20160212_dm_TOP2-4_02.JPG.dat	TOP2-4	YPR103W	0	-1.1107
9	47	1342	20160212_dm_TOP2-4_02.JPG.dat	TOP2-4	YMR271C	1.07832	0.06488
9	48	1338	20160212_dm_TOP2-4_02.JPG.dat	TOP2-4	YMR271C	0.9344	-0.07844
10	1	1493	20160212_dm_TOP2-4_02.JPG.dat	TOP2-4	YMR271C	0.94053	-0.07234
10	2	1426	20160212_dm_TOP2-4_02.JPG.dat	TOP2-4	YMR271C	1.00762	-0.00553
10	3	799	20160212_dm_TOP2-4_02.JPG.dat	TOP2-4	YGR211W	0.6382	-0.16094
10	4	1032	20160212_dm_TOP2-4_02.JPG.dat	TOP2-4	YGR211W	#NUM!	#NUM!	status=JK
10	5	174	20160212_dm_TOP2-4_02.JPG.dat	TOP2-4	YDR196C	0.15199	-0.44079
10	6	367	20160212_dm_TOP2-4_02.JPG.dat	TOP2-4	YDR196C	0.30995	-0.28349
10	7	1560	20160212_dm_TOP2-4_02.JPG.dat	TOP2-4	YDL017W	1.26595	0.05255
10	8	1538	20160212_dm_TOP2-4_02.JPG.dat	TOP2-4	YDL017W	1.25756	0.0442
10	9	1290	20160212_dm_TOP2-4_02.JPG.dat	TOP2-4	YAL011W	1.111	0.07902
10	10	860	20160212_dm_TOP2-4_02.JPG.dat	TOP2-4	YAL011W	#NUM!	#NUM!	status=JK
10	11	1249	20160212_dm_TOP2-4_02.JPG.dat	TOP2-4	YHR036W	1.05606	0.08486
10	12	1155	20160212_dm_TOP2-4_02.JPG.dat	TOP2-4	YHR036W	0.94555	-0.02519
10	13	1217	20160212_dm_TOP2-4_02.JPG.dat	TOP2-4	YFL034C-B	1.00416	0.17949
10	14	1081	20160212_dm_TOP2-4_02.JPG.dat	TOP2-4	YFL034C-B	0.89265	0.06845
10	15	1306	20160212_dm_TOP2-4_02.JPG.dat	TOP2-4	YLR212C	1.0706	0.05805
10	16	1313	20160212_dm_TOP2-4_02.JPG.dat	TOP2-4	YLR212C	1.02228	0.00993
10	17	1556	20160212_dm_TOP2-4_02.JPG.dat	TOP2-4	YJR074W	1.153	0.0381
10	18	1486	20160212_dm_TOP2-4_02.JPG.dat	TOP2-4	YJR074W	1.0724	-0.04216
10	19	1704	20160212_dm_TOP2-4_02.JPG.dat	TOP2-4	YPR175W	1.23221	0.11664
10	20	1775	20160212_dm_TOP2-4_02.JPG.dat	TOP2-4	YPR175W	1.31163	0.19573
10	21	1307	20160212_dm_TOP2-4_02.JPG.dat	TOP2-4	YLR005W	1.01137	-0.00807
10	22	1297	20160212_dm_TOP2-4_02.JPG.dat	TOP2-4	YLR005W	0.98687	-0.03247
10	23	1282	20160212_dm_TOP2-4_02.JPG.dat	TOP2-4	YHR085W	0.9126	0.0433
10	24	1290	20160212_dm_TOP2-4_02.JPG.dat	TOP2-4	YHR085W	0.8976	0.02836
10	25	1580	20160212_dm_TOP2-4_02.JPG.dat	TOP2-4	YAR019C	1.16057	0.08086
10	26	1514	20160212_dm_TOP2-4_02.JPG.dat	TOP2-4	YAR019C	1.17054	0.09078
10	27	1246	20160212_dm_TOP2-4_02.JPG.dat	TOP2-4	YDR145W	1.00709	1.00287
10	28	1138	20160212_dm_TOP2-4_02.JPG.dat	TOP2-4	YDR145W	0.9709	0.96683
10	29	1148	20160212_dm_TOP2-4_02.JPG.dat	TOP2-4	YBR211C	1.03076	-0.01324
10	30	1297	20160212_dm_TOP2-4_02.JPG.dat	TOP2-4	YBR211C	1.18124	0.13661
10	31	816	20160212_dm_TOP2-4_02.JPG.dat	TOP2-4	YGR264C	0.73872	-0.13014
10	32	1342	20160212_dm_TOP2-4_02.JPG.dat	TOP2-4	YGR264C	1.22747	0.35657
10	33	1179	20160212_dm_TOP2-4_02.JPG.dat	TOP2-4	YFL009W	1.12004	-0.0365
10	34	1250	20160212_dm_TOP2-4_02.JPG.dat	TOP2-4	YFL009W	1.2334	0.07639
10	35	544	20160212_dm_TOP2-4_02.JPG.dat	TOP2-4	YDR245W	#NUM!	#NUM!	status=JK
10	36	121	20160212_dm_TOP2-4_02.JPG.dat	TOP2-4	YDR245W	0.12371	-0.01792
10	37	1074	20160212_dm_TOP2-4_02.JPG.dat	TOP2-4	YBR142W	1.11864	0.07364
10	38	1003	20160212_dm_TOP2-4_02.JPG.dat	TOP2-4	YBR142W	1.03022	-0.0144
10	39	912	20160212_dm_TOP2-4_02.JPG.dat	TOP2-4	YKL069W	0.90959	-0.11159
10	40	270	20160212_dm_TOP2-4_02.JPG.dat	TOP2-4	YKL069W	#NUM!	#NUM!	status=JK
10	41	1020	20160212_dm_TOP2-4_02.JPG.dat	TOP2-4	YDR156W	0.97947	-0.0597
10	42	1142	20160212_dm_TOP2-4_02.JPG.dat	TOP2-4	YDR156W	#NUM!	#NUM!	status=JK
10	43	849	20160212_dm_TOP2-4_02.JPG.dat	TOP2-4	YIR012W	0.8274	-0.17435
10	44	923	20160212_dm_TOP2-4_02.JPG.dat	TOP2-4	YIR012W	0.91023	-0.09187
10	45	0	20160212_dm_TOP2-4_02.JPG.dat	TOP2-4	YPR103W	0	-1.1107
10	46	1033	20160212_dm_TOP2-4_02.JPG.dat	TOP2-4	YPR103W	0.9488	-0.16587
10	47	1253	20160212_dm_TOP2-4_02.JPG.dat	TOP2-4	YMR271C	0.99475	-0.01834
10	48	1259	20160212_dm_TOP2-4_02.JPG.dat	TOP2-4	YMR271C	0.86934	-0.14323
11	1	1555	20160212_dm_TOP2-4_02.JPG.dat	TOP2-4	YMR271C	1.01313	-4e-05
11	2	1466	20160212_dm_TOP2-4_02.JPG.dat	TOP2-4	YMR271C	1.06808	0.05468
11	3	711	20160212_dm_TOP2-4_02.JPG.dat	TOP2-4	YDL143W	0.58413	0.27564
11	4	0	20160212_dm_TOP2-4_02.JPG.dat	TOP2-4	YDL143W	0	-0.30605
11	5	1439	20160212_dm_TOP2-4_02.JPG.dat	TOP2-4	YKR092C	1.28501	0.11157
11	6	1453	20160212_dm_TOP2-4_02.JPG.dat	TOP2-4	YKR092C	1.25243	0.07912
11	7	1284	20160212_dm_TOP2-4_02.JPG.dat	TOP2-4	YKR002W	1.06268	0.08866
11	8	1217	20160212_dm_TOP2-4_02.JPG.dat	TOP2-4	YKR002W	#NUM!	#NUM!	status=JK
11	9	992	20160212_dm_TOP2-4_02.JPG.dat	TOP2-4	YEL034W	0.87241	0.02183
11	10	971	20160212_dm_TOP2-4_02.JPG.dat	TOP2-4	YEL034W	0.87108	0.0205
11	11	1355	20160212_dm_TOP2-4_02.JPG.dat	TOP2-4	YBL041W	1.17746	-0.06626
11	12	1481	20160212_dm_TOP2-4_02.JPG.dat	TOP2-4	YBL041W	1.24967	0.00564
11	13	0	20160212_dm_TOP2-4_02.JPG.dat	TOP2-4	YDR460W	0	0
11	14	0	20160212_dm_TOP2-4_02.JPG.dat	TOP2-4	YDR460W	0	0
11	15	777	20160212_dm_TOP2-4_02.JPG.dat	TOP2-4	YNL075W	0.65854	-0.06781
11	16	1050	20160212_dm_TOP2-4_02.JPG.dat	TOP2-4	YNL075W	0.84422	0.1171
11	17	1396	20160212_dm_TOP2-4_02.JPG.dat	TOP2-4	YDL111C	1.06583	-0.00191
11	18	1420	20160212_dm_TOP2-4_02.JPG.dat	TOP2-4	YDL111C	1.05363	-0.01406
11	19	1177	20160212_dm_TOP2-4_02.JPG.dat	TOP2-4	YMR296C	0.87442	0.01335
11	20	1273	20160212_dm_TOP2-4_02.JPG.dat	TOP2-4	YMR296C	0.9632	0.10176
11	21	1131	20160212_dm_TOP2-4_02.JPG.dat	TOP2-4	YNL102W	0.89363	0.23511
11	22	1015	20160212_dm_TOP2-4_02.JPG.dat	TOP2-4	YNL102W	0.78764	0.12957
11	23	1410	20160212_dm_TOP2-4_02.JPG.dat	TOP2-4	YIL021W	1.02351	-0.00837
11	24	1308	20160212_dm_TOP2-4_02.JPG.dat	TOP2-4	YIL021W	0.92825	-0.10323
11	25	1429	20160212_dm_TOP2-4_02.JPG.dat	TOP2-4	YLL004W	1.07186	-0.01534
11	26	1219	20160212_dm_TOP2-4_02.JPG.dat	TOP2-4	YLL004W	0.96402	-0.12273
11	27	1434	20160212_dm_TOP2-4_02.JPG.dat	TOP2-4	YJR112W	1.18894	0.0643
11	28	1354	20160212_dm_TOP2-4_02.JPG.dat	TOP2-4	YJR112W	1.18755	0.06292
11	29	1092	20160212_dm_TOP2-4_02.JPG.dat	TOP2-4	YHR012W	1.01245	0.1417
11	30	987	20160212_dm_TOP2-4_02.JPG.dat	TOP2-4	YHR012W	0.93125	0.06084
11	31	1092	20160212_dm_TOP2-4_02.JPG.dat	TOP2-4	YFL039C	1.02718	-0.01722
11	32	1150	20160212_dm_TOP2-4_02.JPG.dat	TOP2-4	YFL039C	1.0956	0.05091
11	33	700	20160212_dm_TOP2-4_02.JPG.dat	TOP2-4	YOR322C	0.69392	-0.25479
11	34	817	20160212_dm_TOP2-4_02.JPG.dat	TOP2-4	YOR322C	0.84139	-0.10795
11	35	657	20160212_dm_TOP2-4_02.JPG.dat	TOP2-4	YHR024C	0.6941	-0.41058
11	36	561	20160212_dm_TOP2-4_02.JPG.dat	TOP2-4	YHR024C	0.59681	-0.50747
11	37	1200	20160212_dm_TOP2-4_02.JPG.dat	TOP2-4	YNL126W	1.29699	0.31452
11	38	1095	20160212_dm_TOP2-4_02.JPG.dat	TOP2-4	YNL126W	1.16492	0.183
11	39	1122	20160212_dm_TOP2-4_02.JPG.dat	TOP2-4	YIL109C	1.15713	-0.04102
11	40	1143	20160212_dm_TOP2-4_02.JPG.dat	TOP2-4	YIL109C	1.14097	-0.05712
11	41	1249	20160212_dm_TOP2-4_02.JPG.dat	TOP2-4	YIL150C	1.23672	0.17106
11	42	1231	20160212_dm_TOP2-4_02.JPG.dat	TOP2-4	YIL150C	1.22455	0.15894
11	43	1136	20160212_dm_TOP2-4_02.JPG.dat	TOP2-4	YNL006W	1.14169	0.17575
11	44	1127	20160212_dm_TOP2-4_02.JPG.dat	TOP2-4	YNL006W	1.14725	0.18129
11	45	964	20160212_dm_TOP2-4_02.JPG.dat	TOP2-4	YJR043C	0.98818	0.03288
11	46	946	20160212_dm_TOP2-4_02.JPG.dat	TOP2-4	YJR043C	0.89907	-0.05587
11	47	1052	20160212_dm_TOP2-4_02.JPG.dat	TOP2-4	YMR271C	0.86458	-0.14797
11	48	1527	20160212_dm_TOP2-4_02.JPG.dat	TOP2-4	YMR271C	1.09229	0.07879
12	1	1467	20160212_dm_TOP2-4_02.JPG.dat	TOP2-4	YMR271C	0.99381	-0.01928
12	2	1442	20160212_dm_TOP2-4_02.JPG.dat	TOP2-4	YMR271C	1.08956	0.07607
12	3	1205	20160212_dm_TOP2-4_02.JPG.dat	TOP2-4	YDL143W	1.02466	0.71432
12	4	0	20160212_dm_TOP2-4_02.JPG.dat	TOP2-4	YDL143W	0	-0.30605
12	5	1120	20160212_dm_TOP2-4_02.JPG.dat	TOP2-4	YKR092C	#NUM!	#NUM!	status=JK
12	6	1448	20160212_dm_TOP2-4_02.JPG.dat	TOP2-4	YKR092C	1.28562	0.11217
12	7	1266	20160212_dm_TOP2-4_02.JPG.dat	TOP2-4	YKR002W	1.07823	0.10414
12	8	1255	20160212_dm_TOP2-4_02.JPG.dat	TOP2-4	YKR002W	1.07713	0.10305
12	9	840	20160212_dm_TOP2-4_02.JPG.dat	TOP2-4	YEL034W	0.76172	-0.0884
12	10	1113	20160212_dm_TOP2-4_02.JPG.dat	TOP2-4	YEL034W	1.03267	0.18141
12	11	1341	20160212_dm_TOP2-4_02.JPG.dat	TOP2-4	YBL041W	1.20958	-0.03428
12	12	1433	20160212_dm_TOP2-4_02.JPG.dat	TOP2-4	YBL041W	1.25771	0.01364
12	13	0	20160212_dm_TOP2-4_02.JPG.dat	TOP2-4	YDR460W	0	0
12	14	0	20160212_dm_TOP2-4_02.JPG.dat	TOP2-4	YDR460W	0	0
12	15	900	20160212_dm_TOP2-4_02.JPG.dat	TOP2-4	YNL075W	0.79366	0.06675
12	16	561	20160212_dm_TOP2-4_02.JPG.dat	TOP2-4	YNL075W	0.46861	-0.25694
12	17	1410	20160212_dm_TOP2-4_02.JPG.dat	TOP2-4	YDL111C	#NUM!	#NUM!	status=JK
12	18	1357	20160212_dm_TOP2-4_02.JPG.dat	TOP2-4	YDL111C	1.04183	-0.02582
12	19	1251	20160212_dm_TOP2-4_02.JPG.dat	TOP2-4	YMR296C	0.96111	0.09967
12	20	1358	20160212_dm_TOP2-4_02.JPG.dat	TOP2-4	YMR296C	1.06113	0.19927
12	21	777	20160212_dm_TOP2-4_02.JPG.dat	TOP2-4	YNL102W	0.63343	-0.024
12	22	800	20160212_dm_TOP2-4_02.JPG.dat	TOP2-4	YNL102W	0.64042	-0.01703
12	23	1465	20160212_dm_TOP2-4_02.JPG.dat	TOP2-4	YIL021W	1.09791	0.06571
12	24	1290	20160212_dm_TOP2-4_02.JPG.dat	TOP2-4	YIL021W	0.94597	-0.08559
12	25	1326	20160212_dm_TOP2-4_02.JPG.dat	TOP2-4	YLL004W	1.03042	-0.05661
12	26	887	20160212_dm_TOP2-4_02.JPG.dat	TOP2-4	YLL004W	#NUM!	#NUM!	status=JK
12	27	1427	20160212_dm_TOP2-4_02.JPG.dat	TOP2-4	YJR112W	1.23277	0.10794
12	28	1361	20160212_dm_TOP2-4_02.JPG.dat	TOP2-4	YJR112W	1.24624	0.12135
12	29	685	20160212_dm_TOP2-4_02.JPG.dat	TOP2-4	YHR012W	#NUM!	#NUM!	status=JK
12	30	950	20160212_dm_TOP2-4_02.JPG.dat	TOP2-4	YHR012W	0.93814	0.06771
12	31	1028	20160212_dm_TOP2-4_02.JPG.dat	TOP2-4	YFL039C	1.01357	-0.03077
12	32	631	20160212_dm_TOP2-4_02.JPG.dat	TOP2-4	YFL039C	#NUM!	#NUM!	status=JK
12	33	701	20160212_dm_TOP2-4_02.JPG.dat	TOP2-4	YOR322C	0.72969	-0.21917
12	34	847	20160212_dm_TOP2-4_02.JPG.dat	TOP2-4	YOR322C	0.91496	-0.03468
12	35	581	20160212_dm_TOP2-4_02.JPG.dat	TOP2-4	YHR024C	0.64299	-0.46148
12	36	520	20160212_dm_TOP2-4_02.JPG.dat	TOP2-4	YHR024C	0.5787	-0.5255
12	37	888	20160212_dm_TOP2-4_02.JPG.dat	TOP2-4	YNL126W	1.00199	0.02075
12	38	1200	20160212_dm_TOP2-4_02.JPG.dat	TOP2-4	YNL126W	1.33101	0.34839
12	39	1203	20160212_dm_TOP2-4_02.JPG.dat	TOP2-4	YIL109C	1.29307	0.09435
12	40	1225	20160212_dm_TOP2-4_02.JPG.dat	TOP2-4	YIL109C	1.27385	0.07521
12	41	1197	20160212_dm_TOP2-4_02.JPG.dat	TOP2-4	YIL150C	1.23359	0.16794
12	42	1227	20160212_dm_TOP2-4_02.JPG.dat	TOP2-4	YIL150C	#NUM!	#NUM!	status=JK
12	43	1089	20160212_dm_TOP2-4_02.JPG.dat	TOP2-4	YNL006W	1.13742	0.17151
12	44	1130	20160212_dm_TOP2-4_02.JPG.dat	TOP2-4	YNL006W	#NUM!	#NUM!	status=JK
12	45	976	20160212_dm_TOP2-4_02.JPG.dat	TOP2-4	YJR043C	1.03926	0.08374
12	46	1006	20160212_dm_TOP2-4_02.JPG.dat	TOP2-4	YJR043C	0.99342	0.03809
12	47	1308	20160212_dm_TOP2-4_02.JPG.dat	TOP2-4	YMR271C	1.11688	0.10328
12	48	1356	20160212_dm_TOP2-4_02.JPG.dat	TOP2-4	YMR271C	1.00775	-0.0054
13	1	1503	20160212_dm_TOP2-4_02.JPG.dat	TOP2-4	YMR271C	1	-0.01312
13	2	1460	20160212_dm_TOP2-4_02.JPG.dat	TOP2-4	YMR271C	1.08198	0.06852
13	3	1367	20160212_dm_TOP2-4_02.JPG.dat	TOP2-4	YHR170W	1.13892	0.0504
13	4	1196	20160212_dm_TOP2-4_02.JPG.dat	TOP2-4	YHR170W	1.07821	-0.01005
13	5	1285	20160212_dm_TOP2-4_02.JPG.dat	TOP2-4	YPR178W	1.15693	0.00418
13	6	1309	20160212_dm_TOP2-4_02.JPG.dat	TOP2-4	YPR178W	1.13515	-0.0175
13	7	1515	20160212_dm_TOP2-4_02.JPG.dat	TOP2-4	YKL049C	1.25972	0.14475
13	8	1498	20160212_dm_TOP2-4_02.JPG.dat	TOP2-4	YKL049C	1.25526	0.14031
13	9	1278	20160212_dm_TOP2-4_02.JPG.dat	TOP2-4	YGL130W	1.13221	0.05937
13	10	1130	20160212_dm_TOP2-4_02.JPG.dat	TOP2-4	YGL130W	1.02523	-0.04716
13	11	2104	20160212_dm_TOP2-4_02.JPG.dat	TOP2-4	YDR083W	1.85644	0.8604
13	12	474	20160212_dm_TOP2-4_02.JPG.dat	TOP2-4	YDR083W	0.40724	-0.58273
13	13	1243	20160212_dm_TOP2-4_02.JPG.dat	TOP2-4	YKL042W	1.07898	-0.14697
13	14	1307	20160212_dm_TOP2-4_02.JPG.dat	TOP2-4	YKL042W	1.13637	-0.08982
13	15	923	20160212_dm_TOP2-4_02.JPG.dat	TOP2-4	YPL211W	0.7956	-0.09808
13	16	696	20160212_dm_TOP2-4_02.JPG.dat	TOP2-4	YPL211W	0.5675	-0.32523
13	17	1612	20160212_dm_TOP2-4_02.JPG.dat	TOP2-4	YDL102W	1.24327	0.09087
13	18	1522	20160212_dm_TOP2-4_02.JPG.dat	TOP2-4	YDL102W	1.13776	-0.01419
13	19	1625	20160212_dm_TOP2-4_02.JPG.dat	TOP2-4	YKR099W	1.2163	0.01035
13	20	1758	20160212_dm_TOP2-4_02.JPG.dat	TOP2-4	YKR099W	1.33888	0.13242
13	21	0	20160212_dm_TOP2-4_02.JPG.dat	TOP2-4	BLANK	0	0
13	22	0	20160212_dm_TOP2-4_02.JPG.dat	TOP2-4	BLANK	0	0
13	23	1686	20160212_dm_TOP2-4_02.JPG.dat	TOP2-4	YDR013W	1.23556	0.08435
13	24	1586	20160212_dm_TOP2-4_02.JPG.dat	TOP2-4	YDR013W	1.13889	-0.01191
13	25	1072	20160212_dm_TOP2-4_02.JPG.dat	TOP2-4	YDL165W	0.81731	-0.05469
13	26	804	20160212_dm_TOP2-4_02.JPG.dat	TOP2-4	YDL165W	#NUM!	#NUM!	status=JK
13	27	915	20160212_dm_TOP2-4_02.JPG.dat	TOP2-4	YGR229C	0.77935	0.0145
13	28	730	20160212_dm_TOP2-4_02.JPG.dat	TOP2-4	YGR229C	#NUM!	#NUM!	status=JK
13	29	909	20160212_dm_TOP2-4_02.JPG.dat	TOP2-4	YHR178W	0.87119	0.10467
13	30	462	20160212_dm_TOP2-4_02.JPG.dat	TOP2-4	YHR178W	0.45104	-0.31372
13	31	0	20160212_dm_TOP2-4_02.JPG.dat	TOP2-4	YGR048W	0	-0.6383
13	32	1068	20160212_dm_TOP2-4_02.JPG.dat	TOP2-4	YGR048W	1.05459	0.41187
13	33	901	20160212_dm_TOP2-4_02.JPG.dat	TOP2-4	YOR260W	0.92674	0.06631
13	34	678	20160212_dm_TOP2-4_02.JPG.dat	TOP2-4	YOR260W	#NUM!	#NUM!	status=JK
13	35	900	20160212_dm_TOP2-4_02.JPG.dat	TOP2-4	YHR036W	0.9832	0.01231
13	36	422	20160212_dm_TOP2-4_02.JPG.dat	TOP2-4	YHR036W	0.46331	-0.50541
13	37	1156	20160212_dm_TOP2-4_02.JPG.dat	TOP2-4	YIL061C	#NUM!	#NUM!	status=JK
13	38	611	20160212_dm_TOP2-4_02.JPG.dat	TOP2-4	YIL061C	0.66784	-0.21651
13	39	865	20160212_dm_TOP2-4_02.JPG.dat	TOP2-4	YFL039C	0.91664	-0.1273
13	40	902	20160212_dm_TOP2-4_02.JPG.dat	TOP2-4	YFL039C	0.9251	-0.11888
13	41	1502	20160212_dm_TOP2-4_02.JPG.dat	TOP2-4	YFR036W	1.52533	0.38792
13	42	1410	20160212_dm_TOP2-4_02.JPG.dat	TOP2-4	YFR036W	1.43603	0.29899
13	43	963	20160212_dm_TOP2-4_02.JPG.dat	TOP2-4	YML069W	0.9897	0.16097
13	44	1012	20160212_dm_TOP2-4_02.JPG.dat	TOP2-4	YML069W	1.05237	0.22337
13	45	905	20160212_dm_TOP2-4_02.JPG.dat	TOP2-4	YNL067W	0.94646	0.08109
13	46	696	20160212_dm_TOP2-4_02.JPG.dat	TOP2-4	YNL067W	#NUM!	#NUM!	status=JK
13	47	1353	20160212_dm_TOP2-4_02.JPG.dat	TOP2-4	YMR271C	1.13326	0.11959
13	48	1449	20160212_dm_TOP2-4_02.JPG.dat	TOP2-4	YMR271C	1.05551	0.04216
14	1	1478	20160212_dm_TOP2-4_02.JPG.dat	TOP2-4	YMR271C	0.99225	-0.02083
14	2	1444	20160212_dm_TOP2-4_02.JPG.dat	TOP2-4	YMR271C	1.07972	0.06627
14	3	1368	20160212_dm_TOP2-4_02.JPG.dat	TOP2-4	YHR170W	1.15022	0.06166
14	4	1040	20160212_dm_TOP2-4_02.JPG.dat	TOP2-4	YHR170W	0.9467	-0.14101
14	5	1083	20160212_dm_TOP2-4_02.JPG.dat	TOP2-4	YPR178W	0.98527	-0.16675
14	6	1125	20160212_dm_TOP2-4_02.JPG.dat	TOP2-4	YPR178W	0.98653	-0.1655
14	7	1484	20160212_dm_TOP2-4_02.JPG.dat	TOP2-4	YKL049C	1.24897	0.13404
14	8	1575	20160212_dm_TOP2-4_02.JPG.dat	TOP2-4	YKL049C	#NUM!	#NUM!	status=JK
14	9	1201	20160212_dm_TOP2-4_02.JPG.dat	TOP2-4	YGL130W	1.07805	0.00543
14	10	1265	20160212_dm_TOP2-4_02.JPG.dat	TOP2-4	YGL130W	1.16232	0.08935
14	11	1130	20160212_dm_TOP2-4_02.JPG.dat	TOP2-4	YDR083W	1.00931	0.01683
14	12	966	20160212_dm_TOP2-4_02.JPG.dat	TOP2-4	YDR083W	0.83958	-0.15219
14	13	1212	20160212_dm_TOP2-4_02.JPG.dat	TOP2-4	YKL042W	1.06289	-0.16299
14	14	1329	20160212_dm_TOP2-4_02.JPG.dat	TOP2-4	YKL042W	1.16509	-0.06122
14	15	967	20160212_dm_TOP2-4_02.JPG.dat	TOP2-4	YPL211W	0.83879	-0.05508
14	16	874	20160212_dm_TOP2-4_02.JPG.dat	TOP2-4	YPL211W	0.71566	-0.17769
14	17	1502	20160212_dm_TOP2-4_02.JPG.dat	TOP2-4	YDL102W	1.16099	0.00893
14	18	1589	20160212_dm_TOP2-4_02.JPG.dat	TOP2-4	YDL102W	1.18951	0.03733
14	19	1659	20160212_dm_TOP2-4_02.JPG.dat	TOP2-4	YKR099W	1.24421	0.03815
14	20	1710	20160212_dm_TOP2-4_02.JPG.dat	TOP2-4	YKR099W	1.30418	0.09787
14	21	0	20160212_dm_TOP2-4_02.JPG.dat	TOP2-4	BLANK	0	0
14	22	0	20160212_dm_TOP2-4_02.JPG.dat	TOP2-4	BLANK	0	0
14	23	1734	20160212_dm_TOP2-4_02.JPG.dat	TOP2-4	YDR013W	1.27499	0.12361
14	24	1605	20160212_dm_TOP2-4_02.JPG.dat	TOP2-4	YDR013W	1.15773	0.00685
14	25	1108	20160212_dm_TOP2-4_02.JPG.dat	TOP2-4	YDL165W	0.84978	-0.02236
14	26	1059	20160212_dm_TOP2-4_02.JPG.dat	TOP2-4	YDL165W	0.86237	-0.00982
14	27	921	20160212_dm_TOP2-4_02.JPG.dat	TOP2-4	YGR229C	0.79162	0.02672
14	28	842	20160212_dm_TOP2-4_02.JPG.dat	TOP2-4	YGR229C	0.76883	0.00403
14	29	878	20160212_dm_TOP2-4_02.JPG.dat	TOP2-4	YHR178W	0.85003	0.0836
14	30	615	20160212_dm_TOP2-4_02.JPG.dat	TOP2-4	YHR178W	0.60636	-0.15906
14	31	1355	20160212_dm_TOP2-4_02.JPG.dat	TOP2-4	YGR048W	1.33183	0.68795
14	32	0	20160212_dm_TOP2-4_02.JPG.dat	TOP2-4	YGR048W	0	-0.6383
14	33	848	20160212_dm_TOP2-4_02.JPG.dat	TOP2-4	YOR260W	0.87746	0.01724
14	34	884	20160212_dm_TOP2-4_02.JPG.dat	TOP2-4	YOR260W	0.94769	0.08717
14	35	444	20160212_dm_TOP2-4_02.JPG.dat	TOP2-4	YHR036W	0.48734	-0.48148
14	36	972	20160212_dm_TOP2-4_02.JPG.dat	TOP2-4	YHR036W	1.07255	0.10128
14	37	748	20160212_dm_TOP2-4_02.JPG.dat	TOP2-4	YIL061C	0.83681	-0.04825
14	38	644	20160212_dm_TOP2-4_02.JPG.dat	TOP2-4	YIL061C	0.70919	-0.17534
14	39	934	20160212_dm_TOP2-4_02.JPG.dat	TOP2-4	YFL039C	#NUM!	#NUM!	status=JK
14	40	896	20160212_dm_TOP2-4_02.JPG.dat	TOP2-4	YFL039C	0.92854	-0.11545
14	41	1525	20160212_dm_TOP2-4_02.JPG.dat	TOP2-4	YFR036W	1.56682	0.42923
14	42	1487	20160212_dm_TOP2-4_02.JPG.dat	TOP2-4	YFR036W	1.53246	0.39502
14	43	784	20160212_dm_TOP2-4_02.JPG.dat	TOP2-4	YML069W	#NUM!	#NUM!	status=JK
14	44	983	20160212_dm_TOP2-4_02.JPG.dat	TOP2-4	YML069W	1.03279	0.20388
14	45	922	20160212_dm_TOP2-4_02.JPG.dat	TOP2-4	YNL067W	0.97289	0.10741
14	46	919	20160212_dm_TOP2-4_02.JPG.dat	TOP2-4	YNL067W	0.89779	0.03263
14	47	1311	20160212_dm_TOP2-4_02.JPG.dat	TOP2-4	YMR271C	1.10503	0.09147
14	48	1395	20160212_dm_TOP2-4_02.JPG.dat	TOP2-4	YMR271C	1.02127	0.00807
15	1	1520	20160212_dm_TOP2-4_02.JPG.dat	TOP2-4	YMR271C	0.94181	-0.07106
15	2	1385	20160212_dm_TOP2-4_02.JPG.dat	TOP2-4	YMR271C	0.95684	-0.05609
15	3	1204	20160212_dm_TOP2-4_02.JPG.dat	TOP2-4	YML049C	0.93614	-0.19095
15	4	1275	20160212_dm_TOP2-4_02.JPG.dat	TOP2-4	YML049C	1.07486	-0.05281
15	5	677	20160212_dm_TOP2-4_02.JPG.dat	TOP2-4	YER116C	0.57114	-0.06004
15	6	748	20160212_dm_TOP2-4_02.JPG.dat	TOP2-4	YER116C	0.60914	-0.0222
15	7	1319	20160212_dm_TOP2-4_02.JPG.dat	TOP2-4	YOL069W	1.03257	0.00394
15	8	1545	20160212_dm_TOP2-4_02.JPG.dat	TOP2-4	YOL069W	1.22114	0.19173
15	9	4	20160212_dm_TOP2-4_02.JPG.dat	TOP2-4	YML023C	#NUM!	#NUM!	status=JK
15	10	856	20160212_dm_TOP2-4_02.JPG.dat	TOP2-4	YML023C	0.73081	-0.1361
15	11	7	20160212_dm_TOP2-4_02.JPG.dat	TOP2-4	YPL190C	0.0058	-0.26767
15	12	69	20160212_dm_TOP2-4_02.JPG.dat	TOP2-4	YPL190C	0.0556	-0.21808
15	13	1206	20160212_dm_TOP2-4_02.JPG.dat	TOP2-4	YDR127W	0.97974	0.1556
15	14	1074	20160212_dm_TOP2-4_02.JPG.dat	TOP2-4	YDR127W	0.87071	0.04703
15	15	1456	20160212_dm_TOP2-4_02.JPG.dat	TOP2-4	YFL039C	1.16576	0.12078
15	16	1465	20160212_dm_TOP2-4_02.JPG.dat	TOP2-4	YFL039C	1.10518	0.06045
15	17	424	20160212_dm_TOP2-4_02.JPG.dat	TOP2-4	YJR073C	0.30142	-0.0317
15	18	374	20160212_dm_TOP2-4_02.JPG.dat	TOP2-4	YJR073C	0.25759	-0.07535
15	19	1653	20160212_dm_TOP2-4_02.JPG.dat	TOP2-4	YKL154W	1.14153	0.08066
15	20	1674	20160212_dm_TOP2-4_02.JPG.dat	TOP2-4	YKL154W	1.17535	0.11433
15	21	1405	20160212_dm_TOP2-4_02.JPG.dat	TOP2-4	YKL028W	1.02866	0.07156
15	22	1307	20160212_dm_TOP2-4_02.JPG.dat	TOP2-4	YKL028W	0.94099	-0.01574
15	23	1758	20160212_dm_TOP2-4_02.JPG.dat	TOP2-4	YDL003W	#NUM!	#NUM!	status=JK
15	24	1493	20160212_dm_TOP2-4_02.JPG.dat	TOP2-4	YDL003W	0.9924	-0.08888
15	25	1464	20160212_dm_TOP2-4_02.JPG.dat	TOP2-4	YOR254C	1.03525	0.05973
15	26	769	20160212_dm_TOP2-4_02.JPG.dat	TOP2-4	YOR254C	#NUM!	#NUM!	status=JK
15	27	1284	20160212_dm_TOP2-4_02.JPG.dat	TOP2-4	YHR034C	1.01806	-0.02746
15	28	1226	20160212_dm_TOP2-4_02.JPG.dat	TOP2-4	YHR034C	1.03166	-0.01392
15	29	1180	20160212_dm_TOP2-4_02.JPG.dat	TOP2-4	YOL144W	1.05125	-0.02809
15	30	1234	20160212_dm_TOP2-4_02.JPG.dat	TOP2-4	YOL144W	1.11721	0.0376
15	31	1255	20160212_dm_TOP2-4_02.JPG.dat	TOP2-4	YDR243C	1.13091	-0.0136
15	32	1208	20160212_dm_TOP2-4_02.JPG.dat	TOP2-4	YDR243C	1.0974	-0.04698
15	33	1024	20160212_dm_TOP2-4_02.JPG.dat	TOP2-4	YOL135C	0.96705	0.10828
15	34	932	20160212_dm_TOP2-4_02.JPG.dat	TOP2-4	YOL135C	0.91145	0.05291
15	35	1098	20160212_dm_TOP2-4_02.JPG.dat	TOP2-4	YER083C	1.09996	0.09827
15	36	1065	20160212_dm_TOP2-4_02.JPG.dat	TOP2-4	YER083C	1.07363	0.07205
15	37	1072	20160212_dm_TOP2-4_02.JPG.dat	TOP2-4	YPL160W	1.09762	-0.07293
15	38	1431	20160212_dm_TOP2-4_02.JPG.dat	TOP2-4	YPL160W	1.44662	0.27461
15	39	983	20160212_dm_TOP2-4_02.JPG.dat	TOP2-4	YHR111W	0.96777	0.12179
15	40	948	20160212_dm_TOP2-4_02.JPG.dat	TOP2-4	YHR111W	0.90595	0.06024
15	41	921	20160212_dm_TOP2-4_02.JPG.dat	TOP2-4	YLR440C	0.87501	-0.15862
15	42	943	20160212_dm_TOP2-4_02.JPG.dat	TOP2-4	YLR440C	0.89862	-0.13511
15	43	1172	20160212_dm_TOP2-4_02.JPG.dat	TOP2-4	YPR103W	1.12564	0.01023
15	44	1017	20160212_dm_TOP2-4_02.JPG.dat	TOP2-4	YPR103W	0.98566	-0.12917
15	45	1075	20160212_dm_TOP2-4_02.JPG.dat	TOP2-4	YGL066W	#NUM!	#NUM!	status=JK
15	46	1473	20160212_dm_TOP2-4_02.JPG.dat	TOP2-4	YGL066W	1.32393	0.0415
15	47	1280	20160212_dm_TOP2-4_02.JPG.dat	TOP2-4	YMR271C	0.99131	-0.02177
15	48	1488	20160212_dm_TOP2-4_02.JPG.dat	TOP2-4	YMR271C	0.99968	-0.01343
16	1	1510	20160212_dm_TOP2-4_02.JPG.dat	TOP2-4	YMR271C	0.95949	-0.05346
16	2	1482	20160212_dm_TOP2-4_02.JPG.dat	TOP2-4	YMR271C	#NUM!	#NUM!	status=JK
16	3	1341	20160212_dm_TOP2-4_02.JPG.dat	TOP2-4	YML049C	1.07106	-0.05659
16	4	1357	20160212_dm_TOP2-4_02.JPG.dat	TOP2-4	YML049C	1.17667	0.04857
16	5	737	20160212_dm_TOP2-4_02.JPG.dat	TOP2-4	YER116C	0.64035	0.00888
16	6	508	20160212_dm_TOP2-4_02.JPG.dat	TOP2-4	YER116C	#NUM!	#NUM!	status=JK
16	7	1429	20160212_dm_TOP2-4_02.JPG.dat	TOP2-4	YOL069W	1.15575	0.12661
16	8	1678	20160212_dm_TOP2-4_02.JPG.dat	TOP2-4	YOL069W	1.37169	0.34164
16	9	1010	20160212_dm_TOP2-4_02.JPG.dat	TOP2-4	YML023C	0.87287	0.00537
16	10	719	20160212_dm_TOP2-4_02.JPG.dat	TOP2-4	YML023C	0.6336	-0.23291
16	11	174	20160212_dm_TOP2-4_02.JPG.dat	TOP2-4	YPL190C	0.14854	-0.12552
16	12	125	20160212_dm_TOP2-4_02.JPG.dat	TOP2-4	YPL190C	0.10384	-0.17004
16	13	1093	20160212_dm_TOP2-4_02.JPG.dat	TOP2-4	YDR127W	0.91512	0.09125
16	14	1029	20160212_dm_TOP2-4_02.JPG.dat	TOP2-4	YDR127W	0.85907	0.03544
16	15	1454	20160212_dm_TOP2-4_02.JPG.dat	TOP2-4	YFL039C	1.19753	0.15241
16	16	1449	20160212_dm_TOP2-4_02.JPG.dat	TOP2-4	YFL039C	1.12351	0.0787
16	17	269	20160212_dm_TOP2-4_02.JPG.dat	TOP2-4	YJR073C	0.19637	-0.13631
16	18	349	20160212_dm_TOP2-4_02.JPG.dat	TOP2-4	YJR073C	0.24698	-0.08591
16	19	1728	20160212_dm_TOP2-4_02.JPG.dat	TOP2-4	YKL154W	1.22819	0.16696
16	20	1756	20160212_dm_TOP2-4_02.JPG.dat	TOP2-4	YKL154W	1.26913	0.20772
16	21	1416	20160212_dm_TOP2-4_02.JPG.dat	TOP2-4	YKL028W	1.06511	0.10786
16	22	1281	20160212_dm_TOP2-4_02.JPG.dat	TOP2-4	YKL028W	0.94715	-0.0096
16	23	1337	20160212_dm_TOP2-4_02.JPG.dat	TOP2-4	YDL003W	0.9297	-0.15132
16	24	1477	20160212_dm_TOP2-4_02.JPG.dat	TOP2-4	YDL003W	1.00788	-0.07347
16	25	1394	20160212_dm_TOP2-4_02.JPG.dat	TOP2-4	YOR254C	1.0111	0.03568
16	26	1279	20160212_dm_TOP2-4_02.JPG.dat	TOP2-4	YOR254C	0.98413	0.00882
16	27	1285	20160212_dm_TOP2-4_02.JPG.dat	TOP2-4	YHR034C	1.04131	-0.00432
16	28	1258	20160212_dm_TOP2-4_02.JPG.dat	TOP2-4	YHR034C	1.07873	0.03295
16	29	1253	20160212_dm_TOP2-4_02.JPG.dat	TOP2-4	YOL144W	1.13388	0.0542
16	30	1182	20160212_dm_TOP2-4_02.JPG.dat	TOP2-4	YOL144W	1.08377	0.00429
16	31	1246	20160212_dm_TOP2-4_02.JPG.dat	TOP2-4	YDR243C	1.13207	-0.01245
16	32	1056	20160212_dm_TOP2-4_02.JPG.dat	TOP2-4	YDR243C	#NUM!	#NUM!	status=JK
16	33	663	20160212_dm_TOP2-4_02.JPG.dat	TOP2-4	YOL135C	0.62633	-0.23101
16	34	603	20160212_dm_TOP2-4_02.JPG.dat	TOP2-4	YOL135C	0.58879	-0.26839
16	35	838	20160212_dm_TOP2-4_02.JPG.dat	TOP2-4	YER083C	0.83918	-0.16142
16	36	998	20160212_dm_TOP2-4_02.JPG.dat	TOP2-4	YER083C	1.00782	0.00651
16	37	1357	20160212_dm_TOP2-4_02.JPG.dat	TOP2-4	YPL160W	1.39562	0.22382
16	38	1232	20160212_dm_TOP2-4_02.JPG.dat	TOP2-4	YPL160W	1.25623	0.08502
16	39	923	20160212_dm_TOP2-4_02.JPG.dat	TOP2-4	YHR111W	0.92001	0.07423
16	40	970	20160212_dm_TOP2-4_02.JPG.dat	TOP2-4	YHR111W	0.94187	0.096
16	41	1008	20160212_dm_TOP2-4_02.JPG.dat	TOP2-4	YLR440C	0.97572	-0.05834
16	42	1032	20160212_dm_TOP2-4_02.JPG.dat	TOP2-4	YLR440C	1.00328	-0.03088
16	43	1043	20160212_dm_TOP2-4_02.JPG.dat	TOP2-4	YPR103W	1.02181	-0.09317
16	44	693	20160212_dm_TOP2-4_02.JPG.dat	TOP2-4	YPR103W	#NUM!	#NUM!	status=JK
16	45	1312	20160212_dm_TOP2-4_02.JPG.dat	TOP2-4	YGL066W	1.29737	0.01506
16	46	1352	20160212_dm_TOP2-4_02.JPG.dat	TOP2-4	YGL066W	1.23462	-0.04742
16	47	1293	20160212_dm_TOP2-4_02.JPG.dat	TOP2-4	YMR271C	1.01603	0.00285
16	48	1426	20160212_dm_TOP2-4_02.JPG.dat	TOP2-4	YMR271C	0.97082	-0.04218
17	1	1496	20160212_dm_TOP2-4_02.JPG.dat	TOP2-4	YMR271C	0.92924	-0.08358
17	2	1526	20160212_dm_TOP2-4_02.JPG.dat	TOP2-4	YMR271C	1.05832	0.04496
17	3	939	20160212_dm_TOP2-4_02.JPG.dat	TOP2-4	YER092W	0.73413	-0.06506
17	4	940	20160212_dm_TOP2-4_02.JPG.dat	TOP2-4	YER092W	0.79885	-0.00061
17	5	827	20160212_dm_TOP2-4_02.JPG.dat	TOP2-4	YNL062C	0.70534	-0.31877
17	6	1063	20160212_dm_TOP2-4_02.JPG.dat	TOP2-4	YNL062C	0.87808	-0.14677
17	7	1547	20160212_dm_TOP2-4_02.JPG.dat	TOP2-4	YDL193W	1.23264	0.06366
17	8	1518	20160212_dm_TOP2-4_02.JPG.dat	TOP2-4	YDL193W	1.22447	0.05553
17	9	1020	20160212_dm_TOP2-4_02.JPG.dat	TOP2-4	YJR017C	0.8709	-0.1329
17	10	1139	20160212_dm_TOP2-4_02.JPG.dat	TOP2-4	YJR017C	0.99123	-0.01308
17	11	1595	20160212_dm_TOP2-4_02.JPG.dat	TOP2-4	YLR436C	1.34419	0.20434
17	12	1646	20160212_dm_TOP2-4_02.JPG.dat	TOP2-4	YLR436C	1.3499	0.21003
17	13	1469	20160212_dm_TOP2-4_02.JPG.dat	TOP2-4	YOR157C	1.21453	0.06378
17	14	1508	20160212_dm_TOP2-4_02.JPG.dat	TOP2-4	YOR157C	1.24233	0.09146
17	15	983	20160212_dm_TOP2-4_02.JPG.dat	TOP2-4	YDL132W	0.79844	0.07826
17	16	908	20160212_dm_TOP2-4_02.JPG.dat	TOP2-4	YDL132W	0.69425	-0.0255
17	17	1619	20160212_dm_TOP2-4_02.JPG.dat	TOP2-4	YPR161C	1.1656	0.12063
17	18	1657	20160212_dm_TOP2-4_02.JPG.dat	TOP2-4	YPR161C	1.15693	0.11199
17	19	1069	20160212_dm_TOP2-4_02.JPG.dat	TOP2-4	YNR051C	0.7504	-0.09942
17	20	1051	20160212_dm_TOP2-4_02.JPG.dat	TOP2-4	YNR051C	0.7503	-0.09951
17	21	1627	20160212_dm_TOP2-4_02.JPG.dat	TOP2-4	YIL118W	1.20841	0.17813
17	22	1703	20160212_dm_TOP2-4_02.JPG.dat	TOP2-4	YIL118W	1.24253	0.21211
17	23	1286	20160212_dm_TOP2-4_02.JPG.dat	TOP2-4	YPR094W	0.88266	-0.2229
17	24	1137	20160212_dm_TOP2-4_02.JPG.dat	TOP2-4	YPR094W	0.76546	-0.3396
17	25	1707	20160212_dm_TOP2-4_02.JPG.dat	TOP2-4	YGL097W	1.21987	0.14916
17	26	1534	20160212_dm_TOP2-4_02.JPG.dat	TOP2-4	YGL097W	1.16159	0.09113
17	27	1583	20160212_dm_TOP2-4_02.JPG.dat	TOP2-4	YNL021W	1.25992	0.13905
17	28	1476	20160212_dm_TOP2-4_02.JPG.dat	TOP2-4	YNL021W	1.23876	0.11797
17	29	1072	20160212_dm_TOP2-4_02.JPG.dat	TOP2-4	YFL008W	0.94576	-0.06768
17	30	1113	20160212_dm_TOP2-4_02.JPG.dat	TOP2-4	YFL008W	0.99089	-0.02274
17	31	1290	20160212_dm_TOP2-4_02.JPG.dat	TOP2-4	YIL062C	1.13285	0.06274
17	32	1171	20160212_dm_TOP2-4_02.JPG.dat	TOP2-4	YIL062C	1.02687	-0.04279
17	33	1227	20160212_dm_TOP2-4_02.JPG.dat	TOP2-4	YMR277W	1.11064	0.06716
17	34	931	20160212_dm_TOP2-4_02.JPG.dat	TOP2-4	YMR277W	#NUM!	#NUM!	status=JK
17	35	1144	20160212_dm_TOP2-4_02.JPG.dat	TOP2-4	YBR193C	1.09369	0.03525
17	36	1149	20160212_dm_TOP2-4_02.JPG.dat	TOP2-4	YBR193C	1.10803	0.04953
17	37	1112	20160212_dm_TOP2-4_02.JPG.dat	TOP2-4	YDL195W	1.09353	-0.02122
17	38	1234	20160212_dm_TOP2-4_02.JPG.dat	TOP2-4	YDL195W	1.20703	0.09181
17	39	1150	20160212_dm_TOP2-4_02.JPG.dat	TOP2-4	YBR247C	1.10309	-0.11498
17	40	1206	20160212_dm_TOP2-4_02.JPG.dat	TOP2-4	YBR247C	#NUM!	#NUM!	status=JK
17	41	974	20160212_dm_TOP2-4_02.JPG.dat	TOP2-4	YLR459W	0.91024	0.05635
17	42	922	20160212_dm_TOP2-4_02.JPG.dat	TOP2-4	YLR459W	0.86512	0.01142
17	43	871	20160212_dm_TOP2-4_02.JPG.dat	TOP2-4	YML015C	0.82372	0.00328
17	44	830	20160212_dm_TOP2-4_02.JPG.dat	TOP2-4	YML015C	0.79121	-0.02909
17	45	948	20160212_dm_TOP2-4_02.JPG.dat	TOP2-4	YOR123C	0.90487	0.13638
17	46	708	20160212_dm_TOP2-4_02.JPG.dat	TOP2-4	YOR123C	#NUM!	#NUM!	status=JK
17	47	1226	20160212_dm_TOP2-4_02.JPG.dat	TOP2-4	YMR271C	0.92933	-0.08349
17	48	1442	20160212_dm_TOP2-4_02.JPG.dat	TOP2-4	YMR271C	0.94627	-0.06662
18	1	1463	20160212_dm_TOP2-4_02.JPG.dat	TOP2-4	YMR271C	0.89389	-0.11879
18	2	1516	20160212_dm_TOP2-4_02.JPG.dat	TOP2-4	YMR271C	1.03582	0.02255
18	3	898	20160212_dm_TOP2-4_02.JPG.dat	TOP2-4	YER092W	0.69275	-0.10627
18	4	958	20160212_dm_TOP2-4_02.JPG.dat	TOP2-4	YER092W	0.80511	0.00562
18	5	1324	20160212_dm_TOP2-4_02.JPG.dat	TOP2-4	YNL062C	1.1193	0.09344
18	6	1335	20160212_dm_TOP2-4_02.JPG.dat	TOP2-4	YNL062C	1.09558	0.06982
18	7	1554	20160212_dm_TOP2-4_02.JPG.dat	TOP2-4	YDL193W	1.23223	0.06325
18	8	1551	20160212_dm_TOP2-4_02.JPG.dat	TOP2-4	YDL193W	1.24673	0.07769
18	9	1077	20160212_dm_TOP2-4_02.JPG.dat	TOP2-4	YJR017C	0.91674	-0.08725
18	10	1035	20160212_dm_TOP2-4_02.JPG.dat	TOP2-4	YJR017C	0.89672	-0.10719
18	11	1547	20160212_dm_TOP2-4_02.JPG.dat	TOP2-4	YLR436C	1.29604	0.1564
18	12	1552	20160212_dm_TOP2-4_02.JPG.dat	TOP2-4	YLR436C	1.26478	0.12527
18	13	1415	20160212_dm_TOP2-4_02.JPG.dat	TOP2-4	YOR157C	1.16207	0.01154
18	14	1418	20160212_dm_TOP2-4_02.JPG.dat	TOP2-4	YOR157C	1.16022	0.0097
18	15	717	20160212_dm_TOP2-4_02.JPG.dat	TOP2-4	YDL132W	0.57831	-0.14095
18	16	773	20160212_dm_TOP2-4_02.JPG.dat	TOP2-4	YDL132W	0.58754	-0.13176
18	17	1637	20160212_dm_TOP2-4_02.JPG.dat	TOP2-4	YPR161C	1.17331	0.12831
18	18	1620	20160212_dm_TOP2-4_02.JPG.dat	TOP2-4	YPR161C	1.12728	0.08247
18	19	1074	20160212_dm_TOP2-4_02.JPG.dat	TOP2-4	YNR051C	0.75191	-0.09791
18	20	1098	20160212_dm_TOP2-4_02.JPG.dat	TOP2-4	YNR051C	#NUM!	#NUM!	status=JK
18	21	1611	20160212_dm_TOP2-4_02.JPG.dat	TOP2-4	YIL118W	1.19266	0.16245
18	22	1732	20160212_dm_TOP2-4_02.JPG.dat	TOP2-4	YIL118W	1.25798	0.2275
18	23	1568	20160212_dm_TOP2-4_02.JPG.dat	TOP2-4	YPR094W	1.06992	-0.03642
18	24	1547	20160212_dm_TOP2-4_02.JPG.dat	TOP2-4	YPR094W	1.03383	-0.07236
18	25	1722	20160212_dm_TOP2-4_02.JPG.dat	TOP2-4	YGL097W	1.21883	0.14812
18	26	41	20160212_dm_TOP2-4_02.JPG.dat	TOP2-4	YGL097W	#NUM!	#NUM!	status=JK
18	27	1728	20160212_dm_TOP2-4_02.JPG.dat	TOP2-4	YNL021W	#NUM!	#NUM!	status=JK
18	28	1499	20160212_dm_TOP2-4_02.JPG.dat	TOP2-4	YNL021W	1.23429	0.11353
18	29	1257	20160212_dm_TOP2-4_02.JPG.dat	TOP2-4	YFL008W	1.08297	0.06895
18	30	1000	20160212_dm_TOP2-4_02.JPG.dat	TOP2-4	YFL008W	0.86586	-0.14724
18	31	1133	20160212_dm_TOP2-4_02.JPG.dat	TOP2-4	YIL062C	0.96374	-0.10566
18	32	977	20160212_dm_TOP2-4_02.JPG.dat	TOP2-4	YIL062C	0.82677	-0.24205
18	33	1310	20160212_dm_TOP2-4_02.JPG.dat	TOP2-4	YMR277W	1.14156	0.09795
18	34	1255	20160212_dm_TOP2-4_02.JPG.dat	TOP2-4	YMR277W	1.12554	0.08199
18	35	1151	20160212_dm_TOP2-4_02.JPG.dat	TOP2-4	YBR193C	1.05727	-0.00102
18	36	769	20160212_dm_TOP2-4_02.JPG.dat	TOP2-4	YBR193C	#NUM!	#NUM!	status=JK
18	37	1131	20160212_dm_TOP2-4_02.JPG.dat	TOP2-4	YDL195W	1.07187	-0.04278
18	38	1239	20160212_dm_TOP2-4_02.JPG.dat	TOP2-4	YDL195W	1.1704	0.05533
18	39	1185	20160212_dm_TOP2-4_02.JPG.dat	TOP2-4	YBR247C	1.09969	-0.11837
18	40	1219	20160212_dm_TOP2-4_02.JPG.dat	TOP2-4	YBR247C	1.10544	-0.11264
18	41	752	20160212_dm_TOP2-4_02.JPG.dat	TOP2-4	YLR459W	#NUM!	#NUM!	status=JK
18	42	985	20160212_dm_TOP2-4_02.JPG.dat	TOP2-4	YLR459W	0.8943	0.04046
18	43	888	20160212_dm_TOP2-4_02.JPG.dat	TOP2-4	YML015C	0.81274	-0.00765
18	44	866	20160212_dm_TOP2-4_02.JPG.dat	TOP2-4	YML015C	0.79828	-0.02205
18	45	935	20160212_dm_TOP2-4_02.JPG.dat	TOP2-4	YOR123C	0.86188	0.09357
18	46	1049	20160212_dm_TOP2-4_02.JPG.dat	TOP2-4	YOR123C	0.89337	0.12493
18	47	1287	20160212_dm_TOP2-4_02.JPG.dat	TOP2-4	YMR271C	0.94257	-0.0703
18	48	1436	20160212_dm_TOP2-4_02.JPG.dat	TOP2-4	YMR271C	0.91065	-0.10209
19	1	1453	20160212_dm_TOP2-4_02.JPG.dat	TOP2-4	YMR271C	0.94024	-0.07262
19	2	1520	20160212_dm_TOP2-4_02.JPG.dat	TOP2-4	YMR271C	1.10186	0.08832
19	3	1474	20160212_dm_TOP2-4_02.JPG.dat	TOP2-4	YJL072C	1.209	0.12439
19	4	1484	20160212_dm_TOP2-4_02.JPG.dat	TOP2-4	YJL072C	1.32887	0.24376
19	5	1156	20160212_dm_TOP2-4_02.JPG.dat	TOP2-4	YLR268W	1.04405	0.11463
19	6	1021	20160212_dm_TOP2-4_02.JPG.dat	TOP2-4	YLR268W	0.89732	-0.03149
19	7	74	20160212_dm_TOP2-4_02.JPG.dat	TOP2-4	YOR046C	0.06295	0.06268
19	8	1071	20160212_dm_TOP2-4_02.JPG.dat	TOP2-4	YOR046C	#NUM!	#NUM!	status=JK
19	9	964	20160212_dm_TOP2-4_02.JPG.dat	TOP2-4	YLR298C	0.881	0.00724
19	10	1005	20160212_dm_TOP2-4_02.JPG.dat	TOP2-4	YLR298C	0.93271	0.05873
19	11	1359	20160212_dm_TOP2-4_02.JPG.dat	TOP2-4	YNL181W	1.21702	0.15703
19	12	1344	20160212_dm_TOP2-4_02.JPG.dat	TOP2-4	YNL181W	1.1694	0.10961
19	13	0	20160212_dm_TOP2-4_02.JPG.dat	TOP2-4	YLL036C	0	-0.49524
19	14	104	20160212_dm_TOP2-4_02.JPG.dat	TOP2-4	YLL036C	0.09074	-0.40488
19	15	1378	20160212_dm_TOP2-4_02.JPG.dat	TOP2-4	YER125W	1.18499	0.13844
19	16	1138	20160212_dm_TOP2-4_02.JPG.dat	TOP2-4	YER125W	#NUM!	#NUM!	status=JK
19	17	1560	20160212_dm_TOP2-4_02.JPG.dat	TOP2-4	YJL001W	1.19465	0.06215
19	18	1614	20160212_dm_TOP2-4_02.JPG.dat	TOP2-4	YJL001W	1.20123	0.06871
19	19	1521	20160212_dm_TOP2-4_02.JPG.dat	TOP2-4	YML121W	1.13959	0.08373
19	20	1555	20160212_dm_TOP2-4_02.JPG.dat	TOP2-4	YML121W	1.18566	0.1296
19	21	347	20160212_dm_TOP2-4_02.JPG.dat	TOP2-4	YGR158C	0.27482	-0.06969
19	22	152	20160212_dm_TOP2-4_02.JPG.dat	TOP2-4	YGR158C	0.11797	-0.22588
19	23	1482	20160212_dm_TOP2-4_02.JPG.dat	TOP2-4	YMR200W	1.0792	0.04763
19	24	1584	20160212_dm_TOP2-4_02.JPG.dat	TOP2-4	YMR200W	1.12769	0.09591
19	25	1171	20160212_dm_TOP2-4_02.JPG.dat	TOP2-4	YNL263C	0.88024	0.10744
19	26	1374	20160212_dm_TOP2-4_02.JPG.dat	TOP2-4	YNL263C	#NUM!	#NUM!	status=JK
19	27	737	20160212_dm_TOP2-4_02.JPG.dat	TOP2-4	YMR296C	0.60989	-0.25008
19	28	133	20160212_dm_TOP2-4_02.JPG.dat	TOP2-4	YMR296C	0.1151	-0.74278
19	29	594	20160212_dm_TOP2-4_02.JPG.dat	TOP2-4	YHR027C	0.53553	-0.41013
19	30	1044	20160212_dm_TOP2-4_02.JPG.dat	TOP2-4	YHR027C	0.94209	-0.00527
19	31	759	20160212_dm_TOP2-4_02.JPG.dat	TOP2-4	YLL035W	#NUM!	#NUM!	status=JK
19	32	1051	20160212_dm_TOP2-4_02.JPG.dat	TOP2-4	YLL035W	0.92049	-0.23459
19	33	0	20160212_dm_TOP2-4_02.JPG.dat	TOP2-4	YDR167W	0	0
19	34	0	20160212_dm_TOP2-4_02.JPG.dat	TOP2-4	YDR167W	0	0
19	35	1248	20160212_dm_TOP2-4_02.JPG.dat	TOP2-4	YFL037W	1.18666	0.09173
19	36	1304	20160212_dm_TOP2-4_02.JPG.dat	TOP2-4	YFL037W	1.25563	0.16041
19	37	777	20160212_dm_TOP2-4_02.JPG.dat	TOP2-4	YIL046W	0.7661	-0.30998
19	38	615	20160212_dm_TOP2-4_02.JPG.dat	TOP2-4	YIL046W	0.60589	-0.46952
19	39	0	20160212_dm_TOP2-4_02.JPG.dat	TOP2-4	YJL019W	0	0
19	40	0	20160212_dm_TOP2-4_02.JPG.dat	TOP2-4	YJL019W	0	0
19	41	1174	20160212_dm_TOP2-4_02.JPG.dat	TOP2-4	YPL063W	1.112	-0.11838
19	42	1201	20160212_dm_TOP2-4_02.JPG.dat	TOP2-4	YPL063W	1.1381	-0.09239
19	43	1121	20160212_dm_TOP2-4_02.JPG.dat	TOP2-4	YJL090C	1.07001	0.06251
19	44	1107	20160212_dm_TOP2-4_02.JPG.dat	TOP2-4	YJL090C	1.06281	0.05534
19	45	788	20160212_dm_TOP2-4_02.JPG.dat	TOP2-4	YLR007W	0.75544	-0.11021
19	46	930	20160212_dm_TOP2-4_02.JPG.dat	TOP2-4	YLR007W	0.82361	-0.04232
19	47	1407	20160212_dm_TOP2-4_02.JPG.dat	TOP2-4	YMR271C	1.07177	0.05835
19	48	1414	20160212_dm_TOP2-4_02.JPG.dat	TOP2-4	YMR271C	0.93286	-0.07998
20	1	1476	20160212_dm_TOP2-4_02.JPG.dat	TOP2-4	YMR271C	1.00539	-0.00775
20	2	1480	20160212_dm_TOP2-4_02.JPG.dat	TOP2-4	YMR271C	1.13216	0.11849
20	3	1413	20160212_dm_TOP2-4_02.JPG.dat	TOP2-4	YJL072C	1.22565	0.14097
20	4	1546	20160212_dm_TOP2-4_02.JPG.dat	TOP2-4	YJL072C	1.46802	0.38232
20	5	1162	20160212_dm_TOP2-4_02.JPG.dat	TOP2-4	YLR268W	1.11646	0.18674
20	6	876	20160212_dm_TOP2-4_02.JPG.dat	TOP2-4	YLR268W	0.82188	-0.10661
20	7	0	20160212_dm_TOP2-4_02.JPG.dat	TOP2-4	YOR046C	0	0
20	8	0	20160212_dm_TOP2-4_02.JPG.dat	TOP2-4	YOR046C	0	0
20	9	788	20160212_dm_TOP2-4_02.JPG.dat	TOP2-4	YLR298C	0.77194	-0.10137
20	10	632	20160212_dm_TOP2-4_02.JPG.dat	TOP2-4	YLR298C	0.62794	-0.24476
20	11	1309	20160212_dm_TOP2-4_02.JPG.dat	TOP2-4	YNL181W	1.25316	0.19302
20	12	1349	20160212_dm_TOP2-4_02.JPG.dat	TOP2-4	YNL181W	1.25415	0.19401
20	13	893	20160212_dm_TOP2-4_02.JPG.dat	TOP2-4	YLL036C	0.83619	0.33745
20	14	429	20160212_dm_TOP2-4_02.JPG.dat	TOP2-4	YLL036C	0.39987	-0.09704
20	15	1328	20160212_dm_TOP2-4_02.JPG.dat	TOP2-4	YER125W	1.21977	0.17308
20	16	1335	20160212_dm_TOP2-4_02.JPG.dat	TOP2-4	YER125W	1.1577	0.11127
20	17	1485	20160212_dm_TOP2-4_02.JPG.dat	TOP2-4	YJL001W	1.21809	0.08549
20	18	1560	20160212_dm_TOP2-4_02.JPG.dat	TOP2-4	YJL001W	1.24568	0.11297
20	19	1452	20160212_dm_TOP2-4_02.JPG.dat	TOP2-4	YML121W	1.16768	0.1117
20	20	1566	20160212_dm_TOP2-4_02.JPG.dat	TOP2-4	YML121W	#NUM!	#NUM!	status=JK
20	21	235	20160212_dm_TOP2-4_02.JPG.dat	TOP2-4	YGR158C	0.19941	-0.14479
20	22	250	20160212_dm_TOP2-4_02.JPG.dat	TOP2-4	YGR158C	0.20753	-0.1367
20	23	1490	20160212_dm_TOP2-4_02.JPG.dat	TOP2-4	YMR200W	1.15794	0.12603
20	24	1398	20160212_dm_TOP2-4_02.JPG.dat	TOP2-4	YMR200W	1.05926	0.02776
20	25	1172	20160212_dm_TOP2-4_02.JPG.dat	TOP2-4	YNL263C	0.93384	0.16081
20	26	1118	20160212_dm_TOP2-4_02.JPG.dat	TOP2-4	YNL263C	0.9347	0.16167
20	27	1104	20160212_dm_TOP2-4_02.JPG.dat	TOP2-4	YMR296C	0.95962	0.09819
20	28	451	20160212_dm_TOP2-4_02.JPG.dat	TOP2-4	YMR296C	0.40813	-0.45099
20	29	772	20160212_dm_TOP2-4_02.JPG.dat	TOP2-4	YHR027C	0.72467	-0.22179
20	30	1091	20160212_dm_TOP2-4_02.JPG.dat	TOP2-4	YHR027C	1.02138	0.07369
20	31	1091	20160212_dm_TOP2-4_02.JPG.dat	TOP2-4	YLL035W	0.99585	-0.15954
20	32	1082	20160212_dm_TOP2-4_02.JPG.dat	TOP2-4	YLL035W	0.97674	-0.17858
20	33	0	20160212_dm_TOP2-4_02.JPG.dat	TOP2-4	YDR167W	0	0
20	34	509	20160212_dm_TOP2-4_02.JPG.dat	TOP2-4	YDR167W	#NUM!	#NUM!	status=JK
20	35	1259	20160212_dm_TOP2-4_02.JPG.dat	TOP2-4	YFL037W	1.23174	0.13663
20	36	1303	20160212_dm_TOP2-4_02.JPG.dat	TOP2-4	YFL037W	1.29326	0.19789
20	37	519	20160212_dm_TOP2-4_02.JPG.dat	TOP2-4	YIL046W	0.52786	-0.54722
20	38	700	20160212_dm_TOP2-4_02.JPG.dat	TOP2-4	YIL046W	0.71215	-0.36371
20	39	0	20160212_dm_TOP2-4_02.JPG.dat	TOP2-4	YJL019W	0	0
20	40	0	20160212_dm_TOP2-4_02.JPG.dat	TOP2-4	YJL019W	0	0
20	41	1165	20160212_dm_TOP2-4_02.JPG.dat	TOP2-4	YPL063W	1.13851	-0.09198
20	42	1216	20160212_dm_TOP2-4_02.JPG.dat	TOP2-4	YPL063W	1.1876	-0.04309
20	43	951	20160212_dm_TOP2-4_02.JPG.dat	TOP2-4	YJL090C	#NUM!	#NUM!	status=JK
20	44	1127	20160212_dm_TOP2-4_02.JPG.dat	TOP2-4	YJL090C	1.11496	0.10727
20	45	675	20160212_dm_TOP2-4_02.JPG.dat	TOP2-4	YLR007W	0.66664	-0.19864
20	46	889	20160212_dm_TOP2-4_02.JPG.dat	TOP2-4	YLR007W	0.81181	-0.05408
20	47	1303	20160212_dm_TOP2-4_02.JPG.dat	TOP2-4	YMR271C	1.0246	0.01138
20	48	1469	20160212_dm_TOP2-4_02.JPG.dat	TOP2-4	YMR271C	1.00116	-0.01196
21	1	1412	20160212_dm_TOP2-4_02.JPG.dat	TOP2-4	YMR271C	0.96346	-0.0495
21	2	1430	20160212_dm_TOP2-4_02.JPG.dat	TOP2-4	YMR271C	1.09868	0.08515
21	3	1075	20160212_dm_TOP2-4_02.JPG.dat	TOP2-4	YPR108W	0.93861	-0.07296
21	4	1090	20160212_dm_TOP2-4_02.JPG.dat	TOP2-4	YPR108W	1.04422	0.0322
21	5	1276	20160212_dm_TOP2-4_02.JPG.dat	TOP2-4	YOR035C	1.23993	0.11252
21	6	1184	20160212_dm_TOP2-4_02.JPG.dat	TOP2-4	YOR035C	1.12743	0.0005
21	7	1093	20160212_dm_TOP2-4_02.JPG.dat	TOP2-4	YGL022W	1.01256	0.21504
21	8	0	20160212_dm_TOP2-4_02.JPG.dat	TOP2-4	YGL022W	0	-0.79328
21	9	1045	20160212_dm_TOP2-4_02.JPG.dat	TOP2-4	YPL204W	1.04527	0.2554
21	10	969	20160212_dm_TOP2-4_02.JPG.dat	TOP2-4	YPL204W	0.98117	0.19156
21	11	1481	20160212_dm_TOP2-4_02.JPG.dat	TOP2-4	YGL061C	1.44337	0.31583
21	12	1457	20160212_dm_TOP2-4_02.JPG.dat	TOP2-4	YGL061C	1.37988	0.2526
21	13	1913	20160212_dm_TOP2-4_02.JPG.dat	TOP2-4	YLR314C	#NUM!	#NUM!	status=BG
21	14	1699	20160212_dm_TOP2-4_02.JPG.dat	TOP2-4	YLR314C	#NUM!	#NUM!	status=BG
21	15	1364	20160212_dm_TOP2-4_02.JPG.dat	TOP2-4	YGR013W	1.28263	0.08264
21	16	1533	20160212_dm_TOP2-4_02.JPG.dat	TOP2-4	YGR013W	1.36373	0.16341
21	17	1074	20160212_dm_TOP2-4_02.JPG.dat	TOP2-4	YLR298C	0.90611	0.03225
21	18	734	20160212_dm_TOP2-4_02.JPG.dat	TOP2-4	YLR298C	0.60427	-0.26832
21	19	1250	20160212_dm_TOP2-4_02.JPG.dat	TOP2-4	YJL002C	1.03763	-0.19034
21	20	1208	20160212_dm_TOP2-4_02.JPG.dat	TOP2-4	YJL002C	1.01922	-0.20868
21	21	1458	20160212_dm_TOP2-4_02.JPG.dat	TOP2-4	YDR362C	1.2735	0.09309
21	22	1422	20160212_dm_TOP2-4_02.JPG.dat	TOP2-4	YDR362C	1.21117	0.03102
21	23	1124	20160212_dm_TOP2-4_02.JPG.dat	TOP2-4	YBR254C	0.8928	-0.12591
21	24	1183	20160212_dm_TOP2-4_02.JPG.dat	TOP2-4	YBR254C	0.91185	-0.10694
21	25	965	20160212_dm_TOP2-4_02.JPG.dat	TOP2-4	YPL175W	0.77712	0.1153
21	26	946	20160212_dm_TOP2-4_02.JPG.dat	TOP2-4	YPL175W	0.79449	0.1326
21	27	1511	20160212_dm_TOP2-4_02.JPG.dat	TOP2-4	YBL034C	1.31169	0.1493
21	28	1437	20160212_dm_TOP2-4_02.JPG.dat	TOP2-4	YBL034C	1.29192	0.12961
21	29	1024	20160212_dm_TOP2-4_02.JPG.dat	TOP2-4	YFR005C	0.95064	0.08686
21	30	900	20160212_dm_TOP2-4_02.JPG.dat	TOP2-4	YFR005C	#NUM!	#NUM!	status=JK
21	31	856	20160212_dm_TOP2-4_02.JPG.dat	TOP2-4	YMR213W	0.76807	-0.23935
21	32	1020	20160212_dm_TOP2-4_02.JPG.dat	TOP2-4	YMR213W	0.90334	-0.10464
21	33	1337	20160212_dm_TOP2-4_02.JPG.dat	TOP2-4	YDR373W	1.21335	0.0854
21	34	1382	20160212_dm_TOP2-4_02.JPG.dat	TOP2-4	YDR373W	1.29044	0.16217
21	35	1082	20160212_dm_TOP2-4_02.JPG.dat	TOP2-4	YMR049C	1.03795	0.10094
21	36	976	20160212_dm_TOP2-4_02.JPG.dat	TOP2-4	YMR049C	0.95011	0.01346
21	37	878	20160212_dm_TOP2-4_02.JPG.dat	TOP2-4	YFL034C-B	0.87562	0.0515
21	38	1107	20160212_dm_TOP2-4_02.JPG.dat	TOP2-4	YFL034C-B	1.10449	0.2794
21	39	0	20160212_dm_TOP2-4_02.JPG.dat	TOP2-4	YDR054C	0	0
21	40	0	20160212_dm_TOP2-4_02.JPG.dat	TOP2-4	YDR054C	0	0
21	41	580	20160212_dm_TOP2-4_02.JPG.dat	TOP2-4	YJR068W	#NUM!	#NUM!	status=JK
21	42	946	20160212_dm_TOP2-4_02.JPG.dat	TOP2-4	YJR068W	0.90201	0.00942
21	43	614	20160212_dm_TOP2-4_02.JPG.dat	TOP2-4	YKL172W	0.59011	-0.36773
21	44	956	20160212_dm_TOP2-4_02.JPG.dat	TOP2-4	YKL172W	0.92444	-0.0348
21	45	851	20160212_dm_TOP2-4_02.JPG.dat	TOP2-4	YFL034C-B	0.82235	-0.00155
21	46	949	20160212_dm_TOP2-4_02.JPG.dat	TOP2-4	YFL034C-B	0.84917	0.02516
21	47	1330	20160212_dm_TOP2-4_02.JPG.dat	TOP2-4	YMR271C	1.02636	0.01313
21	48	1508	20160212_dm_TOP2-4_02.JPG.dat	TOP2-4	YMR271C	1.01002	-0.00313
22	1	1400	20160212_dm_TOP2-4_02.JPG.dat	TOP2-4	YMR271C	0.98523	-0.02782
22	2	1327	20160212_dm_TOP2-4_02.JPG.dat	TOP2-4	YMR271C	1.05359	0.04025
22	3	1020	20160212_dm_TOP2-4_02.JPG.dat	TOP2-4	YPR108W	0.92177	-0.08973
22	4	988	20160212_dm_TOP2-4_02.JPG.dat	TOP2-4	YPR108W	0.98134	-0.03041
22	5	815	20160212_dm_TOP2-4_02.JPG.dat	TOP2-4	YOR035C	#NUM!	#NUM!	status=JK
22	6	1264	20160212_dm_TOP2-4_02.JPG.dat	TOP2-4	YOR035C	1.25394	0.12648
22	7	383	20160212_dm_TOP2-4_02.JPG.dat	TOP2-4	YGL022W	0.37039	-0.42444
22	8	869	20160212_dm_TOP2-4_02.JPG.dat	TOP2-4	YGL022W	0.85707	0.0602
22	9	981	20160212_dm_TOP2-4_02.JPG.dat	TOP2-4	YPL204W	1.02758	0.23778
22	10	952	20160212_dm_TOP2-4_02.JPG.dat	TOP2-4	YPL204W	1.00814	0.21843
22	11	1368	20160212_dm_TOP2-4_02.JPG.dat	TOP2-4	YGL061C	1.396	0.26866
22	12	1258	20160212_dm_TOP2-4_02.JPG.dat	TOP2-4	YGL061C	1.24941	0.12268
22	13	1521	20160212_dm_TOP2-4_02.JPG.dat	TOP2-4	YLR314C	#NUM!	#NUM!	status=BG
22	14	1717	20160212_dm_TOP2-4_02.JPG.dat	TOP2-4	YLR314C	#NUM!	#NUM!	status=BG
22	15	1325	20160212_dm_TOP2-4_02.JPG.dat	TOP2-4	YGR013W	1.31747	0.11734
22	16	1246	20160212_dm_TOP2-4_02.JPG.dat	TOP2-4	YGR013W	1.17634	-0.0232
22	17	31	20160212_dm_TOP2-4_02.JPG.dat	TOP2-4	YLR298C	0.02783	-0.84236
22	18	53	20160212_dm_TOP2-4_02.JPG.dat	TOP2-4	YLR298C	0.04651	-0.82375
22	19	858	20160212_dm_TOP2-4_02.JPG.dat	TOP2-4	YJL002C	#NUM!	#NUM!	status=JK
22	20	1204	20160212_dm_TOP2-4_02.JPG.dat	TOP2-4	YJL002C	1.08326	-0.14491
22	21	1333	20160212_dm_TOP2-4_02.JPG.dat	TOP2-4	YDR362C	1.23947	0.0592
22	22	1214	20160212_dm_TOP2-4_02.JPG.dat	TOP2-4	YDR362C	1.09685	-0.08283
22	23	1130	20160212_dm_TOP2-4_02.JPG.dat	TOP2-4	YBR254C	0.94812	-0.07082
22	24	942	20160212_dm_TOP2-4_02.JPG.dat	TOP2-4	YBR254C	#NUM!	#NUM!	status=JK
22	25	559	20160212_dm_TOP2-4_02.JPG.dat	TOP2-4	YPL175W	0.46964	-0.19089
22	26	553	20160212_dm_TOP2-4_02.JPG.dat	TOP2-4	YPL175W	0.48196	-0.17861
22	27	1493	20160212_dm_TOP2-4_02.JPG.dat	TOP2-4	YBL034C	1.33774	0.17524
22	28	1478	20160212_dm_TOP2-4_02.JPG.dat	TOP2-4	YBL034C	1.36423	0.20161
22	29	975	20160212_dm_TOP2-4_02.JPG.dat	TOP2-4	YFR005C	0.92418	0.0605
22	30	1005	20160212_dm_TOP2-4_02.JPG.dat	TOP2-4	YFR005C	0.94361	0.07985
22	31	1146	20160212_dm_TOP2-4_02.JPG.dat	TOP2-4	YMR213W	1.04387	0.0353
22	32	1428	20160212_dm_TOP2-4_02.JPG.dat	TOP2-4	YMR213W	1.28148	0.27191
22	33	1352	20160212_dm_TOP2-4_02.JPG.dat	TOP2-4	YDR373W	1.24097	0.1129
22	34	1456	20160212_dm_TOP2-4_02.JPG.dat	TOP2-4	YDR373W	1.3736	0.24498
22	35	1082	20160212_dm_TOP2-4_02.JPG.dat	TOP2-4	YMR049C	1.04768	0.11063
22	36	757	20160212_dm_TOP2-4_02.JPG.dat	TOP2-4	YMR049C	#NUM!	#NUM!	status=JK
22	37	1023	20160212_dm_TOP2-4_02.JPG.dat	TOP2-4	YFL034C-B	1.02784	0.20308
22	38	728	20160212_dm_TOP2-4_02.JPG.dat	TOP2-4	YFL034C-B	0.73081	-0.09271
22	39	0	20160212_dm_TOP2-4_02.JPG.dat	TOP2-4	YDR054C	0	0
22	40	0	20160212_dm_TOP2-4_02.JPG.dat	TOP2-4	YDR054C	0	0
22	41	923	20160212_dm_TOP2-4_02.JPG.dat	TOP2-4	YJR068W	0.88295	-0.00956
22	42	983	20160212_dm_TOP2-4_02.JPG.dat	TOP2-4	YJR068W	0.93756	0.04482
22	43	1119	20160212_dm_TOP2-4_02.JPG.dat	TOP2-4	YKL172W	1.07647	0.11659
22	44	980	20160212_dm_TOP2-4_02.JPG.dat	TOP2-4	YKL172W	0.95032	-0.00903
22	45	888	20160212_dm_TOP2-4_02.JPG.dat	TOP2-4	YFL034C-B	0.86216	0.03809
22	46	821	20160212_dm_TOP2-4_02.JPG.dat	TOP2-4	YFL034C-B	#NUM!	#NUM!	status=JK
22	47	1387	20160212_dm_TOP2-4_02.JPG.dat	TOP2-4	YMR271C	#NUM!	#NUM!	status=JK
22	48	1503	20160212_dm_TOP2-4_02.JPG.dat	TOP2-4	YMR271C	1.01764	0.00445
23	1	1394	20160212_dm_TOP2-4_02.JPG.dat	TOP2-4	YMR271C	#NUM!	#NUM!	status=JK
23	2	1324	20160212_dm_TOP2-4_02.JPG.dat	TOP2-4	YMR271C	0.91733	-0.09544
23	3	1282	20160212_dm_TOP2-4_02.JPG.dat	TOP2-4	YJR007W	1.01333	-0.03005
23	4	1227	20160212_dm_TOP2-4_02.JPG.dat	TOP2-4	YJR007W	1.06908	0.02547
23	5	1213	20160212_dm_TOP2-4_02.JPG.dat	TOP2-4	YLR314C	#NUM!	#NUM!	status=JK
23	6	1474	20160212_dm_TOP2-4_02.JPG.dat	TOP2-4	YLR314C	1.29269	0.10441
23	7	0	20160212_dm_TOP2-4_02.JPG.dat	TOP2-4	YPL043W	0	0
23	8	0	20160212_dm_TOP2-4_02.JPG.dat	TOP2-4	YPL043W	0	0
23	9	1277	20160212_dm_TOP2-4_02.JPG.dat	TOP2-4	YCR002C	1.18703	0.11681
23	10	1427	20160212_dm_TOP2-4_02.JPG.dat	TOP2-4	YCR002C	#NUM!	#NUM!	status=JK
23	11	953	20160212_dm_TOP2-4_02.JPG.dat	TOP2-4	YDR180W	0.86325	-0.10572
23	12	912	20160212_dm_TOP2-4_02.JPG.dat	TOP2-4	YDR180W	#NUM!	#NUM!	status=JK
23	13	557	20160212_dm_TOP2-4_02.JPG.dat	TOP2-4	YPL217C	0.49755	-0.21511
23	14	433	20160212_dm_TOP2-4_02.JPG.dat	TOP2-4	YPL217C	0.38706	-0.32514
23	15	1030	20160212_dm_TOP2-4_02.JPG.dat	TOP2-4	YIL150C	0.91394	-0.15037
23	16	1013	20160212_dm_TOP2-4_02.JPG.dat	TOP2-4	YIL150C	0.85662	-0.20744
23	17	1190	20160212_dm_TOP2-4_02.JPG.dat	TOP2-4	YJR141W	0.95943	0.05274
23	18	1092	20160212_dm_TOP2-4_02.JPG.dat	TOP2-4	YJR141W	0.86202	-0.04426
23	19	0	20160212_dm_TOP2-4_02.JPG.dat	TOP2-4	YGL048C	0	0
23	20	0	20160212_dm_TOP2-4_02.JPG.dat	TOP2-4	YGL048C	0	0
23	21	773	20160212_dm_TOP2-4_02.JPG.dat	TOP2-4	YAL025C	0.64593	-0.22473
23	22	686	20160212_dm_TOP2-4_02.JPG.dat	TOP2-4	YAL025C	0.55544	-0.31484
23	23	1432	20160212_dm_TOP2-4_02.JPG.dat	TOP2-4	YOR294W	1.07299	-0.03638
23	24	1467	20160212_dm_TOP2-4_02.JPG.dat	TOP2-4	YOR294W	1.05491	-0.05437
23	25	194	20160212_dm_TOP2-4_02.JPG.dat	TOP2-4	YML069W	0.14386	-0.68133
23	26	124	20160212_dm_TOP2-4_02.JPG.dat	TOP2-4	YML069W	0.09492	-0.73007
23	27	1614	20160212_dm_TOP2-4_02.JPG.dat	TOP2-4	YFL039C	#NUM!	#NUM!	status=JK
23	28	232	20160212_dm_TOP2-4_02.JPG.dat	TOP2-4	YFL039C	0.18637	-0.85452
23	29	1161	20160212_dm_TOP2-4_02.JPG.dat	TOP2-4	YBL105C	0.95309	-0.09321
23	30	1328	20160212_dm_TOP2-4_02.JPG.dat	TOP2-4	YBL105C	1.07646	0.02964
23	31	1146	20160212_dm_TOP2-4_02.JPG.dat	TOP2-4	YMR235C	0.89989	-0.06969
23	32	1279	20160212_dm_TOP2-4_02.JPG.dat	TOP2-4	YMR235C	0.98796	0.01801
23	33	1390	20160212_dm_TOP2-4_02.JPG.dat	TOP2-4	YKL078W	1.09741	0.16694
23	34	892	20160212_dm_TOP2-4_02.JPG.dat	TOP2-4	YKL078W	0.72396	-0.20495
23	35	1212	20160212_dm_TOP2-4_02.JPG.dat	TOP2-4	YNL207W	1.00923	0.05889
23	36	1286	20160212_dm_TOP2-4_02.JPG.dat	TOP2-4	YNL207W	#NUM!	#NUM!	status=JK
23	37	1178	20160212_dm_TOP2-4_02.JPG.dat	TOP2-4	YKL004W	1.01598	-0.00443
23	38	1151	20160212_dm_TOP2-4_02.JPG.dat	TOP2-4	YKL004W	0.99025	-0.03005
23	39	1447	20160212_dm_TOP2-4_02.JPG.dat	TOP2-4	YBR167C	1.22288	-0.06229
23	40	1492	20160212_dm_TOP2-4_02.JPG.dat	TOP2-4	YBR167C	1.22622	-0.05896
23	41	1271	20160212_dm_TOP2-4_02.JPG.dat	TOP2-4	YNR038W	1.03614	-0.03242
23	42	1277	20160212_dm_TOP2-4_02.JPG.dat	TOP2-4	YNR038W	1.03569	-0.03287
23	43	1536	20160212_dm_TOP2-4_02.JPG.dat	TOP2-4	YHR188C	1.25524	0.12179
23	44	1424	20160212_dm_TOP2-4_02.JPG.dat	TOP2-4	YHR188C	1.17397	0.04086
23	45	1558	20160212_dm_TOP2-4_02.JPG.dat	TOP2-4	YIL084C	1.28775	0.16298
23	46	1527	20160212_dm_TOP2-4_02.JPG.dat	TOP2-4	YIL084C	1.17278	0.04849
23	47	1408	20160212_dm_TOP2-4_02.JPG.dat	TOP2-4	YMR271C	0.93642	-0.07643
23	48	1541	20160212_dm_TOP2-4_02.JPG.dat	TOP2-4	YMR271C	0.8924	-0.12026
24	1	1459	20160212_dm_TOP2-4_02.JPG.dat	TOP2-4	YMR271C	0.92424	-0.08855
24	2	1286	20160212_dm_TOP2-4_02.JPG.dat	TOP2-4	YMR271C	0.92255	-0.09024
24	3	1369	20160212_dm_TOP2-4_02.JPG.dat	TOP2-4	YJR007W	1.12167	0.07783
24	4	1309	20160212_dm_TOP2-4_02.JPG.dat	TOP2-4	YJR007W	1.18457	0.14047
24	5	1451	20160212_dm_TOP2-4_02.JPG.dat	TOP2-4	YLR314C	1.34292	0.15442
24	6	1504	20160212_dm_TOP2-4_02.JPG.dat	TOP2-4	YLR314C	1.37728	0.18864
24	7	0	20160212_dm_TOP2-4_02.JPG.dat	TOP2-4	YPL043W	0	0
24	8	379	20160212_dm_TOP2-4_02.JPG.dat	TOP2-4	YPL043W	#NUM!	#NUM!	status=JK
24	9	1195	20160212_dm_TOP2-4_02.JPG.dat	TOP2-4	YCR002C	1.16268	0.09257
24	10	1211	20160212_dm_TOP2-4_02.JPG.dat	TOP2-4	YCR002C	1.19104	0.1208
24	11	891	20160212_dm_TOP2-4_02.JPG.dat	TOP2-4	YDR180W	0.8467	-0.1222
24	12	931	20160212_dm_TOP2-4_02.JPG.dat	TOP2-4	YDR180W	0.86274	-0.10624
24	13	593	20160212_dm_TOP2-4_02.JPG.dat	TOP2-4	YPL217C	0.5564	-0.1565
24	14	501	20160212_dm_TOP2-4_02.JPG.dat	TOP2-4	YPL217C	0.47074	-0.24181
24	15	789	20160212_dm_TOP2-4_02.JPG.dat	TOP2-4	YIL150C	0.7373	-0.32626
24	16	1380	20160212_dm_TOP2-4_02.JPG.dat	TOP2-4	YIL150C	1.23086	0.16523
24	17	1097	20160212_dm_TOP2-4_02.JPG.dat	TOP2-4	YJR141W	0.93496	0.02837
24	18	1020	20160212_dm_TOP2-4_02.JPG.dat	TOP2-4	YJR141W	0.85103	-0.05521
24	19	0	20160212_dm_TOP2-4_02.JPG.dat	TOP2-4	YGL048C	0	0
24	20	449	20160212_dm_TOP2-4_02.JPG.dat	TOP2-4	YGL048C	#NUM!	#NUM!	status=JK
24	21	581	20160212_dm_TOP2-4_02.JPG.dat	TOP2-4	YAL025C	0.51172	-0.35838
24	22	781	20160212_dm_TOP2-4_02.JPG.dat	TOP2-4	YAL025C	0.66529	-0.20546
24	23	1425	20160212_dm_TOP2-4_02.JPG.dat	TOP2-4	YOR294W	1.12001	0.01045
24	24	1452	20160212_dm_TOP2-4_02.JPG.dat	TOP2-4	YOR294W	1.09049	-0.01895
24	25	122	20160212_dm_TOP2-4_02.JPG.dat	TOP2-4	YML069W	0.09409	-0.73089
24	26	48	20160212_dm_TOP2-4_02.JPG.dat	TOP2-4	YML069W	0.03808	-0.78667
24	27	274	20160212_dm_TOP2-4_02.JPG.dat	TOP2-4	YFL039C	0.22179	-0.81925
24	28	207	20160212_dm_TOP2-4_02.JPG.dat	TOP2-4	YFL039C	0.1713	-0.86952
24	29	950	20160212_dm_TOP2-4_02.JPG.dat	TOP2-4	YBL105C	0.80041	-0.24525
24	30	1178	20160212_dm_TOP2-4_02.JPG.dat	TOP2-4	YBL105C	0.97756	-0.06885
24	31	1277	20160212_dm_TOP2-4_02.JPG.dat	TOP2-4	YMR235C	1.0257	0.05559
24	32	1217	20160212_dm_TOP2-4_02.JPG.dat	TOP2-4	YMR235C	0.96114	-0.00869
24	33	1166	20160212_dm_TOP2-4_02.JPG.dat	TOP2-4	YKL078W	0.94056	0.01075
24	34	1375	20160212_dm_TOP2-4_02.JPG.dat	TOP2-4	YKL078W	1.13973	0.20908
24	35	1203	20160212_dm_TOP2-4_02.JPG.dat	TOP2-4	YNL207W	1.02238	0.07199
24	36	1177	20160212_dm_TOP2-4_02.JPG.dat	TOP2-4	YNL207W	1.01282	0.06247
24	37	1140	20160212_dm_TOP2-4_02.JPG.dat	TOP2-4	YKL004W	1.00161	-0.01874
24	38	1127	20160212_dm_TOP2-4_02.JPG.dat	TOP2-4	YKL004W	0.98637	-0.03391
24	39	1537	20160212_dm_TOP2-4_02.JPG.dat	TOP2-4	YBR167C	#NUM!	#NUM!	status=JK
24	40	1467	20160212_dm_TOP2-4_02.JPG.dat	TOP2-4	YBR167C	1.22234	-0.06283
24	41	1308	20160212_dm_TOP2-4_02.JPG.dat	TOP2-4	YNR038W	#NUM!	#NUM!	status=JK
24	42	1272	20160212_dm_TOP2-4_02.JPG.dat	TOP2-4	YNR038W	1.04224	-0.02635
24	43	1515	20160212_dm_TOP2-4_02.JPG.dat	TOP2-4	YHR188C	1.25101	0.11757
24	44	1451	20160212_dm_TOP2-4_02.JPG.dat	TOP2-4	YHR188C	1.20933	0.07607
24	45	1204	20160212_dm_TOP2-4_02.JPG.dat	TOP2-4	YIL084C	1.00673	-0.11685
24	46	1621	20160212_dm_TOP2-4_02.JPG.dat	TOP2-4	YIL084C	1.2609	0.13624
24	47	1361	20160212_dm_TOP2-4_02.JPG.dat	TOP2-4	YMR271C	0.91783	-0.09494
24	48	1470	20160212_dm_TOP2-4_02.JPG.dat	TOP2-4	YMR271C	0.86414	-0.14841
25	1	1388	20160212_dm_TOP2-4_02.JPG.dat	TOP2-4	YMR271C	0.96786	-0.04512
25	2	1290	20160212_dm_TOP2-4_02.JPG.dat	TOP2-4	YMR271C	1.01961	0.00641
25	3	573	20160212_dm_TOP2-4_02.JPG.dat	TOP2-4	YPR086W	0.51814	-0.1284
25	4	438	20160212_dm_TOP2-4_02.JPG.dat	TOP2-4	YPR086W	0.4384	-0.20781
25	5	746	20160212_dm_TOP2-4_02.JPG.dat	TOP2-4	YER012W	0.76572	-0.0906
25	6	560	20160212_dm_TOP2-4_02.JPG.dat	TOP2-4	YER012W	0.57022	-0.28527
25	7	525	20160212_dm_TOP2-4_02.JPG.dat	TOP2-4	YMR078C	0.52462	-0.16315
25	8	859	20160212_dm_TOP2-4_02.JPG.dat	TOP2-4	YMR078C	0.87697	0.18773
25	9	878	20160212_dm_TOP2-4_02.JPG.dat	TOP2-4	YGL044C	0.953	-0.10253
25	10	918	20160212_dm_TOP2-4_02.JPG.dat	TOP2-4	YGL044C	1.01001	-0.04576
25	11	1002	20160212_dm_TOP2-4_02.JPG.dat	TOP2-4	YFL001W	1.06728	0.06745
25	12	997	20160212_dm_TOP2-4_02.JPG.dat	TOP2-4	YFL001W	1.03458	0.03488
25	13	990	20160212_dm_TOP2-4_02.JPG.dat	TOP2-4	YDL064W	1.04002	-0.0566
25	14	1008	20160212_dm_TOP2-4_02.JPG.dat	TOP2-4	YDL064W	#NUM!	#NUM!	status=JK
25	15	1147	20160212_dm_TOP2-4_02.JPG.dat	TOP2-4	YGL174W	1.20062	0.13696
25	16	1085	20160212_dm_TOP2-4_02.JPG.dat	TOP2-4	YGL174W	1.08451	0.02133
25	17	798	20160212_dm_TOP2-4_02.JPG.dat	TOP2-4	YDL148C	0.76314	-0.08541
25	18	874	20160212_dm_TOP2-4_02.JPG.dat	TOP2-4	YDL148C	0.81802	-0.03077
25	19	1081	20160212_dm_TOP2-4_02.JPG.dat	TOP2-4	YBR153W	1.01762	-0.17798
25	20	1080	20160212_dm_TOP2-4_02.JPG.dat	TOP2-4	YBR153W	1.03201	-0.16365
25	21	976	20160212_dm_TOP2-4_02.JPG.dat	TOP2-4	YDL103C	0.96278	-0.06029
25	22	818	20160212_dm_TOP2-4_02.JPG.dat	TOP2-4	YDL103C	0.77887	-0.24343
25	23	1365	20160212_dm_TOP2-4_02.JPG.dat	TOP2-4	YHR186C	1.19674	0.13884
25	24	1410	20160212_dm_TOP2-4_02.JPG.dat	TOP2-4	YHR186C	1.17812	0.12029
25	25	1339	20160212_dm_TOP2-4_02.JPG.dat	TOP2-4	YMR094W	1.14506	0.02994
25	26	1244	20160212_dm_TOP2-4_02.JPG.dat	TOP2-4	YMR094W	1.09196	-0.02294
25	27	1419	20160212_dm_TOP2-4_02.JPG.dat	TOP2-4	YDR212W	1.26875	0.29148
25	28	1288	20160212_dm_TOP2-4_02.JPG.dat	TOP2-4	YDR212W	1.17522	0.19835
25	29	1612	20160212_dm_TOP2-4_02.JPG.dat	TOP2-4	YGR094W	1.49423	0.35685
25	30	1726	20160212_dm_TOP2-4_02.JPG.dat	TOP2-4	YGR094W	1.57254	0.43484
25	31	1338	20160212_dm_TOP2-4_02.JPG.dat	TOP2-4	YJR112W	1.18011	0.05551
25	32	1560	20160212_dm_TOP2-4_02.JPG.dat	TOP2-4	YJR112W	1.35313	0.2278
25	33	1044	20160212_dm_TOP2-4_02.JPG.dat	TOP2-4	YLR212C	0.92531	-0.08663
25	34	876	20160212_dm_TOP2-4_02.JPG.dat	TOP2-4	YLR212C	0.79815	-0.21326
25	35	1338	20160212_dm_TOP2-4_02.JPG.dat	TOP2-4	YER093C	1.249	0.04391
25	36	1341	20160212_dm_TOP2-4_02.JPG.dat	TOP2-4	YER093C	1.26622	0.06105
25	37	42	20160212_dm_TOP2-4_02.JPG.dat	TOP2-4	YGR116W	0.04044	-0.91002
25	38	561	20160212_dm_TOP2-4_02.JPG.dat	TOP2-4	YGR116W	0.53687	-0.41568
25	39	344	20160212_dm_TOP2-4_02.JPG.dat	TOP2-4	YDR123C	0.3223	-0.24335
25	40	697	20160212_dm_TOP2-4_02.JPG.dat	TOP2-4	YDR123C	0.63233	0.06538
25	41	1364	20160212_dm_TOP2-4_02.JPG.dat	TOP2-4	YPR103W	1.22301	0.10718
25	42	1068	20160212_dm_TOP2-4_02.JPG.dat	TOP2-4	YPR103W	0.9494	-0.16528
25	43	1073	20160212_dm_TOP2-4_02.JPG.dat	TOP2-4	YBR135W	0.96098	-0.07632
25	44	1419	20160212_dm_TOP2-4_02.JPG.dat	TOP2-4	YBR135W	1.2838	0.24515
25	45	1322	20160212_dm_TOP2-4_02.JPG.dat	TOP2-4	YGR092W	#NUM!	#NUM!	status=JK
25	46	162	20160212_dm_TOP2-4_02.JPG.dat	TOP2-4	YGR092W	0.13714	-0.49027
25	47	1329	20160212_dm_TOP2-4_02.JPG.dat	TOP2-4	YMR271C	0.97706	-0.03596
25	48	1500	20160212_dm_TOP2-4_02.JPG.dat	TOP2-4	YMR271C	0.96248	-0.05048
26	1	1423	20160212_dm_TOP2-4_02.JPG.dat	TOP2-4	YMR271C	0.99422	-0.01888
26	2	1259	20160212_dm_TOP2-4_02.JPG.dat	TOP2-4	YMR271C	0.99732	-0.01578
26	3	329	20160212_dm_TOP2-4_02.JPG.dat	TOP2-4	YPR086W	0.29822	-0.34741
26	4	578	20160212_dm_TOP2-4_02.JPG.dat	TOP2-4	YPR086W	0.58021	-0.06659
26	5	1014	20160212_dm_TOP2-4_02.JPG.dat	TOP2-4	YER012W	1.04606	0.18857
26	6	630	20160212_dm_TOP2-4_02.JPG.dat	TOP2-4	YER012W	0.64599	-0.20983
26	7	849	20160212_dm_TOP2-4_02.JPG.dat	TOP2-4	YMR078C	0.85588	0.16672
26	8	392	20160212_dm_TOP2-4_02.JPG.dat	TOP2-4	YMR078C	0.40349	-0.28377
26	9	965	20160212_dm_TOP2-4_02.JPG.dat	TOP2-4	YGL044C	1.05507	-0.00089
26	10	864	20160212_dm_TOP2-4_02.JPG.dat	TOP2-4	YGL044C	0.95775	-0.09781
26	11	1006	20160212_dm_TOP2-4_02.JPG.dat	TOP2-4	YFL001W	1.08035	0.08047
26	12	990	20160212_dm_TOP2-4_02.JPG.dat	TOP2-4	YFL001W	1.03634	0.03663
26	13	974	20160212_dm_TOP2-4_02.JPG.dat	TOP2-4	YDL064W	1.03267	-0.06391
26	14	975	20160212_dm_TOP2-4_02.JPG.dat	TOP2-4	YDL064W	1.035	-0.06159
26	15	982	20160212_dm_TOP2-4_02.JPG.dat	TOP2-4	YGL174W	1.03812	-0.02487
26	16	1127	20160212_dm_TOP2-4_02.JPG.dat	TOP2-4	YGL174W	1.13801	0.0746
26	17	1332	20160212_dm_TOP2-4_02.JPG.dat	TOP2-4	YDL148C	#NUM!	#NUM!	status=JK
26	18	822	20160212_dm_TOP2-4_02.JPG.dat	TOP2-4	YDL148C	0.77958	-0.06904
26	19	1276	20160212_dm_TOP2-4_02.JPG.dat	TOP2-4	YBR153W	1.21743	0.02099
26	20	1385	20160212_dm_TOP2-4_02.JPG.dat	TOP2-4	YBR153W	1.34168	0.14472
26	21	1165	20160212_dm_TOP2-4_02.JPG.dat	TOP2-4	YDL103C	1.16494	0.14102
26	22	1407	20160212_dm_TOP2-4_02.JPG.dat	TOP2-4	YDL103C	1.35658	0.33186
26	23	1441	20160212_dm_TOP2-4_02.JPG.dat	TOP2-4	YHR186C	1.27605	0.21781
26	24	1325	20160212_dm_TOP2-4_02.JPG.dat	TOP2-4	YHR186C	1.11506	0.05749
26	25	1579	20160212_dm_TOP2-4_02.JPG.dat	TOP2-4	YMR094W	#NUM!	#NUM!	status=JK
26	26	1282	20160212_dm_TOP2-4_02.JPG.dat	TOP2-4	YMR094W	1.12839	0.01333
26	27	882	20160212_dm_TOP2-4_02.JPG.dat	TOP2-4	YDR212W	0.78942	-0.18584
26	28	879	20160212_dm_TOP2-4_02.JPG.dat	TOP2-4	YDR212W	0.80199	-0.17332
26	29	1119	20160212_dm_TOP2-4_02.JPG.dat	TOP2-4	YGR094W	1.03664	-0.09882
26	30	1311	20160212_dm_TOP2-4_02.JPG.dat	TOP2-4	YGR094W	1.19356	0.05744
26	31	1378	20160212_dm_TOP2-4_02.JPG.dat	TOP2-4	YJR112W	1.21516	0.0904
26	32	1172	20160212_dm_TOP2-4_02.JPG.dat	TOP2-4	YJR112W	1.01721	-0.10672
26	33	1283	20160212_dm_TOP2-4_02.JPG.dat	TOP2-4	YLR212C	1.13886	0.12603
26	34	766	20160212_dm_TOP2-4_02.JPG.dat	TOP2-4	YLR212C	0.69936	-0.31163
26	35	914	20160212_dm_TOP2-4_02.JPG.dat	TOP2-4	YER093C	#NUM!	#NUM!	status=JK
26	36	1350	20160212_dm_TOP2-4_02.JPG.dat	TOP2-4	YER093C	1.277	0.07179
26	37	1000	20160212_dm_TOP2-4_02.JPG.dat	TOP2-4	YGR116W	0.96375	0.00942
26	38	876	20160212_dm_TOP2-4_02.JPG.dat	TOP2-4	YGR116W	0.83693	-0.11687
26	39	645	20160212_dm_TOP2-4_02.JPG.dat	TOP2-4	YDR123C	0.60185	0.03503
26	40	556	20160212_dm_TOP2-4_02.JPG.dat	TOP2-4	YDR123C	0.50174	-0.06466
26	41	0	20160212_dm_TOP2-4_02.JPG.dat	TOP2-4	YPR103W	#NUM!	#NUM!	status=JK
26	42	1021	20160212_dm_TOP2-4_02.JPG.dat	TOP2-4	YPR103W	0.90082	-0.21365
26	43	1107	20160212_dm_TOP2-4_02.JPG.dat	TOP2-4	YBR135W	0.98395	-0.05344
26	44	1416	20160212_dm_TOP2-4_02.JPG.dat	TOP2-4	YBR135W	1.27184	0.23324
26	45	0	20160212_dm_TOP2-4_02.JPG.dat	TOP2-4	YGR092W	0	-0.62683
26	46	0	20160212_dm_TOP2-4_02.JPG.dat	TOP2-4	YGR092W	0	-0.62683
26	47	1397	20160212_dm_TOP2-4_02.JPG.dat	TOP2-4	YMR271C	1.02247	0.00926
26	48	1341	20160212_dm_TOP2-4_02.JPG.dat	TOP2-4	YMR271C	0.85796	-0.15456
27	1	1408	20160212_dm_TOP2-4_02.JPG.dat	TOP2-4	YMR271C	1.09341	0.07991
27	2	1290	20160212_dm_TOP2-4_02.JPG.dat	TOP2-4	YMR271C	1.13487	0.12119
27	3	794	20160212_dm_TOP2-4_02.JPG.dat	TOP2-4	YBL074C	0.79827	-0.14994
27	4	938	20160212_dm_TOP2-4_02.JPG.dat	TOP2-4	YBL074C	1.04279	0.09356
27	5	1213	20160212_dm_TOP2-4_02.JPG.dat	TOP2-4	YLR457C	1.38364	0.14512
27	6	1234	20160212_dm_TOP2-4_02.JPG.dat	TOP2-4	YLR457C	1.39635	0.15777
27	7	869	20160212_dm_TOP2-4_02.JPG.dat	TOP2-4	YDR311W	0.96451	-0.02792
27	8	690	20160212_dm_TOP2-4_02.JPG.dat	TOP2-4	YDR311W	0.78076	-0.2109
27	9	544	20160212_dm_TOP2-4_02.JPG.dat	TOP2-4	YGL055W	0.6529	-0.20371
27	10	654	20160212_dm_TOP2-4_02.JPG.dat	TOP2-4	YGL055W	0.79637	-0.06085
27	11	707	20160212_dm_TOP2-4_02.JPG.dat	TOP2-4	YHR118C	0.83448	0.01529
27	12	635	20160212_dm_TOP2-4_02.JPG.dat	TOP2-4	YHR118C	#NUM!	#NUM!	status=JK
27	13	569	20160212_dm_TOP2-4_02.JPG.dat	TOP2-4	YMR005W	0.66495	-0.13053
27	14	250	20160212_dm_TOP2-4_02.JPG.dat	TOP2-4	YMR005W	0.29322	-0.5007
27	15	1000	20160212_dm_TOP2-4_02.JPG.dat	TOP2-4	YKL006C-A	1.17118	0.17638
27	16	664	20160212_dm_TOP2-4_02.JPG.dat	TOP2-4	YKL006C-A	#NUM!	#NUM!	status=JK
27	17	702	20160212_dm_TOP2-4_02.JPG.dat	TOP2-4	YMR239C	0.75416	-0.27838
27	18	937	20160212_dm_TOP2-4_02.JPG.dat	TOP2-4	YMR239C	0.98728	-0.04624
27	19	1040	20160212_dm_TOP2-4_02.JPG.dat	TOP2-4	YPL124W	1.10174	0.0408
27	20	1038	20160212_dm_TOP2-4_02.JPG.dat	TOP2-4	YPL124W	1.11586	0.05486
27	21	0	20160212_dm_TOP2-4_02.JPG.dat	TOP2-4	YLR249W	0	-0.31565
27	22	601	20160212_dm_TOP2-4_02.JPG.dat	TOP2-4	YLR249W	0.64257	0.32422
27	23	1263	20160212_dm_TOP2-4_02.JPG.dat	TOP2-4	YDR331W	1.23899	0.10798
27	24	1216	20160212_dm_TOP2-4_02.JPG.dat	TOP2-4	YDR331W	1.1327	0.00213
27	25	173	20160212_dm_TOP2-4_02.JPG.dat	TOP2-4	YFL034C-B	#NUM!	#NUM!	status=JK
27	26	0	20160212_dm_TOP2-4_02.JPG.dat	TOP2-4	YFL034C-B	0	-0.82046
27	27	473	20160212_dm_TOP2-4_02.JPG.dat	TOP2-4	YNL182C	0.46949	-0.41457
27	28	153	20160212_dm_TOP2-4_02.JPG.dat	TOP2-4	YNL182C	0.15509	-0.72766
27	29	1137	20160212_dm_TOP2-4_02.JPG.dat	TOP2-4	YHR129C	1.1728	0.11904
27	30	1064	20160212_dm_TOP2-4_02.JPG.dat	TOP2-4	YHR129C	#NUM!	#NUM!	status=JK
27	31	1288	20160212_dm_TOP2-4_02.JPG.dat	TOP2-4	YJL174W	1.26782	0.24974
27	32	1223	20160212_dm_TOP2-4_02.JPG.dat	TOP2-4	YJL174W	1.18516	0.16743
27	33	1106	20160212_dm_TOP2-4_02.JPG.dat	TOP2-4	YKL208W	1.09514	-0.04013
27	34	1157	20160212_dm_TOP2-4_02.JPG.dat	TOP2-4	YKL208W	1.17794	0.04232
27	35	1082	20160212_dm_TOP2-4_02.JPG.dat	TOP2-4	YMR220W	1.12728	0.00557
27	36	1200	20160212_dm_TOP2-4_02.JPG.dat	TOP2-4	YMR220W	#NUM!	#NUM!	status=JK
27	37	912	20160212_dm_TOP2-4_02.JPG.dat	TOP2-4	YGR195W	0.97642	0.03477
27	38	910	20160212_dm_TOP2-4_02.JPG.dat	TOP2-4	YGR195W	0.96424	0.02263
27	39	1194	20160212_dm_TOP2-4_02.JPG.dat	TOP2-4	YDR081C	#NUM!	#NUM!	status=JK
27	40	449	20160212_dm_TOP2-4_02.JPG.dat	TOP2-4	YDR081C	0.44824	-0.05979
27	41	1121	20160212_dm_TOP2-4_02.JPG.dat	TOP2-4	YMR033W	1.10344	0.01117
27	42	1205	20160212_dm_TOP2-4_02.JPG.dat	TOP2-4	YMR033W	1.17615	0.08357
27	43	1203	20160212_dm_TOP2-4_02.JPG.dat	TOP2-4	YER008C	1.18382	0.07594
27	44	1398	20160212_dm_TOP2-4_02.JPG.dat	TOP2-4	YER008C	1.39202	0.28327
27	45	846	20160212_dm_TOP2-4_02.JPG.dat	TOP2-4	YMR123W	0.84774	0.019
27	46	937	20160212_dm_TOP2-4_02.JPG.dat	TOP2-4	YMR123W	0.8757	0.04684
27	47	1428	20160212_dm_TOP2-4_02.JPG.dat	TOP2-4	YMR271C	1.16164	0.14784
27	48	1448	20160212_dm_TOP2-4_02.JPG.dat	TOP2-4	YMR271C	1.03022	0.01698
28	1	1438	20160212_dm_TOP2-4_02.JPG.dat	TOP2-4	YMR271C	1.13593	0.12224
28	2	1323	20160212_dm_TOP2-4_02.JPG.dat	TOP2-4	YMR271C	1.18431	0.17043
28	3	841	20160212_dm_TOP2-4_02.JPG.dat	TOP2-4	YBL074C	0.86019	-0.08828
28	4	567	20160212_dm_TOP2-4_02.JPG.dat	TOP2-4	YBL074C	0.64136	-0.30619
28	5	1204	20160212_dm_TOP2-4_02.JPG.dat	TOP2-4	YLR457C	1.39741	0.15882
28	6	1238	20160212_dm_TOP2-4_02.JPG.dat	TOP2-4	YLR457C	1.4254	0.1867
28	7	1037	20160212_dm_TOP2-4_02.JPG.dat	TOP2-4	YDR311W	1.16993	0.17663
28	8	869	20160212_dm_TOP2-4_02.JPG.dat	TOP2-4	YDR311W	0.99832	0.00575
28	9	619	20160212_dm_TOP2-4_02.JPG.dat	TOP2-4	YGL055W	0.75162	-0.10541
28	10	526	20160212_dm_TOP2-4_02.JPG.dat	TOP2-4	YGL055W	0.64733	-0.20926
28	11	731	20160212_dm_TOP2-4_02.JPG.dat	TOP2-4	YHR118C	0.87205	0.05271
28	12	714	20160212_dm_TOP2-4_02.JPG.dat	TOP2-4	YHR118C	0.83188	0.01271
28	13	695	20160212_dm_TOP2-4_02.JPG.dat	TOP2-4	YMR005W	0.82267	0.02654
28	14	527	20160212_dm_TOP2-4_02.JPG.dat	TOP2-4	YMR005W	0.62701	-0.1683
28	15	925	20160212_dm_TOP2-4_02.JPG.dat	TOP2-4	YKL006C-A	1.10015	0.10565
28	16	969	20160212_dm_TOP2-4_02.JPG.dat	TOP2-4	YKL006C-A	1.1048	0.11028
28	17	870	20160212_dm_TOP2-4_02.JPG.dat	TOP2-4	YMR239C	0.9528	-0.08058
28	18	748	20160212_dm_TOP2-4_02.JPG.dat	TOP2-4	YMR239C	0.80479	-0.22797
28	19	452	20160212_dm_TOP2-4_02.JPG.dat	TOP2-4	YPL124W	#NUM!	#NUM!	status=JK
28	20	1032	20160212_dm_TOP2-4_02.JPG.dat	TOP2-4	YPL124W	1.13687	0.07578
28	21	202	20160212_dm_TOP2-4_02.JPG.dat	TOP2-4	YLR249W	0.23011	-0.0865
28	22	188	20160212_dm_TOP2-4_02.JPG.dat	TOP2-4	YLR249W	0.20671	-0.10981
28	23	1338	20160212_dm_TOP2-4_02.JPG.dat	TOP2-4	YDR331W	1.35111	0.21963
28	24	1342	20160212_dm_TOP2-4_02.JPG.dat	TOP2-4	YDR331W	1.28828	0.15706
28	25	0	20160212_dm_TOP2-4_02.JPG.dat	TOP2-4	YFL034C-B	0	-0.82046
28	26	46	20160212_dm_TOP2-4_02.JPG.dat	TOP2-4	YFL034C-B	0.04632	-0.77433
28	27	1212	20160212_dm_TOP2-4_02.JPG.dat	TOP2-4	YNL182C	1.24274	0.35543
28	28	1124	20160212_dm_TOP2-4_02.JPG.dat	TOP2-4	YNL182C	1.17796	0.29093
28	29	1110	20160212_dm_TOP2-4_02.JPG.dat	TOP2-4	YHR129C	1.18387	0.13007
28	30	1134	20160212_dm_TOP2-4_02.JPG.dat	TOP2-4	YHR129C	1.18954	0.13571
28	31	1250	20160212_dm_TOP2-4_02.JPG.dat	TOP2-4	YJL174W	1.26976	0.25167
28	32	982	20160212_dm_TOP2-4_02.JPG.dat	TOP2-4	YJL174W	#NUM!	#NUM!	status=JK
28	33	1103	20160212_dm_TOP2-4_02.JPG.dat	TOP2-4	YKL208W	1.122	-0.01338
28	34	1074	20160212_dm_TOP2-4_02.JPG.dat	TOP2-4	YKL208W	1.11993	-0.01544
28	35	1087	20160212_dm_TOP2-4_02.JPG.dat	TOP2-4	YMR220W	1.15576	0.03393
28	36	1045	20160212_dm_TOP2-4_02.JPG.dat	TOP2-4	YMR220W	1.11815	-0.00353
28	37	746	20160212_dm_TOP2-4_02.JPG.dat	TOP2-4	YGR195W	0.81009	-0.13087
28	38	848	20160212_dm_TOP2-4_02.JPG.dat	TOP2-4	YGR195W	0.90957	-0.03181
28	39	279	20160212_dm_TOP2-4_02.JPG.dat	TOP2-4	YDR081C	0.29145	-0.21593
28	40	148	20160212_dm_TOP2-4_02.JPG.dat	TOP2-4	YDR081C	0.14936	-0.35742
28	41	1147	20160212_dm_TOP2-4_02.JPG.dat	TOP2-4	YMR033W	1.14429	0.05185
28	42	715	20160212_dm_TOP2-4_02.JPG.dat	TOP2-4	YMR033W	#NUM!	#NUM!	status=JK
28	43	1149	20160212_dm_TOP2-4_02.JPG.dat	TOP2-4	YER008C	1.15621	0.04845
28	44	891	20160212_dm_TOP2-4_02.JPG.dat	TOP2-4	YER008C	0.9113	-0.19543
28	45	1055	20160212_dm_TOP2-4_02.JPG.dat	TOP2-4	YMR123W	1.09043	0.26067
28	46	1090	20160212_dm_TOP2-4_02.JPG.dat	TOP2-4	YMR123W	1.05411	0.2245
28	47	1307	20160212_dm_TOP2-4_02.JPG.dat	TOP2-4	YMR271C	1.10352	0.08997
28	48	1490	20160212_dm_TOP2-4_02.JPG.dat	TOP2-4	YMR271C	1.10349	0.08994
29	1	1374	20160212_dm_TOP2-4_02.JPG.dat	TOP2-4	YMR271C	1.1022	0.08865
29	2	1284	20160212_dm_TOP2-4_02.JPG.dat	TOP2-4	YMR271C	1.16724	0.15342
29	3	1125	20160212_dm_TOP2-4_02.JPG.dat	TOP2-4	YDR170C	1.1685	0.00774
29	4	1122	20160212_dm_TOP2-4_02.JPG.dat	TOP2-4	YDR170C	1.2889	0.12764
29	5	389	20160212_dm_TOP2-4_02.JPG.dat	TOP2-4	YHR030C	#NUM!	#NUM!	status=JK
29	6	0	20160212_dm_TOP2-4_02.JPG.dat	TOP2-4	YHR030C	0	-0.01487
29	7	0	20160212_dm_TOP2-4_02.JPG.dat	TOP2-4	YMR001C	0	0
29	8	0	20160212_dm_TOP2-4_02.JPG.dat	TOP2-4	YMR001C	0	0
29	9	872	20160212_dm_TOP2-4_02.JPG.dat	TOP2-4	YDR182W	1.06959	0.02263
29	10	801	20160212_dm_TOP2-4_02.JPG.dat	TOP2-4	YDR182W	0.99477	-0.05187
29	11	133	20160212_dm_TOP2-4_02.JPG.dat	TOP2-4	YJR054W	#NUM!	#NUM!	status=JK
29	12	0	20160212_dm_TOP2-4_02.JPG.dat	TOP2-4	YJR054W	0	-0.00197
29	13	1222	20160212_dm_TOP2-4_02.JPG.dat	TOP2-4	YHR083W	1.4613	0.33514
29	14	1197	20160212_dm_TOP2-4_02.JPG.dat	TOP2-4	YHR083W	1.44019	0.31412
29	15	1046	20160212_dm_TOP2-4_02.JPG.dat	TOP2-4	YJR072C	1.25914	0.2052
29	16	1032	20160212_dm_TOP2-4_02.JPG.dat	TOP2-4	YJR072C	1.1926	0.13894
29	17	733	20160212_dm_TOP2-4_02.JPG.dat	TOP2-4	YDR088C	0.81472	0.07646
29	18	805	20160212_dm_TOP2-4_02.JPG.dat	TOP2-4	YDR088C	0.87998	0.14144
29	19	159	20160212_dm_TOP2-4_02.JPG.dat	TOP2-4	YPR181C	0.1753	-0.64004
29	20	389	20160212_dm_TOP2-4_02.JPG.dat	TOP2-4	YPR181C	0.43673	-0.3797
29	21	0	20160212_dm_TOP2-4_02.JPG.dat	TOP2-4	YER168C	0	0
29	22	0	20160212_dm_TOP2-4_02.JPG.dat	TOP2-4	YER168C	0	0
29	23	1252	20160212_dm_TOP2-4_02.JPG.dat	TOP2-4	YDR201W	1.29553	0.28389
29	24	1285	20160212_dm_TOP2-4_02.JPG.dat	TOP2-4	YDR201W	1.26614	0.25462
29	25	173	20160212_dm_TOP2-4_02.JPG.dat	TOP2-4	YDR478W	0.17454	-0.1374
29	26	252	20160212_dm_TOP2-4_02.JPG.dat	TOP2-4	YDR478W	0.26124	-0.05105
29	27	965	20160212_dm_TOP2-4_02.JPG.dat	TOP2-4	YOR057W	1.01995	-0.02586
29	28	1060	20160212_dm_TOP2-4_02.JPG.dat	TOP2-4	YOR057W	1.1466	0.10027
29	29	512	20160212_dm_TOP2-4_02.JPG.dat	TOP2-4	YPR034W	0.56373	0.35875
29	30	276	20160212_dm_TOP2-4_02.JPG.dat	TOP2-4	YPR034W	0.29876	0.09489
29	31	882	20160212_dm_TOP2-4_02.JPG.dat	TOP2-4	YKL024C	0.92358	-0.14852
29	32	1096	20160212_dm_TOP2-4_02.JPG.dat	TOP2-4	YKL024C	1.12665	0.0537
29	33	0	20160212_dm_TOP2-4_02.JPG.dat	TOP2-4	YLR197W	#NUM!	#NUM!	status=JK
29	34	926	20160212_dm_TOP2-4_02.JPG.dat	TOP2-4	YLR197W	0.98992	0.06803
29	35	0	20160212_dm_TOP2-4_02.JPG.dat	TOP2-4	YDR145W	0	0
29	36	0	20160212_dm_TOP2-4_02.JPG.dat	TOP2-4	YDR145W	0	0
29	37	1138	20160212_dm_TOP2-4_02.JPG.dat	TOP2-4	YMR075W	1.25618	0.26986
29	38	1010	20160212_dm_TOP2-4_02.JPG.dat	TOP2-4	YMR075W	1.0997	0.11403
29	39	1178	20160212_dm_TOP2-4_02.JPG.dat	TOP2-4	YCR002C	1.24729	0.17681
29	40	1156	20160212_dm_TOP2-4_02.JPG.dat	TOP2-4	YCR002C	1.1831	0.1129
29	41	0	20160212_dm_TOP2-4_02.JPG.dat	TOP2-4	YDL030W	0	0
29	42	0	20160212_dm_TOP2-4_02.JPG.dat	TOP2-4	YDL030W	0	0
29	43	1274	20160212_dm_TOP2-4_02.JPG.dat	TOP2-4	YML077W	1.31259	0.11559
29	44	1263	20160212_dm_TOP2-4_02.JPG.dat	TOP2-4	YML077W	1.32754	0.13047
29	45	969	20160212_dm_TOP2-4_02.JPG.dat	TOP2-4	YDL147W	1.03284	0.13392
29	46	916	20160212_dm_TOP2-4_02.JPG.dat	TOP2-4	YDL147W	0.91578	0.01736
29	47	1309	20160212_dm_TOP2-4_02.JPG.dat	TOP2-4	YMR271C	1.14524	0.13152
29	48	1425	20160212_dm_TOP2-4_02.JPG.dat	TOP2-4	YMR271C	1.09638	0.08286
30	1	1426	20160212_dm_TOP2-4_02.JPG.dat	TOP2-4	YMR271C	1.2878	0.27347
30	2	1213	20160212_dm_TOP2-4_02.JPG.dat	TOP2-4	YMR271C	1.24068	0.22656
30	3	1042	20160212_dm_TOP2-4_02.JPG.dat	TOP2-4	YDR170C	1.21692	0.05596
30	4	1026	20160212_dm_TOP2-4_02.JPG.dat	TOP2-4	YDR170C	1.32433	0.16292
30	5	0	20160212_dm_TOP2-4_02.JPG.dat	TOP2-4	YHR030C	0	-0.01487
30	6	34	20160212_dm_TOP2-4_02.JPG.dat	TOP2-4	YHR030C	0.04456	0.0295
30	7	0	20160212_dm_TOP2-4_02.JPG.dat	TOP2-4	YMR001C	0	0
30	8	0	20160212_dm_TOP2-4_02.JPG.dat	TOP2-4	YMR001C	0	0
30	9	673	20160212_dm_TOP2-4_02.JPG.dat	TOP2-4	YDR182W	0.92015	-0.12618
30	10	787	20160212_dm_TOP2-4_02.JPG.dat	TOP2-4	YDR182W	1.08907	0.04204
30	11	0	20160212_dm_TOP2-4_02.JPG.dat	TOP2-4	YJR054W	0	-0.00197
30	12	0	20160212_dm_TOP2-4_02.JPG.dat	TOP2-4	YJR054W	0	-0.00197
30	13	1107	20160212_dm_TOP2-4_02.JPG.dat	TOP2-4	YHR083W	1.47847	0.35224
30	14	1141	20160212_dm_TOP2-4_02.JPG.dat	TOP2-4	YHR083W	1.53465	0.40818
30	15	1072	20160212_dm_TOP2-4_02.JPG.dat	TOP2-4	YJR072C	1.4429	0.38819
30	16	1109	20160212_dm_TOP2-4_02.JPG.dat	TOP2-4	YJR072C	1.43456	0.37988
30	17	639	20160212_dm_TOP2-4_02.JPG.dat	TOP2-4	YDR088C	0.79579	0.05761
30	18	735	20160212_dm_TOP2-4_02.JPG.dat	TOP2-4	YDR088C	0.90056	0.16194
30	19	195	20160212_dm_TOP2-4_02.JPG.dat	TOP2-4	YPR181C	0.24112	-0.5745
30	20	238	20160212_dm_TOP2-4_02.JPG.dat	TOP2-4	YPR181C	0.30014	-0.51572
30	21	0	20160212_dm_TOP2-4_02.JPG.dat	TOP2-4	YER168C	0	0
30	22	0	20160212_dm_TOP2-4_02.JPG.dat	TOP2-4	YER168C	0	0
30	23	1181	20160212_dm_TOP2-4_02.JPG.dat	TOP2-4	YDR201W	#NUM!	#NUM!	status=JK
30	24	1163	20160212_dm_TOP2-4_02.JPG.dat	TOP2-4	YDR201W	1.29872	0.28706
30	25	0	20160212_dm_TOP2-4_02.JPG.dat	TOP2-4	YDR478W	0	-0.3112
30	26	71	20160212_dm_TOP2-4_02.JPG.dat	TOP2-4	YDR478W	0.08378	-0.22777
30	27	1040	20160212_dm_TOP2-4_02.JPG.dat	TOP2-4	YOR057W	1.25376	0.20698
30	28	1048	20160212_dm_TOP2-4_02.JPG.dat	TOP2-4	YOR057W	1.29576	0.24879
30	29	0	20160212_dm_TOP2-4_02.JPG.dat	TOP2-4	YPR034W	0	-0.20261
30	30	0	20160212_dm_TOP2-4_02.JPG.dat	TOP2-4	YPR034W	0	-0.20261
30	31	1079	20160212_dm_TOP2-4_02.JPG.dat	TOP2-4	YKL024C	1.29066	0.21702
30	32	1052	20160212_dm_TOP2-4_02.JPG.dat	TOP2-4	YKL024C	1.23355	0.16015
30	33	845	20160212_dm_TOP2-4_02.JPG.dat	TOP2-4	YLR197W	1.00519	0.08324
30	34	841	20160212_dm_TOP2-4_02.JPG.dat	TOP2-4	YLR197W	1.02088	0.09886
30	35	0	20160212_dm_TOP2-4_02.JPG.dat	TOP2-4	YDR145W	0	0
30	36	0	20160212_dm_TOP2-4_02.JPG.dat	TOP2-4	YDR145W	0	0
30	37	1063	20160212_dm_TOP2-4_02.JPG.dat	TOP2-4	YMR075W	1.32302	0.33641
30	38	996	20160212_dm_TOP2-4_02.JPG.dat	TOP2-4	YMR075W	1.22139	0.23521
30	39	1085	20160212_dm_TOP2-4_02.JPG.dat	TOP2-4	YCR002C	1.29274	0.22208
30	40	1160	20160212_dm_TOP2-4_02.JPG.dat	TOP2-4	YCR002C	1.33689	0.26604
30	41	0	20160212_dm_TOP2-4_02.JPG.dat	TOP2-4	YDL030W	0	0
30	42	0	20160212_dm_TOP2-4_02.JPG.dat	TOP2-4	YDL030W	0	0
30	43	1194	20160212_dm_TOP2-4_02.JPG.dat	TOP2-4	YML077W	1.39814	0.20077
30	44	1060	20160212_dm_TOP2-4_02.JPG.dat	TOP2-4	YML077W	1.27067	0.07384
30	45	539	20160212_dm_TOP2-4_02.JPG.dat	TOP2-4	YDL147W	0.65708	-0.24026
30	46	0	20160212_dm_TOP2-4_02.JPG.dat	TOP2-4	YDL147W	0	-0.89459
30	47	1302	20160212_dm_TOP2-4_02.JPG.dat	TOP2-4	YMR271C	1.30852	0.29411
30	48	1418	20160212_dm_TOP2-4_02.JPG.dat	TOP2-4	YMR271C	1.25583	0.24164
31	1	1163	20160212_dm_TOP2-4_02.JPG.dat	TOP2-4	YMR271C	0.84645	-0.16602
31	2	1191	20160212_dm_TOP2-4_02.JPG.dat	TOP2-4	YMR271C	0.98123	-0.0318
31	3	1140	20160212_dm_TOP2-4_02.JPG.dat	TOP2-4	YMR271C	1.07179	0.05837
31	4	1104	20160212_dm_TOP2-4_02.JPG.dat	TOP2-4	YMR271C	1.14639	0.13266
31	5	1097	20160212_dm_TOP2-4_02.JPG.dat	TOP2-4	YMR271C	1.16647	0.15266
31	6	1073	20160212_dm_TOP2-4_02.JPG.dat	TOP2-4	YMR271C	1.12897	0.11531
31	7	1038	20160212_dm_TOP2-4_02.JPG.dat	TOP2-4	YMR271C	1.06636	0.05297
31	8	1119	20160212_dm_TOP2-4_02.JPG.dat	TOP2-4	YMR271C	1.16588	0.15207
31	9	1065	20160212_dm_TOP2-4_02.JPG.dat	TOP2-4	YMR271C	1.16128	0.14748
31	10	1171	20160212_dm_TOP2-4_02.JPG.dat	TOP2-4	YMR271C	1.29263	0.27829
31	11	1032	20160212_dm_TOP2-4_02.JPG.dat	TOP2-4	YMR271C	1.10569	0.09213
31	12	1111	20160212_dm_TOP2-4_02.JPG.dat	TOP2-4	YMR271C	1.1648	0.15099
31	13	691	20160212_dm_TOP2-4_02.JPG.dat	TOP2-4	YMR271C	0.73767	-0.27435
31	14	727	20160212_dm_TOP2-4_02.JPG.dat	TOP2-4	YMR271C	0.78231	-0.2299
31	15	961	20160212_dm_TOP2-4_02.JPG.dat	TOP2-4	YMR271C	1.03406	0.02081
31	16	952	20160212_dm_TOP2-4_02.JPG.dat	TOP2-4	YMR271C	0.98458	-0.02847
31	17	1114	20160212_dm_TOP2-4_02.JPG.dat	TOP2-4	YMR271C	1.11045	0.09687
31	18	1018	20160212_dm_TOP2-4_02.JPG.dat	TOP2-4	YMR271C	0.99903	-0.01408
31	19	945	20160212_dm_TOP2-4_02.JPG.dat	TOP2-4	YMR271C	0.93603	-0.07681
31	20	928	20160212_dm_TOP2-4_02.JPG.dat	TOP2-4	YMR271C	0.93756	-0.0753
31	21	1065	20160212_dm_TOP2-4_02.JPG.dat	TOP2-4	YMR271C	1.11753	0.10392
31	22	930	20160212_dm_TOP2-4_02.JPG.dat	TOP2-4	YMR271C	0.94823	-0.06467
31	23	1036	20160212_dm_TOP2-4_02.JPG.dat	TOP2-4	YMR271C	0.97562	-0.03739
31	24	789	20160212_dm_TOP2-4_02.JPG.dat	TOP2-4	YMR271C	0.71204	-0.29987
31	25	982	20160212_dm_TOP2-4_02.JPG.dat	TOP2-4	YMR271C	0.91266	-0.10009
31	26	1107	20160212_dm_TOP2-4_02.JPG.dat	TOP2-4	YMR271C	1.06073	0.04736
31	27	987	20160212_dm_TOP2-4_02.JPG.dat	TOP2-4	YMR271C	0.96783	-0.04516
31	28	979	20160212_dm_TOP2-4_02.JPG.dat	TOP2-4	YMR271C	0.98696	-0.02611
31	29	943	20160212_dm_TOP2-4_02.JPG.dat	TOP2-4	YMR271C	0.96993	-0.04306
31	30	845	20160212_dm_TOP2-4_02.JPG.dat	TOP2-4	YMR271C	0.85505	-0.15746
31	31	1066	20160212_dm_TOP2-4_02.JPG.dat	TOP2-4	YMR271C	1.04071	0.02742
31	32	1085	20160212_dm_TOP2-4_02.JPG.dat	TOP2-4	YMR271C	1.03702	0.02375
31	33	998	20160212_dm_TOP2-4_02.JPG.dat	TOP2-4	YMR271C	0.96608	-0.04689
31	34	787	20160212_dm_TOP2-4_02.JPG.dat	TOP2-4	YMR271C	0.7763	-0.23588
31	35	1118	20160212_dm_TOP2-4_02.JPG.dat	TOP2-4	YMR271C	1.11587	0.10227
31	36	1000	20160212_dm_TOP2-4_02.JPG.dat	TOP2-4	YMR271C	0.9976	-0.0155
31	37	1114	20160212_dm_TOP2-4_02.JPG.dat	TOP2-4	YMR271C	#NUM!	#NUM!	status=JK
31	38	1016	20160212_dm_TOP2-4_02.JPG.dat	TOP2-4	YMR271C	1.00814	-0.00501
31	39	1129	20160212_dm_TOP2-4_02.JPG.dat	TOP2-4	YMR271C	1.08816	0.07467
31	40	975	20160212_dm_TOP2-4_02.JPG.dat	TOP2-4	YMR271C	0.91029	-0.10245
31	41	1057	20160212_dm_TOP2-4_02.JPG.dat	TOP2-4	YMR271C	0.98241	-0.03063
31	42	1059	20160212_dm_TOP2-4_02.JPG.dat	TOP2-4	YMR271C	0.99274	-0.02035
31	43	1108	20160212_dm_TOP2-4_02.JPG.dat	TOP2-4	YMR271C	1.0593	0.04594
31	44	1012	20160212_dm_TOP2-4_02.JPG.dat	TOP2-4	YMR271C	0.99257	-0.02052
31	45	1101	20160212_dm_TOP2-4_02.JPG.dat	TOP2-4	YMR271C	1.10038	0.08684
31	46	1175	20160212_dm_TOP2-4_02.JPG.dat	TOP2-4	YMR271C	1.10578	0.09222
31	47	1042	20160212_dm_TOP2-4_02.JPG.dat	TOP2-4	YMR271C	0.86111	-0.15143
31	48	1434	20160212_dm_TOP2-4_02.JPG.dat	TOP2-4	YMR271C	1.04591	0.03261
32	1	2348	20160212_dm_TOP2-4_02.JPG.dat	TOP2-4	YMR271C	1.03185	0.0186
32	2	2183	20160212_dm_TOP2-4_02.JPG.dat	TOP2-4	YMR271C	1.08478	0.0713
32	3	2103	20160212_dm_TOP2-4_02.JPG.dat	TOP2-4	YMR271C	1.191	0.17709
32	4	2006	20160212_dm_TOP2-4_02.JPG.dat	TOP2-4	YMR271C	1.25253	0.23836
32	5	1910	20160212_dm_TOP2-4_02.JPG.dat	TOP2-4	YMR271C	1.21836	0.20433
32	6	1754	20160212_dm_TOP2-4_02.JPG.dat	TOP2-4	YMR271C	1.10443	0.09088
32	7	1368	20160212_dm_TOP2-4_02.JPG.dat	TOP2-4	YMR271C	0.83909	-0.17336
32	8	1949	20160212_dm_TOP2-4_02.JPG.dat	TOP2-4	YMR271C	1.21038	0.19638
32	9	1478	20160212_dm_TOP2-4_02.JPG.dat	TOP2-4	YMR271C	0.95927	-0.05368
32	10	1408	20160212_dm_TOP2-4_02.JPG.dat	TOP2-4	YMR271C	0.92556	-0.08724
32	11	1743	20160212_dm_TOP2-4_02.JPG.dat	TOP2-4	YMR271C	1.11324	0.09965
32	12	1682	20160212_dm_TOP2-4_02.JPG.dat	TOP2-4	YMR271C	1.05283	0.03949
32	13	1459	20160212_dm_TOP2-4_02.JPG.dat	TOP2-4	YMR271C	0.93173	-0.0811
32	14	1924	20160212_dm_TOP2-4_02.JPG.dat	TOP2-4	YMR271C	1.24084	0.22671
32	15	2011	20160212_dm_TOP2-4_02.JPG.dat	TOP2-4	YMR271C	1.2973	0.28294
32	16	2031	20160212_dm_TOP2-4_02.JPG.dat	TOP2-4	YMR271C	1.25967	0.24547
32	17	1447	20160212_dm_TOP2-4_02.JPG.dat	TOP2-4	YMR271C	0.86581	-0.14674
32	18	1435	20160212_dm_TOP2-4_02.JPG.dat	TOP2-4	YMR271C	0.84585	-0.16662
32	19	1499	20160212_dm_TOP2-4_02.JPG.dat	TOP2-4	YMR271C	0.89177	-0.12089
32	20	1479	20160212_dm_TOP2-4_02.JPG.dat	TOP2-4	YMR271C	0.89753	-0.11515
32	21	1871	20160212_dm_TOP2-4_02.JPG.dat	TOP2-4	YMR271C	1.18004	0.16617
32	22	1476	20160212_dm_TOP2-4_02.JPG.dat	TOP2-4	YMR271C	0.90635	-0.10637
32	23	2057	20160212_dm_TOP2-4_02.JPG.dat	TOP2-4	YMR271C	1.16867	0.15484
32	24	1853	20160212_dm_TOP2-4_02.JPG.dat	TOP2-4	YMR271C	1.01178	-0.00139
32	25	1740	20160212_dm_TOP2-4_02.JPG.dat	TOP2-4	YMR271C	0.98134	-0.0317
32	26	1693	20160212_dm_TOP2-4_02.JPG.dat	TOP2-4	YMR271C	0.98595	-0.02711
32	27	1560	20160212_dm_TOP2-4_02.JPG.dat	TOP2-4	YMR271C	0.93091	-0.08192
32	28	1488	20160212_dm_TOP2-4_02.JPG.dat	TOP2-4	YMR271C	0.9146	-0.09816
32	29	1405	20160212_dm_TOP2-4_02.JPG.dat	TOP2-4	YMR271C	0.88204	-0.13058
32	30	1853	20160212_dm_TOP2-4_02.JPG.dat	TOP2-4	YMR271C	1.14453	0.1308
32	31	1660	20160212_dm_TOP2-4_02.JPG.dat	TOP2-4	YMR271C	0.98759	-0.02547
32	32	1653	20160212_dm_TOP2-4_02.JPG.dat	TOP2-4	YMR271C	0.96176	-0.05119
32	33	1510	20160212_dm_TOP2-4_02.JPG.dat	TOP2-4	YMR271C	0.88833	-0.12432
32	34	1683	20160212_dm_TOP2-4_02.JPG.dat	TOP2-4	YMR271C	1.00706	-0.00609
32	35	1580	20160212_dm_TOP2-4_02.JPG.dat	TOP2-4	YMR271C	0.95466	-0.05827
32	36	1546	20160212_dm_TOP2-4_02.JPG.dat	TOP2-4	YMR271C	0.93224	-0.08059
32	37	1628	20160212_dm_TOP2-4_02.JPG.dat	TOP2-4	YMR271C	0.98999	-0.02308
32	38	1599	20160212_dm_TOP2-4_02.JPG.dat	TOP2-4	YMR271C	0.95765	-0.05529
32	39	1939	20160212_dm_TOP2-4_02.JPG.dat	TOP2-4	YMR271C	1.12755	0.1139
32	40	1583	20160212_dm_TOP2-4_02.JPG.dat	TOP2-4	YMR271C	0.89238	-0.12029
32	41	1561	20160212_dm_TOP2-4_02.JPG.dat	TOP2-4	YMR271C	0.87735	-0.13525
32	42	1598	20160212_dm_TOP2-4_02.JPG.dat	TOP2-4	YMR271C	0.90899	-0.10375
32	43	1548	20160212_dm_TOP2-4_02.JPG.dat	TOP2-4	YMR271C	0.90065	-0.11205
32	44	1992	20160212_dm_TOP2-4_02.JPG.dat	TOP2-4	YMR271C	1.19259	0.17866
32	45	1794	20160212_dm_TOP2-4_02.JPG.dat	TOP2-4	YMR271C	1.09713	0.0836
32	46	1751	20160212_dm_TOP2-4_02.JPG.dat	TOP2-4	YMR271C	#NUM!	#NUM!	status=JK
32	47	1686	20160212_dm_TOP2-4_02.JPG.dat	TOP2-4	YMR271C	0.856	-0.15652
32	48	2192	20160212_dm_TOP2-4_02.JPG.dat	TOP2-4	YMR271C	0.9843	-0.02876

## Sheet: 20160212_dm_TOP2-4_03.JPG.dat
Row	Column	Raw colony size	Plate id / file name	Query	Array	Normalized colony size	Score	Additional information
1	1	2334	20160212_dm_TOP2-4_03.JPG.dat	TOP2-4	YMR271C	#NUM!	#NUM!	status=JK
1	2	1468	20160212_dm_TOP2-4_03.JPG.dat	TOP2-4	YMR271C	0.88439	-0.12644
1	3	1327	20160212_dm_TOP2-4_03.JPG.dat	TOP2-4	YMR271C	#NUM!	#NUM!	status=JK
1	4	1460	20160212_dm_TOP2-4_03.JPG.dat	TOP2-4	YMR271C	1.00574	-0.0056
1	5	1258	20160212_dm_TOP2-4_03.JPG.dat	TOP2-4	YMR271C	0.86995	-0.14082
1	6	1487	20160212_dm_TOP2-4_03.JPG.dat	TOP2-4	YMR271C	1.09663	0.08491
1	7	1381	20160212_dm_TOP2-4_03.JPG.dat	TOP2-4	YMR271C	1.11925	0.10744
1	8	1394	20160212_dm_TOP2-4_03.JPG.dat	TOP2-4	YMR271C	1.14987	0.13793
1	9	1386	20160212_dm_TOP2-4_03.JPG.dat	TOP2-4	YMR271C	1.04469	0.03319
1	10	1359	20160212_dm_TOP2-4_03.JPG.dat	TOP2-4	YMR271C	0.92903	-0.08198
1	11	1421	20160212_dm_TOP2-4_03.JPG.dat	TOP2-4	YMR271C	0.93848	-0.07258
1	12	1377	20160212_dm_TOP2-4_03.JPG.dat	TOP2-4	YMR271C	0.92062	-0.09036
1	13	1334	20160212_dm_TOP2-4_03.JPG.dat	TOP2-4	YMR271C	0.91058	-0.10036
1	14	1275	20160212_dm_TOP2-4_03.JPG.dat	TOP2-4	YMR271C	0.87183	-0.13894
1	15	1428	20160212_dm_TOP2-4_03.JPG.dat	TOP2-4	YMR271C	0.97113	-0.04007
1	16	1310	20160212_dm_TOP2-4_03.JPG.dat	TOP2-4	YMR271C	#NUM!	#NUM!	status=JK
1	17	1147	20160212_dm_TOP2-4_03.JPG.dat	TOP2-4	YMR271C	0.76418	-0.24614
1	18	1457	20160212_dm_TOP2-4_03.JPG.dat	TOP2-4	YMR271C	0.96741	-0.04377
1	19	1499	20160212_dm_TOP2-4_03.JPG.dat	TOP2-4	YMR271C	1.0003	-0.01102
1	20	1497	20160212_dm_TOP2-4_03.JPG.dat	TOP2-4	YMR271C	1.0336	0.02215
1	21	1437	20160212_dm_TOP2-4_03.JPG.dat	TOP2-4	YMR271C	1.02016	0.00876
1	22	1561	20160212_dm_TOP2-4_03.JPG.dat	TOP2-4	YMR271C	1.07309	0.06147
1	23	1320	20160212_dm_TOP2-4_03.JPG.dat	TOP2-4	YMR271C	0.83989	-0.17075
1	24	1734	20160212_dm_TOP2-4_03.JPG.dat	TOP2-4	YMR271C	1.11823	0.10642
1	25	1410	20160212_dm_TOP2-4_03.JPG.dat	TOP2-4	YMR271C	0.99113	-0.02015
1	26	1384	20160212_dm_TOP2-4_03.JPG.dat	TOP2-4	YMR271C	1.02441	0.01299
1	27	1377	20160212_dm_TOP2-4_03.JPG.dat	TOP2-4	YMR271C	0.98659	-0.02467
1	28	1307	20160212_dm_TOP2-4_03.JPG.dat	TOP2-4	YMR271C	0.9157	-0.09526
1	29	1229	20160212_dm_TOP2-4_03.JPG.dat	TOP2-4	YMR271C	0.86158	-0.14916
1	30	1195	20160212_dm_TOP2-4_03.JPG.dat	TOP2-4	YMR271C	0.82569	-0.1849
1	31	1124	20160212_dm_TOP2-4_03.JPG.dat	TOP2-4	YMR271C	#NUM!	#NUM!	status=JK
1	32	1418	20160212_dm_TOP2-4_03.JPG.dat	TOP2-4	YMR271C	0.94819	-0.06291
1	33	1466	20160212_dm_TOP2-4_03.JPG.dat	TOP2-4	YMR271C	1.03135	0.01991
1	34	1406	20160212_dm_TOP2-4_03.JPG.dat	TOP2-4	YMR271C	1.00429	-0.00705
1	35	1781	20160212_dm_TOP2-4_03.JPG.dat	TOP2-4	YMR271C	1.22913	0.21685
1	36	1923	20160212_dm_TOP2-4_03.JPG.dat	TOP2-4	YMR271C	1.31969	0.30704
1	37	1612	20160212_dm_TOP2-4_03.JPG.dat	TOP2-4	YMR271C	1.13253	0.12066
1	38	1798	20160212_dm_TOP2-4_03.JPG.dat	TOP2-4	YMR271C	1.24815	0.23579
1	39	1760	20160212_dm_TOP2-4_03.JPG.dat	TOP2-4	YMR271C	1.14559	0.13367
1	40	1858	20160212_dm_TOP2-4_03.JPG.dat	TOP2-4	YMR271C	1.206	0.19382
1	41	1479	20160212_dm_TOP2-4_03.JPG.dat	TOP2-4	YMR271C	1.02831	0.01688
1	42	1329	20160212_dm_TOP2-4_03.JPG.dat	TOP2-4	YMR271C	1.02279	0.01138
1	43	1403	20160212_dm_TOP2-4_03.JPG.dat	TOP2-4	YMR271C	1.17012	0.15809
1	44	1678	20160212_dm_TOP2-4_03.JPG.dat	TOP2-4	YMR271C	1.39063	0.37768
1	45	1456	20160212_dm_TOP2-4_03.JPG.dat	TOP2-4	YMR271C	1.13201	0.12014
1	46	1486	20160212_dm_TOP2-4_03.JPG.dat	TOP2-4	YMR271C	1.00652	-0.00483
1	47	1538	20160212_dm_TOP2-4_03.JPG.dat	TOP2-4	YMR271C	0.91186	-0.09909
1	48	2135	20160212_dm_TOP2-4_03.JPG.dat	TOP2-4	YMR271C	1.11452	0.10273
2	1	1383	20160212_dm_TOP2-4_03.JPG.dat	TOP2-4	YMR271C	1.00727	-0.00408
2	2	1128	20160212_dm_TOP2-4_03.JPG.dat	TOP2-4	YMR271C	0.89341	-0.11746
2	3	1164	20160212_dm_TOP2-4_03.JPG.dat	TOP2-4	YMR271C	1.0024	-0.00893
2	4	1092	20160212_dm_TOP2-4_03.JPG.dat	TOP2-4	YMR271C	0.99417	-0.01712
2	5	1055	20160212_dm_TOP2-4_03.JPG.dat	TOP2-4	YMR271C	0.96797	-0.04321
2	6	932	20160212_dm_TOP2-4_03.JPG.dat	TOP2-4	YMR271C	0.91537	-0.09559
2	7	1121	20160212_dm_TOP2-4_03.JPG.dat	TOP2-4	YMR271C	1.21396	0.20175
2	8	1126	20160212_dm_TOP2-4_03.JPG.dat	TOP2-4	YMR271C	1.24322	0.23089
2	9	1130	20160212_dm_TOP2-4_03.JPG.dat	TOP2-4	YMR271C	1.14082	0.12891
2	10	1121	20160212_dm_TOP2-4_03.JPG.dat	TOP2-4	YMR271C	1.02477	0.01335
2	11	1175	20160212_dm_TOP2-4_03.JPG.dat	TOP2-4	YMR271C	1.03522	0.02375
2	12	992	20160212_dm_TOP2-4_03.JPG.dat	TOP2-4	YMR271C	0.88252	-0.1283
2	13	1121	20160212_dm_TOP2-4_03.JPG.dat	TOP2-4	YMR271C	1.01545	0.00407
2	14	1190	20160212_dm_TOP2-4_03.JPG.dat	TOP2-4	YMR271C	1.07566	0.06403
2	15	1124	20160212_dm_TOP2-4_03.JPG.dat	TOP2-4	YMR271C	1.00675	-0.0046
2	16	1120	20160212_dm_TOP2-4_03.JPG.dat	TOP2-4	YMR271C	0.993	-0.01828
2	17	1023	20160212_dm_TOP2-4_03.JPG.dat	TOP2-4	YMR271C	0.8941	-0.11677
2	18	1050	20160212_dm_TOP2-4_03.JPG.dat	TOP2-4	YMR271C	0.91412	-0.09684
2	19	1044	20160212_dm_TOP2-4_03.JPG.dat	TOP2-4	YMR271C	#NUM!	#NUM!	status=JK
2	20	1110	20160212_dm_TOP2-4_03.JPG.dat	TOP2-4	YMR271C	1.0093	-0.00205
2	21	1056	20160212_dm_TOP2-4_03.JPG.dat	TOP2-4	YMR271C	0.98738	-0.02389
2	22	1096	20160212_dm_TOP2-4_03.JPG.dat	TOP2-4	YMR271C	0.99312	-0.01816
2	23	1143	20160212_dm_TOP2-4_03.JPG.dat	TOP2-4	YMR271C	0.95932	-0.05182
2	24	1103	20160212_dm_TOP2-4_03.JPG.dat	TOP2-4	YMR271C	0.93862	-0.07244
2	25	1041	20160212_dm_TOP2-4_03.JPG.dat	TOP2-4	YMR271C	0.96592	-0.04526
2	26	1358	20160212_dm_TOP2-4_03.JPG.dat	TOP2-4	YMR271C	#NUM!	#NUM!	status=JK
2	27	1176	20160212_dm_TOP2-4_03.JPG.dat	TOP2-4	YMR271C	1.11045	0.09867
2	28	1232	20160212_dm_TOP2-4_03.JPG.dat	TOP2-4	YMR271C	1.13619	0.1243
2	29	1071	20160212_dm_TOP2-4_03.JPG.dat	TOP2-4	YMR271C	0.98808	-0.02319
2	30	1145	20160212_dm_TOP2-4_03.JPG.dat	TOP2-4	YMR271C	1.04282	0.03132
2	31	1069	20160212_dm_TOP2-4_03.JPG.dat	TOP2-4	YMR271C	0.9427	-0.06838
2	32	1098	20160212_dm_TOP2-4_03.JPG.dat	TOP2-4	YMR271C	0.97485	-0.03636
2	33	1129	20160212_dm_TOP2-4_03.JPG.dat	TOP2-4	YMR271C	1.05757	0.04602
2	34	1008	20160212_dm_TOP2-4_03.JPG.dat	TOP2-4	YMR271C	0.96218	-0.04898
2	35	1124	20160212_dm_TOP2-4_03.JPG.dat	TOP2-4	YMR271C	1.03888	0.02741
2	36	886	20160212_dm_TOP2-4_03.JPG.dat	TOP2-4	YMR271C	0.81666	-0.19389
2	37	1081	20160212_dm_TOP2-4_03.JPG.dat	TOP2-4	YMR271C	1.02156	0.01016
2	38	1004	20160212_dm_TOP2-4_03.JPG.dat	TOP2-4	YMR271C	0.93938	-0.07168
2	39	879	20160212_dm_TOP2-4_03.JPG.dat	TOP2-4	YMR271C	0.7726	-0.23776
2	40	1042	20160212_dm_TOP2-4_03.JPG.dat	TOP2-4	YMR271C	0.91249	-0.09846
2	41	1074	20160212_dm_TOP2-4_03.JPG.dat	TOP2-4	YMR271C	1.00714	-0.00421
2	42	1197	20160212_dm_TOP2-4_03.JPG.dat	TOP2-4	YMR271C	#NUM!	#NUM!	status=JK
2	43	1092	20160212_dm_TOP2-4_03.JPG.dat	TOP2-4	YMR271C	1.22573	0.21347
2	44	897	20160212_dm_TOP2-4_03.JPG.dat	TOP2-4	YMR271C	0.99921	-0.0121
2	45	1004	20160212_dm_TOP2-4_03.JPG.dat	TOP2-4	YMR271C	1.04686	0.03535
2	46	1073	20160212_dm_TOP2-4_03.JPG.dat	TOP2-4	YMR271C	0.97256	-0.03864
2	47	1263	20160212_dm_TOP2-4_03.JPG.dat	TOP2-4	YMR271C	1	-0.01132
2	48	2055	20160212_dm_TOP2-4_03.JPG.dat	TOP2-4	YMR271C	1.42956	0.41645
3	1	1354	20160212_dm_TOP2-4_03.JPG.dat	TOP2-4	YMR271C	1.23959	0.22727
3	2	1252	20160212_dm_TOP2-4_03.JPG.dat	TOP2-4	YMR271C	1.24983	0.23746
3	3	218	20160212_dm_TOP2-4_03.JPG.dat	TOP2-4	YBL040C	0.2373	-0.79053
3	4	1207	20160212_dm_TOP2-4_03.JPG.dat	TOP2-4	YBL040C	1.39306	0.36039
3	5	540	20160212_dm_TOP2-4_03.JPG.dat	TOP2-4	YLR298C	0.63068	-0.13115
3	6	441	20160212_dm_TOP2-4_03.JPG.dat	TOP2-4	YLR298C	0.5536	-0.2079
3	7	1117	20160212_dm_TOP2-4_03.JPG.dat	TOP2-4	YGL065C	1.55067	0.24264
3	8	1141	20160212_dm_TOP2-4_03.JPG.dat	TOP2-4	YGL065C	1.61876	0.31044
3	9	983	20160212_dm_TOP2-4_03.JPG.dat	TOP2-4	YDR310C	1.27615	0.23157
3	10	1024	20160212_dm_TOP2-4_03.JPG.dat	TOP2-4	YDR310C	1.20101	0.15673
3	11	578	20160212_dm_TOP2-4_03.JPG.dat	TOP2-4	YER168C	0.65134	-0.0966
3	12	725	20160212_dm_TOP2-4_03.JPG.dat	TOP2-4	YER168C	0.82209	0.07343
3	13	830	20160212_dm_TOP2-4_03.JPG.dat	TOP2-4	YML128C	0.95369	0.10716
3	14	843	20160212_dm_TOP2-4_03.JPG.dat	TOP2-4	YML128C	0.96115	0.11458
3	15	1174	20160212_dm_TOP2-4_03.JPG.dat	TOP2-4	YER023W	1.31883	0.36779
3	16	980	20160212_dm_TOP2-4_03.JPG.dat	TOP2-4	YER023W	1.08528	0.13522
3	17	1110	20160212_dm_TOP2-4_03.JPG.dat	TOP2-4	YLR008C	1.20902	0.0947
3	18	1066	20160212_dm_TOP2-4_03.JPG.dat	TOP2-4	YLR008C	1.15408	0.04
3	19	681	20160212_dm_TOP2-4_03.JPG.dat	TOP2-4	YGR113W	0.74339	-0.34149
3	20	770	20160212_dm_TOP2-4_03.JPG.dat	TOP2-4	YGR113W	0.8715	-0.21392
3	21	795	20160212_dm_TOP2-4_03.JPG.dat	TOP2-4	YDR437W	0.92575	0.15444
3	22	718	20160212_dm_TOP2-4_03.JPG.dat	TOP2-4	YDR437W	0.81168	0.04085
3	23	1025	20160212_dm_TOP2-4_03.JPG.dat	TOP2-4	YKL210W	1.07448	0.14004
3	24	741	20160212_dm_TOP2-4_03.JPG.dat	TOP2-4	YKL210W	#NUM!	#NUM!	status=JK
3	25	0	20160212_dm_TOP2-4_03.JPG.dat	TOP2-4	YDL207W	0	0
3	26	0	20160212_dm_TOP2-4_03.JPG.dat	TOP2-4	YDL207W	0	0
3	27	1207	20160212_dm_TOP2-4_03.JPG.dat	TOP2-4	YDL017W	1.43004	0.33623
3	28	1119	20160212_dm_TOP2-4_03.JPG.dat	TOP2-4	YDL017W	1.29704	0.20379
3	29	793	20160212_dm_TOP2-4_03.JPG.dat	TOP2-4	YGR047C	0.92013	-0.0665
3	30	775	20160212_dm_TOP2-4_03.JPG.dat	TOP2-4	YGR047C	0.88905	-0.09745
3	31	1128	20160212_dm_TOP2-4_03.JPG.dat	TOP2-4	YBR196C	1.25823	0.15851
3	32	1191	20160212_dm_TOP2-4_03.JPG.dat	TOP2-4	YBR196C	1.34306	0.24298
3	33	0	20160212_dm_TOP2-4_03.JPG.dat	TOP2-4	YPL255W	0	0
3	34	0	20160212_dm_TOP2-4_03.JPG.dat	TOP2-4	YPL255W	0	0
3	35	434	20160212_dm_TOP2-4_03.JPG.dat	TOP2-4	YJR076C	0.51497	0.10177
3	36	218	20160212_dm_TOP2-4_03.JPG.dat	TOP2-4	YJR076C	0.25884	-0.15329
3	37	0	20160212_dm_TOP2-4_03.JPG.dat	TOP2-4	YNL163C	0	-0.36347
3	38	0	20160212_dm_TOP2-4_03.JPG.dat	TOP2-4	YNL163C	0	-0.36347
3	39	1186	20160212_dm_TOP2-4_03.JPG.dat	TOP2-4	YIL004C	1.353	0.32643
3	40	1130	20160212_dm_TOP2-4_03.JPG.dat	TOP2-4	YIL004C	1.28462	0.25833
3	41	0	20160212_dm_TOP2-4_03.JPG.dat	TOP2-4	YIL008W	0	0
3	42	0	20160212_dm_TOP2-4_03.JPG.dat	TOP2-4	YIL008W	0	0
3	43	956	20160212_dm_TOP2-4_03.JPG.dat	TOP2-4	YKL018W	1.38949	0.29455
3	44	1018	20160212_dm_TOP2-4_03.JPG.dat	TOP2-4	YKL018W	1.46554	0.37027
3	45	1069	20160212_dm_TOP2-4_03.JPG.dat	TOP2-4	YMR134W	1.43601	0.13959
3	46	912	20160212_dm_TOP2-4_03.JPG.dat	TOP2-4	YMR134W	1.06175	-0.23309
3	47	1277	20160212_dm_TOP2-4_03.JPG.dat	TOP2-4	YMR271C	1.29526	0.28271
3	48	1291	20160212_dm_TOP2-4_03.JPG.dat	TOP2-4	YMR271C	1.14717	0.13524
4	1	1381	20160212_dm_TOP2-4_03.JPG.dat	TOP2-4	YMR271C	1.20171	0.18955
4	2	1406	20160212_dm_TOP2-4_03.JPG.dat	TOP2-4	YMR271C	1.33664	0.32391
4	3	685	20160212_dm_TOP2-4_03.JPG.dat	TOP2-4	YBL040C	0.71209	-0.31773
4	4	1202	20160212_dm_TOP2-4_03.JPG.dat	TOP2-4	YBL040C	1.32853	0.29613
4	5	515	20160212_dm_TOP2-4_03.JPG.dat	TOP2-4	YLR298C	0.5784	-0.1832
4	6	438	20160212_dm_TOP2-4_03.JPG.dat	TOP2-4	YLR298C	0.53089	-0.23052
4	7	0	20160212_dm_TOP2-4_03.JPG.dat	TOP2-4	YGL065C	#NUM!	#NUM!	status=JK
4	8	1100	20160212_dm_TOP2-4_03.JPG.dat	TOP2-4	YGL065C	1.51362	0.20574
4	9	1045	20160212_dm_TOP2-4_03.JPG.dat	TOP2-4	YDR310C	1.31608	0.27132
4	10	1086	20160212_dm_TOP2-4_03.JPG.dat	TOP2-4	YDR310C	1.23242	0.18801
4	11	559	20160212_dm_TOP2-4_03.JPG.dat	TOP2-4	YER168C	0.60737	-0.14039
4	12	751	20160212_dm_TOP2-4_03.JPG.dat	TOP2-4	YER168C	0.81746	0.06882
4	13	778	20160212_dm_TOP2-4_03.JPG.dat	TOP2-4	YML128C	#NUM!	#NUM!	status=JK
4	14	868	20160212_dm_TOP2-4_03.JPG.dat	TOP2-4	YML128C	0.93989	0.09342
4	15	1098	20160212_dm_TOP2-4_03.JPG.dat	TOP2-4	YER023W	1.16486	0.21447
4	16	854	20160212_dm_TOP2-4_03.JPG.dat	TOP2-4	YER023W	0.8895	-0.05974
4	17	1187	20160212_dm_TOP2-4_03.JPG.dat	TOP2-4	YLR008C	1.21348	0.09914
4	18	1132	20160212_dm_TOP2-4_03.JPG.dat	TOP2-4	YLR008C	1.1481	0.03404
4	19	1018	20160212_dm_TOP2-4_03.JPG.dat	TOP2-4	YGR113W	1.04198	-0.04415
4	20	911	20160212_dm_TOP2-4_03.JPG.dat	TOP2-4	YGR113W	0.96826	-0.11756
4	21	796	20160212_dm_TOP2-4_03.JPG.dat	TOP2-4	YDR437W	0.87144	0.10036
4	22	728	20160212_dm_TOP2-4_03.JPG.dat	TOP2-4	YDR437W	0.77506	0.00438
4	23	1016	20160212_dm_TOP2-4_03.JPG.dat	TOP2-4	YKL210W	1.00398	0.06983
4	24	1005	20160212_dm_TOP2-4_03.JPG.dat	TOP2-4	YKL210W	1.00947	0.0753
4	25	0	20160212_dm_TOP2-4_03.JPG.dat	TOP2-4	YDL207W	0	0
4	26	0	20160212_dm_TOP2-4_03.JPG.dat	TOP2-4	YDL207W	0	0
4	27	1279	20160212_dm_TOP2-4_03.JPG.dat	TOP2-4	YDL017W	1.4354	0.34157
4	28	1160	20160212_dm_TOP2-4_03.JPG.dat	TOP2-4	YDL017W	1.27507	0.18191
4	29	853	20160212_dm_TOP2-4_03.JPG.dat	TOP2-4	YGR047C	0.93907	-0.04763
4	30	852	20160212_dm_TOP2-4_03.JPG.dat	TOP2-4	YGR047C	0.92881	-0.05785
4	31	1230	20160212_dm_TOP2-4_03.JPG.dat	TOP2-4	YBR196C	1.30861	0.20868
4	32	1154	20160212_dm_TOP2-4_03.JPG.dat	TOP2-4	YBR196C	1.2467	0.14702
4	33	0	20160212_dm_TOP2-4_03.JPG.dat	TOP2-4	YPL255W	0	0
4	34	0	20160212_dm_TOP2-4_03.JPG.dat	TOP2-4	YPL255W	0	0
4	35	698	20160212_dm_TOP2-4_03.JPG.dat	TOP2-4	YJR076C	0.80369	0.38927
4	36	339	20160212_dm_TOP2-4_03.JPG.dat	TOP2-4	YJR076C	0.39228	-0.02041
4	37	523	20160212_dm_TOP2-4_03.JPG.dat	TOP2-4	YNL163C	0.62404	0.25795
4	38	755	20160212_dm_TOP2-4_03.JPG.dat	TOP2-4	YNL163C	0.89765	0.53042
4	39	1071	20160212_dm_TOP2-4_03.JPG.dat	TOP2-4	YIL004C	1.20371	0.17777
4	40	1142	20160212_dm_TOP2-4_03.JPG.dat	TOP2-4	YIL004C	1.28072	0.25445
4	41	0	20160212_dm_TOP2-4_03.JPG.dat	TOP2-4	YIL008W	0	0
4	42	0	20160212_dm_TOP2-4_03.JPG.dat	TOP2-4	YIL008W	0	0
4	43	980	20160212_dm_TOP2-4_03.JPG.dat	TOP2-4	YKL018W	1.40116	0.30617
4	44	834	20160212_dm_TOP2-4_03.JPG.dat	TOP2-4	YKL018W	#NUM!	#NUM!	status=JK
4	45	1129	20160212_dm_TOP2-4_03.JPG.dat	TOP2-4	YMR134W	1.47875	0.18216
4	46	1140	20160212_dm_TOP2-4_03.JPG.dat	TOP2-4	YMR134W	1.28819	-0.00761
4	47	1296	20160212_dm_TOP2-4_03.JPG.dat	TOP2-4	YMR271C	1.27063	0.25818
4	48	1381	20160212_dm_TOP2-4_03.JPG.dat	TOP2-4	YMR271C	1.18116	0.16909
5	1	1393	20160212_dm_TOP2-4_03.JPG.dat	TOP2-4	YMR271C	1.01111	-0.00025
5	2	1433	20160212_dm_TOP2-4_03.JPG.dat	TOP2-4	YMR271C	1.13952	0.12762
5	3	1176	20160212_dm_TOP2-4_03.JPG.dat	TOP2-4	YDR208W	1.02576	-0.04247
5	4	1164	20160212_dm_TOP2-4_03.JPG.dat	TOP2-4	YDR208W	1.0829	0.01444
5	5	1415	20160212_dm_TOP2-4_03.JPG.dat	TOP2-4	YMR235C	1.34383	0.2764
5	6	1317	20160212_dm_TOP2-4_03.JPG.dat	TOP2-4	YMR235C	1.35616	0.28868
5	7	956	20160212_dm_TOP2-4_03.JPG.dat	TOP2-4	YJL047C	1.09565	0.12471
5	8	988	20160212_dm_TOP2-4_03.JPG.dat	TOP2-4	YJL047C	1.16088	0.18967
5	9	657	20160212_dm_TOP2-4_03.JPG.dat	TOP2-4	YJR139C	0.70702	-0.33128
5	10	923	20160212_dm_TOP2-4_03.JPG.dat	TOP2-4	YJR139C	#NUM!	#NUM!	status=JK
5	11	880	20160212_dm_TOP2-4_03.JPG.dat	TOP2-4	YER003C	0.81166	-0.24991
5	12	1415	20160212_dm_TOP2-4_03.JPG.dat	TOP2-4	YER003C	1.30156	0.23794
5	13	1298	20160212_dm_TOP2-4_03.JPG.dat	TOP2-4	YBR164C	1.19811	0.05393
5	14	1398	20160212_dm_TOP2-4_03.JPG.dat	TOP2-4	YBR164C	1.26501	0.12055
5	15	1074	20160212_dm_TOP2-4_03.JPG.dat	TOP2-4	YJL011C	0.94647	0.00462
5	16	1094	20160212_dm_TOP2-4_03.JPG.dat	TOP2-4	YJL011C	0.94156	-0.00027
5	17	1416	20160212_dm_TOP2-4_03.JPG.dat	TOP2-4	YPR018W	1.19309	0.03441
5	18	1755	20160212_dm_TOP2-4_03.JPG.dat	TOP2-4	YPR018W	#NUM!	#NUM!	status=JK
5	19	1406	20160212_dm_TOP2-4_03.JPG.dat	TOP2-4	YPR088C	1.18377	0.13253
5	20	1611	20160212_dm_TOP2-4_03.JPG.dat	TOP2-4	YPR088C	1.40904	0.35686
5	21	1	20160212_dm_TOP2-4_03.JPG.dat	TOP2-4	YLR298C	0.0009	-0.75829
5	22	512	20160212_dm_TOP2-4_03.JPG.dat	TOP2-4	YLR298C	0.44936	-0.31171
5	23	390	20160212_dm_TOP2-4_03.JPG.dat	TOP2-4	YGL155W	0.31791	-0.16859
5	24	444	20160212_dm_TOP2-4_03.JPG.dat	TOP2-4	YGL155W	#NUM!	#NUM!	status=JK
5	25	712	20160212_dm_TOP2-4_03.JPG.dat	TOP2-4	YMR224C	0.64683	0.0623
5	26	417	20160212_dm_TOP2-4_03.JPG.dat	TOP2-4	YMR224C	0.39933	-0.18416
5	27	1306	20160212_dm_TOP2-4_03.JPG.dat	TOP2-4	YMR263W	1.21444	0.15761
5	28	1294	20160212_dm_TOP2-4_03.JPG.dat	TOP2-4	YMR263W	1.18024	0.12355
5	29	1084	20160212_dm_TOP2-4_03.JPG.dat	TOP2-4	YLR105C	0.99137	-0.01195
5	30	1117	20160212_dm_TOP2-4_03.JPG.dat	TOP2-4	YLR105C	1.0139	0.01048
5	31	1287	20160212_dm_TOP2-4_03.JPG.dat	TOP2-4	YER161C	1.14497	0.11915
5	32	1312	20160212_dm_TOP2-4_03.JPG.dat	TOP2-4	YER161C	1.19104	0.16503
5	33	766	20160212_dm_TOP2-4_03.JPG.dat	TOP2-4	YPR103W	0.74301	0.23548
5	34	0	20160212_dm_TOP2-4_03.JPG.dat	TOP2-4	YPR103W	0	-0.50442
5	35	1213	20160212_dm_TOP2-4_03.JPG.dat	TOP2-4	YDL126C	1.19249	0.16515
5	36	1141	20160212_dm_TOP2-4_03.JPG.dat	TOP2-4	YDL126C	1.13391	0.10682
5	37	1084	20160212_dm_TOP2-4_03.JPG.dat	TOP2-4	YCL004W	1.11531	0.04509
5	38	1191	20160212_dm_TOP2-4_03.JPG.dat	TOP2-4	YCL004W	1.22589	0.1552
5	39	1101	20160212_dm_TOP2-4_03.JPG.dat	TOP2-4	YER136W	1.07517	0.03736
5	40	1106	20160212_dm_TOP2-4_03.JPG.dat	TOP2-4	YER136W	1.07894	0.04111
5	41	804	20160212_dm_TOP2-4_03.JPG.dat	TOP2-4	YGL048C	0.84143	-0.17669
5	42	592	20160212_dm_TOP2-4_03.JPG.dat	TOP2-4	YGL048C	0.68334	-0.33411
5	43	691	20160212_dm_TOP2-4_03.JPG.dat	TOP2-4	YDR449C	0.85432	-0.21785
5	44	753	20160212_dm_TOP2-4_03.JPG.dat	TOP2-4	YDR449C	0.91352	-0.1589
5	45	672	20160212_dm_TOP2-4_03.JPG.dat	TOP2-4	YOR194C	0.75236	-0.0326
5	46	747	20160212_dm_TOP2-4_03.JPG.dat	TOP2-4	YOR194C	0.71769	-0.06713
5	47	1233	20160212_dm_TOP2-4_03.JPG.dat	TOP2-4	YMR271C	1.02309	0.01167
5	48	1256	20160212_dm_TOP2-4_03.JPG.dat	TOP2-4	YMR271C	#NUM!	#NUM!	status=JK
6	1	1461	20160212_dm_TOP2-4_03.JPG.dat	TOP2-4	YMR271C	0.98995	-0.02133
6	2	1521	20160212_dm_TOP2-4_03.JPG.dat	TOP2-4	YMR271C	1.13218	0.12031
6	3	1226	20160212_dm_TOP2-4_03.JPG.dat	TOP2-4	YDR208W	1.00401	-0.06412
6	4	1184	20160212_dm_TOP2-4_03.JPG.dat	TOP2-4	YDR208W	1.03742	-0.03086
6	5	1291	20160212_dm_TOP2-4_03.JPG.dat	TOP2-4	YMR235C	1.15988	0.09322
6	6	1177	20160212_dm_TOP2-4_03.JPG.dat	TOP2-4	YMR235C	1.15188	0.08526
6	7	933	20160212_dm_TOP2-4_03.JPG.dat	TOP2-4	YJL047C	1.02058	0.04996
6	8	1096	20160212_dm_TOP2-4_03.JPG.dat	TOP2-4	YJL047C	1.23216	0.26065
6	9	658	20160212_dm_TOP2-4_03.JPG.dat	TOP2-4	YJR139C	0.67857	-0.35961
6	10	725	20160212_dm_TOP2-4_03.JPG.dat	TOP2-4	YJR139C	0.66973	-0.36841
6	11	1136	20160212_dm_TOP2-4_03.JPG.dat	TOP2-4	YER003C	0.99759	-0.06476
6	12	752	20160212_dm_TOP2-4_03.JPG.dat	TOP2-4	YER003C	0.65639	-0.40453
6	13	1220	20160212_dm_TOP2-4_03.JPG.dat	TOP2-4	YBR164C	1.06457	-0.07905
6	14	1545	20160212_dm_TOP2-4_03.JPG.dat	TOP2-4	YBR164C	1.31441	0.16975
6	15	1138	20160212_dm_TOP2-4_03.JPG.dat	TOP2-4	YJL011C	0.93774	-0.00408
6	16	1174	20160212_dm_TOP2-4_03.JPG.dat	TOP2-4	YJL011C	0.94015	-0.00168
6	17	1490	20160212_dm_TOP2-4_03.JPG.dat	TOP2-4	YPR018W	1.16542	0.00686
6	18	1467	20160212_dm_TOP2-4_03.JPG.dat	TOP2-4	YPR018W	1.1328	-0.02562
6	19	1629	20160212_dm_TOP2-4_03.JPG.dat	TOP2-4	YPR088C	1.26979	0.21819
6	20	1721	20160212_dm_TOP2-4_03.JPG.dat	TOP2-4	YPR088C	1.39339	0.34128
6	21	784	20160212_dm_TOP2-4_03.JPG.dat	TOP2-4	YLR298C	0.65378	-0.10814
6	22	1033	20160212_dm_TOP2-4_03.JPG.dat	TOP2-4	YLR298C	0.83877	0.07607
6	23	393	20160212_dm_TOP2-4_03.JPG.dat	TOP2-4	YGL155W	0.29641	-0.19
6	24	401	20160212_dm_TOP2-4_03.JPG.dat	TOP2-4	YGL155W	0.30793	-0.17853
6	25	778	20160212_dm_TOP2-4_03.JPG.dat	TOP2-4	YMR224C	0.65574	0.07118
6	26	480	20160212_dm_TOP2-4_03.JPG.dat	TOP2-4	YMR224C	0.42736	-0.15625
6	27	1366	20160212_dm_TOP2-4_03.JPG.dat	TOP2-4	YMR263W	1.18454	0.12783
6	28	1357	20160212_dm_TOP2-4_03.JPG.dat	TOP2-4	YMR263W	1.15705	0.10046
6	29	1145	20160212_dm_TOP2-4_03.JPG.dat	TOP2-4	YLR105C	0.98059	-0.02268
6	30	1223	20160212_dm_TOP2-4_03.JPG.dat	TOP2-4	YLR105C	1.04262	0.03908
6	31	1321	20160212_dm_TOP2-4_03.JPG.dat	TOP2-4	YER161C	1.1106	0.08493
6	32	1354	20160212_dm_TOP2-4_03.JPG.dat	TOP2-4	YER161C	1.16897	0.14306
6	33	1043	20160212_dm_TOP2-4_03.JPG.dat	TOP2-4	YPR103W	0.96803	0.45956
6	34	0	20160212_dm_TOP2-4_03.JPG.dat	TOP2-4	YPR103W	0	-0.50442
6	35	1111	20160212_dm_TOP2-4_03.JPG.dat	TOP2-4	YDL126C	1.05696	0.03019
6	36	1209	20160212_dm_TOP2-4_03.JPG.dat	TOP2-4	YDL126C	1.16833	0.14109
6	37	1225	20160212_dm_TOP2-4_03.JPG.dat	TOP2-4	YCL004W	1.23027	0.15956
6	38	1164	20160212_dm_TOP2-4_03.JPG.dat	TOP2-4	YCL004W	1.17395	0.10348
6	39	1135	20160212_dm_TOP2-4_03.JPG.dat	TOP2-4	YER136W	1.08978	0.0519
6	40	1177	20160212_dm_TOP2-4_03.JPG.dat	TOP2-4	YER136W	#NUM!	#NUM!	status=JK
6	41	962	20160212_dm_TOP2-4_03.JPG.dat	TOP2-4	YGL048C	0.98775	-0.03098
6	42	919	20160212_dm_TOP2-4_03.JPG.dat	TOP2-4	YGL048C	1.03716	0.01823
6	43	877	20160212_dm_TOP2-4_03.JPG.dat	TOP2-4	YDR449C	1.05326	-0.01975
6	44	837	20160212_dm_TOP2-4_03.JPG.dat	TOP2-4	YDR449C	0.97997	-0.09273
6	45	834	20160212_dm_TOP2-4_03.JPG.dat	TOP2-4	YOR194C	#NUM!	#NUM!	status=JK
6	46	837	20160212_dm_TOP2-4_03.JPG.dat	TOP2-4	YOR194C	0.76626	-0.01876
6	47	1310	20160212_dm_TOP2-4_03.JPG.dat	TOP2-4	YMR271C	1.0309	0.01945
6	48	1455	20160212_dm_TOP2-4_03.JPG.dat	TOP2-4	YMR271C	0.98972	-0.02155
7	1	1491	20160212_dm_TOP2-4_03.JPG.dat	TOP2-4	YMR271C	0.98481	-0.02644
7	2	1499	20160212_dm_TOP2-4_03.JPG.dat	TOP2-4	YMR271C	1.08904	0.07736
7	3	960	20160212_dm_TOP2-4_03.JPG.dat	TOP2-4	YFL008W	0.76838	-0.09875
7	4	821	20160212_dm_TOP2-4_03.JPG.dat	TOP2-4	YFL008W	0.70367	-0.16319
7	5	1260	20160212_dm_TOP2-4_03.JPG.dat	TOP2-4	YKL197C	1.10834	0.18658
7	6	745	20160212_dm_TOP2-4_03.JPG.dat	TOP2-4	YKL197C	0.7157	-0.20442
7	7	1273	20160212_dm_TOP2-4_03.JPG.dat	TOP2-4	YHR036W	1.36918	0.3723
7	8	838	20160212_dm_TOP2-4_03.JPG.dat	TOP2-4	YHR036W	0.92797	-0.06707
7	9	968	20160212_dm_TOP2-4_03.JPG.dat	TOP2-4	YOR275C	0.98504	0.10072
7	10	949	20160212_dm_TOP2-4_03.JPG.dat	TOP2-4	YOR275C	0.86543	-0.01838
7	11	1576	20160212_dm_TOP2-4_03.JPG.dat	TOP2-4	YDR166C	1.36563	0.11533
7	12	1617	20160212_dm_TOP2-4_03.JPG.dat	TOP2-4	YDR166C	1.39195	0.14154
7	13	850	20160212_dm_TOP2-4_03.JPG.dat	TOP2-4	YKL112W	0.73154	-0.16971
7	14	500	20160212_dm_TOP2-4_03.JPG.dat	TOP2-4	YKL112W	0.41908	-0.48086
7	15	1324	20160212_dm_TOP2-4_03.JPG.dat	TOP2-4	YCL061C	1.0708	0.0784
7	16	1355	20160212_dm_TOP2-4_03.JPG.dat	TOP2-4	YCL061C	1.06164	0.06928
7	17	1155	20160212_dm_TOP2-4_03.JPG.dat	TOP2-4	YNR017W	0.88115	-0.11026
7	18	1368	20160212_dm_TOP2-4_03.JPG.dat	TOP2-4	YNR017W	1.02641	0.0344
7	19	1452	20160212_dm_TOP2-4_03.JPG.dat	TOP2-4	YKL125W	1.09584	0.04459
7	20	1461	20160212_dm_TOP2-4_03.JPG.dat	TOP2-4	YKL125W	1.1426	0.09116
7	21	1178	20160212_dm_TOP2-4_03.JPG.dat	TOP2-4	YOR181W	0.94763	-0.07212
7	22	1356	20160212_dm_TOP2-4_03.JPG.dat	TOP2-4	YOR181W	1.06028	0.04006
7	23	1636	20160212_dm_TOP2-4_03.JPG.dat	TOP2-4	YLR319C	1.18745	0.05696
7	24	1624	20160212_dm_TOP2-4_03.JPG.dat	TOP2-4	YLR319C	1.20165	0.0711
7	25	1472	20160212_dm_TOP2-4_03.JPG.dat	TOP2-4	YBL084C	1.1991	0.17912
7	26	1356	20160212_dm_TOP2-4_03.JPG.dat	TOP2-4	YBL084C	1.17199	0.15213
7	27	1279	20160212_dm_TOP2-4_03.JPG.dat	TOP2-4	YLL050C	1.08201	-0.04907
7	28	1473	20160212_dm_TOP2-4_03.JPG.dat	TOP2-4	YLL050C	1.23134	0.09963
7	29	936	20160212_dm_TOP2-4_03.JPG.dat	TOP2-4	YFL039C	0.78844	-0.03282
7	30	909	20160212_dm_TOP2-4_03.JPG.dat	TOP2-4	YFL039C	0.7647	-0.05646
7	31	957	20160212_dm_TOP2-4_03.JPG.dat	TOP2-4	YGR092W	#NUM!	#NUM!	status=JK
7	32	0	20160212_dm_TOP2-4_03.JPG.dat	TOP2-4	YGR092W	0	0
7	33	1140	20160212_dm_TOP2-4_03.JPG.dat	TOP2-4	YPL128C	1.0577	0.01512
7	34	1148	20160212_dm_TOP2-4_03.JPG.dat	TOP2-4	YPL128C	1.11178	0.06898
7	35	999	20160212_dm_TOP2-4_03.JPG.dat	TOP2-4	YPL028W	0.95273	-0.02325
7	36	1075	20160212_dm_TOP2-4_03.JPG.dat	TOP2-4	YPL028W	1.04381	0.06745
7	37	683	20160212_dm_TOP2-4_03.JPG.dat	TOP2-4	YNL061W	0.69044	-0.15232
7	38	779	20160212_dm_TOP2-4_03.JPG.dat	TOP2-4	YNL061W	0.79246	-0.05073
7	39	1229	20160212_dm_TOP2-4_03.JPG.dat	TOP2-4	YMR268C	1.19156	0.08139
7	40	1225	20160212_dm_TOP2-4_03.JPG.dat	TOP2-4	YMR268C	1.18573	0.07558
7	41	750	20160212_dm_TOP2-4_03.JPG.dat	TOP2-4	YIL046W	0.77726	-0.40257
7	42	1083	20160212_dm_TOP2-4_03.JPG.dat	TOP2-4	YIL046W	1.23178	0.05004
7	43	968	20160212_dm_TOP2-4_03.JPG.dat	TOP2-4	YOR326W	1.16774	0.18232
7	44	953	20160212_dm_TOP2-4_03.JPG.dat	TOP2-4	YOR326W	1.11625	0.13104
7	45	905	20160212_dm_TOP2-4_03.JPG.dat	TOP2-4	YDL103C	0.96673	-0.10874
7	46	0	20160212_dm_TOP2-4_03.JPG.dat	TOP2-4	YDL103C	#NUM!	#NUM!	status=JK
7	47	1308	20160212_dm_TOP2-4_03.JPG.dat	TOP2-4	YMR271C	1.01741	0.00602
7	48	1481	20160212_dm_TOP2-4_03.JPG.dat	TOP2-4	YMR271C	0.99264	-0.01865
8	1	1495	20160212_dm_TOP2-4_03.JPG.dat	TOP2-4	YMR271C	0.9521	-0.05901
8	2	1467	20160212_dm_TOP2-4_03.JPG.dat	TOP2-4	YMR271C	1.02762	0.01619
8	3	1051	20160212_dm_TOP2-4_03.JPG.dat	TOP2-4	YFL008W	0.81086	-0.05645
8	4	1162	20160212_dm_TOP2-4_03.JPG.dat	TOP2-4	YFL008W	0.95967	0.09174
8	5	1061	20160212_dm_TOP2-4_03.JPG.dat	TOP2-4	YKL197C	0.90092	-0.01998
8	6	962	20160212_dm_TOP2-4_03.JPG.dat	TOP2-4	YKL197C	0.89405	-0.02681
8	7	1085	20160212_dm_TOP2-4_03.JPG.dat	TOP2-4	YHR036W	1.13093	0.13504
8	8	683	20160212_dm_TOP2-4_03.JPG.dat	TOP2-4	YHR036W	0.73389	-0.26033
8	9	1134	20160212_dm_TOP2-4_03.JPG.dat	TOP2-4	YOR275C	1.12324	0.23834
8	10	1077	20160212_dm_TOP2-4_03.JPG.dat	TOP2-4	YOR275C	0.95863	0.07442
8	11	1724	20160212_dm_TOP2-4_03.JPG.dat	TOP2-4	YDR166C	1.46139	0.21069
8	12	1589	20160212_dm_TOP2-4_03.JPG.dat	TOP2-4	YDR166C	1.34001	0.08982
8	13	831	20160212_dm_TOP2-4_03.JPG.dat	TOP2-4	YKL112W	0.7014	-0.19973
8	14	1085	20160212_dm_TOP2-4_03.JPG.dat	TOP2-4	YKL112W	0.89048	-0.01144
8	15	1350	20160212_dm_TOP2-4_03.JPG.dat	TOP2-4	YCL061C	1.06653	0.07415
8	16	1413	20160212_dm_TOP2-4_03.JPG.dat	TOP2-4	YCL061C	1.07766	0.08523
8	17	1274	20160212_dm_TOP2-4_03.JPG.dat	TOP2-4	YNR017W	0.94323	-0.04843
8	18	1164	20160212_dm_TOP2-4_03.JPG.dat	TOP2-4	YNR017W	0.84382	-0.14743
8	19	1403	20160212_dm_TOP2-4_03.JPG.dat	TOP2-4	YKL125W	1.01834	-0.03258
8	20	1383	20160212_dm_TOP2-4_03.JPG.dat	TOP2-4	YKL125W	1.03527	-0.01572
8	21	1344	20160212_dm_TOP2-4_03.JPG.dat	TOP2-4	YOR181W	1.0322	0.0121
8	22	1241	20160212_dm_TOP2-4_03.JPG.dat	TOP2-4	YOR181W	0.92431	-0.09534
8	23	1644	20160212_dm_TOP2-4_03.JPG.dat	TOP2-4	YLR319C	1.135	0.00473
8	24	1586	20160212_dm_TOP2-4_03.JPG.dat	TOP2-4	YLR319C	1.11661	-0.01359
8	25	1464	20160212_dm_TOP2-4_03.JPG.dat	TOP2-4	YBL084C	1.13839	0.11867
8	26	1417	20160212_dm_TOP2-4_03.JPG.dat	TOP2-4	YBL084C	1.17486	0.15498
8	27	1462	20160212_dm_TOP2-4_03.JPG.dat	TOP2-4	YLL050C	1.19234	0.0608
8	28	1304	20160212_dm_TOP2-4_03.JPG.dat	TOP2-4	YLL050C	1.05572	-0.07525
8	29	958	20160212_dm_TOP2-4_03.JPG.dat	TOP2-4	YFL039C	0.7847	-0.03654
8	30	947	20160212_dm_TOP2-4_03.JPG.dat	TOP2-4	YFL039C	0.77738	-0.04383
8	31	0	20160212_dm_TOP2-4_03.JPG.dat	TOP2-4	YGR092W	0	0
8	32	0	20160212_dm_TOP2-4_03.JPG.dat	TOP2-4	YGR092W	0	0
8	33	1150	20160212_dm_TOP2-4_03.JPG.dat	TOP2-4	YPL128C	1.0533	0.01074
8	34	1147	20160212_dm_TOP2-4_03.JPG.dat	TOP2-4	YPL128C	1.09793	0.05519
8	35	925	20160212_dm_TOP2-4_03.JPG.dat	TOP2-4	YPL028W	0.87237	-0.10327
8	36	1064	20160212_dm_TOP2-4_03.JPG.dat	TOP2-4	YPL028W	1.02409	0.04781
8	37	818	20160212_dm_TOP2-4_03.JPG.dat	TOP2-4	YNL061W	0.82206	-0.02125
8	38	925	20160212_dm_TOP2-4_03.JPG.dat	TOP2-4	YNL061W	0.93817	0.09437
8	39	1226	20160212_dm_TOP2-4_03.JPG.dat	TOP2-4	YMR268C	1.18771	0.07755
8	40	1301	20160212_dm_TOP2-4_03.JPG.dat	TOP2-4	YMR268C	#NUM!	#NUM!	status=JK
8	41	0	20160212_dm_TOP2-4_03.JPG.dat	TOP2-4	YIL046W	0	-1.17658
8	42	1083	20160212_dm_TOP2-4_03.JPG.dat	TOP2-4	YIL046W	1.22653	0.04482
8	43	1061	20160212_dm_TOP2-4_03.JPG.dat	TOP2-4	YOR326W	1.26913	0.28328
8	44	1106	20160212_dm_TOP2-4_03.JPG.dat	TOP2-4	YOR326W	1.27838	0.29249
8	45	816	20160212_dm_TOP2-4_03.JPG.dat	TOP2-4	YDL103C	0.85541	-0.2196
8	46	1019	20160212_dm_TOP2-4_03.JPG.dat	TOP2-4	YDL103C	0.90347	-0.17174
8	47	1295	20160212_dm_TOP2-4_03.JPG.dat	TOP2-4	YMR271C	0.97989	-0.03134
8	48	1432	20160212_dm_TOP2-4_03.JPG.dat	TOP2-4	YMR271C	0.93042	-0.0806
9	1	1440	20160212_dm_TOP2-4_03.JPG.dat	TOP2-4	YMR271C	0.88391	-0.12692
9	2	1475	20160212_dm_TOP2-4_03.JPG.dat	TOP2-4	YMR271C	0.99506	-0.01623
9	3	648	20160212_dm_TOP2-4_03.JPG.dat	TOP2-4	YOL123W	0.48111	0.32263
9	4	658	20160212_dm_TOP2-4_03.JPG.dat	TOP2-4	YOL123W	0.52255	0.3639
9	5	1403	20160212_dm_TOP2-4_03.JPG.dat	TOP2-4	YLR310C	1.14646	-0.00683
9	6	1448	20160212_dm_TOP2-4_03.JPG.dat	TOP2-4	YLR310C	1.29689	0.14297
9	7	0	20160212_dm_TOP2-4_03.JPG.dat	TOP2-4	YOR329C	0	0
9	8	0	20160212_dm_TOP2-4_03.JPG.dat	TOP2-4	YOR329C	0	0
9	9	177	20160212_dm_TOP2-4_03.JPG.dat	TOP2-4	YNL216W	0.17015	-0.24055
9	10	595	20160212_dm_TOP2-4_03.JPG.dat	TOP2-4	YNL216W	0.51576	0.10361
9	11	1556	20160212_dm_TOP2-4_03.JPG.dat	TOP2-4	YLR291C	1.28857	0.10025
9	12	1556	20160212_dm_TOP2-4_03.JPG.dat	TOP2-4	YLR291C	1.28435	0.09605
9	13	1333	20160212_dm_TOP2-4_03.JPG.dat	TOP2-4	YGL130W	1.103	0.02616
9	14	1545	20160212_dm_TOP2-4_03.JPG.dat	TOP2-4	YGL130W	#NUM!	#NUM!	status=JK
9	15	0	20160212_dm_TOP2-4_03.JPG.dat	TOP2-4	YGL022W	0	0
9	16	0	20160212_dm_TOP2-4_03.JPG.dat	TOP2-4	YGL022W	0	0
9	17	1065	20160212_dm_TOP2-4_03.JPG.dat	TOP2-4	YLR186W	0.76593	-0.16646
9	18	1093	20160212_dm_TOP2-4_03.JPG.dat	TOP2-4	YLR186W	0.76641	-0.16598
9	19	1559	20160212_dm_TOP2-4_03.JPG.dat	TOP2-4	YPR082C	1.08952	0.05186
9	20	1475	20160212_dm_TOP2-4_03.JPG.dat	TOP2-4	YPR082C	1.05843	0.0209
9	21	1348	20160212_dm_TOP2-4_03.JPG.dat	TOP2-4	YBR152W	0.99035	-0.08647
9	22	1457	20160212_dm_TOP2-4_03.JPG.dat	TOP2-4	YBR152W	1.0362	-0.04082
9	23	1745	20160212_dm_TOP2-4_03.JPG.dat	TOP2-4	YBL076C	#NUM!	#NUM!	status=BG
9	24	1762	20160212_dm_TOP2-4_03.JPG.dat	TOP2-4	YBL076C	#NUM!	#NUM!	status=BG
9	25	1431	20160212_dm_TOP2-4_03.JPG.dat	TOP2-4	YIR010W	1.06994	-0.0498
9	26	1521	20160212_dm_TOP2-4_03.JPG.dat	TOP2-4	YIR010W	1.2186	0.09825
9	27	1303	20160212_dm_TOP2-4_03.JPG.dat	TOP2-4	YDR113C	1.03197	-0.0207
9	28	1359	20160212_dm_TOP2-4_03.JPG.dat	TOP2-4	YDR113C	1.07339	0.02055
9	29	1332	20160212_dm_TOP2-4_03.JPG.dat	TOP2-4	YBR011C	1.06856	0.10825
9	30	985	20160212_dm_TOP2-4_03.JPG.dat	TOP2-4	YBR011C	0.79378	-0.16538
9	31	1171	20160212_dm_TOP2-4_03.JPG.dat	TOP2-4	YDR091C	#NUM!	#NUM!	status=JK
9	32	1239	20160212_dm_TOP2-4_03.JPG.dat	TOP2-4	YDR091C	1.03501	-0.04005
9	33	0	20160212_dm_TOP2-4_03.JPG.dat	TOP2-4	YOR244W	0	0
9	34	0	20160212_dm_TOP2-4_03.JPG.dat	TOP2-4	YOR244W	0	0
9	35	1126	20160212_dm_TOP2-4_03.JPG.dat	TOP2-4	YJR006W	1.04589	-0.16868
9	36	1353	20160212_dm_TOP2-4_03.JPG.dat	TOP2-4	YJR006W	1.28464	0.06907
9	37	577	20160212_dm_TOP2-4_03.JPG.dat	TOP2-4	YDL008W	0.57362	-0.07642
9	38	47	20160212_dm_TOP2-4_03.JPG.dat	TOP2-4	YDL008W	0.04727	-0.60056
9	39	1046	20160212_dm_TOP2-4_03.JPG.dat	TOP2-4	YJR093C	1.00713	0.08001
9	40	1171	20160212_dm_TOP2-4_03.JPG.dat	TOP2-4	YJR093C	1.12604	0.19842
9	41	1077	20160212_dm_TOP2-4_03.JPG.dat	TOP2-4	YMR229C	1.10588	0.18729
9	42	0	20160212_dm_TOP2-4_03.JPG.dat	TOP2-4	YMR229C	#NUM!	#NUM!	status=JK
9	43	960	20160212_dm_TOP2-4_03.JPG.dat	TOP2-4	YDL192W	#NUM!	#NUM!	status=JK
9	44	743	20160212_dm_TOP2-4_03.JPG.dat	TOP2-4	YDL192W	0.8426	-0.0039
9	45	1101	20160212_dm_TOP2-4_03.JPG.dat	TOP2-4	YHR066W	1.1262	0.10715
9	46	1209	20160212_dm_TOP2-4_03.JPG.dat	TOP2-4	YHR066W	1.0405	0.02181
9	47	1331	20160212_dm_TOP2-4_03.JPG.dat	TOP2-4	YMR271C	0.97381	-0.03739
9	48	1509	20160212_dm_TOP2-4_03.JPG.dat	TOP2-4	YMR271C	0.94513	-0.06596
10	1	1398	20160212_dm_TOP2-4_03.JPG.dat	TOP2-4	YMR271C	0.85084	-0.15985
10	2	1413	20160212_dm_TOP2-4_03.JPG.dat	TOP2-4	YMR271C	0.94422	-0.06687
10	3	0	20160212_dm_TOP2-4_03.JPG.dat	TOP2-4	YOL123W	0	-0.15647
10	4	0	20160212_dm_TOP2-4_03.JPG.dat	TOP2-4	YOL123W	0	-0.15647
10	5	1442	20160212_dm_TOP2-4_03.JPG.dat	TOP2-4	YLR310C	1.16774	0.01436
10	6	1373	20160212_dm_TOP2-4_03.JPG.dat	TOP2-4	YLR310C	1.21965	0.06605
10	7	0	20160212_dm_TOP2-4_03.JPG.dat	TOP2-4	YOR329C	0	0
10	8	0	20160212_dm_TOP2-4_03.JPG.dat	TOP2-4	YOR329C	0	0
10	9	50	20160212_dm_TOP2-4_03.JPG.dat	TOP2-4	YNL216W	0.04801	-0.36218
10	10	859	20160212_dm_TOP2-4_03.JPG.dat	TOP2-4	YNL216W	0.74619	0.33307
10	11	1575	20160212_dm_TOP2-4_03.JPG.dat	TOP2-4	YLR291C	1.31133	0.12292
10	12	1647	20160212_dm_TOP2-4_03.JPG.dat	TOP2-4	YLR291C	#NUM!	#NUM!	status=JK
10	13	1372	20160212_dm_TOP2-4_03.JPG.dat	TOP2-4	YGL130W	1.14309	0.06608
10	14	1409	20160212_dm_TOP2-4_03.JPG.dat	TOP2-4	YGL130W	1.14138	0.06438
10	15	0	20160212_dm_TOP2-4_03.JPG.dat	TOP2-4	YGL022W	0	0
10	16	0	20160212_dm_TOP2-4_03.JPG.dat	TOP2-4	YGL022W	0	0
10	17	0	20160212_dm_TOP2-4_03.JPG.dat	TOP2-4	YLR186W	#NUM!	#NUM!	status=JK
10	18	1348	20160212_dm_TOP2-4_03.JPG.dat	TOP2-4	YLR186W	0.94303	0.0099
10	19	1588	20160212_dm_TOP2-4_03.JPG.dat	TOP2-4	YPR082C	1.10296	0.06525
10	20	1514	20160212_dm_TOP2-4_03.JPG.dat	TOP2-4	YPR082C	1.07567	0.03808
10	21	1514	20160212_dm_TOP2-4_03.JPG.dat	TOP2-4	YBR152W	1.09948	0.0222
10	22	1551	20160212_dm_TOP2-4_03.JPG.dat	TOP2-4	YBR152W	1.08866	0.01143
10	23	1490	20160212_dm_TOP2-4_03.JPG.dat	TOP2-4	YBL076C	#NUM!	#NUM!	status=BG
10	24	1829	20160212_dm_TOP2-4_03.JPG.dat	TOP2-4	YBL076C	#NUM!	#NUM!	status=BG
10	25	1509	20160212_dm_TOP2-4_03.JPG.dat	TOP2-4	YIR010W	1.11767	-0.00226
10	26	1482	20160212_dm_TOP2-4_03.JPG.dat	TOP2-4	YIR010W	1.1811	0.0609
10	27	1257	20160212_dm_TOP2-4_03.JPG.dat	TOP2-4	YDR113C	0.99455	-0.05796
10	28	1190	20160212_dm_TOP2-4_03.JPG.dat	TOP2-4	YDR113C	0.94217	-0.11012
10	29	830	20160212_dm_TOP2-4_03.JPG.dat	TOP2-4	YBR011C	0.67005	-0.28859
10	30	0	20160212_dm_TOP2-4_03.JPG.dat	TOP2-4	YBR011C	0	-0.95583
10	31	1248	20160212_dm_TOP2-4_03.JPG.dat	TOP2-4	YDR091C	1.01631	-0.05867
10	32	1229	20160212_dm_TOP2-4_03.JPG.dat	TOP2-4	YDR091C	1.04009	-0.03499
10	33	0	20160212_dm_TOP2-4_03.JPG.dat	TOP2-4	YOR244W	0	0
10	34	0	20160212_dm_TOP2-4_03.JPG.dat	TOP2-4	YOR244W	0	0
10	35	1100	20160212_dm_TOP2-4_03.JPG.dat	TOP2-4	YJR006W	1.0328	-0.18172
10	36	1354	20160212_dm_TOP2-4_03.JPG.dat	TOP2-4	YJR006W	1.29965	0.08402
10	37	739	20160212_dm_TOP2-4_03.JPG.dat	TOP2-4	YDL008W	0.74416	0.0934
10	38	236	20160212_dm_TOP2-4_03.JPG.dat	TOP2-4	YDL008W	0.24074	-0.40791
10	39	0	20160212_dm_TOP2-4_03.JPG.dat	TOP2-4	YJR093C	#NUM!	#NUM!	status=JK
10	40	914	20160212_dm_TOP2-4_03.JPG.dat	TOP2-4	YJR093C	0.893	-0.03363
10	41	860	20160212_dm_TOP2-4_03.JPG.dat	TOP2-4	YMR229C	0.89623	-0.02148
10	42	886	20160212_dm_TOP2-4_03.JPG.dat	TOP2-4	YMR229C	1.00405	0.08589
10	43	619	20160212_dm_TOP2-4_03.JPG.dat	TOP2-4	YDL192W	0.73572	-0.11034
10	44	661	20160212_dm_TOP2-4_03.JPG.dat	TOP2-4	YDL192W	0.75287	-0.09326
10	45	1263	20160212_dm_TOP2-4_03.JPG.dat	TOP2-4	YHR066W	#NUM!	#NUM!	status=JK
10	46	1242	20160212_dm_TOP2-4_03.JPG.dat	TOP2-4	YHR066W	1.0663	0.04751
10	47	1236	20160212_dm_TOP2-4_03.JPG.dat	TOP2-4	YMR271C	0.89929	-0.11161
10	48	1430	20160212_dm_TOP2-4_03.JPG.dat	TOP2-4	YMR271C	0.88825	-0.12259
11	1	1207	20160212_dm_TOP2-4_03.JPG.dat	TOP2-4	YMR271C	0.80069	-0.20979
11	2	1447	20160212_dm_TOP2-4_03.JPG.dat	TOP2-4	YMR271C	1.05304	0.0415
11	3	907	20160212_dm_TOP2-4_03.JPG.dat	TOP2-4	YLR087C	0.72603	-0.40303
11	4	1391	20160212_dm_TOP2-4_03.JPG.dat	TOP2-4	YLR087C	1.19153	0.06052
11	5	1171	20160212_dm_TOP2-4_03.JPG.dat	TOP2-4	YOR244W	1.03276	1.02843
11	6	875	20160212_dm_TOP2-4_03.JPG.dat	TOP2-4	YOR244W	0.84679	0.84324
11	7	1227	20160212_dm_TOP2-4_03.JPG.dat	TOP2-4	YDR288W	1.33431	0.40161
11	8	1221	20160212_dm_TOP2-4_03.JPG.dat	TOP2-4	YDR288W	1.37833	0.44545
11	9	1158	20160212_dm_TOP2-4_03.JPG.dat	TOP2-4	YHR030C	1.2172	1.00509
11	10	575	20160212_dm_TOP2-4_03.JPG.dat	TOP2-4	YHR030C	0.54872	0.33941
11	11	0	20160212_dm_TOP2-4_03.JPG.dat	TOP2-4	YGL091C	#NUM!	#NUM!	status=JK
11	12	653	20160212_dm_TOP2-4_03.JPG.dat	TOP2-4	YGL091C	0.59875	-0.19617
11	13	1173	20160212_dm_TOP2-4_03.JPG.dat	TOP2-4	YML023C	1.07933	0.07472
11	14	889	20160212_dm_TOP2-4_03.JPG.dat	TOP2-4	YML023C	0.79595	-0.20747
11	15	1213	20160212_dm_TOP2-4_03.JPG.dat	TOP2-4	YBL035C	1.04306	0.1066
11	16	1300	20160212_dm_TOP2-4_03.JPG.dat	TOP2-4	YBL035C	1.07309	0.1365
11	17	1519	20160212_dm_TOP2-4_03.JPG.dat	TOP2-4	YPR025C	1.20598	0.08065
11	18	1537	20160212_dm_TOP2-4_03.JPG.dat	TOP2-4	YPR025C	1.18248	0.05726
11	19	1676	20160212_dm_TOP2-4_03.JPG.dat	TOP2-4	YKR083C	#NUM!	#NUM!	status=BG
11	20	1630	20160212_dm_TOP2-4_03.JPG.dat	TOP2-4	YKR083C	#NUM!	#NUM!	status=BG
11	21	0	20160212_dm_TOP2-4_03.JPG.dat	TOP2-4	YDR228C	#NUM!	#NUM!	status=JK
11	22	1434	20160212_dm_TOP2-4_03.JPG.dat	TOP2-4	YDR228C	1.09764	0.08636
11	23	1554	20160212_dm_TOP2-4_03.JPG.dat	TOP2-4	YGR274C	1.10077	0.09206
11	24	1530	20160212_dm_TOP2-4_03.JPG.dat	TOP2-4	YGR274C	1.11081	0.10205
11	25	1313	20160212_dm_TOP2-4_03.JPG.dat	TOP2-4	YBL023C	1.06384	0.01059
11	26	1141	20160212_dm_TOP2-4_03.JPG.dat	TOP2-4	YBL023C	0.99828	-0.05469
11	27	226	20160212_dm_TOP2-4_03.JPG.dat	TOP2-4	YPL094C	0.19697	-0.94178
11	28	1267	20160212_dm_TOP2-4_03.JPG.dat	TOP2-4	YPL094C	1.10979	-0.03279
11	29	1487	20160212_dm_TOP2-4_03.JPG.dat	TOP2-4	YLR045C	1.33247	0.39809
11	30	1367	20160212_dm_TOP2-4_03.JPG.dat	TOP2-4	YLR045C	1.23646	0.30248
11	31	709	20160212_dm_TOP2-4_03.JPG.dat	TOP2-4	YDR531W	#NUM!	#NUM!	status=JK
11	32	873	20160212_dm_TOP2-4_03.JPG.dat	TOP2-4	YDR531W	0.82356	0.03527
11	33	1467	20160212_dm_TOP2-4_03.JPG.dat	TOP2-4	YDR052C	1.49398	0.30322
11	34	1446	20160212_dm_TOP2-4_03.JPG.dat	TOP2-4	YDR052C	1.53468	0.34374
11	35	1052	20160212_dm_TOP2-4_03.JPG.dat	TOP2-4	YGR113W	1.09639	0.01003
11	36	1141	20160212_dm_TOP2-4_03.JPG.dat	TOP2-4	YGR113W	1.21263	0.12578
11	37	322	20160212_dm_TOP2-4_03.JPG.dat	TOP2-4	YOL123W	0.35888	0.20091
11	38	420	20160212_dm_TOP2-4_03.JPG.dat	TOP2-4	YOL123W	0.47305	0.3146
11	39	360	20160212_dm_TOP2-4_03.JPG.dat	TOP2-4	YMR043W	0.38821	0.26683
11	40	0	20160212_dm_TOP2-4_03.JPG.dat	TOP2-4	YMR043W	0	-0.11975
11	41	0	20160212_dm_TOP2-4_03.JPG.dat	TOP2-4	YMR093W	#NUM!	#NUM!	status=JK
11	42	550	20160212_dm_TOP2-4_03.JPG.dat	TOP2-4	YMR093W	0.68285	-0.08908
11	43	774	20160212_dm_TOP2-4_03.JPG.dat	TOP2-4	YDL108W	1.00523	-0.0946
11	44	825	20160212_dm_TOP2-4_03.JPG.dat	TOP2-4	YDL108W	1.02555	-0.07436
11	45	2155	20160212_dm_TOP2-4_03.JPG.dat	TOP2-4	YJR065C	#NUM!	#NUM!	status=CP,JK
11	46	88	20160212_dm_TOP2-4_03.JPG.dat	TOP2-4	YJR065C	0.0823	-0.13853
11	47	1440	20160212_dm_TOP2-4_03.JPG.dat	TOP2-4	YMR271C	1.14093	0.12902
11	48	1478	20160212_dm_TOP2-4_03.JPG.dat	TOP2-4	YMR271C	0.99836	-0.01295
12	1	1339	20160212_dm_TOP2-4_03.JPG.dat	TOP2-4	YMR271C	0.93972	-0.07134
12	2	1271	20160212_dm_TOP2-4_03.JPG.dat	TOP2-4	YMR271C	0.97724	-0.03398
12	3	1259	20160212_dm_TOP2-4_03.JPG.dat	TOP2-4	YLR087C	1.06375	-0.06672
12	4	1081	20160212_dm_TOP2-4_03.JPG.dat	TOP2-4	YLR087C	0.97708	-0.15303
12	5	782	20160212_dm_TOP2-4_03.JPG.dat	TOP2-4	YOR244W	0.72746	0.72441
12	6	942	20160212_dm_TOP2-4_03.JPG.dat	TOP2-4	YOR244W	0.96109	0.95706
12	7	1348	20160212_dm_TOP2-4_03.JPG.dat	TOP2-4	YDR288W	1.54581	0.61222
12	8	538	20160212_dm_TOP2-4_03.JPG.dat	TOP2-4	YDR288W	#NUM!	#NUM!	status=JK
12	9	19	20160212_dm_TOP2-4_03.JPG.dat	TOP2-4	YHR030C	0.02114	-0.18596
12	10	80	20160212_dm_TOP2-4_03.JPG.dat	TOP2-4	YHR030C	0.08111	-0.12624
12	11	719	20160212_dm_TOP2-4_03.JPG.dat	TOP2-4	YGL091C	0.70395	-0.09142
12	12	732	20160212_dm_TOP2-4_03.JPG.dat	TOP2-4	YGL091C	0.71845	-0.07698
12	13	929	20160212_dm_TOP2-4_03.JPG.dat	TOP2-4	YML023C	0.91794	-0.086
12	14	1096	20160212_dm_TOP2-4_03.JPG.dat	TOP2-4	YML023C	1.05702	0.0525
12	15	1336	20160212_dm_TOP2-4_03.JPG.dat	TOP2-4	YBL035C	1.24091	0.30361
12	16	1070	20160212_dm_TOP2-4_03.JPG.dat	TOP2-4	YBL035C	0.95517	0.01907
12	17	1528	20160212_dm_TOP2-4_03.JPG.dat	TOP2-4	YPR025C	1.31084	0.18508
12	18	1595	20160212_dm_TOP2-4_03.JPG.dat	TOP2-4	YPR025C	1.32461	0.19879
12	19	1723	20160212_dm_TOP2-4_03.JPG.dat	TOP2-4	YKR083C	#NUM!	#NUM!	status=BG
12	20	1720	20160212_dm_TOP2-4_03.JPG.dat	TOP2-4	YKR083C	#NUM!	#NUM!	status=BG
12	21	1264	20160212_dm_TOP2-4_03.JPG.dat	TOP2-4	YDR228C	1.07538	0.06419
12	22	1306	20160212_dm_TOP2-4_03.JPG.dat	TOP2-4	YDR228C	1.0712	0.06002
12	23	1612	20160212_dm_TOP2-4_03.JPG.dat	TOP2-4	YGR274C	1.22333	0.2141
12	24	1616	20160212_dm_TOP2-4_03.JPG.dat	TOP2-4	YGR274C	1.25844	0.24907
12	25	1181	20160212_dm_TOP2-4_03.JPG.dat	TOP2-4	YBL023C	1.02835	-0.02475
12	26	1278	20160212_dm_TOP2-4_03.JPG.dat	TOP2-4	YBL023C	#NUM!	#NUM!	status=JK
12	27	1373	20160212_dm_TOP2-4_03.JPG.dat	TOP2-4	YPL094C	1.29562	0.15226
12	28	902	20160212_dm_TOP2-4_03.JPG.dat	TOP2-4	YPL094C	0.85785	-0.28367
12	29	1418	20160212_dm_TOP2-4_03.JPG.dat	TOP2-4	YLR045C	1.38388	0.44928
12	30	1380	20160212_dm_TOP2-4_03.JPG.dat	TOP2-4	YLR045C	1.36293	0.42842
12	31	867	20160212_dm_TOP2-4_03.JPG.dat	TOP2-4	YDR531W	0.85946	0.07101
12	32	815	20160212_dm_TOP2-4_03.JPG.dat	TOP2-4	YDR531W	0.84035	0.05199
12	33	1393	20160212_dm_TOP2-4_03.JPG.dat	TOP2-4	YDR052C	1.54686	0.35588
12	34	1545	20160212_dm_TOP2-4_03.JPG.dat	TOP2-4	YDR052C	#NUM!	#NUM!	status=JK
12	35	1035	20160212_dm_TOP2-4_03.JPG.dat	TOP2-4	YGR113W	1.16882	0.08215
12	36	1036	20160212_dm_TOP2-4_03.JPG.dat	TOP2-4	YGR113W	1.18616	0.09942
12	37	637	20160212_dm_TOP2-4_03.JPG.dat	TOP2-4	YOL123W	0.76213	0.60247
12	38	210	20160212_dm_TOP2-4_03.JPG.dat	TOP2-4	YOL123W	0.25269	0.09516
12	39	155	20160212_dm_TOP2-4_03.JPG.dat	TOP2-4	YMR043W	0.17784	0.05734
12	40	0	20160212_dm_TOP2-4_03.JPG.dat	TOP2-4	YMR043W	0	-0.11975
12	41	583	20160212_dm_TOP2-4_03.JPG.dat	TOP2-4	YMR093W	0.70491	-0.06711
12	42	445	20160212_dm_TOP2-4_03.JPG.dat	TOP2-4	YMR093W	0.58161	-0.18989
12	43	688	20160212_dm_TOP2-4_03.JPG.dat	TOP2-4	YDL108W	0.93848	-0.16107
12	44	834	20160212_dm_TOP2-4_03.JPG.dat	TOP2-4	YDL108W	1.0878	-0.01237
12	45	560	20160212_dm_TOP2-4_03.JPG.dat	TOP2-4	YJR065C	0.65725	0.43401
12	46	28	20160212_dm_TOP2-4_03.JPG.dat	TOP2-4	YJR065C	0.02753	-0.19307
12	47	1376	20160212_dm_TOP2-4_03.JPG.dat	TOP2-4	YMR271C	1.14727	0.13534
12	48	1465	20160212_dm_TOP2-4_03.JPG.dat	TOP2-4	YMR271C	1.04217	0.03068
13	1	1413	20160212_dm_TOP2-4_03.JPG.dat	TOP2-4	YMR271C	0.92828	-0.08273
13	2	1403	20160212_dm_TOP2-4_03.JPG.dat	TOP2-4	YMR271C	1.00977	-0.00159
13	3	1508	20160212_dm_TOP2-4_03.JPG.dat	TOP2-4	YGR113W	1.19245	0.10568
13	4	1380	20160212_dm_TOP2-4_03.JPG.dat	TOP2-4	YGR113W	1.16737	0.08071
13	5	1462	20160212_dm_TOP2-4_03.JPG.dat	TOP2-4	YGR185C	1.27289	0.1151
13	6	1639	20160212_dm_TOP2-4_03.JPG.dat	TOP2-4	YGR185C	1.56474	0.40573
13	7	149	20160212_dm_TOP2-4_03.JPG.dat	TOP2-4	YJR065C	0.16001	-0.06115
13	8	60	20160212_dm_TOP2-4_03.JPG.dat	TOP2-4	YJR065C	0.06703	-0.15374
13	9	1202	20160212_dm_TOP2-4_03.JPG.dat	TOP2-4	YFR028C	1.25747	0.16512
13	10	1471	20160212_dm_TOP2-4_03.JPG.dat	TOP2-4	YFR028C	1.40709	0.31412
13	11	1541	20160212_dm_TOP2-4_03.JPG.dat	TOP2-4	YOR143C	1.42888	0.24234
13	12	1643	20160212_dm_TOP2-4_03.JPG.dat	TOP2-4	YOR143C	1.53133	0.34436
13	13	691	20160212_dm_TOP2-4_03.JPG.dat	TOP2-4	YPR110C	0.65027	-0.0242
13	14	1299	20160212_dm_TOP2-4_03.JPG.dat	TOP2-4	YPR110C	1.19634	0.51958
13	15	1664	20160212_dm_TOP2-4_03.JPG.dat	TOP2-4	YBR055C	#NUM!	#NUM!	status=BG
13	16	1793	20160212_dm_TOP2-4_03.JPG.dat	TOP2-4	YBR055C	#NUM!	#NUM!	status=BG
13	17	327	20160212_dm_TOP2-4_03.JPG.dat	TOP2-4	YLR086W	0.26771	-0.10822
13	18	424	20160212_dm_TOP2-4_03.JPG.dat	TOP2-4	YLR086W	0.33544	-0.04077
13	19	1055	20160212_dm_TOP2-4_03.JPG.dat	TOP2-4	YBL105C	0.82092	0.05084
13	20	1092	20160212_dm_TOP2-4_03.JPG.dat	TOP2-4	YBL105C	0.86182	0.09157
13	21	1480	20160212_dm_TOP2-4_03.JPG.dat	TOP2-4	YKR086W	1.18841	0.20207
13	22	1296	20160212_dm_TOP2-4_03.JPG.dat	TOP2-4	YKR086W	#NUM!	#NUM!	status=JK
13	23	1328	20160212_dm_TOP2-4_03.JPG.dat	TOP2-4	YDL147W	0.94908	-0.18285
13	24	1421	20160212_dm_TOP2-4_03.JPG.dat	TOP2-4	YDL147W	1.04397	-0.08836
13	25	1253	20160212_dm_TOP2-4_03.JPG.dat	TOP2-4	YHR058C	1.03348	0.11554
13	26	1208	20160212_dm_TOP2-4_03.JPG.dat	TOP2-4	YHR058C	1.08389	0.16574
13	27	793	20160212_dm_TOP2-4_03.JPG.dat	TOP2-4	YDR478W	#NUM!	#NUM!	status=JK
13	28	483	20160212_dm_TOP2-4_03.JPG.dat	TOP2-4	YDR478W	0.43963	-0.28826
13	29	75	20160212_dm_TOP2-4_03.JPG.dat	TOP2-4	YNL118C	0.07035	-0.0886
13	30	10	20160212_dm_TOP2-4_03.JPG.dat	TOP2-4	YNL118C	0.00953	-0.14917
13	31	1036	20160212_dm_TOP2-4_03.JPG.dat	TOP2-4	YDL105W	0.99371	-0.00484
13	32	1070	20160212_dm_TOP2-4_03.JPG.dat	TOP2-4	YDL105W	1.06689	0.06804
13	33	477	20160212_dm_TOP2-4_03.JPG.dat	TOP2-4	YBL105C	0.51084	-0.25794
13	34	326	20160212_dm_TOP2-4_03.JPG.dat	TOP2-4	YBL105C	0.36166	-0.40649
13	35	781	20160212_dm_TOP2-4_03.JPG.dat	TOP2-4	YLR045C	0.8456	-0.08674
13	36	112	20160212_dm_TOP2-4_03.JPG.dat	TOP2-4	YLR045C	0.12256	-0.80675
13	37	740	20160212_dm_TOP2-4_03.JPG.dat	TOP2-4	YLR191W	0.84277	-0.07941
13	38	851	20160212_dm_TOP2-4_03.JPG.dat	TOP2-4	YLR191W	0.97183	0.04911
13	39	1354	20160212_dm_TOP2-4_03.JPG.dat	TOP2-4	YER009W	1.47079	0.2896
13	40	1408	20160212_dm_TOP2-4_03.JPG.dat	TOP2-4	YER009W	1.51254	0.33117
13	41	1233	20160212_dm_TOP2-4_03.JPG.dat	TOP2-4	YER009W	1.39725	0.21638
13	42	1262	20160212_dm_TOP2-4_03.JPG.dat	TOP2-4	YER009W	1.54233	0.36084
13	43	0	20160212_dm_TOP2-4_03.JPG.dat	TOP2-4	YJR057W	#NUM!	#NUM!	status=JK
13	44	440	20160212_dm_TOP2-4_03.JPG.dat	TOP2-4	YJR057W	0.53495	-0.50734
13	45	1009	20160212_dm_TOP2-4_03.JPG.dat	TOP2-4	YPR060C	1.10498	0.24371
13	46	751	20160212_dm_TOP2-4_03.JPG.dat	TOP2-4	YPR060C	0.6893	-0.17022
13	47	1323	20160212_dm_TOP2-4_03.JPG.dat	TOP2-4	YMR271C	1.02985	0.01841
13	48	1490	20160212_dm_TOP2-4_03.JPG.dat	TOP2-4	YMR271C	0.98987	-0.0214
14	1	1408	20160212_dm_TOP2-4_03.JPG.dat	TOP2-4	YMR271C	0.94939	-0.06171
14	2	1426	20160212_dm_TOP2-4_03.JPG.dat	TOP2-4	YMR271C	1.05347	0.04193
14	3	1406	20160212_dm_TOP2-4_03.JPG.dat	TOP2-4	YGR113W	1.1408	0.05425
14	4	1366	20160212_dm_TOP2-4_03.JPG.dat	TOP2-4	YGR113W	1.18586	0.09913
14	5	1418	20160212_dm_TOP2-4_03.JPG.dat	TOP2-4	YGR185C	1.26721	0.10944
14	6	1459	20160212_dm_TOP2-4_03.JPG.dat	TOP2-4	YGR185C	1.42942	0.27098
14	7	1590	20160212_dm_TOP2-4_03.JPG.dat	TOP2-4	YJR065C	#NUM!	#NUM!	status=JK
14	8	93	20160212_dm_TOP2-4_03.JPG.dat	TOP2-4	YJR065C	0.10686	-0.11407
14	9	0	20160212_dm_TOP2-4_03.JPG.dat	TOP2-4	YFR028C	#NUM!	#NUM!	status=JK
14	10	1571	20160212_dm_TOP2-4_03.JPG.dat	TOP2-4	YFR028C	1.55203	0.45845
14	11	1552	20160212_dm_TOP2-4_03.JPG.dat	TOP2-4	YOR143C	1.48766	0.30088
14	12	1692	20160212_dm_TOP2-4_03.JPG.dat	TOP2-4	YOR143C	1.6336	0.44621
14	13	470	20160212_dm_TOP2-4_03.JPG.dat	TOP2-4	YPR110C	0.45917	-0.2145
14	14	288	20160212_dm_TOP2-4_03.JPG.dat	TOP2-4	YPR110C	0.27592	-0.39698
14	15	1711	20160212_dm_TOP2-4_03.JPG.dat	TOP2-4	YBR055C	#NUM!	#NUM!	status=BG
14	16	1759	20160212_dm_TOP2-4_03.JPG.dat	TOP2-4	YBR055C	#NUM!	#NUM!	status=BG
14	17	0	20160212_dm_TOP2-4_03.JPG.dat	TOP2-4	YLR086W	#NUM!	#NUM!	status=JK
14	18	310	20160212_dm_TOP2-4_03.JPG.dat	TOP2-4	YLR086W	0.2553	-0.12057
14	19	1094	20160212_dm_TOP2-4_03.JPG.dat	TOP2-4	YBL105C	0.88441	0.11407
14	20	1087	20160212_dm_TOP2-4_03.JPG.dat	TOP2-4	YBL105C	0.89039	0.12002
14	21	1438	20160212_dm_TOP2-4_03.JPG.dat	TOP2-4	YKR086W	1.19661	0.21023
14	22	1513	20160212_dm_TOP2-4_03.JPG.dat	TOP2-4	YKR086W	1.20845	0.22202
14	23	1457	20160212_dm_TOP2-4_03.JPG.dat	TOP2-4	YDL147W	1.07568	-0.05678
14	24	1499	20160212_dm_TOP2-4_03.JPG.dat	TOP2-4	YDL147W	1.1383	0.00558
14	25	1250	20160212_dm_TOP2-4_03.JPG.dat	TOP2-4	YHR058C	1.06772	0.14963
14	26	863	20160212_dm_TOP2-4_03.JPG.dat	TOP2-4	YHR058C	#NUM!	#NUM!	status=JK
14	27	521	20160212_dm_TOP2-4_03.JPG.dat	TOP2-4	YDR478W	0.48657	-0.24151
14	28	471	20160212_dm_TOP2-4_03.JPG.dat	TOP2-4	YDR478W	0.44574	-0.28218
14	29	16	20160212_dm_TOP2-4_03.JPG.dat	TOP2-4	YNL118C	0.01565	-0.14308
14	30	45	20160212_dm_TOP2-4_03.JPG.dat	TOP2-4	YNL118C	0.04479	-0.11405
14	31	940	20160212_dm_TOP2-4_03.JPG.dat	TOP2-4	YDL105W	0.94372	-0.05461
14	32	1227	20160212_dm_TOP2-4_03.JPG.dat	TOP2-4	YDL105W	1.28055	0.2808
14	33	512	20160212_dm_TOP2-4_03.JPG.dat	TOP2-4	YBL105C	0.57261	-0.19643
14	34	0	20160212_dm_TOP2-4_03.JPG.dat	TOP2-4	YBL105C	0	-0.76664
14	35	43	20160212_dm_TOP2-4_03.JPG.dat	TOP2-4	YLR045C	0.04836	-0.88064
14	36	587	20160212_dm_TOP2-4_03.JPG.dat	TOP2-4	YLR045C	0.66451	-0.26707
14	37	897	20160212_dm_TOP2-4_03.JPG.dat	TOP2-4	YLR191W	1.05499	0.13192
14	38	889	20160212_dm_TOP2-4_03.JPG.dat	TOP2-4	YLR191W	1.04696	0.12393
14	39	1085	20160212_dm_TOP2-4_03.JPG.dat	TOP2-4	YER009W	#NUM!	#NUM!	status=JK
14	40	1349	20160212_dm_TOP2-4_03.JPG.dat	TOP2-4	YER009W	1.49389	0.3126
14	41	1185	20160212_dm_TOP2-4_03.JPG.dat	TOP2-4	YER009W	1.37927	0.19847
14	42	1246	20160212_dm_TOP2-4_03.JPG.dat	TOP2-4	YER009W	1.56267	0.3811
14	43	467	20160212_dm_TOP2-4_03.JPG.dat	TOP2-4	YJR057W	0.60904	-0.43356
14	44	400	20160212_dm_TOP2-4_03.JPG.dat	TOP2-4	YJR057W	0.49916	-0.54298
14	45	714	20160212_dm_TOP2-4_03.JPG.dat	TOP2-4	YPR060C	0.80422	-0.05579
14	46	1021	20160212_dm_TOP2-4_03.JPG.dat	TOP2-4	YPR060C	0.96418	0.10351
14	47	1310	20160212_dm_TOP2-4_03.JPG.dat	TOP2-4	YMR271C	1.04831	0.03679
14	48	1331	20160212_dm_TOP2-4_03.JPG.dat	TOP2-4	YMR271C	0.90766	-0.10327
15	1	1414	20160212_dm_TOP2-4_03.JPG.dat	TOP2-4	YMR271C	0.86755	-0.14321
15	2	1338	20160212_dm_TOP2-4_03.JPG.dat	TOP2-4	YMR271C	0.8997	-0.11119
15	3	1172	20160212_dm_TOP2-4_03.JPG.dat	TOP2-4	YGR034W	0.86581	-0.07295
15	4	1218	20160212_dm_TOP2-4_03.JPG.dat	TOP2-4	YGR034W	0.96335	0.02419
15	5	1484	20160212_dm_TOP2-4_03.JPG.dat	TOP2-4	YER157W	1.20932	0.04399
15	6	1378	20160212_dm_TOP2-4_03.JPG.dat	TOP2-4	YER157W	1.23164	0.06621
15	7	613	20160212_dm_TOP2-4_03.JPG.dat	TOP2-4	YHR196W	0.6165	-0.26684
15	8	797	20160212_dm_TOP2-4_03.JPG.dat	TOP2-4	YHR196W	0.83669	-0.04758
15	9	1266	20160212_dm_TOP2-4_03.JPG.dat	TOP2-4	YBR131W	1.2476	0.23338
15	10	1449	20160212_dm_TOP2-4_03.JPG.dat	TOP2-4	YBR131W	1.30926	0.29478
15	11	989	20160212_dm_TOP2-4_03.JPG.dat	TOP2-4	YNL272C	0.8666	0.00798
15	12	948	20160212_dm_TOP2-4_03.JPG.dat	TOP2-4	YNL272C	0.83622	-0.02227
15	13	1537	20160212_dm_TOP2-4_03.JPG.dat	TOP2-4	YLR298C	1.37194	0.607
15	14	1564	20160212_dm_TOP2-4_03.JPG.dat	TOP2-4	YLR298C	1.36959	0.60467
15	15	1592	20160212_dm_TOP2-4_03.JPG.dat	TOP2-4	YGR099W	#NUM!	#NUM!	status=BG
15	16	1733	20160212_dm_TOP2-4_03.JPG.dat	TOP2-4	YGR099W	#NUM!	#NUM!	status=BG
15	17	246	20160212_dm_TOP2-4_03.JPG.dat	TOP2-4	YNL287W	0.19161	-0.39476
15	18	244	20160212_dm_TOP2-4_03.JPG.dat	TOP2-4	YNL287W	0.18355	-0.40279
15	19	1310	20160212_dm_TOP2-4_03.JPG.dat	TOP2-4	YIR005W	0.96748	-0.08652
15	20	1733	20160212_dm_TOP2-4_03.JPG.dat	TOP2-4	YIR005W	1.29666	0.24128
15	21	0	20160212_dm_TOP2-4_03.JPG.dat	TOP2-4	YNL267W	0	0
15	22	394	20160212_dm_TOP2-4_03.JPG.dat	TOP2-4	YNL267W	0.28707	0.28587
15	23	1630	20160212_dm_TOP2-4_03.JPG.dat	TOP2-4	YDL209C	1.09605	-0.04473
15	24	1605	20160212_dm_TOP2-4_03.JPG.dat	TOP2-4	YDL209C	1.10923	-0.03161
15	25	507	20160212_dm_TOP2-4_03.JPG.dat	TOP2-4	YML127W	0.39427	-0.27346
15	26	575	20160212_dm_TOP2-4_03.JPG.dat	TOP2-4	YML127W	0.48669	-0.18143
15	27	775	20160212_dm_TOP2-4_03.JPG.dat	TOP2-4	YHR191C	0.6559	-0.29764
15	28	341	20160212_dm_TOP2-4_03.JPG.dat	TOP2-4	YHR191C	0.29202	-0.66
15	29	0	20160212_dm_TOP2-4_03.JPG.dat	TOP2-4	YKL203C	0	0
15	30	0	20160212_dm_TOP2-4_03.JPG.dat	TOP2-4	YKL203C	0	0
15	31	1279	20160212_dm_TOP2-4_03.JPG.dat	TOP2-4	YBR154C	1.16523	-0.01978
15	32	1178	20160212_dm_TOP2-4_03.JPG.dat	TOP2-4	YBR154C	1.11518	-0.06962
15	33	1478	20160212_dm_TOP2-4_03.JPG.dat	TOP2-4	YDR228C	1.49724	0.48428
15	34	1221	20160212_dm_TOP2-4_03.JPG.dat	TOP2-4	YDR228C	1.27626	0.26423
15	35	979	20160212_dm_TOP2-4_03.JPG.dat	TOP2-4	YBR198C	0.99594	0.01893
15	36	936	20160212_dm_TOP2-4_03.JPG.dat	TOP2-4	YBR198C	0.95748	-0.01937
15	37	1135	20160212_dm_TOP2-4_03.JPG.dat	TOP2-4	YPL233W	1.20444	0.13002
15	38	1145	20160212_dm_TOP2-4_03.JPG.dat	TOP2-4	YPL233W	1.21439	0.13992
15	39	1355	20160212_dm_TOP2-4_03.JPG.dat	TOP2-4	YKL193C	1.36974	0.1977
15	40	1326	20160212_dm_TOP2-4_03.JPG.dat	TOP2-4	YKL193C	1.32643	0.15457
15	41	786	20160212_dm_TOP2-4_03.JPG.dat	TOP2-4	YPL076W	0.82553	0.1364
15	42	609	20160212_dm_TOP2-4_03.JPG.dat	TOP2-4	YPL076W	0.68965	0.0011
15	43	160	20160212_dm_TOP2-4_03.JPG.dat	TOP2-4	YDL140C	0.18849	-0.42283
15	44	497	20160212_dm_TOP2-4_03.JPG.dat	TOP2-4	YDL140C	0.56122	-0.05166
15	45	1124	20160212_dm_TOP2-4_03.JPG.dat	TOP2-4	YLR103C	1.14885	0.0728
15	46	1208	20160212_dm_TOP2-4_03.JPG.dat	TOP2-4	YLR103C	1.0365	-0.03907
15	47	1365	20160212_dm_TOP2-4_03.JPG.dat	TOP2-4	YMR271C	0.99218	-0.0191
15	48	1534	20160212_dm_TOP2-4_03.JPG.dat	TOP2-4	YMR271C	0.94807	-0.06303
16	1	1453	20160212_dm_TOP2-4_03.JPG.dat	TOP2-4	YMR271C	0.87958	-0.13123
16	2	1434	20160212_dm_TOP2-4_03.JPG.dat	TOP2-4	YMR271C	0.95329	-0.05783
16	3	1293	20160212_dm_TOP2-4_03.JPG.dat	TOP2-4	YGR034W	0.94612	0.00702
16	4	1361	20160212_dm_TOP2-4_03.JPG.dat	TOP2-4	YGR034W	1.06854	0.12894
16	5	1570	20160212_dm_TOP2-4_03.JPG.dat	TOP2-4	YER157W	1.27319	0.10758
16	6	1518	20160212_dm_TOP2-4_03.JPG.dat	TOP2-4	YER157W	1.35139	0.18545
16	7	870	20160212_dm_TOP2-4_03.JPG.dat	TOP2-4	YHR196W	0.87326	-0.01116
16	8	926	20160212_dm_TOP2-4_03.JPG.dat	TOP2-4	YHR196W	0.97049	0.08566
16	9	959	20160212_dm_TOP2-4_03.JPG.dat	TOP2-4	YBR131W	0.94206	-0.07088
16	10	989	20160212_dm_TOP2-4_03.JPG.dat	TOP2-4	YBR131W	0.8871	-0.12562
16	11	1187	20160212_dm_TOP2-4_03.JPG.dat	TOP2-4	YNL272C	1.02886	0.16956
16	12	317	20160212_dm_TOP2-4_03.JPG.dat	TOP2-4	YNL272C	#NUM!	#NUM!	status=JK
16	13	1691	20160212_dm_TOP2-4_03.JPG.dat	TOP2-4	YLR298C	1.48477	0.71936
16	14	1508	20160212_dm_TOP2-4_03.JPG.dat	TOP2-4	YLR298C	1.29608	0.53146
16	15	1660	20160212_dm_TOP2-4_03.JPG.dat	TOP2-4	YGR099W	#NUM!	#NUM!	status=BG
16	16	1650	20160212_dm_TOP2-4_03.JPG.dat	TOP2-4	YGR099W	#NUM!	#NUM!	status=BG
16	17	326	20160212_dm_TOP2-4_03.JPG.dat	TOP2-4	YNL287W	0.24907	-0.33754
16	18	169	20160212_dm_TOP2-4_03.JPG.dat	TOP2-4	YNL287W	0.12487	-0.46122
16	19	1527	20160212_dm_TOP2-4_03.JPG.dat	TOP2-4	YIR005W	1.10963	0.05503
16	20	1749	20160212_dm_TOP2-4_03.JPG.dat	TOP2-4	YIR005W	1.2886	0.23325
16	21	0	20160212_dm_TOP2-4_03.JPG.dat	TOP2-4	YNL267W	0	0
16	22	1239	20160212_dm_TOP2-4_03.JPG.dat	TOP2-4	YNL267W	0.88873	0.885
16	23	1752	20160212_dm_TOP2-4_03.JPG.dat	TOP2-4	YDL209C	1.15892	0.01787
16	24	1574	20160212_dm_TOP2-4_03.JPG.dat	TOP2-4	YDL209C	1.06904	-0.07163
16	25	462	20160212_dm_TOP2-4_03.JPG.dat	TOP2-4	YML127W	0.35259	-0.31498
16	26	0	20160212_dm_TOP2-4_03.JPG.dat	TOP2-4	YML127W	#NUM!	#NUM!	status=JK
16	27	1033	20160212_dm_TOP2-4_03.JPG.dat	TOP2-4	YHR191C	0.85327	-0.1011
16	28	925	20160212_dm_TOP2-4_03.JPG.dat	TOP2-4	YHR191C	0.77135	-0.18268
16	29	0	20160212_dm_TOP2-4_03.JPG.dat	TOP2-4	YKL203C	0	0
16	30	0	20160212_dm_TOP2-4_03.JPG.dat	TOP2-4	YKL203C	0	0
16	31	1306	20160212_dm_TOP2-4_03.JPG.dat	TOP2-4	YBR154C	1.15689	-0.02809
16	32	1342	20160212_dm_TOP2-4_03.JPG.dat	TOP2-4	YBR154C	1.23352	0.04822
16	33	1411	20160212_dm_TOP2-4_03.JPG.dat	TOP2-4	YDR228C	1.38628	0.37378
16	34	1449	20160212_dm_TOP2-4_03.JPG.dat	TOP2-4	YDR228C	1.46887	0.45603
16	35	762	20160212_dm_TOP2-4_03.JPG.dat	TOP2-4	YBR198C	0.7526	-0.22338
16	36	878	20160212_dm_TOP2-4_03.JPG.dat	TOP2-4	YBR198C	0.87104	-0.10544
16	37	1054	20160212_dm_TOP2-4_03.JPG.dat	TOP2-4	YPL233W	#NUM!	#NUM!	status=JK
16	38	1193	20160212_dm_TOP2-4_03.JPG.dat	TOP2-4	YPL233W	1.22333	0.14883
16	39	987	20160212_dm_TOP2-4_03.JPG.dat	TOP2-4	YKL193C	#NUM!	#NUM!	status=JK
16	40	1335	20160212_dm_TOP2-4_03.JPG.dat	TOP2-4	YKL193C	1.28946	0.11776
16	41	861	20160212_dm_TOP2-4_03.JPG.dat	TOP2-4	YPL076W	0.8735	0.18418
16	42	579	20160212_dm_TOP2-4_03.JPG.dat	TOP2-4	YPL076W	0.63395	-0.05437
16	43	691	20160212_dm_TOP2-4_03.JPG.dat	TOP2-4	YDL140C	0.7875	0.17366
16	44	354	20160212_dm_TOP2-4_03.JPG.dat	TOP2-4	YDL140C	0.38735	-0.22481
16	45	1250	20160212_dm_TOP2-4_03.JPG.dat	TOP2-4	YLR103C	1.24113	0.1647
16	46	1095	20160212_dm_TOP2-4_03.JPG.dat	TOP2-4	YLR103C	0.91438	-0.16069
16	47	1361	20160212_dm_TOP2-4_03.JPG.dat	TOP2-4	YMR271C	0.96418	-0.04699
16	48	1469	20160212_dm_TOP2-4_03.JPG.dat	TOP2-4	YMR271C	0.88597	-0.12487
17	1	1425	20160212_dm_TOP2-4_03.JPG.dat	TOP2-4	YMR271C	0.89924	-0.11166
17	2	1484	20160212_dm_TOP2-4_03.JPG.dat	TOP2-4	YMR271C	1.03142	0.01997
17	3	759	20160212_dm_TOP2-4_03.JPG.dat	TOP2-4	YHR058C	#NUM!	#NUM!	status=JK
17	4	1112	20160212_dm_TOP2-4_03.JPG.dat	TOP2-4	YHR058C	0.9184	0.00094
17	5	992	20160212_dm_TOP2-4_03.JPG.dat	TOP2-4	YFL039C	0.84734	0.02583
17	6	761	20160212_dm_TOP2-4_03.JPG.dat	TOP2-4	YFL039C	0.71439	-0.10656
17	7	549	20160212_dm_TOP2-4_03.JPG.dat	TOP2-4	YER125W	0.58185	-0.40938
17	8	646	20160212_dm_TOP2-4_03.JPG.dat	TOP2-4	YER125W	0.71517	-0.27663
17	9	1689	20160212_dm_TOP2-4_03.JPG.dat	TOP2-4	YAL041W	#NUM!	#NUM!	status=BG
17	10	1762	20160212_dm_TOP2-4_03.JPG.dat	TOP2-4	YAL041W	#NUM!	#NUM!	status=BG
17	11	1009	20160212_dm_TOP2-4_03.JPG.dat	TOP2-4	YFR004W	0.9104	-0.02929
17	12	899	20160212_dm_TOP2-4_03.JPG.dat	TOP2-4	YFR004W	0.81091	-0.12836
17	13	1180	20160212_dm_TOP2-4_03.JPG.dat	TOP2-4	YDR288W	1.0701	0.13851
17	14	1177	20160212_dm_TOP2-4_03.JPG.dat	TOP2-4	YDR288W	1.04357	0.11209
17	15	809	20160212_dm_TOP2-4_03.JPG.dat	TOP2-4	YPR183W	0.69485	-0.25771
17	16	1172	20160212_dm_TOP2-4_03.JPG.dat	TOP2-4	YPR183W	0.96733	0.01362
17	17	1552	20160212_dm_TOP2-4_03.JPG.dat	TOP2-4	YBR057C	1.2238	0.12523
17	18	1577	20160212_dm_TOP2-4_03.JPG.dat	TOP2-4	YBR057C	1.20492	0.10643
17	19	1721	20160212_dm_TOP2-4_03.JPG.dat	TOP2-4	YBR265W	#NUM!	#NUM!	status=BG
17	20	1734	20160212_dm_TOP2-4_03.JPG.dat	TOP2-4	YBR265W	#NUM!	#NUM!	status=BG
17	21	0	20160212_dm_TOP2-4_03.JPG.dat	TOP2-4	YAL041W	0	-1.17969
17	22	285	20160212_dm_TOP2-4_03.JPG.dat	TOP2-4	YAL041W	0.21222	-0.96835
17	23	1478	20160212_dm_TOP2-4_03.JPG.dat	TOP2-4	YMR281W	1.01528	0.08545
17	24	1534	20160212_dm_TOP2-4_03.JPG.dat	TOP2-4	YMR281W	1.08282	0.15271
17	25	1319	20160212_dm_TOP2-4_03.JPG.dat	TOP2-4	YBR029C	1.04426	-0.04596
17	26	1176	20160212_dm_TOP2-4_03.JPG.dat	TOP2-4	YBR029C	1.00853	-0.08155
17	27	1136	20160212_dm_TOP2-4_03.JPG.dat	TOP2-4	YLR229C	0.9678	-0.09416
17	28	996	20160212_dm_TOP2-4_03.JPG.dat	TOP2-4	YLR229C	0.85476	-0.20672
17	29	1422	20160212_dm_TOP2-4_03.JPG.dat	TOP2-4	YGR179C	1.26306	0.11825
17	30	1370	20160212_dm_TOP2-4_03.JPG.dat	TOP2-4	YGR179C	#NUM!	#NUM!	status=JK
17	31	0	20160212_dm_TOP2-4_03.JPG.dat	TOP2-4	YLR066W	0	0
17	32	776	20160212_dm_TOP2-4_03.JPG.dat	TOP2-4	YLR066W	#NUM!	#NUM!	status=JK
17	33	1000	20160212_dm_TOP2-4_03.JPG.dat	TOP2-4	YOR030W	1.00469	0.18924
17	34	730	20160212_dm_TOP2-4_03.JPG.dat	TOP2-4	YOR030W	0.75652	-0.05789
17	35	649	20160212_dm_TOP2-4_03.JPG.dat	TOP2-4	YPL101W	0.65592	-0.11027
17	36	837	20160212_dm_TOP2-4_03.JPG.dat	TOP2-4	YPL101W	0.84865	0.08165
17	37	922	20160212_dm_TOP2-4_03.JPG.dat	TOP2-4	YLR119W	0.9668	-0.12509
17	38	1080	20160212_dm_TOP2-4_03.JPG.dat	TOP2-4	YLR119W	1.12802	0.03545
17	39	1336	20160212_dm_TOP2-4_03.JPG.dat	TOP2-4	YDR052C	1.32741	0.13734
17	40	1334	20160212_dm_TOP2-4_03.JPG.dat	TOP2-4	YDR052C	1.31136	0.12136
17	41	1139	20160212_dm_TOP2-4_03.JPG.dat	TOP2-4	YGR216C	1.17682	0.03518
17	42	1119	20160212_dm_TOP2-4_03.JPG.dat	TOP2-4	YGR216C	1.24992	0.10798
17	43	0	20160212_dm_TOP2-4_03.JPG.dat	TOP2-4	YNL061W	0	-0.83986
17	44	72	20160212_dm_TOP2-4_03.JPG.dat	TOP2-4	YNL061W	#NUM!	#NUM!	status=JK
17	45	1182	20160212_dm_TOP2-4_03.JPG.dat	TOP2-4	YFL031W	1.20304	0.09679
17	46	1197	20160212_dm_TOP2-4_03.JPG.dat	TOP2-4	YFL031W	1.02716	-0.07836
17	47	1283	20160212_dm_TOP2-4_03.JPG.dat	TOP2-4	YMR271C	0.9352	-0.07584
17	48	1403	20160212_dm_TOP2-4_03.JPG.dat	TOP2-4	YMR271C	0.87164	-0.13913
18	1	1404	20160212_dm_TOP2-4_03.JPG.dat	TOP2-4	YMR271C	0.87907	-0.13174
18	2	1521	20160212_dm_TOP2-4_03.JPG.dat	TOP2-4	YMR271C	1.05327	0.04173
18	3	1202	20160212_dm_TOP2-4_03.JPG.dat	TOP2-4	YHR058C	0.92258	0.0051
18	4	1245	20160212_dm_TOP2-4_03.JPG.dat	TOP2-4	YHR058C	1.03289	0.11495
18	5	898	20160212_dm_TOP2-4_03.JPG.dat	TOP2-4	YFL039C	0.77245	-0.04875
18	6	1056	20160212_dm_TOP2-4_03.JPG.dat	TOP2-4	YFL039C	1.0009	0.17875
18	7	822	20160212_dm_TOP2-4_03.JPG.dat	TOP2-4	YER125W	0.88134	-0.11115
18	8	824	20160212_dm_TOP2-4_03.JPG.dat	TOP2-4	YER125W	0.92267	-0.06999
18	9	1774	20160212_dm_TOP2-4_03.JPG.dat	TOP2-4	YAL041W	#NUM!	#NUM!	status=BG
18	10	1718	20160212_dm_TOP2-4_03.JPG.dat	TOP2-4	YAL041W	#NUM!	#NUM!	status=BG
18	11	885	20160212_dm_TOP2-4_03.JPG.dat	TOP2-4	YFR004W	0.79466	-0.14455
18	12	707	20160212_dm_TOP2-4_03.JPG.dat	TOP2-4	YFR004W	0.6315	-0.30703
18	13	1132	20160212_dm_TOP2-4_03.JPG.dat	TOP2-4	YDR288W	1.01219	0.08084
18	14	1294	20160212_dm_TOP2-4_03.JPG.dat	TOP2-4	YDR288W	1.12835	0.19652
18	15	1017	20160212_dm_TOP2-4_03.JPG.dat	TOP2-4	YPR183W	0.85766	-0.09559
18	16	1136	20160212_dm_TOP2-4_03.JPG.dat	TOP2-4	YPR183W	0.92143	-0.03208
18	17	1551	20160212_dm_TOP2-4_03.JPG.dat	TOP2-4	YBR057C	1.2039	0.10541
18	18	1537	20160212_dm_TOP2-4_03.JPG.dat	TOP2-4	YBR057C	1.15841	0.06012
18	19	1634	20160212_dm_TOP2-4_03.JPG.dat	TOP2-4	YBR265W	#NUM!	#NUM!	status=BG
18	20	1734	20160212_dm_TOP2-4_03.JPG.dat	TOP2-4	YBR265W	#NUM!	#NUM!	status=BG
18	21	1896	20160212_dm_TOP2-4_03.JPG.dat	TOP2-4	YAL041W	1.4594	0.27359
18	22	1819	20160212_dm_TOP2-4_03.JPG.dat	TOP2-4	YAL041W	1.3415	0.15619
18	23	0	20160212_dm_TOP2-4_03.JPG.dat	TOP2-4	YMR281W	#NUM!	#NUM!	status=JK
18	24	1623	20160212_dm_TOP2-4_03.JPG.dat	TOP2-4	YMR281W	1.13178	0.20147
18	25	1393	20160212_dm_TOP2-4_03.JPG.dat	TOP2-4	YBR029C	1.08554	-0.00486
18	26	1357	20160212_dm_TOP2-4_03.JPG.dat	TOP2-4	YBR029C	1.14074	0.05011
18	27	1005	20160212_dm_TOP2-4_03.JPG.dat	TOP2-4	YLR229C	0.83596	-0.22545
18	28	1511	20160212_dm_TOP2-4_03.JPG.dat	TOP2-4	YLR229C	#NUM!	#NUM!	status=JK
18	29	1470	20160212_dm_TOP2-4_03.JPG.dat	TOP2-4	YGR179C	1.26819	0.12336
18	30	1450	20160212_dm_TOP2-4_03.JPG.dat	TOP2-4	YGR179C	1.27354	0.12868
18	31	0	20160212_dm_TOP2-4_03.JPG.dat	TOP2-4	YLR066W	0	0
18	32	0	20160212_dm_TOP2-4_03.JPG.dat	TOP2-4	YLR066W	0	0
18	33	643	20160212_dm_TOP2-4_03.JPG.dat	TOP2-4	YOR030W	0.62574	-0.18812
18	34	946	20160212_dm_TOP2-4_03.JPG.dat	TOP2-4	YOR030W	0.95057	0.13535
18	35	852	20160212_dm_TOP2-4_03.JPG.dat	TOP2-4	YPL101W	0.83632	0.06937
18	36	751	20160212_dm_TOP2-4_03.JPG.dat	TOP2-4	YPL101W	0.7394	-0.02714
18	37	814	20160212_dm_TOP2-4_03.JPG.dat	TOP2-4	YLR119W	0.82719	-0.26412
18	38	942	20160212_dm_TOP2-4_03.JPG.dat	TOP2-4	YLR119W	0.95209	-0.13975
18	39	1352	20160212_dm_TOP2-4_03.JPG.dat	TOP2-4	YDR052C	1.29721	0.10727
18	40	1421	20160212_dm_TOP2-4_03.JPG.dat	TOP2-4	YDR052C	1.34779	0.15764
18	41	1163	20160212_dm_TOP2-4_03.JPG.dat	TOP2-4	YGR216C	1.15939	0.01782
18	42	1169	20160212_dm_TOP2-4_03.JPG.dat	TOP2-4	YGR216C	1.26192	0.11992
18	43	0	20160212_dm_TOP2-4_03.JPG.dat	TOP2-4	YNL061W	0	-0.83986
18	44	0	20160212_dm_TOP2-4_03.JPG.dat	TOP2-4	YNL061W	0	-0.83986
18	45	1283	20160212_dm_TOP2-4_03.JPG.dat	TOP2-4	YFL031W	1.26843	0.1619
18	46	1219	20160212_dm_TOP2-4_03.JPG.dat	TOP2-4	YFL031W	1.01933	-0.08615
18	47	1354	20160212_dm_TOP2-4_03.JPG.dat	TOP2-4	YMR271C	0.96339	-0.04778
18	48	1458	20160212_dm_TOP2-4_03.JPG.dat	TOP2-4	YMR271C	0.88582	-0.12501
19	1	1369	20160212_dm_TOP2-4_03.JPG.dat	TOP2-4	YMR271C	0.83125	-0.17936
19	2	1483	20160212_dm_TOP2-4_03.JPG.dat	TOP2-4	YMR271C	1	-0.01132
19	3	1236	20160212_dm_TOP2-4_03.JPG.dat	TOP2-4	YEL034W	0.92734	0.14751
19	4	1112	20160212_dm_TOP2-4_03.JPG.dat	TOP2-4	YEL034W	0.90448	0.12475
19	5	1215	20160212_dm_TOP2-4_03.JPG.dat	TOP2-4	YDL033C	1.02755	0.04358
19	6	0	20160212_dm_TOP2-4_03.JPG.dat	TOP2-4	YDL033C	0	-0.97966
19	7	687	20160212_dm_TOP2-4_03.JPG.dat	TOP2-4	YHR164C	0.72883	0.07544
19	8	590	20160212_dm_TOP2-4_03.JPG.dat	TOP2-4	YHR164C	0.65377	0.00069
19	9	1105	20160212_dm_TOP2-4_03.JPG.dat	TOP2-4	YGL142C	1.13653	0.10924
19	10	1354	20160212_dm_TOP2-4_03.JPG.dat	TOP2-4	YGL142C	1.24795	0.2202
19	11	1258	20160212_dm_TOP2-4_03.JPG.dat	TOP2-4	YLR218C	1.09965	-0.02608
19	12	1282	20160212_dm_TOP2-4_03.JPG.dat	TOP2-4	YLR218C	1.10967	-0.01611
19	13	990	20160212_dm_TOP2-4_03.JPG.dat	TOP2-4	YMR198W	0.85567	-0.18867
19	14	1378	20160212_dm_TOP2-4_03.JPG.dat	TOP2-4	YMR198W	1.15838	0.11276
19	15	0	20160212_dm_TOP2-4_03.JPG.dat	TOP2-4	YCL032W	0	0
19	16	0	20160212_dm_TOP2-4_03.JPG.dat	TOP2-4	YCL032W	0	0
19	17	1424	20160212_dm_TOP2-4_03.JPG.dat	TOP2-4	YNR053C	1.06387	0.11107
19	18	1310	20160212_dm_TOP2-4_03.JPG.dat	TOP2-4	YNR053C	#NUM!	#NUM!	status=JK
19	19	1676	20160212_dm_TOP2-4_03.JPG.dat	TOP2-4	YJR064W	#NUM!	#NUM!	status=BG
19	20	1685	20160212_dm_TOP2-4_03.JPG.dat	TOP2-4	YJR064W	#NUM!	#NUM!	status=BG
19	21	1147	20160212_dm_TOP2-4_03.JPG.dat	TOP2-4	YER147C	0.85541	-0.23307
19	22	1717	20160212_dm_TOP2-4_03.JPG.dat	TOP2-4	YER147C	1.2262	0.13617
19	23	1718	20160212_dm_TOP2-4_03.JPG.dat	TOP2-4	YIL106W	1.13098	-0.00263
19	24	1710	20160212_dm_TOP2-4_03.JPG.dat	TOP2-4	YIL106W	1.15325	0.01954
19	25	0	20160212_dm_TOP2-4_03.JPG.dat	TOP2-4	YOR326W	0	-0.98053
19	26	1272	20160212_dm_TOP2-4_03.JPG.dat	TOP2-4	YOR326W	1.0264	0.04157
19	27	1541	20160212_dm_TOP2-4_03.JPG.dat	TOP2-4	YDR064W	1.2255	0.08227
19	28	1438	20160212_dm_TOP2-4_03.JPG.dat	TOP2-4	YDR064W	1.1438	0.00092
19	29	0	20160212_dm_TOP2-4_03.JPG.dat	TOP2-4	BLANK	0	0
19	30	0	20160212_dm_TOP2-4_03.JPG.dat	TOP2-4	BLANK	0	0
19	31	0	20160212_dm_TOP2-4_03.JPG.dat	TOP2-4	YOR249C	0	-0.46423
19	32	0	20160212_dm_TOP2-4_03.JPG.dat	TOP2-4	YOR249C	0	-0.46423
19	33	1510	20160212_dm_TOP2-4_03.JPG.dat	TOP2-4	YBR055C	1.38489	0.20686
19	34	1447	20160212_dm_TOP2-4_03.JPG.dat	TOP2-4	YBR055C	1.37187	0.1939
19	35	1029	20160212_dm_TOP2-4_03.JPG.dat	TOP2-4	YOR048C	0.95398	0.03636
19	36	879	20160212_dm_TOP2-4_03.JPG.dat	TOP2-4	YOR048C	0.81732	-0.09972
19	37	768	20160212_dm_TOP2-4_03.JPG.dat	TOP2-4	YFL039C	0.73612	-0.08492
19	38	748	20160212_dm_TOP2-4_03.JPG.dat	TOP2-4	YFL039C	0.71289	-0.10806
19	39	0	20160212_dm_TOP2-4_03.JPG.dat	TOP2-4	YGR122W	0	0
19	40	0	20160212_dm_TOP2-4_03.JPG.dat	TOP2-4	YGR122W	0	0
19	41	0	20160212_dm_TOP2-4_03.JPG.dat	TOP2-4	YFL022C	0	0
19	42	0	20160212_dm_TOP2-4_03.JPG.dat	TOP2-4	YFL022C	0	0
19	43	1237	20160212_dm_TOP2-4_03.JPG.dat	TOP2-4	YJL074C	1.31032	0.0393
19	44	1153	20160212_dm_TOP2-4_03.JPG.dat	TOP2-4	YJL074C	#NUM!	#NUM!	status=JK
19	45	302	20160212_dm_TOP2-4_03.JPG.dat	TOP2-4	YNL064C	0.28209	-0.22484
19	46	0	20160212_dm_TOP2-4_03.JPG.dat	TOP2-4	YNL064C	0	-0.50574
19	47	1402	20160212_dm_TOP2-4_03.JPG.dat	TOP2-4	YMR271C	0.9468	-0.06429
19	48	1434	20160212_dm_TOP2-4_03.JPG.dat	TOP2-4	YMR271C	0.82852	-0.18207
20	1	1401	20160212_dm_TOP2-4_03.JPG.dat	TOP2-4	YMR271C	0.88937	-0.12149
20	2	1469	20160212_dm_TOP2-4_03.JPG.dat	TOP2-4	YMR271C	1.03906	0.02758
20	3	1165	20160212_dm_TOP2-4_03.JPG.dat	TOP2-4	YEL034W	0.91909	0.13929
20	4	1209	20160212_dm_TOP2-4_03.JPG.dat	TOP2-4	YEL034W	#NUM!	#NUM!	status=JK
20	5	669	20160212_dm_TOP2-4_03.JPG.dat	TOP2-4	YDL033C	0.59813	-0.38403
20	6	877	20160212_dm_TOP2-4_03.JPG.dat	TOP2-4	YDL033C	0.86912	-0.11418
20	7	555	20160212_dm_TOP2-4_03.JPG.dat	TOP2-4	YHR164C	0.62617	-0.02679
20	8	494	20160212_dm_TOP2-4_03.JPG.dat	TOP2-4	YHR164C	0.58221	-0.07056
20	9	1232	20160212_dm_TOP2-4_03.JPG.dat	TOP2-4	YGL142C	1.34217	0.31402
20	10	1140	20160212_dm_TOP2-4_03.JPG.dat	TOP2-4	YGL142C	1.10607	0.07892
20	11	1214	20160212_dm_TOP2-4_03.JPG.dat	TOP2-4	YLR218C	1.11132	-0.01447
20	12	1591	20160212_dm_TOP2-4_03.JPG.dat	TOP2-4	YLR218C	#NUM!	#NUM!	status=JK
20	13	1381	20160212_dm_TOP2-4_03.JPG.dat	TOP2-4	YMR198W	1.24452	0.19854
20	14	0	20160212_dm_TOP2-4_03.JPG.dat	TOP2-4	YMR198W	#NUM!	#NUM!	status=JK
20	15	0	20160212_dm_TOP2-4_03.JPG.dat	TOP2-4	YCL032W	0	0
20	16	0	20160212_dm_TOP2-4_03.JPG.dat	TOP2-4	YCL032W	0	0
20	17	1365	20160212_dm_TOP2-4_03.JPG.dat	TOP2-4	YNR053C	1.06257	0.10978
20	18	1365	20160212_dm_TOP2-4_03.JPG.dat	TOP2-4	YNR053C	1.03751	0.08481
20	19	1567	20160212_dm_TOP2-4_03.JPG.dat	TOP2-4	YJR064W	#NUM!	#NUM!	status=BG
20	20	1714	20160212_dm_TOP2-4_03.JPG.dat	TOP2-4	YJR064W	#NUM!	#NUM!	status=BG
20	21	1556	20160212_dm_TOP2-4_03.JPG.dat	TOP2-4	YER147C	1.22427	0.13425
20	22	1454	20160212_dm_TOP2-4_03.JPG.dat	TOP2-4	YER147C	1.09583	0.00635
20	23	1567	20160212_dm_TOP2-4_03.JPG.dat	TOP2-4	YIL106W	1.08933	-0.04411
20	24	1621	20160212_dm_TOP2-4_03.JPG.dat	TOP2-4	YIL106W	1.15254	0.01883
20	25	1359	20160212_dm_TOP2-4_03.JPG.dat	TOP2-4	YOR326W	1.07171	0.08669
20	26	163	20160212_dm_TOP2-4_03.JPG.dat	TOP2-4	YOR326W	0.13752	-0.84359
20	27	1535	20160212_dm_TOP2-4_03.JPG.dat	TOP2-4	YDR064W	1.2702	0.12678
20	28	1418	20160212_dm_TOP2-4_03.JPG.dat	TOP2-4	YDR064W	1.16667	0.02369
20	29	0	20160212_dm_TOP2-4_03.JPG.dat	TOP2-4	BLANK	0	0
20	30	0	20160212_dm_TOP2-4_03.JPG.dat	TOP2-4	BLANK	0	0
20	31	0	20160212_dm_TOP2-4_03.JPG.dat	TOP2-4	YOR249C	0	-0.46423
20	32	0	20160212_dm_TOP2-4_03.JPG.dat	TOP2-4	YOR249C	0	-0.46423
20	33	1568	20160212_dm_TOP2-4_03.JPG.dat	TOP2-4	YBR055C	1.45968	0.28134
20	34	1505	20160212_dm_TOP2-4_03.JPG.dat	TOP2-4	YBR055C	1.44911	0.27082
20	35	765	20160212_dm_TOP2-4_03.JPG.dat	TOP2-4	YOR048C	0.72156	-0.19509
20	36	0	20160212_dm_TOP2-4_03.JPG.dat	TOP2-4	YOR048C	#NUM!	#NUM!	status=JK
20	37	610	20160212_dm_TOP2-4_03.JPG.dat	TOP2-4	YFL039C	0.59646	-0.22399
20	38	521	20160212_dm_TOP2-4_03.JPG.dat	TOP2-4	YFL039C	0.50801	-0.31208
20	39	0	20160212_dm_TOP2-4_03.JPG.dat	TOP2-4	YGR122W	0	0
20	40	0	20160212_dm_TOP2-4_03.JPG.dat	TOP2-4	YGR122W	0	0
20	41	0	20160212_dm_TOP2-4_03.JPG.dat	TOP2-4	YFL022C	0	0
20	42	0	20160212_dm_TOP2-4_03.JPG.dat	TOP2-4	YFL022C	0	0
20	43	1221	20160212_dm_TOP2-4_03.JPG.dat	TOP2-4	YJL074C	1.32672	0.05564
20	44	1222	20160212_dm_TOP2-4_03.JPG.dat	TOP2-4	YJL074C	1.28037	0.00948
20	45	629	20160212_dm_TOP2-4_03.JPG.dat	TOP2-4	YNL064C	0.60255	0.09429
20	46	448	20160212_dm_TOP2-4_03.JPG.dat	TOP2-4	YNL064C	0.36432	-0.14295
20	47	1407	20160212_dm_TOP2-4_03.JPG.dat	TOP2-4	YMR271C	0.97504	-0.03617
20	48	1436	20160212_dm_TOP2-4_03.JPG.dat	TOP2-4	YMR271C	0.85251	-0.15819
21	1	1386	20160212_dm_TOP2-4_03.JPG.dat	TOP2-4	YMR271C	0.88858	-0.12227
21	2	1504	20160212_dm_TOP2-4_03.JPG.dat	TOP2-4	YMR271C	1.07763	0.06599
21	3	1402	20160212_dm_TOP2-4_03.JPG.dat	TOP2-4	YLR116W	1.12349	-0.00756
21	4	1521	20160212_dm_TOP2-4_03.JPG.dat	TOP2-4	YLR116W	#NUM!	#NUM!	status=JK
21	5	1006	20160212_dm_TOP2-4_03.JPG.dat	TOP2-4	YIR008C	0.91793	0.03112
21	6	637	20160212_dm_TOP2-4_03.JPG.dat	TOP2-4	YIR008C	0.6466	-0.23907
21	7	1679	20160212_dm_TOP2-4_03.JPG.dat	TOP2-4	YHR019C	#NUM!	#NUM!	status=BG
21	8	1759	20160212_dm_TOP2-4_03.JPG.dat	TOP2-4	YHR019C	#NUM!	#NUM!	status=BG
21	9	0	20160212_dm_TOP2-4_03.JPG.dat	TOP2-4	YFL034C-B	0	-0.81432
21	10	983	20160212_dm_TOP2-4_03.JPG.dat	TOP2-4	YFL034C-B	0.96778	0.1494
21	11	912	20160212_dm_TOP2-4_03.JPG.dat	TOP2-4	YEL034W	0.8433	0.06382
21	12	576	20160212_dm_TOP2-4_03.JPG.dat	TOP2-4	YEL034W	0.52463	-0.25351
21	13	836	20160212_dm_TOP2-4_03.JPG.dat	TOP2-4	YPR168W	0.7579	-0.0064
21	14	782	20160212_dm_TOP2-4_03.JPG.dat	TOP2-4	YPR168W	0.68702	-0.07698
21	15	1529	20160212_dm_TOP2-4_03.JPG.dat	TOP2-4	YNL038W	1.29337	0.21866
21	16	1366	20160212_dm_TOP2-4_03.JPG.dat	TOP2-4	YNL038W	1.11135	0.0374
21	17	1469	20160212_dm_TOP2-4_03.JPG.dat	TOP2-4	YDR118W	1.15128	0.13577
21	18	1593	20160212_dm_TOP2-4_03.JPG.dat	TOP2-4	YDR118W	1.22477	0.20895
21	19	596	20160212_dm_TOP2-4_03.JPG.dat	TOP2-4	YOR089C	0.45792	-0.30927
21	20	0	20160212_dm_TOP2-4_03.JPG.dat	TOP2-4	YOR089C	0	-0.76527
21	21	1383	20160212_dm_TOP2-4_03.JPG.dat	TOP2-4	YDR496C	#NUM!	#NUM!	status=JK
21	22	1245	20160212_dm_TOP2-4_03.JPG.dat	TOP2-4	YDR496C	0.96288	0.01784
21	23	1452	20160212_dm_TOP2-4_03.JPG.dat	TOP2-4	YGL093W	1.03646	-0.10124
21	24	1337	20160212_dm_TOP2-4_03.JPG.dat	TOP2-4	YGL093W	0.97454	-0.1629
21	25	1208	20160212_dm_TOP2-4_03.JPG.dat	TOP2-4	YNL102W	0.97309	0.02657
21	26	465	20160212_dm_TOP2-4_03.JPG.dat	TOP2-4	YNL102W	#NUM!	#NUM!	status=JK
[truncated: 550 more rows]

## Sheet: 20160212_dm_TOP2-4_01.JPG.dat
Row	Column	Raw colony size	Plate id / file name	Query	Array	Normalized colony size	Score	Additional information
[truncated: 1,536 more rows]

[truncated: 5 more sheets: 20160212_ctrl_TOP2-4_02.JPG.dat, 20160212_ctrl_TOP2-4_03.JPG.dat, 20160212_ctrl_TOP2-4_04.JPG.dat, 20160212_ctrl_TOP2-4_01.JPG.dat, Summary]
