# Supplementary material for: Genome-Scale Genetic Interactions and Cell Imaging Confirm Cytokinesis as Deleterious to Transient Topoisomerase II Deficiency in Saccharomyces cerevisiae
Source: G3 (Bethesda). 2017 Aug 23;7(10):3379–91. doi: 10.1534/g3.117.300104 (PMC5633387; doi:10.1534/g3.117.300104)
Supplement: Supplementary file 2 [file 3379FileS2.zip › SGAtool_ top2-4 TSv6 RT.xlsx]

## Sheet: README
####################################################################################
# SGATools v1.0
# Tools for image processing, normalizing and scoring Synthetic Genetic Array screens.
#
# This software is in the public domain, furnished "as is", without technical
# support, and with no warranty, express or implied, as to its usefulness for
# any purpose.
####################################################################################
Your normalized and scored data folder will contain:
a) For each input image, one dat file
b) One combined data file: this file combines all files from a) and averages values (colony sizes, scores, etc..) of replicate arrays
c) Scores only data file: this file contains only data rows with scores and has a much simpler format compared to that described below. There are 6 tab-delimited columns: query, array, score, standard deviation, p-value
Each file in your directory will has a 9 columns tab-delimited format:
1. Row: the row of the colony
______________________________________________________________________
2. Column: the column of the colony
______________________________________________________________________
3. Raw colony size: the size of the colony as quantified by the image analysis software
______________________________________________________________________
4. Plate id: unique id for this plate, set as file name
______________________________________________________________________
5. Query gene name/ORF: Name of the query ORF if image/dat files follow conventional file naming (see file naming in help). If they do not, a value of '1' is placed as the query ORF
______________________________________________________________________
6. Array gene name/ORF: Name of the array ORF if plate layout file supplied. If not, a unique value is assigned to each group of replicate arrays
______________________________________________________________________
7. Normalized colony size: the raw colony size after normalization. The size is relative to plate median colony size, and a proxy for fitness. Normalized value of 1 is as fit as the average strain, 1.3 means it is 30% fitter than the average strain, and 0.4 that it's 40% as fit as the average strain.
______________________________________________________________________
8. Score: the colony fitness score computed using the normalized colony size (7) and the corresponding normalized colony size in the control screen
______________________________________________________________________
9. Additional information as key-value pairs
* SD: Standard deviation of scores (in the combined file)
* LK: Linkage effect- the array exists too close to the query on the chromosome
* JK: Jackknife filter- This colony induces too much variance in the sizes of other colonies in the replicate group
* BG: Big replicates- At least three colonies of this replicate are too large. The whole replicate is excluded
* CP: Cap- Normalized colony size was too large (> 1000) and was capped at 1000
For more help, see SGAtools help page at http://sgatools.ccbr.utoronto.ca/help

## Sheet: Combined data
Query ORF	Query Name	Array ORF	Array Name	Array annotation	Normalized colony size (EXPERIMENT)	Normalized colony std. dev. (EXPERIMENT)	Normalized colony size (CONTROL)	Normalized colony std. dev. (CONTROL)	Score	Score stdev	p-Value	Additional information
TOP2-4	TOP2-4	YDR310C	SUM1	SUM1	1.09317	0.007	1.04757	0.027	0.04174	0.007	1e-05	status=JK
TOP2-4	TOP2-4	YDR392W	SPT3	SPT3	0.53016	0.391	0.64367	0.567	-0.14271	0.389	0.07295
TOP2-4	TOP2-4	YDR496C	PUF6	PUF6	0.96263	0.076	0.91432	0.015	0.05327	0.075	0.00013
TOP2-4	TOP2-4	YER161C	SPT2	SPT2	1.02435	0.014	1.00821	0.041	0.00798	0.014	6e-05	status=JK
TOP2-4	TOP2-4	YFL031W	HAC1	HAC1	1.10016	0.082	1.08696	0.071	0.02322	0.082	0.00012
TOP2-4	TOP2-4	YGR034W	RPL26B	RPL26B	0.96678	0.062	0.95255	0.048	0.00977	0.062	7e-05
TOP2-4	TOP2-4	YHR030C	SLT2	SLT2	0.62367	0.12	0.54006	0.175	0.00027	0.12	1e-05	status=JK
TOP2-4	TOP2-4	YHR066W	SSF1	SSF1	0.94606	0.078	0.97224	0.053	-0.02536	0.077	0.00015
TOP2-4	TOP2-4	YBR057C	MUM2	MUM2	1.15155	0.008	1.09909	0.014	0.05599	0.008	1e-05	status=JK
TOP2-4	TOP2-4	YHR200W	RPN10	RPN10	1.11697	0.007	0.77273	0.059	0.34882	0.007	1e-05	status=JK
TOP2-4	TOP2-4	YIL008W	URM1	URM1	0	0	0.84619	0.029	-0.82836	0	#NUM!
TOP2-4	TOP2-4	YIL040W	APQ12	APQ12	0.45353	0.336	0.41808	0.284	0.01344	0.334	0.07367
TOP2-4	TOP2-4	YIR005W	IST3	IST3	1.14124	0.046	1.03644	0.032	0.09828	0.046	0.00054	status=JK
TOP2-4	TOP2-4	YJL047C	RTT101	RTT101	1.06347	0.037	1.01025	0.056	0.05177	0.037	0.0004	status=JK
TOP2-4	TOP2-4	YJR139C	HOM6	HOM6	0.98828	0.053	0.95904	0.043	0.03137	0.053	4e-05
TOP2-4	TOP2-4	YKL113C	RAD27	RAD27	0.93191	0.039	0.91953	0.004	0.00987	0.039	2e-05
TOP2-4	TOP2-4	YKL197C	PEX1	PEX1	1.04522	0.031	1.03738	0.001	0.0084	0.031	1e-05
TOP2-4	TOP2-4	YBR131W	CCZ1	CCZ1	1.01817	0.058	1.04767	0.012	-0.02894	0.057	5e-05
TOP2-4	TOP2-4	YBR164C	ARL1	ARL1	1.14629	0.002	1.13741	0.018	0.00903	0.002	0	status=JK
TOP2-4	TOP2-4	YLR087C	CSF1	CSF1	1.04229	0.046	0.97933	0.034	0.0577	0.046	0.00066	status=JK
TOP2-4	TOP2-4	YLR119W	SRN2	SRN2	0.88573	0.229	1.09847	0.001	-0.21233	0.228	0.00448
TOP2-4	TOP2-4	YLR191W	PEX13	PEX13	1.12209	0.019	1.12793	0.062	0.01344	0.019	0.0001	status=JK
TOP2-4	TOP2-4	YLR218C	COA4	COA4	1.07138	0.063	1.08986	0.013	-0.02099	0.063	6e-05
TOP2-4	TOP2-4	YBR175W	SWD3	SWD3	0.78728	0.011	0.73496	0.009	0.05456	0.011	7e-05	status=JK
TOP2-4	TOP2-4	YLR319C	BUD6	BUD6	1.12173	0.068	1.10427	0.046	0.01087	0.068	6e-05
TOP2-4	TOP2-4	YML081C-A	ATP18	ATP18	1.13829	0.043	1.01095	0.07	0.12188	0.043	2e-05
TOP2-4	TOP2-4	YML128C	MSC1	MSC1	0.78271	0.012	0.83303	0.056	-0.04095	0.012	8e-05	status=JK
TOP2-4	TOP2-4	YBR221C	PDB1	PDB1	0.94899	0.072	0.9758	0.051	-0.04107	0.072	0.00012
TOP2-4	TOP2-4	YMR198W	CIK1	CIK1	1.06492	0.096	0.54797	0.633	0.53314	0.095	0.00269	status=JK
TOP2-4	TOP2-4	YMR224C	MRE11	MRE11	0.7459	0.043	0.82545	0.015	-0.08233	0.043	5e-05
TOP2-4	TOP2-4	YMR271C	URA10	URA10	1.01883	0.134	1.01875	0.106	0.00357	0.133	0	status=BG;status=JK
TOP2-4	TOP2-4	YMR263W	SAP30	SAP30	1.16446	0.049	1.1142	0.019	0.04588	0.048	2e-05
TOP2-4	TOP2-4	YNL064C	YDJ1	YDJ1	0.17755	0.208	0.51624	0.601	-0.29215	0.207	0.18618
TOP2-4	TOP2-4	YNL091W	NST1	NST1	0.41312	0.065	1.07371	0.074	-0.66899	0.065	0.00105
TOP2-4	TOP2-4	YOR030W	DFG16	DFG16	0.88546	0.02	0.7171	0.082	0.12017	0.02	0.00018	status=JK
TOP2-4	TOP2-4	YOR089C	VPS21	VPS21	0.93109	0.074	0.95497	0.02	-0.02373	0.074	0.00212	status=JK
TOP2-4	TOP2-4	YOR275C	RIM20	RIM20	0.91138	0.087	0.87859	0.072	0.01035	0.086	0.00024
TOP2-4	TOP2-4	YPL101W	ELP4	ELP4	0.87512	0.122	0.83143	0.051	0.03714	0.121	0.00073
TOP2-4	TOP2-4	YCL032W	STE50	STE50	0	0	0.14435	0.168	-0.13135	0	#NUM!
TOP2-4	TOP2-4	YPR018W	RLF2	RLF2	0.99446	0.02	1.02798	0.095	-0.0311	0.02	0.00014	status=JK
TOP2-4	TOP2-4	YPR060C	ARO7	ARO7	0.76589	0.021	0.90842	0.089	-0.12748	0.021	0.00026	status=JK
TOP2-4	TOP2-4	YPR191W	QCR2	QCR2	1.12178	0.057	1.06807	0.067	0.0639	0.057	4e-05
TOP2-4	TOP2-4	YGR122W	YGR122W	YGR122W	0	0	0.36659	0.427	-0.33248	0	#NUM!
TOP2-4	TOP2-4	YCL061C	MRC1	MRC1	0.99166	0.018	1.00608	0.023	-0.0128	0.018	0
TOP2-4	TOP2-4	YBR118W	TEF2	TEF2	1.16171	0.078	1.19856	0.009	-0.0348	0.077	8e-05
TOP2-4	TOP2-4	YDL033C	SLM3	SLM3	0.9385	0.103	0.53708	0.62	0.40641	0.102	0.00399	status=JK
TOP2-4	TOP2-4	YDL192W	ARF1	ARF1	0.91492	0.018	0.798	0.024	0.10856	0.018	0.00013	status=JK
TOP2-4	TOP2-4	YDR004W	RAD57	RAD57	0.84157	0.011	0.8664	0.035	-0.02184	0.011	5e-05	status=JK
TOP2-4	TOP2-4	YDR126W	SWF1	SWF1	1.11751	0.187	1.14348	0.023	-0.01695	0.187	0.00127
TOP2-4	TOP2-4	BLANK	BLANK	BLANK	0	0	0	0	0	0	#NUM!
TOP2-4	TOP2-4	YDR293C	SSD1	SSD1	1.12376	0.044	1.28605	0.087	-0.18816	0.044	2e-05
TOP2-4	TOP2-4	YDR512C	EMI1	EMI1	0.94146	0.03	0.76866	0.136	0.17675	0.03	1e-05
TOP2-4	TOP2-4	YER083C	GET2	GET2	0.90775	0.274	0.32985	0.423	0.68725	0.273	0.007
TOP2-4	TOP2-4	YAL013W	DEP1	DEP1	1.16436	0.053	1.24377	0.099	-0.05718	0.053	3e-05
TOP2-4	TOP2-4	YGL045W	RIM8	RIM8	0.31494	0.364	0	0	0.31338	0.362	0.18181
TOP2-4	TOP2-4	YGL043W	DST1	DST1	1.02243	0.084	1.01093	0.113	0.01046	0.084	0.00015
TOP2-4	TOP2-4	YGL151W	NUT1	NUT1	0.69253	0.062	0.8335	0.021	-0.13153	0.062	0.0002
TOP2-4	TOP2-4	YGL219C	MDM34	MDM34	1.04456	0.026	0.99199	0.013	0.05156	0.026	0
TOP2-4	TOP2-4	YGR081C	SLX9	SLX9	0.98082	0.281	0.91288	0.203	0.05039	0.279	0.00602
TOP2-4	TOP2-4	YGR135W	PRE9	PRE9	0.95658	0.237	1.09128	0.205	-0.23179	0.236	0.00396
TOP2-4	TOP2-4	YBR026C	ETR1	ETR1	0.9991	0.123	0.85889	0.145	0.09666	0.122	0.00051
TOP2-4	TOP2-4	YGR270W	YTA7	YTA7	0.84932	0.008	0.93387	0.09	-0.10278	0.008	3e-05	status=JK
TOP2-4	TOP2-4	YHR191C	CTF8	CTF8	0.97268	0.02	1.02115	0.082	-0.06537	0.02	0.00014	status=JK
TOP2-4	TOP2-4	YJL046W	AIM22	AIM22	1.07161	0.034	1.09052	0.028	-0.02015	0.034	1e-05
TOP2-4	TOP2-4	YJL115W	ASF1	ASF1	0.4299	0.091	0.65012	0.29	-0.19145	0.091	0.00255
TOP2-4	TOP2-4	YJL168C	SET2	SET2	0.90429	0.024	1.03416	0.069	-0.13777	0.024	0.00023	status=JK
TOP2-4	TOP2-4	YKL032C	IXR1	IXR1	0.83892	0.047	0.87384	0.08	-0.03821	0.047	5e-05
TOP2-4	TOP2-4	YKL213C	DOA1	DOA1	1.05921	0.174	1.13769	0.071	-0.06532	0.173	0.0012
TOP2-4	TOP2-4	YLL002W	RTT109	RTT109	0.80027	0.076	0.88895	0.106	-0.09189	0.075	0.00023
TOP2-4	TOP2-4	YLL038C	ENT4	ENT4	1.084	0.045	1.09334	0.081	-0.01713	0.045	2e-05
TOP2-4	TOP2-4	YLR056W	ERG3	ERG3	1.09938	0.02	0.96457	0.098	0.07701	0.02	0.00011	status=JK
TOP2-4	TOP2-4	YLR110C	CCW12	CCW12	1.03676	0.03	1.00425	0.09	0.02987	0.03	0.00028	status=JK
TOP2-4	TOP2-4	YLR193C	UPS1	UPS1	0.84272	0.003	0.95056	0.022	-0.11088	0.003	0	status=JK
TOP2-4	TOP2-4	YLR342W	FKS1	FKS1	0.92692	0.026	0.93836	0.042	-0.01021	0.026	1e-05
TOP2-4	TOP2-4	YLR367W	RPS22B	RPS22B	1.17732	0.03	1.10147	0.076	0.08649	0.03	0
TOP2-4	TOP2-4	YLR452C	SST2	SST2	0.96228	0.027	1.00027	0.015	-0.04846	0.027	1e-05
TOP2-4	TOP2-4	YML028W	TSA1	TSA1	1.22829	0.098	1.20884	0.031	0.00759	0.097	0.00014
TOP2-4	TOP2-4	YML041C	VPS71	VPS71	0.90497	0.037	0.95266	0.216	-0.00399	0.037	2e-05
TOP2-4	TOP2-4	YML102W	CAC2	CAC2	1.05148	0.029	0.9904	0.056	0.0511	0.029	1e-05
TOP2-4	TOP2-4	YML103C	NUP188	NUP188	1.1711	0.04	1.17996	0.215	-0.02657	0.039	1e-05
TOP2-4	TOP2-4	YMR190C	SGS1	SGS1	0.91604	0.012	1.07201	0.124	-0.16577	0.012	5e-05	status=JK
TOP2-4	TOP2-4	YMR271C	URA10	URA10	1.02751	0.108	1.03235	0.158	-0.00749	0.107	0	status=BG;status=JK
TOP2-4	TOP2-4	YMR307W	GAS1	GAS1	1.11405	0.035	1.11637	0.038	-0.01225	0.035	1e-05
TOP2-4	TOP2-4	YMR304W	UBP15	UBP15	1.14183	0.047	1.18518	0.119	-0.04625	0.047	2e-05
TOP2-4	TOP2-4	YNL041C	COG6	COG6	1.02568	0.011	1.11295	0.045	-0.09161	0.011	4e-05	status=JK
TOP2-4	TOP2-4	YOL001W	PHO80	PHO80	1.19494	0.139	1.35526	0.044	-0.14555	0.139	0.00043
TOP2-4	TOP2-4	YOL018C	TLG2	TLG2	0.73501	0.112	0.80838	0.041	-0.09818	0.112	0.00096
TOP2-4	TOP2-4	YOR014W	RTS1	RTS1	0.87484	0.342	0.84857	0.082	0.0345	0.341	0.01451
TOP2-4	TOP2-4	YOR085W	OST3	OST3	1.25315	0.047	0.59602	0.689	0.66463	0.047	1e-05
TOP2-4	TOP2-4	YOR196C	LIP5	LIP5	0.8877	0.26	0.84166	0.09	0.03148	0.259	0.00643
TOP2-4	TOP2-4	YOR184W	SER1	SER1	0.9442	0.003	0.51615	0.096	0.47927	0.003	0	status=JK
TOP2-4	TOP2-4	YCL010C	SGF29	SGF29	0.94537	0.052	0.82537	0.097	0.12482	0.052	5e-05
TOP2-4	TOP2-4	YPL055C	LGE1	LGE1	0.77526	0.181	1.04424	0.094	-0.28878	0.18	0.00332
TOP2-4	TOP2-4	YPL047W	SGF11	SGF11	1.05807	0.003	0.97573	0.028	0.08116	0.003	0	status=JK
TOP2-4	TOP2-4	YPL174C	NIP100	NIP100	0.9731	0.021	0.83501	0.235	0.15636	0.021	0.00015	status=JK
TOP2-4	TOP2-4	YPR023C	EAF3	EAF3	0.94882	0.153	1.13447	0.095	-0.18492	0.152	0.00112
TOP2-4	TOP2-4	YPR070W	MED1	MED1	0.65335	0.016	0.73325	0.057	-0.09146	0.015	0
TOP2-4	TOP2-4	YPR179C	HDA3	HDA3	0.83245	0.033	0.8616	0.014	-0.03098	0.033	2e-05
TOP2-4	TOP2-4	YCL061C	MRC1	MRC1	1.04257	0.094	1.0946	0.082	-0.0592	0.094	0	status=JK
TOP2-4	TOP2-4	YDR150W	NUM1	NUM1	1.07106	0.097	0.98046	0.149	0.01988	0.096	0.0002
TOP2-4	TOP2-4	YDR162C	NBP2	NBP2	0.96474	0.032	0.80717	0.157	0.12074	0.031	0.00036	status=JK
TOP2-4	TOP2-4	BLANK	BLANK	BLANK	0	0	0	0	0	0	#NUM!
TOP2-4	TOP2-4	YDR276C	PMP3	PMP3	0	0	0.52686	0.608	-0.52026	0	#NUM!	status=JK
TOP2-4	TOP2-4	YDR315C	IPK1	IPK1	1.17107	0.077	1.15753	0.04	0.0052	0.077	8e-05
TOP2-4	TOP2-4	YDR334W	SWR1	SWR1	1.09412	0.047	1.08951	0.07	-0.00235	0.047	2e-05
TOP2-4	TOP2-4	YDR378C	LSM6	LSM6	1.0407	0.033	1.15339	0.017	-0.11564	0.033	1e-05
TOP2-4	TOP2-4	YDR463W	STP1	STP1	1.08507	0.032	1.02926	0.035	0.05706	0.032	1e-05
TOP2-4	TOP2-4	YER083C	GET2	GET2	0.61373	0.472	0.94235	0.035	-0.32635	0.469	0.08024
TOP2-4	TOP2-4	YER155C	BEM2	BEM2	0.34181	0.371	0.47041	0.035	-0.14146	0.369	0.16259
TOP2-4	TOP2-4	YFR032C-A	RPL29	RPL29	0.94328	0.118	0.73872	0.075	0.20342	0.118	0.00054
TOP2-4	TOP2-4	YGL163C	RAD54	RAD54	1.09351	0.031	1.04978	0.042	0.04493	0.031	1e-05
TOP2-4	TOP2-4	YGL213C	SKI8	SKI8	1.256	0.117	1.15651	0.177	0.07263	0.117	0.00022
TOP2-4	TOP2-4	YGL255W	ZRT1	ZRT1	1.21651	0.142	1.12871	0.151	0.03252	0.142	0.00044
TOP2-4	TOP2-4	YGR101W	PCP1	PCP1	0.38166	0.275	0.44406	0.061	-0.06424	0.274	0.06946
TOP2-4	TOP2-4	YGR125W	YGR125W	YGR125W	1.1482	0.062	1.09908	0.008	0.04583	0.062	4e-05
TOP2-4	TOP2-4	YHR067W	HTD2	HTD2	1.08532	0.037	1.03239	0.042	0.05552	0.036	1e-05
TOP2-4	TOP2-4	YHR189W	PTH1	PTH1	1.20646	0.028	1.17681	0.021	0.02531	0.028	0
TOP2-4	TOP2-4	YAL002W	VPS8	VPS8	1.08337	0.019	1.08448	0.006	-0.00366	0.019	0.00011	status=JK
TOP2-4	TOP2-4	YJL136C	RPS21B	RPS21B	0.9876	0.057	0.94285	0.046	0.03685	0.057	5e-05
TOP2-4	TOP2-4	YJL148W	RPA34	RPA34	1.17159	0.016	1.01195	0.018	0.16531	0.015	0
TOP2-4	TOP2-4	YKL048C	ELM1	ELM1	0.78498	0.553	1.14098	0.025	-0.34202	0.55	0.0656
TOP2-4	TOP2-4	YKL176C	LST4	LST4	0.88011	0.031	0.86035	0.07	0.02958	0.03	0.0004	status=JK
TOP2-4	TOP2-4	YKR020W	VPS51	VPS51	1.17987	0.037	1.1277	0.07	0.04712	0.036	0.00032	status=JK
TOP2-4	TOP2-4	YBR126C	TPS1	TPS1	0.82291	0.112	0.92065	0.091	-0.11774	0.111	0.00068
TOP2-4	TOP2-4	YKR084C	HBS1	HBS1	1.15571	0.049	1.14173	0.027	0.0058	0.049	2e-05
TOP2-4	TOP2-4	YKR082W	NUP133	NUP133	1.01592	0.066	1.1	0.012	-0.08514	0.066	0.0014	status=JK
TOP2-4	TOP2-4	YLR032W	RAD5	RAD5	0.96719	0.106	1.05811	0.022	-0.08883	0.105	0.00035
TOP2-4	TOP2-4	YLR089C	ALT1	ALT1	0.84673	0.132	0.88632	0.016	-0.04309	0.131	0.00102
TOP2-4	TOP2-4	YLR200W	YKE2	YKE2	1.06696	0.024	0.93566	0.027	0.12169	0.023	0.00016	status=JK
TOP2-4	TOP2-4	YBR195C	MSI1	MSI1	1.10312	0.034	1.06923	0.038	0.02659	0.034	1e-05
TOP2-4	TOP2-4	YLR384C	IKI3	IKI3	0.91886	0.204	0.91644	0.077	-0.00592	0.203	0.00287
TOP2-4	TOP2-4	YLR393W	ATP10	ATP10	0.97579	0.047	0.77898	0.043	0.1999	0.046	3e-05
TOP2-4	TOP2-4	YLR410W	VIP1	VIP1	0.9418	0.016	1.02323	0.142	-0.06341	0.016	0.0001	status=JK
TOP2-4	TOP2-4	YML032C	RAD52	RAD52	0.92296	0.028	0.9339	0.017	-0.00867	0.028	1e-05
TOP2-4	TOP2-4	YBR200W	BEM1	BEM1	0	0	0	0	0	0	#NUM!
TOP2-4	TOP2-4	YMR100W	MUB1	MUB1	1.07656	0.152	1.10692	0.029	-0.02623	0.151	0.00076
TOP2-4	TOP2-4	YMR205C	PFK2	PFK2	0.92191	0.033	1.01677	0.015	-0.09151	0.033	1e-05
TOP2-4	TOP2-4	YMR271C	URA10	URA10	1.02277	0.108	1.01878	0.109	0.01288	0.108	0	status=BG;status=JK
TOP2-4	TOP2-4	YMR272C	SCS7	SCS7	1.25359	0.222	1.22879	0.035	0.0268	0.221	0.00149
TOP2-4	TOP2-4	YNL071W	LAT1	LAT1	0.85559	0.061	1.22877	0.057	-0.3803	0.061	0.0001
TOP2-4	TOP2-4	YNL136W	EAF7	EAF7	0.39936	0.486	0	0	0.39738	0.484	0.19903
TOP2-4	TOP2-4	YNL153C	GIM3	GIM3	0.94552	0.213	0.90071	0.224	-0.08359	0.212	0	status=JK
TOP2-4	TOP2-4	YNL001W	DOM34	DOM34	1.09706	0.051	0.89023	0.112	0.19081	0.05	0.00071	status=JK
TOP2-4	TOP2-4	YNR010W	CSE2	CSE2	0.03894	0.045	0.38148	0.274	-0.34867	0.045	0.18367
TOP2-4	TOP2-4	YOL081W	IRA2	IRA2	0.71985	0.122	1.13242	0.031	-0.40138	0.122	0.00132
TOP2-4	TOP2-4	YOR070C	GYP1	GYP1	1.12564	0.06	1.06982	0.009	0.04965	0.06	4e-05
TOP2-4	TOP2-4	YCL016C	DCC1	DCC1	1.09538	0.069	1.14791	0.048	-0.05584	0.069	7e-05
TOP2-4	TOP2-4	YPL101W	ELP4	ELP4	1.05703	0.037	0.92066	0.012	0.12876	0.037	1e-05
TOP2-4	TOP2-4	YPL120W	VPS30	VPS30	0	0	1.2056	0.108	-1.17018	0	#NUM!
TOP2-4	TOP2-4	YPR135W	CTF4	CTF4	0.77422	0.031	0.87067	0.083	-0.08504	0.031	2e-05
TOP2-4	TOP2-4	YNL147W	LSM7	LSM7	1.03916	0.049	1.06995	0.043	-0.04549	0.049	3e-05
TOP2-4	TOP2-4	YCR077C	PAT1	PAT1	0.82882	0.232	1.15507	0.061	-0.3234	0.231	0.00567
TOP2-4	TOP2-4	YDL020C	RPN4	RPN4	1.09258	0.063	1.05337	0.047	0.02626	0.062	5e-05
TOP2-4	TOP2-4	YDL002C	NHP10	NHP10	0.93325	0.003	0.87926	0.013	0.04995	0.003	0
TOP2-4	TOP2-4	YDL077C	VAM6	VAM6	0.47131	0.547	0.9393	0.021	-0.46794	0.544	0.18332
TOP2-4	TOP2-4	YDL065C	PEX19	PEX19	1.05782	0.137	1.08411	0.028	-0.03252	0.137	0.00557	status=JK
TOP2-4	TOP2-4	YDL190C	UFD2	UFD2	1.06532	0.026	1.00203	0.065	0.04367	0.026	0
TOP2-4	TOP2-4	YDR049W	VMS1	VMS1	1.0202	0.121	1.03366	0.063	-0.01936	0.12	0.00045
TOP2-4	TOP2-4	YBL007C	SLA1	SLA1	1.10404	0.045	1.10208	0.024	0.0025	0.045	2e-05
TOP2-4	TOP2-4	BLANK	BLANK	BLANK	0	0	0	0	0	0	#NUM!
TOP2-4	TOP2-4	YDR245W	MNN10	MNN10	0.33856	0.167	0.34343	0.056	0.00908	0.166	0.02699
TOP2-4	TOP2-4	YER092W	IES5	IES5	0.7956	0.056	0.75941	0.042	0.03211	0.056	0.0001
TOP2-4	TOP2-4	YER083C	GET2	GET2	1.07122	0.103	0.85448	0.031	0.21819	0.103	0.00309	status=JK
TOP2-4	TOP2-4	YER116C	SLX8	SLX8	0.58395	0.157	0.79572	0.09	-0.22982	0.156	0.00503
TOP2-4	TOP2-4	YGL066W	SGF73	SGF73	1.09748	0.167	0.95374	0.158	0.13267	0.167	0.00096
TOP2-4	TOP2-4	YGL115W	SNF4	SNF4	1.37343	0.035	1.29365	0.01	0.07951	0.035	0
TOP2-4	TOP2-4	YAL011W	SWC3	SWC3	1.06739	0.049	1.20426	0.006	-0.13441	0.048	3e-05
TOP2-4	TOP2-4	YGL174W	BUD13	BUD13	1.15762	0.034	0.93353	0.167	0.19659	0.034	1e-05
TOP2-4	TOP2-4	YGR092W	DBF2	DBF2	0.80097	0.169	0.6523	0.047	0.50313	0.168	0.00248
TOP2-4	TOP2-4	YGR229C	SMI1	SMI1	0.84463	0.066	0.96299	0.032	-0.1034	0.066	0.00013
TOP2-4	TOP2-4	YHR012W	VPS29	VPS29	0.99841	0.037	1.02996	0.013	-0.03263	0.037	1e-05
TOP2-4	TOP2-4	YHR034C	PIH1	PIH1	1.07727	0.044	1.01441	0.119	0.03081	0.044	2e-05
TOP2-4	TOP2-4	YHR030C	SLT2	SLT2	0.22445	0.159	0.21017	0.082	0.01916	0.158	0.06624
TOP2-4	TOP2-4	YHR111W	UBA4	UBA4	0.93701	0.103	0.55018	0.637	0.41287	0.102	0.00036
TOP2-4	TOP2-4	YHR129C	ARP1	ARP1	1.19261	0.032	1.068	0.152	0.12759	0.032	1e-05
TOP2-4	TOP2-4	YHR178W	STB5	STB5	0.83558	0.048	0.92418	0.028	-0.08414	0.048	0.0011	status=JK
TOP2-4	TOP2-4	YIL084C	SDS3	SDS3	1.27285	0.042	1.30806	0.057	-0.03756	0.042	0.00037	status=JK
TOP2-4	TOP2-4	YBR082C	UBC4	UBC4	1.22744	0.05	1.24721	0.016	-0.0176	0.05	2e-05
TOP2-4	TOP2-4	YJR043C	POL32	POL32	0.96523	0.062	1.00005	0.026	-0.01953	0.061	7e-05
TOP2-4	TOP2-4	YJR054W	KCH1	KCH1	0.40589	0.349	0.57642	0.228	-0.15548	0.347	0.10247
TOP2-4	TOP2-4	YJR074W	MOG1	MOG1	1.17541	0.064	1.09552	0.11	0.05586	0.064	4e-05
TOP2-4	TOP2-4	YJR073C	OPI3	OPI3	0.52131	0.068	0.73649	0.008	-0.21247	0.067	0.00059
TOP2-4	TOP2-4	YKL069W	YKL069W	YKL069W	0.91478	0.128	0.27359	0.317	0.6538	0.127	0.00645	status=JK
TOP2-4	TOP2-4	YKL074C	MUD2	MUD2	1.23564	0.136	1.1443	0.056	0.08338	0.135	0.00036
TOP2-4	TOP2-4	YKL208W	CBT1	CBT1	1.13127	0.015	1.07237	0.02	0.06436	0.015	0
TOP2-4	TOP2-4	YKR092C	SRP40	SRP40	1.07999	0.072	1.03923	0.018	0.04459	0.071	8e-05
TOP2-4	TOP2-4	YKR099W	BAS1	BAS1	1.26029	0.03	1.20684	0.026	0.05282	0.03	0
TOP2-4	TOP2-4	YLR418C	CDC73	CDC73	0.33261	0.387	0.96841	0.076	-0.64476	0.385	0.1843
TOP2-4	TOP2-4	YLR436C	ECM30	ECM30	1.15301	0.055	1.08443	0.012	0.07352	0.055	3e-05
TOP2-4	TOP2-4	YML001W	YPT7	YPT7	1.06606	0.149	1.14773	0.042	-0.08419	0.148	0.00074
TOP2-4	TOP2-4	YML121W	GTR1	GTR1	1.03884	0.009	0.9108	0.056	0.11853	0.009	3e-05	status=JK
TOP2-4	TOP2-4	YMR078C	CTF18	CTF18	0.61678	0.246	0.88699	0.129	-0.286	0.245	0.01532
TOP2-4	TOP2-4	YMR075W	RCO1	RCO1	0.96117	0.086	1.10096	0.129	-0.14396	0.086	0.0002
TOP2-4	TOP2-4	YMR123W	PKR1	PKR1	0.99867	0.071	1.05382	0.046	-0.03279	0.071	0.0001
TOP2-4	TOP2-4	YMR154C	RIM13	RIM13	0.80459	0.179	0.99842	0.024	-0.19912	0.179	0.00293
TOP2-4	TOP2-4	YMR271C	URA10	URA10	1.02965	0.121	1.03486	0.106	0.00442	0.121	0	status=BG;status=JK
TOP2-4	TOP2-4	YNL021W	HDA1	HDA1	1.21449	0.077	1.12386	0.017	0.09147	0.077	7e-05
TOP2-4	TOP2-4	YNL067W	RPL9B	RPL9B	0.78167	0.086	0.93729	0.083	-0.15504	0.085	0.00036
TOP2-4	TOP2-4	YNL079C	TPM1	TPM1	0.33736	0.157	0.76181	0.072	-0.40762	0.156	0.02306
TOP2-4	TOP2-4	YNL153C	GIM3	GIM3	0.69228	0.062	0.81411	0.108	-0.10327	0.062	0.0002
TOP2-4	TOP2-4	YNR051C	BRE5	BRE5	0.88289	0.011	0.94526	0.01	-0.06493	0.011	0
TOP2-4	TOP2-4	YOR035C	SHE4	SHE4	1.19676	0.066	1.17508	0.032	0.02452	0.066	0.00101	status=JK
TOP2-4	TOP2-4	YOR123C	LEO1	LEO1	0.85372	0.011	0.98006	0.024	-0.12818	0.011	6e-05	status=JK
TOP2-4	TOP2-4	YOR322C	LDB19	LDB19	0.81379	0.036	1.03953	0.124	-0.22574	0.036	2e-05
TOP2-4	TOP2-4	YPL057C	SUR1	SUR1	0.85549	0.081	0.93857	0.003	-0.08049	0.081	0.00023
TOP2-4	TOP2-4	YPL101W	ELP4	ELP4	0.88555	0.03	0.78538	0.034	0.09203	0.03	1e-05
TOP2-4	TOP2-4	YFL013C	IES1	IES1	0.66583	0.063	0.69135	0.072	-0.02135	0.063	0.00023
TOP2-4	TOP2-4	YFL001W	DEG1	DEG1	1.02041	0.026	0.69308	0.044	0.34186	0.026	0
TOP2-4	TOP2-4	YDL213C	NOP6	NOP6	1.15443	0.014	1.07646	0.146	0.11601	0.014	0
TOP2-4	TOP2-4	YDR083W	RRP8	RRP8	0.87531	0.515	0.92986	0.09	-0.06859	0.512	0.04249
TOP2-4	TOP2-4	YDR127W	ARO1	ARO1	0.81707	0.013	0.83284	0.046	-0.00868	0.013	0
TOP2-4	TOP2-4	YDR123C	INO2	INO2	0.3973	0.142	0.60113	0.044	-0.19525	0.141	0.01128
TOP2-4	TOP2-4	YDR158W	HOM2	HOM2	1.0333	0.111	1.01277	0.082	0.01382	0.11	0.00033
TOP2-4	TOP2-4	YDR156W	RPA14	RPA14	1.03953	0.089	1.04252	0.102	0.02935	0.088	0.00017
TOP2-4	TOP2-4	BLANK	BLANK	BLANK	0	0	0	0	0	0	#NUM!
TOP2-4	TOP2-4	YBL074C	AAR2	aar2-ph	0.87317	0.024	0.88672	0.056	-0.00757	0.024	1e-05
TOP2-4	TOP2-4	YBR236C	ABD1	abd1-5	1.12076	0.046	1.05729	0.113	-0.05905	0.046	2e-05
TOP2-4	TOP2-4	YBR236C	ABD1	abd1-8	1.28925	0.139	1.23966	0.062	0.10861	0.138	0.00034
TOP2-4	TOP2-4	YKL112W	ABF1	abf1-101	0.81382	0.117	0.41142	0.445	0.80979	0.117	0.00081
TOP2-4	TOP2-4	YKL112W	ABF1	abf1-102	0.9318	0.085	0.93045	0.007	-0.00011	0.084	0.00021
TOP2-4	TOP2-4	YKL112W	ABF1	abf1-103	0	0	0	0	0	0	#NUM!	status=JK
TOP2-4	TOP2-4	YFL039C	ACT1	act1-101	1.07121	0.014	0.93264	0.201	-0.05779	0.014	6e-05	status=JK
TOP2-4	TOP2-4	YFL039C	ACT1	act1-105	0.87976	0.124	0.02013	0.035	0.02353	0.123	0.00075
TOP2-4	TOP2-4	YFL039C	ACT1	act1-108	1.07655	0.12	1.10839	0.116	-0.05247	0.119	0.00038
TOP2-4	TOP2-4	YFL039C	ACT1	act1-111	0.81507	0.03	0.90767	0.008	-0.17121	0.03	1e-05
TOP2-4	TOP2-4	YFL039C	ACT1	act1-112	0.83136	0.035	0.77995	0.033	0.02575	0.035	2e-05
TOP2-4	TOP2-4	YFL039C	ACT1	act1-119	1.1314	0.009	1.15229	0.118	0.14355	0.009	2e-05	status=JK
TOP2-4	TOP2-4	YFL039C	ACT1	act1-120	0.8521	0.114	0.84288	0.025	-0.00399	0.113	0.00064
TOP2-4	TOP2-4	YFL039C	ACT1	act1-121	1.25215	0.013	1.20762	0.02	0.12226	0.013	3e-05	status=JK
TOP2-4	TOP2-4	YFL039C	ACT1	act1-122	1.08261	0.011	1.0057	0.133	0.095	0.011	0
TOP2-4	TOP2-4	YFL039C	ACT1	act1-124	1.16028	0.101	1.1797	0.082	0.03085	0.101	0.00018
TOP2-4	TOP2-4	YFL039C	ACT1	act1-125	0.84376	0.032	0.7976	0.016	0.03809	0.032	2e-05
TOP2-4	TOP2-4	YFL039C	ACT1	act1-129	0.91913	0.245	0.92587	0.025	0.06271	0.244	0.00491
TOP2-4	TOP2-4	YFL039C	ACT1	act1-132	1.05766	0.042	1.1132	0.008	0.07017	0.042	2e-05
TOP2-4	TOP2-4	YFL039C	ACT1	act1-133	0.86615	0.031	0.96539	0.003	-0.12038	0.031	1e-05
TOP2-4	TOP2-4	YFL039C	ACT1	act1-136	0.98304	0.023	1.12913	0.013	-0.14552	0.023	0.00019	status=JK
TOP2-4	TOP2-4	YFL039C	ACT1	act1-155	0.92392	0.102	1.01362	0.03	-0.0629	0.102	0.00037
TOP2-4	TOP2-4	YFL039C	ACT1	act1-159	0.91646	0.024	0.92806	0.024	0.11043	0.024	1e-05
TOP2-4	TOP2-4	YFL039C	ACT1	act1-2	0.54939	0.176	0.54488	0.06	-0.57702	0.175	0.00824
TOP2-4	TOP2-4	YFL039C	ACT1	act1-3	0.8695	0.113	0.44162	0.314	-0.11705	0.112	0.00059
TOP2-4	TOP2-4	YFL039C	ACT1	act1-4	0.94297	0.082	0.8465	0.096	0.1368	0.082	0.00018
TOP2-4	TOP2-4	YLR397C	AFG2	afg2-18	1.19536	0.02	1.16571	0.081	0.0357	0.02	9e-05	status=JK
TOP2-4	TOP2-4	YOR335C	ALA1	ala1-1	0.8322	0.099	0.45093	0.521	0.38137	0.098	0.00046
TOP2-4	TOP2-4	YBR110W	ALG1	alg1-1	1.246	0.038	1.21518	0.035	0.03075	0.038	0.00032	status=JK
TOP2-4	TOP2-4	YGL047W	ALG13	alg13-ph	1.1565	0.047	1.17253	0.023	-0.02441	0.046	2e-05
TOP2-4	TOP2-4	YBR070C	ALG14	alg14-ph	0.76023	0.087	0	0	0.75646	0.086	0.00041
TOP2-4	TOP2-4	YGL065C	ALG2	alg2-1	1.19874	0.058	1.12874	0.068	0.07943	0.057	0.00077	status=JK
TOP2-4	TOP2-4	YBR211C	AME1	ame1-4	1.05593	0.156	1.02252	0.023	0.02266	0.156	0.00088
TOP2-4	TOP2-4	YDL008W	APC11	apc11-13	0.93502	0.087	0.97096	0.055	-0.02644	0.087	0.00022
TOP2-4	TOP2-4	YDL008W	APC11	apc11-22	0.54328	0.236	0.74873	0.086	-0.20599	0.235	0.01926
TOP2-4	TOP2-4	YLR127C	APC2	apc2-8	1.24307	0.089	1.23186	0.059	0.01618	0.088	0.0001
TOP2-4	TOP2-4	YDR118W	APC4	apc4-ph	1.1246	0.019	1.06923	0.014	0.05169	0.019	0
TOP2-4	TOP2-4	YOR249C	APC5	apc5-ca	1.12594	0.028	0.98285	0.018	0.23147	0.028	0
TOP2-4	TOP2-4	YOR249C	APC5	apc5-ca-paps	0	0	0.40019	0.462	-0.88889	0	#NUM!
TOP2-4	TOP2-4	YIL062C	ARC15	arc15-10	1.04469	0.046	1.07896	0.047	-0.03179	0.046	2e-05
TOP2-4	TOP2-4	YNR035C	ARC35	arc35-5	1.13311	0.044	1.19709	0.019	-0.05566	0.044	2e-05
TOP2-4	TOP2-4	YNR035C	ARC35	arc35-6	1.15836	0.062	1.12104	0.058	0.04853	0.062	4e-05
TOP2-4	TOP2-4	YBR234C	ARC40	arc40-ph	1.10341	0.027	1.0758	0.114	0.05626	0.027	0.0002	status=JK
TOP2-4	TOP2-4	YDL029W	ARP2	arp2-14	1.20789	0.035	1.05479	0.114	0.13647	0.035	0.00028	status=JK
TOP2-4	TOP2-4	YJR065C	ARP3	arp3-31	0.68757	0.12	0.55308	0.307	0.20834	0.12	0.01004	status=JK
TOP2-4	TOP2-4	YJR065C	ARP3	arp3-d11a	0.63415	0.024	0.67229	0.003	-0.03875	0.024	1e-05
TOP2-4	TOP2-4	YJR065C	ARP3	arp3-f306g	1.13299	0.11	1.12545	0.143	0.45762	0.11	0.00025
TOP2-4	TOP2-4	YJR065C	ARP3	arp3-g15c	0.13676	0.021	0.56642	0.551	-0.33975	0.021	0.00804	status=JK
TOP2-4	TOP2-4	YJR065C	ARP3	arp3-g302y	0.78895	0.688	0.25366	0.253	0.11529	0.684	0.10549
TOP2-4	TOP2-4	YJR065C	ARP3	arp3-h161a	0	0	0	0	0	0	#NUM!	status=JK
TOP2-4	TOP2-4	YJL081C	ARP4	arp4-g161d	0.37242	0.032	0.49934	0.289	-0.16057	0.032	0.00248	status=JK
TOP2-4	TOP2-4	YPR034W	ARP7	arp7-e411k	0.20128	0.233	0	0	0.20028	0.232	0.18271
TOP2-4	TOP2-4	YMR033W	ARP9	arp9-1	1.14259	0.113	1.15031	0.153	-0.0284	0.112	0.00026
TOP2-4	TOP2-4	YKL052C	ASK1	ask1-2	1.22753	0.076	1.0821	0.01	0.1468	0.075	6e-05
TOP2-4	TOP2-4	YKL052C	ASK1	ask1-3	1.3003	0.014	1.15151	0.046	0.15311	0.014	4e-05	status=JK
TOP2-4	TOP2-4	YPL255W	BBP1	bbp1-1	1.11657	0.139	1.04285	0.14	0.03585	0.138	0.00052
TOP2-4	TOP2-4	YPL255W	BBP1	bbp1-2	0	0	0.0042	0.007	0	0	#NUM!
TOP2-4	TOP2-4	YHR040W	BCD1	bcd1-ph	1.04778	0.135	0.99504	0.162	0.05208	0.134	0.00058
TOP2-4	TOP2-4	YDR361C	BCP1	bcp1-ts	0.8535	0.028	0.96816	0.017	-0.11513	0.028	0.00036	status=JK
TOP2-4	TOP2-4	YIL004C	BET1	bet1-1	0.9981	0.027	1.03875	0.026	-0.04227	0.027	1e-05
TOP2-4	TOP2-4	YPR176C	BET2	bet2-1	0.88268	0.009	0.86467	0.119	0.02144	0.009	3e-05	status=JK
TOP2-4	TOP2-4	YKR068C	BET3	bet3-ph	1.11725	0.073	0.96061	0.15	0.15578	0.073	8e-05
TOP2-4	TOP2-4	YML077W	BET5	bet5-ph	1.29064	0.02	1.23488	0.051	0.05377	0.02	8e-05	status=JK
TOP2-4	TOP2-4	YDR299W	BFR2	bfr2-ph	0.90912	0.013	0.77496	0.044	0.13179	0.012	6e-05	status=JK
TOP2-4	TOP2-4	YHR101C	BIG1	big1-ph	1.27016	0.011	1.31788	0.027	-0.05013	0.011	3e-05	status=JK
TOP2-4	TOP2-4	YPL217C	BMS1	bms1-1	0.5754	0.099	0.33038	0.009	0.24462	0.099	0.00137
TOP2-4	TOP2-4	YLR078C	BOS1	bos1-1	0.39994	0.297	0.65031	0.139	-0.22976	0.295	0.07402
TOP2-4	TOP2-4	YGR246C	BRF1	brf1-w107r	0.00841	0.015	0.07814	0.012	-0.06692	0.014	0.42265	status=JK
TOP2-4	TOP2-4	YHR036W	BRL1	brl1-2221	0.99911	0.06	1.00032	0.017	0.00215	0.06	6e-05
TOP2-4	TOP2-4	YHR036W	BRL1	brl1-3231	0.54878	0.054	0.93368	0.151	-0.49162	0.054	0.00324	status=JK
TOP2-4	TOP2-4	YHR036W	BRL1	brl1-c371r	0.94485	0.086	1.0615	0.073	-0.0975	0.085	0.0002
TOP2-4	TOP2-4	YHR036W	BRL1	brl1-c371s	0.95235	0.06	1.02586	0.045	-0.07483	0.059	7e-05
TOP2-4	TOP2-4	YHR036W	BRL1	brl1-k405i	0.87651	0.033	0.73525	0.165	0.1556	0.033	0.00047	status=JK
TOP2-4	TOP2-4	YBL097W	BRN1	brn1-16	1.02912	0.017	1.09366	0.015	-0.06359	0.017	0
TOP2-4	TOP2-4	YBL097W	BRN1	brn1-9	0.11903	0.082	0.00612	0.005	0.11066	0.082	0.0626
TOP2-4	TOP2-4	YGL247W	BRR6	brr6-ph	0.97367	0.028	0.9576	0.055	0.01323	0.028	1e-05
TOP2-4	TOP2-4	YOL077C	BRX1	brx1-ph	1.01157	0.068	0.9728	0.035	0.04437	0.068	8e-05
TOP2-4	TOP2-4	YDR531W	CAB1	cab1-ph	0.846	0.02	0.80781	0.012	0.03736	0.02	0
TOP2-4	TOP2-4	YKL088W	CAB3	cab3-ph	1.10571	0.006	1.07784	0.028	0.02806	0.006	1e-05	status=JK
TOP2-4	TOP2-4	YGR277C	CAB4	cab4-ph	1.11188	0.026	1.2371	0.053	-0.12782	0.026	0
TOP2-4	TOP2-4	YDR196C	CAB5	cab5-1	1.04361	0.202	0.95343	0.198	0.09204	0.201	0.00193
TOP2-4	TOP2-4	YDR196C	CAB5	cab5-ph	0.65889	0.043	0.67455	0.029	0.00061	0.043	8e-05
TOP2-4	TOP2-4	YFL029C	CAK1	cak1-23	0.97126	0.059	1.0433	0.114	-0.08573	0.059	6e-05
TOP2-4	TOP2-4	YGR140W	CBF2	cbf2-1	1.10115	0.014	1.1182	0.006	-0.02147	0.014	5e-05	status=JK
TOP2-4	TOP2-4	YGR140W	CBF2	cbf2-2	1.22826	0.055	1.12399	0.061	0.10501	0.054	2e-05
TOP2-4	TOP2-4	YGR140W	CBF2	cbf2-42	1.1557	0.051	1.15444	0.04	0.00575	0.051	2e-05
TOP2-4	TOP2-4	YER168C	CCA1	cca1-1	0	0	0	0	0	0	#NUM!
TOP2-4	TOP2-4	YER168C	CCA1	cca1-ph	0.82883	0.06	0.91035	0.015	-0.08393	0.06	0.0001
TOP2-4	TOP2-4	YPR025C	CCL1	ccl1-ts4	1.22097	0.041	1.14558	0.013	0.07701	0.041	1e-05
TOP2-4	TOP2-4	YDL143W	CCT4	cct4-1	0.30947	0.37	0.00407	0.007	0.30794	0.368	0.19306
TOP2-4	TOP2-4	YDR188W	CCT6	cct6-18	0.77072	0.141	0.66794	0.061	0.12853	0.14	0.00162
TOP2-4	TOP2-4	YCR002C	CDC10	cdc10-1	1.28554	0.117	1.21924	0.066	0.00839	0.117	0.00021
TOP2-4	TOP2-4	YCR002C	CDC10	cdc10-2	1.2324	0.072	1.31785	0.044	-0.04448	0.071	5e-05
TOP2-4	TOP2-4	YCR002C	CDC10	cdc10-4	1.12164	0.07	1.14277	0.031	0.96879	0.07	7e-05
TOP2-4	TOP2-4	YCR002C	CDC10	cdc10-5	0.21511	0.202	0.09865	0.069	0.06676	0.201	0.12327
TOP2-4	TOP2-4	YDR182W	CDC1	cdc1-1	0.98903	0.049	0.9591	0.149	-0.00574	0.049	0.00083	status=JK
TOP2-4	TOP2-4	YJR076C	CDC11	cdc11-1	1.07784	0.051	0.98889	0.056	0.0992	0.051	3e-05
TOP2-4	TOP2-4	YJR076C	CDC11	cdc11-2	0.91028	0.137	0.93587	0.112	-0.07064	0.137	0.00093
TOP2-4	TOP2-4	YJR076C	CDC11	cdc11-3	0.98101	0.047	1.00197	0.076	0.00285	0.047	3e-05
TOP2-4	TOP2-4	YJR076C	CDC11	cdc11-4	1.05522	0.085	0.99696	0.039	0.07358	0.085	0.00014
TOP2-4	TOP2-4	YJR076C	CDC11	cdc11-5	0.89361	0.186	0.70158	0.194	0.19968	0.185	0.00238
TOP2-4	TOP2-4	YDR182W	CDC1	cdc1-2	1.24413	0.023	1.13329	0.03	0.26104	0.023	0
TOP2-4	TOP2-4	YHR107C	CDC12	cdc12-1	1.29693	0.098	1.16275	0.021	0.16453	0.097	0.00012
TOP2-4	TOP2-4	YLR215C	CDC123	cdc123-4	1.20058	0.019	0.55943	0.648	0.66905	0.019	9e-05	status=JK
TOP2-4	TOP2-4	YHR107C	CDC12	cdc12-td	0.93809	0.21	1.00103	0.13	-0.19253	0.209	0.00296
TOP2-4	TOP2-4	YDL220C	CDC13	cdc13-1	1.14511	0.042	1.19609	0.012	-0.05544	0.042	1e-05
TOP2-4	TOP2-4	YDR182W	CDC1	cdc1-4	0.90763	0.131	0.77469	0.076	-0.07379	0.131	0.00691	status=JK
TOP2-4	TOP2-4	YFR028C	CDC14	cdc14-1	1.0375	0.04	1.12857	0.047	-0.0556	0.039	2e-05
TOP2-4	TOP2-4	YFR028C	CDC14	cdc14-2	1.06893	0.067	1.0694	0.031	-0.02432	0.066	7e-05
TOP2-4	TOP2-4	YFR028C	CDC14	cdc14-3	0.89583	0.053	0.91471	0.068	-0.16584	0.052	6e-05
TOP2-4	TOP2-4	YFR028C	CDC14	cdc14-8	1.32113	0.028	1.15923	0.017	0.25736	0.028	0.00015	status=JK
TOP2-4	TOP2-4	YAR019C	CDC15	cdc15-1	1.21844	0.037	1.14351	0.053	0.15709	0.037	1e-05
TOP2-4	TOP2-4	YAR019C	CDC15	cdc15-2	1.01549	0.015	0.66501	0.478	-0.04485	0.015	7e-05	status=JK
TOP2-4	TOP2-4	YDR182W	CDC1	cdc1-6	0.63022	0.246	1.00803	0.086	-0.37946	0.245	0.01444
TOP2-4	TOP2-4	YKL022C	CDC16	cdc16-1	0.99523	0.13	0.9719	0.101	0.02205	0.129	0.00565	status=JK
TOP2-4	TOP2-4	YAL038W	CDC19	cdc19-1	1.06273	0.028	1.10153	0.035	-0.04253	0.028	0.00023	status=JK
TOP2-4	TOP2-4	YGL116W	CDC20	cdc20-1	0.75715	0.106	0.44256	0.138	0.31604	0.106	0.00651	status=JK
TOP2-4	TOP2-4	YGL116W	CDC20	cdc20-2	1.31729	0.063	1.27006	0.087	0.01773	0.063	3e-05
TOP2-4	TOP2-4	YGL116W	CDC20	cdc20-3	1.19013	0.1	1.20592	0.083	-0.02357	0.1	0.00016
TOP2-4	TOP2-4	YDL102W	POL3	cdc2-1	0.83141	0.243	1.17472	0.023	-0.09837	0.242	0.00639
TOP2-4	TOP2-4	YOR074C	CDC21	cdc21-1	0.38148	0.139	0.25828	0.065	-0.34504	0.138	0.01187
TOP2-4	TOP2-4	YOR074C	CDC21	cdc21-ts	1.1137	0.017	1.15005	0.048	0.38354	0.017	0
TOP2-4	TOP2-4	YDL102W	POL3	cdc2-2	1.22622	0.059	1.19909	0.047	0.02897	0.058	3e-05
TOP2-4	TOP2-4	YHR166C	CDC23	cdc23-1	1.15954	0.099	1.14004	0.032	0.00608	0.099	0.00017
TOP2-4	TOP2-4	YHR166C	CDC23	cdc23-4	1.09773	0.053	1.1185	0.046	-0.00611	0.053	3e-05
TOP2-4	TOP2-4	YAL041W	CDC24	cdc24-1	0.58981	0.681	0	0	0.58688	0.678	0.18189
TOP2-4	TOP2-4	YAL041W	CDC24	cdc24-11	0	0	0	0	-0.89083	0	#NUM!
TOP2-4	TOP2-4	YAL041W	CDC24	cdc24-2	1.24668	0.046	1.17656	0.027	0.10358	0.046	1e-05
TOP2-4	TOP2-4	YAL041W	CDC24	cdc24-3	0.58164	0.534	0.01864	0.032	-0.55817	0.532	0.11762
TOP2-4	TOP2-4	YAL041W	CDC24	cdc24-4	0.77961	0.341	1.16151	0.047	-0.11508	0.339	0.01957
TOP2-4	TOP2-4	YAL041W	CDC24	cdc24-5	0.932	0.345	1.07148	0.151	0.03656	0.343	0.0124
TOP2-4	TOP2-4	YAL041W	CDC24	cdc24-h	0.50934	0.591	0.41743	0.487	-0.38401	0.588	0.18299
TOP2-4	TOP2-4	YLR310C	CDC25	cdc25-1	0.47592	0.259	0.23854	0.206	0.26856	0.258	0.03505
TOP2-4	TOP2-4	YLR310C	CDC25	cdc25-2	1.1971	0.05	1.17396	0.037	0.01312	0.05	2e-05
TOP2-4	TOP2-4	YFR036W	CDC26	cdc26-1	1.19746	0.034	1.19494	0.1	-0.01179	0.034	1e-05
TOP2-4	TOP2-4	YDL102W	POL3	cdc2-7	0.40519	0.027	0.69953	0.002	-0.52248	0.027	8e-05
TOP2-4	TOP2-4	YBL084C	CDC27	cdc27-1	1.04395	0.05	1.06894	0.044	-0.02065	0.049	3e-05
TOP2-4	TOP2-4	YBL084C	CDC27	cdc27-2	1.01235	0.019	1.01297	0.017	0.00432	0.019	0
TOP2-4	TOP2-4	YBR160W	CDC28	cdc28-1	1.12159	0.046	1.12812	0.006	0.12649	0.046	2e-05
TOP2-4	TOP2-4	YBR160W	CDC28	cdc28-13	1.20659	0.011	1.15582	0.149	0.07078	0.011	0
TOP2-4	TOP2-4	YBR160W	CDC28	cdc28-4	1.13204	0.022	1.05591	0.077	0.13689	0.022	0
TOP2-4	TOP2-4	YBR160W	CDC28	cdc28-td	0	0	0	0	-0.98954	0	#NUM!
TOP2-4	TOP2-4	YLR314C	CDC3	cdc3-1	1.09188	0.027	1.08084	0.082	-0.01542	0.027	0
TOP2-4	TOP2-4	YOR257W	CDC31	cdc31-1	0	0	0	0	0	0	#NUM!
TOP2-4	TOP2-4	YOR257W	CDC31	cdc31-2	0	0	0.09116	0.015	-0.09494	0	#NUM!
TOP2-4	TOP2-4	YOR257W	CDC31	cdc31-5	0	0	0	0	0	0	#NUM!
TOP2-4	TOP2-4	YLR314C	CDC3	cdc3-3	1.20204	0.085	1.13552	0.096	0.09419	0.084	0.0001
TOP2-4	TOP2-4	YOL139C	CDC33	cdc33-e72g	0.90381	0.103	0.46708	0.54	0.44935	0.103	0.00431	status=JK
TOP2-4	TOP2-4	YDR054C	CDC34	cdc34-1	1.01399	0.117	1.1167	0.17	-0.10814	0.116	0.00041
TOP2-4	TOP2-4	YDR054C	CDC34	cdc34-2	0	0	0	0	0	0	#NUM!	status=JK
TOP2-4	TOP2-4	YJL005W	CYR1	cdc35-1	1.19722	0.081	1.12594	0.021	0.07393	0.081	9e-05
TOP2-4	TOP2-4	YDL165W	CDC36	cdc36-16	0.98817	0.073	0.93263	0.051	0.05687	0.073	0.00011
TOP2-4	TOP2-4	YDR168W	CDC37	cdc37-1	1.13627	0.019	1.07804	0.013	0.06283	0.019	9e-05	status=JK
TOP2-4	TOP2-4	YDR168W	CDC37	cdc37-ts	0.99105	0.08	1.0622	0.063	-0.08168	0.079	0.00014
TOP2-4	TOP2-4	YCR093W	CDC39	cdc39-1	1.08239	0.024	1.06177	0.021	0.01948	0.024	0
TOP2-4	TOP2-4	YDR364C	CDC40	cdc40-ts	0.7292	0.054	0.61288	0.134	0.12683	0.053	0.0018	status=JK
TOP2-4	TOP2-4	YFL009W	CDC4	cdc4-1	1.14076	0.047	0	0	0.57152	0.047	0.00057	status=JK
TOP2-4	TOP2-4	YFL009W	CDC4	cdc4-2	0	0	0	0	0	0	#NUM!	status=JK
TOP2-4	TOP2-4	YLR229C	CDC42	cdc42-1	1.0288	0.107	1.02952	0.011	-0.0007	0.106	0.00031
TOP2-4	TOP2-4	YFL009W	CDC4	cdc4-3	1.18543	0.011	1.1578	0.017	0.61597	0.011	3e-05	status=JK
TOP2-4	TOP2-4	YGL155W	CDC43	cdc43-2	0.69381	0.03	0.74042	0.022	-0.04089	0.03	2e-05
TOP2-4	TOP2-4	YLR103C	CDC45	cdc45-27	1.17442	0.023	1.13452	0.135	0.01503	0.023	0.00013	status=JK
TOP2-4	TOP2-4	YLR274W	MCM5	cdc46-1	1.11923	0.092	1.09638	0.012	0.01953	0.091	0.00015
TOP2-4	TOP2-4	YBR202W	MCM7	cdc47-ts	0.46317	0.386	0.63582	0.146	-0.16859	0.384	0.09581
TOP2-4	TOP2-4	YDL126C	CDC48	cdc48-1	0.72762	0.032	0.46748	0.097	-0.26865	0.032	2e-05
TOP2-4	TOP2-4	YDL126C	CDC48	cdc48-2	0.96377	0.244	1.03667	0.134	-0.03367	0.242	0.00421
TOP2-4	TOP2-4	YDL126C	CDC48	cdc48-3	1.01847	0.015	1.03292	0.038	-0.01878	0.015	7e-05	status=JK
TOP2-4	TOP2-4	YDL126C	CDC48	cdc48-4601	0.79549	0.028	0.73131	0.023	0.05704	0.028	1e-05
TOP2-4	TOP2-4	YDL126C	CDC48	cdc48-9	1.09026	0.001	1.15518	0.066	0.09219	0.001	0	status=JK
TOP2-4	TOP2-4	YMR001C	CDC5	cdc5-1	0	0	0	0	0	0	#NUM!
TOP2-4	TOP2-4	YDL132W	CDC53	cdc53-1	0.30543	0.247	0	0	0.30391	0.246	0.09006
TOP2-4	TOP2-4	YDL132W	CDC53	cdc53-1	0.61865	0.117	0.20392	0.277	0.50191	0.117	0.00181
TOP2-4	TOP2-4	YPL160W	CDC60	cdc60-ts	1.14195	0.113	1.20691	0.094	-0.078	0.113	0.00027
TOP2-4	TOP2-4	YJL194W	CDC6	cdc6-1	0.97563	0.157	0.9962	0.057	-0.0089	0.156	0.00113
TOP2-4	TOP2-4	YDL017W	CDC7	cdc7-1	1.09159	0.022	1.02852	0.019	0.06627	0.022	0
TOP2-4	TOP2-4	YDL017W	CDC7	cdc7-4	1.32708	0.014	1.28002	0.02	0.04364	0.014	4e-05	status=JK
TOP2-4	TOP2-4	YJR057W	CDC8	cdc8-1	0.91501	0.103	0.97752	0.034	-0.07056	0.102	0.00416	status=JK
TOP2-4	TOP2-4	YJR057W	CDC8	cdc8-2	0.86354	0.022	0.83772	0.014	0.02251	0.022	0.00022	status=JK
TOP2-4	TOP2-4	YDL164C	CDC9	cdc9-1	1.1822	0.034	1.09178	0.038	0.08566	0.034	1e-05
TOP2-4	TOP2-4	YBR029C	CDS1	cds1-ph	1.14511	0.016	1.00431	0.016	0.13809	0.016	0
TOP2-4	TOP2-4	YMR213W	CEF1	cef1-13	0.86968	0.066	1.05494	0.026	-0.18124	0.066	0.00191	status=JK
TOP2-4	TOP2-4	YGL130W	CEG1	ceg1-3	1.07453	0.054	1.0482	0.098	0.0174	0.053	3e-05
TOP2-4	TOP2-4	YGL130W	CEG1	ceg1-34	1.12417	0.027	1.12588	0.024	0.03071	0.027	0
TOP2-4	TOP2-4	YGL130W	CEG1	ceg1-c354	0.00954	0.012	0	0	0.00949	0.012	0.21943
TOP2-4	TOP2-4	YGL130W	CEG1	ceg1-ts	1.06206	0.025	1.07352	0.023	-0.0311	0.025	0.00018	status=JK
TOP2-4	TOP2-4	YMR168C	CEP3	cep3-1	1.05146	0.019	1.10128	0.084	0.01778	0.019	0.00011	status=JK
TOP2-4	TOP2-4	YMR168C	CEP3	cep3-2	0.50891	0.595	0.9315	0.155	-0.52208	0.592	0.18551
TOP2-4	TOP2-4	YPL228W	CET1	cet1-1	1.01078	0.069	1.10965	0.061	-0.10046	0.069	9e-05
TOP2-4	TOP2-4	YPL228W	CET1	cet1-15	1.16109	0.04	1.10711	0.049	0.02536	0.04	1e-05
TOP2-4	TOP2-4	YPL228W	CET1	cet1-2	1.12649	0.019	1.10751	0.025	0.02327	0.019	0.0001	status=JK
TOP2-4	TOP2-4	YLR115W	CFT2	cft2-1	0.83587	0.214	0.78699	0.197	-0.09682	0.213	0.00436
TOP2-4	TOP2-4	YLR115W	CFT2	cft2-ph	0.82893	0.025	0.95706	0.037	-0.10373	0.025	1e-05
TOP2-4	TOP2-4	YHR052W	CIC1	cic1-2	0.81174	0.079	0.86388	0.07	-0.06839	0.078	0.00025
TOP2-4	TOP2-4	YBR135W	CKS1	cks1-35	0.88351	0.414	1.10248	0.136	-0.25444	0.412	0.0236
TOP2-4	TOP2-4	YBR135W	CKS1	cks1-38	1.06612	0.027	1.10521	0.051	-0.04316	0.027	0.00021	status=JK
TOP2-4	TOP2-4	YLR117C	CLF1	clf1-1	1.02868	0.063	0.97542	0.049	0.02885	0.063	6e-05
TOP2-4	TOP2-4	YOR250C	CLP1	clp1-ph	0.49887	0.057	0.69381	0.218	-0.25007	0.056	0.0004
TOP2-4	TOP2-4	YBR109C	CMD1	cmd1-1	0.96165	0.029	1.03321	0.022	-0.07492	0.029	1e-05
TOP2-4	TOP2-4	YBR109C	CMD1	cmd1-3	0.90018	0.117	0.73314	0.179	0.21234	0.117	0.0006
TOP2-4	TOP2-4	YBR109C	CMD1	cmd1-8	1.17656	0.056	1.06653	0.036	0.10076	0.055	0.00075	status=JK
TOP2-4	TOP2-4	YBR155W	CNS1	cns1-1	0.07859	0.095	0.25397	0.349	-0.05894	0.094	0.19554
TOP2-4	TOP2-4	YLL050C	COF1	cof1-5	1.15589	0.026	1.08913	0.031	0.06096	0.026	0
TOP2-4	TOP2-4	YLL050C	COF1	cof1-8	1.06015	0.123	1.02911	0.01	0.03439	0.122	0.00042
TOP2-4	TOP2-4	YGR120C	COG2	cog2-1	1.06915	0.032	1.09674	0.043	-0.0255	0.032	0.00029	status=JK
TOP2-4	TOP2-4	YER157W	COG3	cog3-1	0.49718	0.358	0	0	0.49472	0.356	0.06903
TOP2-4	TOP2-4	YER157W	COG3	cog3-2	1.07657	0.017	1.09846	0.035	-0.02526	0.017	0
TOP2-4	TOP2-4	YDL145C	COP1	cop1-1	0	0	0	0	0	0	#NUM!	status=JK
TOP2-4	TOP2-4	YGR218W	CRM1	crm1-1	0.73068	0.129	0.90215	0.089	-0.1724	0.128	0.01017	status=JK
TOP2-4	TOP2-4	YKL049C	CSE4	cse4-1	1.22229	0.039	1.16578	0.021	0.06072	0.039	1e-05
TOP2-4	TOP2-4	YNL232W	CSL4	csl4-ph	0.86227	0.056	0.94162	0.047	-0.09111	0.055	7e-05
TOP2-4	TOP2-4	YMR094W	CTF13	ctf13-30	1.24115	0.066	1.23354	0.056	0.01726	0.065	4e-05
TOP2-4	TOP2-4	YHR191C	CTF8	ctf8-162	0.89026	0.046	0.87073	0.031	0.01186	0.045	0.00088	status=JK
TOP2-4	TOP2-4	YHR191C	CTF8	ctf8-9	1.0205	0.055	1.00774	0.039	0.01686	0.055	0.00098	status=JK
TOP2-4	TOP2-4	YMR240C	CUS1	cus1-3	1.06228	0.035	1.03155	0.015	0.0257	0.035	1e-05
TOP2-4	TOP2-4	YDL209C	CWC2	cwc2-1	1.09937	0.046	1.09823	0.016	0.0019	0.045	2e-05
TOP2-4	TOP2-4	YGR278W	CWC22	cwc22-ph	1.00495	0.053	1.12453	0.08	-0.12207	0.053	0.00093	status=JK
TOP2-4	TOP2-4	YDR016C	DAD1	dad1-ph	1.09518	0.058	1.07032	0.025	0.0164	0.058	4e-05
TOP2-4	TOP2-4	YKR083C	DAD2	dad2-9	1.18396	0.037	1.12327	0.007	0.06378	0.037	1e-05
TOP2-4	TOP2-4	YGR113W	DAM1	dam1-1	0.89939	0.075	1.14987	0.149	-0.2697	0.075	0.00232	status=JK
TOP2-4	TOP2-4	YGR113W	DAM1	dam1-11	1.12586	0.076	1.13161	0.032	-0.00909	0.076	9e-05
TOP2-4	TOP2-4	YGR113W	DAM1	dam1-19	1.0688	0.088	1.06977	0.031	-0.03898	0.087	0.00015
TOP2-4	TOP2-4	YGR113W	DAM1	dam1-5	1.11457	0.044	1.09729	0.031	0.00657	0.044	2e-05
TOP2-4	TOP2-4	YGR113W	DAM1	dam1-9	1.16601	0.071	1.1696	0.05	0.05775	0.071	6e-05
TOP2-4	TOP2-4	YGR092W	DBF2	dbf2-1	0	0	1.00397	0.034	-0.99244	0	#NUM!	status=JK
TOP2-4	TOP2-4	YGR092W	DBF2	dbf2-2	1.21113	0.1	0.97413	0.145	0.23252	0.099	0.00015
TOP2-4	TOP2-4	YGR092W	DBF2	dbf2-3	0.06978	0.121	0	0	-0.22443	0.12	0.42265	status=JK
TOP2-4	TOP2-4	YDR052C	DBF4	dbf4-1	1.01371	0.023	0.96391	0.036	0.01307	0.023	0
TOP2-4	TOP2-4	YDR052C	DBF4	dbf4-2	1.03345	0.077	1.002	0.023	0.03271	0.076	0.00011
TOP2-4	TOP2-4	YDR052C	DBF4	dbf4-3	1.28116	0.053	1.07351	0.077	0.27919	0.053	0.00057	status=JK
TOP2-4	TOP2-4	YDR052C	DBF4	dbf4-4	1.28465	0.037	1.18472	0.008	0.14267	0.037	1e-05
TOP2-4	TOP2-4	YDR052C	DBF4	dbf4-ts	1.14819	0.068	1.10113	0.006	0.00689	0.068	6e-05
TOP2-4	TOP2-4	YOR046C	DBP5	dbp5-1	0.01951	0.028	0.11887	0.069	-0.06298	0.027	0.25199
TOP2-4	TOP2-4	YOR046C	DBP5	dbp5-2	0.00552	0.01	0.0274	0.033	-0.01665	0.01	0.42265	status=JK
TOP2-4	TOP2-4	YNR038W	DBP6	dbp6-ph	1.09381	0.032	1.14352	0.024	-0.04153	0.032	1e-05
TOP2-4	TOP2-4	YLR276C	DBP9	dbp9-ph	1.16087	0.028	1.24877	0.064	-0.08619	0.028	0
TOP2-4	TOP2-4	YNL118C	DCP2	dcp2-7	0.55806	0.457	0.26138	0.145	0.29702	0.455	0.09244
TOP2-4	TOP2-4	YNL118C	DCP2	dcp2-7d	0.18849	0.046	0.46932	0.018	-0.28881	0.046	0.00386
TOP2-4	TOP2-4	YOR204W	DED1	ded1-199	0.94149	0.146	1.03916	0.006	-0.09918	0.145	0.001
TOP2-4	TOP2-4	YOR204W	DED1	ded1-95	0.99706	0.094	0.99662	0.056	0.1175	0.094	0.00298	status=JK
TOP2-4	TOP2-4	YOR204W	DED1	ded1-f144c	0.10546	0.007	0.35119	0.35	-0.76968	0.007	0.00154	status=JK
TOP2-4	TOP2-4	YHR019C	DED81	ded81-ph	1.45093	0.055	1.30214	0.006	0.14618	0.055	2e-05
TOP2-4	TOP2-4	YOR236W	DFR1	dfr1-td	0.50953	0.025	0.49567	0.086	0.01173	0.025	0.00078	status=JK
TOP2-4	TOP2-4	YKL078W	DHR2	dhr2-ph	1.00043	0.036	0.95214	0.045	0.05821	0.036	1e-05
TOP2-4	TOP2-4	YPL266W	DIM1	dim1-2	0.61337	0.068	0.75324	0.172	-0.12142	0.068	0.0041	status=JK
TOP2-4	TOP2-4	YOL021C	DIS3	dis3-1	1.03892	0.062	1.06847	0.027	-0.02972	0.062	6e-05
TOP2-4	TOP2-4	YHR164C	DNA2	dna2-1	0.69701	0.09	0.82035	0.053	-0.13231	0.09	0.00059
TOP2-4	TOP2-4	YDR141C	DOP1	dop1-1	0.98174	0.211	1.03899	0.117	-0.04804	0.21	0.00261
TOP2-4	TOP2-4	YJL090C	DPB11	dpb11-1	1.07219	0.138	1.14506	0.085	-0.08314	0.137	0.00058
TOP2-4	TOP2-4	YPR175W	DPB2	dpb2-1	1.03134	0.021	1.00994	0.074	0.02954	0.021	0
TOP2-4	TOP2-4	YPR183W	DPM1	dpm1-6	0.97128	0.045	0.97255	0.005	-0.00246	0.045	3e-05
TOP2-4	TOP2-4	YNL258C	DSL1	dsl1-dc30	0	0	0.00542	0.002	-0.0057	0	#NUM!	status=JK
TOP2-4	TOP2-4	YIR010W	DSN1	dsn1-7	1.06134	0.035	1.09918	0.026	-0.03463	0.035	1e-05
TOP2-4	TOP2-4	YIR010W	DSN1	dsn1-8	1.06333	0.007	1.06682	0.005	-0.00487	0.007	1e-05	status=JK
TOP2-4	TOP2-4	YGL061C	DUO1	duo1-2	1.24537	0.066	1.1892	0.006	0.06083	0.065	4e-05
TOP2-4	TOP2-4	YKL172W	EBP2	ebp2-1	0.87915	0.026	0.77718	0.184	0.11186	0.026	0.00029	status=JK
TOP2-4	TOP2-4	YFR027W	ECO1	eco1-1	0.80226	0.103	0.84888	0.009	-0.04656	0.103	0.00058
TOP2-4	TOP2-4	YAL003W	EFB1	efb1-4	0.44917	0.611	0.04437	0.059	0.42514	0.608	0.23763
TOP2-4	TOP2-4	YLR186W	EMG1	emg1-1	0.93779	0.008	0.96512	0.036	-0.03167	0.008	2e-05	status=JK
TOP2-4	TOP2-4	YLR186W	EMG1	emg1-1	0.87384	0.047	0.97028	0.035	-0.09012	0.046	4e-05
TOP2-4	TOP2-4	YLR186W	EMG1	emg1-ph	0.80785	0.174	0.83465	0.11	-0.01485	0.173	0.00263
TOP2-4	TOP2-4	YBR247C	ENP1	enp1-1	1.08611	0.087	1.14548	0.01	-0.05728	0.086	0.00014
TOP2-4	TOP2-4	YMR049C	ERB1	erb1-ph	0.9513	0.077	0.91805	0.014	0.03771	0.077	0.00015
TOP2-4	TOP2-4	YBL040C	ERD2	erd2-ph	0.76332	0.348	1.04698	0.133	-0.29597	0.347	0.02202
TOP2-4	TOP2-4	YPL028W	ERG10	erg10-1	1.00368	0.032	0.97952	0.021	0.02305	0.032	1e-05
TOP2-4	TOP2-4	YHR007C	ERG11	erg11-td	0.96348	0.086	0.49592	0.575	0.49341	0.086	0.0002
TOP2-4	TOP2-4	YML126C	ERG13	erg13-ph	0.85558	0.146	0.89362	0.06	-0.03887	0.145	0.00134
TOP2-4	TOP2-4	YGL001C	ERG26	erg26-1	1.23949	0.041	1.09947	0.034	0.1405	0.041	1e-05
TOP2-4	TOP2-4	YLR100W	ERG27	erg27-ph	1.00054	0.013	0.88767	0.043	0.10479	0.013	0
TOP2-4	TOP2-4	YMR220W	ERG8	erg8-1	1.18725	0.131	1.14304	0.104	0.01803	0.131	0.00037
TOP2-4	TOP2-4	YHR190W	ERG9	erg9-ph	1.05159	0.028	0.96731	0.022	0.08672	0.027	0
TOP2-4	TOP2-4	YML130C	ERO1	ero1-1	1.0245	0.135	1.14442	0.027	-0.13065	0.134	0.00062
TOP2-4	TOP2-4	YOR244W	ESA1	esa1-1851	0	0	0.04468	0.047	-0.99125	0	#NUM!
TOP2-4	TOP2-4	YOR244W	ESA1	esa1-d414	0.97229	0.02	1.05333	0.046	-0.02378	0.02	0
TOP2-4	TOP2-4	YOR244W	ESA1	esa1-l254p	0.8156	0.284	1.19074	0.028	-0.36419	0.283	0.01048
TOP2-4	TOP2-4	YGR098C	ESP1	esp1-1	1.13962	0.037	1.08996	0.045	0.04804	0.037	1e-05
TOP2-4	TOP2-4	YJR017C	ESS1	ess1-h164r	0.98842	0.035	1.00712	0.027	-0.01003	0.035	1e-05
TOP2-4	TOP2-4	YJL085W	EXO70	exo70-29/37	0.99765	0.153	0.85284	0.145	0.13439	0.152	0.00097
TOP2-4	TOP2-4	YJL085W	EXO70	exo70-38	1.22418	0.074	1.1227	0.011	0.10214	0.074	6e-05
TOP2-4	TOP2-4	YBR102C	EXO84	exo84-102	1.05047	0.193	1.03962	0.062	0.02381	0.192	0.00166
TOP2-4	TOP2-4	YDL045C	FAD1	fad1-ph	1.24963	0.04	1.40354	0.141	-0.16346	0.04	1e-05
TOP2-4	TOP2-4	YDR021W	FAL1	fal1-1	0.83058	0.066	0.71667	0.011	0.11149	0.066	0.00014
TOP2-4	TOP2-4	YDR339C	FCF1	fcf1-ph	0.99007	0.041	0.95897	0.108	0.02577	0.041	0.00057	status=JK
TOP2-4	TOP2-4	YMR277W	FCP1	fcp1-1	1.05465	0.054	1.12595	0.018	-0.06559	0.053	4e-05
TOP2-4	TOP2-4	YJR093C	FIP1	fip1-433	0.92814	0.081	1.06831	0.069	-0.14689	0.081	0.00254	status=JK
TOP2-4	TOP2-4	YJR093C	FIP1	fip1-ph	0.99746	0.044	1.09381	0.038	-0.09353	0.044	2e-05
TOP2-4	TOP2-4	YDR373W	FRQ1	frq1-1	1.10347	0.075	0.99911	0.02	0.10547	0.075	9e-05
TOP2-4	TOP2-4	YFL022C	FRS2	frs2-ph	0	0	0	0	0	0	#NUM!
TOP2-4	TOP2-4	YLR088W	GAA1	gaa1-ts	1.04115	0.114	1.2016	0.058	-0.16057	0.113	0.00396	status=JK
TOP2-4	TOP2-4	YLR459W	GAB1	gab1-1	0	0	1.07533	0.087	-1.04976	0	#NUM!
TOP2-4	TOP2-4	YLR459W	GAB1	gab1-2	0.98572	0.045	0	0	0.98084	0.045	0.00069	status=JK
TOP2-4	TOP2-4	YLR459W	GAB1	gab1-3	0	0	1.17357	0.106	-1.18461	0	#NUM!	status=JK
TOP2-4	TOP2-4	YNL062C	GCD10	gcd10-506	0.92851	0.011	1.11138	0.025	-0.18663	0.011	4e-05	status=JK
TOP2-4	TOP2-4	YJL125C	GCD14	gcd14-4	0.80413	0.203	1.03035	0.079	-0.22425	0.202	0.00421
TOP2-4	TOP2-4	YOR260W	GCD1	gcd1-502	0.97018	0.134	0.89449	0.162	0.06185	0.134	0.00072
TOP2-4	TOP2-4	YOR260W	GCD1	gcd1-ph	0.89174	0.021	0.86213	0.007	0.0308	0.021	0
TOP2-4	TOP2-4	YLR291C	GCD7	gcd7-ph	1.24945	0.018	1.16336	0.018	0.08129	0.018	7e-05	status=JK
TOP2-4	TOP2-4	YER136W	GDI1	gdi1-1	1.00052	0.078	1.00963	0.041	-0.01933	0.077	0.00013
TOP2-4	TOP2-4	YKL104C	GFA1	gfa1-97	0.92629	0.034	0.8241	0.094	0.08652	0.034	1e-05
TOP2-4	TOP2-4	YER133W	GLC7	glc7-10	0.22171	0.29	0.72783	0.187	-0.62151	0.289	0.22405
TOP2-4	TOP2-4	YER133W	GLC7	glc7-12	0.8972	0.107	0.86774	0.094	0.05063	0.107	0.00047
TOP2-4	TOP2-4	YDL207W	GLE1	gle1-2	1.12564	0.084	1.04313	0.071	0.05017	0.084	0.00011
TOP2-4	TOP2-4	YDL207W	GLE1	gle1-4	0	0	0	0	0	0	#NUM!
TOP2-4	TOP2-4	YOR168W	GLN4	gln4-ph	1.16826	0.024	1.10118	0.013	0.06904	0.024	0.00015	status=JK
TOP2-4	TOP2-4	YFL017C	GNA1	gna1-ts	0.18623	0.228	0	0	0.18531	0.227	0.20033
TOP2-4	TOP2-4	YHR005C	GPA1	gpa1-ts	0.56903	0.659	1.12886	0.042	-0.55743	0.656	0.18274
TOP2-4	TOP2-4	YGL142C	GPI10	gpi10-ph	1.15027	0.087	1.17793	0.046	-0.02946	0.087	0.00012
TOP2-4	TOP2-4	YGR216C	GPI1	gpi1-1	1.12047	0.113	1.17758	0.013	-0.0625	0.113	0.00028
TOP2-4	TOP2-4	YDR302W	GPI11	gpi11-ph	0.89875	0.035	0.46475	0.537	0.44644	0.035	2e-05
TOP2-4	TOP2-4	YMR281W	GPI12	gpi12-ph	0.93908	0.068	0.95737	0.051	-0.01179	0.068	0.00174	status=JK
TOP2-4	TOP2-4	YLL031C	GPI13	gpi13-3	1.12844	0.185	1.18952	0.006	-0.05896	0.184	0.00118
TOP2-4	TOP2-4	YLL031C	GPI13	gpi13-4	0.00021	0	0	0	0.00021	0	0.42265	status=JK
TOP2-4	TOP2-4	YLL031C	GPI13	gpi13-5	1.29921	0.071	1.36633	0.089	-0.0694	0.07	4e-05
TOP2-4	TOP2-4	YNL038W	GPI15	gpi15-ph	1.13509	0.012	1.25356	0.084	-0.13755	0.012	4e-05	status=JK
TOP2-4	TOP2-4	YHR188C	GPI16	gpi16-ph	1.21731	0.046	1.16674	0.132	0.11018	0.046	1e-05
TOP2-4	TOP2-4	YDR434W	GPI17	gpi17-ph	1.3246	0.012	1.34012	0.063	-0.02812	0.012	0
TOP2-4	TOP2-4	YDR437W	GPI19	gpi19-2	0.92791	0.011	1.00781	0.053	-0.07563	0.01	4e-05	status=JK
TOP2-4	TOP2-4	YDR437W	GPI19	gpi19-2xh	0.98248	0.058	0.96574	0.033	0.09661	0.057	6e-05
TOP2-4	TOP2-4	YDR437W	GPI19	gpi19-ph	0.75153	0.033	0.82529	0.015	-0.13319	0.032	2e-05
TOP2-4	TOP2-4	YPL076W	GPI2	gpi2-1-7b	0.82572	0.029	0.88659	0.011	-0.06622	0.029	0.00041	status=JK
TOP2-4	TOP2-4	YPL076W	GPI2	gpi2-774	0.87567	0.135	0.39762	0.475	0.54893	0.134	0.00098
TOP2-4	TOP2-4	YDR331W	GPI8	gpi8-ts	0	0	0	0	0	0	#NUM!
TOP2-4	TOP2-4	YLL035W	GRC3	grc3-ph	1.08345	0.13	1.03034	0.083	0.04189	0.13	0.00047
TOP2-4	TOP2-4	YBR121C	GRS1	grs1-ph	1.24188	0.065	1.08861	0.084	0.15214	0.065	4e-05
TOP2-4	TOP2-4	YLR293C	GSP1	gsp1-p162l	0.85629	0.011	0.91361	0.077	-0.04008	0.011	6e-05	status=JK
TOP2-4	TOP2-4	YDR454C	GUK1	guk1-ph	0.86284	0.161	0.95636	0.004	-0.09487	0.16	0.01142	status=JK
TOP2-4	TOP2-4	YGL245W	GUS1	gus1-ph	1.13538	0.039	1.1262	0.098	-0.01201	0.039	1e-05
TOP2-4	TOP2-4	YJL091C	GWT1	gwt1-20	0	0	0	0	0	0	#NUM!
TOP2-4	TOP2-4	YMR290C	HAS1	has1-ph	1.10734	0.194	1.06223	0.063	0.03098	0.193	0.00144
TOP2-4	TOP2-4	YDR044W	HEM13	hem13-ph	1.16792	0.096	1.12327	0.015	0.03861	0.096	0.00015
TOP2-4	TOP2-4	YOL123W	HRP1	hrp1-1	0	0	0	0	0	0	#NUM!	status=JK
TOP2-4	TOP2-4	YOL123W	HRP1	hrp1-4	0.44129	0.028	0.61831	0.081	0.4391	0.028	0.00137	status=JK
TOP2-4	TOP2-4	YOL123W	HRP1	hrp1-7	0	0	0	0	0	0	#NUM!	status=JK
TOP2-4	TOP2-4	YPL204W	HRR25	hrr25-ph	0.83041	0.034	0.8547	0.031	-0.02771	0.034	2e-05
TOP2-4	TOP2-4	YGL073W	HSF1	hsf1-848	1.02867	0.09	1.1152	0.044	-0.09159	0.089	0.00018
TOP2-4	TOP2-4	YOR020C	HSP10	hsp10-ts	0.80312	0.098	0.82546	0.052	-0.02584	0.098	0.0005
TOP2-4	TOP2-4	YPR033C	HTS1	hts1-1	0.95298	0.192	0.99885	0.087	-0.02375	0.191	0.00216
TOP2-4	TOP2-4	YKL189W	HYM1	hym1-15	1.22626	0.038	1.28871	0.19	-0.08517	0.038	0.00032	status=JK
TOP2-4	TOP2-4	YEL034W	HYP2	hyp2-1	0.90536	0.041	0.53535	0.012	0.53744	0.041	3e-05
TOP2-4	TOP2-4	YEL034W	HYP2	hyp2-1159	0.90556	0.011	0.27353	0.102	0.75261	0.011	0
TOP2-4	TOP2-4	YEL034W	HYP2	hyp2-2	0.32702	0.273	0	0	0.17693	0.272	0.09649
TOP2-4	TOP2-4	YEL034W	HYP2	hyp2-3	0.66532	0.101	0.19492	0.014	0.29859	0.1	0.00094
TOP2-4	TOP2-4	YJR006W	POL31	hys2-ts	0.80605	0.203	0.85549	0.174	-0.06835	0.202	0.00418
TOP2-4	TOP2-4	YBL076C	ILS1	ils1-1	0.96228	0.055	1.02166	0.021	-0.06339	0.054	5e-05
TOP2-4	TOP2-4	YNL075W	IMP4	imp4-2	0.65335	0.144	0.85333	0.031	-0.19684	0.144	0.00284
TOP2-4	TOP2-4	YHR085W	IPI1	ipi1-ph	0.88338	0.026	0.91506	0.008	-0.03077	0.026	1e-05
TOP2-4	TOP2-4	YNL182C	IPI3	ipi3-ph	0.92662	0.376	1.01527	0.181	-0.11563	0.374	0.01601
TOP2-4	TOP2-4	YPL209C	IPL1	ipl1-1	1.00626	0.048	1.12613	0.131	-0.14721	0.048	3e-05
TOP2-4	TOP2-4	YPL209C	IPL1	ipl1-2	1.12588	0.045	1.19017	0.082	-0.02818	0.045	2e-05
TOP2-4	TOP2-4	YBR011C	IPP1	ipp1-ph	0.89619	0.071	0.9149	0.038	-0.02165	0.071	0.0021	status=JK
TOP2-4	TOP2-4	YIL026C	IRR1	irr1-1	1.21636	0.043	1.00653	0.073	0.20982	0.043	1e-05
TOP2-4	TOP2-4	YLR347C	KAP95	kap95-e126k	1.1395	0.106	1.13624	0.056	-0.00804	0.105	0.00022
TOP2-4	TOP2-4	YLR347C	KAP95	kap95-l63a	1.10146	0.169	1.17273	0.083	-0.04588	0.168	0.00097
TOP2-4	TOP2-4	YJL034W	KAR2	kar2-159	1.19147	0.144	1.23216	0.109	-0.03771	0.143	0.00048
TOP2-4	TOP2-4	YDL108W	KIN28	kin28-ts	1.04132	0.122	1.14325	0.076	-0.09778	0.122	0.00044
TOP2-4	TOP2-4	YHR186C	KOG1	kog1-1	1.24905	0.033	1.187	0.031	0.07051	0.033	0.00024	status=JK
TOP2-4	TOP2-4	YER038C	KRE29	kre29-ts2	1.13552	0.053	1.08687	0.081	0.03818	0.053	3e-05
TOP2-4	TOP2-4	YOR336W	KRE5	kre5-ts2	0.94392	0.054	0.97366	0.126	-0.05387	0.054	0.00109	status=JK
TOP2-4	TOP2-4	YCL059C	KRR1	krr1-17	1.23788	0.055	0.92901	0.135	0.30604	0.055	0.00067	status=JK
TOP2-4	TOP2-4	YCL059C	KRR1	krr1-18	0.96026	0.112	0.83458	0.016	0.12372	0.112	0.00044
TOP2-4	TOP2-4	YOR181W	LAS17	las17-1	0.5956	0.161	0.26225	0.095	0.32933	0.161	0.00515
TOP2-4	TOP2-4	YOR181W	LAS17	las17-13	0	0	0	0	0	0	#NUM!
TOP2-4	TOP2-4	YOR181W	LAS17	las17-14	1.07084	0.01	1.11257	0.012	-0.04282	0.01	3e-05	status=JK
TOP2-4	TOP2-4	YMR296C	LCB1	lcb1-10	0.30027	0.286	0.28587	0.112	-0.08741	0.284	0.12645
TOP2-4	TOP2-4	YMR296C	LCB1	lcb1-2	0.21473	0.054	0.91446	0.086	-0.67561	0.053	0.02014	status=JK
TOP2-4	TOP2-4	YMR296C	LCB1	lcb1-4	0.5943	0.146	0.33746	0.102	0.22109	0.145	0.00384
TOP2-4	TOP2-4	YMR296C	LCB1	lcb1-5	0.9204	0.053	0.90258	0.007	0.52965	0.053	5e-05
TOP2-4	TOP2-4	YDR062W	LCB2	lcb2-1	0.12241	0.109	0.09439	0.015	0.02219	0.108	0.10953
TOP2-4	TOP2-4	YDR062W	LCB2	lcb2-16	0.17386	0.056	0.31857	0.167	-0.11397	0.056	0.03296	status=JK
TOP2-4	TOP2-4	YDR062W	LCB2	lcb2-19	0.33688	0.122	0.2858	0.025	0.04825	0.121	0.01168
TOP2-4	TOP2-4	YDR062W	LCB2	lcb2-2	0.29589	0.172	0.09792	0.007	0.19481	0.171	0.041
TOP2-4	TOP2-4	YMR298W	LIP1	lip1-ph	1.01269	0.085	0.95215	0.085	0.06763	0.085	0.00016
TOP2-4	TOP2-4	YBL026W	LSM2	lsm2-ph	1.268	0.015	1.20467	0.006	0.06133	0.015	5e-05	status=JK
TOP2-4	TOP2-4	YNL006W	LST8	lst8-15	1.02186	0.075	1.13169	0.083	-0.09631	0.074	0.00011
TOP2-4	TOP2-4	YNL006W	LST8	lst8-6	0.56958	0.093	0.44668	0.207	0.13967	0.093	0.00118
TOP2-4	TOP2-4	YDL087C	LUC7	luc7-1	1.09233	0.144	1.23693	0.069	-0.14761	0.143	0.00062
TOP2-4	TOP2-4	YKL021C	MAK11	mak11-2	1.20783	0.08	0.98528	0.059	0.22845	0.079	8e-05
TOP2-4	TOP2-4	YKL021C	MAK11	mak11-ph	1.15342	0.045	1.15632	0.048	-0.00496	0.044	0.0005	status=JK
TOP2-4	TOP2-4	YAL025C	MAK16	mak16-ph	0.6612	0.079	0.82341	0.092	-0.13478	0.078	0.00046
TOP2-4	TOP2-4	YDR060W	MAK21	mak21-1	1.07191	0.017	0.94415	0.14	0.12455	0.017	9e-05	status=JK
TOP2-4	TOP2-4	YDR060W	MAK21	mak21-3	0.93515	0.024	0.97017	0.045	-0.0402	0.024	0.00022	status=JK
TOP2-4	TOP2-4	YBR142W	MAK5	mak5-ph	1.03873	0.024	0.97435	0.014	0.0674	0.024	0
TOP2-4	TOP2-4	YLR163C	MAS1	mas1-1	1.12316	0.063	1.1029	0.086	0.03177	0.063	5e-05
TOP2-4	TOP2-4	YHR024C	MAS2	mas2-10	1.0505	0.071	0.47769	0.554	0.59885	0.07	8e-05
TOP2-4	TOP2-4	YDL003W	MCD1	mcd1-73	1.04294	0.01	1.08188	0.025	-0.0406	0.01	3e-05	status=JK
TOP2-4	TOP2-4	YKL165C	MCD4	mcd4-174	0.52427	0.606	0.98115	0.037	-0.44873	0.603	0.18222
TOP2-4	TOP2-4	YIL150C	MCM10	mcm10-1	0.89847	0.029	0.96967	0.095	-0.05807	0.029	0.00036	status=JK
TOP2-4	TOP2-4	YIL150C	MCM10	mcm10-43	1.03567	0.056	0.97921	0.054	0.07846	0.056	4e-05
TOP2-4	TOP2-4	YMR043W	MCM1	mcm1-ph	0.10592	0.113	0.33214	0.145	-0.1958	0.112	0.24458	status=JK
TOP2-4	TOP2-4	YBL023C	MCM2	mcm2-1	1.11515	0.076	1.03855	0.02	0.07688	0.075	9e-05
TOP2-4	TOP2-4	YEL032W	MCM3	mcm3-1	0.66797	0.168	0.33036	0.086	0.34027	0.168	0.00418
TOP2-4	TOP2-4	YPR019W	MCM4	mcm4-ph	1.31853	0.033	1.2593	0.027	0.06086	0.033	0
TOP2-4	TOP2-4	YMR112C	MED11	med11-ts	0.52541	0.051	0.32469	0.382	0.2457	0.051	0.00313	status=JK
TOP2-4	TOP2-4	YOR174W	MED4	med4-54	0.00363	0.006	0.55963	0.109	-0.58015	0.006	0.42265	status=JK
TOP2-4	TOP2-4	YOR174W	MED4	med4-6	0.43563	0.022	0.02387	0.032	0.42275	0.022	0.00087	status=JK
TOP2-4	TOP2-4	YHR058C	MED6	med6-ph	1.00904	0.004	1.08286	0.062	-0.08396	0.004	0
TOP2-4	TOP2-4	YHR058C	MED6	med6-ts	0.92788	0.027	0.93906	0.05	-0.03186	0.027	0.00029	status=JK
TOP2-4	TOP2-4	YHR058C	MED6	med6-ts	0.92904	0.001	0.96436	0.004	-0.0307	0.001	0	status=JK
TOP2-4	TOP2-4	YOL135C	MED7	med7-141	0.85283	0.191	0.75224	0.244	0.04172	0.19	0.00296
TOP2-4	TOP2-4	YOL135C	MED7	med7-163	0.89867	0.184	0.96768	0.15	-0.08328	0.183	0.00228
TOP2-4	TOP2-4	YBR193C	MED8	med8-39	1.20012	0.027	1.17016	0.041	0.0315	0.027	0
TOP2-4	TOP2-4	YBR193C	MED8	med8-51	1.02084	0.076	1.02559	0.035	-0.01072	0.075	0.00011
TOP2-4	TOP2-4	YGR264C	MES1	mes1-1	0.80536	0.18	0.94587	0.059	-0.13052	0.18	0.00297
TOP2-4	TOP2-4	YIL046W	MET30	met30-6	0.5329	0.043	0	0	0.53026	0.043	0.00216	status=JK
TOP2-4	TOP2-4	YIL046W	MET30	met30-9	1.06492	0.169	1.09388	0.016	-0.02581	0.168	0.00829	status=JK
TOP2-4	TOP2-4	YPL169C	MEX67	mex67-ts5	1.07415	0.047	0.96618	0.194	0.10763	0.047	0.00064	status=JK
TOP2-4	TOP2-4	YOR232W	MGE1	mge1-100	1.135	0.046	1.03314	0.012	0.1069	0.046	2e-05
TOP2-4	TOP2-4	YKL089W	MIF2	mif2-3	0.89642	0.059	0.8278	0.088	0.07005	0.059	0.00145	status=JK
TOP2-4	TOP2-4	YEL019C	MMS21	mms21-1	1.00223	0.06	0.6722	0.112	0.31717	0.06	0.00119	status=JK
TOP2-4	TOP2-4	YFL034C-B	MOB2	mob2-11	0.84526	0.126	0.95131	0.062	-0.14745	0.125	0.00089
TOP2-4	TOP2-4	YFL034C-B	MOB2	mob2-14	0.81474	0.185	0	0	0.8107	0.184	0.00309
TOP2-4	TOP2-4	YFL034C-B	MOB2	mob2-19	0.73218	0.524	0	0	0.72855	0.521	0.06814
TOP2-4	TOP2-4	YFL034C-B	MOB2	mob2-20	0.80562	0.174	0.44149	0.512	-0.14109	0.173	0.00266
TOP2-4	TOP2-4	YFL034C-B	MOB2	mob2-22	1.03959	0.056	1.0018	0.043	1.03444	0.056	4e-05
TOP2-4	TOP2-4	YFL034C-B	MOB2	mob2-24	0.50343	0.582	0.95408	0.166	-0.41388	0.579	0.18185
TOP2-4	TOP2-4	YFL034C-B	MOB2	mob2-26	0.81725	0.023	0.63717	0.472	0.8132	0.023	1e-05
TOP2-4	TOP2-4	YFL034C-B	MOB2	mob2-28	0.2964	0.248	0	0	0.29493	0.247	0.0971
TOP2-4	TOP2-4	YFL034C-B	MOB2	mob2-34	0.61646	0.508	0.84465	0.067	-0.37512	0.505	0.0934
TOP2-4	TOP2-4	YFL034C-B	MOB2	mob2-36	0.45987	0.535	0.93137	0.041	-0.48512	0.532	0.18402
TOP2-4	TOP2-4	YFL034C-B	MOB2	mob2-38	1.04931	0.023	1.05503	0.009	0.05559	0.023	0.00016	status=JK
TOP2-4	TOP2-4	YFL034C-B	MOB2	mob2-40	0.83314	0.158	0.97568	0.028	-0.11371	0.157	0.00182
TOP2-4	TOP2-4	YFL034C-B	MOB2	mob2-8	0.95653	0.082	1.04981	0.04	-0.03673	0.082	0.00017
TOP2-4	TOP2-4	YPL082C	MOT1	mot1-1033	0.72736	0.053	0.70838	0.051	0.00638	0.053	0.00177	status=JK
TOP2-4	TOP2-4	YDL028C	MPS1	mps1-1	0.48008	0.29	0.24082	0.115	-0.04956	0.288	0.04527
TOP2-4	TOP2-4	YDL028C	MPS1	mps1-3796	1.04393	0.029	1.04004	0.273	0.5115	0.029	1e-05
TOP2-4	TOP2-4	YDL028C	MPS1	mps1-417	1.26697	0.022	1.06787	0.022	0.73343	0.022	0.0001	status=JK
TOP2-4	TOP2-4	YDL028C	MPS1	mps1-6	0	0	0	0	-0.52726	0	#NUM!
TOP2-4	TOP2-4	YGL075C	MPS2	mps2-1	0.55515	0.459	0.4426	0.402	0.21484	0.457	0.0943
TOP2-4	TOP2-4	YGL075C	MPS2	mps2-2	0.26555	0.118	0.22234	0.269	-0.07332	0.117	0.06002	status=JK
TOP2-4	TOP2-4	YJL019W	MPS3	mps3-1	0.11483	0.041	0.58095	0.311	-0.38379	0.041	0.03958	status=JK
TOP2-4	TOP2-4	YJL019W	MPS3	mps3-7	0	0	0	0	0	0	#NUM!
TOP2-4	TOP2-4	YOR370C	MRS6	mrs6-2	1.14021	0.053	1.09323	0.05	0.04927	0.053	3e-05
TOP2-4	TOP2-4	YLR116W	MSL5	msl5-9	1.19032	0.007	1.1158	0.052	0.08877	0.007	1e-05	status=JK
TOP2-4	TOP2-4	YLR116W	MSL5	msl5-ph	1.10748	0.032	1.08663	0.007	0.01859	0.031	1e-05
TOP2-4	TOP2-4	YDR208W	MSS4	mss4-102	0.0481	0.042	0.00458	0.008	0.04786	0.042	0.1889	status=JK
TOP2-4	TOP2-4	YDR208W	MSS4	mss4-103	1.20758	0.05	1.1689	0.044	0.0458	0.05	2e-05
TOP2-4	TOP2-4	YGR158C	MTR3	mtr3-ts	0.43558	0.16	0.4979	0.128	-0.05623	0.159	0.01218
TOP2-4	TOP2-4	YJL050W	MTR4	mtr4-1	1.13295	0.086	1.08448	0.046	0.0369	0.086	0.00012
TOP2-4	TOP2-4	YAL034W-A	MTW1	mtw1-ts	1.05261	0.073	1.00744	0.041	0.04312	0.073	9e-05
TOP2-4	TOP2-4	YNR043W	MVD1	mvd1-1296	0.89742	0.059	0.9458	0.069	-0.07468	0.059	8e-05
TOP2-4	TOP2-4	YOR326W	MYO2	myo2-14	0.53406	0.5	0.84787	0.124	-0.46592	0.498	0.12246
TOP2-4	TOP2-4	YOR326W	MYO2	myo2-16	1.18646	0.028	1.09643	0.043	0.18324	0.028	0
TOP2-4	TOP2-4	YPL190C	NAB3	nab3-11	0.20625	0.073	0.38891	0.082	-0.17273	0.073	0.01113
TOP2-4	TOP2-4	YLR457C	NBP1	nbp1-1	1.30599	0.017	1.26078	0.071	0.04038	0.017	6e-05	status=JK
TOP2-4	TOP2-4	YGL091C	NBP35	nbp35-ph	0.83878	0.045	0.77509	0.018	0.05494	0.044	0.00094	status=JK
TOP2-4	TOP2-4	YML031W	NDC1	ndc1-4	0.18976	0.173	0.17935	0.11	0.00172	0.172	0.11628
TOP2-4	TOP2-4	YIL048W	NEO1	neo1-2	1.11041	0.017	0.91497	0.029	0.1941	0.017	0
TOP2-4	TOP2-4	YDL208W	NHP2	nhp2-ph	1.02435	0.014	1.09011	0.016	-0.06645	0.014	0
TOP2-4	TOP2-4	YPL211W	NIP7	nip7-1	0.79699	0.007	0.77789	0.034	0.02818	0.007	3e-05	status=JK
TOP2-4	TOP2-4	YHR170W	NMD3	nmd3-4	1.06727	0.086	1.07292	0.083	-0.01215	0.085	0.00014
TOP2-4	TOP2-4	YLR195C	NMT1	nmt1-181	0.63065	0.197	0.48304	0.011	0.14699	0.196	0.00773
TOP2-4	TOP2-4	YJR112W	NNF1	nnf1-17	1.00604	0.112	1.19261	0.05	-0.1337	0.112	0.00038
TOP2-4	TOP2-4	YJR112W	NNF1	nnf1-48	1.21551	0.009	1.21679	0.022	-0.00127	0.009	2e-05	status=JK
TOP2-4	TOP2-4	YJR112W	NNF1	nnf1-77	1.17189	0.058	1.126	0.014	0.03133	0.058	3e-05
TOP2-4	TOP2-4	YLR002C	NOC3	noc3-ph	1.00284	0.087	0.91254	0.062	0.09779	0.087	0.0025	status=JK
TOP2-4	TOP2-4	YPL093W	NOG1	nog1-1	0.96078	0.082	0.97548	0.128	-0.01301	0.082	0.00242	status=JK
TOP2-4	TOP2-4	YNR053C	NOG2	nog2-1	0.82084	0.047	0.85475	0.015	-0.0263	0.047	5e-05
TOP2-4	TOP2-4	YDL014W	NOP1	nop1-2	0.11287	0.112	0	0	-1.12318	0.112	0.13792
TOP2-4	TOP2-4	YDL014W	NOP1	nop1-3	1.35064	0.017	1.32105	0.066	0.10845	0.017	5e-05	status=JK
TOP2-4	TOP2-4	YNL061W	NOP2	nop2-10	0.00771	0.013	0.00844	0.01	-0.42216	0.013	0.42265	status=JK
TOP2-4	TOP2-4	YNL061W	NOP2	nop2-3	0.80942	0.039	0.87621	0.027	0.37557	0.039	3e-05
TOP2-4	TOP2-4	YNL061W	NOP2	nop2-4	0.75683	0.024	0.94029	0.046	-0.17026	0.023	1e-05
TOP2-4	TOP2-4	YNL061W	NOP2	nop2-5	0.63319	0.194	0.80582	0.115	-0.17409	0.193	0.00726
TOP2-4	TOP2-4	YNL061W	NOP2	nop2-6	0.84976	0.016	0.9612	0.109	0.07518	0.016	0
TOP2-4	TOP2-4	YNL061W	NOP2	nop2-9	0.30104	0.037	0.60647	0.134	-0.47083	0.037	0.00511	status=JK
TOP2-4	TOP2-4	YPL043W	NOP4	nop4-3	0	0	0	0	0	0	#NUM!	status=JK
TOP2-4	TOP2-4	YLR197W	NOP56	nop56-ph	0.87146	0.016	0.74788	0.105	0.09473	0.015	0.00011	status=JK
TOP2-4	TOP2-4	YGR103W	NOP7	nop7-1	1.00587	0.039	1.04219	0.031	-0.0516	0.039	2e-05
TOP2-4	TOP2-4	YOL144W	NOP8	nop8-101	1.12613	0.012	1.14244	0.022	-0.01874	0.012	0
TOP2-4	TOP2-4	YJR072C	NPA3	npa3-ph	1.19356	0.039	1.18242	0.072	-0.00593	0.038	1e-05
TOP2-4	TOP2-4	YLR007W	NSE1	nse1-16	0.90631	0.065	0.89161	0.137	0.02328	0.065	0.0001
TOP2-4	TOP2-4	YDR288W	NSE3	nse3-ph	1.03212	0.07	1.06073	0.054	-0.01295	0.069	8e-05
TOP2-4	TOP2-4	YDR288W	NSE3	nse3-ts3	0.98205	0.052	0.98821	0.046	-0.08932	0.052	4e-05
TOP2-4	TOP2-4	YDR288W	NSE3	nse3-ts4	1.25724	0.055	1.16576	0.063	0.1845	0.054	2e-05
TOP2-4	TOP2-4	YDL105W	NSE4	nse4-ph	1.01983	0.076	1.06362	0.026	-0.05113	0.076	0.00011
TOP2-4	TOP2-4	YDL105W	NSE4	nse4-ts1	0.91581	0.044	1.00918	0.033	-0.02758	0.044	3e-05
TOP2-4	TOP2-4	YDL105W	NSE4	nse4-ts2	0.96694	0.006	0.91905	0.023	0.02329	0.006	1e-05	status=JK
TOP2-4	TOP2-4	YDL105W	NSE4	nse4-ts3	0.95736	0.084	1.00478	0.019	-0.02215	0.083	0.00018
TOP2-4	TOP2-4	YDL105W	NSE4	nse4-ts4	0.92558	0.053	0.92047	0.063	-0.05377	0.053	5e-05
TOP2-4	TOP2-4	YML023C	NSE5	nse5-ts1	0.82782	0.021	0.7482	0.033	0.08977	0.021	0.00022	status=JK
TOP2-4	TOP2-4	YML023C	NSE5	nse5-ts2	1.08809	0.113	1.09801	0.07	0.06844	0.112	0.0003
TOP2-4	TOP2-4	YML023C	NSE5	nse5-ts3	1.04828	0.023	0.9706	0.027	0.02882	0.023	0.00016	status=JK
TOP2-4	TOP2-4	YML023C	NSE5	nse5-ts4	0.72348	0.12	0.43447	0.476	0.38379	0.12	0.00123
TOP2-4	TOP2-4	YPL233W	NSL1	nsl1-5	1.19842	0.055	1.12373	0.039	0.06744	0.055	3e-05
TOP2-4	TOP2-4	YPL233W	NSL1	nsl1-6	1.34938	0.133	1.22314	0.029	0.12539	0.132	0.00026
TOP2-4	TOP2-4	YER009W	NTF2	ntf2-h104y	1.24062	0.018	0.9247	0.117	0.22827	0.017	7e-05	status=JK
TOP2-4	TOP2-4	YER009W	NTF2	ntf2-ph	1.17733	0.046	1.01422	0.004	0.16528	0.046	2e-05
TOP2-4	TOP2-4	YOL069W	NUF2	nuf2-61	1.10115	0.106	1.11512	0.077	-0.03773	0.105	0.00024
TOP2-4	TOP2-4	YOL069W	NUF2	nuf2-ph	1.16307	0.01	1.29875	0.065	-0.14529	0.01	2e-05	status=JK
TOP2-4	TOP2-4	YER006W	NUG1	nug1-2	1.08149	0.026	0.70113	0.192	0.40816	0.026	0
TOP2-4	TOP2-4	YGL092W	NUP145	nup145-r4	1.01996	0.097	1.00571	0.025	0.01712	0.097	0.00024
TOP2-4	TOP2-4	YIL115C	NUP159	nup159-1	0.9133	0.056	0.97134	0.09	-0.06281	0.056	6e-05
TOP2-4	TOP2-4	YJL039C	NUP192	nup192-15	1.08816	0.109	1.18278	0.037	-0.09382	0.108	0.00027
TOP2-4	TOP2-4	YGR119C	NUP57	nup57-e17	0.15053	0.178	0	0	0.14978	0.177	0.18901
TOP2-4	TOP2-4	YDL193W	NUS1	nus1-ph	1.19917	0.043	1.10321	0.032	0.09838	0.043	1e-05
TOP2-4	TOP2-4	YPR168W	NUT2	nut2-ts	0.88877	0.048	0.80409	0.045	0.08133	0.048	0.00099	status=JK
TOP2-4	TOP2-4	YGR179C	OKP1	okp1-5	1.14402	0.075	1.0473	0.005	0.09686	0.074	8e-05
TOP2-4	TOP2-4	YGL055W	OLE1	ole1-m2	0.70568	0.023	0.67661	0.098	0.02534	0.023	1e-05
TOP2-4	TOP2-4	YML065W	ORC1	orc1-ph	0.92107	0.082	0.99882	0.025	-0.08163	0.082	0.00019
TOP2-4	TOP2-4	YBR060C	ORC2	orc2-1	1.18016	0.07	1.12187	0.011	0.0996	0.069	6e-05
TOP2-4	TOP2-4	YBR060C	ORC2	orc2-2	1.1623	0.038	1.05588	0.017	0.08182	0.037	1e-05
TOP2-4	TOP2-4	YBR060C	ORC2	orc2-3	1.09069	0.044	1.08071	0.039	0.01803	0.043	2e-05
TOP2-4	TOP2-4	YBR060C	ORC2	orc2-4	0.84689	0.03	0.89701	0.076	-0.06549	0.03	1e-05
TOP2-4	TOP2-4	YLL004W	ORC3	orc3-70	1.06081	0.014	1.00507	0.042	0.06089	0.014	0
TOP2-4	TOP2-4	YNL261W	ORC5	orc5-70	0.91856	0.219	0.6099	0.48	0.30988	0.218	0.00356
TOP2-4	TOP2-4	YHR118C	ORC6	orc6-ph	0.89861	0.064	0.98364	0.053	-0.08864	0.064	0.0001
TOP2-4	TOP2-4	YJL002C	OST1	ost1-6	1.26607	0.061	1.0296	0.061	0.22883	0.06	0.00077	status=JK
TOP2-4	TOP2-4	YOR103C	OST2	ost2-ph	0.42364	0.415	0.44337	0.192	-0.02975	0.413	0.13374
TOP2-4	TOP2-4	YJL104W	PAM16	pam16-3	0.9861	0.055	1.08018	0.055	-0.11544	0.055	5e-05
TOP2-4	TOP2-4	YLR008C	PAM18	pam18-1	1.07333	0.032	1.13128	0.083	-0.04633	0.031	1e-05
TOP2-4	TOP2-4	YIR006C	PAN1	pan1-4	0.92221	0.117	0.91548	0.017	0.00688	0.116	0.00055
TOP2-4	TOP2-4	YKR002W	PAP1	pap1-1	1.10306	0.029	1.04362	0.01	0.06452	0.029	0
TOP2-4	TOP2-4	YCL052C	PBN1	pbn1-ph	1.15505	0.251	1.2092	0.167	-0.07556	0.25	0.00271
TOP2-4	TOP2-4	YDR228C	PCF11	pcf11-1	0.72993	0.144	0.91895	0.047	-0.26952	0.144	0.00206
TOP2-4	TOP2-4	YDR228C	PCF11	pcf11-2	1.00311	0.035	0.98587	0.03	0.00231	0.035	0.00041	status=JK
TOP2-4	TOP2-4	YDR228C	PCF11	pcf11-ts10	1.0861	0.063	1.03348	0.025	0.08489	0.063	5e-05
TOP2-4	TOP2-4	YDR228C	PCF11	pcf11-ts2	0.9871	0.023	1.09009	0.056	-0.10469	0.023	0.00018	status=JK
TOP2-4	TOP2-4	YDR228C	PCF11	pcf11-ts9	0.9533	0.017	1.08915	0.016	-0.04725	0.017	0.00011	status=JK
TOP2-4	TOP2-4	YDR113C	PDS1	pds1-128	1.05308	0.013	0.99791	0.021	0.05635	0.013	0
TOP2-4	TOP2-4	YMR076C	PDS5	pds5-1	1.02293	0.118	1.09941	0.102	-0.07281	0.117	0.00041
TOP2-4	TOP2-4	YOR122C	PFY1	pfy1-13	0.86013	0.016	0.86441	0.022	-0.00528	0.016	0.00012	status=JK
TOP2-4	TOP2-4	YOR122C	PFY1	pfy1-14	1.09476	0.022	1.04534	0.067	0.14202	0.022	0.00014	status=JK
TOP2-4	TOP2-4	YOR122C	PFY1	pfy1-4	0.8784	0.01	0.86667	0.055	-0.07326	0.01	0
TOP2-4	TOP2-4	YNL158W	PGA1	pga1-ph	1.17426	0.04	1.19537	0.016	-0.02558	0.04	1e-05
TOP2-4	TOP2-4	YML125C	PGA3	pga3-ph	1.16532	0.039	1.12508	0.033	0.04649	0.039	1e-05
TOP2-4	TOP2-4	YBR196C	PGI1	pgi1-2	1.04595	0.037	1.09684	0.047	-0.0437	0.037	1e-05
TOP2-4	TOP2-4	YJL097W	PHS1	phs1-1	1.06365	0.151	1.02791	0.015	0.03102	0.15	0.00077
TOP2-4	TOP2-4	YJL097W	PHS1	phs1-ph	1.24696	0.009	1.16062	0.002	0.08479	0.009	2e-05	status=JK
TOP2-4	TOP2-4	YNL267W	PIK1	pik1-104	0.03943	0.068	0.38869	0.065	-0.25901	0.068	0.42265	status=JK
TOP2-4	TOP2-4	YNL267W	PIK1	pik1-139	0.14796	0.012	0.14773	0.013	-0.15102	0.012	0.00217	status=JK
TOP2-4	TOP2-4	YBL105C	PKC1	pkc1-1	0.96827	0.123	0.96627	0.041	0.01405	0.122	0.00056
TOP2-4	TOP2-4	YBL105C	PKC1	pkc1-2	0.61261	0.193	0.76734	0.029	-0.18774	0.192	0.00789
TOP2-4	TOP2-4	YBL105C	PKC1	pkc1-3	1.03234	0.027	0.97297	0.185	0.00377	0.027	1e-05
TOP2-4	TOP2-4	YBL105C	PKC1	pkc1-4	0.84138	0.038	0.83837	0.023	0.0399	0.038	3e-05
TOP2-4	TOP2-4	YBL105C	PKC1	pkc1-ts	1.03664	0.036	1.02467	0.046	0.00805	0.036	1e-05
TOP2-4	TOP2-4	YER003C	PMI40	pmi40-ph	1.0177	0.002	0.77586	0.102	0.22731	0.002	0	status=JK
TOP2-4	TOP2-4	YML069W	POB3	pob3-7	0.95331	0.049	0.78722	0.039	0.51229	0.049	4e-05
TOP2-4	TOP2-4	YML069W	POB3	pob3-l78r	0.67447	0.014	0.71165	0.003	-0.03668	0.014	0.00015	status=JK
TOP2-4	TOP2-4	YML069W	POB3	pob3-q308k	0.23963	0.147	0.28981	0.135	-0.19785	0.146	0.04694
TOP2-4	TOP2-4	YNL102W	POL1	pol1-1	0.7698	0.043	1.06621	0.046	-0.28282	0.043	5e-05
TOP2-4	TOP2-4	YNL102W	POL1	pol1-12	0.6683	0.144	0.52436	0.605	-0.34715	0.143	0.00265
TOP2-4	TOP2-4	YNL102W	POL1	pol1-13	0.83769	0.118	1.04217	0.056	-0.21527	0.117	0.00076
TOP2-4	TOP2-4	YNL102W	POL1	pol1-17	0.40774	0.232	0.33323	0.027	0.08592	0.231	0.0391
TOP2-4	TOP2-4	YNL102W	POL1	pol1-2	0.69458	0.043	0.49683	0.574	0.19931	0.042	6e-05
TOP2-4	TOP2-4	YBL035C	POL12	pol12-ts	0.85274	0.013	0.93556	0.046	-0.08726	0.013	8e-05	status=JK
TOP2-4	TOP2-4	YNL102W	POL1	pol1-ts	0.76198	0.068	1.02618	0.033	-0.25393	0.068	0.0002
TOP2-4	TOP2-4	YNL262W	POL2	pol2-12	0.69035	0.151	0.90503	0.064	-0.22977	0.15	0.00277
TOP2-4	TOP2-4	YJR006W	POL31	pol31-ph	1.20719	0.085	1.04085	0.013	0.16285	0.085	0.0001
TOP2-4	TOP2-4	YEL055C	POL5	pol5-1	0.93633	0.033	0.8179	0.076	0.12614	0.032	0.0004	status=JK
TOP2-4	TOP2-4	YEL055C	POL5	pol5-2	0.94932	0.195	0.41969	0.185	0.55273	0.194	0.00231
TOP2-4	TOP2-4	YEL055C	POL5	pol5-3	0.64036	0.032	0.345	0.027	0.29074	0.032	0.00084	status=JK
TOP2-4	TOP2-4	YNL282W	POP3	pop3-ph	0.69008	0.215	0.42774	0.196	0.29742	0.213	0.00761
TOP2-4	TOP2-4	YBR257W	POP4	pop4-ph	0.84189	0.02	0.75653	0.014	0.08818	0.02	0
TOP2-4	TOP2-4	YBR167C	POP7	pop7-ph	1.19953	0.045	1.24998	0.018	-0.04936	0.045	1e-05
TOP2-4	TOP2-4	YER012W	PRE1	pre1-1	1.00381	0.086	0.66659	0.092	0.35615	0.086	0.00017
TOP2-4	TOP2-4	YPR103W	PRE2	pre2-1	0.5241	0.605	0	0	0.5215	0.602	0.1817
TOP2-4	TOP2-4	YPR103W	PRE2	pre2-127	1.071	0.052	1.03288	0.008	0.03399	0.052	3e-05
TOP2-4	TOP2-4	YPR103W	PRE2	pre2-2	0.54703	0.633	0	0	0.54432	0.63	0.18221
TOP2-4	TOP2-4	YPR103W	PRE2	pre2-75	1.09905	0.034	0.47135	0.544	1.0936	0.034	0.00031	status=JK
TOP2-4	TOP2-4	YPR103W	PRE2	pre2-v214a	1.04695	0.168	0	0	1.04176	0.167	0.00845	status=JK
TOP2-4	TOP2-4	YJL001W	PRE3	pre3-2	1.12756	0.084	1.21123	0.022	-0.08306	0.084	0.00011
TOP2-4	TOP2-4	YFR050C	PRE4	pre4-ph	0.92256	0.018	0	0	0.91799	0.018	0
TOP2-4	TOP2-4	YOL038W	PRE6	pre6-ph	1.06822	0.153	0.99264	0.195	0.08377	0.153	0.0008
TOP2-4	TOP2-4	YBL041W	PRE7	pre7-ph	1.3308	0.051	1.21606	0.045	0.11548	0.051	2e-05
TOP2-4	TOP2-4	YIR008C	PRI1	pri1-m4	1.01209	0.077	0.96261	0.032	0.05174	0.077	0.00012
TOP2-4	TOP2-4	YKL045W	PRI2	pri2-1	1.03311	0.062	1.01704	0.077	0.03052	0.062	6e-05
TOP2-4	TOP2-4	YER023W	PRO3	pro3-ph	1.0641	0.064	1.02693	0.036	0.04318	0.064	6e-05
TOP2-4	TOP2-4	YDL043C	PRP11	prp11-ts	1.0656	0.013	1.04255	0.015	0.02441	0.013	5e-05	status=JK
TOP2-4	TOP2-4	YKR086W	PRP16	prp16-2	1.02038	0.012	1.10455	0.128	-0.05298	0.012	5e-05	status=JK
TOP2-4	TOP2-4	YKR086W	PRP16	prp16-ts	0.9924	0.012	1.00516	0.006	-0.00942	0.012	5e-05	status=JK
TOP2-4	TOP2-4	YGR006W	PRP18	prp18-1202	0.409	0.355	0.72357	0.056	-0.31989	0.353	0.10448
TOP2-4	TOP2-4	YGR006W	PRP18	prp18-ts	0.42543	0.497	0.5168	0.392	-0.30354	0.494	0.18527
TOP2-4	TOP2-4	YLL036C	PRP19	prp19-1	0.67312	0.028	0.78255	0.031	-0.0965	0.028	0.00057	status=JK
TOP2-4	TOP2-4	YNR011C	PRP2	prp2-1	0.91695	0.013	0.93781	0.061	-0.03282	0.013	7e-05	status=JK
TOP2-4	TOP2-4	YJL203W	PRP21	prp21-ts	1.11458	0.017	1.06932	0.067	0.03281	0.017	8e-05	status=JK
TOP2-4	TOP2-4	YER013W	PRP22	prp22-1	0.82628	0.098	0.53397	0.389	0.21595	0.098	0.00046
TOP2-4	TOP2-4	YMR268C	PRP24	prp24-ts	1.18646	0.058	1.17802	0.054	-0.00498	0.058	3e-05
TOP2-4	TOP2-4	YDR243C	PRP28	prp28-101	1.05402	0.056	1.09719	0.063	-0.03292	0.056	4e-05
TOP2-4	TOP2-4	YDR473C	PRP3	prp3-1	1.03193	0.081	1.02919	0.085	0.00472	0.08	0.00013
TOP2-4	TOP2-4	YGR091W	PRP31	prp31-1	1.1947	0.043	1.06233	0.059	0.05249	0.042	0.00042	status=JK
TOP2-4	TOP2-4	YGR091W	PRP31	prp31-ts	1.10913	0.034	1.14909	0.006	-0.03267	0.034	1e-05
TOP2-4	TOP2-4	YGR075C	PRP38	prp38-1	1.20879	0.213	1.10266	0.088	0.08966	0.212	0.00147
TOP2-4	TOP2-4	YML046W	PRP39	prp39-1	1.23698	0.136	1.28074	0.13	-0.03069	0.135	0.00036
TOP2-4	TOP2-4	YPR178W	PRP4	prp4-1	1.1227	0.158	1.09901	0.083	5e-05	0.157	0.00075
TOP2-4	TOP2-4	YDR235W	PRP42	prp42-ph	0.29782	0.106	0.00107	0.001	0.29542	0.106	0.01127
TOP2-4	TOP2-4	YGL120C	PRP43	prp43-ts2	0.85251	0.082	0.86436	0.092	-0.00438	0.082	0.00307	status=JK
TOP2-4	TOP2-4	YPR178W	PRP4	prp4-ts	1.15716	0.208	1.056	0.044	0.10633	0.207	0.00155
TOP2-4	TOP2-4	YBR237W	PRP5	prp5-1	1.0327	0.124	1.00755	0.09	0.04427	0.123	0.00047
TOP2-4	TOP2-4	YBR055C	PRP6	prp6-1	1.33806	0.037	1.25044	0.013	0.09182	0.036	1e-05
TOP2-4	TOP2-4	YBR055C	PRP6	prp6-ts	1.18111	0.056	1.23864	0.012	-0.06435	0.056	3e-05
TOP2-4	TOP2-4	YDL030W	PRP9	prp9-1	0	0	0	0	0	0	#NUM!
TOP2-4	TOP2-4	YDL030W	PRP9	prp9-ts	0.8359	0.02	0.86835	0.024	-0.02928	0.02	0
TOP2-4	TOP2-4	YOR361C	PRT1	prt1-1	1.16271	0.022	1.00052	0.025	0.16175	0.021	0.00011	status=JK
TOP2-4	TOP2-4	YMR308C	PSE1	pse1-34	0.00038	0.001	0.01006	0.017	0.00038	0.001	0.42265	status=JK
TOP2-4	TOP2-4	YMR308C	PSE1	pse1-41	0.18115	0.04	0.17715	0.075	-0.01072	0.04	0.01587	status=JK
TOP2-4	TOP2-4	YDR013W	PSF1	psf1-1	1.08998	0.055	1.07841	0.016	0.01067	0.055	4e-05
TOP2-4	TOP2-4	YGR156W	PTI1	pti1-ts1	1.20471	0.146	1.05925	0.021	0.15481	0.145	0.00048
TOP2-4	TOP2-4	YGR156W	PTI1	pti1-ts7	1.0795	0.025	1.03754	0.084	0.04337	0.025	0
TOP2-4	TOP2-4	YOR157C	PUP1	pup1-1	1.11837	0.071	0.98656	0.067	0.12696	0.071	7e-05
TOP2-4	TOP2-4	YGR253C	PUP2	pup2-ph	1.08505	0.026	1.00515	0.037	0.08418	0.026	0
TOP2-4	TOP2-4	YER094C	PUP3	pup3-ph	1.01621	0.034	0.9542	0.121	0.06576	0.034	0.00038	status=JK
TOP2-4	TOP2-4	YLR196W	PWP1	pwp1-ph	1.05575	0.044	0.97776	0.023	0.07667	0.043	2e-05
TOP2-4	TOP2-4	YDL103C	QRI1	qri1-ph	0.9228	0.095	0.9013	0.079	0.00265	0.095	0.00355	status=JK
TOP2-4	TOP2-4	YDL103C	QRI1	qri1-ts1	0.97852	0.347	0.99431	0.032	-0.01871	0.345	0.01104
TOP2-4	TOP2-4	YDL103C	QRI1	qri1-ts6	0.39226	0.486	0	0	0.39032	0.483	0.20459
TOP2-4	TOP2-4	YER171W	RAD3	rad3-ts14	0.82927	0.036	0	0	0.82516	0.036	0.00064	status=JK
TOP2-4	TOP2-4	YDL090C	RAM1	ram1-119	0.56029	0.647	0	0	0.55751	0.644	0.1817
TOP2-4	TOP2-4	YNL216W	RAP1	rap1-1	0.70255	0.219	0	0	0.69907	0.217	0.00762
TOP2-4	TOP2-4	YNL216W	RAP1	rap1-2	0.44512	0.138	0.6022	0.494	-0.05282	0.137	0.00754
TOP2-4	TOP2-4	YOR048C	RAT1	rat1-1	0.81602	0.151	0	0	0.81197	0.15	0.01122	status=JK
TOP2-4	TOP2-4	YDR527W	RBA50	rba50-ph	1.05769	0.044	1.03819	0.074	0.02714	0.044	2e-05
TOP2-4	TOP2-4	YPR094W	RDS3	rds3-1	1.06266	0.004	0.9853	0.024	0.07317	0.004	0	status=JK
TOP2-4	TOP2-4	YBR049C	REB1	reb1-ph	0	0	0	0	0	0	#NUM!
TOP2-4	TOP2-4	YFR051C	RET2	ret2-1	1.23896	0.22	1.13694	0.033	0.10031	0.219	0.00149
TOP2-4	TOP2-4	YPL010W	RET3	ret3-1	0.98632	0.1	0.54765	0.634	0.4656	0.1	0.00341	status=JK
TOP2-4	TOP2-4	YAR007C	RFA1	rfa1-m2	1.00851	0.061	0.98648	0.036	0.01749	0.06	6e-05
TOP2-4	TOP2-4	YNL312W	RFA2	rfa2-ph	0.96383	0.065	0.97314	0.044	-0.01541	0.065	8e-05
TOP2-4	TOP2-4	YJL173C	RFA3	rfa3-313	0	0	0	0	0	0	#NUM!
TOP2-4	TOP2-4	YJR068W	RFC2	rfc2-1	0.92118	0.022	0.91474	0.095	-0.01735	0.022	0.0002	status=JK
TOP2-4	TOP2-4	YOL094C	RFC4	rfc4-20	0.89064	0.072	0.88577	0.038	0.00371	0.071	0.00014
TOP2-4	TOP2-4	YBR087W	RFC5	rfc5-1	1.01056	0.038	0.96386	0.043	0.03583	0.038	0.00048	status=JK
TOP2-4	TOP2-4	YLR071C	RGR1	rgr1-100	0	0	0	0	0	0	#NUM!
TOP2-4	TOP2-4	YPR165W	RHO1	rho1-td	0.95415	0.082	0.99514	0.031	-0.03713	0.082	0.00017
TOP2-4	TOP2-4	YIL118W	RHO3	rho3-1	0.93297	0.034	0.92502	0.064	-0.01038	0.034	1e-05
TOP2-4	TOP2-4	YIL118W	RHO3	rho3-ser228	1.07298	0.007	0.98376	0.004	0.09068	0.007	1e-05	status=JK
TOP2-4	TOP2-4	YNL163C	RIA1	ria1-ts	0.30468	0.357	0.35334	0.408	-0.04089	0.355	0.18645
TOP2-4	TOP2-4	YNL163C	RIA1	ria1-ts	0.65322	0.134	0.28344	0.332	0.39946	0.134	0.0023
TOP2-4	TOP2-4	YOL066C	RIB2	rib2-ph	1.10558	0.219	1.08062	0.112	-0.00474	0.218	0.00207
TOP2-4	TOP2-4	YBR153W	RIB7	rib7-ph	1.06877	0.005	1.2597	0.088	-0.20603	0.005	1e-05	status=JK
TOP2-4	TOP2-4	YNL207W	RIO2	rio2-1	0.95042	0.035	0.94668	0.062	0.0027	0.035	1e-05
TOP2-4	TOP2-4	YDR091C	RLI1	rli1-ph	1.06513	0.023	1.04897	0.039	0.01793	0.023	0
TOP2-4	TOP2-4	YNL002C	RLP7	rlp7-ph	0.98749	0.034	1.07203	0.055	-0.07148	0.034	0.00039	status=JK
TOP2-4	TOP2-4	YLR145W	RMP1	rmp1-ts	0.70144	0.144	0.8213	0.042	-0.10917	0.143	0.00229
TOP2-4	TOP2-4	YMR235C	RNA1	rna1-1	0.92599	0.012	0.92031	0.009	0.00229	0.012	5e-05	status=JK
TOP2-4	TOP2-4	YMR061W	RNA14	rna14-ph	0.97869	0.049	0.83685	0.155	0.14421	0.049	3e-05
TOP2-4	TOP2-4	YGL044C	RNA15	rna15-58	0.99349	0.075	1.05889	0.09	-0.07052	0.075	0.00012
TOP2-4	TOP2-4	YMR235C	RNA1	rna1-s116f	1.10599	0.063	1.17527	0.037	-0.07705	0.063	5e-05
TOP2-4	TOP2-4	YMR239C	RNT1	rnt1-47	1.03055	0.251	1.04047	0.199	0.02105	0.25	0.00378
TOP2-4	TOP2-4	YMR239C	RNT1	rnt1-ts	1.15122	0.041	1.16225	0.048	-0.00495	0.041	1e-05
TOP2-4	TOP2-4	YMR200W	ROT1	rot1-ph	1.1886	0.039	1.12097	0.011	0.06268	0.038	0.00035	status=JK
TOP2-4	TOP2-4	YBL093C	ROX3	rox3-182	0	0	0.00212	0.004	0	0	#NUM!
TOP2-4	TOP2-4	YOR341W	RPA190	rpa190-1	0.99347	0.18	1.09124	0.072	-0.11318	0.179	0.00159
TOP2-4	TOP2-4	YOR341W	RPA190	rpa190-g728d	0.83838	0.008	0.83463	0.061	-0.01064	0.008	0
TOP2-4	TOP2-4	YOR151C	RPB2	rpb2-6	0.56055	0.259	0.37403	0.404	0.26422	0.257	0.02267
TOP2-4	TOP2-4	YIL021W	RPB3	rpb3-2	0.9547	0.028	0.89715	0.009	0.06015	0.028	0.00028	status=JK
TOP2-4	TOP2-4	YBR154C	RPB5	rpb5-h147r	1.14629	0.012	1.00864	0.019	0.15063	0.012	0
TOP2-4	TOP2-4	YBR154C	RPB5	rpb5-ph	1.13787	0.062	0.98924	0.036	0.14226	0.061	4e-05
TOP2-4	TOP2-4	YOR224C	RPB8	rpb8-ph	0.9752	0.106	1.00648	0.028	-0.03382	0.106	0.00035
TOP2-4	TOP2-4	YDR045C	RPC11	rpc11-ph	1.0667	0.09	1.15119	0.002	-0.08516	0.089	0.00016
TOP2-4	TOP2-4	YKL144C	RPC25	rpc25-ph	0.94091	0.03	0.99293	0.018	-0.04383	0.03	1e-05
TOP2-4	TOP2-4	YNR003C	RPC34	rpc34-1	0.87801	0.19	0.69577	0.24	0.11512	0.189	0.00267
TOP2-4	TOP2-4	YPR110C	RPC40	rpc40-v78r	0.4937	0.293	0.69807	0.527	-0.17427	0.291	0.04327
TOP2-4	TOP2-4	YHR088W	RPF1	rpf1-1	0.86396	0.265	1.00879	0.033	-0.1364	0.264	0.00736
TOP2-4	TOP2-4	YHR088W	RPF1	rpf1-ph	1.0114	0.108	0.98937	0.08	0.01997	0.108	0.00034
TOP2-4	TOP2-4	YKR081C	RPF2	rpf2-ph	1.09742	0.085	1.01209	0.039	0.09366	0.084	0.00013
TOP2-4	TOP2-4	YBR079C	RPG1	rpg1-1	1.21393	0.036	1.30539	0.041	0.07697	0.035	1e-05
TOP2-4	TOP2-4	YBR079C	RPG1	rpg1-ph	0.95837	0.017	0.97066	0.045	-0.17732	0.017	0.00011	status=JK
TOP2-4	TOP2-4	YFR004W	RPN11	rpn11-14	0.99889	0.028	0.92201	0.024	0.07071	0.028	1e-05
TOP2-4	TOP2-4	YFR004W	RPN11	rpn11-8	0.93941	0.023	0.85974	0.013	0.07844	0.023	0
TOP2-4	TOP2-4	YFR052W	RPN12	rpn12-1	0.94975	0.115	0.94988	0.111	0.00056	0.114	0.00048
TOP2-4	TOP2-4	YHR027C	RPN1	rpn1-821	0.82813	0.174	0.79168	0.171	0.05583	0.173	0.00245
TOP2-4	TOP2-4	YDL147W	RPN5	rpn5-1	1.06251	0.017	1.07084	0.008	-0.00412	0.017	0
TOP2-4	TOP2-4	YDL147W	RPN5	rpn5-ph	1.08615	0.084	0.98224	0.22	0.08119	0.084	0.002	status=JK
TOP2-4	TOP2-4	YDL097C	RPN6	rpn6-1	1.18533	0.049	1.24783	0.011	0.08362	0.049	2e-05
TOP2-4	TOP2-4	YDL097C	RPN6	rpn6-ph	1.07735	0.053	0.99638	0.098	-0.02383	0.053	3e-05
TOP2-4	TOP2-4	YPR108W	RPN7	rpn7-3	1.075	0.07	0.81116	0.058	0.25839	0.07	8e-05
TOP2-4	TOP2-4	YDL140C	RPO21	rpo21-1	0.74355	0.048	0.81348	0.01	-0.06754	0.048	0.0014	status=JK
TOP2-4	TOP2-4	YOR116C	RPO31	rpo31-698	1.04611	0.03	0.89435	0.11	0.17976	0.03	1e-05
TOP2-4	TOP2-4	YLR340W	RPP0	rpp0-ph	1.05286	0.072	0.97153	0.157	0.08454	0.072	9e-05
TOP2-4	TOP2-4	YDR064W	RPS13	rps13-ph	1.09834	0.08	1.01977	0.011	0.07809	0.08	0.00011
TOP2-4	TOP2-4	YKL145W	RPT1	rpt1-1	0	0	0.76498	0.166	-0.77843	0	#NUM!	status=JK
TOP2-4	TOP2-4	YDL007W	RPT2	rpt2-rf	1.07141	0.022	1.08973	0.049	-0.02374	0.022	0
TOP2-4	TOP2-4	YDR394W	RPT3	rpt3-1	1.26182	0.071	1.22434	0.055	0.02702	0.071	5e-05
TOP2-4	TOP2-4	YOR259C	RPT4	rpt4-145	0.97579	0.028	0.92623	0.088	0.03212	0.028	0.00028	status=JK
TOP2-4	TOP2-4	YOR259C	RPT4	rpt4-150	1.1305	0.052	1.08223	0.06	0.06363	0.051	3e-05
TOP2-4	TOP2-4	YGL048C	RPT6	rpt6-1	0.32111	0.229	0.28425	0.328	0.04223	0.228	0.06748
TOP2-4	TOP2-4	YGL048C	RPT6	rpt6-20	1.05031	0.008	0	0	1.04511	0.008	2e-05	status=JK
TOP2-4	TOP2-4	YGL048C	RPT6	rpt6-25	0.98474	0.109	1.00205	0.019	-0.01558	0.109	0.00037
TOP2-4	TOP2-4	YKL125W	RRN3	rrn3-s213p	1.01446	0.015	0.98538	0.033	0.03524	0.015	0
TOP2-4	TOP2-4	YJL025W	RRN7	rrn7-ph	0.90681	0.178	0.92632	0.129	-0.05428	0.177	0.00201
TOP2-4	TOP2-4	YDR087C	RRP1	rrp1-1	0.77483	0.017	0.75412	0.028	0.03641	0.017	0
TOP2-4	TOP2-4	YHR069C	RRP4	rrp4-1	0.89089	0.13	1.11074	0.123	-0.26982	0.129	0.00083
TOP2-4	TOP2-4	YDL111C	RRP42	rrp42-ph	1.09581	0.007	1.10169	0.036	-0.00332	0.007	2e-05	status=JK
TOP2-4	TOP2-4	YDR280W	RRP45	rrp45-ph	1.51157	0.076	1.20755	0.033	0.30373	0.075	3e-05
TOP2-4	TOP2-4	YMR229C	RRP5	rrp5-delta6	1.04349	0.118	0.96275	0.025	0.08728	0.117	0.0042	status=JK
TOP2-4	TOP2-4	YOR294W	RRS1	rrs1-124	1.0757	0.058	1.11854	0.02	-0.05	0.058	4e-05
TOP2-4	TOP2-4	YOR294W	RRS1	rrs1-84	1.1704	0.038	0.98714	0.066	0.17629	0.038	0.00036	status=JK
TOP2-4	TOP2-4	YDR303C	RSC3	rsc3-1	1.19722	0.092	1.19028	0.055	0.01403	0.091	0.00012
TOP2-4	TOP2-4	YKR008W	RSC4	rsc4-2	1.01461	0.055	1.09373	0.006	-0.07787	0.055	4e-05
TOP2-4	TOP2-4	YLR033W	RSC58	rsc58-ph	1.00433	0.024	1.06017	0.034	-0.05571	0.024	0
TOP2-4	TOP2-4	YCR052W	RSC6	rsc6-ph	1.15143	0.046	1.11219	0.052	0.04761	0.046	2e-05
TOP2-4	TOP2-4	YFR037C	RSC8	rsc8-ts16	1.00668	0.069	0.95525	0.109	0.12116	0.069	9e-05
TOP2-4	TOP2-4	YFR037C	RSC8	rsc8-ts21	0.90331	0.056	0.87753	0.027	0.01831	0.056	7e-05
TOP2-4	TOP2-4	YML127W	RSC9	rsc9-ph	0.4459	0.356	0.71615	0.019	-0.26839	0.354	0.08716
TOP2-4	TOP2-4	YML049C	RSE1	rse1-1	1.07227	0.107	1.00232	0.084	0.05535	0.106	0.00027
TOP2-4	TOP2-4	YER125W	RSP5	rsp5-1	0.98032	0.017	0.89393	0.027	0.08523	0.017	0
TOP2-4	TOP2-4	YER125W	RSP5	rsp5-3	1.20889	0.079	1.1782	0.023	0.03303	0.078	8e-05
TOP2-4	TOP2-4	YER125W	RSP5	rsp5-sm1	0.84006	0.034	0.95063	0.032	-0.11234	0.034	2e-05
TOP2-4	TOP2-4	YPL235W	RVB2	rvb2-ph	1.1368	0.043	1.18711	0.024	-0.06337	0.043	2e-05
TOP2-4	TOP2-4	YFR005C	SAD1	sad1-1	0.98827	0.037	0.86889	0.119	0.09784	0.037	1e-05
TOP2-4	TOP2-4	YHR083W	SAM35	sam35-2	1.13098	0.001	1.22256	0.016	-0.093	0.001	0	status=JK
TOP2-4	TOP2-4	YDR180W	SCC2	scc2-4	1.04566	0.03	1.06246	0.078	-0.02419	0.03	1e-05
TOP2-4	TOP2-4	YER147C	SCC4	scc4-4	1.06641	0.032	1.03562	0.046	0.01977	0.032	1e-05
TOP2-4	TOP2-4	YOR329C	SCD5	scd5-d338	0	0	0	0	0	0	#NUM!
TOP2-4	TOP2-4	YOR329C	SCD5	scd5-pp1d2	0	0	0	0	0	0	#NUM!
TOP2-4	TOP2-4	YGL011C	SCL1	scl1-ph	1.07561	0.092	0	0	1.07028	0.091	0.00242	status=JK
TOP2-4	TOP2-4	YGR245C	SDA1	sda1-2	1.12217	0.073	1.06536	0.054	0.04934	0.073	8e-05
TOP2-4	TOP2-4	YLR022C	SDO1	sdo1-vma1-ts	1.09333	0.015	1.09539	0.081	-0.04992	0.015	6e-05	status=JK
TOP2-4	TOP2-4	YKL193C	SDS22	sds22-5	1.15973	0.144	1.23508	0.035	-0.07779	0.143	0.00052
TOP2-4	TOP2-4	YKL193C	SDS22	sds22-6	1.12914	0.011	1.00318	0.057	0.12135	0.011	3e-05	status=JK
TOP2-4	TOP2-4	YLR166C	SEC10	sec10-2	1.05292	0.065	1.01889	0.05	0.02093	0.064	6e-05
TOP2-4	TOP2-4	YDR164C	SEC1	sec1-1	1.21276	0.07	1.23404	0.02	-0.02638	0.069	5e-05
TOP2-4	TOP2-4	YIR022W	SEC11	sec11-2	0	0	0	0	0	0	#NUM!
TOP2-4	TOP2-4	YNR026C	SEC12	sec12-1	0.96862	0.024	1.03081	0.015	-0.05981	0.024	0.0002	status=JK
TOP2-4	TOP2-4	YNR026C	SEC12	sec12-4	1.23498	0.016	1.13621	0.084	0.08692	0.016	0
TOP2-4	TOP2-4	YLR208W	SEC13	sec13-1	0.89492	0.007	0.93813	0.08	-0.06006	0.007	2e-05	status=JK
TOP2-4	TOP2-4	YMR079W	SEC14	sec14-3	1.14431	0.061	1.00654	0.105	0.0903	0.061	4e-05
TOP2-4	TOP2-4	YGL233W	SEC15	sec15-1	1.06663	0.008	1.14493	0.005	-0.08187	0.008	2e-05	status=JK
TOP2-4	TOP2-4	YPL085W	SEC16	sec16-2	1.11148	0.109	0.89349	0.027	0.22744	0.108	0.00026
TOP2-4	TOP2-4	YBL050W	SEC17	sec17-1	1.0955	0.056	1.07883	0.092	0.00985	0.055	4e-05
TOP2-4	TOP2-4	YBR080C	SEC18	sec18-1	1.10267	0.048	1.17213	0.029	-0.05633	0.048	2e-05
TOP2-4	TOP2-4	YDR498C	SEC20	sec20-1	0.71076	0.082	0.50724	0.104	0.23248	0.082	0.00042
TOP2-4	TOP2-4	YNL287W	SEC21	sec21-1	0.6085	0.151	0.71564	0.041	-0.09488	0.15	0.00398
TOP2-4	TOP2-4	YLR268W	SEC22	sec22-1	0.99494	0.004	1.01476	0.023	-0.02605	0.004	0	status=JK
TOP2-4	TOP2-4	YLR268W	SEC22	sec22-3	0.99094	0.097	0.94417	0.067	0.05194	0.096	0.00026
TOP2-4	TOP2-4	YPR181C	SEC23	sec23-1	0.92635	0.033	0.86716	0.208	0.06919	0.033	1e-05
TOP2-4	TOP2-4	YNL272C	SEC2	sec2-41	0.44003	0.025	0.28575	0.092	0.17004	0.025	0.00105	status=JK
TOP2-4	TOP2-4	YIL109C	SEC24	sec24-2	1.22804	0.118	1.11909	0.086	0.11489	0.117	0.00024
TOP2-4	TOP2-4	YIL109C	SEC24	sec24-20	0.9555	0.029	0.90694	0.044	0.0624	0.029	1e-05
TOP2-4	TOP2-4	YDR238C	SEC26	sec26-11d26	1.12116	0.074	1.15968	0.04	-0.03731	0.074	8e-05
TOP2-4	TOP2-4	YDR238C	SEC26	sec26-f856aw860a	1.07438	0.132	1.06998	0.038	0.00386	0.131	0.0005
TOP2-4	TOP2-4	YGL137W	SEC27	sec27-1	1.15707	0.016	1.02452	0.08	0.12769	0.016	6e-05	status=JK
TOP2-4	TOP2-4	YDL195W	SEC31	sec31-1	1.20906	0.082	1.17859	0.083	0.02586	0.082	9e-05
TOP2-4	TOP2-4	YER008C	SEC3	sec3-2	1.0927	0.214	1.05836	0.117	0.04764	0.212	0.00199
TOP2-4	TOP2-4	YLR440C	SEC39	sec39-1	1.06281	0.035	1.14594	0.152	-0.055	0.035	1e-05
TOP2-4	TOP2-4	YLR440C	SEC39	sec39-2	1.15018	0.153	1.23456	0.033	-0.09284	0.152	0.00064
TOP2-4	TOP2-4	YLR440C	SEC39	sec39-ph	1.30905	0.104	1.15957	0.057	0.16025	0.104	0.00014
TOP2-4	TOP2-4	YFL005W	SEC4	sec4-8	1.17751	0.037	1.17866	0.015	-0.00143	0.037	1e-05
TOP2-4	TOP2-4	YDR166C	SEC5	sec5-24	1.23263	0.081	1.21211	0.039	0.01769	0.08	8e-05
TOP2-4	TOP2-4	YFL045C	SEC53	sec53-6	0	0	0.53926	0.623	-0.52241	0	#NUM!	status=JK
TOP2-4	TOP2-4	YMR013C	SEC59	sec59-ts	1.19127	0.022	1.23779	0.025	-0.05028	0.022	0.00012	status=JK
TOP2-4	TOP2-4	YLR378C	SEC61	sec61-2	0.50128	0.59	0	0	0.4988	0.587	0.18772
TOP2-4	TOP2-4	YPL094C	SEC62	sec62-ts	1.13069	0.058	1.08923	0.021	0.0404	0.058	0.00087	status=JK
TOP2-4	TOP2-4	YOR254C	SEC63	sec63-1	1.04381	0.033	1.07366	0.029	-0.02534	0.032	0.00032	status=JK
TOP2-4	TOP2-4	YIL068C	SEC6	sec6-4	1.1901	0.079	1.07753	0.167	0.11017	0.079	8e-05
TOP2-4	TOP2-4	YML105C	SEC65	sec65-1	0.91264	0.188	0.90421	0.065	0.01138	0.188	0.00234
TOP2-4	TOP2-4	YDR170C	SEC7	sec7-1	0.99051	0.009	1.0641	0.021	-0.0686	0.009	3e-05	status=JK
TOP2-4	TOP2-4	YPR055W	SEC8	sec8-6	1.08637	0.079	1.05799	0.013	0.02804	0.078	0.0001
TOP2-4	TOP2-4	YPR055W	SEC8	sec8-9	1.09352	0.073	1.15191	0.05	-0.05488	0.073	8e-05
TOP2-4	TOP2-4	YGR009C	SEC9	sec9-4	0.02162	0.037	0.00386	0.007	0.02152	0.037	0.42265	status=JK
TOP2-4	TOP2-4	YLR026C	SED5	sed5-1	0.83694	0.071	0.79965	0.113	0.04136	0.07	0.00017
TOP2-4	TOP2-4	YLR430W	SEN1	sen1-1	1.03984	0.015	1.06547	0.047	-0.05838	0.015	0
TOP2-4	TOP2-4	YLR430W	SEN1	sen1-1	1.14662	0.031	1.13237	0.042	0.04787	0.031	1e-05
TOP2-4	TOP2-4	YLR105C	SEN2	sen2-1	1.05718	0.034	1.05619	0.015	-0.00277	0.034	1e-05
TOP2-4	TOP2-4	YLR321C	SFH1	sfh1-1	0.38053	0.069	0.28642	0.211	0.05619	0.069	0.01076	status=JK
TOP2-4	TOP2-4	YLL003W	SFI1	sfi1-3	1.0451	0.041	0.94608	0.009	0.1057	0.041	2e-05
TOP2-4	TOP2-4	YLL003W	SFI1	sfi1-7	0.70877	0.381	0.56309	0.334	-0.22897	0.379	0.03379
TOP2-4	TOP2-4	YKL006C-A	SFT1	sft1-15	0.85236	0.024	0.75867	0.088	0.10144	0.024	0.00026	status=JK
TOP2-4	TOP2-4	YOR057W	SGT1	sgt1-3	1.03488	0.076	1.00428	0.057	0.02484	0.076	0.0018	status=JK
TOP2-4	TOP2-4	YOR057W	SGT1	sgt1-5	0.97826	0.256	0.88481	0.173	0.0457	0.254	0.00463
TOP2-4	TOP2-4	YPR161C	SGV1	sgv1-23	0	0	0	0	-0.39488	0	#NUM!
TOP2-4	TOP2-4	YPR161C	SGV1	sgv1-35	0.86893	0.097	0.99241	0.153	0.46974	0.097	0.00038
TOP2-4	TOP2-4	YPR161C	SGV1	sgv1-80	0.66226	0.496	0	0	0.65898	0.494	0.07573
TOP2-4	TOP2-4	YIL104C	SHQ1	shq1-ph	1.06904	0.037	1.13174	0.014	-0.07111	0.037	1e-05
TOP2-4	TOP2-4	YGR195W	SKI6	ski6-ph	1.0531	0.011	1.07416	0.063	-0.02454	0.011	4e-05	status=JK
TOP2-4	TOP2-4	YDR328C	SKP1	skp1-3	1.02092	0.047	0.99187	0.07	0.04267	0.046	0.0007	status=JK
TOP2-4	TOP2-4	YGL113W	SLD3	sld3-ph	0.92404	0.033	0.95381	0.051	-0.0397	0.033	1e-05
TOP2-4	TOP2-4	YDR489W	SLD5	sld5-ph	1.08305	0.059	1.02952	0.052	0.04032	0.058	4e-05
TOP2-4	TOP2-4	YBR156C	SLI15	sli15-3	1.1346	0.025	1.08246	0.006	0.05165	0.025	0.00016	status=JK
TOP2-4	TOP2-4	YIL147C	SLN1	sln1-ts4	1.07328	0.083	1.0329	0.022	0.04694	0.083	0.00013
TOP2-4	TOP2-4	YDR088C	SLU7	slu7-ts1	1.13814	0.051	1.12249	0.033	0.0113	0.051	2e-05
TOP2-4	TOP2-4	YDR088C	SLU7	slu7-ts2	0.92646	0.049	0.72796	0.046	0.19474	0.049	4e-05
TOP2-4	TOP2-4	YDR189W	SLY1	sly1-ts	1.20876	0.005	1.13372	0.055	0.06763	0.005	1e-05	status=JK
TOP2-4	TOP2-4	YFL008W	SMC1	smc1-2	0.91428	0.017	0.97604	0.035	-0.06734	0.017	0
TOP2-4	TOP2-4	YFL008W	SMC1	smc1-259	0.92888	0.047	0.98437	0.006	-0.05084	0.046	0.00084	status=JK
TOP2-4	TOP2-4	YFR031C	SMC2	smc2-8	0.17915	0.136	0.0859	0.054	0.08794	0.136	0.1507	status=JK
TOP2-4	TOP2-4	YJL074C	SMC3	smc3-1	1.12648	0.072	1.14207	0.06	-0.02493	0.072	7e-05
TOP2-4	TOP2-4	YJL074C	SMC3	smc3-42	1.3118	0.046	1.26462	0.053	0.04785	0.046	1e-05
TOP2-4	TOP2-4	YLR086W	SMC4	smc4-1	0.23445	0.173	0.87849	0.054	-0.61978	0.173	0.07355
TOP2-4	TOP2-4	YOL034W	SMC5	smc5-6	1.12683	0.023	1.10498	0.061	0.00555	0.023	0.00014	status=JK
TOP2-4	TOP2-4	YLR383W	SMC6	smc6-9	1.19378	0.038	1.02056	0.128	0.16323	0.038	0.00034	status=JK
TOP2-4	TOP2-4	YGR074W	SMD1	smd1-1	0.40828	0.307	0.34927	0.231	0.08038	0.306	0.07647
TOP2-4	TOP2-4	YOR149C	SMP3	smp3-1	0	0	0	0	0	0	#NUM!	status=JK
TOP2-4	TOP2-4	YOR149C	SMP3	smp3-2	1.14438	0.141	1.14621	0.072	-0.00627	0.141	0.00051
TOP2-4	TOP2-4	YDR510W	SMT3	smt3-331	0.7468	0.166	0.9568	0.012	-0.21319	0.165	0.00289
TOP2-4	TOP2-4	YDR478W	SNM1	snm1-172	0.54611	0.299	0.91058	0.176	-0.36643	0.298	0.03543
TOP2-4	TOP2-4	YDR478W	SNM1	snm1-ph	0.37356	0.097	0.37369	0.165	0.08214	0.097	0.02174	status=JK
TOP2-4	TOP2-4	YKL173W	SNU114	snu114-40	1.06261	0.043	1.03992	0.006	0.01982	0.043	2e-05
TOP2-4	TOP2-4	YKL173W	SNU114	snu114-60	1.03471	0.01	1.04723	0.054	-0.00327	0.01	3e-05	status=JK
TOP2-4	TOP2-4	YEL026W	SNU13	snu13-l67w	0.60604	0.139	0.12486	0.146	0.49217	0.138	0.00314
TOP2-4	TOP2-4	YEL026W	SNU13	snu13-ph	0.95172	0.017	0.32951	0.122	0.63633	0.017	0.0001	status=JK
TOP2-4	TOP2-4	YDL098C	SNU23	snu23-ph	0.90291	0.074	0.96124	0.108	-0.05925	0.073	0.00015
TOP2-4	TOP2-4	YGR013W	SNU71	snu71-ph	1.20771	0.111	1.25044	0.019	-0.03787	0.111	0.00021
TOP2-4	TOP2-4	YLL011W	SOF1	sof1-ph	0.98503	0.042	0.98515	0.066	0.01325	0.042	2e-05
TOP2-4	TOP2-4	YGL093W	SPC105	spc105-15	1.2221	0.015	1.10874	0.037	0.10555	0.015	5e-05	status=JK
TOP2-4	TOP2-4	YGL093W	SPC105	spc105-4	1.15064	0.071	1.13124	0.017	0.0133	0.071	7e-05
TOP2-4	TOP2-4	YDR356W	SPC110	spc110-220	1.01413	0.053	1.03018	0.007	-0.06225	0.052	4e-05
TOP2-4	TOP2-4	YDR356W	SPC110	spc110-221	1.18672	0.033	1.13482	0.022	0.10949	0.033	1e-05
TOP2-4	TOP2-4	YDR201W	SPC19	spc19-ph	1.02672	0.046	1.17288	0.026	-0.14481	0.046	2e-05
TOP2-4	TOP2-4	YMR117C	SPC24	spc24-10	1.34485	0.031	1.13669	0.037	0.22262	0.031	0.00018	status=JK
TOP2-4	TOP2-4	YMR117C	SPC24	spc24-9	1.1926	0.06	1.1054	0.025	0.07112	0.06	4e-05
TOP2-4	TOP2-4	YER018C	SPC25	spc25-1	1.047	0.036	0.96442	0.131	0.09679	0.036	1e-05
TOP2-4	TOP2-4	YPL124W	SPC29	spc29-20	0.69482	0.287	0.78266	0.023	-0.08434	0.286	0.01683
TOP2-4	TOP2-4	YPL124W	SPC29	spc29-3	1.07733	0.023	1.0523	0.031	0.02498	0.023	0.00015	status=JK
TOP2-4	TOP2-4	YLR066W	SPC3	spc3-4	0	0	1.12591	0.017	-1.11837	0	#NUM!	status=JK
TOP2-4	TOP2-4	YKR037C	SPC34	spc34-5	1.07174	0.025	1.00696	0.054	0.06527	0.024	0.00017	status=JK
TOP2-4	TOP2-4	YKR037C	SPC34	spc34-7	0.87474	0.076	0.83523	0.048	0.0301	0.076	0.00018
TOP2-4	TOP2-4	YKL042W	SPC42	spc42-10	1.06744	0.075	1.05332	0.029	0.01383	0.075	0.00165	status=JK
TOP2-4	TOP2-4	YKL042W	SPC42	spc42-11	1.32278	0.051	1.26714	0.013	0.05704	0.051	2e-05
TOP2-4	TOP2-4	YNL126W	SPC98	spc98-ph	1.04921	0.113	1.1719	0.017	-0.12911	0.113	0.00034
TOP2-4	TOP2-4	YPR133C	SPN1	spn1-k192n	0.77094	0.018	0.89147	0.084	-0.13197	0.018	0.00019	status=JK
TOP2-4	TOP2-4	YBR152W	SPP381	spp381-ph	1.06309	0.023	1.05039	0.002	0.01308	0.023	0
TOP2-4	TOP2-4	YPL175W	SPT14	spt14-1-10c	0.59109	0.187	0.4138	0.196	0.15061	0.186	0.00795
TOP2-4	TOP2-4	YER148W	SPT15	spt15-i143n	0.5702	0.111	0	0	0.56737	0.111	0.01244	status=JK
TOP2-4	TOP2-4	YER148W	SPT15	spt15-p65s	0.88503	0.1	1.02841	0.015	-0.14873	0.099	0.00039
TOP2-4	TOP2-4	YGL207W	SPT16	spt16-ts	1.05437	0.017	1.00432	0.109	0.03522	0.017	0
TOP2-4	TOP2-4	YML010W	SPT5	spt5-194	0	0	0	0	0	0	#NUM!	status=JK
TOP2-4	TOP2-4	YGR116W	SPT6	spt6-14	0.52405	0.408	0	0	0.52145	0.406	0.08261
TOP2-4	TOP2-4	YIR012W	SQT1	sqt1-201	1.03535	0.051	0.96597	0.052	0.06232	0.051	0.00082	status=JK
TOP2-4	TOP2-4	YER022W	SRB4	srb4-2	1.04106	0.032	0.97126	0.008	0.06759	0.032	1e-05
TOP2-4	TOP2-4	YBR253W	SRB6	srb6-ph	1.2252	0.089	1.20867	0.061	0.01133	0.088	0.0001
TOP2-4	TOP2-4	YGL097W	SRM1	srm1-g282s	0.29481	0.27	0.12473	0.062	0.173	0.269	0.11688
TOP2-4	TOP2-4	YGL097W	SRM1	srm1-ts	1.11159	0.014	1.0351	0.05	0.04958	0.014	5e-05	status=JK
TOP2-4	TOP2-4	YDR292C	SRP101	srp101-47	1.09212	0.044	0.87593	0.055	0.22238	0.044	2e-05
TOP2-4	TOP2-4	YKL154W	SRP102	srp102-510	1.09713	0.002	1.10352	0.038	0.00016	0.002	0	status=JK
TOP2-4	TOP2-4	YNL189W	SRP1	srp1-ph	1.12494	0.165	1.13139	0.014	-0.0113	0.164	0.00085
TOP2-4	TOP2-4	YNL138W	SRV2	srv2-2	0.73875	0.019	0.56419	0.183	0.22868	0.019	0.00022	status=JK
TOP2-4	TOP2-4	YNL138W	SRV2	srv2-ts	0.84322	0.118	0.96951	0.021	-0.12335	0.117	0.00073
TOP2-4	TOP2-4	YJR045C	SSC1	ssc1-2	1.11114	0.046	0.94807	0.035	0.16934	0.045	2e-05
TOP2-4	TOP2-4	YLR005W	SSL1	ssl1-ph	1.12017	0.041	1.0941	0.029	0.03162	0.041	1e-05
TOP2-4	TOP2-4	YLR005W	SSL1	ssl1-t242i	0.84683	0.021	0.83321	0.008	0.01533	0.021	0.0002	status=JK
TOP2-4	TOP2-4	YIL143C	SSL2	ssl2-ts	0.95573	0.098	0.90749	0.014	0.04645	0.097	0.00029
TOP2-4	TOP2-4	YDR086C	SSS1	sss1-ph	1.25554	0.024	1.21627	0.004	0.03792	0.024	0.00012	status=JK
TOP2-4	TOP2-4	YNL222W	SSU72	ssu72-2	0.8849	0.087	0.71505	0.037	0.18106	0.086	0.00318	status=JK
TOP2-4	TOP2-4	YIL126W	STH1	sth1-2	0.1761	0.206	0.09788	0.126	0.11148	0.205	0.18606
TOP2-4	TOP2-4	YIL126W	STH1	sth1-3	0	0	0	0	0	0	#NUM!
TOP2-4	TOP2-4	YDR082W	STN1	stn1-13	1.00394	0.074	1.04109	0.067	-0.03777	0.073	0.00011
TOP2-4	TOP2-4	YIR011C	STS1	sts1-ph	0.95701	0.04	0.9218	0.074	0.02403	0.04	2e-05
TOP2-4	TOP2-4	YGL022W	STT3	stt3-1	0	0	0.71816	0.043	-0.69854	0	#NUM!
TOP2-4	TOP2-4	YGL022W	STT3	stt3-2	0.5804	0.425	0.95613	0.119	-0.2667	0.423	0.07181
TOP2-4	TOP2-4	YGL022W	STT3	stt3-7	0.82432	0.088	0.69636	0.19	-0.024	0.088	0.00034
TOP2-4	TOP2-4	YLR305C	STT4	stt4-4	1.05855	0.051	0.97711	0.155	0.05814	0.051	0.00077	status=JK
TOP2-4	TOP2-4	YBL034C	STU1	stu1-12	1.03631	0.012	1.05793	0.091	-0.03404	0.012	0
TOP2-4	TOP2-4	YBL034C	STU1	stu1-5	1.16681	0.075	1.1334	0.051	0.62816	0.075	7e-05
TOP2-4	TOP2-4	YBL034C	STU1	stu1-6	1.16139	0.023	1.04323	0.105	0.14271	0.023	0.00013	status=JK
TOP2-4	TOP2-4	YBL034C	STU1	stu1-7	0	0	0	0	-0.53287	0	#NUM!
TOP2-4	TOP2-4	YBL034C	STU1	stu1-8	1.24056	0.091	1.19275	0.035	0.05339	0.091	0.00011
TOP2-4	TOP2-4	YLR045C	STU2	stu2-10	0.33036	0.097	0.30234	0.106	-0.44565	0.097	0.02778	status=JK
TOP2-4	TOP2-4	YLR045C	STU2	stu2-11	1.18359	0.08	1.1907	0.089	-0.01021	0.08	9e-05
TOP2-4	TOP2-4	YLR045C	STU2	stu2-12	1.17961	0.034	1.13701	0.016	0.39939	0.033	0.00027	status=JK
TOP2-4	TOP2-4	YLR045C	STU2	stu2-13	1.15696	0.038	1.17705	0.011	-0.02762	0.037	0.00035	status=JK
TOP2-4	TOP2-4	YPR086W	SUA7	sua7-c149r	0.61879	0.036	0.8502	0.014	-0.2276	0.036	0.00113	status=JK
TOP2-4	TOP2-4	YDL084W	SUB2	sub2-1	1.14392	0.062	1.08521	0.066	0.07656	0.062	4e-05
TOP2-4	TOP2-4	YDR172W	SUP35	sup35-td	0.6065	0.435	0.44656	0.516	0.16625	0.433	0.0684
TOP2-4	TOP2-4	YBR143C	SUP45	sup45-ts	0.79069	0.068	0.62799	0.026	0.15487	0.068	0.00017
TOP2-4	TOP2-4	YGR002C	SWC4	swc4-4	0.00973	0.017	0	0	0.00968	0.017	0.42265	status=JK
TOP2-4	TOP2-4	YKL018W	SWD2	swd2-1	1.0811	0.038	0.9614	0.005	0.11929	0.038	1e-05
TOP2-4	TOP2-4	YKL018W	SWD2	swd2-ts1	1.14483	0.102	1.08471	0.107	0.04611	0.101	0.00019
TOP2-4	TOP2-4	YJL035C	TAD2	tad2-ph	1.19544	0.008	1.24011	0.043	-0.04915	0.008	1e-05	status=JK
TOP2-4	TOP2-4	YLR316C	TAD3	tad3-ph	1.23173	0.043	1.12689	0.018	0.10226	0.043	1e-05
TOP2-4	TOP2-4	YDR167W	TAF10	taf10-ts34	0	0	0	0	0	0	#NUM!	status=JK
TOP2-4	TOP2-4	YGR274C	TAF1	taf1-1	1.03046	0.042	1.02109	0.013	0.00865	0.042	2e-05
TOP2-4	TOP2-4	YML015C	TAF11	taf11-ts2	0.94022	0.071	0.91222	0.132	-0.00804	0.07	0.00012
TOP2-4	TOP2-4	YGR274C	TAF1	taf1-2	1.24633	0.059	1.21054	0.036	0.03277	0.058	3e-05
TOP2-4	TOP2-4	YDR145W	TAF12	taf12-9	1.08408	0.014	1.11171	0.013	-0.03331	0.014	5e-05	status=JK
TOP2-4	TOP2-4	YDR145W	TAF12	taf12-l446a	0.75324	0.042	0.4324	0.01	0.31585	0.042	5e-05
TOP2-4	TOP2-4	YDR145W	TAF12	taf12-l464a	0	0	0	0	-0.47036	0	#NUM!
TOP2-4	TOP2-4	YDR145W	TAF12	taf12-ts23	0.96214	0.049	0.98657	0.099	-0.02192	0.049	4e-05
TOP2-4	TOP2-4	YDR145W	TAF12	taf12-w486stop	1.04998	0.054	1.05047	0.074	0.57442	0.053	4e-05
TOP2-4	TOP2-4	YML098W	TAF13	taf13-1	0.94565	0.122	0.99226	0.048	-0.03928	0.121	0.00058
TOP2-4	TOP2-4	YML098W	TAF13	taf13-2	0.92823	0.005	0.98368	0.002	-0.05661	0.005	1e-05	status=JK
TOP2-4	TOP2-4	YCR042C	TAF2	taf2-1	0.00746	0.013	0.00131	0.002	0.00742	0.013	0.42265	status=JK
TOP2-4	TOP2-4	YMR005W	TAF4	taf4-18	0.68922	0.203	0.35142	0.407	0.35444	0.202	0.00651
TOP2-4	TOP2-4	YBR198C	TAF5	taf5-15	0.98151	0.057	0.71243	0.095	0.26591	0.056	5e-05
TOP2-4	TOP2-4	YBR198C	TAF5	taf5-20	0.60529	0.052	0.72425	0.002	-0.42891	0.051	0.00017
TOP2-4	TOP2-4	YBR198C	TAF5	taf5-3	1.11297	0.063	1.06745	0.032	0.07625	0.062	5e-05
TOP2-4	TOP2-4	YGL112C	TAF6	taf6-ts	1.01543	0.062	0.80113	0.179	0.22387	0.061	0.00123	status=JK
TOP2-4	TOP2-4	YMR227C	TAF7	taf7-ts1	0.70727	0.02	0.67314	0.028	0.04515	0.02	0.00027	status=JK
TOP2-4	TOP2-4	YML114C	TAF8	taf8-7	1.14041	0.082	1.06901	0.011	0.06803	0.082	0.0001
TOP2-4	TOP2-4	YMR236W	TAF9	taf9-ts2	1.33173	0.071	1.16259	0.023	0.16253	0.071	0.00095	status=JK
TOP2-4	TOP2-4	YJR046W	TAH11	tah11-ts	0.91806	0.025	0.91967	0.019	0.00672	0.025	1e-05
TOP2-4	TOP2-4	YMR028W	TAP42	tap42-11	1.11577	0.011	1.12544	0.116	-0.03161	0.011	3e-05	status=JK
TOP2-4	TOP2-4	YPL128C	TBF1	tbf1-ph	1.00943	0.021	0.96856	0.01	0.04098	0.021	0
TOP2-4	TOP2-4	YDR212W	TCP1	tcp1-1	0.97011	0.213	1.17757	0.022	-0.21354	0.212	0.0028
TOP2-4	TOP2-4	YDR212W	TCP1	tcp1-2	0.91364	0.043	0.84824	0.032	0.06161	0.043	0.00075	status=JK
TOP2-4	TOP2-4	YGR099W	TEL2	tel2-15	1.11291	0.012	1.15021	0.005	-0.0346	0.012	0
TOP2-4	TOP2-4	YGR099W	TEL2	tel2-7	1.17264	0.023	1.15923	0.061	0.0304	0.023	0
TOP2-4	TOP2-4	YML064C	TEM1	tem1-3	1.24014	0.101	1.21423	0.095	0.03985	0.101	0.00015
TOP2-4	TOP2-4	YKL028W	TFA1	tfa1-21	1.06589	0.035	1.03448	0.02	0.03508	0.035	0.00036	status=JK
TOP2-4	TOP2-4	YKR062W	TFA2	tfa2-45	0.59218	0.138	0.78067	0.161	-0.18464	0.137	0.00329
TOP2-4	TOP2-4	YDR311W	TFB1	tfb1-1	0.5834	0.08	0.56704	0.066	0.05263	0.08	0.0007
TOP2-4	TOP2-4	YDR311W	TFB1	tfb1-6	0.81124	0.068	0.72086	0.128	0.09602	0.068	0.00016
TOP2-4	TOP2-4	YDR460W	TFB3	tfb3-ts	0	0	0	0	0	0	#NUM!
TOP2-4	TOP2-4	YBR123C	TFC1	tfc1-e447k	1.1136	0.039	1.05241	0.006	0.05941	0.039	1e-05
TOP2-4	TOP2-4	YAL001C	TFC3	tfc3-g349e	1.04066	0.149	1.03712	0.081	0.00033	0.148	0.00079
TOP2-4	TOP2-4	YDR362C	TFC6	tfc6-m1	1.23191	0.03	1.15169	0.025	0.07611	0.029	0.00019	status=JK
TOP2-4	TOP2-4	YPL007C	TFC8	tfc8-ph	1.14125	0.065	1.06214	0.014	0.08496	0.065	5e-05
TOP2-4	TOP2-4	YGR005C	TFG2	tfg2-ph	1.03055	0.068	1.16797	0.053	-0.13922	0.068	8e-05
TOP2-4	TOP2-4	YOR143C	THI80	thi80-ph	1.25875	0.031	1.23387	0.019	0.02078	0.031	0
TOP2-4	TOP2-4	YIL144W	TID3	tid3-1	1.21624	0.1	1.17312	0.083	0.06316	0.099	0.00015
TOP2-4	TOP2-4	YPR016C	TIF6	tif6-ts1	0.97097	0.062	1.014	0.008	-0.03585	0.062	7e-05
TOP2-4	TOP2-4	YPR016C	TIF6	tif6-ts4	1.06344	0.09	0.92301	0.059	0.13022	0.089	0.00017
TOP2-4	TOP2-4	YDL217C	TIM22	tim22-19	1.17005	0.078	1.2029	0.052	-0.03432	0.078	8e-05
TOP2-4	TOP2-4	YNR017W	TIM23	tim23-ph	0.9723	0.094	0.95581	0.043	0.02582	0.094	0.00025
TOP2-4	TOP2-4	YIL022W	TIM44	tim44-8	1.12768	0.085	0.57773	0.668	0.56453	0.085	0.00012
TOP2-4	TOP2-4	YPL063W	TIM50	tim50-ph	1.12863	0.046	1.08092	0.179	0.02145	0.046	2e-05
TOP2-4	TOP2-4	YGL145W	TIP20	tip20-5	1.2688	0.054	1.24838	0.014	0.02555	0.054	2e-05
TOP2-4	TOP2-4	YOR194C	TOA1	toa1-ph	0.74954	0.024	0.72283	0.082	0.04544	0.024	0.00035	status=JK
TOP2-4	TOP2-4	YKL203C	TOR2	tor2-21	1.03691	0.021	0.88795	0.061	0.13745	0.021	0
TOP2-4	TOP2-4	YKL203C	TOR2	tor2-29	0	0	0	0	0	0	#NUM!
TOP2-4	TOP2-4	YDR050C	TPI1	tpi1-1670	1.25503	0.011	1.23629	0.059	0.01184	0.011	0
TOP2-4	TOP2-4	YBR254C	TRS20	trs20-ph	1.01103	0.044	1.00398	0.061	0.00321	0.044	2e-05
TOP2-4	TOP2-4	YDR246W	TRS23	trs23-ph	0.92332	0.294	1.0659	0.105	-0.17066	0.293	0.00815
TOP2-4	TOP2-4	YBR265W	TSC10	tsc10-1	1.09512	0.009	1.07505	0.02	0.01342	0.009	2e-05	status=JK
TOP2-4	TOP2-4	YER093C	TSC11	tsc11-1	1.12263	0.118	1.16889	0.086	-0.06897	0.118	0.00032
TOP2-4	TOP2-4	YER093C	TSC11	tsc11-5	0.66152	0.064	0.73569	0.191	-0.02023	0.063	0.00024
TOP2-4	TOP2-4	YER093C	TSC11	tsc11-7	1.09039	0.192	1.14213	0.006	-0.05095	0.191	0.00146
TOP2-4	TOP2-4	YDL015C	TSC13	tsc13-ph	1.11159	0.072	1.03629	0.011	0.06776	0.071	7e-05
TOP2-4	TOP2-4	YBR058C-A	TSC3	tsc3-2	0.36426	0.054	0.44391	0.129	-0.04877	0.054	0.00089
TOP2-4	TOP2-4	YFL037W	TUB2	tub2-443	1.29892	0.046	1.1268	0.041	0.18016	0.046	1e-05
TOP2-4	TOP2-4	YLR212C	TUB4	tub4-d	0.75438	0.24	0.7957	0.151	-0.05935	0.239	0.00814
TOP2-4	TOP2-4	YLR212C	TUB4	tub4-y445d	0.83438	0.07	0.81333	0.007	0.02025	0.069	0.00016
TOP2-4	TOP2-4	YGR185C	TYS1	tys1-1	1.17476	0.065	1.10968	0.002	0.06547	0.064	5e-05
TOP2-4	TOP2-4	YKL210W	UBA1	uba1-1	1.014	0.073	1.02175	0.085	-0.01109	0.073	0.0001
TOP2-4	TOP2-4	YDL064W	UBC9	ubc9-2	1.09971	0.091	1.08183	0.059	0.02562	0.091	0.00016
TOP2-4	TOP2-4	YGR048W	UFD1	ufd1-2	0.53089	0.631	0	0	0.52826	0.628	0.19118
TOP2-4	TOP2-4	YOR075W	UFE1	ufe1-1	1.04847	0.084	1.08007	0.112	-0.06171	0.084	0.00014
TOP2-4	TOP2-4	YKL035W	UGP1	ugp1-ph	1.06044	0.012	1.13295	0.07	-0.09576	0.012	4e-05	status=JK
TOP2-4	TOP2-4	YPL020C	ULP1	ulp1-333	1.09586	0.012	1.07051	0.199	-0.02673	0.012	4e-05	status=JK
TOP2-4	TOP2-4	YKL024C	URA6	ura6-4	1.13565	0.076	0.93849	0.015	0.20085	0.075	8e-05
TOP2-4	TOP2-4	YKL024C	URA6	ura6-5	0.54317	0.048	0.17297	0.208	0.41397	0.047	0.00256	status=JK
TOP2-4	TOP2-4	YKL024C	URA6	ura6-6	1.13711	0.025	0.98277	0.01	0.15529	0.025	0.00016	status=JK
TOP2-4	TOP2-4	YGL098W	USE1	use1-ts	1.16555	0.027	1.12221	0.008	0.04224	0.027	0
TOP2-4	TOP2-4	YDL058W	USO1	uso1-1	0.53155	0.615	1.01314	0.034	-0.47541	0.612	0.18217
TOP2-4	TOP2-4	YOR004W	UTP23	utp23-ph	1.16738	0.05	1.28584	0.095	-0.14699	0.05	2e-05
TOP2-4	TOP2-4	YHR196W	UTP9	utp9-ph	0.89689	0.055	0.86413	0.025	0.03235	0.055	6e-05
TOP2-4	TOP2-4	YMR197C	VTI1	vti1-11	1.08492	0.021	0.79827	0.129	0.10467	0.021	0
TOP2-4	TOP2-4	YMR197C	VTI1	vti1-2	1.03808	0.039	1.00132	0.019	0.05806	0.039	2e-05
TOP2-4	TOP2-4	YEL002C	WBP1	wbp1-1	1.03335	0.02	0.43269	0.158	0.30774	0.02	0.00012	status=JK
TOP2-4	TOP2-4	YEL002C	WBP1	wbp1-2	1.08287	0.031	0.85989	0.048	0.35702	0.031	0.00028	status=JK
TOP2-4	TOP2-4	YPL252C	YAH1	yah1-ts	0	0	0	0	0	0	#NUM!
TOP2-4	TOP2-4	YBR004C	GPI18	ybr004c-ph	1.05465	0.017	1.14121	0.008	-0.09109	0.017	9e-05	status=JK
TOP2-4	TOP2-4	YDR325W	YCG1	ycg1-2	0.8337	0.052	1.06417	0.131	-0.18628	0.052	0.00131	status=JK
TOP2-4	TOP2-4	YCL004W	PGS1	ycl004w-ph	1.0339	0.091	1.03513	0.066	-0.0123	0.09	0.00019
TOP2-4	TOP2-4	YLR272C	YCS4	ycs4-1	0.16127	0.101	0.29984	0.116	-0.13466	0.101	0.0496
TOP2-4	TOP2-4	YDL003W	MCD1	ydl003w-ph	1.12343	0.006	1.04682	0.011	0.07557	0.006	1e-05	status=JK
TOP2-4	TOP2-4	YDL148C	NOP14	ydl148c-ph	0.89953	0.023	0.91332	0.009	-0.01277	0.023	0
TOP2-4	TOP2-4	YDR081C	PDC2	ydr081c-ph	0.38593	0.155	0.42179	0.032	-0.03364	0.154	0.01552
TOP2-4	TOP2-4	YDR236C	FMN1	ydr236c-ph	0.71474	0.132	0.84248	0.085	-0.11096	0.132	0.0017
TOP2-4	TOP2-4	YDR240C	SNU56	ydr240c-ph	1.07343	0.356	1.30407	0.06	-0.24267	0.354	0.00915
TOP2-4	TOP2-4	YDR331W	GPI8	ydr331w-ph	1.28736	0.044	1.26486	0.067	0.01833	0.044	1e-05
TOP2-4	TOP2-4	YDR341C	YDR341C	ydr341c-ph	1.20006	0.017	1.17889	0.013	0.02472	0.017	0
TOP2-4	TOP2-4	YDR398W	UTP5	ydr398w-ph	0.71389	0.223	0.48518	0.386	0.21428	0.222	0.00769
TOP2-4	TOP2-4	YDR404C	RPB7	ydr404c-ph	0.30033	0.348	0	0	0.29884	0.346	0.18262
TOP2-4	TOP2-4	YDR416W	SYF1	ydr416w-ph	1.04732	0.008	1.12874	0.021	-0.0814	0.008	2e-05	status=JK
TOP2-4	TOP2-4	YDR449C	UTP6	ydr449c-ph	1.03678	0.114	1.03298	0.138	0.03996	0.113	0.00036
TOP2-4	TOP2-4	YLR249W	YEF3	yef3-f650s	0.34079	0.262	0.24314	0.202	0.07766	0.26	0.0801
TOP2-4	TOP2-4	YER147C	SCC4	yer147c-ph	0.99506	0.008	1.04184	0.061	-0.0376	0.008	2e-05	status=JK
TOP2-4	TOP2-4	YFL017C	GNA1	yfl017c-ph	1.19595	0.037	1.01648	0.101	0.18065	0.037	1e-05
TOP2-4	TOP2-4	YGR047C	TFC4	ygr047c-ph	1.02318	0.064	1.00565	0.023	0.02037	0.063	7e-05
TOP2-4	TOP2-4	YGR094W	VAS1	ygr094w-ph	1.15686	0.147	1.25059	0.046	-0.10206	0.146	0.00056
TOP2-4	TOP2-4	YLR298C	YHC1	yhc1-1	1.19431	0.047	1.1544	0.013	0.46937	0.047	2e-05
TOP2-4	TOP2-4	YLR298C	YHC1	yhc1-2	0.43628	0.276	0.62167	0.439	-0.29261	0.275	0.05088
TOP2-4	TOP2-4	YLR298C	YHC1	yhc1-3	0.7592	0.06	0.71917	0.008	0.03642	0.06	0.00013
TOP2-4	TOP2-4	YLR298C	YHC1	yhc1-6	0.91597	0.025	0.62731	0.361	0.1847	0.025	0.00025	status=JK
TOP2-4	TOP2-4	YLR298C	YHC1	yhc1-7	0.51541	0.457	0.1509	0.083	-0.20616	0.455	0.10931
TOP2-4	TOP2-4	YLR298C	YHC1	yhc1-8	1.19073	0.058	0.53109	0.314	0.67374	0.058	3e-05
TOP2-4	TOP2-4	YHR020W	YHR020W	yhr020w-ph	1.18512	0.031	1.12178	0.107	0.05907	0.031	0.00023	status=JK
TOP2-4	TOP2-4	YHR065C	RRP3	yhr065c-ph	0.88117	0.076	0.73899	0.422	0.02465	0.075	0.00017
TOP2-4	TOP2-4	YHR122W	CIA2	yhr122w-ph	1.22036	0.044	1.09441	0.066	0.12371	0.044	1e-05
TOP2-4	TOP2-4	YHR172W	SPC97	yhr172w-ph	0.98782	0.058	1.10447	0.034	-0.11888	0.058	6e-05
TOP2-4	TOP2-4	YNL263C	YIF1	yif1-td	0.64193	0.068	0.78436	0.022	-0.14363	0.068	0.00033
TOP2-4	TOP2-4	YIL061C	SNP1	yil061c-ph	0.79799	0.175	0.62854	0.225	0.20438	0.174	0.00277
TOP2-4	TOP2-4	YIL083C	CAB2	yil083c-ph	1.08953	0.066	1.12203	0.044	-0.03333	0.066	6e-05
TOP2-4	TOP2-4	YIL106W	MOB1	yil106w-ph	1.19213	0.023	1.10869	0.011	0.08139	0.023	0
TOP2-4	TOP2-4	YGR172C	YIP1	yip1-4	1.16637	0.012	1.04729	0.168	-0.05093	0.012	3e-05	status=JK
TOP2-4	TOP2-4	YGR172C	YIP1	yip1-40	1.23155	0.03	1.24626	0.025	0.01392	0.03	0
TOP2-4	TOP2-4	YGR172C	YIP1	yip1-ph	1.09933	0.057	1.16118	0.009	-0.05861	0.056	4e-05
TOP2-4	TOP2-4	YJL011C	RPC17	yjl011c-ph	0.97599	0.02	0.98165	0.016	-0.00476	0.02	0
TOP2-4	TOP2-4	YJL072C	PSF2	yjl072c-ph	1.23759	0.092	1.14552	0.041	0.09508	0.092	0.00011
TOP2-4	TOP2-4	YJL174W	KRE9	yjl174w-ph	1.14226	0.061	1.26593	0.043	-0.1306	0.061	4e-05
TOP2-4	TOP2-4	YJR007W	SUI2	yjr007w-ph	0.99219	0.04	1.0379	0.062	-0.04742	0.04	2e-05
TOP2-4	TOP2-4	YJR042W	NUP85	yjr042w-ph	1.03336	0.016	1.07057	0.029	-0.03427	0.016	0
TOP2-4	TOP2-4	YJR064W	CCT5	yjr064w-ph	1.06209	0.006	1.05706	0.024	0.00542	0.006	1e-05	status=JK
TOP2-4	TOP2-4	YJR141W	YJR141W	yjr141w-ph	0.94731	0.042	1.01839	0.006	-0.07032	0.041	2e-05
TOP2-4	TOP2-4	YKL095W	YJU2	yju2-ph	1.05275	0.054	0.9964	0.043	0.049	0.054	4e-05
TOP2-4	TOP2-4	YKL004W	AUR1	ykl004w-ph	1.09894	0.014	1.07682	0.044	0.02844	0.014	0
TOP2-4	TOP2-4	YKL013C	ARC19	ykl013c-ph	0.07763	0.134	0	0	0.07725	0.134	0.42265	status=JK
TOP2-4	TOP2-4	YKL019W	RAM2	ykl019w-ph	1.21714	0.036	1.11758	0.09	0.09052	0.036	1e-05
TOP2-4	TOP2-4	YKL060C	FBA1	ykl060c-ph	1.14796	0.066	1.16429	0.015	-0.01961	0.066	5e-05
TOP2-4	TOP2-4	YKR022C	NTR2	ykr022c-ph	1.18072	0.025	1.28715	0.004	-0.10829	0.025	0
TOP2-4	TOP2-4	YKL196C	YKT6	ykt6-ph	1.06643	0.015	0.98567	0.001	0.07998	0.015	7e-05	status=JK
TOP2-4	TOP2-4	YLR029C	RPL15A	ylr029c-ph	0.984	0.089	0.94976	0.117	0.04895	0.089	0.00021
TOP2-4	TOP2-4	YLR060W	FRS1	ylr060w-ph	1.09566	0.033	1.04718	0.019	0.04434	0.033	0.0003	status=JK
TOP2-4	TOP2-4	YLR222C	UTP13	ylr222c-ph	0.67447	0.019	0.92311	0.051	-0.23551	0.019	0.00027	status=JK
TOP2-4	TOP2-4	YLR317W	YLR317W	ylr317w-ph	1.07647	0.007	1.16999	0.043	-0.10478	0.007	1e-05	status=JK
TOP2-4	TOP2-4	YMR093W	UTP15	ymr093w-ph	0.76041	0.039	0.77813	0.038	-0.02421	0.039	0.00088	status=JK
TOP2-4	TOP2-4	YMR134W	YMR134W	ymr134w-ph	1.25841	0.115	1.10089	0.065	0.14728	0.114	0.00021
TOP2-4	TOP2-4	YNL132W	KRE33	ynl132w-ph	0.95244	0.077	1.03768	0.102	-0.11266	0.077	0.00015
TOP2-4	TOP2-4	YNL181W	YNL181W	ynl181w-ph	1.13491	0.062	1.13804	0.004	-0.00318	0.061	4e-05
TOP2-4	TOP2-4	YNL247W	YNL247W	ynl247w-ph	0.88515	0.076	0.92454	0.086	-0.04819	0.076	0.00017
TOP2-4	TOP2-4	YOL102C	TPT1	yol102c-ph	0.58624	0.677	0.54059	0.63	0.09521	0.674	0.18173
TOP2-4	TOP2-4	YOL130W	ALR1	yol130w-ph	1.12194	0.079	1.02324	0.039	0.08043	0.079	0.00166	status=JK
TOP2-4	TOP2-4	YOR262W	YOR262W	yor262w-ph	1.01851	0.055	1.05118	0.081	-0.0359	0.055	4e-05
TOP2-4	TOP2-4	YOR362C	PRE10	yor362c-ph	0.7745	0.179	0.64219	0.174	0.15213	0.178	0.00326
TOP2-4	TOP2-4	YPR016C	TIF6	ypr016c-ph	0.93947	0.081	0.8839	0.146	-0.0672	0.081	0.00018
TOP2-4	TOP2-4	YPR082C	DIB1	ypr082c-ph	1.05597	0.04	1.05799	0.003	-0.00353	0.04	2e-05
TOP2-4	TOP2-4	YPR085C	ASA1	ypr085c-ph	0.85741	0.037	0.77988	0.003	0.07652	0.037	2e-05
TOP2-4	TOP2-4	YPR086W	SUA7	ypr086w-ph	0.74651	0.117	0.26202	0.102	0.43619	0.116	0.00103
TOP2-4	TOP2-4	YPR088C	SRP54	ypr088c-ph	1.07903	0.034	1.07793	0.041	0.00287	0.034	1e-05
TOP2-4	TOP2-4	YPR161C	SGV1	ypr161c-ph	1.11499	0.025	1.07997	0.042	0.03843	0.025	0
TOP2-4	TOP2-4	YPR162C	ORC4	ypr162c-ph	0.72917	0.075	0.85267	0.075	-0.10996	0.074	0.0003
TOP2-4	TOP2-4	YPR190C	RPC82	ypr190c-ph	1.11382	0.046	1.02742	0.023	0.08873	0.046	0.00056	status=JK
TOP2-4	TOP2-4	YFL038C	YPT1	ypt1-3	1.19115	0.018	1.10955	0.014	0.07397	0.018	7e-05	status=JK
TOP2-4	TOP2-4	YDR002W	YRB1	yrb1-51	1.16505	0.072	1.2885	0.071	-0.12323	0.072	7e-05
TOP2-4	TOP2-4	YOR272W	YTM1	ytm1-1	0.9142	0.379	0.9508	0.138	-0.06235	0.377	0.01696
TOP2-4	TOP2-4	YGR211W	ZPR1	zpr1-1	0.83277	0.091	0.90719	0.019	-0.07097	0.091	0.00036

## Sheet: 20151207_dm_TOP2-4_03_TS. (1)
Row	Column	Raw colony size	Plate id / file name	Query	Array	Normalized colony size	Score	Additional information
1	1	3570	20151207_dm_TOP2-4_03_TS.JPG.dat	TOP2-4	YMR271C	#NUM!	#NUM!	status=BG
1	2	2301	20151207_dm_TOP2-4_03_TS.JPG.dat	TOP2-4	YMR271C	#NUM!	#NUM!	status=BG
1	3	2192	20151207_dm_TOP2-4_03_TS.JPG.dat	TOP2-4	YMR271C	1.26592	0.24944
1	4	2583	20151207_dm_TOP2-4_03_TS.JPG.dat	TOP2-4	YMR271C	1.48244	0.46489
1	5	2474	20151207_dm_TOP2-4_03_TS.JPG.dat	TOP2-4	YMR271C	1.33169	0.31488
1	6	2675	20151207_dm_TOP2-4_03_TS.JPG.dat	TOP2-4	YMR271C	1.38278	0.36572
1	7	2547	20151207_dm_TOP2-4_03_TS.JPG.dat	TOP2-4	YMR271C	1.31386	0.29714
1	8	2307	20151207_dm_TOP2-4_03_TS.JPG.dat	TOP2-4	YMR271C	1.17724	0.1612
1	9	2254	20151207_dm_TOP2-4_03_TS.JPG.dat	TOP2-4	YMR271C	1.10568	0.08999
1	10	2208	20151207_dm_TOP2-4_03_TS.JPG.dat	TOP2-4	YMR271C	1.03633	0.02099
1	11	2311	20151207_dm_TOP2-4_03_TS.JPG.dat	TOP2-4	YMR271C	1.06204	0.04657
1	12	2203	20151207_dm_TOP2-4_03_TS.JPG.dat	TOP2-4	YMR271C	1.01993	0.00467
1	13	2120	20151207_dm_TOP2-4_03_TS.JPG.dat	TOP2-4	YMR271C	1.00592	-0.00927
1	14	2068	20151207_dm_TOP2-4_03_TS.JPG.dat	TOP2-4	YMR271C	0.97377	-0.04126
1	15	2119	20151207_dm_TOP2-4_03_TS.JPG.dat	TOP2-4	YMR271C	0.96748	-0.04753
1	16	2019	20151207_dm_TOP2-4_03_TS.JPG.dat	TOP2-4	YMR271C	0.90548	-0.10922
1	17	1952	20151207_dm_TOP2-4_03_TS.JPG.dat	TOP2-4	YMR271C	0.89064	-0.12399
1	18	2157	20151207_dm_TOP2-4_03_TS.JPG.dat	TOP2-4	YMR271C	0.9991	-0.01606
1	19	2138	20151207_dm_TOP2-4_03_TS.JPG.dat	TOP2-4	YMR271C	0.99727	-0.01788
1	20	1996	20151207_dm_TOP2-4_03_TS.JPG.dat	TOP2-4	YMR271C	0.94224	-0.07263
1	21	1998	20151207_dm_TOP2-4_03_TS.JPG.dat	TOP2-4	YMR271C	0.96657	-0.04843
1	22	2053	20151207_dm_TOP2-4_03_TS.JPG.dat	TOP2-4	YMR271C	0.9867	-0.0284
1	23	2200	20151207_dm_TOP2-4_03_TS.JPG.dat	TOP2-4	YMR271C	1.02211	0.00684
1	24	2361	20151207_dm_TOP2-4_03_TS.JPG.dat	TOP2-4	YMR271C	1.09883	0.08318
1	25	2292	20151207_dm_TOP2-4_03_TS.JPG.dat	TOP2-4	YMR271C	1.11286	0.09714
1	26	2143	20151207_dm_TOP2-4_03_TS.JPG.dat	TOP2-4	YMR271C	1.06853	0.05302
1	27	2016	20151207_dm_TOP2-4_03_TS.JPG.dat	TOP2-4	YMR271C	0.99591	-0.01923
1	28	2059	20151207_dm_TOP2-4_03_TS.JPG.dat	TOP2-4	YMR271C	0.99215	-0.02298
1	29	1995	20151207_dm_TOP2-4_03_TS.JPG.dat	TOP2-4	YMR271C	0.92502	-0.08977
1	30	2143	20151207_dm_TOP2-4_03_TS.JPG.dat	TOP2-4	YMR271C	0.96769	-0.04732
1	31	2262	20151207_dm_TOP2-4_03_TS.JPG.dat	TOP2-4	YMR271C	1.01763	0.00238
1	32	2444	20151207_dm_TOP2-4_03_TS.JPG.dat	TOP2-4	YMR271C	1.11076	0.09505
1	33	2305	20151207_dm_TOP2-4_03_TS.JPG.dat	TOP2-4	YMR271C	1.07192	0.0564
1	34	2258	20151207_dm_TOP2-4_03_TS.JPG.dat	TOP2-4	YMR271C	1.05796	0.04251
1	35	2218	20151207_dm_TOP2-4_03_TS.JPG.dat	TOP2-4	YMR271C	1.0249	0.00961
1	36	2299	20151207_dm_TOP2-4_03_TS.JPG.dat	TOP2-4	YMR271C	1.08657	0.07097
1	37	2467	20151207_dm_TOP2-4_03_TS.JPG.dat	TOP2-4	YMR271C	1.21252	0.1963
1	38	2341	20151207_dm_TOP2-4_03_TS.JPG.dat	TOP2-4	YMR271C	1.12901	0.1132
1	39	2415	20151207_dm_TOP2-4_03_TS.JPG.dat	TOP2-4	YMR271C	1.08339	0.06782
1	40	2407	20151207_dm_TOP2-4_03_TS.JPG.dat	TOP2-4	YMR271C	1.06841	0.0529
1	41	2448	20151207_dm_TOP2-4_03_TS.JPG.dat	TOP2-4	YMR271C	1.16894	0.15294
1	42	2480	20151207_dm_TOP2-4_03_TS.JPG.dat	TOP2-4	YMR271C	1.33057	0.31377
1	43	2225	20151207_dm_TOP2-4_03_TS.JPG.dat	TOP2-4	YMR271C	1.34945	0.33255
1	44	2328	20151207_dm_TOP2-4_03_TS.JPG.dat	TOP2-4	YMR271C	1.51458	0.49686
1	45	2414	20151207_dm_TOP2-4_03_TS.JPG.dat	TOP2-4	YMR271C	1.59615	0.57804
1	46	2188	20151207_dm_TOP2-4_03_TS.JPG.dat	TOP2-4	YMR271C	1.41679	0.39956
1	47	2387	20151207_dm_TOP2-4_03_TS.JPG.dat	TOP2-4	YMR271C	#NUM!	#NUM!	status=BG
1	48	3902	20151207_dm_TOP2-4_03_TS.JPG.dat	TOP2-4	YMR271C	#NUM!	#NUM!	status=BG
2	1	2652	20151207_dm_TOP2-4_03_TS.JPG.dat	TOP2-4	YMR271C	#NUM!	#NUM!	status=BG
2	2	1722	20151207_dm_TOP2-4_03_TS.JPG.dat	TOP2-4	YMR271C	#NUM!	#NUM!	status=BG
2	3	1541	20151207_dm_TOP2-4_03_TS.JPG.dat	TOP2-4	YMR271C	1.13412	0.11829
2	4	1473	20151207_dm_TOP2-4_03_TS.JPG.dat	TOP2-4	YMR271C	1.09399	0.07836
2	5	1311	20151207_dm_TOP2-4_03_TS.JPG.dat	TOP2-4	YMR271C	0.92613	-0.08867
2	6	1266	20151207_dm_TOP2-4_03_TS.JPG.dat	TOP2-4	YMR271C	0.86968	-0.14484
2	7	1439	20151207_dm_TOP2-4_03_TS.JPG.dat	TOP2-4	YMR271C	0.99479	-0.02035
2	8	1331	20151207_dm_TOP2-4_03_TS.JPG.dat	TOP2-4	YMR271C	0.91586	-0.09889
2	9	1448	20151207_dm_TOP2-4_03_TS.JPG.dat	TOP2-4	YMR271C	0.96056	-0.05441
2	10	1358	20151207_dm_TOP2-4_03_TS.JPG.dat	TOP2-4	YMR271C	0.86107	-0.1534
2	11	1280	20151207_dm_TOP2-4_03_TS.JPG.dat	TOP2-4	YMR271C	0.79235	-0.22179
2	12	1284	20151207_dm_TOP2-4_03_TS.JPG.dat	TOP2-4	YMR271C	0.79812	-0.21604
2	13	1358	20151207_dm_TOP2-4_03_TS.JPG.dat	TOP2-4	YMR271C	0.86227	-0.15221
2	14	1525	20151207_dm_TOP2-4_03_TS.JPG.dat	TOP2-4	YMR271C	0.95775	-0.05721
2	15	1328	20151207_dm_TOP2-4_03_TS.JPG.dat	TOP2-4	YMR271C	0.80625	-0.20795
2	16	1333	20151207_dm_TOP2-4_03_TS.JPG.dat	TOP2-4	YMR271C	0.79284	-0.22129
2	17	1442	20151207_dm_TOP2-4_03_TS.JPG.dat	TOP2-4	YMR271C	0.87095	-0.14358
2	18	1361	20151207_dm_TOP2-4_03_TS.JPG.dat	TOP2-4	YMR271C	0.83369	-0.18065
2	19	1328	20151207_dm_TOP2-4_03_TS.JPG.dat	TOP2-4	YMR271C	0.81972	-0.19455
2	20	1409	20151207_dm_TOP2-4_03_TS.JPG.dat	TOP2-4	YMR271C	0.88084	-0.13373
2	21	1350	20151207_dm_TOP2-4_03_TS.JPG.dat	TOP2-4	YMR271C	0.86563	-0.14887
2	22	1275	20151207_dm_TOP2-4_03_TS.JPG.dat	TOP2-4	YMR271C	0.81294	-0.20129
2	23	1294	20151207_dm_TOP2-4_03_TS.JPG.dat	TOP2-4	YMR271C	0.79853	-0.21563
2	24	1296	20151207_dm_TOP2-4_03_TS.JPG.dat	TOP2-4	YMR271C	0.80224	-0.21194
2	25	1368	20151207_dm_TOP2-4_03_TS.JPG.dat	TOP2-4	YMR271C	#NUM!	#NUM!	status=JK
2	26	1675	20151207_dm_TOP2-4_03_TS.JPG.dat	TOP2-4	YMR271C	1.11388	0.09815
2	27	1432	20151207_dm_TOP2-4_03_TS.JPG.dat	TOP2-4	YMR271C	0.94509	-0.0698
2	28	1455	20151207_dm_TOP2-4_03_TS.JPG.dat	TOP2-4	YMR271C	0.93762	-0.07724
2	29	1312	20151207_dm_TOP2-4_03_TS.JPG.dat	TOP2-4	YMR271C	0.81519	-0.19906
2	30	1322	20151207_dm_TOP2-4_03_TS.JPG.dat	TOP2-4	YMR271C	0.80214	-0.21205
2	31	1264	20151207_dm_TOP2-4_03_TS.JPG.dat	TOP2-4	YMR271C	0.76676	-0.24725
2	32	1383	20151207_dm_TOP2-4_03_TS.JPG.dat	TOP2-4	YMR271C	0.85012	-0.16431
2	33	1174	20151207_dm_TOP2-4_03_TS.JPG.dat	TOP2-4	YMR271C	0.74077	-0.27311
2	34	1246	20151207_dm_TOP2-4_03_TS.JPG.dat	TOP2-4	YMR271C	0.79456	-0.21958
2	35	1252	20151207_dm_TOP2-4_03_TS.JPG.dat	TOP2-4	YMR271C	0.79018	-0.22395
2	36	1229	20151207_dm_TOP2-4_03_TS.JPG.dat	TOP2-4	YMR271C	0.79563	-0.21852
2	37	1224	20151207_dm_TOP2-4_03_TS.JPG.dat	TOP2-4	YMR271C	0.82612	-0.18818
2	38	1257	20151207_dm_TOP2-4_03_TS.JPG.dat	TOP2-4	YMR271C	0.83375	-0.18059
2	39	1172	20151207_dm_TOP2-4_03_TS.JPG.dat	TOP2-4	YMR271C	0.72395	-0.28984
2	40	1231	20151207_dm_TOP2-4_03_TS.JPG.dat	TOP2-4	YMR271C	0.75077	-0.26315
2	41	1191	20151207_dm_TOP2-4_03_TS.JPG.dat	TOP2-4	YMR271C	0.77796	-0.23611
2	42	1259	20151207_dm_TOP2-4_03_TS.JPG.dat	TOP2-4	YMR271C	0.91886	-0.0959
2	43	1209	20151207_dm_TOP2-4_03_TS.JPG.dat	TOP2-4	YMR271C	0.98927	-0.02584
2	44	1049	20151207_dm_TOP2-4_03_TS.JPG.dat	TOP2-4	YMR271C	0.90854	-0.10617
2	45	1167	20151207_dm_TOP2-4_03_TS.JPG.dat	TOP2-4	YMR271C	1.01243	-0.00279
2	46	1327	20151207_dm_TOP2-4_03_TS.JPG.dat	TOP2-4	YMR271C	1.10961	0.09391
2	47	1202	20151207_dm_TOP2-4_03_TS.JPG.dat	TOP2-4	YMR271C	#NUM!	#NUM!	status=BG
2	48	2443	20151207_dm_TOP2-4_03_TS.JPG.dat	TOP2-4	YMR271C	#NUM!	#NUM!	status=BG
3	1	1775	20151207_dm_TOP2-4_03_TS.JPG.dat	TOP2-4	YMR271C	1.35511	0.33819
3	2	1622	20151207_dm_TOP2-4_03_TS.JPG.dat	TOP2-4	YMR271C	1.29632	0.27968
3	3	684	20151207_dm_TOP2-4_03_TS.JPG.dat	TOP2-4	YBL040C	0.57408	-0.48427
3	4	1337	20151207_dm_TOP2-4_03_TS.JPG.dat	TOP2-4	YBL040C	1.14955	0.08835
3	5	985	20151207_dm_TOP2-4_03_TS.JPG.dat	TOP2-4	YLR298C	0.81706	0.09399
3	6	961	20151207_dm_TOP2-4_03_TS.JPG.dat	TOP2-4	YLR298C	0.78524	0.06233
3	7	1503	20151207_dm_TOP2-4_03_TS.JPG.dat	TOP2-4	YGL065C	1.24681	0.12725
3	8	1461	20151207_dm_TOP2-4_03_TS.JPG.dat	TOP2-4	YGL065C	1.21453	0.09513
3	9	1209	20151207_dm_TOP2-4_03_TS.JPG.dat	TOP2-4	YDR310C	#NUM!	#NUM!	status=JK
3	10	1414	20151207_dm_TOP2-4_03_TS.JPG.dat	TOP2-4	YDR310C	1.08521	0.03382
3	11	1168	20151207_dm_TOP2-4_03_TS.JPG.dat	TOP2-4	YER168C	0.8722	-0.04077
3	12	1020	20151207_dm_TOP2-4_03_TS.JPG.dat	TOP2-4	YER168C	0.76203	-0.1504
3	13	1031	20151207_dm_TOP2-4_03_TS.JPG.dat	TOP2-4	YML128C	0.78393	-0.03973
3	14	1060	20151207_dm_TOP2-4_03_TS.JPG.dat	TOP2-4	YML128C	0.79427	-0.02943
3	15	1535	20151207_dm_TOP2-4_03_TS.JPG.dat	TOP2-4	YER023W	1.10815	0.08702
3	16	1456	20151207_dm_TOP2-4_03_TS.JPG.dat	TOP2-4	YER023W	1.02682	0.00609
3	17	1469	20151207_dm_TOP2-4_03_TS.JPG.dat	TOP2-4	YLR008C	1.05012	-0.06943
3	18	1487	20151207_dm_TOP2-4_03_TS.JPG.dat	TOP2-4	YLR008C	1.077	-0.04268
3	19	1464	20151207_dm_TOP2-4_03_TS.JPG.dat	TOP2-4	YGR113W	1.06854	-0.03923
3	20	1586	20151207_dm_TOP2-4_03_TS.JPG.dat	TOP2-4	YGR113W	1.17221	0.06392
3	21	977	20151207_dm_TOP2-4_03_TS.JPG.dat	TOP2-4	YDR437W	0.74075	-0.14392
3	22	993	20151207_dm_TOP2-4_03_TS.JPG.dat	TOP2-4	YDR437W	0.74893	-0.13578
3	23	1441	20151207_dm_TOP2-4_03_TS.JPG.dat	TOP2-4	YKL210W	1.05276	0.02748
3	24	1269	20151207_dm_TOP2-4_03_TS.JPG.dat	TOP2-4	YKL210W	0.93112	-0.09356
3	25	0	20151207_dm_TOP2-4_03_TS.JPG.dat	TOP2-4	YDL207W	0	0
3	26	0	20151207_dm_TOP2-4_03_TS.JPG.dat	TOP2-4	YDL207W	0	0
3	27	1392	20151207_dm_TOP2-4_03_TS.JPG.dat	TOP2-4	YDL017W	1.09376	0.06843
3	28	1411	20151207_dm_TOP2-4_03_TS.JPG.dat	TOP2-4	YDL017W	1.08451	0.05922
3	29	1338	20151207_dm_TOP2-4_03_TS.JPG.dat	TOP2-4	YGR047C	0.99464	-0.00804
3	30	1320	20151207_dm_TOP2-4_03_TS.JPG.dat	TOP2-4	YGR047C	0.96181	-0.0407
3	31	1404	20151207_dm_TOP2-4_03_TS.JPG.dat	TOP2-4	YBR196C	1.02698	-0.06257
3	32	1462	20151207_dm_TOP2-4_03_TS.JPG.dat	TOP2-4	YBR196C	1.08768	-0.00218
3	33	0	20151207_dm_TOP2-4_03_TS.JPG.dat	TOP2-4	YPL255W	0	0
3	34	0	20151207_dm_TOP2-4_03_TS.JPG.dat	TOP2-4	YPL255W	0	0
3	35	1181	20151207_dm_TOP2-4_03_TS.JPG.dat	TOP2-4	YJR076C	0.91266	0.21864
3	36	1161	20151207_dm_TOP2-4_03_TS.JPG.dat	TOP2-4	YJR076C	0.92351	0.22944
3	37	0	20151207_dm_TOP2-4_03_TS.JPG.dat	TOP2-4	YNL163C	0	-0.34406
3	38	0	20151207_dm_TOP2-4_03_TS.JPG.dat	TOP2-4	YNL163C	0	-0.34406
3	39	1350	20151207_dm_TOP2-4_03_TS.JPG.dat	TOP2-4	YIL004C	1.0307	-0.00983
3	40	1316	20151207_dm_TOP2-4_03_TS.JPG.dat	TOP2-4	YIL004C	0.98978	-0.05055
3	41	0	20151207_dm_TOP2-4_03_TS.JPG.dat	TOP2-4	YIL008W	0	-0.82836
3	42	0	20151207_dm_TOP2-4_03_TS.JPG.dat	TOP2-4	YIL008W	0	-0.82836
3	43	1047	20151207_dm_TOP2-4_03_TS.JPG.dat	TOP2-4	YKL018W	1.03493	-0.06325
3	44	1212	20151207_dm_TOP2-4_03_TS.JPG.dat	TOP2-4	YKL018W	1.24983	0.15059
3	45	1358	20151207_dm_TOP2-4_03_TS.JPG.dat	TOP2-4	YMR134W	1.38135	0.26961
3	46	1293	20151207_dm_TOP2-4_03_TS.JPG.dat	TOP2-4	YMR134W	1.24711	0.13603
3	47	1574	20151207_dm_TOP2-4_03_TS.JPG.dat	TOP2-4	YMR271C	1.45674	0.43931
3	48	835	20151207_dm_TOP2-4_03_TS.JPG.dat	TOP2-4	YMR271C	#NUM!	#NUM!	status=JK
4	1	1782	20151207_dm_TOP2-4_03_TS.JPG.dat	TOP2-4	YMR271C	1.1786	0.16255
4	2	1966	20151207_dm_TOP2-4_03_TS.JPG.dat	TOP2-4	YMR271C	1.38186	0.3648
4	3	510	20151207_dm_TOP2-4_03_TS.JPG.dat	TOP2-4	YBL040C	0.38208	-0.67532
4	4	1217	20151207_dm_TOP2-4_03_TS.JPG.dat	TOP2-4	YBL040C	0.94755	-0.11265
4	5	994	20151207_dm_TOP2-4_03_TS.JPG.dat	TOP2-4	YLR298C	0.75715	0.03439
4	6	891	20151207_dm_TOP2-4_03_TS.JPG.dat	TOP2-4	YLR298C	0.67736	-0.04501
4	7	0	20151207_dm_TOP2-4_03_TS.JPG.dat	TOP2-4	YGL065C	#NUM!	#NUM!	status=JK
4	8	1444	20151207_dm_TOP2-4_03_TS.JPG.dat	TOP2-4	YGL065C	1.1349	0.0159
4	9	1439	20151207_dm_TOP2-4_03_TS.JPG.dat	TOP2-4	YDR310C	1.09784	0.04638
4	10	1507	20151207_dm_TOP2-4_03_TS.JPG.dat	TOP2-4	YDR310C	1.09647	0.04502
4	11	1127	20151207_dm_TOP2-4_03_TS.JPG.dat	TOP2-4	YER168C	0.7951	-0.11749
4	12	1260	20151207_dm_TOP2-4_03_TS.JPG.dat	TOP2-4	YER168C	0.88598	-0.02706
4	13	1201	20151207_dm_TOP2-4_03_TS.JPG.dat	TOP2-4	YML128C	#NUM!	#NUM!	status=JK
4	14	1100	20151207_dm_TOP2-4_03_TS.JPG.dat	TOP2-4	YML128C	0.76992	-0.05367
4	15	1678	20151207_dm_TOP2-4_03_TS.JPG.dat	TOP2-4	YER023W	1.12764	0.10642
4	16	1518	20151207_dm_TOP2-4_03_TS.JPG.dat	TOP2-4	YER023W	0.99378	-0.02679
4	17	1686	20151207_dm_TOP2-4_03_TS.JPG.dat	TOP2-4	YLR008C	1.11661	-0.00327
4	18	1566	20151207_dm_TOP2-4_03_TS.JPG.dat	TOP2-4	YLR008C	1.0496	-0.06995
4	19	1834	20151207_dm_TOP2-4_03_TS.JPG.dat	TOP2-4	YGR113W	1.23842	0.12981
4	20	1733	20151207_dm_TOP2-4_03_TS.JPG.dat	TOP2-4	YGR113W	1.18488	0.07652
4	21	1136	20151207_dm_TOP2-4_03_TS.JPG.dat	TOP2-4	YDR437W	0.79687	-0.08808
4	22	1031	20151207_dm_TOP2-4_03_TS.JPG.dat	TOP2-4	YDR437W	0.71958	-0.16499
4	23	1617	20151207_dm_TOP2-4_03_TS.JPG.dat	TOP2-4	YKL210W	1.09376	0.06828
4	24	1439	20151207_dm_TOP2-4_03_TS.JPG.dat	TOP2-4	YKL210W	0.97836	-0.04655
4	25	0	20151207_dm_TOP2-4_03_TS.JPG.dat	TOP2-4	YDL207W	0	0
4	26	0	20151207_dm_TOP2-4_03_TS.JPG.dat	TOP2-4	YDL207W	0	0
4	27	1532	20151207_dm_TOP2-4_03_TS.JPG.dat	TOP2-4	YDL017W	1.11993	0.09447
4	28	1491	20151207_dm_TOP2-4_03_TS.JPG.dat	TOP2-4	YDL017W	1.06815	0.04295
4	29	1477	20151207_dm_TOP2-4_03_TS.JPG.dat	TOP2-4	YGR047C	1.0264	0.02357
4	30	1623	20151207_dm_TOP2-4_03_TS.JPG.dat	TOP2-4	YGR047C	1.10988	0.10663
4	31	1543	20151207_dm_TOP2-4_03_TS.JPG.dat	TOP2-4	YBR196C	1.06395	-0.02578
4	32	1427	20151207_dm_TOP2-4_03_TS.JPG.dat	TOP2-4	YBR196C	1.00519	-0.08425
4	33	0	20151207_dm_TOP2-4_03_TS.JPG.dat	TOP2-4	YPL255W	0	0
4	34	0	20151207_dm_TOP2-4_03_TS.JPG.dat	TOP2-4	YPL255W	0	0
4	35	1475	20151207_dm_TOP2-4_03_TS.JPG.dat	TOP2-4	YJR076C	1.0939	0.39898
4	36	840	20151207_dm_TOP2-4_03_TS.JPG.dat	TOP2-4	YJR076C	0.64436	-0.04833
4	37	664	20151207_dm_TOP2-4_03_TS.JPG.dat	TOP2-4	YNL163C	0.53458	0.18787
4	38	861	20151207_dm_TOP2-4_03_TS.JPG.dat	TOP2-4	YNL163C	0.68415	0.33669
4	39	1356	20151207_dm_TOP2-4_03_TS.JPG.dat	TOP2-4	YIL004C	1.00639	-0.03403
4	40	1324	20151207_dm_TOP2-4_03_TS.JPG.dat	TOP2-4	YIL004C	0.96554	-0.07468
4	41	0	20151207_dm_TOP2-4_03_TS.JPG.dat	TOP2-4	YIL008W	0	-0.82836
4	42	0	20151207_dm_TOP2-4_03_TS.JPG.dat	TOP2-4	YIL008W	0	-0.82836
4	43	1292	20151207_dm_TOP2-4_03_TS.JPG.dat	TOP2-4	YKL018W	1.2108	0.11175
4	44	1126	20151207_dm_TOP2-4_03_TS.JPG.dat	TOP2-4	YKL018W	1.08375	-0.01467
4	45	1390	20151207_dm_TOP2-4_03_TS.JPG.dat	TOP2-4	YMR134W	1.29781	0.18648
4	46	1272	20151207_dm_TOP2-4_03_TS.JPG.dat	TOP2-4	YMR134W	1.10737	-0.00302
4	47	1715	20151207_dm_TOP2-4_03_TS.JPG.dat	TOP2-4	YMR271C	1.408	0.39082
4	48	1776	20151207_dm_TOP2-4_03_TS.JPG.dat	TOP2-4	YMR271C	1.37312	0.35611
5	1	1873	20151207_dm_TOP2-4_03_TS.JPG.dat	TOP2-4	YMR271C	1.03899	0.02363
5	2	1860	20151207_dm_TOP2-4_03_TS.JPG.dat	TOP2-4	YMR271C	1.11187	0.09615
5	3	1777	20151207_dm_TOP2-4_03_TS.JPG.dat	TOP2-4	YDR208W	1.1485	-0.01299
5	4	1864	20151207_dm_TOP2-4_03_TS.JPG.dat	TOP2-4	YDR208W	1.26979	0.1077
5	5	1750	20151207_dm_TOP2-4_03_TS.JPG.dat	TOP2-4	YMR235C	1.18339	-3e-05
5	6	1577	20151207_dm_TOP2-4_03_TS.JPG.dat	TOP2-4	YMR235C	1.07911	-0.10379
5	7	1562	20151207_dm_TOP2-4_03_TS.JPG.dat	TOP2-4	YJL047C	1.10543	0.09353
5	8	1457	20151207_dm_TOP2-4_03_TS.JPG.dat	TOP2-4	YJL047C	1.04916	0.03753
5	9	1481	20151207_dm_TOP2-4_03_TS.JPG.dat	TOP2-4	YJR139C	1.03913	0.08197
5	10	1367	20151207_dm_TOP2-4_03_TS.JPG.dat	TOP2-4	YJR139C	0.91387	-0.04267
5	11	1573	20151207_dm_TOP2-4_03_TS.JPG.dat	TOP2-4	YER003C	1.01611	0.22573
5	12	1764	20151207_dm_TOP2-4_03_TS.JPG.dat	TOP2-4	YER003C	#NUM!	#NUM!	status=JK
5	13	1770	20151207_dm_TOP2-4_03_TS.JPG.dat	TOP2-4	YBR164C	1.1458	0.00854
5	14	1816	20151207_dm_TOP2-4_03_TS.JPG.dat	TOP2-4	YBR164C	1.14877	0.0115
5	15	1654	20151207_dm_TOP2-4_03_TS.JPG.dat	TOP2-4	YJL011C	1.0006	0.01973
5	16	1663	20151207_dm_TOP2-4_03_TS.JPG.dat	TOP2-4	YJL011C	0.97688	-0.00388
5	17	1709	20151207_dm_TOP2-4_03_TS.JPG.dat	TOP2-4	YPR018W	1.01286	-0.01279
5	18	1890	20151207_dm_TOP2-4_03_TS.JPG.dat	TOP2-4	YPR018W	#NUM!	#NUM!	status=JK
5	19	1779	20151207_dm_TOP2-4_03_TS.JPG.dat	TOP2-4	YPR088C	1.07274	-0.0034
5	20	1828	20151207_dm_TOP2-4_03_TS.JPG.dat	TOP2-4	YPR088C	1.11565	0.0393
5	21	401	20151207_dm_TOP2-4_03_TS.JPG.dat	TOP2-4	YLR298C	0.2511	-0.46916
5	22	827	20151207_dm_TOP2-4_03_TS.JPG.dat	TOP2-4	YLR298C	0.51538	-0.20619
5	23	1102	20151207_dm_TOP2-4_03_TS.JPG.dat	TOP2-4	YGL155W	0.66579	-0.06877
5	24	1107	20151207_dm_TOP2-4_03_TS.JPG.dat	TOP2-4	YGL155W	0.67269	-0.06191
5	25	1211	20151207_dm_TOP2-4_03_TS.JPG.dat	TOP2-4	YMR224C	0.77191	-0.05645
5	26	1134	20151207_dm_TOP2-4_03_TS.JPG.dat	TOP2-4	YMR224C	0.74608	-0.08215
5	27	1870	20151207_dm_TOP2-4_03_TS.JPG.dat	TOP2-4	YMR263W	1.22725	0.10835
5	28	1737	20151207_dm_TOP2-4_03_TS.JPG.dat	TOP2-4	YMR263W	1.11945	0.00109
5	29	1656	20151207_dm_TOP2-4_03_TS.JPG.dat	TOP2-4	YLR105C	1.0388	-0.02106
5	30	1714	20151207_dm_TOP2-4_03_TS.JPG.dat	TOP2-4	YLR105C	1.0628	0.00282
5	31	1633	20151207_dm_TOP2-4_03_TS.JPG.dat	TOP2-4	YER161C	1.0262	0.00983
5	32	1607	20151207_dm_TOP2-4_03_TS.JPG.dat	TOP2-4	YER161C	1.03693	0.0205
5	33	1572	20151207_dm_TOP2-4_03_TS.JPG.dat	TOP2-4	YPR103W	1.05517	1.04994
5	34	0	20151207_dm_TOP2-4_03_TS.JPG.dat	TOP2-4	YPR103W	0	0
5	35	1450	20151207_dm_TOP2-4_03_TS.JPG.dat	TOP2-4	YDL126C	1.00167	-0.03549
5	36	1422	20151207_dm_TOP2-4_03_TS.JPG.dat	TOP2-4	YDL126C	1.02257	-0.0147
5	37	1233	20151207_dm_TOP2-4_03_TS.JPG.dat	TOP2-4	YCL004W	0.9354	-0.11031
5	38	1323	20151207_dm_TOP2-4_03_TS.JPG.dat	TOP2-4	YCL004W	0.99369	-0.05231
5	39	1435	20151207_dm_TOP2-4_03_TS.JPG.dat	TOP2-4	YER136W	1.0087	-0.01119
5	40	1301	20151207_dm_TOP2-4_03_TS.JPG.dat	TOP2-4	YER136W	0.89604	-0.12329
5	41	1354	20151207_dm_TOP2-4_03_TS.JPG.dat	TOP2-4	YGL048C	0.98194	-0.01836
5	42	1050	20151207_dm_TOP2-4_03_TS.JPG.dat	TOP2-4	YGL048C	0.83291	-0.16666
5	43	1069	20151207_dm_TOP2-4_03_TS.JPG.dat	TOP2-4	YDR449C	0.92247	-0.07378
5	44	1245	20151207_dm_TOP2-4_03_TS.JPG.dat	TOP2-4	YDR449C	1.08354	0.08649
5	45	1093	20151207_dm_TOP2-4_03_TS.JPG.dat	TOP2-4	YOR194C	#NUM!	#NUM!	status=JK
5	46	996	20151207_dm_TOP2-4_03_TS.JPG.dat	TOP2-4	YOR194C	0.75615	0.05202
5	47	1714	20151207_dm_TOP2-4_03_TS.JPG.dat	TOP2-4	YMR271C	1.20583	0.18964
5	48	1759	20151207_dm_TOP2-4_03_TS.JPG.dat	TOP2-4	YMR271C	1.14518	0.1293
6	1	1898	20151207_dm_TOP2-4_03_TS.JPG.dat	TOP2-4	YMR271C	0.92976	-0.08506
6	2	2048	20151207_dm_TOP2-4_03_TS.JPG.dat	TOP2-4	YMR271C	1.09512	0.07948
6	3	2046	20151207_dm_TOP2-4_03_TS.JPG.dat	TOP2-4	YDR208W	1.19932	0.03758
6	4	1936	20151207_dm_TOP2-4_03_TS.JPG.dat	TOP2-4	YDR208W	1.2127	0.0509
6	5	1642	20151207_dm_TOP2-4_03_TS.JPG.dat	TOP2-4	YMR235C	1.0361	-0.14659
6	6	1737	20151207_dm_TOP2-4_03_TS.JPG.dat	TOP2-4	YMR235C	1.12534	-0.05779
6	7	1288	20151207_dm_TOP2-4_03_TS.JPG.dat	TOP2-4	YJL047C	#NUM!	#NUM!	status=JK
6	8	1490	20151207_dm_TOP2-4_03_TS.JPG.dat	TOP2-4	YJL047C	1.03581	0.02425
6	9	1459	20151207_dm_TOP2-4_03_TS.JPG.dat	TOP2-4	YJR139C	0.99287	0.03593
6	10	1555	20151207_dm_TOP2-4_03_TS.JPG.dat	TOP2-4	YJR139C	1.00726	0.05026
6	11	1636	20151207_dm_TOP2-4_03_TS.JPG.dat	TOP2-4	YER003C	1.0202	0.2298
6	12	1650	20151207_dm_TOP2-4_03_TS.JPG.dat	TOP2-4	YER003C	1.01679	0.22641
6	13	1783	20151207_dm_TOP2-4_03_TS.JPG.dat	TOP2-4	YBR164C	#NUM!	#NUM!	status=JK
6	14	1899	20151207_dm_TOP2-4_03_TS.JPG.dat	TOP2-4	YBR164C	1.1443	0.00705
6	15	1697	20151207_dm_TOP2-4_03_TS.JPG.dat	TOP2-4	YJL011C	0.97377	-0.00697
6	16	1716	20151207_dm_TOP2-4_03_TS.JPG.dat	TOP2-4	YJL011C	0.9527	-0.02794
6	17	1787	20151207_dm_TOP2-4_03_TS.JPG.dat	TOP2-4	YPR018W	0.99804	-0.02754
6	18	1726	20151207_dm_TOP2-4_03_TS.JPG.dat	TOP2-4	YPR018W	0.97248	-0.05298
6	19	1827	20151207_dm_TOP2-4_03_TS.JPG.dat	TOP2-4	YPR088C	1.03578	-0.04018
6	20	1904	20151207_dm_TOP2-4_03_TS.JPG.dat	TOP2-4	YPR088C	1.09197	0.01574
6	21	1969	20151207_dm_TOP2-4_03_TS.JPG.dat	TOP2-4	YLR298C	1.15819	0.43344
6	22	234	20151207_dm_TOP2-4_03_TS.JPG.dat	TOP2-4	YLR298C	0.13697	-0.58273
6	23	1245	20151207_dm_TOP2-4_03_TS.JPG.dat	TOP2-4	YGL155W	0.70676	-0.02801
6	24	1277	20151207_dm_TOP2-4_03_TS.JPG.dat	TOP2-4	YGL155W	0.73	-0.00488
6	25	1300	20151207_dm_TOP2-4_03_TS.JPG.dat	TOP2-4	YMR224C	0.78069	-0.04772
6	26	1103	20151207_dm_TOP2-4_03_TS.JPG.dat	TOP2-4	YMR224C	0.68491	-0.14302
6	27	1897	20151207_dm_TOP2-4_03_TS.JPG.dat	TOP2-4	YMR263W	1.17779	0.05914
6	28	1854	20151207_dm_TOP2-4_03_TS.JPG.dat	TOP2-4	YMR263W	1.13336	0.01493
6	29	1716	20151207_dm_TOP2-4_03_TS.JPG.dat	TOP2-4	YLR105C	1.02501	-0.03478
6	30	1857	20151207_dm_TOP2-4_03_TS.JPG.dat	TOP2-4	YLR105C	1.1021	0.04192
6	31	1528	20151207_dm_TOP2-4_03_TS.JPG.dat	TOP2-4	YER161C	#NUM!	#NUM!	status=JK
6	32	1614	20151207_dm_TOP2-4_03_TS.JPG.dat	TOP2-4	YER161C	1.00991	-0.00638
6	33	1590	20151207_dm_TOP2-4_03_TS.JPG.dat	TOP2-4	YPR103W	1.04122	1.03606
6	34	0	20151207_dm_TOP2-4_03_TS.JPG.dat	TOP2-4	YPR103W	0	0
6	35	1510	20151207_dm_TOP2-4_03_TS.JPG.dat	TOP2-4	YDL126C	1.03115	-0.00615
6	36	1562	20151207_dm_TOP2-4_03_TS.JPG.dat	TOP2-4	YDL126C	#NUM!	#NUM!	status=JK
6	37	1396	20151207_dm_TOP2-4_03_TS.JPG.dat	TOP2-4	YCL004W	1.05966	0.01333
6	38	1521	20151207_dm_TOP2-4_03_TS.JPG.dat	TOP2-4	YCL004W	1.14685	0.10009
6	39	1533	20151207_dm_TOP2-4_03_TS.JPG.dat	TOP2-4	YER136W	1.0839	0.06363
6	40	1469	20151207_dm_TOP2-4_03_TS.JPG.dat	TOP2-4	YER136W	1.01344	-0.00647
6	41	1500	20151207_dm_TOP2-4_03_TS.JPG.dat	TOP2-4	YGL048C	1.08047	0.07968
6	42	1338	20151207_dm_TOP2-4_03_TS.JPG.dat	TOP2-4	YGL048C	1.04364	0.04302
6	43	1156	20151207_dm_TOP2-4_03_TS.JPG.dat	TOP2-4	YDR449C	0.96781	-0.02867
6	44	1417	20151207_dm_TOP2-4_03_TS.JPG.dat	TOP2-4	YDR449C	1.1733	0.17581
6	45	995	20151207_dm_TOP2-4_03_TS.JPG.dat	TOP2-4	YOR194C	0.76989	0.06569
6	46	1038	20151207_dm_TOP2-4_03_TS.JPG.dat	TOP2-4	YOR194C	0.72258	0.01862
6	47	1538	20151207_dm_TOP2-4_03_TS.JPG.dat	TOP2-4	YMR271C	0.97555	-0.0395
6	48	1866	20151207_dm_TOP2-4_03_TS.JPG.dat	TOP2-4	YMR271C	1.07765	0.0621
7	1	1881	20151207_dm_TOP2-4_03_TS.JPG.dat	TOP2-4	YMR271C	0.91902	-0.09574
7	2	1993	20151207_dm_TOP2-4_03_TS.JPG.dat	TOP2-4	YMR271C	1.06678	0.05129
7	3	1537	20151207_dm_TOP2-4_03_TS.JPG.dat	TOP2-4	YFL008W	0.90524	-0.07634
7	4	1418	20151207_dm_TOP2-4_03_TS.JPG.dat	TOP2-4	YFL008W	0.8959	-0.08563
7	5	1665	20151207_dm_TOP2-4_03_TS.JPG.dat	TOP2-4	YKL197C	1.06454	0.02763
7	6	1581	20151207_dm_TOP2-4_03_TS.JPG.dat	TOP2-4	YKL197C	1.04309	0.00628
7	7	1560	20151207_dm_TOP2-4_03_TS.JPG.dat	TOP2-4	YHR036W	1.07963	0.08227
7	8	1309	20151207_dm_TOP2-4_03_TS.JPG.dat	TOP2-4	YHR036W	0.93366	-0.06298
7	9	1292	20151207_dm_TOP2-4_03_TS.JPG.dat	TOP2-4	YOR275C	0.90414	0.00314
7	10	1197	20151207_dm_TOP2-4_03_TS.JPG.dat	TOP2-4	YOR275C	0.79805	-0.10242
7	11	1957	20151207_dm_TOP2-4_03_TS.JPG.dat	TOP2-4	YDR166C	1.25619	0.04113
7	12	1794	20151207_dm_TOP2-4_03_TS.JPG.dat	TOP2-4	YDR166C	1.13822	-0.07626
7	13	1448	20151207_dm_TOP2-4_03_TS.JPG.dat	TOP2-4	YKL112W	0.92423	-0.00764
7	14	1314	20151207_dm_TOP2-4_03_TS.JPG.dat	TOP2-4	YKL112W	0.8148	-0.11653
7	15	1643	20151207_dm_TOP2-4_03_TS.JPG.dat	TOP2-4	YCL061C	0.96898	-0.03536
7	16	1760	20151207_dm_TOP2-4_03_TS.JPG.dat	TOP2-4	YCL061C	1.00362	-0.0009
7	17	1525	20151207_dm_TOP2-4_03_TS.JPG.dat	TOP2-4	YNR017W	0.87375	-0.07224
7	18	1906	20151207_dm_TOP2-4_03_TS.JPG.dat	TOP2-4	YNR017W	1.10073	0.15361
7	19	1772	20151207_dm_TOP2-4_03_TS.JPG.dat	TOP2-4	YKL125W	1.02807	0.04879
7	20	1705	20151207_dm_TOP2-4_03_TS.JPG.dat	TOP2-4	YKL125W	0.9981	0.01897
7	21	1793	20151207_dm_TOP2-4_03_TS.JPG.dat	TOP2-4	YOR181W	1.07428	-0.0394
7	22	2016	20151207_dm_TOP2-4_03_TS.JPG.dat	TOP2-4	YOR181W	#NUM!	#NUM!	status=JK
7	23	2051	20151207_dm_TOP2-4_03_TS.JPG.dat	TOP2-4	YLR319C	1.18263	0.07147
7	24	2023	20151207_dm_TOP2-4_03_TS.JPG.dat	TOP2-4	YLR319C	1.17472	0.0636
7	25	1617	20151207_dm_TOP2-4_03_TS.JPG.dat	TOP2-4	YBL084C	0.98689	-0.02101
7	26	1635	20151207_dm_TOP2-4_03_TS.JPG.dat	TOP2-4	YBL084C	1.03299	0.02486
7	27	1768	20151207_dm_TOP2-4_03_TS.JPG.dat	TOP2-4	YLL050C	1.11886	0.0241
7	28	1852	20151207_dm_TOP2-4_03_TS.JPG.dat	TOP2-4	YLL050C	1.15706	0.06212
7	29	1530	20151207_dm_TOP2-4_03_TS.JPG.dat	TOP2-4	YFL039C	0.93754	0.13141
7	30	1463	20151207_dm_TOP2-4_03_TS.JPG.dat	TOP2-4	YFL039C	0.89347	0.08755
7	31	1663	20151207_dm_TOP2-4_03_TS.JPG.dat	TOP2-4	YGR092W	#NUM!	#NUM!	status=JK
7	32	0	20151207_dm_TOP2-4_03_TS.JPG.dat	TOP2-4	YGR092W	0	-0.99244
7	33	1467	20151207_dm_TOP2-4_03_TS.JPG.dat	TOP2-4	YPL128C	0.99593	0.02754
7	34	1476	20151207_dm_TOP2-4_03_TS.JPG.dat	TOP2-4	YPL128C	1.0329	0.06433
7	35	1379	20151207_dm_TOP2-4_03_TS.JPG.dat	TOP2-4	YPL028W	0.97773	-0.00277
7	36	1409	20151207_dm_TOP2-4_03_TS.JPG.dat	TOP2-4	YPL028W	1.04766	0.06681
7	37	1046	20151207_dm_TOP2-4_03_TS.JPG.dat	TOP2-4	YNL061W	0.82508	0.39115
7	38	973	20151207_dm_TOP2-4_03_TS.JPG.dat	TOP2-4	YNL061W	0.7618	0.32819
7	39	1628	20151207_dm_TOP2-4_03_TS.JPG.dat	TOP2-4	YMR268C	1.19421	0.00273
7	40	1607	20151207_dm_TOP2-4_03_TS.JPG.dat	TOP2-4	YMR268C	1.14857	-0.04268
7	41	1186	20151207_dm_TOP2-4_03_TS.JPG.dat	TOP2-4	YIL046W	0.88255	-0.20728
7	42	1365	20151207_dm_TOP2-4_03_TS.JPG.dat	TOP2-4	YIL046W	1.09609	0.0052
7	43	1423	20151207_dm_TOP2-4_03_TS.JPG.dat	TOP2-4	YOR326W	1.21998	0.2166
7	44	1369	20151207_dm_TOP2-4_03_TS.JPG.dat	TOP2-4	YOR326W	1.15047	0.14744
7	45	1327	20151207_dm_TOP2-4_03_TS.JPG.dat	TOP2-4	YDL103C	1.03278	0.11209
7	46	0	20151207_dm_TOP2-4_03_TS.JPG.dat	TOP2-4	YDL103C	#NUM!	#NUM!	status=JK
7	47	1581	20151207_dm_TOP2-4_03_TS.JPG.dat	TOP2-4	YMR271C	0.99332	-0.02181
7	48	1928	20151207_dm_TOP2-4_03_TS.JPG.dat	TOP2-4	YMR271C	1.09546	0.07982
8	1	1911	20151207_dm_TOP2-4_03_TS.JPG.dat	TOP2-4	YMR271C	0.93023	-0.08458
8	2	1996	20151207_dm_TOP2-4_03_TS.JPG.dat	TOP2-4	YMR271C	1.06489	0.04941
8	3	1571	20151207_dm_TOP2-4_03_TS.JPG.dat	TOP2-4	YFL008W	0.92317	-0.0585
8	4	1478	20151207_dm_TOP2-4_03_TS.JPG.dat	TOP2-4	YFL008W	0.93281	-0.04891
8	5	1565	20151207_dm_TOP2-4_03_TS.JPG.dat	TOP2-4	YKL197C	1.0017	-0.0349
8	6	1618	20151207_dm_TOP2-4_03_TS.JPG.dat	TOP2-4	YKL197C	1.07153	0.03458
8	7	1420	20151207_dm_TOP2-4_03_TS.JPG.dat	TOP2-4	YHR036W	0.98782	-0.00909
8	8	1386	20151207_dm_TOP2-4_03_TS.JPG.dat	TOP2-4	YHR036W	0.99534	-0.00161
8	9	1427	20151207_dm_TOP2-4_03_TS.JPG.dat	TOP2-4	YOR275C	1.00691	0.1054
8	10	1391	20151207_dm_TOP2-4_03_TS.JPG.dat	TOP2-4	YOR275C	0.93644	0.03528
8	11	2049	20151207_dm_TOP2-4_03_TS.JPG.dat	TOP2-4	YDR166C	1.3296	0.11418
8	12	1880	20151207_dm_TOP2-4_03_TS.JPG.dat	TOP2-4	YDR166C	1.20652	-0.00829
8	13	1531	20151207_dm_TOP2-4_03_TS.JPG.dat	TOP2-4	YKL112W	0.9887	0.05651
8	14	1595	20151207_dm_TOP2-4_03_TS.JPG.dat	TOP2-4	YKL112W	0.99945	0.06721
8	15	1655	20151207_dm_TOP2-4_03_TS.JPG.dat	TOP2-4	YCL061C	0.98481	-0.01961
8	16	1755	20151207_dm_TOP2-4_03_TS.JPG.dat	TOP2-4	YCL061C	1.00922	0.00468
8	17	1658	20151207_dm_TOP2-4_03_TS.JPG.dat	TOP2-4	YNR017W	0.95626	0.00986
8	18	1653	20151207_dm_TOP2-4_03_TS.JPG.dat	TOP2-4	YNR017W	0.95847	0.01206
8	19	1768	20151207_dm_TOP2-4_03_TS.JPG.dat	TOP2-4	YKL125W	1.02658	0.04731
8	20	1721	20151207_dm_TOP2-4_03_TS.JPG.dat	TOP2-4	YKL125W	1.00508	0.02591
8	21	1777	20151207_dm_TOP2-4_03_TS.JPG.dat	TOP2-4	YOR181W	1.05921	-0.0544
8	22	1827	20151207_dm_TOP2-4_03_TS.JPG.dat	TOP2-4	YOR181W	1.07904	-0.03467
8	23	1898	20151207_dm_TOP2-4_03_TS.JPG.dat	TOP2-4	YLR319C	1.08549	-0.02519
8	24	1812	20151207_dm_TOP2-4_03_TS.JPG.dat	TOP2-4	YLR319C	1.04407	-0.0664
8	25	1676	20151207_dm_TOP2-4_03_TS.JPG.dat	TOP2-4	YBL084C	1.01556	0.00752
8	26	1613	20151207_dm_TOP2-4_03_TS.JPG.dat	TOP2-4	YBL084C	1.01396	0.00592
8	27	1868	20151207_dm_TOP2-4_03_TS.JPG.dat	TOP2-4	YLL050C	1.18	0.08494
8	28	1866	20151207_dm_TOP2-4_03_TS.JPG.dat	TOP2-4	YLL050C	1.16766	0.07266
8	29	1458	20151207_dm_TOP2-4_03_TS.JPG.dat	TOP2-4	YFL039C	0.89767	0.09173
8	30	1524	20151207_dm_TOP2-4_03_TS.JPG.dat	TOP2-4	YFL039C	0.93715	0.13102
8	31	0	20151207_dm_TOP2-4_03_TS.JPG.dat	TOP2-4	YGR092W	0	-0.99244
8	32	0	20151207_dm_TOP2-4_03_TS.JPG.dat	TOP2-4	YGR092W	0	-0.99244
8	33	1438	20151207_dm_TOP2-4_03_TS.JPG.dat	TOP2-4	YPL128C	0.9875	0.01915
8	34	1443	20151207_dm_TOP2-4_03_TS.JPG.dat	TOP2-4	YPL128C	1.0214	0.05288
8	35	1371	20151207_dm_TOP2-4_03_TS.JPG.dat	TOP2-4	YPL028W	0.98321	0.00268
8	36	1337	20151207_dm_TOP2-4_03_TS.JPG.dat	TOP2-4	YPL028W	1.00611	0.02547
8	37	1068	20151207_dm_TOP2-4_03_TS.JPG.dat	TOP2-4	YNL061W	0.85389	0.41982
8	38	1003	20151207_dm_TOP2-4_03_TS.JPG.dat	TOP2-4	YNL061W	0.79693	0.36314
8	39	1526	20151207_dm_TOP2-4_03_TS.JPG.dat	TOP2-4	YMR268C	1.1377	-0.05349
8	40	1742	20151207_dm_TOP2-4_03_TS.JPG.dat	TOP2-4	YMR268C	1.26535	0.07352
8	41	0	20151207_dm_TOP2-4_03_TS.JPG.dat	TOP2-4	YIL046W	#NUM!	#NUM!	status=JK
8	42	1495	20151207_dm_TOP2-4_03_TS.JPG.dat	TOP2-4	YIL046W	1.21613	0.12465
8	43	1374	20151207_dm_TOP2-4_03_TS.JPG.dat	TOP2-4	YOR326W	1.1885	0.18527
8	44	1408	20151207_dm_TOP2-4_03_TS.JPG.dat	TOP2-4	YOR326W	1.18688	0.18367
8	45	1126	20151207_dm_TOP2-4_03_TS.JPG.dat	TOP2-4	YDL103C	0.874	-0.0459
8	46	1251	20151207_dm_TOP2-4_03_TS.JPG.dat	TOP2-4	YDL103C	0.86161	-0.05823
8	47	1554	20151207_dm_TOP2-4_03_TS.JPG.dat	TOP2-4	YMR271C	0.96311	-0.05187
8	48	1819	20151207_dm_TOP2-4_03_TS.JPG.dat	TOP2-4	YMR271C	1.01495	-0.00028
9	1	2035	20151207_dm_TOP2-4_03_TS.JPG.dat	TOP2-4	YMR271C	0.94643	-0.06847
9	2	2041	20151207_dm_TOP2-4_03_TS.JPG.dat	TOP2-4	YMR271C	1.0402	0.02484
9	3	898	20151207_dm_TOP2-4_03_TS.JPG.dat	TOP2-4	YOL123W	#NUM!	#NUM!	status=JK
9	4	0	20151207_dm_TOP2-4_03_TS.JPG.dat	TOP2-4	YOL123W	0	0
9	5	2062	20151207_dm_TOP2-4_03_TS.JPG.dat	TOP2-4	YLR310C	1.26351	0.0792
9	6	1798	20151207_dm_TOP2-4_03_TS.JPG.dat	TOP2-4	YLR310C	1.14204	-0.04166
9	7	0	20151207_dm_TOP2-4_03_TS.JPG.dat	TOP2-4	YOR329C	0	0
9	8	0	20151207_dm_TOP2-4_03_TS.JPG.dat	TOP2-4	YOR329C	0	0
9	9	827	20151207_dm_TOP2-4_03_TS.JPG.dat	TOP2-4	YNL216W	0.56144	0.06292
9	10	620	20151207_dm_TOP2-4_03_TS.JPG.dat	TOP2-4	YNL216W	0.40236	-0.09537
9	11	2002	20151207_dm_TOP2-4_03_TS.JPG.dat	TOP2-4	YLR291C	1.25438	0.0862
9	12	1868	20151207_dm_TOP2-4_03_TS.JPG.dat	TOP2-4	YLR291C	#NUM!	#NUM!	status=JK
9	13	1812	20151207_dm_TOP2-4_03_TS.JPG.dat	TOP2-4	YGL130W	1.13035	0.03686
9	14	1858	20151207_dm_TOP2-4_03_TS.JPG.dat	TOP2-4	YGL130W	1.12373	0.03027
9	15	0	20151207_dm_TOP2-4_03_TS.JPG.dat	TOP2-4	YGL022W	0	-0.69854
9	16	0	20151207_dm_TOP2-4_03_TS.JPG.dat	TOP2-4	YGL022W	0	-0.69854
9	17	1688	20151207_dm_TOP2-4_03_TS.JPG.dat	TOP2-4	YLR186W	0.93775	-0.03172
9	18	1668	20151207_dm_TOP2-4_03_TS.JPG.dat	TOP2-4	YLR186W	0.93	-0.03943
9	19	1946	20151207_dm_TOP2-4_03_TS.JPG.dat	TOP2-4	YPR082C	1.08334	0.0237
9	20	1945	20151207_dm_TOP2-4_03_TS.JPG.dat	TOP2-4	YPR082C	1.08594	0.0263
9	21	1908	20151207_dm_TOP2-4_03_TS.JPG.dat	TOP2-4	YBR152W	1.08484	0.03472
9	22	1885	20151207_dm_TOP2-4_03_TS.JPG.dat	TOP2-4	YBR152W	1.06132	0.01131
9	23	1796	20151207_dm_TOP2-4_03_TS.JPG.dat	TOP2-4	YBL076C	0.97911	-0.04665
9	24	1875	20151207_dm_TOP2-4_03_TS.JPG.dat	TOP2-4	YBL076C	1.03017	0.00416
9	25	1826	20151207_dm_TOP2-4_03_TS.JPG.dat	TOP2-4	YIR010W	1.05573	-0.01243
9	26	1851	20151207_dm_TOP2-4_03_TS.JPG.dat	TOP2-4	YIR010W	#NUM!	#NUM!	status=JK
9	27	1750	20151207_dm_TOP2-4_03_TS.JPG.dat	TOP2-4	YDR113C	1.05907	0.06231
9	28	1725	20151207_dm_TOP2-4_03_TS.JPG.dat	TOP2-4	YDR113C	1.03658	0.03993
9	29	1575	20151207_dm_TOP2-4_03_TS.JPG.dat	TOP2-4	YBR011C	0.93322	0.01519
9	30	1374	20151207_dm_TOP2-4_03_TS.JPG.dat	TOP2-4	YBR011C	0.81405	-0.10339
9	31	1795	20151207_dm_TOP2-4_03_TS.JPG.dat	TOP2-4	YDR091C	1.09195	0.04461
9	32	1646	20151207_dm_TOP2-4_03_TS.JPG.dat	TOP2-4	YDR091C	1.03936	-0.00772
9	33	0	20151207_dm_TOP2-4_03_TS.JPG.dat	TOP2-4	YOR244W	0	-0.99125
9	34	0	20151207_dm_TOP2-4_03_TS.JPG.dat	TOP2-4	YOR244W	0	-0.99125
9	35	1698	20151207_dm_TOP2-4_03_TS.JPG.dat	TOP2-4	YJR006W	1.16749	0.12334
9	36	1807	20151207_dm_TOP2-4_03_TS.JPG.dat	TOP2-4	YJR006W	1.30429	0.25946
9	37	827	20151207_dm_TOP2-4_03_TS.JPG.dat	TOP2-4	YDL008W	0.63546	-0.11427
9	38	549	20151207_dm_TOP2-4_03_TS.JPG.dat	TOP2-4	YDL008W	0.41989	-0.32878
9	39	1381	20151207_dm_TOP2-4_03_TS.JPG.dat	TOP2-4	YJR093C	0.99299	-0.08236
9	40	1193	20151207_dm_TOP2-4_03_TS.JPG.dat	TOP2-4	YJR093C	0.83711	-0.23746
9	41	1444	20151207_dm_TOP2-4_03_TS.JPG.dat	TOP2-4	YMR229C	1.05453	0.09827
9	42	0	20151207_dm_TOP2-4_03_TS.JPG.dat	TOP2-4	YMR229C	#NUM!	#NUM!	status=JK
9	43	1122	20151207_dm_TOP2-4_03_TS.JPG.dat	TOP2-4	YDL192W	0.93533	0.12887
9	44	1115	20151207_dm_TOP2-4_03_TS.JPG.dat	TOP2-4	YDL192W	0.90294	0.09664
9	45	1164	20151207_dm_TOP2-4_03_TS.JPG.dat	TOP2-4	YHR066W	0.86436	-0.10665
9	46	1466	20151207_dm_TOP2-4_03_TS.JPG.dat	TOP2-4	YHR066W	0.9614	-0.01009
9	47	1556	20151207_dm_TOP2-4_03_TS.JPG.dat	TOP2-4	YMR271C	0.91466	-0.10008
9	48	2056	20151207_dm_TOP2-4_03_TS.JPG.dat	TOP2-4	YMR271C	#NUM!	#NUM!	status=JK
10	1	1971	20151207_dm_TOP2-4_03_TS.JPG.dat	TOP2-4	YMR271C	0.88182	-0.13275
10	2	2054	20151207_dm_TOP2-4_03_TS.JPG.dat	TOP2-4	YMR271C	1.00692	-0.00828
10	3	0	20151207_dm_TOP2-4_03_TS.JPG.dat	TOP2-4	YOL123W	0	0
10	4	0	20151207_dm_TOP2-4_03_TS.JPG.dat	TOP2-4	YOL123W	0	0
10	5	2006	20151207_dm_TOP2-4_03_TS.JPG.dat	TOP2-4	YLR310C	1.18397	7e-05
10	6	1958	20151207_dm_TOP2-4_03_TS.JPG.dat	TOP2-4	YLR310C	1.19886	0.01488
10	7	0	20151207_dm_TOP2-4_03_TS.JPG.dat	TOP2-4	YOR329C	0	0
10	8	0	20151207_dm_TOP2-4_03_TS.JPG.dat	TOP2-4	YOR329C	0	0
10	9	837	20151207_dm_TOP2-4_03_TS.JPG.dat	TOP2-4	YNL216W	0.54796	0.04951
10	10	429	20151207_dm_TOP2-4_03_TS.JPG.dat	TOP2-4	YNL216W	0.26874	-0.22833
10	11	2030	20151207_dm_TOP2-4_03_TS.JPG.dat	TOP2-4	YLR291C	1.22911	0.06106
10	12	2108	20151207_dm_TOP2-4_03_TS.JPG.dat	TOP2-4	YLR291C	1.26485	0.09661
10	13	1917	20151207_dm_TOP2-4_03_TS.JPG.dat	TOP2-4	YGL130W	1.15422	0.0606
10	14	1866	20151207_dm_TOP2-4_03_TS.JPG.dat	TOP2-4	YGL130W	1.08838	-0.00491
10	15	0	20151207_dm_TOP2-4_03_TS.JPG.dat	TOP2-4	YGL022W	0	-0.69854
10	16	0	20151207_dm_TOP2-4_03_TS.JPG.dat	TOP2-4	YGL022W	0	-0.69854
10	17	0	20151207_dm_TOP2-4_03_TS.JPG.dat	TOP2-4	YLR186W	#NUM!	#NUM!	status=JK
10	18	1759	20151207_dm_TOP2-4_03_TS.JPG.dat	TOP2-4	YLR186W	0.94564	-0.02387
10	19	1969	20151207_dm_TOP2-4_03_TS.JPG.dat	TOP2-4	YPR082C	1.05492	-0.00458
10	20	1864	20151207_dm_TOP2-4_03_TS.JPG.dat	TOP2-4	YPR082C	0.9997	-0.05952
10	21	1970	20151207_dm_TOP2-4_03_TS.JPG.dat	TOP2-4	YBR152W	1.07515	0.02507
10	22	1906	20151207_dm_TOP2-4_03_TS.JPG.dat	TOP2-4	YBR152W	1.03106	-0.0188
10	23	1725	20151207_dm_TOP2-4_03_TS.JPG.dat	TOP2-4	YBL076C	0.90417	-0.12122
10	24	1770	20151207_dm_TOP2-4_03_TS.JPG.dat	TOP2-4	YBL076C	0.93568	-0.08987
10	25	1913	20151207_dm_TOP2-4_03_TS.JPG.dat	TOP2-4	YIR010W	1.06499	-0.00321
10	26	1845	20151207_dm_TOP2-4_03_TS.JPG.dat	TOP2-4	YIR010W	1.06926	0.00103
10	27	1825	20151207_dm_TOP2-4_03_TS.JPG.dat	TOP2-4	YDR113C	1.06757	0.07077
10	28	1802	20151207_dm_TOP2-4_03_TS.JPG.dat	TOP2-4	YDR113C	1.04908	0.05237
10	29	1637	20151207_dm_TOP2-4_03_TS.JPG.dat	TOP2-4	YBR011C	0.94131	0.02324
10	30	0	20151207_dm_TOP2-4_03_TS.JPG.dat	TOP2-4	YBR011C	#NUM!	#NUM!	status=JK
10	31	1784	20151207_dm_TOP2-4_03_TS.JPG.dat	TOP2-4	YDR091C	1.05306	0.00592
10	32	1759	20151207_dm_TOP2-4_03_TS.JPG.dat	TOP2-4	YDR091C	1.07616	0.02891
10	33	0	20151207_dm_TOP2-4_03_TS.JPG.dat	TOP2-4	YOR244W	0	-0.99125
10	34	0	20151207_dm_TOP2-4_03_TS.JPG.dat	TOP2-4	YOR244W	0	-0.99125
10	35	1679	20151207_dm_TOP2-4_03_TS.JPG.dat	TOP2-4	YJR006W	1.11052	0.06665
10	36	1797	20151207_dm_TOP2-4_03_TS.JPG.dat	TOP2-4	YJR006W	1.24647	0.20192
10	37	1118	20151207_dm_TOP2-4_03_TS.JPG.dat	TOP2-4	YDL008W	0.82616	0.07548
10	38	396	20151207_dm_TOP2-4_03_TS.JPG.dat	TOP2-4	YDL008W	0.29163	-0.4564
10	39	0	20151207_dm_TOP2-4_03_TS.JPG.dat	TOP2-4	YJR093C	#NUM!	#NUM!	status=JK
10	40	1407	20151207_dm_TOP2-4_03_TS.JPG.dat	TOP2-4	YJR093C	0.9543	-0.12085
10	41	1302	20151207_dm_TOP2-4_03_TS.JPG.dat	TOP2-4	YMR229C	0.92083	-0.03477
10	42	1518	20151207_dm_TOP2-4_03_TS.JPG.dat	TOP2-4	YMR229C	1.15511	0.19835
10	43	1126	20151207_dm_TOP2-4_03_TS.JPG.dat	TOP2-4	YDL192W	0.90649	0.10017
10	44	900	20151207_dm_TOP2-4_03_TS.JPG.dat	TOP2-4	YDL192W	#NUM!	#NUM!	status=JK
10	45	1461	20151207_dm_TOP2-4_03_TS.JPG.dat	TOP2-4	YHR066W	1.04613	0.07422
10	46	1446	20151207_dm_TOP2-4_03_TS.JPG.dat	TOP2-4	YHR066W	0.91236	-0.05889
10	47	1607	20151207_dm_TOP2-4_03_TS.JPG.dat	TOP2-4	YMR271C	0.90688	-0.10782
10	48	1795	20151207_dm_TOP2-4_03_TS.JPG.dat	TOP2-4	YMR271C	0.90728	-0.10743
11	1	1830	20151207_dm_TOP2-4_03_TS.JPG.dat	TOP2-4	YMR271C	#NUM!	#NUM!	status=JK
11	2	1854	20151207_dm_TOP2-4_03_TS.JPG.dat	TOP2-4	YMR271C	0.97897	-0.03608
11	3	1380	20151207_dm_TOP2-4_03_TS.JPG.dat	TOP2-4	YLR087C	#NUM!	#NUM!	status=JK
11	4	1699	20151207_dm_TOP2-4_03_TS.JPG.dat	TOP2-4	YLR087C	1.06214	0.07744
11	5	1490	20151207_dm_TOP2-4_03_TS.JPG.dat	TOP2-4	YOR244W	0.94667	-0.04927
11	6	1506	20151207_dm_TOP2-4_03_TS.JPG.dat	TOP2-4	YOR244W	0.99249	-0.00369
11	7	1794	20151207_dm_TOP2-4_03_TS.JPG.dat	TOP2-4	YDR288W	1.24245	0.16979
11	8	1812	20151207_dm_TOP2-4_03_TS.JPG.dat	TOP2-4	YDR288W	1.29612	0.22319
11	9	1146	20151207_dm_TOP2-4_03_TS.JPG.dat	TOP2-4	YHR030C	0.80627	0.18196
11	10	882	20151207_dm_TOP2-4_03_TS.JPG.dat	TOP2-4	YHR030C	0.59399	-0.02927
11	11	0	20151207_dm_TOP2-4_03_TS.JPG.dat	TOP2-4	YGL091C	#NUM!	#NUM!	status=JK
11	12	1252	20151207_dm_TOP2-4_03_TS.JPG.dat	TOP2-4	YGL091C	0.80846	0.02478
11	13	1648	20151207_dm_TOP2-4_03_TS.JPG.dat	TOP2-4	YML023C	1.06632	0.04676
11	14	1486	20151207_dm_TOP2-4_03_TS.JPG.dat	TOP2-4	YML023C	#NUM!	#NUM!	status=JK
11	15	1417	20151207_dm_TOP2-4_03_TS.JPG.dat	TOP2-4	YBL035C	0.84282	-0.09713
11	16	1473	20151207_dm_TOP2-4_03_TS.JPG.dat	TOP2-4	YBL035C	0.84799	-0.09199
11	17	2065	20151207_dm_TOP2-4_03_TS.JPG.dat	TOP2-4	YPR025C	1.19259	0.04877
11	18	2052	20151207_dm_TOP2-4_03_TS.JPG.dat	TOP2-4	YPR025C	1.18974	0.04594
11	19	2010	20151207_dm_TOP2-4_03_TS.JPG.dat	TOP2-4	YKR083C	1.16096	0.04089
11	20	1978	20151207_dm_TOP2-4_03_TS.JPG.dat	TOP2-4	YKR083C	1.14355	0.02357
11	21	0	20151207_dm_TOP2-4_03_TS.JPG.dat	TOP2-4	YDR228C	#NUM!	#NUM!	status=JK
11	22	1690	20151207_dm_TOP2-4_03_TS.JPG.dat	TOP2-4	YDR228C	0.98796	-0.01276
11	23	1736	20151207_dm_TOP2-4_03_TS.JPG.dat	TOP2-4	YGR274C	0.98506	-0.03653
11	24	1756	20151207_dm_TOP2-4_03_TS.JPG.dat	TOP2-4	YGR274C	1.00573	-0.01595
11	25	1781	20151207_dm_TOP2-4_03_TS.JPG.dat	TOP2-4	YBL023C	1.07489	0.03683
11	26	1641	20151207_dm_TOP2-4_03_TS.JPG.dat	TOP2-4	YBL023C	1.03224	-0.00562
11	27	471	20151207_dm_TOP2-4_03_TS.JPG.dat	TOP2-4	YPL094C	#NUM!	#NUM!	status=JK
11	28	1812	20151207_dm_TOP2-4_03_TS.JPG.dat	TOP2-4	YPL094C	1.14805	0.05768
11	29	1885	20151207_dm_TOP2-4_03_TS.JPG.dat	TOP2-4	YLR045C	1.18119	0.40096
11	30	1826	20151207_dm_TOP2-4_03_TS.JPG.dat	TOP2-4	YLR045C	1.14531	0.36526
11	31	1321	20151207_dm_TOP2-4_03_TS.JPG.dat	TOP2-4	YDR531W	0.84983	0.04118
11	32	1233	20151207_dm_TOP2-4_03_TS.JPG.dat	TOP2-4	YDR531W	0.82155	0.01304
11	33	1788	20151207_dm_TOP2-4_03_TS.JPG.dat	TOP2-4	YDR052C	1.24035	0.09859
11	34	1787	20151207_dm_TOP2-4_03_TS.JPG.dat	TOP2-4	YDR052C	1.27042	0.12852
11	35	1583	20151207_dm_TOP2-4_03_TS.JPG.dat	TOP2-4	YGR113W	1.13215	0.02405
11	36	1541	20151207_dm_TOP2-4_03_TS.JPG.dat	TOP2-4	YGR113W	1.15305	0.04486
11	37	525	20151207_dm_TOP2-4_03_TS.JPG.dat	TOP2-4	YOL123W	0.41797	0.4159
11	38	596	20151207_dm_TOP2-4_03_TS.JPG.dat	TOP2-4	YOL123W	0.4728	0.47046
11	39	64	20151207_dm_TOP2-4_03_TS.JPG.dat	TOP2-4	YMR043W	0.04778	-0.25365
11	40	47	20151207_dm_TOP2-4_03_TS.JPG.dat	TOP2-4	YMR043W	0.03436	-0.267
11	41	0	20151207_dm_TOP2-4_03_TS.JPG.dat	TOP2-4	YMR093W	#NUM!	#NUM!	status=JK
11	42	968	20151207_dm_TOP2-4_03_TS.JPG.dat	TOP2-4	YMR093W	0.79322	0.00844
11	43	1341	20151207_dm_TOP2-4_03_TS.JPG.dat	TOP2-4	YDL108W	1.16169	0.02199
11	44	1227	20151207_dm_TOP2-4_03_TS.JPG.dat	TOP2-4	YDL108W	1.0334	-0.10566
11	45	1828	20151207_dm_TOP2-4_03_TS.JPG.dat	TOP2-4	YJR065C	#NUM!	#NUM!	status=JK
11	46	1044	20151207_dm_TOP2-4_03_TS.JPG.dat	TOP2-4	YJR065C	0.71004	0.23069
11	47	1573	20151207_dm_TOP2-4_03_TS.JPG.dat	TOP2-4	YMR271C	0.95592	-0.05903
11	48	1988	20151207_dm_TOP2-4_03_TS.JPG.dat	TOP2-4	YMR271C	1.08156	0.066
12	1	1988	20151207_dm_TOP2-4_03_TS.JPG.dat	TOP2-4	YMR271C	0.99663	-0.01852
12	2	1759	20151207_dm_TOP2-4_03_TS.JPG.dat	TOP2-4	YMR271C	0.9655	-0.04949
12	3	1638	20151207_dm_TOP2-4_03_TS.JPG.dat	TOP2-4	YLR087C	0.98931	0.00498
12	4	1656	20151207_dm_TOP2-4_03_TS.JPG.dat	TOP2-4	YLR087C	1.07542	0.09066
12	5	1490	20151207_dm_TOP2-4_03_TS.JPG.dat	TOP2-4	YOR244W	0.98315	-0.01298
12	6	1413	20151207_dm_TOP2-4_03_TS.JPG.dat	TOP2-4	YOR244W	0.96687	-0.02918
12	7	1815	20151207_dm_TOP2-4_03_TS.JPG.dat	TOP2-4	YDR288W	1.30409	0.23112
12	8	1600	20151207_dm_TOP2-4_03_TS.JPG.dat	TOP2-4	YDR288W	1.18629	0.11391
12	9	555	20151207_dm_TOP2-4_03_TS.JPG.dat	TOP2-4	YHR030C	0.40464	-0.21768
12	10	948	20151207_dm_TOP2-4_03_TS.JPG.dat	TOP2-4	YHR030C	0.66174	0.03815
12	11	1317	20151207_dm_TOP2-4_03_TS.JPG.dat	TOP2-4	YGL091C	0.88991	0.10582
12	12	1220	20151207_dm_TOP2-4_03_TS.JPG.dat	TOP2-4	YGL091C	0.81796	0.03423
12	13	1522	20151207_dm_TOP2-4_03_TS.JPG.dat	TOP2-4	YML023C	1.02271	0.00337
12	14	1623	20151207_dm_TOP2-4_03_TS.JPG.dat	TOP2-4	YML023C	1.05583	0.03633
12	15	1402	20151207_dm_TOP2-4_03_TS.JPG.dat	TOP2-4	YBL035C	0.8674	-0.07268
12	16	1866	20151207_dm_TOP2-4_03_TS.JPG.dat	TOP2-4	YBL035C	#NUM!	#NUM!	status=JK
12	17	2122	20151207_dm_TOP2-4_03_TS.JPG.dat	TOP2-4	YPR025C	1.2787	0.13446
12	18	2019	20151207_dm_TOP2-4_03_TS.JPG.dat	TOP2-4	YPR025C	1.22286	0.07889
12	19	2017	20151207_dm_TOP2-4_03_TS.JPG.dat	TOP2-4	YKR083C	1.21731	0.09696
12	20	2008	20151207_dm_TOP2-4_03_TS.JPG.dat	TOP2-4	YKR083C	1.21402	0.09369
12	21	1693	20151207_dm_TOP2-4_03_TS.JPG.dat	TOP2-4	YDR228C	1.04342	0.04242
12	22	1595	20151207_dm_TOP2-4_03_TS.JPG.dat	TOP2-4	YDR228C	0.97793	-0.02274
12	23	1775	20151207_dm_TOP2-4_03_TS.JPG.dat	TOP2-4	YGR274C	1.05831	0.03636
12	24	1780	20151207_dm_TOP2-4_03_TS.JPG.dat	TOP2-4	YGR274C	1.07273	0.05071
12	25	1815	20151207_dm_TOP2-4_03_TS.JPG.dat	TOP2-4	YBL023C	1.15395	0.11549
12	26	1807	20151207_dm_TOP2-4_03_TS.JPG.dat	TOP2-4	YBL023C	1.19952	0.16083
12	27	1754	20151207_dm_TOP2-4_03_TS.JPG.dat	TOP2-4	YPL094C	1.17787	0.08735
12	28	1591	20151207_dm_TOP2-4_03_TS.JPG.dat	TOP2-4	YPL094C	1.06614	-0.02382
12	29	2033	20151207_dm_TOP2-4_03_TS.JPG.dat	TOP2-4	YLR045C	#NUM!	#NUM!	status=JK
12	30	1828	20151207_dm_TOP2-4_03_TS.JPG.dat	TOP2-4	YLR045C	1.21234	0.43196
12	31	1241	20151207_dm_TOP2-4_03_TS.JPG.dat	TOP2-4	YDR531W	0.84274	0.03413
12	32	1239	20151207_dm_TOP2-4_03_TS.JPG.dat	TOP2-4	YDR531W	0.86986	0.06111
12	33	1819	20151207_dm_TOP2-4_03_TS.JPG.dat	TOP2-4	YDR052C	1.32564	0.18346
12	34	1749	20151207_dm_TOP2-4_03_TS.JPG.dat	TOP2-4	YDR052C	1.30218	0.16012
12	35	1364	20151207_dm_TOP2-4_03_TS.JPG.dat	TOP2-4	YGR113W	1.01794	-0.08959
12	36	1249	20151207_dm_TOP2-4_03_TS.JPG.dat	TOP2-4	YGR113W	0.97206	-0.13524
12	37	869	20151207_dm_TOP2-4_03_TS.JPG.dat	TOP2-4	YOL123W	#NUM!	#NUM!	status=JK
12	38	527	20151207_dm_TOP2-4_03_TS.JPG.dat	TOP2-4	YOL123W	0.4331	0.43095
12	39	1077	20151207_dm_TOP2-4_03_TS.JPG.dat	TOP2-4	YMR043W	#NUM!	#NUM!	status=JK
12	40	311	20151207_dm_TOP2-4_03_TS.JPG.dat	TOP2-4	YMR043W	0.23562	-0.06674
12	41	977	20151207_dm_TOP2-4_03_TS.JPG.dat	TOP2-4	YMR093W	0.77099	-0.01368
12	42	846	20151207_dm_TOP2-4_03_TS.JPG.dat	TOP2-4	YMR093W	0.71702	-0.06738
12	43	978	20151207_dm_TOP2-4_03_TS.JPG.dat	TOP2-4	YDL108W	0.87587	-0.26242
12	44	1255	20151207_dm_TOP2-4_03_TS.JPG.dat	TOP2-4	YDL108W	1.09433	-0.04503
12	45	993	20151207_dm_TOP2-4_03_TS.JPG.dat	TOP2-4	YJR065C	0.79499	0.31522
12	46	790	20151207_dm_TOP2-4_03_TS.JPG.dat	TOP2-4	YJR065C	0.55769	0.0791
12	47	1610	20151207_dm_TOP2-4_03_TS.JPG.dat	TOP2-4	YMR271C	1.0162	0.00095
12	48	1902	20151207_dm_TOP2-4_03_TS.JPG.dat	TOP2-4	YMR271C	1.07436	0.05883
13	1	2095	20151207_dm_TOP2-4_03_TS.JPG.dat	TOP2-4	YMR271C	0.96825	-0.04676
13	2	2022	20151207_dm_TOP2-4_03_TS.JPG.dat	TOP2-4	YMR271C	1.02358	0.0083
13	3	2098	20151207_dm_TOP2-4_03_TS.JPG.dat	TOP2-4	YGR113W	1.16895	0.06068
13	4	1791	20151207_dm_TOP2-4_03_TS.JPG.dat	TOP2-4	YGR113W	1.07337	-0.03444
13	5	1907	20151207_dm_TOP2-4_03_TS.JPG.dat	TOP2-4	YGR185C	1.16146	0.05223
13	6	1944	20151207_dm_TOP2-4_03_TS.JPG.dat	TOP2-4	YGR185C	1.22787	0.11832
13	7	242	20151207_dm_TOP2-4_03_TS.JPG.dat	TOP2-4	YJR065C	0.16042	-0.3162
13	8	174	20151207_dm_TOP2-4_03_TS.JPG.dat	TOP2-4	YJR065C	0.11888	-0.35754
13	9	1998	20151207_dm_TOP2-4_03_TS.JPG.dat	TOP2-4	YFR028C	1.34098	0.27711
13	10	2076	20151207_dm_TOP2-4_03_TS.JPG.dat	TOP2-4	YFR028C	1.33346	0.26963
13	11	1987	20151207_dm_TOP2-4_03_TS.JPG.dat	TOP2-4	YOR143C	1.23588	-0.00197
13	12	2077	20151207_dm_TOP2-4_03_TS.JPG.dat	TOP2-4	YOR143C	1.28228	0.04419
13	13	1265	20151207_dm_TOP2-4_03_TS.JPG.dat	TOP2-4	YPR110C	0.78256	0.11316
13	14	535	20151207_dm_TOP2-4_03_TS.JPG.dat	TOP2-4	YPR110C	0.3205	-0.34662
13	15	1985	20151207_dm_TOP2-4_03_TS.JPG.dat	TOP2-4	YBR055C	1.13251	-0.11271
13	16	2162	20151207_dm_TOP2-4_03_TS.JPG.dat	TOP2-4	YBR055C	1.19855	-0.04699
13	17	479	20151207_dm_TOP2-4_03_TS.JPG.dat	TOP2-4	YLR086W	0.2669	-0.58749
13	18	747	20151207_dm_TOP2-4_03_TS.JPG.dat	TOP2-4	YLR086W	0.41854	-0.4366
13	19	1509	20151207_dm_TOP2-4_03_TS.JPG.dat	TOP2-4	YBL105C	0.84286	0.04137
13	20	1434	20151207_dm_TOP2-4_03_TS.JPG.dat	TOP2-4	YBL105C	0.80302	0.00173
13	21	1742	20151207_dm_TOP2-4_03_TS.JPG.dat	TOP2-4	YKR086W	0.99541	-0.00642
13	22	1719	20151207_dm_TOP2-4_03_TS.JPG.dat	TOP2-4	YKR086W	0.97892	-0.02283
13	23	1880	20151207_dm_TOP2-4_03_TS.JPG.dat	TOP2-4	YDL147W	1.04319	-0.02335
13	24	1917	20151207_dm_TOP2-4_03_TS.JPG.dat	TOP2-4	YDL147W	1.07703	0.01033
13	25	1563	20151207_dm_TOP2-4_03_TS.JPG.dat	TOP2-4	YHR058C	0.92756	-0.03217
13	26	1527	20151207_dm_TOP2-4_03_TS.JPG.dat	TOP2-4	YHR058C	#NUM!	#NUM!	status=JK
13	27	448	20151207_dm_TOP2-4_03_TS.JPG.dat	TOP2-4	YDR478W	0.28199	-0.62923
13	28	1196	20151207_dm_TOP2-4_03_TS.JPG.dat	TOP2-4	YDR478W	0.75213	-0.16142
13	29	373	20151207_dm_TOP2-4_03_TS.JPG.dat	TOP2-4	YNL118C	0.23217	-0.24534
13	30	278	20151207_dm_TOP2-4_03_TS.JPG.dat	TOP2-4	YNL118C	0.17301	-0.30421
13	31	1648	20151207_dm_TOP2-4_03_TS.JPG.dat	TOP2-4	YDL105W	1.04822	-0.02288
13	32	1502	20151207_dm_TOP2-4_03_TS.JPG.dat	TOP2-4	YDL105W	0.98529	-0.0855
13	33	1090	20151207_dm_TOP2-4_03_TS.JPG.dat	TOP2-4	YBL105C	0.7396	-0.06137
13	34	796	20151207_dm_TOP2-4_03_TS.JPG.dat	TOP2-4	YBL105C	0.55008	-0.24996
13	35	1233	20151207_dm_TOP2-4_03_TS.JPG.dat	TOP2-4	YLR045C	#NUM!	#NUM!	status=JK
13	36	447	20151207_dm_TOP2-4_03_TS.JPG.dat	TOP2-4	YLR045C	0.32102	-0.45495
13	37	1184	20151207_dm_TOP2-4_03_TS.JPG.dat	TOP2-4	YLR191W	#NUM!	#NUM!	status=JK
13	38	1454	20151207_dm_TOP2-4_03_TS.JPG.dat	TOP2-4	YLR191W	1.10012	-0.00843
13	39	1761	20151207_dm_TOP2-4_03_TS.JPG.dat	TOP2-4	YER009W	1.25399	0.24156
13	40	1787	20151207_dm_TOP2-4_03_TS.JPG.dat	TOP2-4	YER009W	1.24711	0.23472
13	41	1694	20151207_dm_TOP2-4_03_TS.JPG.dat	TOP2-4	YER009W	1.22978	0.21747
13	42	1451	20151207_dm_TOP2-4_03_TS.JPG.dat	TOP2-4	YER009W	1.12977	0.11796
13	43	0	20151207_dm_TOP2-4_03_TS.JPG.dat	TOP2-4	YJR057W	#NUM!	#NUM!	status=JK
13	44	1050	20151207_dm_TOP2-4_03_TS.JPG.dat	TOP2-4	YJR057W	0.84109	-0.14411
13	45	1265	20151207_dm_TOP2-4_03_TS.JPG.dat	TOP2-4	YPR060C	#NUM!	#NUM!	status=JK
13	46	1145	20151207_dm_TOP2-4_03_TS.JPG.dat	TOP2-4	YPR060C	0.74336	-0.1499
13	47	1595	20151207_dm_TOP2-4_03_TS.JPG.dat	TOP2-4	YMR271C	0.92533	-0.08947
13	48	1821	20151207_dm_TOP2-4_03_TS.JPG.dat	TOP2-4	YMR271C	0.94531	-0.06959
14	1	1989	20151207_dm_TOP2-4_03_TS.JPG.dat	TOP2-4	YMR271C	0.9146	-0.10014
14	2	1894	20151207_dm_TOP2-4_03_TS.JPG.dat	TOP2-4	YMR271C	0.9542	-0.06074
14	3	2042	20151207_dm_TOP2-4_03_TS.JPG.dat	TOP2-4	YGR113W	1.1324	0.0243
14	4	1816	20151207_dm_TOP2-4_03_TS.JPG.dat	TOP2-4	YGR113W	1.08357	-0.02428
14	5	1796	20151207_dm_TOP2-4_03_TS.JPG.dat	TOP2-4	YGR185C	1.0889	-0.01996
14	6	1942	20151207_dm_TOP2-4_03_TS.JPG.dat	TOP2-4	YGR185C	1.22081	0.11129
14	7	1326	20151207_dm_TOP2-4_03_TS.JPG.dat	TOP2-4	YJR065C	#NUM!	#NUM!	status=JK
14	8	193	20151207_dm_TOP2-4_03_TS.JPG.dat	TOP2-4	YJR065C	0.13097	-0.34551
14	9	0	20151207_dm_TOP2-4_03_TS.JPG.dat	TOP2-4	YFR028C	#NUM!	#NUM!	status=JK
14	10	2022	20151207_dm_TOP2-4_03_TS.JPG.dat	TOP2-4	YFR028C	1.28895	0.22534
14	11	1989	20151207_dm_TOP2-4_03_TS.JPG.dat	TOP2-4	YOR143C	1.22799	-0.00982
14	12	2103	20151207_dm_TOP2-4_03_TS.JPG.dat	TOP2-4	YOR143C	1.28884	0.05072
14	13	284	20151207_dm_TOP2-4_03_TS.JPG.dat	TOP2-4	YPR110C	0.1744	-0.492
14	14	1172	20151207_dm_TOP2-4_03_TS.JPG.dat	TOP2-4	YPR110C	0.69736	0.02837
14	15	2207	20151207_dm_TOP2-4_03_TS.JPG.dat	TOP2-4	YBR055C	1.25276	0.00694
14	16	2064	20151207_dm_TOP2-4_03_TS.JPG.dat	TOP2-4	YBR055C	1.1406	-0.10466
14	17	0	20151207_dm_TOP2-4_03_TS.JPG.dat	TOP2-4	YLR086W	0	-0.85306
14	18	451	20151207_dm_TOP2-4_03_TS.JPG.dat	TOP2-4	YLR086W	0.25235	-0.60197
14	19	1599	20151207_dm_TOP2-4_03_TS.JPG.dat	TOP2-4	YBL105C	0.89266	0.09093
14	20	1476	20151207_dm_TOP2-4_03_TS.JPG.dat	TOP2-4	YBL105C	0.82699	0.02558
14	21	1851	20151207_dm_TOP2-4_03_TS.JPG.dat	TOP2-4	YKR086W	#NUM!	#NUM!	status=JK
14	22	1755	20151207_dm_TOP2-4_03_TS.JPG.dat	TOP2-4	YKR086W	1.00286	0.00099
14	23	1889	20151207_dm_TOP2-4_03_TS.JPG.dat	TOP2-4	YDL147W	1.0537	-0.01289
14	24	1903	20151207_dm_TOP2-4_03_TS.JPG.dat	TOP2-4	YDL147W	1.07612	0.00942
14	25	1556	20151207_dm_TOP2-4_03_TS.JPG.dat	TOP2-4	YHR058C	0.92977	-0.02997
14	26	1486	20151207_dm_TOP2-4_03_TS.JPG.dat	TOP2-4	YHR058C	0.92978	-0.02996
14	27	1344	20151207_dm_TOP2-4_03_TS.JPG.dat	TOP2-4	YDR478W	0.85298	-0.06107
14	28	469	20151207_dm_TOP2-4_03_TS.JPG.dat	TOP2-4	YDR478W	0.29732	-0.61398
14	29	208	20151207_dm_TOP2-4_03_TS.JPG.dat	TOP2-4	YNL118C	0.13039	-0.34662
14	30	349	20151207_dm_TOP2-4_03_TS.JPG.dat	TOP2-4	YNL118C	0.2184	-0.25905
14	31	1466	20151207_dm_TOP2-4_03_TS.JPG.dat	TOP2-4	YDL105W	0.9355	-0.13504
14	32	1692	20151207_dm_TOP2-4_03_TS.JPG.dat	TOP2-4	YDL105W	1.11032	0.03891
14	33	1171	20151207_dm_TOP2-4_03_TS.JPG.dat	TOP2-4	YBL105C	0.79185	-0.00939
14	34	537	20151207_dm_TOP2-4_03_TS.JPG.dat	TOP2-4	YBL105C	0.36892	-0.43022
14	35	631	20151207_dm_TOP2-4_03_TS.JPG.dat	TOP2-4	YLR045C	0.4321	-0.34441
14	36	335	20151207_dm_TOP2-4_03_TS.JPG.dat	TOP2-4	YLR045C	0.23796	-0.53759
14	37	1504	20151207_dm_TOP2-4_03_TS.JPG.dat	TOP2-4	YLR191W	1.1315	0.02279
14	38	1516	20151207_dm_TOP2-4_03_TS.JPG.dat	TOP2-4	YLR191W	1.13466	0.02594
14	39	1595	20151207_dm_TOP2-4_03_TS.JPG.dat	TOP2-4	YER009W	#NUM!	#NUM!	status=JK
14	40	1762	20151207_dm_TOP2-4_03_TS.JPG.dat	TOP2-4	YER009W	1.22078	0.20852
14	41	1597	20151207_dm_TOP2-4_03_TS.JPG.dat	TOP2-4	YER009W	1.14954	0.13763
14	42	1556	20151207_dm_TOP2-4_03_TS.JPG.dat	TOP2-4	YER009W	1.20022	0.18807
14	43	1268	20151207_dm_TOP2-4_03_TS.JPG.dat	TOP2-4	YJR057W	1.03211	0.04596
14	44	1097	20151207_dm_TOP2-4_03_TS.JPG.dat	TOP2-4	YJR057W	0.87182	-0.11353
14	45	1051	20151207_dm_TOP2-4_03_TS.JPG.dat	TOP2-4	YPR060C	0.76891	-0.12448
14	46	1217	20151207_dm_TOP2-4_03_TS.JPG.dat	TOP2-4	YPR060C	0.78542	-0.10805
14	47	1526	20151207_dm_TOP2-4_03_TS.JPG.dat	TOP2-4	YMR271C	#NUM!	#NUM!	status=JK
14	48	1807	20151207_dm_TOP2-4_03_TS.JPG.dat	TOP2-4	YMR271C	0.9309	-0.08392
15	1	1939	20151207_dm_TOP2-4_03_TS.JPG.dat	TOP2-4	YMR271C	0.85525	-0.15919
15	2	2026	20151207_dm_TOP2-4_03_TS.JPG.dat	TOP2-4	YMR271C	0.97933	-0.03573
15	3	1707	20151207_dm_TOP2-4_03_TS.JPG.dat	TOP2-4	YGR034W	0.90811	-0.04861
15	4	1658	20151207_dm_TOP2-4_03_TS.JPG.dat	TOP2-4	YGR034W	0.94939	-0.00753
15	5	1853	20151207_dm_TOP2-4_03_TS.JPG.dat	TOP2-4	YER157W	1.07789	-0.02394
15	6	1788	20151207_dm_TOP2-4_03_TS.JPG.dat	TOP2-4	YER157W	1.0779	-0.02393
15	7	1320	20151207_dm_TOP2-4_03_TS.JPG.dat	TOP2-4	YHR196W	0.83443	-0.0298
15	8	1368	20151207_dm_TOP2-4_03_TS.JPG.dat	TOP2-4	YHR196W	0.88865	0.02415
15	9	1641	20151207_dm_TOP2-4_03_TS.JPG.dat	TOP2-4	YBR131W	1.04604	-0.00121
15	10	1778	20151207_dm_TOP2-4_03_TS.JPG.dat	TOP2-4	YBR131W	1.0837	0.03626
15	11	724	20151207_dm_TOP2-4_03_TS.JPG.dat	TOP2-4	YNL272C	0.42739	0.15746
15	12	724	20151207_dm_TOP2-4_03_TS.JPG.dat	TOP2-4	YNL272C	0.42425	0.15434
15	13	2141	20151207_dm_TOP2-4_03_TS.JPG.dat	TOP2-4	YLR298C	1.25658	0.53133
15	14	2039	20151207_dm_TOP2-4_03_TS.JPG.dat	TOP2-4	YLR298C	1.16034	0.43557
15	15	2030	20151207_dm_TOP2-4_03_TS.JPG.dat	TOP2-4	YGR099W	1.10376	-0.0437
15	16	2077	20151207_dm_TOP2-4_03_TS.JPG.dat	TOP2-4	YGR099W	1.10055	-0.04689
15	17	1375	20151207_dm_TOP2-4_03_TS.JPG.dat	TOP2-4	YNL287W	0.73411	0.03011
15	18	859	20151207_dm_TOP2-4_03_TS.JPG.dat	TOP2-4	YNL287W	0.46187	-0.24078
15	19	1650	20151207_dm_TOP2-4_03_TS.JPG.dat	TOP2-4	YIR005W	#NUM!	#NUM!	status=JK
15	20	2157	20151207_dm_TOP2-4_03_TS.JPG.dat	TOP2-4	YIR005W	1.16378	0.12071
15	21	0	20151207_dm_TOP2-4_03_TS.JPG.dat	TOP2-4	YNL267W	0	-0.29825
15	22	682	20151207_dm_TOP2-4_03_TS.JPG.dat	TOP2-4	YNL267W	#NUM!	#NUM!	status=JK
15	23	2027	20151207_dm_TOP2-4_03_TS.JPG.dat	TOP2-4	YDL209C	1.0927	-0.00473
15	24	1906	20151207_dm_TOP2-4_03_TS.JPG.dat	TOP2-4	YDL209C	1.04193	-0.05526
15	25	1294	20151207_dm_TOP2-4_03_TS.JPG.dat	TOP2-4	YML127W	0.74772	0.03194
15	26	527	20151207_dm_TOP2-4_03_TS.JPG.dat	TOP2-4	YML127W	0.31881	-0.39484
15	27	1410	20151207_dm_TOP2-4_03_TS.JPG.dat	TOP2-4	YHR191C	0.86457	-0.0137
15	28	1039	20151207_dm_TOP2-4_03_TS.JPG.dat	TOP2-4	YHR191C	#NUM!	#NUM!	status=JK
15	29	0	20151207_dm_TOP2-4_03_TS.JPG.dat	TOP2-4	YKL203C	0	0
15	30	0	20151207_dm_TOP2-4_03_TS.JPG.dat	TOP2-4	YKL203C	0	0
15	31	1872	20151207_dm_TOP2-4_03_TS.JPG.dat	TOP2-4	YBR154C	1.14737	0.15171
15	32	1842	20151207_dm_TOP2-4_03_TS.JPG.dat	TOP2-4	YBR154C	1.15752	0.1618
15	33	1709	20151207_dm_TOP2-4_03_TS.JPG.dat	TOP2-4	YDR228C	1.10324	0.10195
15	34	1537	20151207_dm_TOP2-4_03_TS.JPG.dat	TOP2-4	YDR228C	1.00518	0.00437
15	35	1707	20151207_dm_TOP2-4_03_TS.JPG.dat	TOP2-4	YBR198C	1.11019	0.07349
15	36	1743	20151207_dm_TOP2-4_03_TS.JPG.dat	TOP2-4	YBR198C	1.174	0.13699
15	37	1604	20151207_dm_TOP2-4_03_TS.JPG.dat	TOP2-4	YPL233W	1.14294	0.01223
15	38	1638	20151207_dm_TOP2-4_03_TS.JPG.dat	TOP2-4	YPL233W	1.16256	0.03175
15	39	1855	20151207_dm_TOP2-4_03_TS.JPG.dat	TOP2-4	YKL193C	1.24454	0.00661
15	40	1727	20151207_dm_TOP2-4_03_TS.JPG.dat	TOP2-4	YKL193C	1.14159	-0.09583
15	41	1240	20151207_dm_TOP2-4_03_TS.JPG.dat	TOP2-4	YPL076W	0.85167	-0.04039
15	42	1129	20151207_dm_TOP2-4_03_TS.JPG.dat	TOP2-4	YPL076W	0.83107	-0.06089
15	43	478	20151207_dm_TOP2-4_03_TS.JPG.dat	TOP2-4	YDL140C	#NUM!	#NUM!	status=JK
15	44	1048	20151207_dm_TOP2-4_03_TS.JPG.dat	TOP2-4	YDL140C	0.79784	-0.01352
15	45	1663	20151207_dm_TOP2-4_03_TS.JPG.dat	TOP2-4	YLR103C	1.16787	0.00852
15	46	1863	20151207_dm_TOP2-4_03_TS.JPG.dat	TOP2-4	YLR103C	1.15542	-0.00388
15	47	1879	20151207_dm_TOP2-4_03_TS.JPG.dat	TOP2-4	YMR271C	#NUM!	#NUM!	status=JK
15	48	1944	20151207_dm_TOP2-4_03_TS.JPG.dat	TOP2-4	YMR271C	0.95967	-0.05529
16	1	2074	20151207_dm_TOP2-4_03_TS.JPG.dat	TOP2-4	YMR271C	0.9378	-0.07705
16	2	2202	20151207_dm_TOP2-4_03_TS.JPG.dat	TOP2-4	YMR271C	1.09118	0.07557
16	3	1752	20151207_dm_TOP2-4_03_TS.JPG.dat	TOP2-4	YGR034W	0.95541	-0.00154
16	4	1796	20151207_dm_TOP2-4_03_TS.JPG.dat	TOP2-4	YGR034W	1.05421	0.09677
16	5	1839	20151207_dm_TOP2-4_03_TS.JPG.dat	TOP2-4	YER157W	1.09576	-0.00616
16	6	1710	20151207_dm_TOP2-4_03_TS.JPG.dat	TOP2-4	YER157W	1.0547	-0.04702
16	7	1387	20151207_dm_TOP2-4_03_TS.JPG.dat	TOP2-4	YHR196W	0.89613	0.0316
16	8	1462	20151207_dm_TOP2-4_03_TS.JPG.dat	TOP2-4	YHR196W	0.96836	0.10346
16	9	1522	20151207_dm_TOP2-4_03_TS.JPG.dat	TOP2-4	YBR131W	0.98712	-0.05983
16	10	1543	20151207_dm_TOP2-4_03_TS.JPG.dat	TOP2-4	YBR131W	0.95583	-0.09097
16	11	781	20151207_dm_TOP2-4_03_TS.JPG.dat	TOP2-4	YNL272C	0.46845	0.19831
16	12	972	20151207_dm_TOP2-4_03_TS.JPG.dat	TOP2-4	YNL272C	#NUM!	#NUM!	status=JK
16	13	2023	20151207_dm_TOP2-4_03_TS.JPG.dat	TOP2-4	YLR298C	1.20551	0.48052
16	14	1997	20151207_dm_TOP2-4_03_TS.JPG.dat	TOP2-4	YLR298C	1.15481	0.43007
16	15	2030	20151207_dm_TOP2-4_03_TS.JPG.dat	TOP2-4	YGR099W	1.12356	-0.024
16	16	2081	20151207_dm_TOP2-4_03_TS.JPG.dat	TOP2-4	YGR099W	1.12376	-0.0238
16	17	1364	20151207_dm_TOP2-4_03_TS.JPG.dat	TOP2-4	YNL287W	0.74312	0.03907
16	18	901	20151207_dm_TOP2-4_03_TS.JPG.dat	TOP2-4	YNL287W	0.49489	-0.20792
16	19	1982	20151207_dm_TOP2-4_03_TS.JPG.dat	TOP2-4	YIR005W	1.08839	0.04569
16	20	2121	20151207_dm_TOP2-4_03_TS.JPG.dat	TOP2-4	YIR005W	1.17155	0.12843
16	21	0	20151207_dm_TOP2-4_03_TS.JPG.dat	TOP2-4	YNL267W	0	-0.29825
16	22	209	20151207_dm_TOP2-4_03_TS.JPG.dat	TOP2-4	YNL267W	0.1183	-0.18054
16	23	2081	20151207_dm_TOP2-4_03_TS.JPG.dat	TOP2-4	YDL209C	1.15216	0.05443
16	24	1978	20151207_dm_TOP2-4_03_TS.JPG.dat	TOP2-4	YDL209C	1.11068	0.01315
16	25	1208	20151207_dm_TOP2-4_03_TS.JPG.dat	TOP2-4	YML127W	0.71706	0.00143
16	26	0	20151207_dm_TOP2-4_03_TS.JPG.dat	TOP2-4	YML127W	0	-0.71208
16	27	1499	20151207_dm_TOP2-4_03_TS.JPG.dat	TOP2-4	YHR191C	0.94303	0.06437
16	28	1376	20151207_dm_TOP2-4_03_TS.JPG.dat	TOP2-4	YHR191C	0.86318	-0.01509
16	29	0	20151207_dm_TOP2-4_03_TS.JPG.dat	TOP2-4	YKL203C	0	0
16	30	0	20151207_dm_TOP2-4_03_TS.JPG.dat	TOP2-4	YKL203C	0	0
16	31	1805	20151207_dm_TOP2-4_03_TS.JPG.dat	TOP2-4	YBR154C	1.12884	0.13327
16	32	1801	20151207_dm_TOP2-4_03_TS.JPG.dat	TOP2-4	YBR154C	1.15142	0.15574
16	33	1767	20151207_dm_TOP2-4_03_TS.JPG.dat	TOP2-4	YDR228C	1.15744	0.15588
16	34	1629	20151207_dm_TOP2-4_03_TS.JPG.dat	TOP2-4	YDR228C	1.07852	0.07734
16	35	1564	20151207_dm_TOP2-4_03_TS.JPG.dat	TOP2-4	YBR198C	1.02768	-0.00861
16	36	1681	20151207_dm_TOP2-4_03_TS.JPG.dat	TOP2-4	YBR198C	1.13999	0.10314
16	37	1763	20151207_dm_TOP2-4_03_TS.JPG.dat	TOP2-4	YPL233W	1.26175	0.13045
16	38	1722	20151207_dm_TOP2-4_03_TS.JPG.dat	TOP2-4	YPL233W	1.22645	0.09533
16	39	1432	20151207_dm_TOP2-4_03_TS.JPG.dat	TOP2-4	YKL193C	0.96482	-0.27173
16	40	1939	20151207_dm_TOP2-4_03_TS.JPG.dat	TOP2-4	YKL193C	1.28796	0.04981
16	41	1151	20151207_dm_TOP2-4_03_TS.JPG.dat	TOP2-4	YPL076W	0.79442	-0.09736
16	42	650	20151207_dm_TOP2-4_03_TS.JPG.dat	TOP2-4	YPL076W	#NUM!	#NUM!	status=JK
16	43	930	20151207_dm_TOP2-4_03_TS.JPG.dat	TOP2-4	YDL140C	0.72708	-0.08393
16	44	919	20151207_dm_TOP2-4_03_TS.JPG.dat	TOP2-4	YDL140C	0.70572	-0.10518
16	45	1688	20151207_dm_TOP2-4_03_TS.JPG.dat	TOP2-4	YLR103C	1.19997	0.04046
16	46	1508	20151207_dm_TOP2-4_03_TS.JPG.dat	TOP2-4	YLR103C	#NUM!	#NUM!	status=JK
16	47	1713	20151207_dm_TOP2-4_03_TS.JPG.dat	TOP2-4	YMR271C	0.96263	-0.05235
16	48	1896	20151207_dm_TOP2-4_03_TS.JPG.dat	TOP2-4	YMR271C	0.95075	-0.06417
17	1	2086	20151207_dm_TOP2-4_03_TS.JPG.dat	TOP2-4	YMR271C	0.9429	-0.07198
17	2	2193	20151207_dm_TOP2-4_03_TS.JPG.dat	TOP2-4	YMR271C	1.08701	0.07142
17	3	1286	20151207_dm_TOP2-4_03_TS.JPG.dat	TOP2-4	YHR058C	#NUM!	#NUM!	status=JK
17	4	1600	20151207_dm_TOP2-4_03_TS.JPG.dat	TOP2-4	YHR058C	0.93908	-0.02071
17	5	1315	20151207_dm_TOP2-4_03_TS.JPG.dat	TOP2-4	YFL039C	0.78244	-0.02293
17	6	1378	20151207_dm_TOP2-4_03_TS.JPG.dat	TOP2-4	YFL039C	0.84708	0.04139
17	7	1495	20151207_dm_TOP2-4_03_TS.JPG.dat	TOP2-4	YER125W	0.9619	0.0669
17	8	1474	20151207_dm_TOP2-4_03_TS.JPG.dat	TOP2-4	YER125W	0.97035	0.07531
17	9	1953	20151207_dm_TOP2-4_03_TS.JPG.dat	TOP2-4	YAL041W	1.25644	0.11329
17	10	1973	20151207_dm_TOP2-4_03_TS.JPG.dat	TOP2-4	YAL041W	1.21054	0.06762
17	11	1730	20151207_dm_TOP2-4_03_TS.JPG.dat	TOP2-4	YFR004W	1.02682	0.09851
17	12	1730	20151207_dm_TOP2-4_03_TS.JPG.dat	TOP2-4	YFR004W	1.01934	0.09106
17	13	1548	20151207_dm_TOP2-4_03_TS.JPG.dat	TOP2-4	YDR288W	0.91346	-0.15757
17	14	1813	20151207_dm_TOP2-4_03_TS.JPG.dat	TOP2-4	YDR288W	1.03981	-0.03186
17	15	1697	20151207_dm_TOP2-4_03_TS.JPG.dat	TOP2-4	YPR183W	0.93376	-0.03979
17	16	1745	20151207_dm_TOP2-4_03_TS.JPG.dat	TOP2-4	YPR183W	0.93785	-0.03572
17	17	2122	20151207_dm_TOP2-4_03_TS.JPG.dat	TOP2-4	YBR057C	1.15149	0.05592
17	18	2117	20151207_dm_TOP2-4_03_TS.JPG.dat	TOP2-4	YBR057C	1.15928	0.06368
17	19	2014	20151207_dm_TOP2-4_03_TS.JPG.dat	TOP2-4	YBR265W	1.10375	0.022
17	20	2114	20151207_dm_TOP2-4_03_TS.JPG.dat	TOP2-4	YBR265W	#NUM!	#NUM!	status=JK
17	21	0	20151207_dm_TOP2-4_03_TS.JPG.dat	TOP2-4	YAL041W	0	-1.13692
17	22	469	20151207_dm_TOP2-4_03_TS.JPG.dat	TOP2-4	YAL041W	0.26546	-0.87278
17	23	1554	20151207_dm_TOP2-4_03_TS.JPG.dat	TOP2-4	YMR281W	0.86058	-0.0899
17	24	1743	20151207_dm_TOP2-4_03_TS.JPG.dat	TOP2-4	YMR281W	0.97879	0.02772
17	25	1902	20151207_dm_TOP2-4_03_TS.JPG.dat	TOP2-4	YBR029C	1.12884	0.1219
17	26	1868	20151207_dm_TOP2-4_03_TS.JPG.dat	TOP2-4	YBR029C	1.15951	0.15242
17	27	1739	20151207_dm_TOP2-4_03_TS.JPG.dat	TOP2-4	YLR229C	1.09248	0.06268
17	28	1407	20151207_dm_TOP2-4_03_TS.JPG.dat	TOP2-4	YLR229C	0.88061	-0.14815
17	29	1991	20151207_dm_TOP2-4_03_TS.JPG.dat	TOP2-4	YGR179C	1.22876	0.18119
17	30	1814	20151207_dm_TOP2-4_03_TS.JPG.dat	TOP2-4	YGR179C	1.11396	0.06695
17	31	0	20151207_dm_TOP2-4_03_TS.JPG.dat	TOP2-4	YLR066W	0	-1.11837
17	32	1738	20151207_dm_TOP2-4_03_TS.JPG.dat	TOP2-4	YLR066W	#NUM!	#NUM!	status=JK
17	33	1332	20151207_dm_TOP2-4_03_TS.JPG.dat	TOP2-4	YOR030W	0.86473	0.09955
17	34	1382	20151207_dm_TOP2-4_03_TS.JPG.dat	TOP2-4	YOR030W	0.90538	0.13999
17	35	1092	20151207_dm_TOP2-4_03_TS.JPG.dat	TOP2-4	YPL101W	0.70861	-0.12854
17	36	1498	20151207_dm_TOP2-4_03_TS.JPG.dat	TOP2-4	YPL101W	1.00054	0.16194
17	37	1242	20151207_dm_TOP2-4_03_TS.JPG.dat	TOP2-4	YLR119W	0.87292	-0.22507
17	38	1671	20151207_dm_TOP2-4_03_TS.JPG.dat	TOP2-4	YLR119W	1.16556	0.06612
17	39	1665	20151207_dm_TOP2-4_03_TS.JPG.dat	TOP2-4	YDR052C	1.09693	-0.04412
17	40	1848	20151207_dm_TOP2-4_03_TS.JPG.dat	TOP2-4	YDR052C	1.19878	0.05723
17	41	1769	20151207_dm_TOP2-4_03_TS.JPG.dat	TOP2-4	YGR216C	1.19065	0.00734
17	42	1359	20151207_dm_TOP2-4_03_TS.JPG.dat	TOP2-4	YGR216C	0.97883	-0.20343
17	43	0	20151207_dm_TOP2-4_03_TS.JPG.dat	TOP2-4	YNL061W	0	-0.42984
17	44	269	20151207_dm_TOP2-4_03_TS.JPG.dat	TOP2-4	YNL061W	#NUM!	#NUM!	status=JK
17	45	1693	20151207_dm_TOP2-4_03_TS.JPG.dat	TOP2-4	YFL031W	1.17948	0.10215
17	46	1611	20151207_dm_TOP2-4_03_TS.JPG.dat	TOP2-4	YFL031W	0.99625	-0.08017
17	47	1807	20151207_dm_TOP2-4_03_TS.JPG.dat	TOP2-4	YMR271C	1.00009	-0.01507
17	48	1897	20151207_dm_TOP2-4_03_TS.JPG.dat	TOP2-4	YMR271C	0.93765	-0.0772
18	1	2001	20151207_dm_TOP2-4_03_TS.JPG.dat	TOP2-4	YMR271C	0.89254	-0.12209
18	2	2154	20151207_dm_TOP2-4_03_TS.JPG.dat	TOP2-4	YMR271C	1.05532	0.03989
18	3	1661	20151207_dm_TOP2-4_03_TS.JPG.dat	TOP2-4	YHR058C	0.89673	-0.06285
18	4	1630	20151207_dm_TOP2-4_03_TS.JPG.dat	TOP2-4	YHR058C	0.94782	-0.01201
18	5	1411	20151207_dm_TOP2-4_03_TS.JPG.dat	TOP2-4	YFL039C	0.83127	0.02566
18	6	1422	20151207_dm_TOP2-4_03_TS.JPG.dat	TOP2-4	YFL039C	0.86464	0.05886
18	7	1568	20151207_dm_TOP2-4_03_TS.JPG.dat	TOP2-4	YER125W	0.99768	0.1025
18	8	1524	20151207_dm_TOP2-4_03_TS.JPG.dat	TOP2-4	YER125W	0.99136	0.09622
18	9	2060	20151207_dm_TOP2-4_03_TS.JPG.dat	TOP2-4	YAL041W	1.30844	0.16503
18	10	2002	20151207_dm_TOP2-4_03_TS.JPG.dat	TOP2-4	YAL041W	1.21128	0.06836
18	11	1675	20151207_dm_TOP2-4_03_TS.JPG.dat	TOP2-4	YFR004W	0.97913	0.05106
18	12	1673	20151207_dm_TOP2-4_03_TS.JPG.dat	TOP2-4	YFR004W	0.97025	0.04222
18	13	1708	20151207_dm_TOP2-4_03_TS.JPG.dat	TOP2-4	YDR288W	0.9937	-0.07773
18	14	1732	20151207_dm_TOP2-4_03_TS.JPG.dat	TOP2-4	YDR288W	0.98125	-0.09012
18	15	1804	20151207_dm_TOP2-4_03_TS.JPG.dat	TOP2-4	YPR183W	0.9828	0.00901
18	16	1936	20151207_dm_TOP2-4_03_TS.JPG.dat	TOP2-4	YPR183W	1.03072	0.05668
18	17	2008	20151207_dm_TOP2-4_03_TS.JPG.dat	TOP2-4	YBR057C	#NUM!	#NUM!	status=JK
18	18	2108	20151207_dm_TOP2-4_03_TS.JPG.dat	TOP2-4	YBR057C	1.14389	0.04836
18	19	1997	20151207_dm_TOP2-4_03_TS.JPG.dat	TOP2-4	YBR265W	1.08514	0.00348
18	20	2004	20151207_dm_TOP2-4_03_TS.JPG.dat	TOP2-4	YBR265W	1.09649	0.01478
18	21	1991	20151207_dm_TOP2-4_03_TS.JPG.dat	TOP2-4	YAL041W	1.11671	-0.02575
18	22	1686	20151207_dm_TOP2-4_03_TS.JPG.dat	TOP2-4	YAL041W	0.94438	-0.19722
18	23	0	20151207_dm_TOP2-4_03_TS.JPG.dat	TOP2-4	YMR281W	#NUM!	#NUM!	status=JK
18	24	1765	20151207_dm_TOP2-4_03_TS.JPG.dat	TOP2-4	YMR281W	0.97786	0.0268
18	25	1938	20151207_dm_TOP2-4_03_TS.JPG.dat	TOP2-4	YBR029C	1.13372	0.12676
18	26	1896	20151207_dm_TOP2-4_03_TS.JPG.dat	TOP2-4	YBR029C	1.15837	0.15129
18	27	1656	20151207_dm_TOP2-4_03_TS.JPG.dat	TOP2-4	YLR229C	1.02256	-0.0069
18	28	1823	20151207_dm_TOP2-4_03_TS.JPG.dat	TOP2-4	YLR229C	1.11953	0.08958
18	29	1946	20151207_dm_TOP2-4_03_TS.JPG.dat	TOP2-4	YGR179C	1.17672	0.12941
18	30	1758	20151207_dm_TOP2-4_03_TS.JPG.dat	TOP2-4	YGR179C	1.05663	0.00991
18	31	0	20151207_dm_TOP2-4_03_TS.JPG.dat	TOP2-4	YLR066W	0	-1.11837
18	32	0	20151207_dm_TOP2-4_03_TS.JPG.dat	TOP2-4	YLR066W	0	-1.11837
18	33	921	20151207_dm_TOP2-4_03_TS.JPG.dat	TOP2-4	YOR030W	#NUM!	#NUM!	status=JK
18	34	1384	20151207_dm_TOP2-4_03_TS.JPG.dat	TOP2-4	YOR030W	0.88628	0.12099
18	35	1434	20151207_dm_TOP2-4_03_TS.JPG.dat	TOP2-4	YPL101W	0.9096	0.07145
18	36	1353	20151207_dm_TOP2-4_03_TS.JPG.dat	TOP2-4	YPL101W	0.88172	0.04371
18	37	886	20151207_dm_TOP2-4_03_TS.JPG.dat	TOP2-4	YLR119W	0.60592	-0.49075
18	38	1326	20151207_dm_TOP2-4_03_TS.JPG.dat	TOP2-4	YLR119W	0.89852	-0.19961
18	39	1902	20151207_dm_TOP2-4_03_TS.JPG.dat	TOP2-4	YDR052C	1.21486	0.07323
18	40	1725	20151207_dm_TOP2-4_03_TS.JPG.dat	TOP2-4	YDR052C	1.08221	-0.05877
18	41	1667	20151207_dm_TOP2-4_03_TS.JPG.dat	TOP2-4	YGR216C	1.08187	-0.10091
18	42	1775	20151207_dm_TOP2-4_03_TS.JPG.dat	TOP2-4	YGR216C	1.23051	0.047
18	43	0	20151207_dm_TOP2-4_03_TS.JPG.dat	TOP2-4	YNL061W	0	-0.42984
18	44	32	20151207_dm_TOP2-4_03_TS.JPG.dat	TOP2-4	YNL061W	0.02314	-0.40681
18	45	1710	20151207_dm_TOP2-4_03_TS.JPG.dat	TOP2-4	YFL031W	1.15101	0.07383
18	46	1792	20151207_dm_TOP2-4_03_TS.JPG.dat	TOP2-4	YFL031W	1.07389	-0.00292
18	47	1888	20151207_dm_TOP2-4_03_TS.JPG.dat	TOP2-4	YMR271C	1.01448	-0.00076
18	48	1841	20151207_dm_TOP2-4_03_TS.JPG.dat	TOP2-4	YMR271C	0.88498	-0.12961
19	1	2014	20151207_dm_TOP2-4_03_TS.JPG.dat	TOP2-4	YMR271C	0.93349	-0.08134
19	2	2138	20151207_dm_TOP2-4_03_TS.JPG.dat	TOP2-4	YMR271C	1.09054	0.07493
19	3	1566	20151207_dm_TOP2-4_03_TS.JPG.dat	TOP2-4	YEL034W	0.88174	0.51394
19	4	1537	20151207_dm_TOP2-4_03_TS.JPG.dat	TOP2-4	YEL034W	0.93336	0.5653
19	5	1611	20151207_dm_TOP2-4_03_TS.JPG.dat	TOP2-4	YDL033C	0.99247	0.46011
19	6	0	20151207_dm_TOP2-4_03_TS.JPG.dat	TOP2-4	YDL033C	#NUM!	#NUM!	status=JK
19	7	1173	20151207_dm_TOP2-4_03_TS.JPG.dat	TOP2-4	YHR164C	0.78252	-0.04722
19	8	1054	20151207_dm_TOP2-4_03_TS.JPG.dat	TOP2-4	YHR164C	0.71928	-0.11014
19	9	1583	20151207_dm_TOP2-4_03_TS.JPG.dat	TOP2-4	YGL142C	1.05459	-0.12466
19	10	1862	20151207_dm_TOP2-4_03_TS.JPG.dat	TOP2-4	YGL142C	1.18095	0.00108
19	11	1699	20151207_dm_TOP2-4_03_TS.JPG.dat	TOP2-4	YLR218C	1.04002	-0.05219
19	12	1653	20151207_dm_TOP2-4_03_TS.JPG.dat	TOP2-4	YLR218C	1.00348	-0.08855
19	13	1572	20151207_dm_TOP2-4_03_TS.JPG.dat	TOP2-4	YMR198W	0.95912	0.42787
19	14	1833	20151207_dm_TOP2-4_03_TS.JPG.dat	TOP2-4	YMR198W	1.08978	0.55788
19	15	0	20151207_dm_TOP2-4_03_TS.JPG.dat	TOP2-4	YCL032W	0	-0.13135
19	16	0	20151207_dm_TOP2-4_03_TS.JPG.dat	TOP2-4	YCL032W	0	-0.13135
19	17	1492	20151207_dm_TOP2-4_03_TS.JPG.dat	TOP2-4	YNR053C	0.8411	-0.00614
19	18	1351	20151207_dm_TOP2-4_03_TS.JPG.dat	TOP2-4	YNR053C	0.76821	-0.07867
19	19	1854	20151207_dm_TOP2-4_03_TS.JPG.dat	TOP2-4	YJR064W	1.05542	-0.00122
19	20	1864	20151207_dm_TOP2-4_03_TS.JPG.dat	TOP2-4	YJR064W	1.06778	0.01108
19	21	1824	20151207_dm_TOP2-4_03_TS.JPG.dat	TOP2-4	YER147C	#NUM!	#NUM!	status=JK
19	22	1695	20151207_dm_TOP2-4_03_TS.JPG.dat	TOP2-4	YER147C	0.98955	-0.04308
19	23	2071	20151207_dm_TOP2-4_03_TS.JPG.dat	TOP2-4	YIL106W	1.17863	0.06796
19	24	2116	20151207_dm_TOP2-4_03_TS.JPG.dat	TOP2-4	YIL106W	1.21651	0.10565
19	25	12	20151207_dm_TOP2-4_03_TS.JPG.dat	TOP2-4	YOR326W	0.00727	-0.9901
19	26	1561	20151207_dm_TOP2-4_03_TS.JPG.dat	TOP2-4	YOR326W	0.98534	-0.01688
19	27	1860	20151207_dm_TOP2-4_03_TS.JPG.dat	TOP2-4	YDR064W	1.18361	0.16294
19	28	1820	20151207_dm_TOP2-4_03_TS.JPG.dat	TOP2-4	YDR064W	1.14899	0.1285
19	29	0	20151207_dm_TOP2-4_03_TS.JPG.dat	TOP2-4	BLANK	0	0
19	30	0	20151207_dm_TOP2-4_03_TS.JPG.dat	TOP2-4	BLANK	0	0
19	31	0	20151207_dm_TOP2-4_03_TS.JPG.dat	TOP2-4	YOR249C	0	-0.88889
19	32	0	20151207_dm_TOP2-4_03_TS.JPG.dat	TOP2-4	YOR249C	0	-0.88889
19	33	1994	20151207_dm_TOP2-4_03_TS.JPG.dat	TOP2-4	YBR055C	1.29392	0.04791
19	34	2055	20151207_dm_TOP2-4_03_TS.JPG.dat	TOP2-4	YBR055C	1.34607	0.0998
19	35	1500	20151207_dm_TOP2-4_03_TS.JPG.dat	TOP2-4	YOR048C	0.97404	0.96921
19	36	1201	20151207_dm_TOP2-4_03_TS.JPG.dat	TOP2-4	YOR048C	0.80082	0.79685
19	37	1259	20151207_dm_TOP2-4_03_TS.JPG.dat	TOP2-4	YFL039C	0.87979	0.07394
19	38	1246	20151207_dm_TOP2-4_03_TS.JPG.dat	TOP2-4	YFL039C	0.86161	0.05585
19	39	0	20151207_dm_TOP2-4_03_TS.JPG.dat	TOP2-4	YGR122W	0	-0.33248
19	40	0	20151207_dm_TOP2-4_03_TS.JPG.dat	TOP2-4	YGR122W	0	-0.33248
19	41	0	20151207_dm_TOP2-4_03_TS.JPG.dat	TOP2-4	YFL022C	0	0
19	42	0	20151207_dm_TOP2-4_03_TS.JPG.dat	TOP2-4	YFL022C	0	0
19	43	1743	20151207_dm_TOP2-4_03_TS.JPG.dat	TOP2-4	YJL074C	1.29566	0.03179
19	44	1720	20151207_dm_TOP2-4_03_TS.JPG.dat	TOP2-4	YJL074C	1.26184	-0.00186
19	45	0	20151207_dm_TOP2-4_03_TS.JPG.dat	TOP2-4	YNL064C	0	-0.46883
19	46	0	20151207_dm_TOP2-4_03_TS.JPG.dat	TOP2-4	YNL064C	0	-0.46883
19	47	1836	20151207_dm_TOP2-4_03_TS.JPG.dat	TOP2-4	YMR271C	1.00732	-0.00788
19	48	1934	20151207_dm_TOP2-4_03_TS.JPG.dat	TOP2-4	YMR271C	0.95156	-0.06336
20	1	2054	20151207_dm_TOP2-4_03_TS.JPG.dat	TOP2-4	YMR271C	0.96589	-0.0491
20	2	2160	20151207_dm_TOP2-4_03_TS.JPG.dat	TOP2-4	YMR271C	1.12007	0.10431
20	3	1500	20151207_dm_TOP2-4_03_TS.JPG.dat	TOP2-4	YEL034W	0.86027	0.49257
20	4	1527	20151207_dm_TOP2-4_03_TS.JPG.dat	TOP2-4	YEL034W	0.94606	0.57794
20	5	1302	20151207_dm_TOP2-4_03_TS.JPG.dat	TOP2-4	YDL033C	0.81976	0.28825
20	6	1539	20151207_dm_TOP2-4_03_TS.JPG.dat	TOP2-4	YDL033C	1.00327	0.47086
20	7	1047	20151207_dm_TOP2-4_03_TS.JPG.dat	TOP2-4	YHR164C	0.71625	-0.11316
20	8	813	20151207_dm_TOP2-4_03_TS.JPG.dat	TOP2-4	YHR164C	0.56999	-0.2587
20	9	1835	20151207_dm_TOP2-4_03_TS.JPG.dat	TOP2-4	YGL142C	1.25596	0.07572
20	10	1703	20151207_dm_TOP2-4_03_TS.JPG.dat	TOP2-4	YGL142C	1.10956	-0.06996
20	11	1740	20151207_dm_TOP2-4_03_TS.JPG.dat	TOP2-4	YLR218C	1.0932	0.00072
20	12	1844	20151207_dm_TOP2-4_03_TS.JPG.dat	TOP2-4	YLR218C	1.1488	0.05605
20	13	1827	20151207_dm_TOP2-4_03_TS.JPG.dat	TOP2-4	YMR198W	1.14586	0.61368
20	14	0	20151207_dm_TOP2-4_03_TS.JPG.dat	TOP2-4	YMR198W	#NUM!	#NUM!	status=JK
20	15	0	20151207_dm_TOP2-4_03_TS.JPG.dat	TOP2-4	YCL032W	0	-0.13135
20	16	0	20151207_dm_TOP2-4_03_TS.JPG.dat	TOP2-4	YCL032W	0	-0.13135
20	17	1511	20151207_dm_TOP2-4_03_TS.JPG.dat	TOP2-4	YNR053C	0.87528	0.02787
20	18	1367	20151207_dm_TOP2-4_03_TS.JPG.dat	TOP2-4	YNR053C	0.79878	-0.04825
20	19	1817	20151207_dm_TOP2-4_03_TS.JPG.dat	TOP2-4	YJR064W	1.06308	0.0064
20	20	1869	20151207_dm_TOP2-4_03_TS.JPG.dat	TOP2-4	YJR064W	#NUM!	#NUM!	status=JK
20	21	1668	20151207_dm_TOP2-4_03_TS.JPG.dat	TOP2-4	YER147C	1.00462	-0.02809
20	22	1658	20151207_dm_TOP2-4_03_TS.JPG.dat	TOP2-4	YER147C	0.99101	-0.04163
20	23	2009	20151207_dm_TOP2-4_03_TS.JPG.dat	TOP2-4	YIL106W	1.16689	0.05628
20	24	2061	20151207_dm_TOP2-4_03_TS.JPG.dat	TOP2-4	YIL106W	1.20649	0.09568
20	25	1523	20151207_dm_TOP2-4_03_TS.JPG.dat	TOP2-4	YOR326W	0.93722	-0.06476
20	26	323	20151207_dm_TOP2-4_03_TS.JPG.dat	TOP2-4	YOR326W	0.20643	-0.79193
20	27	1590	20151207_dm_TOP2-4_03_TS.JPG.dat	TOP2-4	YDR064W	1.02031	0.00045
20	28	1641	20151207_dm_TOP2-4_03_TS.JPG.dat	TOP2-4	YDR064W	1.04043	0.02047
20	29	0	20151207_dm_TOP2-4_03_TS.JPG.dat	TOP2-4	BLANK	0	0
20	30	0	20151207_dm_TOP2-4_03_TS.JPG.dat	TOP2-4	BLANK	0	0
20	31	0	20151207_dm_TOP2-4_03_TS.JPG.dat	TOP2-4	YOR249C	0	-0.88889
20	32	0	20151207_dm_TOP2-4_03_TS.JPG.dat	TOP2-4	YOR249C	0	-0.88889
20	33	2145	20151207_dm_TOP2-4_03_TS.JPG.dat	TOP2-4	YBR055C	1.38203	0.13557
20	34	2045	20151207_dm_TOP2-4_03_TS.JPG.dat	TOP2-4	YBR055C	1.3302	0.08401
20	35	1043	20151207_dm_TOP2-4_03_TS.JPG.dat	TOP2-4	YOR048C	0.67319	0.66985
20	36	0	20151207_dm_TOP2-4_03_TS.JPG.dat	TOP2-4	YOR048C	#NUM!	#NUM!	status=JK
20	37	1170	20151207_dm_TOP2-4_03_TS.JPG.dat	TOP2-4	YFL039C	0.81359	0.00807
20	38	1192	20151207_dm_TOP2-4_03_TS.JPG.dat	TOP2-4	YFL039C	0.82006	0.0145
20	39	0	20151207_dm_TOP2-4_03_TS.JPG.dat	TOP2-4	YGR122W	0	-0.33248
20	40	0	20151207_dm_TOP2-4_03_TS.JPG.dat	TOP2-4	YGR122W	0	-0.33248
20	41	0	20151207_dm_TOP2-4_03_TS.JPG.dat	TOP2-4	YFL022C	0	0
20	42	0	20151207_dm_TOP2-4_03_TS.JPG.dat	TOP2-4	YFL022C	0	0
20	43	1862	20151207_dm_TOP2-4_03_TS.JPG.dat	TOP2-4	YJL074C	1.37226	0.10801
20	44	1810	20151207_dm_TOP2-4_03_TS.JPG.dat	TOP2-4	YJL074C	1.31742	0.05344
20	45	585	20151207_dm_TOP2-4_03_TS.JPG.dat	TOP2-4	YNL064C	0.39744	-0.07336
20	46	515	20151207_dm_TOP2-4_03_TS.JPG.dat	TOP2-4	YNL064C	0.31278	-0.1576
20	47	1970	20151207_dm_TOP2-4_03_TS.JPG.dat	TOP2-4	YMR271C	1.0778	0.06225
20	48	1945	20151207_dm_TOP2-4_03_TS.JPG.dat	TOP2-4	YMR271C	0.95661	-0.05834
21	1	2025	20151207_dm_TOP2-4_03_TS.JPG.dat	TOP2-4	YMR271C	0.9499	-0.06502
21	2	2099	20151207_dm_TOP2-4_03_TS.JPG.dat	TOP2-4	YMR271C	1.08776	0.07216
21	3	1988	20151207_dm_TOP2-4_03_TS.JPG.dat	TOP2-4	YLR116W	#NUM!	#NUM!	status=JK
21	4	1916	20151207_dm_TOP2-4_03_TS.JPG.dat	TOP2-4	YLR116W	1.19055	0.08899
21	5	1734	20151207_dm_TOP2-4_03_TS.JPG.dat	TOP2-4	YIR008C	1.09658	0.13581
21	6	1546	20151207_dm_TOP2-4_03_TS.JPG.dat	TOP2-4	YIR008C	1.0139	0.05354
21	7	2100	20151207_dm_TOP2-4_03_TS.JPG.dat	TOP2-4	YHR019C	1.44847	0.14372
21	8	2068	20151207_dm_TOP2-4_03_TS.JPG.dat	TOP2-4	YHR019C	1.46265	0.15784
21	9	0	20151207_dm_TOP2-4_03_TS.JPG.dat	TOP2-4	YFL034C-B	0	-0.94271
21	10	1519	20151207_dm_TOP2-4_03_TS.JPG.dat	TOP2-4	YFL034C-B	0.99857	0.05091
21	11	1232	20151207_dm_TOP2-4_03_TS.JPG.dat	TOP2-4	YEL034W	0.78037	0.41307
21	12	858	20151207_dm_TOP2-4_03_TS.JPG.dat	TOP2-4	YEL034W	0.53851	0.17241
21	13	1461	20151207_dm_TOP2-4_03_TS.JPG.dat	TOP2-4	YPR168W	0.92371	0.11609
21	14	1473	20151207_dm_TOP2-4_03_TS.JPG.dat	TOP2-4	YPR168W	0.90913	0.10158
21	15	1932	20151207_dm_TOP2-4_03_TS.JPG.dat	TOP2-4	YNL038W	1.14668	-0.12603
21	16	1347	20151207_dm_TOP2-4_03_TS.JPG.dat	TOP2-4	YNL038W	#NUM!	#NUM!	status=JK
21	17	1967	20151207_dm_TOP2-4_03_TS.JPG.dat	TOP2-4	YDR118W	1.14758	0.07456
21	18	1890	20151207_dm_TOP2-4_03_TS.JPG.dat	TOP2-4	YDR118W	1.11197	0.03913
21	19	1489	20151207_dm_TOP2-4_03_TS.JPG.dat	TOP2-4	YOR089C	0.87717	-0.07739
21	20	0	20151207_dm_TOP2-4_03_TS.JPG.dat	TOP2-4	YOR089C	#NUM!	#NUM!	status=JK
21	21	1718	20151207_dm_TOP2-4_03_TS.JPG.dat	TOP2-4	YDR496C	1.04111	0.13136
21	22	1442	20151207_dm_TOP2-4_03_TS.JPG.dat	TOP2-4	YDR496C	0.86535	-0.04353
21	23	2084	20151207_dm_TOP2-4_03_TS.JPG.dat	TOP2-4	YGL093W	1.21223	0.09573
21	24	1890	20151207_dm_TOP2-4_03_TS.JPG.dat	TOP2-4	YGL093W	#NUM!	#NUM!	status=JK
21	25	1206	20151207_dm_TOP2-4_03_TS.JPG.dat	TOP2-4	YNL102W	0.73923	-0.31324
21	26	1162	20151207_dm_TOP2-4_03_TS.JPG.dat	TOP2-4	YNL102W	0.73696	-0.3155
21	27	1885	20151207_dm_TOP2-4_03_TS.JPG.dat	TOP2-4	YOR168W	1.19505	0.09569
21	28	1839	20151207_dm_TOP2-4_03_TS.JPG.dat	TOP2-4	YOR168W	1.14739	0.04827
21	29	1578	20151207_dm_TOP2-4_03_TS.JPG.dat	TOP2-4	YDR437W	0.95972	0.07397
21	30	1545	20151207_dm_TOP2-4_03_TS.JPG.dat	TOP2-4	YDR437W	0.92588	0.04029
21	31	1832	20151207_dm_TOP2-4_03_TS.JPG.dat	TOP2-4	YLR196W	1.10653	0.12721
21	32	1629	20151207_dm_TOP2-4_03_TS.JPG.dat	TOP2-4	YLR196W	0.99995	0.02116
21	33	938	20151207_dm_TOP2-4_03_TS.JPG.dat	TOP2-4	YHR030C	0.5888	-0.03443
21	34	1021	20151207_dm_TOP2-4_03_TS.JPG.dat	TOP2-4	YHR030C	0.64739	0.02387
21	35	1830	20151207_dm_TOP2-4_03_TS.JPG.dat	TOP2-4	YPL007C	1.15231	0.09597
21	36	1883	20151207_dm_TOP2-4_03_TS.JPG.dat	TOP2-4	YPL007C	1.21965	0.16298
21	37	1721	20151207_dm_TOP2-4_03_TS.JPG.dat	TOP2-4	YJR045C	1.16972	0.22763
21	38	1634	20151207_dm_TOP2-4_03_TS.JPG.dat	TOP2-4	YJR045C	1.09965	0.15791
21	39	1917	20151207_dm_TOP2-4_03_TS.JPG.dat	TOP2-4	YGL001C	1.2112	0.11234
21	40	2050	20151207_dm_TOP2-4_03_TS.JPG.dat	TOP2-4	YGL001C	1.26531	0.16618
21	41	0	20151207_dm_TOP2-4_03_TS.JPG.dat	TOP2-4	YKL165C	0	-0.9704
21	42	1610	20151207_dm_TOP2-4_03_TS.JPG.dat	TOP2-4	YKL165C	1.09119	0.11537
21	43	568	20151207_dm_TOP2-4_03_TS.JPG.dat	TOP2-4	YLR195C	0.40808	-0.07447
21	44	953	20151207_dm_TOP2-4_03_TS.JPG.dat	TOP2-4	YLR195C	0.67655	0.19266
21	45	798	20151207_dm_TOP2-4_03_TS.JPG.dat	TOP2-4	YOR236W	0.52903	0.03113
21	46	873	20151207_dm_TOP2-4_03_TS.JPG.dat	TOP2-4	YOR236W	0.5178	0.01995
21	47	2002	20151207_dm_TOP2-4_03_TS.JPG.dat	TOP2-4	YMR271C	1.07074	0.05523
21	48	1832	20151207_dm_TOP2-4_03_TS.JPG.dat	TOP2-4	YMR271C	0.88282	-0.13176
22	1	1946	20151207_dm_TOP2-4_03_TS.JPG.dat	TOP2-4	YMR271C	0.9519	-0.06302
22	2	1883	20151207_dm_TOP2-4_03_TS.JPG.dat	TOP2-4	YMR271C	1.01916	0.0039
22	3	1993	20151207_dm_TOP2-4_03_TS.JPG.dat	TOP2-4	YLR116W	1.1974	0.09582
22	4	1817	20151207_dm_TOP2-4_03_TS.JPG.dat	TOP2-4	YLR116W	1.18302	0.0815
22	5	1371	20151207_dm_TOP2-4_03_TS.JPG.dat	TOP2-4	YIR008C	0.90969	-0.05015
22	6	1491	20151207_dm_TOP2-4_03_TS.JPG.dat	TOP2-4	YIR008C	1.02819	0.06777
22	7	1897	20151207_dm_TOP2-4_03_TS.JPG.dat	TOP2-4	YHR019C	1.37924	0.07484
22	8	2029	20151207_dm_TOP2-4_03_TS.JPG.dat	TOP2-4	YHR019C	1.51338	0.20831
22	9	1154	20151207_dm_TOP2-4_03_TS.JPG.dat	TOP2-4	YFL034C-B	0.84092	-0.10597
22	10	0	20151207_dm_TOP2-4_03_TS.JPG.dat	TOP2-4	YFL034C-B	0	-0.94271
22	11	1042	20151207_dm_TOP2-4_03_TS.JPG.dat	TOP2-4	YEL034W	0.69582	0.32894
22	12	977	20151207_dm_TOP2-4_03_TS.JPG.dat	TOP2-4	YEL034W	0.64656	0.27993
22	13	0	20151207_dm_TOP2-4_03_TS.JPG.dat	TOP2-4	YPR168W	#NUM!	#NUM!	status=JK
22	14	1278	20151207_dm_TOP2-4_03_TS.JPG.dat	TOP2-4	YPR168W	0.83348	0.02631
22	15	1790	20151207_dm_TOP2-4_03_TS.JPG.dat	TOP2-4	YNL038W	1.12212	-0.15046
22	16	1861	20151207_dm_TOP2-4_03_TS.JPG.dat	TOP2-4	YNL038W	1.13648	-0.13617
22	17	1839	20151207_dm_TOP2-4_03_TS.JPG.dat	TOP2-4	YDR118W	1.13269	0.05974
22	18	1779	20151207_dm_TOP2-4_03_TS.JPG.dat	TOP2-4	YDR118W	1.10614	0.03332
22	19	1632	20151207_dm_TOP2-4_03_TS.JPG.dat	TOP2-4	YOR089C	1.01602	0.06077
22	20	1438	20151207_dm_TOP2-4_03_TS.JPG.dat	TOP2-4	YOR089C	0.90009	-0.05458
22	21	1560	20151207_dm_TOP2-4_03_TS.JPG.dat	TOP2-4	YDR496C	0.99795	0.08841
22	22	1497	20151207_dm_TOP2-4_03_TS.JPG.dat	TOP2-4	YDR496C	0.94612	0.03685
22	23	1988	20151207_dm_TOP2-4_03_TS.JPG.dat	TOP2-4	YGL093W	1.21468	0.09817
22	24	2023	20151207_dm_TOP2-4_03_TS.JPG.dat	TOP2-4	YGL093W	1.23939	0.12275
22	25	1208	20151207_dm_TOP2-4_03_TS.JPG.dat	TOP2-4	YNL102W	0.77329	-0.27935
22	26	1258	20151207_dm_TOP2-4_03_TS.JPG.dat	TOP2-4	YNL102W	0.82972	-0.2232
22	27	1772	20151207_dm_TOP2-4_03_TS.JPG.dat	TOP2-4	YOR168W	1.16234	0.06315
22	28	2068	20151207_dm_TOP2-4_03_TS.JPG.dat	TOP2-4	YOR168W	#NUM!	#NUM!	status=JK
22	29	1699	20151207_dm_TOP2-4_03_TS.JPG.dat	TOP2-4	YDR437W	1.06133	0.17507
22	30	1602	20151207_dm_TOP2-4_03_TS.JPG.dat	TOP2-4	YDR437W	0.98299	0.09712
22	31	1715	20151207_dm_TOP2-4_03_TS.JPG.dat	TOP2-4	YLR196W	1.05887	0.07978
22	32	1687	20151207_dm_TOP2-4_03_TS.JPG.dat	TOP2-4	YLR196W	1.05763	0.07855
22	33	643	20151207_dm_TOP2-4_03_TS.JPG.dat	TOP2-4	YHR030C	#NUM!	#NUM!	status=JK
22	34	1023	20151207_dm_TOP2-4_03_TS.JPG.dat	TOP2-4	YHR030C	0.6629	0.0393
22	35	1650	20151207_dm_TOP2-4_03_TS.JPG.dat	TOP2-4	YPL007C	1.06144	0.00555
22	36	1710	20151207_dm_TOP2-4_03_TS.JPG.dat	TOP2-4	YPL007C	1.13158	0.07535
22	37	1526	20151207_dm_TOP2-4_03_TS.JPG.dat	TOP2-4	YJR045C	1.05981	0.11827
22	38	1623	20151207_dm_TOP2-4_03_TS.JPG.dat	TOP2-4	YJR045C	1.11538	0.17356
22	39	1993	20151207_dm_TOP2-4_03_TS.JPG.dat	TOP2-4	YGL001C	1.28321	0.184
22	40	1909	20151207_dm_TOP2-4_03_TS.JPG.dat	TOP2-4	YGL001C	1.19825	0.09946
22	41	1557	20151207_dm_TOP2-4_03_TS.JPG.dat	TOP2-4	YKL165C	1.00589	0.0305
22	42	0	20151207_dm_TOP2-4_03_TS.JPG.dat	TOP2-4	YKL165C	0	-0.9704
22	43	1200	20151207_dm_TOP2-4_03_TS.JPG.dat	TOP2-4	YLR195C	0.87607	0.3912
22	44	778	20151207_dm_TOP2-4_03_TS.JPG.dat	TOP2-4	YLR195C	0.56191	0.07859
22	45	953	20151207_dm_TOP2-4_03_TS.JPG.dat	TOP2-4	YOR236W	#NUM!	#NUM!	status=JK
22	46	796	20151207_dm_TOP2-4_03_TS.JPG.dat	TOP2-4	YOR236W	0.48177	-0.0159
22	47	1972	20151207_dm_TOP2-4_03_TS.JPG.dat	TOP2-4	YMR271C	1.07839	0.06284
22	48	1790	20151207_dm_TOP2-4_03_TS.JPG.dat	TOP2-4	YMR271C	0.8843	-0.13029
23	1	1922	20151207_dm_TOP2-4_03_TS.JPG.dat	TOP2-4	YMR271C	0.95317	-0.06176
23	2	1765	20151207_dm_TOP2-4_03_TS.JPG.dat	TOP2-4	YMR271C	0.96979	-0.04522
23	3	926	20151207_dm_TOP2-4_03_TS.JPG.dat	TOP2-4	YBR198C	0.56558	-0.46842
23	4	839	20151207_dm_TOP2-4_03_TS.JPG.dat	TOP2-4	YBR198C	0.55614	-0.47781
23	5	1411	20151207_dm_TOP2-4_03_TS.JPG.dat	TOP2-4	YDR212W	0.95466	0.10243
23	6	1303	20151207_dm_TOP2-4_03_TS.JPG.dat	TOP2-4	YDR212W	0.91816	0.06611
23	7	0	20151207_dm_TOP2-4_03_TS.JPG.dat	TOP2-4	YLR459W	0	-1.18461
23	8	0	20151207_dm_TOP2-4_03_TS.JPG.dat	TOP2-4	YLR459W	0	-1.18461
23	9	1560	20151207_dm_TOP2-4_03_TS.JPG.dat	TOP2-4	YJL050W	1.16648	0.07027
23	10	1717	20151207_dm_TOP2-4_03_TS.JPG.dat	TOP2-4	YJL050W	1.22205	0.12556
23	11	1961	20151207_dm_TOP2-4_03_TS.JPG.dat	TOP2-4	YGL116W	1.34429	0.0446
23	12	1897	20151207_dm_TOP2-4_03_TS.JPG.dat	TOP2-4	YGL116W	1.29021	-0.00922
23	13	736	20151207_dm_TOP2-4_03_TS.JPG.dat	TOP2-4	YMR112C	0.50552	0.22591
23	14	725	20151207_dm_TOP2-4_03_TS.JPG.dat	TOP2-4	YMR112C	0.48732	0.20779
23	15	1867	20151207_dm_TOP2-4_03_TS.JPG.dat	TOP2-4	YPL228W	1.20609	0.07014
23	16	1821	20151207_dm_TOP2-4_03_TS.JPG.dat	TOP2-4	YPL228W	1.14525	0.00961
23	17	1851	20151207_dm_TOP2-4_03_TS.JPG.dat	TOP2-4	YGL137W	1.17509	0.14563
23	18	1785	20151207_dm_TOP2-4_03_TS.JPG.dat	TOP2-4	YGL137W	1.14527	0.11595
23	19	1294	20151207_dm_TOP2-4_03_TS.JPG.dat	TOP2-4	YNL102W	0.83172	-0.22121
23	20	1453	20151207_dm_TOP2-4_03_TS.JPG.dat	TOP2-4	YNL102W	0.93874	-0.11472
23	21	80	20151207_dm_TOP2-4_03_TS.JPG.dat	TOP2-4	YML010W	#NUM!	#NUM!	status=JK
23	22	0	20151207_dm_TOP2-4_03_TS.JPG.dat	TOP2-4	YML010W	0	0
23	23	1847	20151207_dm_TOP2-4_03_TS.JPG.dat	TOP2-4	YKL052C	1.15918	0.07879
23	24	1960	20151207_dm_TOP2-4_03_TS.JPG.dat	TOP2-4	YKL052C	1.23032	0.14958
23	25	224	20151207_dm_TOP2-4_03_TS.JPG.dat	TOP2-4	YDR392W	0.14653	-0.52444
23	26	1598	20151207_dm_TOP2-4_03_TS.JPG.dat	TOP2-4	YDR392W	1.07372	0.39815
23	27	1097	20151207_dm_TOP2-4_03_TS.JPG.dat	TOP2-4	YDR145W	0.73024	0.29297
23	28	1093	20151207_dm_TOP2-4_03_TS.JPG.dat	TOP2-4	YDR145W	0.71066	0.27349
23	29	1674	20151207_dm_TOP2-4_03_TS.JPG.dat	TOP2-4	YEL002C	1.05441	0.3287
23	30	1103	20151207_dm_TOP2-4_03_TS.JPG.dat	TOP2-4	YEL002C	#NUM!	#NUM!	status=JK
23	31	1442	20151207_dm_TOP2-4_03_TS.JPG.dat	TOP2-4	YKL113C	0.89336	-0.0285
23	32	1460	20151207_dm_TOP2-4_03_TS.JPG.dat	TOP2-4	YKL113C	0.9173	-0.00467
23	33	1675	20151207_dm_TOP2-4_03_TS.JPG.dat	TOP2-4	YOL077C	1.07685	0.10932
23	34	1438	20151207_dm_TOP2-4_03_TS.JPG.dat	TOP2-4	YOL077C	0.93392	-0.03289
23	35	1842	20151207_dm_TOP2-4_03_TS.JPG.dat	TOP2-4	YLR316C	1.18603	0.05678
23	36	1880	20151207_dm_TOP2-4_03_TS.JPG.dat	TOP2-4	YLR316C	1.24382	0.11429
23	37	1542	20151207_dm_TOP2-4_03_TS.JPG.dat	TOP2-4	YKL196C	1.07025	0.08377
23	38	1532	20151207_dm_TOP2-4_03_TS.JPG.dat	TOP2-4	YKL196C	1.04984	0.06346
23	39	1453	20151207_dm_TOP2-4_03_TS.JPG.dat	TOP2-4	YDR238C	0.92929	-0.14051
23	40	1722	20151207_dm_TOP2-4_03_TS.JPG.dat	TOP2-4	YDR238C	1.06983	-0.00067
23	41	1517	20151207_dm_TOP2-4_03_TS.JPG.dat	TOP2-4	YAR007C	0.96925	-0.02157
23	42	1533	20151207_dm_TOP2-4_03_TS.JPG.dat	TOP2-4	YAR007C	1.04302	0.05183
23	43	1293	20151207_dm_TOP2-4_03_TS.JPG.dat	TOP2-4	YFL034C-B	0.93282	-0.01452
23	44	1069	20151207_dm_TOP2-4_03_TS.JPG.dat	TOP2-4	YFL034C-B	0.76343	-0.18307
23	45	2139	20151207_dm_TOP2-4_03_TS.JPG.dat	TOP2-4	YLR440C	1.43032	0.28092
23	46	2029	20151207_dm_TOP2-4_03_TS.JPG.dat	TOP2-4	YLR440C	1.21721	0.06887
23	47	1956	20151207_dm_TOP2-4_03_TS.JPG.dat	TOP2-4	YMR271C	1.06295	0.04748
23	48	1783	20151207_dm_TOP2-4_03_TS.JPG.dat	TOP2-4	YMR271C	0.87834	-0.13622
24	1	1870	20151207_dm_TOP2-4_03_TS.JPG.dat	TOP2-4	YMR271C	0.97378	-0.04126
24	2	1721	20151207_dm_TOP2-4_03_TS.JPG.dat	TOP2-4	YMR271C	0.99383	-0.0213
24	3	1016	20151207_dm_TOP2-4_03_TS.JPG.dat	TOP2-4	YBR198C	0.65291	-0.38153
24	4	926	20151207_dm_TOP2-4_03_TS.JPG.dat	TOP2-4	YBR198C	0.64651	-0.38789
24	5	972	20151207_dm_TOP2-4_03_TS.JPG.dat	TOP2-4	YDR212W	#NUM!	#NUM!	status=JK
24	6	1166	20151207_dm_TOP2-4_03_TS.JPG.dat	TOP2-4	YDR212W	0.86809	0.01628
24	7	0	20151207_dm_TOP2-4_03_TS.JPG.dat	TOP2-4	YLR459W	0	-1.18461
24	8	1640	20151207_dm_TOP2-4_03_TS.JPG.dat	TOP2-4	YLR459W	#NUM!	#NUM!	status=JK
24	9	1284	20151207_dm_TOP2-4_03_TS.JPG.dat	TOP2-4	YJL050W	1.0181	-0.07738
24	10	1489	20151207_dm_TOP2-4_03_TS.JPG.dat	TOP2-4	YJL050W	1.12515	0.02915
24	11	1709	20151207_dm_TOP2-4_03_TS.JPG.dat	TOP2-4	YGL116W	1.24475	-0.05445
24	12	1921	20151207_dm_TOP2-4_03_TS.JPG.dat	TOP2-4	YGL116W	1.38992	0.09
24	13	797	20151207_dm_TOP2-4_03_TS.JPG.dat	TOP2-4	YMR112C	0.5834	0.3034
24	14	0	20151207_dm_TOP2-4_03_TS.JPG.dat	TOP2-4	YMR112C	#NUM!	#NUM!	status=JK
24	15	1616	20151207_dm_TOP2-4_03_TS.JPG.dat	TOP2-4	YPL228W	1.11417	-0.02133
24	16	1755	20151207_dm_TOP2-4_03_TS.JPG.dat	TOP2-4	YPL228W	1.17883	0.04302
24	17	1405	20151207_dm_TOP2-4_03_TS.JPG.dat	TOP2-4	YGL137W	#NUM!	#NUM!	status=JK
24	18	1677	20151207_dm_TOP2-4_03_TS.JPG.dat	TOP2-4	YGL137W	1.15084	0.1215
24	19	1319	20151207_dm_TOP2-4_03_TS.JPG.dat	TOP2-4	YNL102W	0.90648	-0.14682
24	20	976	20151207_dm_TOP2-4_03_TS.JPG.dat	TOP2-4	YNL102W	0.67383	-0.37832
24	21	0	20151207_dm_TOP2-4_03_TS.JPG.dat	TOP2-4	YML010W	0	0
24	22	0	20151207_dm_TOP2-4_03_TS.JPG.dat	TOP2-4	YML010W	0	0
24	23	1778	20151207_dm_TOP2-4_03_TS.JPG.dat	TOP2-4	YKL052C	1.18863	0.10809
24	24	1995	20151207_dm_TOP2-4_03_TS.JPG.dat	TOP2-4	YKL052C	1.332	0.25075
24	25	701	20151207_dm_TOP2-4_03_TS.JPG.dat	TOP2-4	YDR392W	0.48684	-0.18582
24	26	581	20151207_dm_TOP2-4_03_TS.JPG.dat	TOP2-4	YDR392W	0.41356	-0.25873
24	27	1148	20151207_dm_TOP2-4_03_TS.JPG.dat	TOP2-4	YDR145W	0.80744	0.36979
24	28	1116	20151207_dm_TOP2-4_03_TS.JPG.dat	TOP2-4	YDR145W	0.76461	0.32717
24	29	1533	20151207_dm_TOP2-4_03_TS.JPG.dat	TOP2-4	YEL002C	1.01521	0.28968
24	30	1593	20151207_dm_TOP2-4_03_TS.JPG.dat	TOP2-4	YEL002C	1.03044	0.30484
24	31	1521	20151207_dm_TOP2-4_03_TS.JPG.dat	TOP2-4	YKL113C	0.98499	0.06268
24	32	1422	20151207_dm_TOP2-4_03_TS.JPG.dat	TOP2-4	YKL113C	0.932	0.00996
24	33	1456	20151207_dm_TOP2-4_03_TS.JPG.dat	TOP2-4	YOL077C	0.9757	0.00868
24	34	1567	20151207_dm_TOP2-4_03_TS.JPG.dat	TOP2-4	YOL077C	1.0598	0.09236
24	35	1809	20151207_dm_TOP2-4_03_TS.JPG.dat	TOP2-4	YLR316C	1.21126	0.08189
24	36	1872	20151207_dm_TOP2-4_03_TS.JPG.dat	TOP2-4	YLR316C	1.28581	0.15607
24	37	1378	20151207_dm_TOP2-4_03_TS.JPG.dat	TOP2-4	YKL196C	#NUM!	#NUM!	status=JK
24	38	1522	20151207_dm_TOP2-4_03_TS.JPG.dat	TOP2-4	YKL196C	1.07922	0.09269
24	39	1895	20151207_dm_TOP2-4_03_TS.JPG.dat	TOP2-4	YDR238C	1.24836	0.17698
24	40	1648	20151207_dm_TOP2-4_03_TS.JPG.dat	TOP2-4	YDR238C	1.05006	-0.02034
24	41	1446	20151207_dm_TOP2-4_03_TS.JPG.dat	TOP2-4	YAR007C	0.94655	-0.04416
24	42	1544	20151207_dm_TOP2-4_03_TS.JPG.dat	TOP2-4	YAR007C	1.0752	0.08385
24	43	1286	20151207_dm_TOP2-4_03_TS.JPG.dat	TOP2-4	YFL034C-B	0.94916	0.00174
24	44	790	20151207_dm_TOP2-4_03_TS.JPG.dat	TOP2-4	YFL034C-B	0.57708	-0.3685
24	45	1989	20151207_dm_TOP2-4_03_TS.JPG.dat	TOP2-4	YLR440C	1.36162	0.21256
24	46	1996	20151207_dm_TOP2-4_03_TS.JPG.dat	TOP2-4	YLR440C	1.22705	0.07866
24	47	1865	20151207_dm_TOP2-4_03_TS.JPG.dat	TOP2-4	YMR271C	1.04106	0.02569
24	48	1916	20151207_dm_TOP2-4_03_TS.JPG.dat	TOP2-4	YMR271C	0.9737	-0.04133
25	1	1901	20151207_dm_TOP2-4_03_TS.JPG.dat	TOP2-4	YMR271C	0.96053	-0.05443
25	2	1694	20151207_dm_TOP2-4_03_TS.JPG.dat	TOP2-4	YMR271C	0.94956	-0.06535
25	3	1427	20151207_dm_TOP2-4_03_TS.JPG.dat	TOP2-4	YBR221C	0.89092	-0.09885
25	4	1483	20151207_dm_TOP2-4_03_TS.JPG.dat	TOP2-4	YBR221C	1.0069	0.01656
25	5	1193	20151207_dm_TOP2-4_03_TS.JPG.dat	TOP2-4	YOR341W	0.82899	-0.01998
25	6	1167	20151207_dm_TOP2-4_03_TS.JPG.dat	TOP2-4	YOR341W	0.84755	-0.00151
25	7	1037	20151207_dm_TOP2-4_03_TS.JPG.dat	TOP2-4	YBR175W	0.79955	0.06677
25	8	979	20151207_dm_TOP2-4_03_TS.JPG.dat	TOP2-4	YBR175W	0.77803	0.04536
25	9	1358	20151207_dm_TOP2-4_03_TS.JPG.dat	TOP2-4	YFL039C	1.05849	0.25175
25	10	1264	20151207_dm_TOP2-4_03_TS.JPG.dat	TOP2-4	YFL039C	0.94085	0.1347
25	11	1501	20151207_dm_TOP2-4_03_TS.JPG.dat	TOP2-4	YIR006C	1.07871	0.16261
25	12	1319	20151207_dm_TOP2-4_03_TS.JPG.dat	TOP2-4	YIR006C	0.94286	0.02743
25	13	1643	20151207_dm_TOP2-4_03_TS.JPG.dat	TOP2-4	YGL130W	#NUM!	#NUM!	status=JK
25	14	1494	20151207_dm_TOP2-4_03_TS.JPG.dat	TOP2-4	YGL130W	1.06164	-0.03151
25	15	1518	20151207_dm_TOP2-4_03_TS.JPG.dat	TOP2-4	YDR328C	1.03693	0.0586
25	16	1455	20151207_dm_TOP2-4_03_TS.JPG.dat	TOP2-4	YDR328C	0.96832	-0.00966
25	17	1682	20151207_dm_TOP2-4_03_TS.JPG.dat	TOP2-4	YGL011C	1.13102	1.12542
25	18	1426	20151207_dm_TOP2-4_03_TS.JPG.dat	TOP2-4	YGL011C	0.96965	0.96484
25	19	1003	20151207_dm_TOP2-4_03_TS.JPG.dat	TOP2-4	YIL040W	0.68262	0.24139
25	20	586	20151207_dm_TOP2-4_03_TS.JPG.dat	TOP2-4	YIL040W	0.40028	-0.03955
25	21	1721	20151207_dm_TOP2-4_03_TS.JPG.dat	TOP2-4	YLR274W	1.19796	0.09787
25	22	1548	20151207_dm_TOP2-4_03_TS.JPG.dat	TOP2-4	YLR274W	1.06102	-0.03839
25	23	1682	20151207_dm_TOP2-4_03_TS.JPG.dat	TOP2-4	YHR200W	1.10954	0.34143
25	24	1700	20151207_dm_TOP2-4_03_TS.JPG.dat	TOP2-4	YHR200W	1.11757	0.34943
25	25	1263	20151207_dm_TOP2-4_03_TS.JPG.dat	TOP2-4	YDR126W	0.86203	-0.27117
25	26	1751	20151207_dm_TOP2-4_03_TS.JPG.dat	TOP2-4	YDR126W	1.22247	0.08748
25	27	0	20151207_dm_TOP2-4_03_TS.JPG.dat	TOP2-4	YOL139C	#NUM!	#NUM!	status=JK
25	28	1355	20151207_dm_TOP2-4_03_TS.JPG.dat	TOP2-4	YOL139C	0.90491	0.45044
25	29	1735	20151207_dm_TOP2-4_03_TS.JPG.dat	TOP2-4	YMR028W	1.11685	-0.03053
25	30	1762	20151207_dm_TOP2-4_03_TS.JPG.dat	TOP2-4	YMR028W	1.10468	-0.04264
25	31	1859	20151207_dm_TOP2-4_03_TS.JPG.dat	TOP2-4	YJR112W	#NUM!	#NUM!	status=JK
25	32	1928	20151207_dm_TOP2-4_03_TS.JPG.dat	TOP2-4	YJR112W	1.21737	0.00057
25	33	1582	20151207_dm_TOP2-4_03_TS.JPG.dat	TOP2-4	YDR045C	1.02099	-0.13065
25	34	1480	20151207_dm_TOP2-4_03_TS.JPG.dat	TOP2-4	YDR045C	0.9631	-0.18825
25	35	1732	20151207_dm_TOP2-4_03_TS.JPG.dat	TOP2-4	YOR232W	1.11478	0.08678
25	36	1746	20151207_dm_TOP2-4_03_TS.JPG.dat	TOP2-4	YOR232W	1.15352	0.12532
25	37	1508	20151207_dm_TOP2-4_03_TS.JPG.dat	TOP2-4	YKL173W	1.04535	0.00732
25	38	1504	20151207_dm_TOP2-4_03_TS.JPG.dat	TOP2-4	YKL173W	1.02603	-0.01191
25	39	1320	20151207_dm_TOP2-4_03_TS.JPG.dat	TOP2-4	YFR028C	0.83449	-0.22687
25	40	1427	20151207_dm_TOP2-4_03_TS.JPG.dat	TOP2-4	YFR028C	0.87075	-0.19079
25	41	1608	20151207_dm_TOP2-4_03_TS.JPG.dat	TOP2-4	YHR088W	1.00708	0.01566
25	42	1499	20151207_dm_TOP2-4_03_TS.JPG.dat	TOP2-4	YHR088W	0.99832	0.00695
25	43	1606	20151207_dm_TOP2-4_03_TS.JPG.dat	TOP2-4	YDR164C	1.13293	-0.10581
25	44	1858	20151207_dm_TOP2-4_03_TS.JPG.dat	TOP2-4	YDR164C	1.29642	0.05686
25	45	1833	20151207_dm_TOP2-4_03_TS.JPG.dat	TOP2-4	YDL217C	1.19798	-0.00653
25	46	1865	20151207_dm_TOP2-4_03_TS.JPG.dat	TOP2-4	YDL217C	1.09441	-0.10959
25	47	2034	20151207_dm_TOP2-4_03_TS.JPG.dat	TOP2-4	YMR271C	1.08476	0.06918
25	48	1759	20151207_dm_TOP2-4_03_TS.JPG.dat	TOP2-4	YMR271C	0.85616	-0.15829
26	1	1794	20151207_dm_TOP2-4_03_TS.JPG.dat	TOP2-4	YMR271C	0.93271	-0.08212
26	2	1678	20151207_dm_TOP2-4_03_TS.JPG.dat	TOP2-4	YMR271C	0.96844	-0.04657
26	3	1371	20151207_dm_TOP2-4_03_TS.JPG.dat	TOP2-4	YBR221C	0.88227	-0.10745
26	4	1450	20151207_dm_TOP2-4_03_TS.JPG.dat	TOP2-4	YBR221C	1.01586	0.02547
26	5	1162	20151207_dm_TOP2-4_03_TS.JPG.dat	TOP2-4	YOR341W	0.83443	-0.01457
26	6	1120	20151207_dm_TOP2-4_03_TS.JPG.dat	TOP2-4	YOR341W	0.84254	-0.0065
26	7	980	20151207_dm_TOP2-4_03_TS.JPG.dat	TOP2-4	YBR175W	0.78425	0.05155
26	8	837	20151207_dm_TOP2-4_03_TS.JPG.dat	TOP2-4	YBR175W	#NUM!	#NUM!	status=JK
26	9	1107	20151207_dm_TOP2-4_03_TS.JPG.dat	TOP2-4	YFL039C	0.90173	0.09577
26	10	1117	20151207_dm_TOP2-4_03_TS.JPG.dat	TOP2-4	YFL039C	0.87079	0.06499
26	11	1123	20151207_dm_TOP2-4_03_TS.JPG.dat	TOP2-4	YIR006C	0.84674	-0.06821
26	12	1093	20151207_dm_TOP2-4_03_TS.JPG.dat	TOP2-4	YIR006C	0.82051	-0.09431
26	13	1427	20151207_dm_TOP2-4_03_TS.JPG.dat	TOP2-4	YGL130W	1.08721	-0.00607
26	14	1386	20151207_dm_TOP2-4_03_TS.JPG.dat	TOP2-4	YGL130W	1.03733	-0.0557
26	15	1470	20151207_dm_TOP2-4_03_TS.JPG.dat	TOP2-4	YDR328C	1.05749	0.07906
26	16	1067	20151207_dm_TOP2-4_03_TS.JPG.dat	TOP2-4	YDR328C	#NUM!	#NUM!	status=JK
26	17	1589	20151207_dm_TOP2-4_03_TS.JPG.dat	TOP2-4	YGL011C	1.12617	1.12059
26	18	0	20151207_dm_TOP2-4_03_TS.JPG.dat	TOP2-4	YGL011C	#NUM!	#NUM!	status=JK
26	19	0	20151207_dm_TOP2-4_03_TS.JPG.dat	TOP2-4	YIL040W	0	-0.43784
26	20	1017	20151207_dm_TOP2-4_03_TS.JPG.dat	TOP2-4	YIL040W	0.73124	0.28977
26	21	1394	20151207_dm_TOP2-4_03_TS.JPG.dat	TOP2-4	YLR274W	1.02131	-0.0779
26	22	1659	20151207_dm_TOP2-4_03_TS.JPG.dat	TOP2-4	YLR274W	1.19663	0.09654
26	23	1621	20151207_dm_TOP2-4_03_TS.JPG.dat	TOP2-4	YHR200W	1.12379	0.35562
26	24	1548	20151207_dm_TOP2-4_03_TS.JPG.dat	TOP2-4	YHR200W	#NUM!	#NUM!	status=JK
26	25	1538	20151207_dm_TOP2-4_03_TS.JPG.dat	TOP2-4	YDR126W	1.09841	-0.03596
26	26	1766	20151207_dm_TOP2-4_03_TS.JPG.dat	TOP2-4	YDR126W	1.28714	0.15183
26	27	1405	20151207_dm_TOP2-4_03_TS.JPG.dat	TOP2-4	YOL139C	1.00633	0.55136
26	28	1153	20151207_dm_TOP2-4_03_TS.JPG.dat	TOP2-4	YOL139C	0.80019	0.34624
26	29	1687	20151207_dm_TOP2-4_03_TS.JPG.dat	TOP2-4	YMR028W	1.12577	-0.02166
26	30	1618	20151207_dm_TOP2-4_03_TS.JPG.dat	TOP2-4	YMR028W	#NUM!	#NUM!	status=JK
26	31	1896	20151207_dm_TOP2-4_03_TS.JPG.dat	TOP2-4	YJR112W	1.22323	0.00641
26	32	1854	20151207_dm_TOP2-4_03_TS.JPG.dat	TOP2-4	YJR112W	1.20594	-0.01079
26	33	1705	20151207_dm_TOP2-4_03_TS.JPG.dat	TOP2-4	YDR045C	1.13412	-0.01808
26	34	1712	20151207_dm_TOP2-4_03_TS.JPG.dat	TOP2-4	YDR045C	1.1486	-0.00368
26	35	1632	20151207_dm_TOP2-4_03_TS.JPG.dat	TOP2-4	YOR232W	1.08258	0.05474
26	36	1746	20151207_dm_TOP2-4_03_TS.JPG.dat	TOP2-4	YOR232W	1.18913	0.16076
26	37	1563	20151207_dm_TOP2-4_03_TS.JPG.dat	TOP2-4	YKL173W	#NUM!	#NUM!	status=JK
26	38	1468	20151207_dm_TOP2-4_03_TS.JPG.dat	TOP2-4	YKL173W	1.03275	-0.00523
26	39	1430	20151207_dm_TOP2-4_03_TS.JPG.dat	TOP2-4	YFR028C	0.93023	-0.1316
26	40	1512	20151207_dm_TOP2-4_03_TS.JPG.dat	TOP2-4	YFR028C	0.94783	-0.1141
26	41	1381	20151207_dm_TOP2-4_03_TS.JPG.dat	TOP2-4	YHR088W	0.88787	-0.10295
26	42	1687	20151207_dm_TOP2-4_03_TS.JPG.dat	TOP2-4	YHR088W	1.15234	0.16021
26	43	1641	20151207_dm_TOP2-4_03_TS.JPG.dat	TOP2-4	YDR164C	1.18636	-0.05265
26	44	1729	20151207_dm_TOP2-4_03_TS.JPG.dat	TOP2-4	YDR164C	1.23533	-0.00393
26	45	1894	20151207_dm_TOP2-4_03_TS.JPG.dat	TOP2-4	YDL217C	1.2666	0.06174
26	46	1868	20151207_dm_TOP2-4_03_TS.JPG.dat	TOP2-4	YDL217C	1.12123	-0.0829
26	47	2084	20151207_dm_TOP2-4_03_TS.JPG.dat	TOP2-4	YMR271C	1.13691	0.12107
26	48	1631	20151207_dm_TOP2-4_03_TS.JPG.dat	TOP2-4	YMR271C	0.81356	-0.20068
27	1	1772	20151207_dm_TOP2-4_03_TS.JPG.dat	TOP2-4	YMR271C	1.00299	-0.01219
27	2	1601	20151207_dm_TOP2-4_03_TS.JPG.dat	TOP2-4	YMR271C	1.00565	-0.00954
27	3	356	20151207_dm_TOP2-4_03_TS.JPG.dat	TOP2-4	YNL267W	#NUM!	#NUM!	status=JK
27	4	212	20151207_dm_TOP2-4_03_TS.JPG.dat	TOP2-4	YNL267W	0.16162	-0.13743
27	5	1379	20151207_dm_TOP2-4_03_TS.JPG.dat	TOP2-4	YBR060C	1.07865	0.00605
27	6	1263	20151207_dm_TOP2-4_03_TS.JPG.dat	TOP2-4	YBR060C	1.03603	-0.03635
27	7	1280	20151207_dm_TOP2-4_03_TS.JPG.dat	TOP2-4	YOR122C	1.11811	0.16526
27	8	1185	20151207_dm_TOP2-4_03_TS.JPG.dat	TOP2-4	YOR122C	1.07354	0.12091
27	9	1170	20151207_dm_TOP2-4_03_TS.JPG.dat	TOP2-4	YAL038W	1.04628	-0.0589
27	10	1277	20151207_dm_TOP2-4_03_TS.JPG.dat	TOP2-4	YAL038W	1.09468	-0.01074
27	11	1429	20151207_dm_TOP2-4_03_TS.JPG.dat	TOP2-4	YGL098W	1.18661	0.0632
27	12	1438	20151207_dm_TOP2-4_03_TS.JPG.dat	TOP2-4	YGL098W	1.19017	0.06674
27	13	0	20151207_dm_TOP2-4_03_TS.JPG.dat	TOP2-4	YFL017C	0	0
27	14	340	20151207_dm_TOP2-4_03_TS.JPG.dat	TOP2-4	YFL017C	0.28096	0.27957
27	15	1220	20151207_dm_TOP2-4_03_TS.JPG.dat	TOP2-4	YGL073W	0.96872	-0.15124
27	16	1384	20151207_dm_TOP2-4_03_TS.JPG.dat	TOP2-4	YGL073W	1.07204	-0.04843
27	17	0	20151207_dm_TOP2-4_03_TS.JPG.dat	TOP2-4	YBL034C	0	-0.53287
27	18	0	20151207_dm_TOP2-4_03_TS.JPG.dat	TOP2-4	YBL034C	0	-0.53287
27	19	1220	20151207_dm_TOP2-4_03_TS.JPG.dat	TOP2-4	YDR228C	0.96816	-0.03247
27	20	1202	20151207_dm_TOP2-4_03_TS.JPG.dat	TOP2-4	YDR228C	0.95728	-0.0433
27	21	1370	20151207_dm_TOP2-4_03_TS.JPG.dat	TOP2-4	YLR305C	1.11222	0.11155
27	22	1316	20151207_dm_TOP2-4_03_TS.JPG.dat	TOP2-4	YLR305C	1.05264	0.05226
27	23	569	20151207_dm_TOP2-4_03_TS.JPG.dat	TOP2-4	YNL091W	0.43709	-0.64514
27	24	499	20151207_dm_TOP2-4_03_TS.JPG.dat	TOP2-4	YNL091W	0.38083	-0.70113
27	25	1374	20151207_dm_TOP2-4_03_TS.JPG.dat	TOP2-4	YKR068C	1.08346	0.12216
27	26	1403	20151207_dm_TOP2-4_03_TS.JPG.dat	TOP2-4	YKR068C	1.12632	0.1648
27	27	488	20151207_dm_TOP2-4_03_TS.JPG.dat	TOP2-4	YBR058C-A	0.38416	-0.02896
27	28	475	20151207_dm_TOP2-4_03_TS.JPG.dat	TOP2-4	YBR058C-A	0.362	-0.05102
27	29	1484	20151207_dm_TOP2-4_03_TS.JPG.dat	TOP2-4	YPR191W	1.08626	0.02854
27	30	1496	20151207_dm_TOP2-4_03_TS.JPG.dat	TOP2-4	YPR191W	1.0624	0.00481
27	31	1022	20151207_dm_TOP2-4_03_TS.JPG.dat	TOP2-4	YDR188W	0.72137	0.07942
27	32	837	20151207_dm_TOP2-4_03_TS.JPG.dat	TOP2-4	YDR188W	0.59554	-0.04579
27	33	1341	20151207_dm_TOP2-4_03_TS.JPG.dat	TOP2-4	YER094C	0.97641	0.02617
27	34	1408	20151207_dm_TOP2-4_03_TS.JPG.dat	TOP2-4	YER094C	1.03462	0.08409
27	35	1378	20151207_dm_TOP2-4_03_TS.JPG.dat	TOP2-4	YGL112C	1.00129	0.20979
27	36	1289	20151207_dm_TOP2-4_03_TS.JPG.dat	TOP2-4	YGL112C	0.96211	0.1708
27	37	0	20151207_dm_TOP2-4_03_TS.JPG.dat	TOP2-4	YIL126W	0	-0.06376
27	38	39	20151207_dm_TOP2-4_03_TS.JPG.dat	TOP2-4	YIL126W	0.03006	-0.03384
27	39	1272	20151207_dm_TOP2-4_03_TS.JPG.dat	TOP2-4	YDR510W	0.90557	-0.0552
27	40	1276	20151207_dm_TOP2-4_03_TS.JPG.dat	TOP2-4	YDR510W	0.87409	-0.08653
27	41	1537	20151207_dm_TOP2-4_03_TS.JPG.dat	TOP2-4	YFL038C	#NUM!	#NUM!	status=JK
27	42	1600	20151207_dm_TOP2-4_03_TS.JPG.dat	TOP2-4	YFL038C	1.19289	0.07571
27	43	1113	20151207_dm_TOP2-4_03_TS.JPG.dat	TOP2-4	YOR122C	0.87813	-0.07353
27	44	1111	20151207_dm_TOP2-4_03_TS.JPG.dat	TOP2-4	YOR122C	0.86595	-0.08565
27	45	1696	20151207_dm_TOP2-4_03_TS.JPG.dat	TOP2-4	YEL002C	#NUM!	#NUM!	status=JK
27	46	1677	20151207_dm_TOP2-4_03_TS.JPG.dat	TOP2-4	YEL002C	1.0975	0.37157
27	47	1883	20151207_dm_TOP2-4_03_TS.JPG.dat	TOP2-4	YMR271C	1.12039	0.10463
27	48	1747	20151207_dm_TOP2-4_03_TS.JPG.dat	TOP2-4	YMR271C	0.95137	-0.06355
28	1	1864	20151207_dm_TOP2-4_03_TS.JPG.dat	TOP2-4	YMR271C	1.12976	0.11395
28	2	1657	20151207_dm_TOP2-4_03_TS.JPG.dat	TOP2-4	YMR271C	1.10864	0.09294
28	3	188	20151207_dm_TOP2-4_03_TS.JPG.dat	TOP2-4	YNL267W	0.13944	-0.15951
28	4	178	20151207_dm_TOP2-4_03_TS.JPG.dat	TOP2-4	YNL267W	0.14282	-0.15613
28	5	1359	20151207_dm_TOP2-4_03_TS.JPG.dat	TOP2-4	YBR060C	1.11128	0.03852
28	6	1333	20151207_dm_TOP2-4_03_TS.JPG.dat	TOP2-4	YBR060C	1.13679	0.06391
28	7	1476	20151207_dm_TOP2-4_03_TS.JPG.dat	TOP2-4	YOR122C	#NUM!	#NUM!	status=JK
28	8	1167	20151207_dm_TOP2-4_03_TS.JPG.dat	TOP2-4	YOR122C	1.09263	0.13991
28	9	1322	20151207_dm_TOP2-4_03_TS.JPG.dat	TOP2-4	YAL038W	#NUM!	#NUM!	status=JK
28	10	1178	20151207_dm_TOP2-4_03_TS.JPG.dat	TOP2-4	YAL038W	1.04723	-0.05795
28	11	1313	20151207_dm_TOP2-4_03_TS.JPG.dat	TOP2-4	YGL098W	1.13533	0.01217
28	12	1329	20151207_dm_TOP2-4_03_TS.JPG.dat	TOP2-4	YGL098W	1.15008	0.02685
28	13	0	20151207_dm_TOP2-4_03_TS.JPG.dat	TOP2-4	YFL017C	0	0
28	14	533	20151207_dm_TOP2-4_03_TS.JPG.dat	TOP2-4	YFL017C	0.46395	0.46165
28	15	1123	20151207_dm_TOP2-4_03_TS.JPG.dat	TOP2-4	YGL073W	0.94054	-0.17929
28	16	1385	20151207_dm_TOP2-4_03_TS.JPG.dat	TOP2-4	YGL073W	1.13337	0.01259
28	17	0	20151207_dm_TOP2-4_03_TS.JPG.dat	TOP2-4	YBL034C	0	-0.53287
28	18	0	20151207_dm_TOP2-4_03_TS.JPG.dat	TOP2-4	YBL034C	0	-0.53287
28	19	1114	20151207_dm_TOP2-4_03_TS.JPG.dat	TOP2-4	YDR228C	0.93447	-0.06598
28	20	858	20151207_dm_TOP2-4_03_TS.JPG.dat	TOP2-4	YDR228C	#NUM!	#NUM!	status=JK
28	21	1176	20151207_dm_TOP2-4_03_TS.JPG.dat	TOP2-4	YLR305C	1.01078	0.01061
28	22	1617	20151207_dm_TOP2-4_03_TS.JPG.dat	TOP2-4	YLR305C	#NUM!	#NUM!	status=JK
28	23	602	20151207_dm_TOP2-4_03_TS.JPG.dat	TOP2-4	YNL091W	0.4915	-0.591
28	24	422	20151207_dm_TOP2-4_03_TS.JPG.dat	TOP2-4	YNL091W	0.34306	-0.73871
28	25	1241	20151207_dm_TOP2-4_03_TS.JPG.dat	TOP2-4	YKR068C	1.04465	0.08353
28	26	1414	20151207_dm_TOP2-4_03_TS.JPG.dat	TOP2-4	YKR068C	1.21456	0.25261
28	27	345	20151207_dm_TOP2-4_03_TS.JPG.dat	TOP2-4	YBR058C-A	0.29113	-0.12153
28	28	513	20151207_dm_TOP2-4_03_TS.JPG.dat	TOP2-4	YBR058C-A	0.41974	0.00645
28	29	1508	20151207_dm_TOP2-4_03_TS.JPG.dat	TOP2-4	YPR191W	1.18693	0.12871
28	30	1507	20151207_dm_TOP2-4_03_TS.JPG.dat	TOP2-4	YPR191W	1.15155	0.09351
28	31	1191	20151207_dm_TOP2-4_03_TS.JPG.dat	TOP2-4	YDR188W	0.90427	0.26141
28	32	1126	20151207_dm_TOP2-4_03_TS.JPG.dat	TOP2-4	YDR188W	0.86173	0.21908
28	33	1325	20151207_dm_TOP2-4_03_TS.JPG.dat	TOP2-4	YER094C	1.03759	0.08704
28	34	1538	20151207_dm_TOP2-4_03_TS.JPG.dat	TOP2-4	YER094C	#NUM!	#NUM!	status=JK
28	35	832	20151207_dm_TOP2-4_03_TS.JPG.dat	TOP2-4	YGL112C	#NUM!	#NUM!	status=JK
28	36	1355	20151207_dm_TOP2-4_03_TS.JPG.dat	TOP2-4	YGL112C	1.08291	0.29101
28	37	532	20151207_dm_TOP2-4_03_TS.JPG.dat	TOP2-4	YIL126W	0.445	0.37903
28	38	280	20151207_dm_TOP2-4_03_TS.JPG.dat	TOP2-4	YIL126W	0.22936	0.16447
28	39	810	20151207_dm_TOP2-4_03_TS.JPG.dat	TOP2-4	YDR510W	0.61061	-0.3487
28	40	825	20151207_dm_TOP2-4_03_TS.JPG.dat	TOP2-4	YDR510W	0.59693	-0.36232
28	41	1582	20151207_dm_TOP2-4_03_TS.JPG.dat	TOP2-4	YFL038C	1.17268	0.0556
28	42	1534	20151207_dm_TOP2-4_03_TS.JPG.dat	TOP2-4	YFL038C	1.20787	0.09062
28	43	1055	20151207_dm_TOP2-4_03_TS.JPG.dat	TOP2-4	YOR122C	0.8803	-0.07137
28	44	1077	20151207_dm_TOP2-4_03_TS.JPG.dat	TOP2-4	YOR122C	0.8892	-0.06251
28	45	1427	20151207_dm_TOP2-4_03_TS.JPG.dat	TOP2-4	YEL002C	1.10431	0.37835
28	46	1503	20151207_dm_TOP2-4_03_TS.JPG.dat	TOP2-4	YEL002C	1.0468	0.32113
28	47	1596	20151207_dm_TOP2-4_03_TS.JPG.dat	TOP2-4	YMR271C	1.01424	-0.001
28	48	1763	20151207_dm_TOP2-4_03_TS.JPG.dat	TOP2-4	YMR271C	1.02849	0.01319
29	1	1673	20151207_dm_TOP2-4_03_TS.JPG.dat	TOP2-4	YMR271C	1.03134	0.01602
29	2	1624	20151207_dm_TOP2-4_03_TS.JPG.dat	TOP2-4	YMR271C	1.09973	0.08408
29	3	1469	20151207_dm_TOP2-4_03_TS.JPG.dat	TOP2-4	YOR249C	1.09697	0.20264
29	4	1425	20151207_dm_TOP2-4_03_TS.JPG.dat	TOP2-4	YOR249C	1.14482	0.25026
29	5	1317	20151207_dm_TOP2-4_03_TS.JPG.dat	TOP2-4	YBR154C	1.07194	0.07665
29	6	1306	20151207_dm_TOP2-4_03_TS.JPG.dat	TOP2-4	YBR154C	1.10328	0.10783
29	7	0	20151207_dm_TOP2-4_03_TS.JPG.dat	TOP2-4	YDR404C	0	0
29	8	0	20151207_dm_TOP2-4_03_TS.JPG.dat	TOP2-4	YDR404C	0	0
29	9	928	20151207_dm_TOP2-4_03_TS.JPG.dat	TOP2-4	YPL124W	0.84616	0.06625
29	10	1137	20151207_dm_TOP2-4_03_TS.JPG.dat	TOP2-4	YPL124W	0.99852	0.21786
29	11	978	20151207_dm_TOP2-4_03_TS.JPG.dat	TOP2-4	YDR004W	0.83851	-0.02489
29	12	991	20151207_dm_TOP2-4_03_TS.JPG.dat	TOP2-4	YDR004W	0.8535	-0.00998
29	13	1347	20151207_dm_TOP2-4_03_TS.JPG.dat	TOP2-4	YOL102C	1.18622	0.69221
29	14	0	20151207_dm_TOP2-4_03_TS.JPG.dat	TOP2-4	YOL102C	0	-0.48813
29	15	1313	20151207_dm_TOP2-4_03_TS.JPG.dat	TOP2-4	YML081C-A	1.10205	0.08582
29	16	1346	20151207_dm_TOP2-4_03_TS.JPG.dat	TOP2-4	YML081C-A	1.10472	0.08848
29	17	1274	20151207_dm_TOP2-4_03_TS.JPG.dat	TOP2-4	YML023C	1.05866	0.03915
29	18	1330	20151207_dm_TOP2-4_03_TS.JPG.dat	TOP2-4	YML023C	1.11777	0.09797
29	19	1288	20151207_dm_TOP2-4_03_TS.JPG.dat	TOP2-4	YDL084W	1.08203	0.01498
29	20	1413	20151207_dm_TOP2-4_03_TS.JPG.dat	TOP2-4	YDL084W	1.19113	0.12354
29	21	1160	20151207_dm_TOP2-4_03_TS.JPG.dat	TOP2-4	YKR081C	0.99806	-0.0052
29	22	1363	20151207_dm_TOP2-4_03_TS.JPG.dat	TOP2-4	YKR081C	1.16037	0.1563
29	23	1267	20151207_dm_TOP2-4_03_TS.JPG.dat	TOP2-4	YLR029C	1.03926	0.10393
29	24	1196	20151207_dm_TOP2-4_03_TS.JPG.dat	TOP2-4	YLR029C	0.97899	0.04396
29	25	1472	20151207_dm_TOP2-4_03_TS.JPG.dat	TOP2-4	YIL026C	1.25087	0.24415
29	26	1385	20151207_dm_TOP2-4_03_TS.JPG.dat	TOP2-4	YIL026C	1.20469	0.19821
29	27	1083	20151207_dm_TOP2-4_03_TS.JPG.dat	TOP2-4	YML130C	0.92787	-0.2268
29	28	1367	20151207_dm_TOP2-4_03_TS.JPG.dat	TOP2-4	YML130C	1.13806	-0.01766
29	29	0	20151207_dm_TOP2-4_03_TS.JPG.dat	TOP2-4	YOL123W	0	0
29	30	0	20151207_dm_TOP2-4_03_TS.JPG.dat	TOP2-4	YOL123W	0	0
29	31	1520	20151207_dm_TOP2-4_03_TS.JPG.dat	TOP2-4	YBL034C	1.1786	0.63989
29	32	1486	20151207_dm_TOP2-4_03_TS.JPG.dat	TOP2-4	YBL034C	1.16126	0.62263
29	33	884	20151207_dm_TOP2-4_03_TS.JPG.dat	TOP2-4	YBR143C	0.70699	0.07159
29	34	1001	20151207_dm_TOP2-4_03_TS.JPG.dat	TOP2-4	YBR143C	0.80621	0.17032
29	35	1342	20151207_dm_TOP2-4_03_TS.JPG.dat	TOP2-4	YGR278W	1.06625	-0.06108
29	36	1195	20151207_dm_TOP2-4_03_TS.JPG.dat	TOP2-4	YGR278W	0.97249	-0.15437
29	37	1485	20151207_dm_TOP2-4_03_TS.JPG.dat	TOP2-4	YBR118W	1.26128	0.06429
29	38	1351	20151207_dm_TOP2-4_03_TS.JPG.dat	TOP2-4	YBR118W	1.1196	-0.07669
29	39	760	20151207_dm_TOP2-4_03_TS.JPG.dat	TOP2-4	YDR228C	0.57806	-0.42063
29	40	1051	20151207_dm_TOP2-4_03_TS.JPG.dat	TOP2-4	YDR228C	0.76594	-0.23368
29	41	543	20151207_dm_TOP2-4_03_TS.JPG.dat	TOP2-4	YKR062W	0.40519	-0.37069
29	42	816	20151207_dm_TOP2-4_03_TS.JPG.dat	TOP2-4	YKR062W	0.64687	-0.13021
29	43	884	20151207_dm_TOP2-4_03_TS.JPG.dat	TOP2-4	YFL034C-B	0.7433	-0.20309
29	44	789	20151207_dm_TOP2-4_03_TS.JPG.dat	TOP2-4	YFL034C-B	0.65716	-0.28881
29	45	1564	20151207_dm_TOP2-4_03_TS.JPG.dat	TOP2-4	YER093C	1.22245	0.03035
29	46	1499	20151207_dm_TOP2-4_03_TS.JPG.dat	TOP2-4	YER093C	1.05704	-0.13424
29	47	1683	20151207_dm_TOP2-4_03_TS.JPG.dat	TOP2-4	YMR271C	1.08605	0.07046
29	48	1655	20151207_dm_TOP2-4_03_TS.JPG.dat	TOP2-4	YMR271C	0.98271	-0.03237
30	1	1803	20151207_dm_TOP2-4_03_TS.JPG.dat	TOP2-4	YMR271C	1.29767	0.28103
30	2	1501	20151207_dm_TOP2-4_03_TS.JPG.dat	TOP2-4	YMR271C	1.18128	0.16522
30	3	1337	20151207_dm_TOP2-4_03_TS.JPG.dat	TOP2-4	YOR249C	1.15475	0.26014
30	4	1197	20151207_dm_TOP2-4_03_TS.JPG.dat	TOP2-4	YOR249C	1.10721	0.21284
30	5	1253	20151207_dm_TOP2-4_03_TS.JPG.dat	TOP2-4	YBR154C	1.16875	0.17298
30	6	1252	20151207_dm_TOP2-4_03_TS.JPG.dat	TOP2-4	YBR154C	1.20752	0.21156
30	7	624	20151207_dm_TOP2-4_03_TS.JPG.dat	TOP2-4	YDR404C	0.63317	0.63003
30	8	542	20151207_dm_TOP2-4_03_TS.JPG.dat	TOP2-4	YDR404C	0.56813	0.56531
30	9	566	20151207_dm_TOP2-4_03_TS.JPG.dat	TOP2-4	YPL124W	0.58713	-0.19149
30	10	347	20151207_dm_TOP2-4_03_TS.JPG.dat	TOP2-4	YPL124W	0.34747	-0.42996
30	11	849	20151207_dm_TOP2-4_03_TS.JPG.dat	TOP2-4	YDR004W	0.83271	-0.03066
30	12	1021	20151207_dm_TOP2-4_03_TS.JPG.dat	TOP2-4	YDR004W	#NUM!	#NUM!	status=JK
30	13	1144	20151207_dm_TOP2-4_03_TS.JPG.dat	TOP2-4	YOL102C	1.15876	0.66488
30	14	0	20151207_dm_TOP2-4_03_TS.JPG.dat	TOP2-4	YOL102C	0	-0.48813
30	15	1232	20151207_dm_TOP2-4_03_TS.JPG.dat	TOP2-4	YML081C-A	1.1924	0.17573
30	16	1219	20151207_dm_TOP2-4_03_TS.JPG.dat	TOP2-4	YML081C-A	1.154	0.13751
30	17	995	20151207_dm_TOP2-4_03_TS.JPG.dat	TOP2-4	YML023C	0.95307	-0.06592
30	18	1263	20151207_dm_TOP2-4_03_TS.JPG.dat	TOP2-4	YML023C	1.22288	0.20255
30	19	1243	20151207_dm_TOP2-4_03_TS.JPG.dat	TOP2-4	YDL084W	1.20273	0.13508
30	20	1133	20151207_dm_TOP2-4_03_TS.JPG.dat	TOP2-4	YDL084W	1.09979	0.03265
30	21	1066	20151207_dm_TOP2-4_03_TS.JPG.dat	TOP2-4	YKR081C	1.05634	0.05279
30	22	1197	20151207_dm_TOP2-4_03_TS.JPG.dat	TOP2-4	YKR081C	1.1749	0.17076
30	23	908	20151207_dm_TOP2-4_03_TS.JPG.dat	TOP2-4	YLR029C	0.85967	-0.07477
30	24	1118	20151207_dm_TOP2-4_03_TS.JPG.dat	TOP2-4	YLR029C	1.05808	0.12266
30	25	1178	20151207_dm_TOP2-4_03_TS.JPG.dat	TOP2-4	YIL026C	1.16017	0.15391
30	26	1236	20151207_dm_TOP2-4_03_TS.JPG.dat	TOP2-4	YIL026C	1.24971	0.243
30	27	890	20151207_dm_TOP2-4_03_TS.JPG.dat	TOP2-4	YML130C	0.88876	-0.26572
30	28	1176	20151207_dm_TOP2-4_03_TS.JPG.dat	TOP2-4	YML130C	1.14331	-0.01243
30	29	642	20151207_dm_TOP2-4_03_TS.JPG.dat	TOP2-4	YOL123W	#NUM!	#NUM!	status=JK
30	30	0	20151207_dm_TOP2-4_03_TS.JPG.dat	TOP2-4	YOL123W	0	0
30	31	1381	20151207_dm_TOP2-4_03_TS.JPG.dat	TOP2-4	YBL034C	1.25563	0.71653
30	32	1169	20151207_dm_TOP2-4_03_TS.JPG.dat	TOP2-4	YBL034C	1.07176	0.53358
30	33	928	20151207_dm_TOP2-4_03_TS.JPG.dat	TOP2-4	YBR143C	0.87107	0.23486
30	34	824	20151207_dm_TOP2-4_03_TS.JPG.dat	TOP2-4	YBR143C	0.77848	0.14272
30	35	1409	20151207_dm_TOP2-4_03_TS.JPG.dat	TOP2-4	YGR278W	#NUM!	#NUM!	status=JK
30	36	1024	20151207_dm_TOP2-4_03_TS.JPG.dat	TOP2-4	YGR278W	0.97612	-0.15076
30	37	1092	20151207_dm_TOP2-4_03_TS.JPG.dat	TOP2-4	YBR118W	1.08397	-0.11215
30	38	1224	20151207_dm_TOP2-4_03_TS.JPG.dat	TOP2-4	YBR118W	1.18198	-0.01463
30	39	749	20151207_dm_TOP2-4_03_TS.JPG.dat	TOP2-4	YDR228C	0.6625	-0.33661
30	40	1079	20151207_dm_TOP2-4_03_TS.JPG.dat	TOP2-4	YDR228C	0.9132	-0.08716
30	41	678	20151207_dm_TOP2-4_03_TS.JPG.dat	TOP2-4	YKR062W	0.58738	-0.18941
30	42	792	20151207_dm_TOP2-4_03_TS.JPG.dat	TOP2-4	YKR062W	0.72926	-0.04823
30	43	971	20151207_dm_TOP2-4_03_TS.JPG.dat	TOP2-4	YFL034C-B	0.94918	0.00177
30	44	1014	20151207_dm_TOP2-4_03_TS.JPG.dat	TOP2-4	YFL034C-B	0.98289	0.03531
30	45	1342	20151207_dm_TOP2-4_03_TS.JPG.dat	TOP2-4	YER093C	1.2221	0.03001
30	46	1201	20151207_dm_TOP2-4_03_TS.JPG.dat	TOP2-4	YER093C	0.98894	-0.202
30	47	1490	20151207_dm_TOP2-4_03_TS.JPG.dat	TOP2-4	YMR271C	1.12575	0.10997
30	48	1712	20151207_dm_TOP2-4_03_TS.JPG.dat	TOP2-4	YMR271C	1.19272	0.1766
31	1	1669	20151207_dm_TOP2-4_03_TS.JPG.dat	TOP2-4	YMR271C	1.05927	0.04381
31	2	1345	20151207_dm_TOP2-4_03_TS.JPG.dat	TOP2-4	YMR271C	0.92958	-0.08523
31	3	1298	20151207_dm_TOP2-4_03_TS.JPG.dat	TOP2-4	YMR271C	0.98033	-0.03474
31	4	1241	20151207_dm_TOP2-4_03_TS.JPG.dat	TOP2-4	YMR271C	0.99944	-0.01572
31	5	1162	20151207_dm_TOP2-4_03_TS.JPG.dat	TOP2-4	YMR271C	0.93985	-0.07501
31	6	1156	20151207_dm_TOP2-4_03_TS.JPG.dat	TOP2-4	YMR271C	0.96322	-0.05177
31	7	1109	20151207_dm_TOP2-4_03_TS.JPG.dat	TOP2-4	YMR271C	#NUM!	#NUM!	status=JK
31	8	1157	20151207_dm_TOP2-4_03_TS.JPG.dat	TOP2-4	YMR271C	1.04455	0.02917
31	9	1186	20151207_dm_TOP2-4_03_TS.JPG.dat	TOP2-4	YMR271C	1.06045	0.04499
31	10	1227	20151207_dm_TOP2-4_03_TS.JPG.dat	TOP2-4	YMR271C	1.06147	0.046
31	11	1116	20151207_dm_TOP2-4_03_TS.JPG.dat	TOP2-4	YMR271C	#NUM!	#NUM!	status=JK
31	12	1189	20151207_dm_TOP2-4_03_TS.JPG.dat	TOP2-4	YMR271C	1.02052	0.00525
31	13	1216	20151207_dm_TOP2-4_03_TS.JPG.dat	TOP2-4	YMR271C	1.07141	0.05589
31	14	1187	20151207_dm_TOP2-4_03_TS.JPG.dat	TOP2-4	YMR271C	1.03878	0.02342
31	15	1127	20151207_dm_TOP2-4_03_TS.JPG.dat	TOP2-4	YMR271C	0.95066	-0.06426
31	16	1131	20151207_dm_TOP2-4_03_TS.JPG.dat	TOP2-4	YMR271C	0.93337	-0.08147
31	17	1236	20151207_dm_TOP2-4_03_TS.JPG.dat	TOP2-4	YMR271C	1.03065	0.01534
31	18	1256	20151207_dm_TOP2-4_03_TS.JPG.dat	TOP2-4	YMR271C	1.0578	0.04235
31	19	1144	20151207_dm_TOP2-4_03_TS.JPG.dat	TOP2-4	YMR271C	0.96277	-0.05221
31	20	1137	20151207_dm_TOP2-4_03_TS.JPG.dat	TOP2-4	YMR271C	0.95978	-0.05519
31	21	1252	20151207_dm_TOP2-4_03_TS.JPG.dat	TOP2-4	YMR271C	1.07935	0.06379
31	22	1308	20151207_dm_TOP2-4_03_TS.JPG.dat	TOP2-4	YMR271C	1.11838	0.10263
31	23	1148	20151207_dm_TOP2-4_03_TS.JPG.dat	TOP2-4	YMR271C	0.94798	-0.06693
31	24	1138	20151207_dm_TOP2-4_03_TS.JPG.dat	TOP2-4	YMR271C	0.94102	-0.07385
31	25	1073	20151207_dm_TOP2-4_03_TS.JPG.dat	TOP2-4	YMR271C	0.92539	-0.0894
31	26	1128	20151207_dm_TOP2-4_03_TS.JPG.dat	TOP2-4	YMR271C	1.00153	-0.01364
31	27	1272	20151207_dm_TOP2-4_03_TS.JPG.dat	TOP2-4	YMR271C	1.11834	0.10259
31	28	1234	20151207_dm_TOP2-4_03_TS.JPG.dat	TOP2-4	YMR271C	1.05802	0.04257
31	29	1201	20151207_dm_TOP2-4_03_TS.JPG.dat	TOP2-4	YMR271C	0.99644	-0.01871
31	30	1212	20151207_dm_TOP2-4_03_TS.JPG.dat	TOP2-4	YMR271C	0.97994	-0.03512
31	31	1270	20151207_dm_TOP2-4_03_TS.JPG.dat	TOP2-4	YMR271C	1.02185	0.00658
31	32	1270	20151207_dm_TOP2-4_03_TS.JPG.dat	TOP2-4	YMR271C	1.03083	0.01551
31	33	1289	20151207_dm_TOP2-4_03_TS.JPG.dat	TOP2-4	YMR271C	1.07131	0.0558
31	34	1307	20151207_dm_TOP2-4_03_TS.JPG.dat	TOP2-4	YMR271C	1.0928	0.07718
31	35	1228	20151207_dm_TOP2-4_03_TS.JPG.dat	TOP2-4	YMR271C	1.01208	-0.00314
31	36	1308	20151207_dm_TOP2-4_03_TS.JPG.dat	TOP2-4	YMR271C	#NUM!	#NUM!	status=JK
31	37	1335	20151207_dm_TOP2-4_03_TS.JPG.dat	TOP2-4	YMR271C	1.16856	0.15256
31	38	1311	20151207_dm_TOP2-4_03_TS.JPG.dat	TOP2-4	YMR271C	1.11349	0.09777
31	39	1400	20151207_dm_TOP2-4_03_TS.JPG.dat	TOP2-4	YMR271C	1.08752	0.07193
31	40	825	20151207_dm_TOP2-4_03_TS.JPG.dat	TOP2-4	YMR271C	#NUM!	#NUM!	status=JK
31	41	1294	20151207_dm_TOP2-4_03_TS.JPG.dat	TOP2-4	YMR271C	0.98364	-0.03144
31	42	1410	20151207_dm_TOP2-4_03_TS.JPG.dat	TOP2-4	YMR271C	1.13992	0.12406
31	43	1371	20151207_dm_TOP2-4_03_TS.JPG.dat	TOP2-4	YMR271C	1.1782	0.16215
31	44	1319	20151207_dm_TOP2-4_03_TS.JPG.dat	TOP2-4	YMR271C	1.12521	0.10943
31	45	1262	20151207_dm_TOP2-4_03_TS.JPG.dat	TOP2-4	YMR271C	1.01271	-0.00252
31	46	1495	20151207_dm_TOP2-4_03_TS.JPG.dat	TOP2-4	YMR271C	1.08733	0.07174
31	47	1446	20151207_dm_TOP2-4_03_TS.JPG.dat	TOP2-4	YMR271C	0.96756	-0.04744
31	48	1619	20151207_dm_TOP2-4_03_TS.JPG.dat	TOP2-4	YMR271C	1.00076	-0.01441
32	1	3147	20151207_dm_TOP2-4_03_TS.JPG.dat	TOP2-4	YMR271C	0.99843	-0.01673
32	2	3110	20151207_dm_TOP2-4_03_TS.JPG.dat	TOP2-4	YMR271C	1.07076	0.05525
32	3	2788	20151207_dm_TOP2-4_03_TS.JPG.dat	TOP2-4	YMR271C	1.04517	0.02978
32	4	2511	20151207_dm_TOP2-4_03_TS.JPG.dat	TOP2-4	YMR271C	1	-0.01516
32	5	2910	20151207_dm_TOP2-4_03_TS.JPG.dat	TOP2-4	YMR271C	1.15934	0.14339
32	6	2754	20151207_dm_TOP2-4_03_TS.JPG.dat	TOP2-4	YMR271C	1.12664	0.11085
32	7	2414	20151207_dm_TOP2-4_03_TS.JPG.dat	TOP2-4	YMR271C	1.03277	0.01745
32	8	2398	20151207_dm_TOP2-4_03_TS.JPG.dat	TOP2-4	YMR271C	1.05923	0.04378
32	9	2548	20151207_dm_TOP2-4_03_TS.JPG.dat	TOP2-4	YMR271C	1.11492	0.09919
32	10	2564	20151207_dm_TOP2-4_03_TS.JPG.dat	TOP2-4	YMR271C	1.08692	0.07132
32	11	2501	20151207_dm_TOP2-4_03_TS.JPG.dat	TOP2-4	YMR271C	1.04314	0.02777
32	12	2412	20151207_dm_TOP2-4_03_TS.JPG.dat	TOP2-4	YMR271C	1.01798	0.00273
32	13	2179	20151207_dm_TOP2-4_03_TS.JPG.dat	TOP2-4	YMR271C	0.94519	-0.06971
32	14	2390	20151207_dm_TOP2-4_03_TS.JPG.dat	TOP2-4	YMR271C	1.03108	0.01576
32	15	2242	20151207_dm_TOP2-4_03_TS.JPG.dat	TOP2-4	YMR271C	0.93253	-0.0823
32	16	2376	20151207_dm_TOP2-4_03_TS.JPG.dat	TOP2-4	YMR271C	0.9669	-0.0481
32	17	2299	20151207_dm_TOP2-4_03_TS.JPG.dat	TOP2-4	YMR271C	#NUM!	#NUM!	status=JK
32	18	2555	20151207_dm_TOP2-4_03_TS.JPG.dat	TOP2-4	YMR271C	1.05926	0.0438
32	19	2485	20151207_dm_TOP2-4_03_TS.JPG.dat	TOP2-4	YMR271C	1.0289	0.01359
32	20	2548	20151207_dm_TOP2-4_03_TS.JPG.dat	TOP2-4	YMR271C	1.05786	0.04241
32	21	2498	20151207_dm_TOP2-4_03_TS.JPG.dat	TOP2-4	YMR271C	1.05952	0.04406
32	22	2477	20151207_dm_TOP2-4_03_TS.JPG.dat	TOP2-4	YMR271C	1.04281	0.02743
32	23	2578	20151207_dm_TOP2-4_03_TS.JPG.dat	TOP2-4	YMR271C	#NUM!	#NUM!	status=JK
32	24	2384	20151207_dm_TOP2-4_03_TS.JPG.dat	TOP2-4	YMR271C	0.97337	-0.04166
32	25	2240	20151207_dm_TOP2-4_03_TS.JPG.dat	TOP2-4	YMR271C	0.95599	-0.05895
32	26	2492	20151207_dm_TOP2-4_03_TS.JPG.dat	TOP2-4	YMR271C	1.09778	0.08213
32	27	2456	20151207_dm_TOP2-4_03_TS.JPG.dat	TOP2-4	YMR271C	1.07378	0.05825
32	28	2125	20151207_dm_TOP2-4_03_TS.JPG.dat	TOP2-4	YMR271C	#NUM!	#NUM!	status=JK
32	29	2558	20151207_dm_TOP2-4_03_TS.JPG.dat	TOP2-4	YMR271C	#NUM!	#NUM!	status=JK
32	30	2487	20151207_dm_TOP2-4_03_TS.JPG.dat	TOP2-4	YMR271C	1.00497	-0.01021
32	31	2258	20151207_dm_TOP2-4_03_TS.JPG.dat	TOP2-4	YMR271C	0.90894	-0.10577
32	32	2389	20151207_dm_TOP2-4_03_TS.JPG.dat	TOP2-4	YMR271C	0.97072	-0.0443
32	33	2555	20151207_dm_TOP2-4_03_TS.JPG.dat	TOP2-4	YMR271C	1.06277	0.04729
32	34	2177	20151207_dm_TOP2-4_03_TS.JPG.dat	TOP2-4	YMR271C	#NUM!	#NUM!	status=JK
32	35	2401	20151207_dm_TOP2-4_03_TS.JPG.dat	TOP2-4	YMR271C	0.98914	-0.02597
32	36	2420	20151207_dm_TOP2-4_03_TS.JPG.dat	TOP2-4	YMR271C	1.01792	0.00267
32	37	2249	20151207_dm_TOP2-4_03_TS.JPG.dat	TOP2-4	YMR271C	0.97999	-0.03508
32	38	2432	20151207_dm_TOP2-4_03_TS.JPG.dat	TOP2-4	YMR271C	1.02573	0.01044
32	39	2710	20151207_dm_TOP2-4_03_TS.JPG.dat	TOP2-4	YMR271C	1.0443	0.02892
32	40	2644	20151207_dm_TOP2-4_03_TS.JPG.dat	TOP2-4	YMR271C	0.97348	-0.04156
32	41	2597	20151207_dm_TOP2-4_03_TS.JPG.dat	TOP2-4	YMR271C	0.97902	-0.03604
32	42	2642	20151207_dm_TOP2-4_03_TS.JPG.dat	TOP2-4	YMR271C	1.06013	0.04467
32	43	2547	20151207_dm_TOP2-4_03_TS.JPG.dat	TOP2-4	YMR271C	1.08789	0.07229
32	44	2631	20151207_dm_TOP2-4_03_TS.JPG.dat	TOP2-4	YMR271C	1.11733	0.10158
32	45	2649	20151207_dm_TOP2-4_03_TS.JPG.dat	TOP2-4	YMR271C	1.06004	0.04458
32	46	2516	20151207_dm_TOP2-4_03_TS.JPG.dat	TOP2-4	YMR271C	0.9152	-0.09955
32	47	3147	20151207_dm_TOP2-4_03_TS.JPG.dat	TOP2-4	YMR271C	1.05608	0.04063
32	48	3033	20151207_dm_TOP2-4_03_TS.JPG.dat	TOP2-4	YMR271C	0.94193	-0.07295

## Sheet: 20151207_dm_TOP2-4_01_TS. (2)
Row	Column	Raw colony size	Plate id / file name	Query	Array	Normalized colony size	Score	Additional information
1	1	3045	20151207_dm_TOP2-4_01_TS.JPG.dat	TOP2-4	YMR271C	#NUM!	#NUM!	status=BG
1	2	2953	20151207_dm_TOP2-4_01_TS.JPG.dat	TOP2-4	YMR271C	#NUM!	#NUM!	status=BG
1	3	2426	20151207_dm_TOP2-4_01_TS.JPG.dat	TOP2-4	YMR271C	1.32646	0.28998
1	4	2450	20151207_dm_TOP2-4_01_TS.JPG.dat	TOP2-4	YMR271C	1.37403	0.33732
1	5	2495	20151207_dm_TOP2-4_01_TS.JPG.dat	TOP2-4	YMR271C	1.30485	0.26848
1	6	2500	20151207_dm_TOP2-4_01_TS.JPG.dat	TOP2-4	YMR271C	1.18432	0.14855
1	7	2387	20151207_dm_TOP2-4_01_TS.JPG.dat	TOP2-4	YMR271C	1.05247	0.01735
1	8	2448	20151207_dm_TOP2-4_01_TS.JPG.dat	TOP2-4	YMR271C	1.04604	0.01095
1	9	2198	20151207_dm_TOP2-4_01_TS.JPG.dat	TOP2-4	YMR271C	#NUM!	#NUM!	status=JK
1	10	2422	20151207_dm_TOP2-4_01_TS.JPG.dat	TOP2-4	YMR271C	1.04513	0.01005
1	11	2410	20151207_dm_TOP2-4_01_TS.JPG.dat	TOP2-4	YMR271C	1.04874	0.01364
1	12	2365	20151207_dm_TOP2-4_01_TS.JPG.dat	TOP2-4	YMR271C	1.01545	-0.01949
1	13	2236	20151207_dm_TOP2-4_01_TS.JPG.dat	TOP2-4	YMR271C	0.94009	-0.09447
1	14	1892	20151207_dm_TOP2-4_01_TS.JPG.dat	TOP2-4	YMR271C	0.8046	-0.22929
1	15	2122	20151207_dm_TOP2-4_01_TS.JPG.dat	TOP2-4	YMR271C	0.92869	-0.10582
1	16	2108	20151207_dm_TOP2-4_01_TS.JPG.dat	TOP2-4	YMR271C	0.93164	-0.10289
1	17	2018	20151207_dm_TOP2-4_01_TS.JPG.dat	TOP2-4	YMR271C	0.89023	-0.14409
1	18	2300	20151207_dm_TOP2-4_01_TS.JPG.dat	TOP2-4	YMR271C	1.03291	-0.00211
1	19	2192	20151207_dm_TOP2-4_01_TS.JPG.dat	TOP2-4	YMR271C	1.00622	-0.02867
1	20	1990	20151207_dm_TOP2-4_01_TS.JPG.dat	TOP2-4	YMR271C	0.92436	-0.11012
1	21	2187	20151207_dm_TOP2-4_01_TS.JPG.dat	TOP2-4	YMR271C	0.99829	-0.03656
1	22	2137	20151207_dm_TOP2-4_01_TS.JPG.dat	TOP2-4	YMR271C	0.94614	-0.08846
1	23	2165	20151207_dm_TOP2-4_01_TS.JPG.dat	TOP2-4	YMR271C	0.93326	-0.10127
1	24	2222	20151207_dm_TOP2-4_01_TS.JPG.dat	TOP2-4	YMR271C	0.95648	-0.07817
1	25	2051	20151207_dm_TOP2-4_01_TS.JPG.dat	TOP2-4	YMR271C	0.90547	-0.12893
1	26	2111	20151207_dm_TOP2-4_01_TS.JPG.dat	TOP2-4	YMR271C	0.94593	-0.08867
1	27	2321	20151207_dm_TOP2-4_01_TS.JPG.dat	TOP2-4	YMR271C	1.04594	0.01085
1	28	2143	20151207_dm_TOP2-4_01_TS.JPG.dat	TOP2-4	YMR271C	0.97203	-0.06269
1	29	2113	20151207_dm_TOP2-4_01_TS.JPG.dat	TOP2-4	YMR271C	0.96562	-0.06907
1	30	2065	20151207_dm_TOP2-4_01_TS.JPG.dat	TOP2-4	YMR271C	0.92959	-0.10492
1	31	2442	20151207_dm_TOP2-4_01_TS.JPG.dat	TOP2-4	YMR271C	1.08615	0.05087
1	32	2352	20151207_dm_TOP2-4_01_TS.JPG.dat	TOP2-4	YMR271C	1.03285	-0.00217
1	33	2103	20151207_dm_TOP2-4_01_TS.JPG.dat	TOP2-4	YMR271C	0.92073	-0.11374
1	34	2187	20151207_dm_TOP2-4_01_TS.JPG.dat	TOP2-4	YMR271C	0.97065	-0.06407
1	35	2318	20151207_dm_TOP2-4_01_TS.JPG.dat	TOP2-4	YMR271C	1.04094	0.00588
1	36	2203	20151207_dm_TOP2-4_01_TS.JPG.dat	TOP2-4	YMR271C	1.00534	-0.02955
1	37	2204	20151207_dm_TOP2-4_01_TS.JPG.dat	TOP2-4	YMR271C	1.033	-0.00202
1	38	2101	20151207_dm_TOP2-4_01_TS.JPG.dat	TOP2-4	YMR271C	1.01738	-0.01756
1	39	2219	20151207_dm_TOP2-4_01_TS.JPG.dat	TOP2-4	YMR271C	1.09103	0.05572
1	40	2352	20151207_dm_TOP2-4_01_TS.JPG.dat	TOP2-4	YMR271C	1.11642	0.08098
1	41	2366	20151207_dm_TOP2-4_01_TS.JPG.dat	TOP2-4	YMR271C	1.07436	0.03913
1	42	2450	20151207_dm_TOP2-4_01_TS.JPG.dat	TOP2-4	YMR271C	1.11681	0.08137
1	43	2349	20151207_dm_TOP2-4_01_TS.JPG.dat	TOP2-4	YMR271C	1.11502	0.07959
1	44	2145	20151207_dm_TOP2-4_01_TS.JPG.dat	TOP2-4	YMR271C	1.01496	-0.01998
1	45	2310	20151207_dm_TOP2-4_01_TS.JPG.dat	TOP2-4	YMR271C	1.05692	0.02177
1	46	2569	20151207_dm_TOP2-4_01_TS.JPG.dat	TOP2-4	YMR271C	1.11068	0.07527
1	47	2342	20151207_dm_TOP2-4_01_TS.JPG.dat	TOP2-4	YMR271C	0.94549	-0.0891
1	48	3787	20151207_dm_TOP2-4_01_TS.JPG.dat	TOP2-4	YMR271C	1.42872	0.39173
2	1	3040	20151207_dm_TOP2-4_01_TS.JPG.dat	TOP2-4	YMR271C	#NUM!	#NUM!	status=BG
2	2	1883	20151207_dm_TOP2-4_01_TS.JPG.dat	TOP2-4	YMR271C	#NUM!	#NUM!	status=BG
2	3	1782	20151207_dm_TOP2-4_01_TS.JPG.dat	TOP2-4	YMR271C	1.45861	0.42147
2	4	1420	20151207_dm_TOP2-4_01_TS.JPG.dat	TOP2-4	YMR271C	1.20994	0.17404
2	5	1424	20151207_dm_TOP2-4_01_TS.JPG.dat	TOP2-4	YMR271C	1.14694	0.11135
2	6	1375	20151207_dm_TOP2-4_01_TS.JPG.dat	TOP2-4	YMR271C	1.01509	-0.01984
2	7	1637	20151207_dm_TOP2-4_01_TS.JPG.dat	TOP2-4	YMR271C	1.1317	0.09619
2	8	1600	20151207_dm_TOP2-4_01_TS.JPG.dat	TOP2-4	YMR271C	1.07531	0.04007
2	9	1571	20151207_dm_TOP2-4_01_TS.JPG.dat	TOP2-4	YMR271C	1.04673	0.01163
2	10	1576	20151207_dm_TOP2-4_01_TS.JPG.dat	TOP2-4	YMR271C	1.06691	0.03172
2	11	1395	20151207_dm_TOP2-4_01_TS.JPG.dat	TOP2-4	YMR271C	0.94796	-0.08665
2	12	1348	20151207_dm_TOP2-4_01_TS.JPG.dat	TOP2-4	YMR271C	0.89996	-0.1344
2	13	1395	20151207_dm_TOP2-4_01_TS.JPG.dat	TOP2-4	YMR271C	0.90856	-0.12585
2	14	1627	20151207_dm_TOP2-4_01_TS.JPG.dat	TOP2-4	YMR271C	1.06903	0.03383
2	15	1368	20151207_dm_TOP2-4_01_TS.JPG.dat	TOP2-4	YMR271C	0.92323	-0.11125
2	16	1271	20151207_dm_TOP2-4_01_TS.JPG.dat	TOP2-4	YMR271C	#NUM!	#NUM!	status=JK
2	17	1460	20151207_dm_TOP2-4_01_TS.JPG.dat	TOP2-4	YMR271C	0.99456	-0.04028
2	18	1640	20151207_dm_TOP2-4_01_TS.JPG.dat	TOP2-4	YMR271C	1.13894	0.10339
2	19	1443	20151207_dm_TOP2-4_01_TS.JPG.dat	TOP2-4	YMR271C	1.02658	-0.00841
2	20	1524	20151207_dm_TOP2-4_01_TS.JPG.dat	TOP2-4	YMR271C	1.09978	0.06443
2	21	1476	20151207_dm_TOP2-4_01_TS.JPG.dat	TOP2-4	YMR271C	1.04829	0.01319
2	22	1403	20151207_dm_TOP2-4_01_TS.JPG.dat	TOP2-4	YMR271C	0.96849	-0.06622
2	23	1311	20151207_dm_TOP2-4_01_TS.JPG.dat	TOP2-4	YMR271C	0.88224	-0.15204
2	24	1436	20151207_dm_TOP2-4_01_TS.JPG.dat	TOP2-4	YMR271C	0.96706	-0.06764
2	25	1547	20151207_dm_TOP2-4_01_TS.JPG.dat	TOP2-4	YMR271C	1.07152	0.0363
2	26	1411	20151207_dm_TOP2-4_01_TS.JPG.dat	TOP2-4	YMR271C	0.99428	-0.04056
2	27	1567	20151207_dm_TOP2-4_01_TS.JPG.dat	TOP2-4	YMR271C	1.11262	0.0772
2	28	1489	20151207_dm_TOP2-4_01_TS.JPG.dat	TOP2-4	YMR271C	1.06624	0.03105
2	29	1450	20151207_dm_TOP2-4_01_TS.JPG.dat	TOP2-4	YMR271C	1.04766	0.01256
2	30	1375	20151207_dm_TOP2-4_01_TS.JPG.dat	TOP2-4	YMR271C	0.98129	-0.05348
2	31	1449	20151207_dm_TOP2-4_01_TS.JPG.dat	TOP2-4	YMR271C	1.02401	-0.01097
2	32	1366	20151207_dm_TOP2-4_01_TS.JPG.dat	TOP2-4	YMR271C	0.9544	-0.08024
2	33	1383	20151207_dm_TOP2-4_01_TS.JPG.dat	TOP2-4	YMR271C	0.96422	-0.07047
2	34	1306	20151207_dm_TOP2-4_01_TS.JPG.dat	TOP2-4	YMR271C	0.92277	-0.11171
2	35	1334	20151207_dm_TOP2-4_01_TS.JPG.dat	TOP2-4	YMR271C	0.95422	-0.08041
2	36	1290	20151207_dm_TOP2-4_01_TS.JPG.dat	TOP2-4	YMR271C	0.93848	-0.09608
2	37	1315	20151207_dm_TOP2-4_01_TS.JPG.dat	TOP2-4	YMR271C	0.9832	-0.05158
2	38	1278	20151207_dm_TOP2-4_01_TS.JPG.dat	TOP2-4	YMR271C	0.98849	-0.04631
2	39	1164	20151207_dm_TOP2-4_01_TS.JPG.dat	TOP2-4	YMR271C	0.9151	-0.11934
2	40	1288	20151207_dm_TOP2-4_01_TS.JPG.dat	TOP2-4	YMR271C	0.97745	-0.0573
2	41	1389	20151207_dm_TOP2-4_01_TS.JPG.dat	TOP2-4	YMR271C	1.00847	-0.02644
2	42	1496	20151207_dm_TOP2-4_01_TS.JPG.dat	TOP2-4	YMR271C	1.08848	0.05318
2	43	1314	20151207_dm_TOP2-4_01_TS.JPG.dat	TOP2-4	YMR271C	0.99372	-0.04111
2	44	1225	20151207_dm_TOP2-4_01_TS.JPG.dat	TOP2-4	YMR271C	0.92107	-0.1134
2	45	1337	20151207_dm_TOP2-4_01_TS.JPG.dat	TOP2-4	YMR271C	0.96933	-0.06538
2	46	1450	20151207_dm_TOP2-4_01_TS.JPG.dat	TOP2-4	YMR271C	0.99086	-0.04396
2	47	0	20151207_dm_TOP2-4_01_TS.JPG.dat	TOP2-4	YMR271C	#NUM!	#NUM!	status=JK
2	48	2066	20151207_dm_TOP2-4_01_TS.JPG.dat	TOP2-4	YMR271C	1.22608	0.1901
3	1	1919	20151207_dm_TOP2-4_01_TS.JPG.dat	TOP2-4	YMR271C	1.40276	0.36591
3	2	1689	20151207_dm_TOP2-4_01_TS.JPG.dat	TOP2-4	YMR271C	1.31029	0.27389
3	3	835	20151207_dm_TOP2-4_01_TS.JPG.dat	TOP2-4	YML105C	0.69335	-0.20683
3	4	1099	20151207_dm_TOP2-4_01_TS.JPG.dat	TOP2-4	YML105C	0.96388	0.06236
3	5	0	20151207_dm_TOP2-4_01_TS.JPG.dat	TOP2-4	YOR329C	0	0
3	6	0	20151207_dm_TOP2-4_01_TS.JPG.dat	TOP2-4	YOR329C	0	0
3	7	1420	20151207_dm_TOP2-4_01_TS.JPG.dat	TOP2-4	YJR076C	1.04385	0.06226
3	8	1284	20151207_dm_TOP2-4_01_TS.JPG.dat	TOP2-4	YJR076C	0.92081	-0.06016
3	9	488	20151207_dm_TOP2-4_01_TS.JPG.dat	TOP2-4	YGR119C	0.34698	0.34526
3	10	0	20151207_dm_TOP2-4_01_TS.JPG.dat	TOP2-4	YGR119C	0	0
3	11	1624	20151207_dm_TOP2-4_01_TS.JPG.dat	TOP2-4	YPR055W	1.16917	0.02039
3	12	1415	20151207_dm_TOP2-4_01_TS.JPG.dat	TOP2-4	YPR055W	0.9967	-0.15122
3	13	1587	20151207_dm_TOP2-4_01_TS.JPG.dat	TOP2-4	YGR140W	1.08631	-0.03623
3	14	1618	20151207_dm_TOP2-4_01_TS.JPG.dat	TOP2-4	YGR140W	1.1143	-0.00838
3	15	1411	20151207_dm_TOP2-4_01_TS.JPG.dat	TOP2-4	YLR452C	0.99619	-0.01473
3	16	1328	20151207_dm_TOP2-4_01_TS.JPG.dat	TOP2-4	YLR452C	0.94751	-0.06317
3	17	1728	20151207_dm_TOP2-4_01_TS.JPG.dat	TOP2-4	YDL029W	1.23264	0.1611
3	18	1603	20151207_dm_TOP2-4_01_TS.JPG.dat	TOP2-4	YDL029W	1.16767	0.09644
3	19	1285	20151207_dm_TOP2-4_01_TS.JPG.dat	TOP2-4	YDR150W	0.9603	-0.09034
3	20	1375	20151207_dm_TOP2-4_01_TS.JPG.dat	TOP2-4	YDR150W	1.04401	-0.00705
3	21	528	20151207_dm_TOP2-4_01_TS.JPG.dat	TOP2-4	YMR296C	0.395	0.02277
3	22	793	20151207_dm_TOP2-4_01_TS.JPG.dat	TOP2-4	YMR296C	0.57732	0.20419
3	23	1391	20151207_dm_TOP2-4_01_TS.JPG.dat	TOP2-4	YIR011C	0.98777	0.05465
3	24	1302	20151207_dm_TOP2-4_01_TS.JPG.dat	TOP2-4	YIR011C	0.92688	-0.00595
3	25	1429	20151207_dm_TOP2-4_01_TS.JPG.dat	TOP2-4	YOR361C	#NUM!	#NUM!	status=JK
3	26	1522	20151207_dm_TOP2-4_01_TS.JPG.dat	TOP2-4	YOR361C	1.13963	0.13878
3	27	0	20151207_dm_TOP2-4_01_TS.JPG.dat	TOP2-4	YFL009W	0	0
3	28	0	20151207_dm_TOP2-4_01_TS.JPG.dat	TOP2-4	YFL009W	0	0
3	29	1293	20151207_dm_TOP2-4_01_TS.JPG.dat	TOP2-4	YGL247W	0.99932	0.03875
3	30	1228	20151207_dm_TOP2-4_01_TS.JPG.dat	TOP2-4	YGL247W	0.94039	-0.01989
3	31	0	20151207_dm_TOP2-4_01_TS.JPG.dat	TOP2-4	BLANK	0	0
3	32	0	20151207_dm_TOP2-4_01_TS.JPG.dat	TOP2-4	BLANK	0	0
3	33	1465	20151207_dm_TOP2-4_01_TS.JPG.dat	TOP2-4	YLR117C	1.10341	0.10321
3	34	1242	20151207_dm_TOP2-4_01_TS.JPG.dat	TOP2-4	YLR117C	0.94822	-0.05121
3	35	1640	20151207_dm_TOP2-4_01_TS.JPG.dat	TOP2-4	YJL034W	1.26907	0.03951
3	36	1504	20151207_dm_TOP2-4_01_TS.JPG.dat	TOP2-4	YJL034W	1.18543	-0.04371
3	37	1063	20151207_dm_TOP2-4_01_TS.JPG.dat	TOP2-4	YJL125C	0.86197	-0.16669
3	38	1271	20151207_dm_TOP2-4_01_TS.JPG.dat	TOP2-4	YJL125C	1.06717	0.03749
3	39	1400	20151207_dm_TOP2-4_01_TS.JPG.dat	TOP2-4	YER038C	1.19567	0.09803
3	40	1300	20151207_dm_TOP2-4_01_TS.JPG.dat	TOP2-4	YER038C	1.07177	-0.02526
3	41	1385	20151207_dm_TOP2-4_01_TS.JPG.dat	TOP2-4	YPL010W	1.0918	0.57056
3	42	1132	20151207_dm_TOP2-4_01_TS.JPG.dat	TOP2-4	YPL010W	0.89276	0.37251
3	43	867	20151207_dm_TOP2-4_01_TS.JPG.dat	TOP2-4	YHR069C	0.70921	-0.45059
3	44	1213	20151207_dm_TOP2-4_01_TS.JPG.dat	TOP2-4	YHR069C	0.98367	-0.1775
3	45	1072	20151207_dm_TOP2-4_01_TS.JPG.dat	TOP2-4	YBR202W	0.83565	0.20204
3	46	0	20151207_dm_TOP2-4_01_TS.JPG.dat	TOP2-4	YBR202W	0	-0.62947
3	47	1656	20151207_dm_TOP2-4_01_TS.JPG.dat	TOP2-4	YMR271C	1.12824	0.09274
3	48	699	20151207_dm_TOP2-4_01_TS.JPG.dat	TOP2-4	YMR271C	#NUM!	#NUM!	status=JK
4	1	1876	20151207_dm_TOP2-4_01_TS.JPG.dat	TOP2-4	YMR271C	1.16312	0.12745
4	2	2090	20151207_dm_TOP2-4_01_TS.JPG.dat	TOP2-4	YMR271C	1.39575	0.35892
4	3	1175	20151207_dm_TOP2-4_01_TS.JPG.dat	TOP2-4	YML105C	0.85216	-0.04881
4	4	1470	20151207_dm_TOP2-4_01_TS.JPG.dat	TOP2-4	YML105C	1.14117	0.23877
4	5	0	20151207_dm_TOP2-4_01_TS.JPG.dat	TOP2-4	YOR329C	0	0
4	6	0	20151207_dm_TOP2-4_01_TS.JPG.dat	TOP2-4	YOR329C	0	0
4	7	1070	20151207_dm_TOP2-4_01_TS.JPG.dat	TOP2-4	YJR076C	0.71925	-0.26073
4	8	1453	20151207_dm_TOP2-4_01_TS.JPG.dat	TOP2-4	YJR076C	0.95722	-0.02394
4	9	390	20151207_dm_TOP2-4_01_TS.JPG.dat	TOP2-4	YGR119C	0.25512	0.25386
4	10	0	20151207_dm_TOP2-4_01_TS.JPG.dat	TOP2-4	YGR119C	0	0
4	11	1650	20151207_dm_TOP2-4_01_TS.JPG.dat	TOP2-4	YPR055W	1.08593	-0.06244
4	12	1750	20151207_dm_TOP2-4_01_TS.JPG.dat	TOP2-4	YPR055W	1.1223	-0.02625
4	13	1775	20151207_dm_TOP2-4_01_TS.JPG.dat	TOP2-4	YGR140W	1.10283	-0.01979
4	14	1638	20151207_dm_TOP2-4_01_TS.JPG.dat	TOP2-4	YGR140W	#NUM!	#NUM!	status=JK
4	15	1464	20151207_dm_TOP2-4_01_TS.JPG.dat	TOP2-4	YLR452C	0.9343	-0.0763
4	16	1505	20151207_dm_TOP2-4_01_TS.JPG.dat	TOP2-4	YLR452C	0.97112	-0.03966
4	17	1896	20151207_dm_TOP2-4_01_TS.JPG.dat	TOP2-4	YDL029W	1.22337	0.15187
4	18	1560	20151207_dm_TOP2-4_01_TS.JPG.dat	TOP2-4	YDL029W	#NUM!	#NUM!	status=JK
4	19	1762	20151207_dm_TOP2-4_01_TS.JPG.dat	TOP2-4	YDR150W	1.19324	0.14144
4	20	1577	20151207_dm_TOP2-4_01_TS.JPG.dat	TOP2-4	YDR150W	1.0867	0.03544
4	21	1022	20151207_dm_TOP2-4_01_TS.JPG.dat	TOP2-4	YMR296C	0.69438	0.32067
4	22	1074	20151207_dm_TOP2-4_01_TS.JPG.dat	TOP2-4	YMR296C	0.71051	0.33672
4	23	1542	20151207_dm_TOP2-4_01_TS.JPG.dat	TOP2-4	YIR011C	0.99549	0.06232
4	24	1417	20151207_dm_TOP2-4_01_TS.JPG.dat	TOP2-4	YIR011C	0.91789	-0.01489
4	25	1742	20151207_dm_TOP2-4_01_TS.JPG.dat	TOP2-4	YOR361C	1.16629	0.16531
4	26	1728	20151207_dm_TOP2-4_01_TS.JPG.dat	TOP2-4	YOR361C	1.18221	0.18115
4	27	0	20151207_dm_TOP2-4_01_TS.JPG.dat	TOP2-4	YFL009W	0	0
4	28	83	20151207_dm_TOP2-4_01_TS.JPG.dat	TOP2-4	YFL009W	#NUM!	#NUM!	status=JK
4	29	1350	20151207_dm_TOP2-4_01_TS.JPG.dat	TOP2-4	YGL247W	0.96046	8e-05
4	30	1406	20151207_dm_TOP2-4_01_TS.JPG.dat	TOP2-4	YGL247W	0.99452	0.03398
4	31	0	20151207_dm_TOP2-4_01_TS.JPG.dat	TOP2-4	BLANK	0	0
4	32	0	20151207_dm_TOP2-4_01_TS.JPG.dat	TOP2-4	BLANK	0	0
4	33	1471	20151207_dm_TOP2-4_01_TS.JPG.dat	TOP2-4	YLR117C	1.03184	0.03199
4	34	1449	20151207_dm_TOP2-4_01_TS.JPG.dat	TOP2-4	YLR117C	1.03124	0.0314
4	35	1827	20151207_dm_TOP2-4_01_TS.JPG.dat	TOP2-4	YJL034W	1.31959	0.08978
4	36	1346	20151207_dm_TOP2-4_01_TS.JPG.dat	TOP2-4	YJL034W	0.99177	-0.23641
4	37	846	20151207_dm_TOP2-4_01_TS.JPG.dat	TOP2-4	YJL125C	0.64171	-0.38586
4	38	821	20151207_dm_TOP2-4_01_TS.JPG.dat	TOP2-4	YJL125C	0.64567	-0.38193
4	39	1395	20151207_dm_TOP2-4_01_TS.JPG.dat	TOP2-4	YER038C	1.11709	0.01984
4	40	1497	20151207_dm_TOP2-4_01_TS.JPG.dat	TOP2-4	YER038C	1.15754	0.06009
4	41	1318	20151207_dm_TOP2-4_01_TS.JPG.dat	TOP2-4	YPL010W	0.97438	0.45372
4	42	0	20151207_dm_TOP2-4_01_TS.JPG.dat	TOP2-4	YPL010W	#NUM!	#NUM!	status=JK
4	43	1159	20151207_dm_TOP2-4_01_TS.JPG.dat	TOP2-4	YHR069C	0.88599	-0.27469
4	44	1302	20151207_dm_TOP2-4_01_TS.JPG.dat	TOP2-4	YHR069C	0.98467	-0.17651
4	45	993	20151207_dm_TOP2-4_01_TS.JPG.dat	TOP2-4	YBR202W	0.71978	0.08675
4	46	437	20151207_dm_TOP2-4_01_TS.JPG.dat	TOP2-4	YBR202W	0.29724	-0.3337
4	47	1789	20151207_dm_TOP2-4_01_TS.JPG.dat	TOP2-4	YMR271C	1.12899	0.09348
4	48	1850	20151207_dm_TOP2-4_01_TS.JPG.dat	TOP2-4	YMR271C	1.08421	0.04893
5	1	2002	20151207_dm_TOP2-4_01_TS.JPG.dat	TOP2-4	YMR271C	1.05948	0.02432
5	2	2075	20151207_dm_TOP2-4_01_TS.JPG.dat	TOP2-4	YMR271C	1.19915	0.1633
5	3	1349	20151207_dm_TOP2-4_01_TS.JPG.dat	TOP2-4	YNL041C	#NUM!	#NUM!	status=JK
5	4	1492	20151207_dm_TOP2-4_01_TS.JPG.dat	TOP2-4	YNL041C	1.0298	-0.08751
5	5	1882	20151207_dm_TOP2-4_01_TS.JPG.dat	TOP2-4	YDR044W	1.27756	0.14771
5	6	1768	20151207_dm_TOP2-4_01_TS.JPG.dat	TOP2-4	YDR044W	1.14222	0.01304
5	7	1931	20151207_dm_TOP2-4_01_TS.JPG.dat	TOP2-4	YBR160W	1.19405	0.0583
5	8	1977	20151207_dm_TOP2-4_01_TS.JPG.dat	TOP2-4	YBR160W	1.20406	0.06826
5	9	1883	20151207_dm_TOP2-4_01_TS.JPG.dat	TOP2-4	YMR079W	1.14122	0.08723
5	10	1745	20151207_dm_TOP2-4_01_TS.JPG.dat	TOP2-4	YMR079W	1.06716	0.01354
5	11	57	20151207_dm_TOP2-4_01_TS.JPG.dat	TOP2-4	YBL097W	0.03457	0.02661
5	12	169	20151207_dm_TOP2-4_01_TS.JPG.dat	TOP2-4	YBL097W	0.09946	0.09118
5	13	1958	20151207_dm_TOP2-4_01_TS.JPG.dat	TOP2-4	YMR307W	1.11291	-0.01338
5	14	1871	20151207_dm_TOP2-4_01_TS.JPG.dat	TOP2-4	YMR307W	1.06525	-0.06081
5	15	1777	20151207_dm_TOP2-4_01_TS.JPG.dat	TOP2-4	YGL207W	1.03309	0.01405
5	16	1806	20151207_dm_TOP2-4_01_TS.JPG.dat	TOP2-4	YGL207W	1.06158	0.0424
5	17	1963	20151207_dm_TOP2-4_01_TS.JPG.dat	TOP2-4	YML046W	1.15375	-0.11351
5	18	2100	20151207_dm_TOP2-4_01_TS.JPG.dat	TOP2-4	YML046W	1.26156	-0.00623
5	19	1123	20151207_dm_TOP2-4_01_TS.JPG.dat	TOP2-4	YDR364C	0.69345	0.09126
5	20	1257	20151207_dm_TOP2-4_01_TS.JPG.dat	TOP2-4	YDR364C	0.79095	0.18828
5	21	1508	20151207_dm_TOP2-4_01_TS.JPG.dat	TOP2-4	YNL232W	0.93613	-0.01762
5	22	1415	20151207_dm_TOP2-4_01_TS.JPG.dat	TOP2-4	YNL232W	0.85573	-0.09762
5	23	1846	20151207_dm_TOP2-4_01_TS.JPG.dat	TOP2-4	YDL126C	1.08954	0.09147
5	24	1842	20151207_dm_TOP2-4_01_TS.JPG.dat	TOP2-4	YDL126C	1.09187	0.09379
5	25	1809	20151207_dm_TOP2-4_01_TS.JPG.dat	TOP2-4	YLR022C	1.11059	-0.03275
5	26	1723	20151207_dm_TOP2-4_01_TS.JPG.dat	TOP2-4	YLR022C	1.08314	-0.06007
5	27	1939	20151207_dm_TOP2-4_01_TS.JPG.dat	TOP2-4	YNR026C	1.23637	0.08831
5	28	1873	20151207_dm_TOP2-4_01_TS.JPG.dat	TOP2-4	YNR026C	1.21356	0.06561
5	29	1065	20151207_dm_TOP2-4_01_TS.JPG.dat	TOP2-4	YLL002W	0.70066	-0.19101
5	30	1261	20151207_dm_TOP2-4_01_TS.JPG.dat	TOP2-4	YLL002W	0.82767	-0.06463
5	31	1262	20151207_dm_TOP2-4_01_TS.JPG.dat	TOP2-4	YNL061W	0.82805	0.05357
5	32	1323	20151207_dm_TOP2-4_01_TS.JPG.dat	TOP2-4	YNL061W	0.86514	0.09048
5	33	1148	20151207_dm_TOP2-4_01_TS.JPG.dat	TOP2-4	YER157W	0.75349	0.74976
5	34	709	20151207_dm_TOP2-4_01_TS.JPG.dat	TOP2-4	YER157W	0.47253	0.47019
5	35	1567	20151207_dm_TOP2-4_01_TS.JPG.dat	TOP2-4	YPL047W	1.0614	0.08448
5	36	1528	20151207_dm_TOP2-4_01_TS.JPG.dat	TOP2-4	YPL047W	1.05745	0.08055
5	37	0	20151207_dm_TOP2-4_01_TS.JPG.dat	TOP2-4	YLR071C	0	0
5	38	0	20151207_dm_TOP2-4_01_TS.JPG.dat	TOP2-4	YLR071C	0	0
5	39	1148	20151207_dm_TOP2-4_01_TS.JPG.dat	TOP2-4	YOL018C	0.86701	0.03317
5	40	1038	20151207_dm_TOP2-4_01_TS.JPG.dat	TOP2-4	YOL018C	0.75748	-0.07582
5	41	1575	20151207_dm_TOP2-4_01_TS.JPG.dat	TOP2-4	YOR224C	1.09861	0.08897
5	42	1276	20151207_dm_TOP2-4_01_TS.JPG.dat	TOP2-4	YOR224C	0.88809	-0.1205
5	43	1484	20151207_dm_TOP2-4_01_TS.JPG.dat	TOP2-4	YKL035W	1.06742	-0.08882
5	44	1503	20151207_dm_TOP2-4_01_TS.JPG.dat	TOP2-4	YKL035W	1.06731	-0.08892
5	45	1249	20151207_dm_TOP2-4_01_TS.JPG.dat	TOP2-4	YBR060C	0.84815	-0.06424
5	46	1386	20151207_dm_TOP2-4_01_TS.JPG.dat	TOP2-4	YBR060C	0.88141	-0.03114
5	47	1663	20151207_dm_TOP2-4_01_TS.JPG.dat	TOP2-4	YMR271C	0.97912	-0.05564
5	48	1893	20151207_dm_TOP2-4_01_TS.JPG.dat	TOP2-4	YMR271C	1.03295	-0.00208
6	1	2065	20151207_dm_TOP2-4_01_TS.JPG.dat	TOP2-4	YMR271C	0.99102	-0.04379
6	2	2034	20151207_dm_TOP2-4_01_TS.JPG.dat	TOP2-4	YMR271C	1.07957	0.04431
6	3	1745	20151207_dm_TOP2-4_01_TS.JPG.dat	TOP2-4	YNL041C	1.03358	-0.08376
6	4	1557	20151207_dm_TOP2-4_01_TS.JPG.dat	TOP2-4	YNL041C	1.01368	-0.10356
6	5	1618	20151207_dm_TOP2-4_01_TS.JPG.dat	TOP2-4	YDR044W	1.04968	-0.07904
6	6	1921	20151207_dm_TOP2-4_01_TS.JPG.dat	TOP2-4	YDR044W	1.2022	0.07273
6	7	1998	20151207_dm_TOP2-4_01_TS.JPG.dat	TOP2-4	YBR160W	1.20695	0.07114
6	8	2040	20151207_dm_TOP2-4_01_TS.JPG.dat	TOP2-4	YBR160W	1.2213	0.08541
6	9	1928	20151207_dm_TOP2-4_01_TS.JPG.dat	TOP2-4	YMR079W	1.15201	0.09796
6	10	2021	20151207_dm_TOP2-4_01_TS.JPG.dat	TOP2-4	YMR079W	1.21684	0.16248
6	11	186	20151207_dm_TOP2-4_01_TS.JPG.dat	TOP2-4	YBL097W	0.11059	0.10225
6	12	403	20151207_dm_TOP2-4_01_TS.JPG.dat	TOP2-4	YBL097W	0.23153	0.22259
6	13	2059	20151207_dm_TOP2-4_01_TS.JPG.dat	TOP2-4	YMR307W	1.13804	0.01162
6	14	2064	20151207_dm_TOP2-4_01_TS.JPG.dat	TOP2-4	YMR307W	1.14002	0.01359
6	15	1865	20151207_dm_TOP2-4_01_TS.JPG.dat	TOP2-4	YGL207W	1.04946	0.03034
6	16	1887	20151207_dm_TOP2-4_01_TS.JPG.dat	TOP2-4	YGL207W	1.07332	0.05408
6	17	1960	20151207_dm_TOP2-4_01_TS.JPG.dat	TOP2-4	YML046W	1.11426	-0.1528
6	18	2441	20151207_dm_TOP2-4_01_TS.JPG.dat	TOP2-4	YML046W	1.41836	0.14979
6	19	673	20151207_dm_TOP2-4_01_TS.JPG.dat	TOP2-4	YDR364C	#NUM!	#NUM!	status=JK
6	20	1153	20151207_dm_TOP2-4_01_TS.JPG.dat	TOP2-4	YDR364C	0.7032	0.10096
6	21	1422	20151207_dm_TOP2-4_01_TS.JPG.dat	TOP2-4	YNL232W	0.85635	-0.097
6	22	1364	20151207_dm_TOP2-4_01_TS.JPG.dat	TOP2-4	YNL232W	0.8009	-0.15218
6	23	1953	20151207_dm_TOP2-4_01_TS.JPG.dat	TOP2-4	YDL126C	#NUM!	#NUM!	status=JK
6	24	1890	20151207_dm_TOP2-4_01_TS.JPG.dat	TOP2-4	YDL126C	1.08939	0.09132
6	25	1704	20151207_dm_TOP2-4_01_TS.JPG.dat	TOP2-4	YLR022C	#NUM!	#NUM!	status=JK
6	26	1772	20151207_dm_TOP2-4_01_TS.JPG.dat	TOP2-4	YLR022C	1.08627	-0.05695
6	27	2012	20151207_dm_TOP2-4_01_TS.JPG.dat	TOP2-4	YNR026C	1.25264	0.1045
6	28	1953	20151207_dm_TOP2-4_01_TS.JPG.dat	TOP2-4	YNR026C	1.23734	0.08927
6	29	1230	20151207_dm_TOP2-4_01_TS.JPG.dat	TOP2-4	YLL002W	0.79228	-0.09984
6	30	1367	20151207_dm_TOP2-4_01_TS.JPG.dat	TOP2-4	YLL002W	0.88049	-0.01207
6	31	1331	20151207_dm_TOP2-4_01_TS.JPG.dat	TOP2-4	YNL061W	0.85917	0.08453
6	32	1313	20151207_dm_TOP2-4_01_TS.JPG.dat	TOP2-4	YNL061W	0.84669	0.07212
6	33	0	20151207_dm_TOP2-4_01_TS.JPG.dat	TOP2-4	YER157W	0	0
6	34	1156	20151207_dm_TOP2-4_01_TS.JPG.dat	TOP2-4	YER157W	0.76271	0.75893
6	35	1501	20151207_dm_TOP2-4_01_TS.JPG.dat	TOP2-4	YPL047W	#NUM!	#NUM!	status=JK
6	36	1533	20151207_dm_TOP2-4_01_TS.JPG.dat	TOP2-4	YPL047W	1.05536	0.07847
6	37	0	20151207_dm_TOP2-4_01_TS.JPG.dat	TOP2-4	YLR071C	0	0
6	38	0	20151207_dm_TOP2-4_01_TS.JPG.dat	TOP2-4	YLR071C	0	0
6	39	953	20151207_dm_TOP2-4_01_TS.JPG.dat	TOP2-4	YOL018C	0.72109	-0.11204
6	40	812	20151207_dm_TOP2-4_01_TS.JPG.dat	TOP2-4	YOL018C	0.59446	-0.23804
6	41	1471	20151207_dm_TOP2-4_01_TS.JPG.dat	TOP2-4	YOR224C	1.02962	0.02032
6	42	1268	20151207_dm_TOP2-4_01_TS.JPG.dat	TOP2-4	YOR224C	0.8845	-0.12408
6	43	1573	20151207_dm_TOP2-4_01_TS.JPG.dat	TOP2-4	YKL035W	#NUM!	#NUM!	status=JK
6	44	1476	20151207_dm_TOP2-4_01_TS.JPG.dat	TOP2-4	YKL035W	1.0466	-0.10954
6	45	1255	20151207_dm_TOP2-4_01_TS.JPG.dat	TOP2-4	YBR060C	0.84913	-0.06326
6	46	1279	20151207_dm_TOP2-4_01_TS.JPG.dat	TOP2-4	YBR060C	0.80885	-0.10334
6	47	1637	20151207_dm_TOP2-4_01_TS.JPG.dat	TOP2-4	YMR271C	0.95646	-0.07819
6	48	1753	20151207_dm_TOP2-4_01_TS.JPG.dat	TOP2-4	YMR271C	0.94738	-0.08723
7	1	1968	20151207_dm_TOP2-4_01_TS.JPG.dat	TOP2-4	YMR271C	0.92467	-0.10982
7	2	2152	20151207_dm_TOP2-4_01_TS.JPG.dat	TOP2-4	YMR271C	1.12349	0.08801
7	3	1003	20151207_dm_TOP2-4_01_TS.JPG.dat	TOP2-4	YEL026W	0.58756	0.47379
7	4	671	20151207_dm_TOP2-4_01_TS.JPG.dat	TOP2-4	YEL026W	0.43439	0.32137
7	5	1533	20151207_dm_TOP2-4_01_TS.JPG.dat	TOP2-4	YNL132W	0.99417	-0.07114
7	6	1480	20151207_dm_TOP2-4_01_TS.JPG.dat	TOP2-4	YNL132W	0.93187	-0.13313
7	7	1363	20151207_dm_TOP2-4_01_TS.JPG.dat	TOP2-4	YOR020C	0.83346	0.00435
7	8	1192	20151207_dm_TOP2-4_01_TS.JPG.dat	TOP2-4	YOR020C	0.72586	-0.10272
7	9	985	20151207_dm_TOP2-4_01_TS.JPG.dat	TOP2-4	YOR103C	0.60002	0.14575
7	10	224	20151207_dm_TOP2-4_01_TS.JPG.dat	TOP2-4	YOR103C	0.1377	-0.31428
7	11	1744	20151207_dm_TOP2-4_01_TS.JPG.dat	TOP2-4	YML102W	1.05856	0.05814
7	12	1771	20151207_dm_TOP2-4_01_TS.JPG.dat	TOP2-4	YML102W	1.03799	0.03767
7	13	1561	20151207_dm_TOP2-4_01_TS.JPG.dat	TOP2-4	YHR007C	0.87967	0.41002
7	14	1749	20151207_dm_TOP2-4_01_TS.JPG.dat	TOP2-4	YHR007C	0.98448	0.51431
7	15	0	20151207_dm_TOP2-4_01_TS.JPG.dat	TOP2-4	YBR049C	0	0
7	16	0	20151207_dm_TOP2-4_01_TS.JPG.dat	TOP2-4	YBR049C	0	0
7	17	1964	20151207_dm_TOP2-4_01_TS.JPG.dat	TOP2-4	YML028W	1.13395	-0.08628
7	18	2316	20151207_dm_TOP2-4_01_TS.JPG.dat	TOP2-4	YML028W	1.36497	0.14359
7	19	1730	20151207_dm_TOP2-4_01_TS.JPG.dat	TOP2-4	YGL219C	1.04777	0.05476
7	20	1642	20151207_dm_TOP2-4_01_TS.JPG.dat	TOP2-4	YGL219C	1.01426	0.02141
7	21	1649	20151207_dm_TOP2-4_01_TS.JPG.dat	TOP2-4	YOR294W	1.00547	-0.11989
7	22	1770	20151207_dm_TOP2-4_01_TS.JPG.dat	TOP2-4	YOR294W	1.05179	-0.07379
7	23	234	20151207_dm_TOP2-4_01_TS.JPG.dat	TOP2-4	YNL118C	0.13579	-0.12315
7	24	1572	20151207_dm_TOP2-4_01_TS.JPG.dat	TOP2-4	YNL118C	0.91705	0.65423
7	25	604	20151207_dm_TOP2-4_01_TS.JPG.dat	TOP2-4	YJL081C	0.36533	-0.16763
7	26	556	20151207_dm_TOP2-4_01_TS.JPG.dat	TOP2-4	YJL081C	0.34439	-0.18846
7	27	1961	20151207_dm_TOP2-4_01_TS.JPG.dat	TOP2-4	YBR193C	1.23214	0.06337
7	28	1832	20151207_dm_TOP2-4_01_TS.JPG.dat	TOP2-4	YBR193C	1.16969	0.00123
7	29	934	20151207_dm_TOP2-4_01_TS.JPG.dat	TOP2-4	YDR172W	0.60567	0.16543
7	30	0	20151207_dm_TOP2-4_01_TS.JPG.dat	TOP2-4	YDR172W	0	-0.43725
7	31	1402	20151207_dm_TOP2-4_01_TS.JPG.dat	TOP2-4	YGR270W	#NUM!	#NUM!	status=JK
7	32	1305	20151207_dm_TOP2-4_01_TS.JPG.dat	TOP2-4	YGR270W	0.8464	-0.10568
7	33	1750	20151207_dm_TOP2-4_01_TS.JPG.dat	TOP2-4	YKL193C	1.14175	0.1339
7	34	1691	20151207_dm_TOP2-4_01_TS.JPG.dat	TOP2-4	YKL193C	1.12273	0.11497
7	35	1788	20151207_dm_TOP2-4_01_TS.JPG.dat	TOP2-4	YDR394W	1.21145	-0.0231
7	36	1826	20151207_dm_TOP2-4_01_TS.JPG.dat	TOP2-4	YDR394W	1.27006	0.03522
7	37	1624	20151207_dm_TOP2-4_01_TS.JPG.dat	TOP2-4	YJL097W	1.16923	0.13608
7	38	1245	20151207_dm_TOP2-4_01_TS.JPG.dat	TOP2-4	YJL097W	0.93414	-0.09785
7	39	1635	20151207_dm_TOP2-4_01_TS.JPG.dat	TOP2-4	YOL066C	1.25408	0.14301
7	40	1080	20151207_dm_TOP2-4_01_TS.JPG.dat	TOP2-4	YOL066C	0.80188	-0.30694
7	41	1642	20151207_dm_TOP2-4_01_TS.JPG.dat	TOP2-4	YLR088W	1.1671	-0.03524
7	42	0	20151207_dm_TOP2-4_01_TS.JPG.dat	TOP2-4	YLR088W	#NUM!	#NUM!	status=JK
7	43	0	20151207_dm_TOP2-4_01_TS.JPG.dat	TOP2-4	YER148W	#NUM!	#NUM!	status=JK
7	44	632	20151207_dm_TOP2-4_01_TS.JPG.dat	TOP2-4	YER148W	0.45721	0.45494
7	45	1588	20151207_dm_TOP2-4_01_TS.JPG.dat	TOP2-4	YAL034W-A	1.09839	0.08867
7	46	1517	20151207_dm_TOP2-4_01_TS.JPG.dat	TOP2-4	YAL034W-A	0.98256	-0.02658
7	47	1592	20151207_dm_TOP2-4_01_TS.JPG.dat	TOP2-4	YMR271C	0.95432	-0.08032
7	48	1948	20151207_dm_TOP2-4_01_TS.JPG.dat	TOP2-4	YMR271C	1.08178	0.04651
8	1	1990	20151207_dm_TOP2-4_01_TS.JPG.dat	TOP2-4	YMR271C	0.92965	-0.10487
8	2	2086	20151207_dm_TOP2-4_01_TS.JPG.dat	TOP2-4	YMR271C	1.08407	0.04879
8	3	1320	20151207_dm_TOP2-4_01_TS.JPG.dat	TOP2-4	YEL026W	0.77077	0.65609
8	4	977	20151207_dm_TOP2-4_01_TS.JPG.dat	TOP2-4	YEL026W	0.63143	0.51744
8	5	1316	20151207_dm_TOP2-4_01_TS.JPG.dat	TOP2-4	YNL132W	0.85363	-0.21098
8	6	1632	20151207_dm_TOP2-4_01_TS.JPG.dat	TOP2-4	YNL132W	1.0301	-0.03538
8	7	1177	20151207_dm_TOP2-4_01_TS.JPG.dat	TOP2-4	YOR020C	0.72385	-0.10471
8	8	1513	20151207_dm_TOP2-4_01_TS.JPG.dat	TOP2-4	YOR020C	0.92932	0.09974
8	9	53	20151207_dm_TOP2-4_01_TS.JPG.dat	TOP2-4	YOR103C	0.03264	-0.41881
8	10	1484	20151207_dm_TOP2-4_01_TS.JPG.dat	TOP2-4	YOR103C	0.92419	0.46832
8	11	1768	20151207_dm_TOP2-4_01_TS.JPG.dat	TOP2-4	YML102W	1.08888	0.08831
8	12	1714	20151207_dm_TOP2-4_01_TS.JPG.dat	TOP2-4	YML102W	1.02049	0.02026
8	13	1597	20151207_dm_TOP2-4_01_TS.JPG.dat	TOP2-4	YHR007C	0.9145	0.44467
8	14	1880	20151207_dm_TOP2-4_01_TS.JPG.dat	TOP2-4	YHR007C	1.07527	0.60465
8	15	0	20151207_dm_TOP2-4_01_TS.JPG.dat	TOP2-4	YBR049C	0	0
8	16	0	20151207_dm_TOP2-4_01_TS.JPG.dat	TOP2-4	YBR049C	0	0
8	17	2058	20151207_dm_TOP2-4_01_TS.JPG.dat	TOP2-4	YML028W	1.20091	-0.01966
8	18	2043	20151207_dm_TOP2-4_01_TS.JPG.dat	TOP2-4	YML028W	1.21334	-0.00729
8	19	1706	20151207_dm_TOP2-4_01_TS.JPG.dat	TOP2-4	YGL219C	1.03904	0.04607
8	20	1736	20151207_dm_TOP2-4_01_TS.JPG.dat	TOP2-4	YGL219C	1.07716	0.08401
8	21	1820	20151207_dm_TOP2-4_01_TS.JPG.dat	TOP2-4	YOR294W	1.11368	-0.01221
8	22	1899	20151207_dm_TOP2-4_01_TS.JPG.dat	TOP2-4	YOR294W	1.13188	0.0059
8	23	328	20151207_dm_TOP2-4_01_TS.JPG.dat	TOP2-4	YNL118C	0.19087	-0.06835
8	24	1690	20151207_dm_TOP2-4_01_TS.JPG.dat	TOP2-4	YNL118C	0.98853	0.72536
8	25	338	20151207_dm_TOP2-4_01_TS.JPG.dat	TOP2-4	YJL081C	#NUM!	#NUM!	status=JK
8	26	657	20151207_dm_TOP2-4_01_TS.JPG.dat	TOP2-4	YJL081C	0.40755	-0.12562
8	27	1923	20151207_dm_TOP2-4_01_TS.JPG.dat	TOP2-4	YBR193C	1.21008	0.04141
8	28	1860	20151207_dm_TOP2-4_01_TS.JPG.dat	TOP2-4	YBR193C	1.18855	0.02
8	29	1536	20151207_dm_TOP2-4_01_TS.JPG.dat	TOP2-4	YDR172W	0.99589	0.55371
8	30	1273	20151207_dm_TOP2-4_01_TS.JPG.dat	TOP2-4	YDR172W	0.82442	0.38309
8	31	1299	20151207_dm_TOP2-4_01_TS.JPG.dat	TOP2-4	YGR270W	0.84311	-0.10896
8	32	1323	20151207_dm_TOP2-4_01_TS.JPG.dat	TOP2-4	YGR270W	0.85843	-0.09371
8	33	1718	20151207_dm_TOP2-4_01_TS.JPG.dat	TOP2-4	YKL193C	1.12294	0.11518
8	34	1494	20151207_dm_TOP2-4_01_TS.JPG.dat	TOP2-4	YKL193C	#NUM!	#NUM!	status=JK
8	35	1771	20151207_dm_TOP2-4_01_TS.JPG.dat	TOP2-4	YDR394W	1.20644	-0.02808
8	36	1941	20151207_dm_TOP2-4_01_TS.JPG.dat	TOP2-4	YDR394W	1.35934	0.12405
8	37	1286	20151207_dm_TOP2-4_01_TS.JPG.dat	TOP2-4	YJL097W	0.9341	-0.09789
8	38	1607	20151207_dm_TOP2-4_01_TS.JPG.dat	TOP2-4	YJL097W	1.21711	0.18372
8	39	1408	20151207_dm_TOP2-4_01_TS.JPG.dat	TOP2-4	YOL066C	1.08997	-0.02028
8	40	1704	20151207_dm_TOP2-4_01_TS.JPG.dat	TOP2-4	YOL066C	1.2764	0.16523
8	41	1411	20151207_dm_TOP2-4_01_TS.JPG.dat	TOP2-4	YLR088W	1.01061	-0.19095
8	42	1323	20151207_dm_TOP2-4_01_TS.JPG.dat	TOP2-4	YLR088W	0.94573	-0.25551
8	43	777	20151207_dm_TOP2-4_01_TS.JPG.dat	TOP2-4	YER148W	0.57392	0.57108
8	44	930	20151207_dm_TOP2-4_01_TS.JPG.dat	TOP2-4	YER148W	0.67947	0.6761
8	45	1616	20151207_dm_TOP2-4_01_TS.JPG.dat	TOP2-4	YAL034W-A	1.13115	0.12127
8	46	1521	20151207_dm_TOP2-4_01_TS.JPG.dat	TOP2-4	YAL034W-A	0.99834	-0.01088
8	47	1644	20151207_dm_TOP2-4_01_TS.JPG.dat	TOP2-4	YMR271C	1	-0.03486
8	48	1836	20151207_dm_TOP2-4_01_TS.JPG.dat	TOP2-4	YMR271C	1.03591	0.00087
9	1	2117	20151207_dm_TOP2-4_01_TS.JPG.dat	TOP2-4	YMR271C	1.01093	-0.02399
9	2	2190	20151207_dm_TOP2-4_01_TS.JPG.dat	TOP2-4	YMR271C	1.16131	0.12565
9	3	1486	20151207_dm_TOP2-4_01_TS.JPG.dat	TOP2-4	YPR176C	0.88412	0.02287
9	4	1354	20151207_dm_TOP2-4_01_TS.JPG.dat	TOP2-4	YPR176C	0.89064	0.02936
9	5	1377	20151207_dm_TOP2-4_01_TS.JPG.dat	TOP2-4	YDR021W	0.90807	0.18859
9	6	1320	20151207_dm_TOP2-4_01_TS.JPG.dat	TOP2-4	YDR021W	0.84623	0.12706
9	7	1739	20151207_dm_TOP2-4_01_TS.JPG.dat	TOP2-4	YIL048W	1.08735	0.17116
9	8	1802	20151207_dm_TOP2-4_01_TS.JPG.dat	TOP2-4	YIL048W	1.12796	0.21157
9	9	1175	20151207_dm_TOP2-4_01_TS.JPG.dat	TOP2-4	YMR190C	#NUM!	#NUM!	status=JK
9	10	1456	20151207_dm_TOP2-4_01_TS.JPG.dat	TOP2-4	YMR190C	0.92915	-0.15273
9	11	1375	20151207_dm_TOP2-4_01_TS.JPG.dat	TOP2-4	YHR036W	0.87063	-0.15615
9	12	1553	20151207_dm_TOP2-4_01_TS.JPG.dat	TOP2-4	YHR036W	0.95309	-0.0741
9	13	1803	20151207_dm_TOP2-4_01_TS.JPG.dat	TOP2-4	YDL043C	1.06543	0.02425
9	14	1781	20151207_dm_TOP2-4_01_TS.JPG.dat	TOP2-4	YDL043C	1.05221	0.01109
9	15	1784	20151207_dm_TOP2-4_01_TS.JPG.dat	TOP2-4	YFL039C	1.07208	0.08452
9	16	1830	20151207_dm_TOP2-4_01_TS.JPG.dat	TOP2-4	YFL039C	1.10796	0.12023
9	17	1782	20151207_dm_TOP2-4_01_TS.JPG.dat	TOP2-4	YJL046W	1.07232	-0.01944
9	18	1831	20151207_dm_TOP2-4_01_TS.JPG.dat	TOP2-4	YJL046W	1.119	0.02701
9	19	1333	20151207_dm_TOP2-4_01_TS.JPG.dat	TOP2-4	YER125W	0.83358	-0.11879
9	20	1339	20151207_dm_TOP2-4_01_TS.JPG.dat	TOP2-4	YER125W	0.85158	-0.10088
9	21	1653	20151207_dm_TOP2-4_01_TS.JPG.dat	TOP2-4	YEL019C	1.03534	0.35012
9	22	1703	20151207_dm_TOP2-4_01_TS.JPG.dat	TOP2-4	YEL019C	1.03824	0.353
9	23	1913	20151207_dm_TOP2-4_01_TS.JPG.dat	TOP2-4	YDR293C	1.1375	-0.17449
9	24	1977	20151207_dm_TOP2-4_01_TS.JPG.dat	TOP2-4	YDR293C	1.18054	-0.13166
9	25	1512	20151207_dm_TOP2-4_01_TS.JPG.dat	TOP2-4	YGR081C	0.93407	0.00387
9	26	994	20151207_dm_TOP2-4_01_TS.JPG.dat	TOP2-4	YGR081C	0.62831	-0.30037
9	27	2092	20151207_dm_TOP2-4_01_TS.JPG.dat	TOP2-4	YDR434W	1.34173	-0.01109
9	28	2034	20151207_dm_TOP2-4_01_TS.JPG.dat	TOP2-4	YDR434W	1.32423	-0.02849
9	29	1690	20151207_dm_TOP2-4_01_TS.JPG.dat	TOP2-4	YPL169C	1.11607	0.14934
9	30	1550	20151207_dm_TOP2-4_01_TS.JPG.dat	TOP2-4	YPL169C	1.02296	0.05669
9	31	1435	20151207_dm_TOP2-4_01_TS.JPG.dat	TOP2-4	YHR191C	0.95017	-0.08777
9	32	1475	20151207_dm_TOP2-4_01_TS.JPG.dat	TOP2-4	YHR191C	0.97876	-0.05932
9	33	1871	20151207_dm_TOP2-4_01_TS.JPG.dat	TOP2-4	YDR050C	1.25292	0.00974
9	34	1856	20151207_dm_TOP2-4_01_TS.JPG.dat	TOP2-4	YDR050C	1.26997	0.0267
9	35	1001	20151207_dm_TOP2-4_01_TS.JPG.dat	TOP2-4	YDL126C	0.70105	-0.29509
9	36	1652	20151207_dm_TOP2-4_01_TS.JPG.dat	TOP2-4	YDL126C	1.19084	0.19227
9	37	903	20151207_dm_TOP2-4_01_TS.JPG.dat	TOP2-4	YGL151W	0.67587	-0.14811
9	38	911	20151207_dm_TOP2-4_01_TS.JPG.dat	TOP2-4	YGL151W	0.71128	-0.11287
9	39	1066	20151207_dm_TOP2-4_01_TS.JPG.dat	TOP2-4	YBR026C	0.85002	-0.05169
9	40	1230	20151207_dm_TOP2-4_01_TS.JPG.dat	TOP2-4	YBR026C	0.94854	0.04635
9	41	1594	20151207_dm_TOP2-4_01_TS.JPG.dat	TOP2-4	YBR102C	1.17391	0.14664
9	42	1063	20151207_dm_TOP2-4_01_TS.JPG.dat	TOP2-4	YBR102C	0.78129	-0.24403
9	43	1412	20151207_dm_TOP2-4_01_TS.JPG.dat	TOP2-4	YNL189W	1.07295	-0.06304
9	44	1606	20151207_dm_TOP2-4_01_TS.JPG.dat	TOP2-4	YNL189W	1.20911	0.07244
9	45	1661	20151207_dm_TOP2-4_01_TS.JPG.dat	TOP2-4	YLR045C	1.20023	0.01542
9	46	1670	20151207_dm_TOP2-4_01_TS.JPG.dat	TOP2-4	YLR045C	1.13346	-0.05101
9	47	1625	20151207_dm_TOP2-4_01_TS.JPG.dat	TOP2-4	YMR271C	1.02362	-0.01136
9	48	1738	20151207_dm_TOP2-4_01_TS.JPG.dat	TOP2-4	YMR271C	1.01696	-0.01799
10	1	2107	20151207_dm_TOP2-4_01_TS.JPG.dat	TOP2-4	YMR271C	0.98564	-0.04915
10	2	2119	20151207_dm_TOP2-4_01_TS.JPG.dat	TOP2-4	YMR271C	1.09785	0.0625
10	3	1506	20151207_dm_TOP2-4_01_TS.JPG.dat	TOP2-4	YPR176C	0.87329	0.0121
10	4	1464	20151207_dm_TOP2-4_01_TS.JPG.dat	TOP2-4	YPR176C	#NUM!	#NUM!	status=JK
10	5	1281	20151207_dm_TOP2-4_01_TS.JPG.dat	TOP2-4	YDR021W	0.81989	0.10085
10	6	1204	20151207_dm_TOP2-4_01_TS.JPG.dat	TOP2-4	YDR021W	0.74814	0.02945
10	7	1840	20151207_dm_TOP2-4_01_TS.JPG.dat	TOP2-4	YIL048W	1.1156	0.19927
10	8	1827	20151207_dm_TOP2-4_01_TS.JPG.dat	TOP2-4	YIL048W	1.1107	0.19439
10	9	1488	20151207_dm_TOP2-4_01_TS.JPG.dat	TOP2-4	YMR190C	0.91192	-0.16987
10	10	1454	20151207_dm_TOP2-4_01_TS.JPG.dat	TOP2-4	YMR190C	0.90705	-0.17471
10	11	1630	20151207_dm_TOP2-4_01_TS.JPG.dat	TOP2-4	YHR036W	1.01225	-0.01523
10	12	1613	20151207_dm_TOP2-4_01_TS.JPG.dat	TOP2-4	YHR036W	0.97344	-0.05385
10	13	1712	20151207_dm_TOP2-4_01_TS.JPG.dat	TOP2-4	YDL043C	#NUM!	#NUM!	status=JK
10	14	1853	20151207_dm_TOP2-4_01_TS.JPG.dat	TOP2-4	YDL043C	1.07914	0.03789
10	15	1754	20151207_dm_TOP2-4_01_TS.JPG.dat	TOP2-4	YFL039C	1.03956	0.05216
10	16	1694	20151207_dm_TOP2-4_01_TS.JPG.dat	TOP2-4	YFL039C	1.01103	0.02378
10	17	1768	20151207_dm_TOP2-4_01_TS.JPG.dat	TOP2-4	YJL046W	1.04734	-0.0443
10	18	1746	20151207_dm_TOP2-4_01_TS.JPG.dat	TOP2-4	YJL046W	1.04777	-0.04387
10	19	1301	20151207_dm_TOP2-4_01_TS.JPG.dat	TOP2-4	YER125W	0.79704	-0.15515
10	20	1411	20151207_dm_TOP2-4_01_TS.JPG.dat	TOP2-4	YER125W	0.87805	-0.07455
10	21	533	20151207_dm_TOP2-4_01_TS.JPG.dat	TOP2-4	YEL019C	#NUM!	#NUM!	status=JK
10	22	1565	20151207_dm_TOP2-4_01_TS.JPG.dat	TOP2-4	YEL019C	0.9331	0.24839
10	23	1867	20151207_dm_TOP2-4_01_TS.JPG.dat	TOP2-4	YDR293C	1.08483	-0.2269
10	24	1873	20151207_dm_TOP2-4_01_TS.JPG.dat	TOP2-4	YDR293C	1.09215	-0.21961
10	25	2164	20151207_dm_TOP2-4_01_TS.JPG.dat	TOP2-4	YGR081C	1.30391	0.37188
10	26	1715	20151207_dm_TOP2-4_01_TS.JPG.dat	TOP2-4	YGR081C	1.057	0.1262
10	27	2105	20151207_dm_TOP2-4_01_TS.JPG.dat	TOP2-4	YDR434W	1.31693	-0.03576
10	28	2072	20151207_dm_TOP2-4_01_TS.JPG.dat	TOP2-4	YDR434W	1.31553	-0.03716
10	29	1683	20151207_dm_TOP2-4_01_TS.JPG.dat	TOP2-4	YPL169C	1.08342	0.11685
10	30	1269	20151207_dm_TOP2-4_01_TS.JPG.dat	TOP2-4	YPL169C	#NUM!	#NUM!	status=JK
10	31	1267	20151207_dm_TOP2-4_01_TS.JPG.dat	TOP2-4	YHR191C	#NUM!	#NUM!	status=JK
10	32	1527	20151207_dm_TOP2-4_01_TS.JPG.dat	TOP2-4	YHR191C	0.98911	-0.04902
10	33	1902	20151207_dm_TOP2-4_01_TS.JPG.dat	TOP2-4	YDR050C	1.24469	0.00155
10	34	1870	20151207_dm_TOP2-4_01_TS.JPG.dat	TOP2-4	YDR050C	1.25254	0.00937
10	35	1676	20151207_dm_TOP2-4_01_TS.JPG.dat	TOP2-4	YDL126C	1.15015	0.15178
10	36	1150	20151207_dm_TOP2-4_01_TS.JPG.dat	TOP2-4	YDL126C	0.81304	-0.18366
10	37	1042	20151207_dm_TOP2-4_01_TS.JPG.dat	TOP2-4	YGL151W	0.76562	-0.0588
10	38	805	20151207_dm_TOP2-4_01_TS.JPG.dat	TOP2-4	YGL151W	0.61735	-0.20634
10	39	1425	20151207_dm_TOP2-4_01_TS.JPG.dat	TOP2-4	YBR026C	1.11652	0.2135
10	40	1428	20151207_dm_TOP2-4_01_TS.JPG.dat	TOP2-4	YBR026C	1.08133	0.17848
10	41	1443	20151207_dm_TOP2-4_01_TS.JPG.dat	TOP2-4	YBR102C	1.04178	0.01516
10	42	1672	20151207_dm_TOP2-4_01_TS.JPG.dat	TOP2-4	YBR102C	1.20491	0.17748
10	43	1234	20151207_dm_TOP2-4_01_TS.JPG.dat	TOP2-4	YNL189W	0.92001	-0.21522
10	44	1753	20151207_dm_TOP2-4_01_TS.JPG.dat	TOP2-4	YNL189W	1.2977	0.16059
10	45	1597	20151207_dm_TOP2-4_01_TS.JPG.dat	TOP2-4	YLR045C	1.1372	-0.04729
10	46	1374	20151207_dm_TOP2-4_01_TS.JPG.dat	TOP2-4	YLR045C	#NUM!	#NUM!	status=JK
10	47	1549	20151207_dm_TOP2-4_01_TS.JPG.dat	TOP2-4	YMR271C	#NUM!	#NUM!	status=JK
10	48	1768	20151207_dm_TOP2-4_01_TS.JPG.dat	TOP2-4	YMR271C	1.02521	-0.00978
11	1	2039	20151207_dm_TOP2-4_01_TS.JPG.dat	TOP2-4	YMR271C	0.90458	-0.12981
11	2	2196	20151207_dm_TOP2-4_01_TS.JPG.dat	TOP2-4	YMR271C	1.07549	0.04026
11	3	1727	20151207_dm_TOP2-4_01_TS.JPG.dat	TOP2-4	YOR336W	0.94395	-0.05384
11	4	1479	20151207_dm_TOP2-4_01_TS.JPG.dat	TOP2-4	YOR336W	0.88976	-0.10776
11	5	2132	20151207_dm_TOP2-4_01_TS.JPG.dat	TOP2-4	YLR347C	1.28027	0.13203
11	6	1836	20151207_dm_TOP2-4_01_TS.JPG.dat	TOP2-4	YLR347C	1.06873	-0.07846
11	7	1901	20151207_dm_TOP2-4_01_TS.JPG.dat	TOP2-4	YFL039C	1.07932	0.09173
11	8	1925	20151207_dm_TOP2-4_01_TS.JPG.dat	TOP2-4	YFL039C	1.09712	0.10945
11	9	1699	20151207_dm_TOP2-4_01_TS.JPG.dat	TOP2-4	YOR057W	0.97859	-0.03117
11	10	309	20151207_dm_TOP2-4_01_TS.JPG.dat	TOP2-4	YOR057W	#NUM!	#NUM!	status=JK
11	11	1503	20151207_dm_TOP2-4_01_TS.JPG.dat	TOP2-4	YNR043W	0.88514	-0.0869
11	12	1552	20151207_dm_TOP2-4_01_TS.JPG.dat	TOP2-4	YNR043W	0.89124	-0.08082
11	13	1954	20151207_dm_TOP2-4_01_TS.JPG.dat	TOP2-4	YFR052W	1.08411	0.13425
11	14	1535	20151207_dm_TOP2-4_01_TS.JPG.dat	TOP2-4	YFR052W	0.85429	-0.09442
11	15	1586	20151207_dm_TOP2-4_01_TS.JPG.dat	TOP2-4	YFR050C	0.89927	0.89481
11	16	1641	20151207_dm_TOP2-4_01_TS.JPG.dat	TOP2-4	YFR050C	0.93724	0.9326
11	17	1723	20151207_dm_TOP2-4_01_TS.JPG.dat	TOP2-4	YDR356W	0.97598	-0.10021
11	18	1706	20151207_dm_TOP2-4_01_TS.JPG.dat	TOP2-4	YDR356W	0.97757	-0.09862
11	19	2008	20151207_dm_TOP2-4_01_TS.JPG.dat	TOP2-4	YFL005W	1.17176	-0.00714
11	20	2011	20151207_dm_TOP2-4_01_TS.JPG.dat	TOP2-4	YFL005W	1.1902	0.01121
11	21	1572	20151207_dm_TOP2-4_01_TS.JPG.dat	TOP2-4	YGL113W	0.91611	-0.04759
11	22	1704	20151207_dm_TOP2-4_01_TS.JPG.dat	TOP2-4	YGL113W	0.96641	0.00246
11	23	1915	20151207_dm_TOP2-4_01_TS.JPG.dat	TOP2-4	YGL233W	1.05803	-0.09043
11	24	1838	20151207_dm_TOP2-4_01_TS.JPG.dat	TOP2-4	YGL233W	#NUM!	#NUM!	status=JK
11	25	2010	20151207_dm_TOP2-4_01_TS.JPG.dat	TOP2-4	YMR304W	1.14827	-0.03985
11	26	2049	20151207_dm_TOP2-4_01_TS.JPG.dat	TOP2-4	YMR304W	1.19631	0.00795
11	27	1359	20151207_dm_TOP2-4_01_TS.JPG.dat	TOP2-4	YDR498C	0.8051	0.32636
11	28	1214	20151207_dm_TOP2-4_01_TS.JPG.dat	TOP2-4	YDR498C	0.72927	0.25091
11	29	1776	20151207_dm_TOP2-4_01_TS.JPG.dat	TOP2-4	YGL245W	1.08099	-0.06613
11	30	1916	20151207_dm_TOP2-4_01_TS.JPG.dat	TOP2-4	YGL245W	1.16232	0.0148
11	31	1654	20151207_dm_TOP2-4_01_TS.JPG.dat	TOP2-4	YKR086W	1.00676	-0.06654
11	32	1847	20151207_dm_TOP2-4_01_TS.JPG.dat	TOP2-4	YKR086W	#NUM!	#NUM!	status=JK
11	33	0	20151207_dm_TOP2-4_01_TS.JPG.dat	TOP2-4	YGL130W	0	0
11	34	0	20151207_dm_TOP2-4_01_TS.JPG.dat	TOP2-4	YGL130W	0	0
11	35	1489	20151207_dm_TOP2-4_01_TS.JPG.dat	TOP2-4	YLR056W	#NUM!	#NUM!	status=JK
11	36	1672	20151207_dm_TOP2-4_01_TS.JPG.dat	TOP2-4	YLR056W	1.12092	0.09844
11	37	1787	20151207_dm_TOP2-4_01_TS.JPG.dat	TOP2-4	YDL028C	1.2461	0.71266
11	38	1738	20151207_dm_TOP2-4_01_TS.JPG.dat	TOP2-4	YDL028C	1.26512	0.73159
11	39	1534	20151207_dm_TOP2-4_01_TS.JPG.dat	TOP2-4	YHR040W	1.14053	0.14437
11	40	1399	20151207_dm_TOP2-4_01_TS.JPG.dat	TOP2-4	YHR040W	1.0049	0.00941
11	41	1786	20151207_dm_TOP2-4_01_TS.JPG.dat	TOP2-4	YDR341C	1.22196	0.04652
11	42	1754	20151207_dm_TOP2-4_01_TS.JPG.dat	TOP2-4	YDR341C	1.19781	0.02249
11	43	1123	20151207_dm_TOP2-4_01_TS.JPG.dat	TOP2-4	YNL163C	0.79361	0.53914
11	44	1026	20151207_dm_TOP2-4_01_TS.JPG.dat	TOP2-4	YNL163C	0.72092	0.46682
11	45	1327	20151207_dm_TOP2-4_01_TS.JPG.dat	TOP2-4	YPR085C	0.89842	0.11733
11	46	1267	20151207_dm_TOP2-4_01_TS.JPG.dat	TOP2-4	YPR085C	0.80858	0.02794
11	47	1555	20151207_dm_TOP2-4_01_TS.JPG.dat	TOP2-4	YMR271C	0.92375	-0.11074
11	48	1804	20151207_dm_TOP2-4_01_TS.JPG.dat	TOP2-4	YMR271C	0.99828	-0.03657
12	1	2039	20151207_dm_TOP2-4_01_TS.JPG.dat	TOP2-4	YMR271C	0.92296	-0.11152
12	2	1988	20151207_dm_TOP2-4_01_TS.JPG.dat	TOP2-4	YMR271C	0.99102	-0.0438
12	3	1798	20151207_dm_TOP2-4_01_TS.JPG.dat	TOP2-4	YOR336W	0.99805	-1e-05
12	4	762	20151207_dm_TOP2-4_01_TS.JPG.dat	TOP2-4	YOR336W	#NUM!	#NUM!	status=JK
12	5	1725	20151207_dm_TOP2-4_01_TS.JPG.dat	TOP2-4	YLR347C	1.04856	-0.09852
12	6	1971	20151207_dm_TOP2-4_01_TS.JPG.dat	TOP2-4	YLR347C	1.16044	0.0128
12	7	1867	20151207_dm_TOP2-4_01_TS.JPG.dat	TOP2-4	YFL039C	1.07175	0.0842
12	8	1876	20151207_dm_TOP2-4_01_TS.JPG.dat	TOP2-4	YFL039C	1.08224	0.09463
12	9	1718	20151207_dm_TOP2-4_01_TS.JPG.dat	TOP2-4	YOR057W	1.00441	-0.00548
12	10	1870	20151207_dm_TOP2-4_01_TS.JPG.dat	TOP2-4	YOR057W	1.12164	0.11117
12	11	1624	20151207_dm_TOP2-4_01_TS.JPG.dat	TOP2-4	YNR043W	0.97777	0.00527
12	12	1419	20151207_dm_TOP2-4_01_TS.JPG.dat	TOP2-4	YNR043W	0.83554	-0.13625
12	13	1499	20151207_dm_TOP2-4_01_TS.JPG.dat	TOP2-4	YFR052W	0.85455	-0.09416
12	14	1756	20151207_dm_TOP2-4_01_TS.JPG.dat	TOP2-4	YFR052W	1.00605	0.05659
12	15	1571	20151207_dm_TOP2-4_01_TS.JPG.dat	TOP2-4	YFR050C	0.91787	0.91332
12	16	1590	20151207_dm_TOP2-4_01_TS.JPG.dat	TOP2-4	YFR050C	0.93588	0.93124
12	17	1865	20151207_dm_TOP2-4_01_TS.JPG.dat	TOP2-4	YDR356W	1.08825	0.01151
12	18	1721	20151207_dm_TOP2-4_01_TS.JPG.dat	TOP2-4	YDR356W	1.01471	-0.06167
12	19	1884	20151207_dm_TOP2-4_01_TS.JPG.dat	TOP2-4	YFL005W	1.13013	-0.04857
12	20	2002	20151207_dm_TOP2-4_01_TS.JPG.dat	TOP2-4	YFL005W	1.21793	0.0388
12	21	1545	20151207_dm_TOP2-4_01_TS.JPG.dat	TOP2-4	YGL113W	0.92645	-0.0373
12	22	1519	20151207_dm_TOP2-4_01_TS.JPG.dat	TOP2-4	YGL113W	0.88719	-0.07637
12	23	1879	20151207_dm_TOP2-4_01_TS.JPG.dat	TOP2-4	YGL233W	1.06967	-0.07884
12	24	1880	20151207_dm_TOP2-4_01_TS.JPG.dat	TOP2-4	YGL233W	1.07218	-0.07635
12	25	1943	20151207_dm_TOP2-4_01_TS.JPG.dat	TOP2-4	YMR304W	1.14158	-0.04651
12	26	1802	20151207_dm_TOP2-4_01_TS.JPG.dat	TOP2-4	YMR304W	1.08119	-0.1066
12	27	1154	20151207_dm_TOP2-4_01_TS.JPG.dat	TOP2-4	YDR498C	0.70222	0.22399
12	28	984	20151207_dm_TOP2-4_01_TS.JPG.dat	TOP2-4	YDR498C	0.60643	0.12868
12	29	1870	20151207_dm_TOP2-4_01_TS.JPG.dat	TOP2-4	YGL245W	1.16566	0.01812
12	30	1827	20151207_dm_TOP2-4_01_TS.JPG.dat	TOP2-4	YGL245W	1.13256	-0.01481
12	31	1651	20151207_dm_TOP2-4_01_TS.JPG.dat	TOP2-4	YKR086W	1.02556	-0.04783
12	32	1651	20151207_dm_TOP2-4_01_TS.JPG.dat	TOP2-4	YKR086W	1.02883	-0.04458
12	33	41	20151207_dm_TOP2-4_01_TS.JPG.dat	TOP2-4	YGL130W	0.02585	0.02572
12	34	19	20151207_dm_TOP2-4_01_TS.JPG.dat	TOP2-4	YGL130W	0.0123	0.01224
12	35	1630	20151207_dm_TOP2-4_01_TS.JPG.dat	TOP2-4	YLR056W	1.08229	0.06
12	36	1600	20151207_dm_TOP2-4_01_TS.JPG.dat	TOP2-4	YLR056W	1.09493	0.07258
12	37	1377	20151207_dm_TOP2-4_01_TS.JPG.dat	TOP2-4	YDL028C	#NUM!	#NUM!	status=JK
12	38	1734	20151207_dm_TOP2-4_01_TS.JPG.dat	TOP2-4	YDL028C	1.2897	0.75605
12	39	1153	20151207_dm_TOP2-4_01_TS.JPG.dat	TOP2-4	YHR040W	0.87615	-0.1187
12	40	1593	20151207_dm_TOP2-4_01_TS.JPG.dat	TOP2-4	YHR040W	1.16954	0.17323
12	41	1686	20151207_dm_TOP2-4_01_TS.JPG.dat	TOP2-4	YDR341C	1.1794	0.00417
12	42	1720	20151207_dm_TOP2-4_01_TS.JPG.dat	TOP2-4	YDR341C	1.20107	0.02573
12	43	848	20151207_dm_TOP2-4_01_TS.JPG.dat	TOP2-4	YNL163C	0.6128	0.35923
12	44	675	20151207_dm_TOP2-4_01_TS.JPG.dat	TOP2-4	YNL163C	0.48557	0.23264
12	45	1237	20151207_dm_TOP2-4_01_TS.JPG.dat	TOP2-4	YPR085C	0.85869	0.0778
12	46	1319	20151207_dm_TOP2-4_01_TS.JPG.dat	TOP2-4	YPR085C	0.86395	0.08303
12	47	1573	20151207_dm_TOP2-4_01_TS.JPG.dat	TOP2-4	YMR271C	0.95943	-0.07523
12	48	1850	20151207_dm_TOP2-4_01_TS.JPG.dat	TOP2-4	YMR271C	1.05155	0.01643
13	1	2145	20151207_dm_TOP2-4_01_TS.JPG.dat	TOP2-4	YMR271C	0.96847	-0.06624
13	2	2091	20151207_dm_TOP2-4_01_TS.JPG.dat	TOP2-4	YMR271C	1.03789	0.00284
13	3	1922	20151207_dm_TOP2-4_01_TS.JPG.dat	TOP2-4	YPR016C	1.06043	0.12723
13	4	1962	20151207_dm_TOP2-4_01_TS.JPG.dat	TOP2-4	YPR016C	1.18847	0.25463
13	5	1801	20151207_dm_TOP2-4_01_TS.JPG.dat	TOP2-4	YOR116C	1.08674	0.22018
13	6	1747	20151207_dm_TOP2-4_01_TS.JPG.dat	TOP2-4	YOR116C	1.0206	0.15437
13	7	2014	20151207_dm_TOP2-4_01_TS.JPG.dat	TOP2-4	YCR052W	1.14676	0.04296
13	8	2072	20151207_dm_TOP2-4_01_TS.JPG.dat	TOP2-4	YCR052W	1.18563	0.08164
13	9	0	20151207_dm_TOP2-4_01_TS.JPG.dat	TOP2-4	YOR257W	0	0
13	10	0	20151207_dm_TOP2-4_01_TS.JPG.dat	TOP2-4	YOR257W	0	0
13	11	1350	20151207_dm_TOP2-4_01_TS.JPG.dat	TOP2-4	YKL213C	0.81144	-0.31186
13	12	1826	20151207_dm_TOP2-4_01_TS.JPG.dat	TOP2-4	YKL213C	1.0758	-0.0488
13	13	1478	20151207_dm_TOP2-4_01_TS.JPG.dat	TOP2-4	YLR293C	0.84415	-0.05216
13	14	1507	20151207_dm_TOP2-4_01_TS.JPG.dat	TOP2-4	YLR293C	0.86585	-0.03057
13	15	2010	20151207_dm_TOP2-4_01_TS.JPG.dat	TOP2-4	YDR356W	1.17854	0.10135
13	16	2053	20151207_dm_TOP2-4_01_TS.JPG.dat	TOP2-4	YDR356W	1.21311	0.13575
13	17	1451	20151207_dm_TOP2-4_01_TS.JPG.dat	TOP2-4	YOR122C	0.85061	-0.01475
13	18	1437	20151207_dm_TOP2-4_01_TS.JPG.dat	TOP2-4	YOR122C	0.85113	-0.01424
13	19	1994	20151207_dm_TOP2-4_01_TS.JPG.dat	TOP2-4	YGR172C	1.20101	-0.01646
13	20	2022	20151207_dm_TOP2-4_01_TS.JPG.dat	TOP2-4	YGR172C	1.23577	0.01812
13	21	1480	20151207_dm_TOP2-4_01_TS.JPG.dat	TOP2-4	YDR302W	0.89331	0.44102
13	22	1542	20151207_dm_TOP2-4_01_TS.JPG.dat	TOP2-4	YDR302W	0.90822	0.45585
13	23	1938	20151207_dm_TOP2-4_01_TS.JPG.dat	TOP2-4	YIL104C	1.11371	-0.02666
13	24	1789	20151207_dm_TOP2-4_01_TS.JPG.dat	TOP2-4	YIL104C	1.03077	-0.10919
13	25	1493	20151207_dm_TOP2-4_01_TS.JPG.dat	TOP2-4	YJR046W	0.8859	-0.02528
13	26	1563	20151207_dm_TOP2-4_01_TS.JPG.dat	TOP2-4	YJR046W	0.94686	0.03538
13	27	1640	20151207_dm_TOP2-4_01_TS.JPG.dat	TOP2-4	YHR058C	1.00656	-0.08642
13	28	1634	20151207_dm_TOP2-4_01_TS.JPG.dat	TOP2-4	YHR058C	1.0143	-0.07873
13	29	1938	20151207_dm_TOP2-4_01_TS.JPG.dat	TOP2-4	YCR002C	1.21502	1.06171
13	30	1792	20151207_dm_TOP2-4_01_TS.JPG.dat	TOP2-4	YCR002C	1.11466	0.96185
13	31	1674	20151207_dm_TOP2-4_01_TS.JPG.dat	TOP2-4	YBL105C	1.04111	0.01249
13	32	1654	20151207_dm_TOP2-4_01_TS.JPG.dat	TOP2-4	YBL105C	1.0305	0.00194
13	33	960	20151207_dm_TOP2-4_01_TS.JPG.dat	TOP2-4	YDR236C	0.60429	-0.22086
13	34	967	20151207_dm_TOP2-4_01_TS.JPG.dat	TOP2-4	YDR236C	0.62497	-0.20028
13	35	441	20151207_dm_TOP2-4_01_TS.JPG.dat	TOP2-4	YOR074C	0.29229	-0.4338
13	36	743	20151207_dm_TOP2-4_01_TS.JPG.dat	TOP2-4	YOR074C	0.5074	-0.21975
13	37	1799	20151207_dm_TOP2-4_01_TS.JPG.dat	TOP2-4	YDL087C	1.2795	0.03863
13	38	1254	20151207_dm_TOP2-4_01_TS.JPG.dat	TOP2-4	YDL087C	0.93149	-0.30765
13	39	1609	20151207_dm_TOP2-4_01_TS.JPG.dat	TOP2-4	YCL061C	1.22069	0.11804
13	40	1383	20151207_dm_TOP2-4_01_TS.JPG.dat	TOP2-4	YCL061C	1.01349	-0.08814
13	41	1068	20151207_dm_TOP2-4_01_TS.JPG.dat	TOP2-4	YOR204W	0.74538	-0.29432
13	42	1453	20151207_dm_TOP2-4_01_TS.JPG.dat	TOP2-4	YOR204W	1.01238	-0.02864
13	43	1466	20151207_dm_TOP2-4_01_TS.JPG.dat	TOP2-4	YGR172C	#NUM!	#NUM!	status=JK
13	44	1643	20151207_dm_TOP2-4_01_TS.JPG.dat	TOP2-4	YGR172C	1.17904	-0.03833
13	45	1376	20151207_dm_TOP2-4_01_TS.JPG.dat	TOP2-4	YDL098C	0.95398	-0.00843
13	46	1482	20151207_dm_TOP2-4_01_TS.JPG.dat	TOP2-4	YDL098C	0.96979	0.0073
13	47	1516	20151207_dm_TOP2-4_01_TS.JPG.dat	TOP2-4	YMR271C	0.92423	-0.11026
13	48	1707	20151207_dm_TOP2-4_01_TS.JPG.dat	TOP2-4	YMR271C	0.97026	-0.06446
14	1	2041	20151207_dm_TOP2-4_01_TS.JPG.dat	TOP2-4	YMR271C	0.90968	-0.12473
14	2	2015	20151207_dm_TOP2-4_01_TS.JPG.dat	TOP2-4	YMR271C	0.98563	-0.04917
14	3	1891	20151207_dm_TOP2-4_01_TS.JPG.dat	TOP2-4	YPR016C	1.0262	0.09316
14	4	1644	20151207_dm_TOP2-4_01_TS.JPG.dat	TOP2-4	YPR016C	0.97866	0.04586
14	5	1773	20151207_dm_TOP2-4_01_TS.JPG.dat	TOP2-4	YOR116C	1.05112	0.18474
14	6	1788	20151207_dm_TOP2-4_01_TS.JPG.dat	TOP2-4	YOR116C	1.02599	0.15974
14	7	1946	20151207_dm_TOP2-4_01_TS.JPG.dat	TOP2-4	YCR052W	1.08782	-0.01568
14	8	2110	20151207_dm_TOP2-4_01_TS.JPG.dat	TOP2-4	YCR052W	1.1855	0.08151
14	9	0	20151207_dm_TOP2-4_01_TS.JPG.dat	TOP2-4	YOR257W	0	0
14	10	0	20151207_dm_TOP2-4_01_TS.JPG.dat	TOP2-4	YOR257W	0	0
14	11	2041	20151207_dm_TOP2-4_01_TS.JPG.dat	TOP2-4	YKL213C	1.21063	0.08536
14	12	1955	20151207_dm_TOP2-4_01_TS.JPG.dat	TOP2-4	YKL213C	1.13895	0.01403
14	13	1519	20151207_dm_TOP2-4_01_TS.JPG.dat	TOP2-4	YLR293C	0.85886	-0.03752
14	14	1704	20151207_dm_TOP2-4_01_TS.JPG.dat	TOP2-4	YLR293C	#NUM!	#NUM!	status=JK
14	15	2086	20151207_dm_TOP2-4_01_TS.JPG.dat	TOP2-4	YDR356W	1.21201	0.13465
14	16	1951	20151207_dm_TOP2-4_01_TS.JPG.dat	TOP2-4	YDR356W	1.14321	0.0662
14	17	1510	20151207_dm_TOP2-4_01_TS.JPG.dat	TOP2-4	YOR122C	0.87865	0.01315
14	18	1114	20151207_dm_TOP2-4_01_TS.JPG.dat	TOP2-4	YOR122C	#NUM!	#NUM!	status=JK
14	19	2125	20151207_dm_TOP2-4_01_TS.JPG.dat	TOP2-4	YGR172C	1.27073	0.05291
14	20	2008	20151207_dm_TOP2-4_01_TS.JPG.dat	TOP2-4	YGR172C	1.21868	0.00112
14	21	1563	20151207_dm_TOP2-4_01_TS.JPG.dat	TOP2-4	YDR302W	0.93909	0.48658
14	22	1454	20151207_dm_TOP2-4_01_TS.JPG.dat	TOP2-4	YDR302W	0.85438	0.40229
14	23	1823	20151207_dm_TOP2-4_01_TS.JPG.dat	TOP2-4	YIL104C	1.04689	-0.09315
14	24	1882	20151207_dm_TOP2-4_01_TS.JPG.dat	TOP2-4	YIL104C	1.08479	-0.05544
14	25	1547	20151207_dm_TOP2-4_01_TS.JPG.dat	TOP2-4	YJR046W	0.9186	0.00726
14	26	1519	20151207_dm_TOP2-4_01_TS.JPG.dat	TOP2-4	YJR046W	0.92086	0.00951
14	27	1647	20151207_dm_TOP2-4_01_TS.JPG.dat	TOP2-4	YHR058C	1.01093	-0.08208
14	28	1620	20151207_dm_TOP2-4_01_TS.JPG.dat	TOP2-4	YHR058C	1.00435	-0.08863
14	29	1670	20151207_dm_TOP2-4_01_TS.JPG.dat	TOP2-4	YCR002C	1.04426	0.8918
14	30	1798	20151207_dm_TOP2-4_01_TS.JPG.dat	TOP2-4	YCR002C	1.11262	0.95982
14	31	1614	20151207_dm_TOP2-4_01_TS.JPG.dat	TOP2-4	YBL105C	0.99614	-0.03225
14	32	1721	20151207_dm_TOP2-4_01_TS.JPG.dat	TOP2-4	YBL105C	1.06161	0.03289
14	33	1435	20151207_dm_TOP2-4_01_TS.JPG.dat	TOP2-4	YDR236C	0.89338	0.0668
14	34	1152	20151207_dm_TOP2-4_01_TS.JPG.dat	TOP2-4	YDR236C	0.73631	-0.08949
14	35	357	20151207_dm_TOP2-4_01_TS.JPG.dat	TOP2-4	YOR074C	0.23394	-0.49185
14	36	729	20151207_dm_TOP2-4_01_TS.JPG.dat	TOP2-4	YOR074C	0.4923	-0.23477
14	37	1558	20151207_dm_TOP2-4_01_TS.JPG.dat	TOP2-4	YDL087C	1.09674	-0.14322
14	38	1444	20151207_dm_TOP2-4_01_TS.JPG.dat	TOP2-4	YDL087C	1.0616	-0.17818
14	39	1534	20151207_dm_TOP2-4_01_TS.JPG.dat	TOP2-4	YCL061C	1.15136	0.04905
14	40	1321	20151207_dm_TOP2-4_01_TS.JPG.dat	TOP2-4	YCL061C	0.95719	-0.14416
14	41	1570	20151207_dm_TOP2-4_01_TS.JPG.dat	TOP2-4	YOR204W	1.08332	0.04195
14	42	1344	20151207_dm_TOP2-4_01_TS.JPG.dat	TOP2-4	YOR204W	0.92488	-0.1157
14	43	1638	20151207_dm_TOP2-4_01_TS.JPG.dat	TOP2-4	YGR172C	1.16464	-0.05266
14	44	1632	20151207_dm_TOP2-4_01_TS.JPG.dat	TOP2-4	YGR172C	1.15544	-0.06181
14	45	1184	20151207_dm_TOP2-4_01_TS.JPG.dat	TOP2-4	YDL098C	0.81007	-0.15163
14	46	1359	20151207_dm_TOP2-4_01_TS.JPG.dat	TOP2-4	YDL098C	0.8778	-0.08424
14	47	1556	20151207_dm_TOP2-4_01_TS.JPG.dat	TOP2-4	YMR271C	0.9368	-0.09775
14	48	1852	20151207_dm_TOP2-4_01_TS.JPG.dat	TOP2-4	YMR271C	1.04014	0.00507
15	1	1996	20151207_dm_TOP2-4_01_TS.JPG.dat	TOP2-4	YMR271C	#NUM!	#NUM!	status=JK
15	2	2087	20151207_dm_TOP2-4_01_TS.JPG.dat	TOP2-4	YMR271C	0.98945	-0.04536
15	3	1937	20151207_dm_TOP2-4_01_TS.JPG.dat	TOP2-4	YDR527W	1.01753	-0.01283
15	4	1889	20151207_dm_TOP2-4_01_TS.JPG.dat	TOP2-4	YDR527W	1.08757	0.05686
15	5	1879	20151207_dm_TOP2-4_01_TS.JPG.dat	TOP2-4	YBL105C	1.07796	0.04916
15	6	1837	20151207_dm_TOP2-4_01_TS.JPG.dat	TOP2-4	YBL105C	1.02034	-0.00817
15	7	1984	20151207_dm_TOP2-4_01_TS.JPG.dat	TOP2-4	YLR317W	1.07329	-0.10794
15	8	2076	20151207_dm_TOP2-4_01_TS.JPG.dat	TOP2-4	YLR317W	#NUM!	#NUM!	status=JK
15	9	1965	20151207_dm_TOP2-4_01_TS.JPG.dat	TOP2-4	YLL038C	1.0854	-0.01574
15	10	2002	20151207_dm_TOP2-4_01_TS.JPG.dat	TOP2-4	YLL038C	1.13953	0.03812
15	11	66	20151207_dm_TOP2-4_01_TS.JPG.dat	TOP2-4	YML031W	0.03796	-0.14932
15	12	341	20151207_dm_TOP2-4_01_TS.JPG.dat	TOP2-4	YML031W	0.19297	0.00492
15	13	2130	20151207_dm_TOP2-4_01_TS.JPG.dat	TOP2-4	YIL083C	1.1719	0.04863
15	14	1925	20151207_dm_TOP2-4_01_TS.JPG.dat	TOP2-4	YIL083C	1.06602	-0.05672
15	15	1692	20151207_dm_TOP2-4_01_TS.JPG.dat	TOP2-4	YPL255W	0.95644	-0.12348
15	16	2272	20151207_dm_TOP2-4_01_TS.JPG.dat	TOP2-4	YPL255W	1.29587	0.21427
15	17	936	20151207_dm_TOP2-4_01_TS.JPG.dat	TOP2-4	YMR308C	#NUM!	#NUM!	status=JK
15	18	291	20151207_dm_TOP2-4_01_TS.JPG.dat	TOP2-4	YMR308C	0.16688	-0.02492
15	19	2049	20151207_dm_TOP2-4_01_TS.JPG.dat	TOP2-4	YGL047W	1.19471	0.01361
15	20	2012	20151207_dm_TOP2-4_01_TS.JPG.dat	TOP2-4	YGL047W	1.19143	0.01035
15	21	1750	20151207_dm_TOP2-4_01_TS.JPG.dat	TOP2-4	YLR033W	1.02793	-0.03223
15	22	1773	20151207_dm_TOP2-4_01_TS.JPG.dat	TOP2-4	YLR033W	1.02038	-0.03974
15	23	1868	20151207_dm_TOP2-4_01_TS.JPG.dat	TOP2-4	YGL048C	1.05222	1.047
15	24	1710	20151207_dm_TOP2-4_01_TS.JPG.dat	TOP2-4	YGL048C	#NUM!	#NUM!	status=JK
15	25	1856	20151207_dm_TOP2-4_01_TS.JPG.dat	TOP2-4	YDL028C	1.08376	0.55113
15	26	1751	20151207_dm_TOP2-4_01_TS.JPG.dat	TOP2-4	YDL028C	1.0446	0.51216
15	27	1129	20151207_dm_TOP2-4_01_TS.JPG.dat	TOP2-4	YKL112W	0.68208	0.6787
15	28	1227	20151207_dm_TOP2-4_01_TS.JPG.dat	TOP2-4	YKL112W	0.74798	0.74427
15	29	1705	20151207_dm_TOP2-4_01_TS.JPG.dat	TOP2-4	YGR156W	1.04674	0.01076
15	30	1804	20151207_dm_TOP2-4_01_TS.JPG.dat	TOP2-4	YGR156W	1.09384	0.05763
15	31	1909	20151207_dm_TOP2-4_01_TS.JPG.dat	TOP2-4	YPL209C	1.15218	-0.00202
15	32	1952	20151207_dm_TOP2-4_01_TS.JPG.dat	TOP2-4	YPL209C	1.17518	0.02087
15	33	1383	20151207_dm_TOP2-4_01_TS.JPG.dat	TOP2-4	YDR182W	0.83882	-0.1719
15	34	1319	20151207_dm_TOP2-4_01_TS.JPG.dat	TOP2-4	YDR182W	0.82026	-0.19036
15	35	0	20151207_dm_TOP2-4_01_TS.JPG.dat	TOP2-4	YDL103C	0	0
15	36	0	20151207_dm_TOP2-4_01_TS.JPG.dat	TOP2-4	YDL103C	0	0
15	37	1354	20151207_dm_TOP2-4_01_TS.JPG.dat	TOP2-4	YFL039C	0.92444	-0.06238
15	38	1107	20151207_dm_TOP2-4_01_TS.JPG.dat	TOP2-4	YFL039C	0.7889	-0.19725
15	39	616	20151207_dm_TOP2-4_01_TS.JPG.dat	TOP2-4	YJL115W	0.44767	-0.17376
15	40	542	20151207_dm_TOP2-4_01_TS.JPG.dat	TOP2-4	YJL115W	0.37981	-0.24129
15	41	1416	20151207_dm_TOP2-4_01_TS.JPG.dat	TOP2-4	YMR061W	0.9444	0.11008
15	42	1480	20151207_dm_TOP2-4_01_TS.JPG.dat	TOP2-4	YMR061W	0.98367	0.14916
15	43	1534	20151207_dm_TOP2-4_01_TS.JPG.dat	TOP2-4	YBR087W	1.05261	0.07767
15	44	1101	20151207_dm_TOP2-4_01_TS.JPG.dat	TOP2-4	YBR087W	#NUM!	#NUM!	status=JK
15	45	1519	20151207_dm_TOP2-4_01_TS.JPG.dat	TOP2-4	YLR110C	1.00329	-0.00345
15	46	1700	20151207_dm_TOP2-4_01_TS.JPG.dat	TOP2-4	YLR110C	1.06058	0.05357
15	47	1695	20151207_dm_TOP2-4_01_TS.JPG.dat	TOP2-4	YMR271C	0.98623	-0.04856
15	48	1855	20151207_dm_TOP2-4_01_TS.JPG.dat	TOP2-4	YMR271C	1.00745	-0.02745
16	1	2254	20151207_dm_TOP2-4_01_TS.JPG.dat	TOP2-4	YMR271C	0.94874	-0.08587
16	2	2124	20151207_dm_TOP2-4_01_TS.JPG.dat	TOP2-4	YMR271C	0.9822	-0.05257
16	3	1995	20151207_dm_TOP2-4_01_TS.JPG.dat	TOP2-4	YDR527W	1.02283	-0.00756
16	4	1960	20151207_dm_TOP2-4_01_TS.JPG.dat	TOP2-4	YDR527W	1.10285	0.07207
16	5	1774	20151207_dm_TOP2-4_01_TS.JPG.dat	TOP2-4	YBL105C	0.99565	-0.03274
16	6	1936	20151207_dm_TOP2-4_01_TS.JPG.dat	TOP2-4	YBL105C	1.05262	0.02394
16	7	2025	20151207_dm_TOP2-4_01_TS.JPG.dat	TOP2-4	YLR317W	1.07205	-0.10918
16	8	2038	20151207_dm_TOP2-4_01_TS.JPG.dat	TOP2-4	YLR317W	1.08406	-0.09723
16	9	1903	20151207_dm_TOP2-4_01_TS.JPG.dat	TOP2-4	YLL038C	1.02862	-0.07224
16	10	1944	20151207_dm_TOP2-4_01_TS.JPG.dat	TOP2-4	YLL038C	1.08246	-0.01867
16	11	768	20151207_dm_TOP2-4_01_TS.JPG.dat	TOP2-4	YML031W	0.43143	0.24219
16	12	175	20151207_dm_TOP2-4_01_TS.JPG.dat	TOP2-4	YML031W	0.09668	-0.09089
16	13	2059	20151207_dm_TOP2-4_01_TS.JPG.dat	TOP2-4	YIL083C	1.10511	-0.01783
16	14	1880	20151207_dm_TOP2-4_01_TS.JPG.dat	TOP2-4	YIL083C	1.01509	-0.1074
16	15	2008	20151207_dm_TOP2-4_01_TS.JPG.dat	TOP2-4	YPL255W	1.10618	0.02552
16	16	1992	20151207_dm_TOP2-4_01_TS.JPG.dat	TOP2-4	YPL255W	1.10777	0.0271
16	17	409	20151207_dm_TOP2-4_01_TS.JPG.dat	TOP2-4	YMR308C	0.22633	0.03424
16	18	268	20151207_dm_TOP2-4_01_TS.JPG.dat	TOP2-4	YMR308C	0.15025	-0.04147
16	19	2006	20151207_dm_TOP2-4_01_TS.JPG.dat	TOP2-4	YGL047W	1.1442	-0.03665
16	20	1890	20151207_dm_TOP2-4_01_TS.JPG.dat	TOP2-4	YGL047W	1.09566	-0.08495
16	21	1724	20151207_dm_TOP2-4_01_TS.JPG.dat	TOP2-4	YLR033W	0.9926	-0.06738
16	22	1728	20151207_dm_TOP2-4_01_TS.JPG.dat	TOP2-4	YLR033W	0.97643	-0.08347
16	23	1909	20151207_dm_TOP2-4_01_TS.JPG.dat	TOP2-4	YGL048C	1.05734	1.0521
16	24	1868	20151207_dm_TOP2-4_01_TS.JPG.dat	TOP2-4	YGL048C	1.04137	1.03621
16	25	1788	20151207_dm_TOP2-4_01_TS.JPG.dat	TOP2-4	YDL028C	1.02912	0.49675
16	26	1731	20151207_dm_TOP2-4_01_TS.JPG.dat	TOP2-4	YDL028C	1.01825	0.48594
16	27	1545	20151207_dm_TOP2-4_01_TS.JPG.dat	TOP2-4	YKL112W	0.91955	0.91499
16	28	1510	20151207_dm_TOP2-4_01_TS.JPG.dat	TOP2-4	YKL112W	0.90568	0.90119
16	29	1780	20151207_dm_TOP2-4_01_TS.JPG.dat	TOP2-4	YGR156W	1.07314	0.03704
16	30	1859	20151207_dm_TOP2-4_01_TS.JPG.dat	TOP2-4	YGR156W	1.10428	0.06803
16	31	1832	20151207_dm_TOP2-4_01_TS.JPG.dat	TOP2-4	YPL209C	1.07995	-0.07389
16	32	1870	20151207_dm_TOP2-4_01_TS.JPG.dat	TOP2-4	YPL209C	1.09624	-0.05768
16	33	913	20151207_dm_TOP2-4_01_TS.JPG.dat	TOP2-4	YDR182W	0.53793	-0.4713
16	34	537	20151207_dm_TOP2-4_01_TS.JPG.dat	TOP2-4	YDR182W	0.32386	-0.6843
16	35	925	20151207_dm_TOP2-4_01_TS.JPG.dat	TOP2-4	YDL103C	0.57015	0.56732
16	36	1576	20151207_dm_TOP2-4_01_TS.JPG.dat	TOP2-4	YDL103C	0.99889	0.99394
16	37	1433	20151207_dm_TOP2-4_01_TS.JPG.dat	TOP2-4	YFL039C	0.94537	-0.04155
16	38	1506	20151207_dm_TOP2-4_01_TS.JPG.dat	TOP2-4	YFL039C	1.03696	0.04958
16	39	784	20151207_dm_TOP2-4_01_TS.JPG.dat	TOP2-4	YJL115W	0.55037	-0.07157
16	40	505	20151207_dm_TOP2-4_01_TS.JPG.dat	TOP2-4	YJL115W	0.34176	-0.27915
16	41	1624	20151207_dm_TOP2-4_01_TS.JPG.dat	TOP2-4	YMR061W	1.04625	0.21143
16	42	1465	20151207_dm_TOP2-4_01_TS.JPG.dat	TOP2-4	YMR061W	0.94045	0.10615
16	43	1476	20151207_dm_TOP2-4_01_TS.JPG.dat	TOP2-4	YBR087W	0.97785	0.00328
16	44	1517	20151207_dm_TOP2-4_01_TS.JPG.dat	TOP2-4	YBR087W	1.00123	0.02655
16	45	1640	20151207_dm_TOP2-4_01_TS.JPG.dat	TOP2-4	YLR110C	1.04642	0.03948
16	46	1461	20151207_dm_TOP2-4_01_TS.JPG.dat	TOP2-4	YLR110C	#NUM!	#NUM!	status=JK
16	47	1521	20151207_dm_TOP2-4_01_TS.JPG.dat	TOP2-4	YMR271C	0.85565	-0.1785
16	48	2004	20151207_dm_TOP2-4_01_TS.JPG.dat	TOP2-4	YMR271C	1.05285	0.01773
17	1	2174	20151207_dm_TOP2-4_01_TS.JPG.dat	TOP2-4	YMR271C	0.92213	-0.11235
17	2	2029	20151207_dm_TOP2-4_01_TS.JPG.dat	TOP2-4	YMR271C	0.94752	-0.08709
17	3	2056	20151207_dm_TOP2-4_01_TS.JPG.dat	TOP2-4	YLR163C	1.06693	-0.02418
17	4	1919	20151207_dm_TOP2-4_01_TS.JPG.dat	TOP2-4	YLR163C	1.09516	0.00392
17	5	2021	20151207_dm_TOP2-4_01_TS.JPG.dat	TOP2-4	YAL013W	1.15223	-0.06925
17	6	1982	20151207_dm_TOP2-4_01_TS.JPG.dat	TOP2-4	YAL013W	1.0955	-0.1257
17	7	0	20151207_dm_TOP2-4_01_TS.JPG.dat	TOP2-4	YDL028C	0	-0.52726
17	8	0	20151207_dm_TOP2-4_01_TS.JPG.dat	TOP2-4	YDL028C	0	-0.52726
17	9	1715	20151207_dm_TOP2-4_01_TS.JPG.dat	TOP2-4	YJR093C	0.9411	-0.1496
17	10	1792	20151207_dm_TOP2-4_01_TS.JPG.dat	TOP2-4	YJR093C	1.01151	-0.07954
17	11	0	20151207_dm_TOP2-4_01_TS.JPG.dat	TOP2-4	YNL258C	0	-0.0057
17	12	0	20151207_dm_TOP2-4_01_TS.JPG.dat	TOP2-4	YNL258C	0	-0.0057
17	13	2207	20151207_dm_TOP2-4_01_TS.JPG.dat	TOP2-4	YMR239C	1.19324	0.03687
17	14	2077	20151207_dm_TOP2-4_01_TS.JPG.dat	TOP2-4	YMR239C	1.12818	-0.02787
17	15	1518	20151207_dm_TOP2-4_01_TS.JPG.dat	TOP2-4	YLR193C	0.84077	-0.11281
17	16	1503	20151207_dm_TOP2-4_01_TS.JPG.dat	TOP2-4	YLR193C	0.84094	-0.11264
17	17	1919	20151207_dm_TOP2-4_01_TS.JPG.dat	TOP2-4	YMR197C	1.0698	0.08963
17	18	1897	20151207_dm_TOP2-4_01_TS.JPG.dat	TOP2-4	YMR197C	1.07308	0.09289
17	19	1463	20151207_dm_TOP2-4_01_TS.JPG.dat	TOP2-4	YJR057W	0.84305	0.00212
17	20	1468	20151207_dm_TOP2-4_01_TS.JPG.dat	TOP2-4	YJR057W	0.86049	0.01948
17	21	1653	20151207_dm_TOP2-4_01_TS.JPG.dat	TOP2-4	YBR109C	0.96361	-0.07297
17	22	1749	20151207_dm_TOP2-4_01_TS.JPG.dat	TOP2-4	YBR109C	1.00232	-0.03446
17	23	2001	20151207_dm_TOP2-4_01_TS.JPG.dat	TOP2-4	YOR074C	1.12585	0.39563
17	24	1938	20151207_dm_TOP2-4_01_TS.JPG.dat	TOP2-4	YOR074C	1.09879	0.36871
17	25	1533	20151207_dm_TOP2-4_01_TS.JPG.dat	TOP2-4	YJL168C	0.89796	-0.14407
17	26	1555	20151207_dm_TOP2-4_01_TS.JPG.dat	TOP2-4	YJL168C	0.93046	-0.11173
17	27	1460	20151207_dm_TOP2-4_01_TS.JPG.dat	TOP2-4	YCL010C	0.88259	0.06235
17	28	1547	20151207_dm_TOP2-4_01_TS.JPG.dat	TOP2-4	YCL010C	0.94046	0.11993
17	29	450	20151207_dm_TOP2-4_01_TS.JPG.dat	TOP2-4	YDL132W	0.27442	0.27306
17	30	0	20151207_dm_TOP2-4_01_TS.JPG.dat	TOP2-4	YDL132W	0	0
17	31	1646	20151207_dm_TOP2-4_01_TS.JPG.dat	TOP2-4	YGR246C	#NUM!	#NUM!	status=JK
17	32	43	20151207_dm_TOP2-4_01_TS.JPG.dat	TOP2-4	YGR246C	0.02522	-0.05019
17	33	1882	20151207_dm_TOP2-4_01_TS.JPG.dat	TOP2-4	YJL203W	1.1064	0.02468
17	34	1714	20151207_dm_TOP2-4_01_TS.JPG.dat	TOP2-4	YJL203W	#NUM!	#NUM!	status=JK
17	35	2016	20151207_dm_TOP2-4_01_TS.JPG.dat	TOP2-4	YIL068C	1.23637	0.15621
17	36	2028	20151207_dm_TOP2-4_01_TS.JPG.dat	TOP2-4	YIL068C	1.27781	0.19745
17	37	1605	20151207_dm_TOP2-4_01_TS.JPG.dat	TOP2-4	YDR060W	1.05217	0.10491
17	38	1577	20151207_dm_TOP2-4_01_TS.JPG.dat	TOP2-4	YDR060W	1.07892	0.13152
17	39	1568	20151207_dm_TOP2-4_01_TS.JPG.dat	TOP2-4	YDR145W	1.09402	-0.02343
17	40	1587	20151207_dm_TOP2-4_01_TS.JPG.dat	TOP2-4	YDR145W	1.06827	-0.04904
17	41	1472	20151207_dm_TOP2-4_01_TS.JPG.dat	TOP2-4	YOR184W	0.94413	0.4792
17	42	1472	20151207_dm_TOP2-4_01_TS.JPG.dat	TOP2-4	YOR184W	0.94117	0.47626
17	43	1704	20151207_dm_TOP2-4_01_TS.JPG.dat	TOP2-4	YBR080C	1.12419	-0.03492
17	44	1605	20151207_dm_TOP2-4_01_TS.JPG.dat	TOP2-4	YBR080C	1.05533	-0.10344
17	45	1546	20151207_dm_TOP2-4_01_TS.JPG.dat	TOP2-4	YJR076C	0.98313	0.00184
17	46	1634	20151207_dm_TOP2-4_01_TS.JPG.dat	TOP2-4	YJR076C	0.98225	0.00097
17	47	1569	20151207_dm_TOP2-4_01_TS.JPG.dat	TOP2-4	YMR271C	0.8803	-0.15397
17	48	1880	20151207_dm_TOP2-4_01_TS.JPG.dat	TOP2-4	YMR271C	0.98527	-0.04952
18	1	2199	20151207_dm_TOP2-4_01_TS.JPG.dat	TOP2-4	YMR271C	0.93912	-0.09544
18	2	2160	20151207_dm_TOP2-4_01_TS.JPG.dat	TOP2-4	YMR271C	#NUM!	#NUM!	status=JK
18	3	2126	20151207_dm_TOP2-4_01_TS.JPG.dat	TOP2-4	YLR163C	1.11805	0.02669
18	4	2091	20151207_dm_TOP2-4_01_TS.JPG.dat	TOP2-4	YLR163C	1.21247	0.12064
18	5	2052	20151207_dm_TOP2-4_01_TS.JPG.dat	TOP2-4	YAL013W	1.19111	-0.03056
18	6	2162	20151207_dm_TOP2-4_01_TS.JPG.dat	TOP2-4	YAL013W	1.21861	-0.0032
18	7	0	20151207_dm_TOP2-4_01_TS.JPG.dat	TOP2-4	YDL028C	0	-0.52726
18	8	0	20151207_dm_TOP2-4_01_TS.JPG.dat	TOP2-4	YDL028C	0	-0.52726
18	9	1775	20151207_dm_TOP2-4_01_TS.JPG.dat	TOP2-4	YJR093C	0.99126	-0.09969
18	10	1826	20151207_dm_TOP2-4_01_TS.JPG.dat	TOP2-4	YJR093C	1.04595	-0.04527
18	11	734	20151207_dm_TOP2-4_01_TS.JPG.dat	TOP2-4	YNL258C	#NUM!	#NUM!	status=JK
18	12	0	20151207_dm_TOP2-4_01_TS.JPG.dat	TOP2-4	YNL258C	0	-0.0057
18	13	2166	20151207_dm_TOP2-4_01_TS.JPG.dat	TOP2-4	YMR239C	1.1772	0.0209
18	14	2030	20151207_dm_TOP2-4_01_TS.JPG.dat	TOP2-4	YMR239C	1.10624	-0.0497
18	15	1457	20151207_dm_TOP2-4_01_TS.JPG.dat	TOP2-4	YLR193C	#NUM!	#NUM!	status=JK
18	16	1510	20151207_dm_TOP2-4_01_TS.JPG.dat	TOP2-4	YLR193C	0.84643	-0.10718
18	17	1779	20151207_dm_TOP2-4_01_TS.JPG.dat	TOP2-4	YMR197C	0.99477	0.01496
18	18	1786	20151207_dm_TOP2-4_01_TS.JPG.dat	TOP2-4	YMR197C	1.01467	0.03477
18	19	1224	20151207_dm_TOP2-4_01_TS.JPG.dat	TOP2-4	YJR057W	#NUM!	#NUM!	status=JK
18	20	1504	20151207_dm_TOP2-4_01_TS.JPG.dat	TOP2-4	YJR057W	0.88707	0.04592
18	21	1605	20151207_dm_TOP2-4_01_TS.JPG.dat	TOP2-4	YBR109C	0.94256	-0.09392
18	22	1623	20151207_dm_TOP2-4_01_TS.JPG.dat	TOP2-4	YBR109C	0.93813	-0.09833
18	23	1990	20151207_dm_TOP2-4_01_TS.JPG.dat	TOP2-4	YOR074C	1.1311	0.40086
18	24	1917	20151207_dm_TOP2-4_01_TS.JPG.dat	TOP2-4	YOR074C	1.09904	0.36895
18	25	1493	20151207_dm_TOP2-4_01_TS.JPG.dat	TOP2-4	YJL168C	0.88446	-0.15751
18	26	1182	20151207_dm_TOP2-4_01_TS.JPG.dat	TOP2-4	YJL168C	#NUM!	#NUM!	status=JK
18	27	1658	20151207_dm_TOP2-4_01_TS.JPG.dat	TOP2-4	YCL010C	1.0109	0.19003
18	28	1548	20151207_dm_TOP2-4_01_TS.JPG.dat	TOP2-4	YCL010C	0.94754	0.12698
18	29	981	20151207_dm_TOP2-4_01_TS.JPG.dat	TOP2-4	YDL132W	0.6014	0.59841
18	30	576	20151207_dm_TOP2-4_01_TS.JPG.dat	TOP2-4	YDL132W	0.3459	0.34418
18	31	0	20151207_dm_TOP2-4_01_TS.JPG.dat	TOP2-4	YGR246C	0	-0.07529
18	32	0	20151207_dm_TOP2-4_01_TS.JPG.dat	TOP2-4	YGR246C	0	-0.07529
18	33	1945	20151207_dm_TOP2-4_01_TS.JPG.dat	TOP2-4	YJL203W	1.13407	0.05221
18	34	1854	20151207_dm_TOP2-4_01_TS.JPG.dat	TOP2-4	YJL203W	1.10326	0.02155
18	35	1862	20151207_dm_TOP2-4_01_TS.JPG.dat	TOP2-4	YIL068C	1.12911	0.04948
18	36	1795	20151207_dm_TOP2-4_01_TS.JPG.dat	TOP2-4	YIL068C	1.11713	0.03756
18	37	1342	20151207_dm_TOP2-4_01_TS.JPG.dat	TOP2-4	YDR060W	#NUM!	#NUM!	status=JK
18	38	1608	20151207_dm_TOP2-4_01_TS.JPG.dat	TOP2-4	YDR060W	1.08463	0.13721
18	39	1584	20151207_dm_TOP2-4_01_TS.JPG.dat	TOP2-4	YDR145W	1.08994	-0.02748
18	40	1385	20151207_dm_TOP2-4_01_TS.JPG.dat	TOP2-4	YDR145W	#NUM!	#NUM!	status=JK
18	41	1496	20151207_dm_TOP2-4_01_TS.JPG.dat	TOP2-4	YOR184W	0.94729	0.48235
18	42	1436	20151207_dm_TOP2-4_01_TS.JPG.dat	TOP2-4	YOR184W	#NUM!	#NUM!	status=JK
18	43	1646	20151207_dm_TOP2-4_01_TS.JPG.dat	TOP2-4	YBR080C	1.07151	-0.08734
18	44	1786	20151207_dm_TOP2-4_01_TS.JPG.dat	TOP2-4	YBR080C	1.15966	0.00037
18	45	1824	20151207_dm_TOP2-4_01_TS.JPG.dat	TOP2-4	YJR076C	1.14605	0.16395
18	46	1867	20151207_dm_TOP2-4_01_TS.JPG.dat	TOP2-4	YJR076C	1.10945	0.12754
18	47	1833	20151207_dm_TOP2-4_01_TS.JPG.dat	TOP2-4	YMR271C	1.01707	-0.01787
18	48	1786	20151207_dm_TOP2-4_01_TS.JPG.dat	TOP2-4	YMR271C	0.92606	-0.10843
19	1	2138	20151207_dm_TOP2-4_01_TS.JPG.dat	TOP2-4	YMR271C	0.94949	-0.08512
19	2	2280	20151207_dm_TOP2-4_01_TS.JPG.dat	TOP2-4	YMR271C	1.12259	0.08712
19	3	1352	20151207_dm_TOP2-4_01_TS.JPG.dat	TOP2-4	YLR026C	0.74562	-0.04951
19	4	1477	20151207_dm_TOP2-4_01_TS.JPG.dat	TOP2-4	YLR026C	0.90125	0.10535
19	5	822	20151207_dm_TOP2-4_01_TS.JPG.dat	TOP2-4	YAL003W	0.5036	0.47931
19	6	0	20151207_dm_TOP2-4_01_TS.JPG.dat	TOP2-4	YAL003W	0	-0.0218
19	7	1942	20151207_dm_TOP2-4_01_TS.JPG.dat	TOP2-4	YGL043W	1.12959	0.11709
19	8	1601	20151207_dm_TOP2-4_01_TS.JPG.dat	TOP2-4	YGL043W	0.93475	-0.07678
19	9	1951	20151207_dm_TOP2-4_01_TS.JPG.dat	TOP2-4	YLR276C	1.1523	-0.09472
19	10	1867	20151207_dm_TOP2-4_01_TS.JPG.dat	TOP2-4	YLR276C	1.12633	-0.12056
19	11	1542	20151207_dm_TOP2-4_01_TS.JPG.dat	TOP2-4	YLR208W	#NUM!	#NUM!	status=JK
19	12	1537	20151207_dm_TOP2-4_01_TS.JPG.dat	TOP2-4	YLR208W	0.90182	-0.05319
19	13	1489	20151207_dm_TOP2-4_01_TS.JPG.dat	TOP2-4	YHR065C	0.84437	-0.01197
19	14	1703	20151207_dm_TOP2-4_01_TS.JPG.dat	TOP2-4	YHR065C	0.96682	0.10987
19	15	1846	20151207_dm_TOP2-4_01_TS.JPG.dat	TOP2-4	YKL173W	1.06549	0.02269
19	16	1720	20151207_dm_TOP2-4_01_TS.JPG.dat	TOP2-4	YKL173W	1.0029	-0.03959
19	17	1926	20151207_dm_TOP2-4_01_TS.JPG.dat	TOP2-4	YGR091W	1.12048	-0.02137
19	18	1931	20151207_dm_TOP2-4_01_TS.JPG.dat	TOP2-4	YGR091W	1.14187	-9e-05
19	19	1717	20151207_dm_TOP2-4_01_TS.JPG.dat	TOP2-4	YDL208W	1.03634	-0.05452
19	20	1640	20151207_dm_TOP2-4_01_TS.JPG.dat	TOP2-4	YDL208W	1.00737	-0.08335
19	21	1905	20151207_dm_TOP2-4_01_TS.JPG.dat	TOP2-4	YPL235W	1.16501	-0.0353
19	22	1806	20151207_dm_TOP2-4_01_TS.JPG.dat	TOP2-4	YPL235W	1.08609	-0.11383
19	23	1511	20151207_dm_TOP2-4_01_TS.JPG.dat	TOP2-4	YLR342W	0.89363	-0.04334
19	24	1566	20151207_dm_TOP2-4_01_TS.JPG.dat	TOP2-4	YLR342W	0.93444	-0.00273
19	25	1410	20151207_dm_TOP2-4_01_TS.JPG.dat	TOP2-4	YPR179C	0.86918	0.00557
19	26	1257	20151207_dm_TOP2-4_01_TS.JPG.dat	TOP2-4	YPR179C	0.78993	-0.07329
19	27	1587	20151207_dm_TOP2-4_01_TS.JPG.dat	TOP2-4	YGR103W	1.00461	-0.05286
19	28	1665	20151207_dm_TOP2-4_01_TS.JPG.dat	TOP2-4	YGR103W	1.05728	-0.00044
19	29	1894	20151207_dm_TOP2-4_01_TS.JPG.dat	TOP2-4	YKR022C	1.20349	-0.08563
19	30	1867	20151207_dm_TOP2-4_01_TS.JPG.dat	TOP2-4	YKR022C	1.15993	-0.12897
19	31	1612	20151207_dm_TOP2-4_01_TS.JPG.dat	TOP2-4	YDR512C	0.98281	0.21789
19	32	1545	20151207_dm_TOP2-4_01_TS.JPG.dat	TOP2-4	YDR512C	0.92585	0.16121
19	33	1590	20151207_dm_TOP2-4_01_TS.JPG.dat	TOP2-4	YLR340W	0.95088	-0.01694
19	34	1798	20151207_dm_TOP2-4_01_TS.JPG.dat	TOP2-4	YLR340W	1.09629	0.12775
19	35	1580	20151207_dm_TOP2-4_01_TS.JPG.dat	TOP2-4	YPL228W	0.97978	-0.1313
19	36	1652	20151207_dm_TOP2-4_01_TS.JPG.dat	TOP2-4	YPL228W	1.05019	-0.06125
19	37	1505	20151207_dm_TOP2-4_01_TS.JPG.dat	TOP2-4	YPL174C	0.99301	0.17617
19	38	1418	20151207_dm_TOP2-4_01_TS.JPG.dat	TOP2-4	YPL174C	0.97483	0.15808
19	39	1795	20151207_dm_TOP2-4_01_TS.JPG.dat	TOP2-4	YHR101C	1.25828	-0.06196
19	40	1879	20151207_dm_TOP2-4_01_TS.JPG.dat	TOP2-4	YHR101C	1.27144	-0.04886
19	41	1412	20151207_dm_TOP2-4_01_TS.JPG.dat	TOP2-4	YJL104W	0.91145	-0.18972
19	42	1565	20151207_dm_TOP2-4_01_TS.JPG.dat	TOP2-4	YJL104W	1.00622	-0.09542
19	43	1492	20151207_dm_TOP2-4_01_TS.JPG.dat	TOP2-4	YDR162C	0.98802	0.14391
19	44	1479	20151207_dm_TOP2-4_01_TS.JPG.dat	TOP2-4	YDR162C	0.97745	0.13339
19	45	1850	20151207_dm_TOP2-4_01_TS.JPG.dat	TOP2-4	YKL019W	1.18347	0.05702
19	46	1963	20151207_dm_TOP2-4_01_TS.JPG.dat	TOP2-4	YKL019W	1.18817	0.06169
19	47	1739	20151207_dm_TOP2-4_01_TS.JPG.dat	TOP2-4	YMR271C	0.98308	-0.0517
19	48	1816	20151207_dm_TOP2-4_01_TS.JPG.dat	TOP2-4	YMR271C	0.95961	-0.07505
20	1	2248	20151207_dm_TOP2-4_01_TS.JPG.dat	TOP2-4	YMR271C	0.98495	-0.04984
20	2	2299	20151207_dm_TOP2-4_01_TS.JPG.dat	TOP2-4	YMR271C	1.12172	0.08626
20	3	1489	20151207_dm_TOP2-4_01_TS.JPG.dat	TOP2-4	YLR026C	0.81752	0.02203
20	4	1448	20151207_dm_TOP2-4_01_TS.JPG.dat	TOP2-4	YLR026C	0.88338	0.08757
20	5	2104	20151207_dm_TOP2-4_01_TS.JPG.dat	TOP2-4	YAL003W	1.29308	1.26487
20	6	0	20151207_dm_TOP2-4_01_TS.JPG.dat	TOP2-4	YAL003W	0	-0.0218
20	7	1672	20151207_dm_TOP2-4_01_TS.JPG.dat	TOP2-4	YGL043W	0.98098	-0.03078
20	8	1772	20151207_dm_TOP2-4_01_TS.JPG.dat	TOP2-4	YGL043W	1.0444	0.03232
20	9	2000	20151207_dm_TOP2-4_01_TS.JPG.dat	TOP2-4	YLR276C	1.19097	-0.05624
20	10	1938	20151207_dm_TOP2-4_01_TS.JPG.dat	TOP2-4	YLR276C	1.17389	-0.07324
20	11	1485	20151207_dm_TOP2-4_01_TS.JPG.dat	TOP2-4	YLR208W	0.89487	-0.06011
20	12	1519	20151207_dm_TOP2-4_01_TS.JPG.dat	TOP2-4	YLR208W	0.88807	-0.06687
20	13	1627	20151207_dm_TOP2-4_01_TS.JPG.dat	TOP2-4	YHR065C	0.91744	0.06074
20	14	1411	20151207_dm_TOP2-4_01_TS.JPG.dat	TOP2-4	YHR065C	0.79604	-0.06006
20	15	1883	20151207_dm_TOP2-4_01_TS.JPG.dat	TOP2-4	YKL173W	1.07887	0.03601
20	16	1906	20151207_dm_TOP2-4_01_TS.JPG.dat	TOP2-4	YKL173W	1.10316	0.06018
20	17	1838	20151207_dm_TOP2-4_01_TS.JPG.dat	TOP2-4	YGR091W	1.06153	-0.08003
20	18	1895	20151207_dm_TOP2-4_01_TS.JPG.dat	TOP2-4	YGR091W	1.11263	-0.02918
20	19	1700	20151207_dm_TOP2-4_01_TS.JPG.dat	TOP2-4	YDL208W	1.0195	-0.07128
20	20	1695	20151207_dm_TOP2-4_01_TS.JPG.dat	TOP2-4	YDL208W	1.0342	-0.05665
20	21	1839	20151207_dm_TOP2-4_01_TS.JPG.dat	TOP2-4	YPL235W	1.11618	-0.08389
20	22	1979	20151207_dm_TOP2-4_01_TS.JPG.dat	TOP2-4	YPL235W	1.17992	-0.02047
20	23	1578	20151207_dm_TOP2-4_01_TS.JPG.dat	TOP2-4	YLR342W	0.92397	-0.01315
20	24	1619	20151207_dm_TOP2-4_01_TS.JPG.dat	TOP2-4	YLR342W	0.95565	0.01837
20	25	1381	20151207_dm_TOP2-4_01_TS.JPG.dat	TOP2-4	YPR179C	0.84126	-0.02221
20	26	1338	20151207_dm_TOP2-4_01_TS.JPG.dat	TOP2-4	YPR179C	0.82942	-0.034
20	27	1605	20151207_dm_TOP2-4_01_TS.JPG.dat	TOP2-4	YGR103W	1.00002	-0.05742
20	28	1541	20151207_dm_TOP2-4_01_TS.JPG.dat	TOP2-4	YGR103W	0.96159	-0.09566
20	29	1857	20151207_dm_TOP2-4_01_TS.JPG.dat	TOP2-4	YKR022C	1.158	-0.13089
20	30	1974	20151207_dm_TOP2-4_01_TS.JPG.dat	TOP2-4	YKR022C	1.20145	-0.08766
20	31	1583	20151207_dm_TOP2-4_01_TS.JPG.dat	TOP2-4	YDR512C	0.94251	0.17779
20	32	1567	20151207_dm_TOP2-4_01_TS.JPG.dat	TOP2-4	YDR512C	0.91469	0.15011
20	33	1812	20151207_dm_TOP2-4_01_TS.JPG.dat	TOP2-4	YLR340W	1.05435	0.08602
20	34	1872	20151207_dm_TOP2-4_01_TS.JPG.dat	TOP2-4	YLR340W	1.10994	0.14133
20	35	1543	20151207_dm_TOP2-4_01_TS.JPG.dat	TOP2-4	YPL228W	0.92945	-0.18139
20	36	1756	20151207_dm_TOP2-4_01_TS.JPG.dat	TOP2-4	YPL228W	1.0837	-0.0279
20	37	1487	20151207_dm_TOP2-4_01_TS.JPG.dat	TOP2-4	YPL174C	0.95148	0.13485
20	38	905	20151207_dm_TOP2-4_01_TS.JPG.dat	TOP2-4	YPL174C	#NUM!	#NUM!	status=JK
20	39	1885	20151207_dm_TOP2-4_01_TS.JPG.dat	TOP2-4	YHR101C	1.28076	-0.03958
20	40	1775	20151207_dm_TOP2-4_01_TS.JPG.dat	TOP2-4	YHR101C	#NUM!	#NUM!	status=JK
20	41	1664	20151207_dm_TOP2-4_01_TS.JPG.dat	TOP2-4	YJL104W	1.04139	-0.06042
20	42	1582	20151207_dm_TOP2-4_01_TS.JPG.dat	TOP2-4	YJL104W	0.98534	-0.11619
20	43	1450	20151207_dm_TOP2-4_01_TS.JPG.dat	TOP2-4	YDR162C	0.92875	0.08493
20	44	1056	20151207_dm_TOP2-4_01_TS.JPG.dat	TOP2-4	YDR162C	#NUM!	#NUM!	status=JK
20	45	2021	20151207_dm_TOP2-4_01_TS.JPG.dat	TOP2-4	YKL019W	1.25155	0.12475
20	46	2124	20151207_dm_TOP2-4_01_TS.JPG.dat	TOP2-4	YKL019W	1.24539	0.11863
20	47	1712	20151207_dm_TOP2-4_01_TS.JPG.dat	TOP2-4	YMR271C	0.93781	-0.09675
20	48	1800	20151207_dm_TOP2-4_01_TS.JPG.dat	TOP2-4	YMR271C	0.92196	-0.11252
21	1	2098	20151207_dm_TOP2-4_01_TS.JPG.dat	TOP2-4	YMR271C	0.99531	-0.03953
21	2	2177	20151207_dm_TOP2-4_01_TS.JPG.dat	TOP2-4	YMR271C	1.1551	0.11947
21	3	1286	20151207_dm_TOP2-4_01_TS.JPG.dat	TOP2-4	YPR086W	0.77138	0.46094
21	4	868	20151207_dm_TOP2-4_01_TS.JPG.dat	TOP2-4	YPR086W	0.58081	0.27131
21	5	2075	20151207_dm_TOP2-4_01_TS.JPG.dat	TOP2-4	YCL052C	1.40331	0.17147
21	6	1879	20151207_dm_TOP2-4_01_TS.JPG.dat	TOP2-4	YCL052C	1.24466	0.01361
21	7	1344	20151207_dm_TOP2-4_01_TS.JPG.dat	TOP2-4	YDL028C	0.87177	0.34019
21	8	321	20151207_dm_TOP2-4_01_TS.JPG.dat	TOP2-4	YDL028C	0.20929	-0.319
21	9	1161	20151207_dm_TOP2-4_01_TS.JPG.dat	TOP2-4	YOR151C	0.76363	0.4663
21	10	1169	20151207_dm_TOP2-4_01_TS.JPG.dat	TOP2-4	YOR151C	0.77974	0.48232
21	11	1812	20151207_dm_TOP2-4_01_TS.JPG.dat	TOP2-4	YKL024C	1.19794	0.26283
21	12	1717	20151207_dm_TOP2-4_01_TS.JPG.dat	TOP2-4	YKL024C	1.09777	0.16315
21	13	2027	20151207_dm_TOP2-4_01_TS.JPG.dat	TOP2-4	YGR140W	1.24843	0.12509
21	14	2097	20151207_dm_TOP2-4_01_TS.JPG.dat	TOP2-4	YGR140W	1.29159	0.16803
21	15	1489	20151207_dm_TOP2-4_01_TS.JPG.dat	TOP2-4	YGL075C	#NUM!	#NUM!	status=JK
21	16	628	20151207_dm_TOP2-4_01_TS.JPG.dat	TOP2-4	YGL075C	0.39719	0.05766
21	17	1558	20151207_dm_TOP2-4_01_TS.JPG.dat	TOP2-4	YFL034C-B	0.98412	0.06443
21	18	1603	20151207_dm_TOP2-4_01_TS.JPG.dat	TOP2-4	YFL034C-B	1.02958	0.10966
21	19	1986	20151207_dm_TOP2-4_01_TS.JPG.dat	TOP2-4	YOR085W	1.3022	0.71344
21	20	1898	20151207_dm_TOP2-4_01_TS.JPG.dat	TOP2-4	YOR085W	1.26443	0.67586
21	21	1895	20151207_dm_TOP2-4_01_TS.JPG.dat	TOP2-4	YBL026W	1.25385	0.04725
21	22	1952	20151207_dm_TOP2-4_01_TS.JPG.dat	TOP2-4	YBL026W	1.26614	0.05947
21	23	1041	20151207_dm_TOP2-4_01_TS.JPG.dat	TOP2-4	YPR070W	0.66166	-0.0832
21	24	1015	20151207_dm_TOP2-4_01_TS.JPG.dat	TOP2-4	YPR070W	0.64908	-0.09572
21	25	1441	20151207_dm_TOP2-4_01_TS.JPG.dat	TOP2-4	YJR006W	0.94904	0.07394
21	26	1484	20151207_dm_TOP2-4_01_TS.JPG.dat	TOP2-4	YJR006W	0.99167	0.11636
21	27	1486	20151207_dm_TOP2-4_01_TS.JPG.dat	TOP2-4	YOR259C	0.99564	0.05187
21	28	1408	20151207_dm_TOP2-4_01_TS.JPG.dat	TOP2-4	YOR259C	0.94329	-0.00021
21	29	1102	20151207_dm_TOP2-4_01_TS.JPG.dat	TOP2-4	YNL138W	0.7372	0.22714
21	30	1163	20151207_dm_TOP2-4_01_TS.JPG.dat	TOP2-4	YNL138W	0.75848	0.24831
21	31	1776	20151207_dm_TOP2-4_01_TS.JPG.dat	TOP2-4	YFL039C	1.13063	0.14278
21	32	1709	20151207_dm_TOP2-4_01_TS.JPG.dat	TOP2-4	YFL039C	#NUM!	#NUM!	status=JK
21	33	1831	20151207_dm_TOP2-4_01_TS.JPG.dat	TOP2-4	YLR367W	1.1361	0.04548
21	34	1910	20151207_dm_TOP2-4_01_TS.JPG.dat	TOP2-4	YLR367W	1.20632	0.11535
21	35	1353	20151207_dm_TOP2-4_01_TS.JPG.dat	TOP2-4	YFL039C	0.86739	-0.11915
21	36	1383	20151207_dm_TOP2-4_01_TS.JPG.dat	TOP2-4	YFL039C	0.90828	-0.07846
21	37	1156	20151207_dm_TOP2-4_01_TS.JPG.dat	TOP2-4	YER083C	0.78673	0.56682
21	38	815	20151207_dm_TOP2-4_01_TS.JPG.dat	TOP2-4	YER083C	0.57785	0.35898
21	39	636	20151207_dm_TOP2-4_01_TS.JPG.dat	TOP2-4	YOR181W	0.45976	0.19416
21	40	648	20151207_dm_TOP2-4_01_TS.JPG.dat	TOP2-4	YOR181W	0.45209	0.18653
21	41	1832	20151207_dm_TOP2-4_01_TS.JPG.dat	TOP2-4	YLR397C	1.21851	0.05873
21	42	1618	20151207_dm_TOP2-4_01_TS.JPG.dat	TOP2-4	YLR397C	#NUM!	#NUM!	status=JK
21	43	1594	20151207_dm_TOP2-4_01_TS.JPG.dat	TOP2-4	YGL116W	1.08413	-0.12904
21	44	1739	20151207_dm_TOP2-4_01_TS.JPG.dat	TOP2-4	YGL116W	1.18138	-0.03228
21	45	266	20151207_dm_TOP2-4_01_TS.JPG.dat	TOP2-4	YDR235W	0.17497	0.17318
21	46	545	20151207_dm_TOP2-4_01_TS.JPG.dat	TOP2-4	YDR235W	0.33955	0.33695
21	47	1847	20151207_dm_TOP2-4_01_TS.JPG.dat	TOP2-4	YMR271C	1.07458	0.03935
21	48	1861	20151207_dm_TOP2-4_01_TS.JPG.dat	TOP2-4	YMR271C	1.01246	-0.02246
22	1	2058	20151207_dm_TOP2-4_01_TS.JPG.dat	TOP2-4	YMR271C	0.95971	-0.07495
22	2	2209	20151207_dm_TOP2-4_01_TS.JPG.dat	TOP2-4	YMR271C	1.15724	0.1216
22	3	1311	20151207_dm_TOP2-4_01_TS.JPG.dat	TOP2-4	YPR086W	0.77984	0.46935
22	4	1282	20151207_dm_TOP2-4_01_TS.JPG.dat	TOP2-4	YPR086W	0.854	0.54315
22	5	1199	20151207_dm_TOP2-4_01_TS.JPG.dat	TOP2-4	YCL052C	0.81001	-0.41888
22	6	1751	20151207_dm_TOP2-4_01_TS.JPG.dat	TOP2-4	YCL052C	1.1622	-0.06844
22	7	789	20151207_dm_TOP2-4_01_TS.JPG.dat	TOP2-4	YDL028C	0.514	-0.01581
22	8	496	20151207_dm_TOP2-4_01_TS.JPG.dat	TOP2-4	YDL028C	0.32525	-0.20362
22	9	369	20151207_dm_TOP2-4_01_TS.JPG.dat	TOP2-4	YOR151C	0.24367	-0.05109
22	10	682	20151207_dm_TOP2-4_01_TS.JPG.dat	TOP2-4	YOR151C	0.45515	0.15934
22	11	1820	20151207_dm_TOP2-4_01_TS.JPG.dat	TOP2-4	YKL024C	1.19974	0.26462
22	12	1646	20151207_dm_TOP2-4_01_TS.JPG.dat	TOP2-4	YKL024C	1.04716	0.1128
22	13	1976	20151207_dm_TOP2-4_01_TS.JPG.dat	TOP2-4	YGR140W	1.20942	0.08627
22	14	1902	20151207_dm_TOP2-4_01_TS.JPG.dat	TOP2-4	YGR140W	1.16359	0.04066
22	15	371	20151207_dm_TOP2-4_01_TS.JPG.dat	TOP2-4	YGL075C	0.23045	-0.10825
22	16	269	20151207_dm_TOP2-4_01_TS.JPG.dat	TOP2-4	YGL075C	0.16902	-0.16938
22	17	0	20151207_dm_TOP2-4_01_TS.JPG.dat	TOP2-4	YFL034C-B	0	-0.91481
22	18	0	20151207_dm_TOP2-4_01_TS.JPG.dat	TOP2-4	YFL034C-B	0	-0.91481
22	19	1824	20151207_dm_TOP2-4_01_TS.JPG.dat	TOP2-4	YOR085W	1.18912	0.60092
22	20	1901	20151207_dm_TOP2-4_01_TS.JPG.dat	TOP2-4	YOR085W	1.25683	0.6683
22	21	1959	20151207_dm_TOP2-4_01_TS.JPG.dat	TOP2-4	YBL026W	1.28402	0.07727
22	22	1817	20151207_dm_TOP2-4_01_TS.JPG.dat	TOP2-4	YBL026W	#NUM!	#NUM!	status=JK
22	23	1067	20151207_dm_TOP2-4_01_TS.JPG.dat	TOP2-4	YPR070W	0.6691	-0.07579
22	24	1006	20151207_dm_TOP2-4_01_TS.JPG.dat	TOP2-4	YPR070W	0.63357	-0.11114
22	25	1125	20151207_dm_TOP2-4_01_TS.JPG.dat	TOP2-4	YJR006W	0.72856	-0.14545
22	26	846	20151207_dm_TOP2-4_01_TS.JPG.dat	TOP2-4	YJR006W	0.55491	-0.31823
22	27	1507	20151207_dm_TOP2-4_01_TS.JPG.dat	TOP2-4	YOR259C	0.98843	0.0447
22	28	851	20151207_dm_TOP2-4_01_TS.JPG.dat	TOP2-4	YOR259C	#NUM!	#NUM!	status=JK
22	29	1104	20151207_dm_TOP2-4_01_TS.JPG.dat	TOP2-4	YNL138W	0.72056	0.21058
22	30	943	20151207_dm_TOP2-4_01_TS.JPG.dat	TOP2-4	YNL138W	#NUM!	#NUM!	status=JK
22	31	1815	20151207_dm_TOP2-4_01_TS.JPG.dat	TOP2-4	YFL039C	1.12312	0.13531
22	32	1885	20151207_dm_TOP2-4_01_TS.JPG.dat	TOP2-4	YFL039C	1.14045	0.15256
22	33	1951	20151207_dm_TOP2-4_01_TS.JPG.dat	TOP2-4	YLR367W	1.17465	0.08383
22	34	1948	20151207_dm_TOP2-4_01_TS.JPG.dat	TOP2-4	YLR367W	1.1922	0.1013
22	35	1349	20151207_dm_TOP2-4_01_TS.JPG.dat	TOP2-4	YFL039C	0.83699	-0.1494
22	36	1340	20151207_dm_TOP2-4_01_TS.JPG.dat	TOP2-4	YFL039C	0.85193	-0.13453
22	37	1725	20151207_dm_TOP2-4_01_TS.JPG.dat	TOP2-4	YER083C	1.13647	0.91483
22	38	1645	20151207_dm_TOP2-4_01_TS.JPG.dat	TOP2-4	YER083C	1.12997	0.90836
22	39	1036	20151207_dm_TOP2-4_01_TS.JPG.dat	TOP2-4	YOR181W	0.72601	0.45909
22	40	1101	20151207_dm_TOP2-4_01_TS.JPG.dat	TOP2-4	YOR181W	0.74454	0.47752
22	41	1833	20151207_dm_TOP2-4_01_TS.JPG.dat	TOP2-4	YLR397C	1.18196	0.02236
22	42	1851	20151207_dm_TOP2-4_01_TS.JPG.dat	TOP2-4	YLR397C	1.18563	0.02601
22	43	1776	20151207_dm_TOP2-4_01_TS.JPG.dat	TOP2-4	YGL116W	1.16943	-0.04417
22	44	2015	20151207_dm_TOP2-4_01_TS.JPG.dat	TOP2-4	YGL116W	1.32558	0.11121
22	45	662	20151207_dm_TOP2-4_01_TS.JPG.dat	TOP2-4	YDR235W	0.4216	0.41859
22	46	423	20151207_dm_TOP2-4_01_TS.JPG.dat	TOP2-4	YDR235W	0.25517	0.25298
22	47	2067	20151207_dm_TOP2-4_01_TS.JPG.dat	TOP2-4	YMR271C	1.16382	0.12814
22	48	1840	20151207_dm_TOP2-4_01_TS.JPG.dat	TOP2-4	YMR271C	0.96856	-0.06615
23	1	1964	20151207_dm_TOP2-4_01_TS.JPG.dat	TOP2-4	YMR271C	0.87583	-0.15841
23	2	1963	20151207_dm_TOP2-4_01_TS.JPG.dat	TOP2-4	YMR271C	0.98794	-0.04686
23	3	1806	20151207_dm_TOP2-4_01_TS.JPG.dat	TOP2-4	YCL061C	1.03671	-0.06503
23	4	1856	20151207_dm_TOP2-4_01_TS.JPG.dat	TOP2-4	YCL061C	#NUM!	#NUM!	status=JK
23	5	941	20151207_dm_TOP2-4_01_TS.JPG.dat	TOP2-4	YGL045W	0.61741	0.61435
23	6	0	20151207_dm_TOP2-4_01_TS.JPG.dat	TOP2-4	YGL045W	0	0
23	7	1831	20151207_dm_TOP2-4_01_TS.JPG.dat	TOP2-4	YBR079C	1.1638	0.02709
23	8	1899	20151207_dm_TOP2-4_01_TS.JPG.dat	TOP2-4	YBR079C	1.21582	0.07885
23	9	296	20151207_dm_TOP2-4_01_TS.JPG.dat	TOP2-4	YBR155W	0.19034	0.05225
23	10	0	20151207_dm_TOP2-4_01_TS.JPG.dat	TOP2-4	YBR155W	0	-0.13714
23	11	1353	20151207_dm_TOP2-4_01_TS.JPG.dat	TOP2-4	YOL038W	0.86144	-0.12199
23	12	1843	20151207_dm_TOP2-4_01_TS.JPG.dat	TOP2-4	YOL038W	1.12989	0.14513
23	13	1753	20151207_dm_TOP2-4_01_TS.JPG.dat	TOP2-4	YBL034C	1.03274	-0.03758
23	14	1786	20151207_dm_TOP2-4_01_TS.JPG.dat	TOP2-4	YBL034C	1.0515	-0.01891
23	15	1726	20151207_dm_TOP2-4_01_TS.JPG.dat	TOP2-4	YDR238C	1.03196	-0.12606
23	16	1992	20151207_dm_TOP2-4_01_TS.JPG.dat	TOP2-4	YDR238C	1.20543	0.04655
23	17	1519	20151207_dm_TOP2-4_01_TS.JPG.dat	TOP2-4	YLR186W	0.918	0.09475
23	18	1549	20151207_dm_TOP2-4_01_TS.JPG.dat	TOP2-4	YLR186W	0.95266	0.12923
23	19	1421	20151207_dm_TOP2-4_01_TS.JPG.dat	TOP2-4	YML041C	0.89304	-0.01586
23	20	1439	20151207_dm_TOP2-4_01_TS.JPG.dat	TOP2-4	YML041C	0.91681	0.00779
23	21	1991	20151207_dm_TOP2-4_01_TS.JPG.dat	TOP2-4	YDR002W	1.25528	-0.03345
23	22	1923	20151207_dm_TOP2-4_01_TS.JPG.dat	TOP2-4	YDR002W	1.18454	-0.10384
23	23	1353	20151207_dm_TOP2-4_01_TS.JPG.dat	TOP2-4	YDR196C	0.81328	-0.13715
23	24	1971	20151207_dm_TOP2-4_01_TS.JPG.dat	TOP2-4	YDR196C	1.18963	0.23733
23	25	1702	20151207_dm_TOP2-4_01_TS.JPG.dat	TOP2-4	YJL039C	1.05592	-0.12591
23	26	1932	20151207_dm_TOP2-4_01_TS.JPG.dat	TOP2-4	YJL039C	1.2132	0.0306
23	27	1658	20151207_dm_TOP2-4_01_TS.JPG.dat	TOP2-4	YCL059C	1.03952	0.20258
23	28	1320	20151207_dm_TOP2-4_01_TS.JPG.dat	TOP2-4	YCL059C	0.82394	-0.01193
23	29	2046	20151207_dm_TOP2-4_01_TS.JPG.dat	TOP2-4	YLL031C	1.27133	-0.09714
23	30	2175	20151207_dm_TOP2-4_01_TS.JPG.dat	TOP2-4	YLL031C	1.31248	-0.05619
23	31	1798	20151207_dm_TOP2-4_01_TS.JPG.dat	TOP2-4	YER018C	1.05491	0.10465
23	32	1781	20151207_dm_TOP2-4_01_TS.JPG.dat	TOP2-4	YER018C	1.01996	0.06988
23	33	1571	20151207_dm_TOP2-4_01_TS.JPG.dat	TOP2-4	YIL118W	0.89265	-0.0505
23	34	1620	20151207_dm_TOP2-4_01_TS.JPG.dat	TOP2-4	YIL118W	0.93274	-0.01061
23	35	0	20151207_dm_TOP2-4_01_TS.JPG.dat	TOP2-4	YGR009C	0	0
23	36	0	20151207_dm_TOP2-4_01_TS.JPG.dat	TOP2-4	YGR009C	0	0
23	37	1337	20151207_dm_TOP2-4_01_TS.JPG.dat	TOP2-4	YKL021C	#NUM!	#NUM!	status=JK
23	38	1854	20151207_dm_TOP2-4_01_TS.JPG.dat	TOP2-4	YKL021C	1.19217	0.0336
23	39	1333	20151207_dm_TOP2-4_01_TS.JPG.dat	TOP2-4	YDR361C	0.87462	-0.09412
23	40	1365	20151207_dm_TOP2-4_01_TS.JPG.dat	TOP2-4	YDR361C	0.86414	-0.10454
23	41	1722	20151207_dm_TOP2-4_01_TS.JPG.dat	TOP2-4	YKL203C	1.03944	0.13997
23	42	1686	20151207_dm_TOP2-4_01_TS.JPG.dat	TOP2-4	YKL203C	1.01083	0.1115
23	43	1364	20151207_dm_TOP2-4_01_TS.JPG.dat	TOP2-4	YFL039C	0.84069	-0.14572
23	44	1366	20151207_dm_TOP2-4_01_TS.JPG.dat	TOP2-4	YFL039C	0.84132	-0.14509
23	45	0	20151207_dm_TOP2-4_01_TS.JPG.dat	TOP2-4	YKL112W	0	0
23	46	0	20151207_dm_TOP2-4_01_TS.JPG.dat	TOP2-4	YKL112W	0	0
23	47	2094	20151207_dm_TOP2-4_01_TS.JPG.dat	TOP2-4	YMR271C	1.10307	0.0677
23	48	1867	20151207_dm_TOP2-4_01_TS.JPG.dat	TOP2-4	YMR271C	0.91945	-0.11501
24	1	1992	20151207_dm_TOP2-4_01_TS.JPG.dat	TOP2-4	YMR271C	0.88878	-0.14553
24	2	1846	20151207_dm_TOP2-4_01_TS.JPG.dat	TOP2-4	YMR271C	0.93222	-0.10231
24	3	1674	20151207_dm_TOP2-4_01_TS.JPG.dat	TOP2-4	YCL061C	0.96689	-0.13451
24	4	1530	20151207_dm_TOP2-4_01_TS.JPG.dat	TOP2-4	YCL061C	0.99589	-0.10565
24	5	969	20151207_dm_TOP2-4_01_TS.JPG.dat	TOP2-4	YGL045W	0.64235	0.63916
24	6	0	20151207_dm_TOP2-4_01_TS.JPG.dat	TOP2-4	YGL045W	0	0
24	7	1911	20151207_dm_TOP2-4_01_TS.JPG.dat	TOP2-4	YBR079C	1.23061	0.09357
24	8	1921	20151207_dm_TOP2-4_01_TS.JPG.dat	TOP2-4	YBR079C	1.24548	0.10837
24	9	191	20151207_dm_TOP2-4_01_TS.JPG.dat	TOP2-4	YBR155W	0.12402	-0.01373
24	10	0	20151207_dm_TOP2-4_01_TS.JPG.dat	TOP2-4	YBR155W	0	-0.13714
24	11	1911	20151207_dm_TOP2-4_01_TS.JPG.dat	TOP2-4	YOL038W	1.22259	0.23738
24	12	1720	20151207_dm_TOP2-4_01_TS.JPG.dat	TOP2-4	YOL038W	1.05896	0.07456
24	13	1729	20151207_dm_TOP2-4_01_TS.JPG.dat	TOP2-4	YBL034C	1.0224	-0.04787
24	14	1755	20151207_dm_TOP2-4_01_TS.JPG.dat	TOP2-4	YBL034C	1.03857	-0.03178
24	15	1824	20151207_dm_TOP2-4_01_TS.JPG.dat	TOP2-4	YDR238C	1.09751	-0.06084
24	16	1886	20151207_dm_TOP2-4_01_TS.JPG.dat	TOP2-4	YDR238C	1.14974	-0.00887
24	17	1300	20151207_dm_TOP2-4_01_TS.JPG.dat	TOP2-4	YLR186W	0.79196	-0.03067
24	18	917	20151207_dm_TOP2-4_01_TS.JPG.dat	TOP2-4	YLR186W	0.56879	-0.25273
24	19	1497	20151207_dm_TOP2-4_01_TS.JPG.dat	TOP2-4	YML041C	0.94893	0.03976
24	20	1341	20151207_dm_TOP2-4_01_TS.JPG.dat	TOP2-4	YML041C	0.8611	-0.04764
24	21	1713	20151207_dm_TOP2-4_01_TS.JPG.dat	TOP2-4	YDR002W	1.08634	-0.20156
24	22	1834	20151207_dm_TOP2-4_01_TS.JPG.dat	TOP2-4	YDR002W	1.13404	-0.15409
24	23	2051	20151207_dm_TOP2-4_01_TS.JPG.dat	TOP2-4	YDR196C	1.23443	0.28191
24	24	1552	20151207_dm_TOP2-4_01_TS.JPG.dat	TOP2-4	YDR196C	0.9371	-0.01394
24	25	1818	20151207_dm_TOP2-4_01_TS.JPG.dat	TOP2-4	YJL039C	1.12734	-0.05485
24	26	1525	20151207_dm_TOP2-4_01_TS.JPG.dat	TOP2-4	YJL039C	0.9562	-0.22513
24	27	1703	20151207_dm_TOP2-4_01_TS.JPG.dat	TOP2-4	YCL059C	1.06428	0.22722
24	28	1470	20151207_dm_TOP2-4_01_TS.JPG.dat	TOP2-4	YCL059C	0.91332	0.077
24	29	2251	20151207_dm_TOP2-4_01_TS.JPG.dat	TOP2-4	YLL031C	1.3901	0.02104
24	30	2042	20151207_dm_TOP2-4_01_TS.JPG.dat	TOP2-4	YLL031C	1.22294	-0.14529
24	31	1884	20151207_dm_TOP2-4_01_TS.JPG.dat	TOP2-4	YER018C	1.09521	0.14475
24	32	1797	20151207_dm_TOP2-4_01_TS.JPG.dat	TOP2-4	YER018C	1.01792	0.06785
24	33	1661	20151207_dm_TOP2-4_01_TS.JPG.dat	TOP2-4	YIL118W	0.93141	-0.01193
24	34	1721	20151207_dm_TOP2-4_01_TS.JPG.dat	TOP2-4	YIL118W	0.97508	0.03152
24	35	521	20151207_dm_TOP2-4_01_TS.JPG.dat	TOP2-4	YGR009C	#NUM!	#NUM!	status=JK
24	36	111	20151207_dm_TOP2-4_01_TS.JPG.dat	TOP2-4	YGR009C	0.06487	0.06455
24	37	1827	20151207_dm_TOP2-4_01_TS.JPG.dat	TOP2-4	YKL021C	1.10463	-0.05351
24	38	1846	20151207_dm_TOP2-4_01_TS.JPG.dat	TOP2-4	YKL021C	1.16346	0.00503
24	39	1687	20151207_dm_TOP2-4_01_TS.JPG.dat	TOP2-4	YDR361C	#NUM!	#NUM!	status=JK
24	40	1325	20151207_dm_TOP2-4_01_TS.JPG.dat	TOP2-4	YDR361C	0.82175	-0.14673
24	41	1750	20151207_dm_TOP2-4_01_TS.JPG.dat	TOP2-4	YKL203C	1.03472	0.13527
24	42	1810	20151207_dm_TOP2-4_01_TS.JPG.dat	TOP2-4	YKL203C	1.06264	0.16305
24	43	1314	20151207_dm_TOP2-4_01_TS.JPG.dat	TOP2-4	YFL039C	0.79292	-0.19325
24	44	1303	20151207_dm_TOP2-4_01_TS.JPG.dat	TOP2-4	YFL039C	0.78537	-0.20077
24	45	0	20151207_dm_TOP2-4_01_TS.JPG.dat	TOP2-4	YKL112W	0	0
24	46	1136	20151207_dm_TOP2-4_01_TS.JPG.dat	TOP2-4	YKL112W	#NUM!	#NUM!	status=JK
24	47	1978	20151207_dm_TOP2-4_01_TS.JPG.dat	TOP2-4	YMR271C	1.01822	-0.01673
24	48	1893	20151207_dm_TOP2-4_01_TS.JPG.dat	TOP2-4	YMR271C	0.91084	-0.12358
25	1	2014	20151207_dm_TOP2-4_01_TS.JPG.dat	TOP2-4	YMR271C	0.95667	-0.07797
25	2	1780	20151207_dm_TOP2-4_01_TS.JPG.dat	TOP2-4	YMR271C	0.95768	-0.07697
25	3	0	20151207_dm_TOP2-4_01_TS.JPG.dat	TOP2-4	YBL093C	0	0
25	4	0	20151207_dm_TOP2-4_01_TS.JPG.dat	TOP2-4	YBL093C	0	0
25	5	626	20151207_dm_TOP2-4_01_TS.JPG.dat	TOP2-4	YOR174W	0.44369	0.43077
25	6	395	20151207_dm_TOP2-4_01_TS.JPG.dat	TOP2-4	YOR174W	#NUM!	#NUM!	status=JK
25	7	1251	20151207_dm_TOP2-4_01_TS.JPG.dat	TOP2-4	YLR378C	0.86388	0.8596
25	8	1640	20151207_dm_TOP2-4_01_TS.JPG.dat	TOP2-4	YLR378C	1.14125	1.13559
25	9	1525	20151207_dm_TOP2-4_01_TS.JPG.dat	TOP2-4	YPL209C	1.06147	-0.09227
25	10	1446	20151207_dm_TOP2-4_01_TS.JPG.dat	TOP2-4	YPL209C	1.00851	-0.14497
25	11	1429	20151207_dm_TOP2-4_01_TS.JPG.dat	TOP2-4	YKL144C	0.9793	-0.00563
25	12	1414	20151207_dm_TOP2-4_01_TS.JPG.dat	TOP2-4	YKL144C	0.93243	-0.05227
25	13	1542	20151207_dm_TOP2-4_01_TS.JPG.dat	TOP2-4	YBR079C	0.9771	-0.15868
25	14	1656	20151207_dm_TOP2-4_01_TS.JPG.dat	TOP2-4	YBR079C	#NUM!	#NUM!	status=JK
25	15	1223	20151207_dm_TOP2-4_01_TS.JPG.dat	TOP2-4	YKL032C	0.79008	-0.0868
25	16	1283	20151207_dm_TOP2-4_01_TS.JPG.dat	TOP2-4	YKL032C	0.84	-0.03714
25	17	0	20151207_dm_TOP2-4_01_TS.JPG.dat	TOP2-4	YDL090C	0	0
25	18	0	20151207_dm_TOP2-4_01_TS.JPG.dat	TOP2-4	YDL090C	0	0
25	19	632	20151207_dm_TOP2-4_01_TS.JPG.dat	TOP2-4	YDL102W	0.43001	-0.49778
25	20	544	20151207_dm_TOP2-4_01_TS.JPG.dat	TOP2-4	YDL102W	0.37474	-0.55277
25	21	993	20151207_dm_TOP2-4_01_TS.JPG.dat	TOP2-4	YGR135W	0.67472	-0.51225
25	22	1528	20151207_dm_TOP2-4_01_TS.JPG.dat	TOP2-4	YGR135W	1.0105	-0.17814
25	23	1572	20151207_dm_TOP2-4_01_TS.JPG.dat	TOP2-4	YOL001W	1.00935	-0.33023
25	24	1816	20151207_dm_TOP2-4_01_TS.JPG.dat	TOP2-4	YOL001W	1.16679	-0.17357
25	25	1805	20151207_dm_TOP2-4_01_TS.JPG.dat	TOP2-4	YLR298C	1.18834	0.67136
25	26	1855	20151207_dm_TOP2-4_01_TS.JPG.dat	TOP2-4	YLR298C	1.23212	0.71493
25	27	1699	20151207_dm_TOP2-4_01_TS.JPG.dat	TOP2-4	YDL102W	1.12232	0.1911
25	28	1113	20151207_dm_TOP2-4_01_TS.JPG.dat	TOP2-4	YDL102W	0.72983	-0.19944
25	29	706	20151207_dm_TOP2-4_01_TS.JPG.dat	TOP2-4	YLR321C	0.45942	0.13469
25	30	1173	20151207_dm_TOP2-4_01_TS.JPG.dat	TOP2-4	YLR321C	#NUM!	#NUM!	status=JK
25	31	434	20151207_dm_TOP2-4_01_TS.JPG.dat	TOP2-4	YNL061W	0.2652	-0.50649
25	32	1109	20151207_dm_TOP2-4_01_TS.JPG.dat	TOP2-4	YNL061W	#NUM!	#NUM!	status=JK
25	33	1815	20151207_dm_TOP2-4_01_TS.JPG.dat	TOP2-4	YGR005C	1.0689	-0.10105
25	34	1678	20151207_dm_TOP2-4_01_TS.JPG.dat	TOP2-4	YGR005C	0.99751	-0.17208
25	35	1645	20151207_dm_TOP2-4_01_TS.JPG.dat	TOP2-4	YDR141C	0.9865	-0.0433
25	36	1683	20151207_dm_TOP2-4_01_TS.JPG.dat	TOP2-4	YDR141C	1.03214	0.00211
25	37	1473	20151207_dm_TOP2-4_01_TS.JPG.dat	TOP2-4	YLR440C	0.93468	-0.30727
25	38	1749	20151207_dm_TOP2-4_01_TS.JPG.dat	TOP2-4	YLR440C	1.15659	-0.08646
25	39	1458	20151207_dm_TOP2-4_01_TS.JPG.dat	TOP2-4	YGR113W	0.98347	-0.18604
25	40	1982	20151207_dm_TOP2-4_01_TS.JPG.dat	TOP2-4	YGR113W	#NUM!	#NUM!	status=JK
25	41	1777	20151207_dm_TOP2-4_01_TS.JPG.dat	TOP2-4	YBR234C	1.10255	0.05542
25	42	1836	20151207_dm_TOP2-4_01_TS.JPG.dat	TOP2-4	YBR234C	1.13085	0.08357
25	43	1624	20151207_dm_TOP2-4_01_TS.JPG.dat	TOP2-4	YCL061C	1.02797	-0.07373
25	44	1763	20151207_dm_TOP2-4_01_TS.JPG.dat	TOP2-4	YCL061C	1.11419	0.01206
25	45	2109	20151207_dm_TOP2-4_01_TS.JPG.dat	TOP2-4	YOR149C	1.28863	0.13726
25	46	2076	20151207_dm_TOP2-4_01_TS.JPG.dat	TOP2-4	YOR149C	1.19975	0.04883
25	47	2104	20151207_dm_TOP2-4_01_TS.JPG.dat	TOP2-4	YMR271C	1.13356	0.09804
25	48	1755	20151207_dm_TOP2-4_01_TS.JPG.dat	TOP2-4	YMR271C	0.88367	-0.15061
26	1	1988	20151207_dm_TOP2-4_01_TS.JPG.dat	TOP2-4	YMR271C	0.95204	-0.08259
26	2	1781	20151207_dm_TOP2-4_01_TS.JPG.dat	TOP2-4	YMR271C	0.96671	-0.06798
26	3	0	20151207_dm_TOP2-4_01_TS.JPG.dat	TOP2-4	YBL093C	0	0
26	4	0	20151207_dm_TOP2-4_01_TS.JPG.dat	TOP2-4	YBL093C	0	0
26	5	572	20151207_dm_TOP2-4_01_TS.JPG.dat	TOP2-4	YOR174W	0.41042	0.39766
26	6	637	20151207_dm_TOP2-4_01_TS.JPG.dat	TOP2-4	YOR174W	0.45278	0.43982
26	7	0	20151207_dm_TOP2-4_01_TS.JPG.dat	TOP2-4	YLR378C	0	0
26	8	0	20151207_dm_TOP2-4_01_TS.JPG.dat	TOP2-4	YLR378C	0	0
26	9	1424	20151207_dm_TOP2-4_01_TS.JPG.dat	TOP2-4	YPL209C	1.01176	-0.14174
26	10	1324	20151207_dm_TOP2-4_01_TS.JPG.dat	TOP2-4	YPL209C	0.94331	-0.20985
26	11	1348	20151207_dm_TOP2-4_01_TS.JPG.dat	TOP2-4	YKL144C	0.94527	-0.03949
26	12	1341	20151207_dm_TOP2-4_01_TS.JPG.dat	TOP2-4	YKL144C	0.90663	-0.07794
26	13	1469	20151207_dm_TOP2-4_01_TS.JPG.dat	TOP2-4	YBR079C	0.95552	-0.18016
26	14	1445	20151207_dm_TOP2-4_01_TS.JPG.dat	TOP2-4	YBR079C	0.9425	-0.19311
26	15	1240	20151207_dm_TOP2-4_01_TS.JPG.dat	TOP2-4	YKL032C	0.82329	-0.05377
26	16	1341	20151207_dm_TOP2-4_01_TS.JPG.dat	TOP2-4	YKL032C	0.90231	0.02486
26	17	1677	20151207_dm_TOP2-4_01_TS.JPG.dat	TOP2-4	YDL090C	1.12761	1.12203
26	18	1627	20151207_dm_TOP2-4_01_TS.JPG.dat	TOP2-4	YDL090C	1.11353	1.10801
26	19	558	20151207_dm_TOP2-4_01_TS.JPG.dat	TOP2-4	YDL102W	0.38982	-0.53777
26	20	603	20151207_dm_TOP2-4_01_TS.JPG.dat	TOP2-4	YDL102W	0.42617	-0.5016
26	21	1289	20151207_dm_TOP2-4_01_TS.JPG.dat	TOP2-4	YGR135W	0.89746	-0.29062
26	22	1839	20151207_dm_TOP2-4_01_TS.JPG.dat	TOP2-4	YGR135W	1.24365	0.05385
26	23	2004	20151207_dm_TOP2-4_01_TS.JPG.dat	TOP2-4	YOL001W	1.31221	-0.02886
26	24	1977	20151207_dm_TOP2-4_01_TS.JPG.dat	TOP2-4	YOL001W	1.29142	-0.04956
26	25	1662	20151207_dm_TOP2-4_01_TS.JPG.dat	TOP2-4	YLR298C	1.10921	0.59263
26	26	1836	20151207_dm_TOP2-4_01_TS.JPG.dat	TOP2-4	YLR298C	1.23325	0.71605
26	27	836	20151207_dm_TOP2-4_01_TS.JPG.dat	TOP2-4	YDL102W	0.55736	-0.37106
26	28	1386	20151207_dm_TOP2-4_01_TS.JPG.dat	TOP2-4	YDL102W	0.91611	-0.01409
26	29	507	20151207_dm_TOP2-4_01_TS.JPG.dat	TOP2-4	YLR321C	0.332	0.0079
26	30	553	20151207_dm_TOP2-4_01_TS.JPG.dat	TOP2-4	YLR321C	0.35017	0.02597
26	31	554	20151207_dm_TOP2-4_01_TS.JPG.dat	TOP2-4	YNL061W	0.33988	-0.43217
26	32	499	20151207_dm_TOP2-4_01_TS.JPG.dat	TOP2-4	YNL061W	0.29803	-0.47382
26	33	1612	20151207_dm_TOP2-4_01_TS.JPG.dat	TOP2-4	YGR005C	0.9524	-0.21698
26	34	1852	20151207_dm_TOP2-4_01_TS.JPG.dat	TOP2-4	YGR005C	1.10337	-0.06675
26	35	1165	20151207_dm_TOP2-4_01_TS.JPG.dat	TOP2-4	YDR141C	0.70014	-0.32824
26	36	1966	20151207_dm_TOP2-4_01_TS.JPG.dat	TOP2-4	YDR141C	1.20816	0.17726
26	37	1926	20151207_dm_TOP2-4_01_TS.JPG.dat	TOP2-4	YLR440C	1.22379	-0.01959
26	38	1942	20151207_dm_TOP2-4_01_TS.JPG.dat	TOP2-4	YLR440C	1.28564	0.04195
26	39	1243	20151207_dm_TOP2-4_01_TS.JPG.dat	TOP2-4	YGR113W	0.83895	-0.32984
26	40	1345	20151207_dm_TOP2-4_01_TS.JPG.dat	TOP2-4	YGR113W	0.87576	-0.29322
26	41	1734	20151207_dm_TOP2-4_01_TS.JPG.dat	TOP2-4	YBR234C	1.07681	0.0298
26	42	1571	20151207_dm_TOP2-4_01_TS.JPG.dat	TOP2-4	YBR234C	#NUM!	#NUM!	status=JK
26	43	1413	20151207_dm_TOP2-4_01_TS.JPG.dat	TOP2-4	YCL061C	0.89618	-0.20486
26	44	1718	20151207_dm_TOP2-4_01_TS.JPG.dat	TOP2-4	YCL061C	1.08774	-0.01426
26	45	1854	20151207_dm_TOP2-4_01_TS.JPG.dat	TOP2-4	YOR149C	1.13439	-0.01621
26	46	1650	20151207_dm_TOP2-4_01_TS.JPG.dat	TOP2-4	YOR149C	0.95474	-0.19497
26	47	2314	20151207_dm_TOP2-4_01_TS.JPG.dat	TOP2-4	YMR271C	1.24817	0.21208
26	48	1846	20151207_dm_TOP2-4_01_TS.JPG.dat	TOP2-4	YMR271C	0.93097	-0.10355
27	1	1944	20151207_dm_TOP2-4_01_TS.JPG.dat	TOP2-4	YMR271C	1.05925	0.02409
27	2	1710	20151207_dm_TOP2-4_01_TS.JPG.dat	TOP2-4	YMR271C	1.05526	0.02012
27	3	1579	20151207_dm_TOP2-4_01_TS.JPG.dat	TOP2-4	YML064C	1.11543	-0.08424
27	4	1707	20151207_dm_TOP2-4_01_TS.JPG.dat	TOP2-4	YML064C	1.36221	0.16132
27	5	1135	20151207_dm_TOP2-4_01_TS.JPG.dat	TOP2-4	YMR076C	0.9258	-0.16945
27	6	1339	20151207_dm_TOP2-4_01_TS.JPG.dat	TOP2-4	YMR076C	1.08399	-0.01205
27	7	1178	20151207_dm_TOP2-4_01_TS.JPG.dat	TOP2-4	YNL216W	0.94437	0.93969
27	8	705	20151207_dm_TOP2-4_01_TS.JPG.dat	TOP2-4	YNL216W	0.57257	0.56973
27	9	1280	20151207_dm_TOP2-4_01_TS.JPG.dat	TOP2-4	YER006W	1.045	0.37185
27	10	1337	20151207_dm_TOP2-4_01_TS.JPG.dat	TOP2-4	YER006W	1.09876	0.42535
27	11	1335	20151207_dm_TOP2-4_01_TS.JPG.dat	TOP2-4	YPL020C	1.08246	-0.04006
27	12	1263	20151207_dm_TOP2-4_01_TS.JPG.dat	TOP2-4	YPL020C	#NUM!	#NUM!	status=JK
27	13	1555	20151207_dm_TOP2-4_01_TS.JPG.dat	TOP2-4	YGR091W	1.17489	0.03277
27	14	1263	20151207_dm_TOP2-4_01_TS.JPG.dat	TOP2-4	YGR091W	#NUM!	#NUM!	status=JK
27	15	1327	20151207_dm_TOP2-4_01_TS.JPG.dat	TOP2-4	YPR033C	1.02454	0.04746
27	16	1519	20151207_dm_TOP2-4_01_TS.JPG.dat	TOP2-4	YPR033C	1.18879	0.21089
27	17	1073	20151207_dm_TOP2-4_01_TS.JPG.dat	TOP2-4	YPR023C	0.83888	-0.29432
27	18	1322	20151207_dm_TOP2-4_01_TS.JPG.dat	TOP2-4	YPR023C	1.05179	-0.08246
27	19	1224	20151207_dm_TOP2-4_01_TS.JPG.dat	TOP2-4	YOR244W	0.99308	-0.18759
27	20	1365	20151207_dm_TOP2-4_01_TS.JPG.dat	TOP2-4	YOR244W	1.11899	-0.0623
27	21	1134	20151207_dm_TOP2-4_01_TS.JPG.dat	TOP2-4	YBR198C	0.9139	0.19863
27	22	1224	20151207_dm_TOP2-4_01_TS.JPG.dat	TOP2-4	YBR198C	0.95577	0.24029
27	23	1297	20151207_dm_TOP2-4_01_TS.JPG.dat	TOP2-4	YDR246W	0.97739	-0.11686
27	24	896	20151207_dm_TOP2-4_01_TS.JPG.dat	TOP2-4	YDR246W	0.67166	-0.42108
27	25	351	20151207_dm_TOP2-4_01_TS.JPG.dat	TOP2-4	YDL014W	0.26826	-0.96857
27	26	0	20151207_dm_TOP2-4_01_TS.JPG.dat	TOP2-4	YDL014W	0	-1.23549
27	27	897	20151207_dm_TOP2-4_01_TS.JPG.dat	TOP2-4	YPL055C	0.68211	-0.38147
27	28	1077	20151207_dm_TOP2-4_01_TS.JPG.dat	TOP2-4	YPL055C	0.81096	-0.25326
27	29	1837	20151207_dm_TOP2-4_01_TS.JPG.dat	TOP2-4	YDL014W	1.36906	0.12678
27	30	1870	20151207_dm_TOP2-4_01_TS.JPG.dat	TOP2-4	YDL014W	1.34732	0.10515
27	31	1771	20151207_dm_TOP2-4_01_TS.JPG.dat	TOP2-4	YOR014W	1.23683	0.39469
27	32	1595	20151207_dm_TOP2-4_01_TS.JPG.dat	TOP2-4	YOR014W	1.085	0.24362
27	33	1739	20151207_dm_TOP2-4_01_TS.JPG.dat	TOP2-4	YNR035C	1.16978	0.05989
27	34	1589	20151207_dm_TOP2-4_01_TS.JPG.dat	TOP2-4	YNR035C	1.07662	-0.03281
27	35	995	20151207_dm_TOP2-4_01_TS.JPG.dat	TOP2-4	YEL055C	0.68028	0.28502
27	36	1552	20151207_dm_TOP2-4_01_TS.JPG.dat	TOP2-4	YEL055C	1.08492	0.68765
27	37	1260	20151207_dm_TOP2-4_01_TS.JPG.dat	TOP2-4	YFL039C	0.91069	-0.07606
27	38	1135	20151207_dm_TOP2-4_01_TS.JPG.dat	TOP2-4	YFL039C	0.85477	-0.1317
27	39	1565	20151207_dm_TOP2-4_01_TS.JPG.dat	TOP2-4	YPR161C	1.20139	1.19543
27	40	1018	20151207_dm_TOP2-4_01_TS.JPG.dat	TOP2-4	YPR161C	0.75389	0.75016
27	41	1447	20151207_dm_TOP2-4_01_TS.JPG.dat	TOP2-4	YOR196C	1.02195	0.16506
27	42	1039	20151207_dm_TOP2-4_01_TS.JPG.dat	TOP2-4	YOR196C	0.72904	-0.1264
27	43	1288	20151207_dm_TOP2-4_01_TS.JPG.dat	TOP2-4	YOR341W	0.93041	-0.17593
27	44	1696	20151207_dm_TOP2-4_01_TS.JPG.dat	TOP2-4	YOR341W	1.22288	0.11509
27	45	1342	20151207_dm_TOP2-4_01_TS.JPG.dat	TOP2-4	YLR347C	0.93503	-0.2115
27	46	1517	20151207_dm_TOP2-4_01_TS.JPG.dat	TOP2-4	YLR347C	0.99942	-0.14742
27	47	1851	20151207_dm_TOP2-4_01_TS.JPG.dat	TOP2-4	YMR271C	1.13692	0.10138
27	48	1750	20151207_dm_TOP2-4_01_TS.JPG.dat	TOP2-4	YMR271C	1.00511	-0.02978
28	1	1942	20151207_dm_TOP2-4_01_TS.JPG.dat	TOP2-4	YMR271C	1.14123	0.10566
28	2	1707	20151207_dm_TOP2-4_01_TS.JPG.dat	TOP2-4	YMR271C	1.133	0.09747
28	3	1657	20151207_dm_TOP2-4_01_TS.JPG.dat	TOP2-4	YML064C	1.25449	0.05414
28	4	1440	20151207_dm_TOP2-4_01_TS.JPG.dat	TOP2-4	YML064C	1.22841	0.02819
28	5	1061	20151207_dm_TOP2-4_01_TS.JPG.dat	TOP2-4	YMR076C	0.92341	-0.17184
28	6	1343	20151207_dm_TOP2-4_01_TS.JPG.dat	TOP2-4	YMR076C	1.1585	0.06209
28	7	964	20151207_dm_TOP2-4_01_TS.JPG.dat	TOP2-4	YNL216W	0.82215	0.81807
28	8	546	20151207_dm_TOP2-4_01_TS.JPG.dat	TOP2-4	YNL216W	0.47111	0.46878
28	9	1272	20151207_dm_TOP2-4_01_TS.JPG.dat	TOP2-4	YER006W	1.10254	0.42911
28	10	1233	20151207_dm_TOP2-4_01_TS.JPG.dat	TOP2-4	YER006W	1.07965	0.40634
28	11	1270	20151207_dm_TOP2-4_01_TS.JPG.dat	TOP2-4	YPL020C	1.10212	-0.02049
28	12	1308	20151207_dm_TOP2-4_01_TS.JPG.dat	TOP2-4	YPL020C	1.10299	-0.01964
28	13	1527	20151207_dm_TOP2-4_01_TS.JPG.dat	TOP2-4	YGR091W	1.24361	0.10115
28	14	1424	20151207_dm_TOP2-4_01_TS.JPG.dat	TOP2-4	YGR091W	1.16562	0.02355
28	15	917	20151207_dm_TOP2-4_01_TS.JPG.dat	TOP2-4	YPR033C	0.76557	-0.21023
28	16	983	20151207_dm_TOP2-4_01_TS.JPG.dat	TOP2-4	YPR033C	0.83303	-0.14311
28	17	1304	20151207_dm_TOP2-4_01_TS.JPG.dat	TOP2-4	YPR023C	1.10602	-0.02849
28	18	923	20151207_dm_TOP2-4_01_TS.JPG.dat	TOP2-4	YPR023C	0.79858	-0.33441
28	19	694	20151207_dm_TOP2-4_01_TS.JPG.dat	TOP2-4	YOR244W	0.61281	-0.56597
28	20	602	20151207_dm_TOP2-4_01_TS.JPG.dat	TOP2-4	YOR244W	0.53753	-0.64088
28	21	1177	20151207_dm_TOP2-4_01_TS.JPG.dat	TOP2-4	YBR198C	1.03403	0.31817
28	22	1200	20151207_dm_TOP2-4_01_TS.JPG.dat	TOP2-4	YBR198C	1.02234	0.30653
28	23	884	20151207_dm_TOP2-4_01_TS.JPG.dat	TOP2-4	YDR246W	0.72746	-0.36556
28	24	1609	20151207_dm_TOP2-4_01_TS.JPG.dat	TOP2-4	YDR246W	1.31679	0.22085
28	25	105	20151207_dm_TOP2-4_01_TS.JPG.dat	TOP2-4	YDL014W	0.08762	-1.14831
28	26	114	20151207_dm_TOP2-4_01_TS.JPG.dat	TOP2-4	YDL014W	0.0956	-1.14037
28	27	1217	20151207_dm_TOP2-4_01_TS.JPG.dat	TOP2-4	YPL055C	1.01156	-0.05365
28	28	725	20151207_dm_TOP2-4_01_TS.JPG.dat	TOP2-4	YPL055C	0.5964	-0.46675
28	29	1820	20151207_dm_TOP2-4_01_TS.JPG.dat	TOP2-4	YDL014W	#NUM!	#NUM!	status=JK
28	30	1697	20151207_dm_TOP2-4_01_TS.JPG.dat	TOP2-4	YDL014W	1.33553	0.09341
28	31	666	20151207_dm_TOP2-4_01_TS.JPG.dat	TOP2-4	YOR014W	0.50828	-0.33025
28	32	900	20151207_dm_TOP2-4_01_TS.JPG.dat	TOP2-4	YOR014W	0.66925	-0.17007
28	33	1671	20151207_dm_TOP2-4_01_TS.JPG.dat	TOP2-4	YNR035C	1.22747	0.11729
28	34	1569	20151207_dm_TOP2-4_01_TS.JPG.dat	TOP2-4	YNR035C	1.15957	0.04974
28	35	1480	20151207_dm_TOP2-4_01_TS.JPG.dat	TOP2-4	YEL055C	1.10212	0.70477
28	36	1225	20151207_dm_TOP2-4_01_TS.JPG.dat	TOP2-4	YEL055C	0.92998	0.53348
28	37	1263	20151207_dm_TOP2-4_01_TS.JPG.dat	TOP2-4	YFL039C	0.99037	0.00322
28	38	885	20151207_dm_TOP2-4_01_TS.JPG.dat	TOP2-4	YFL039C	0.72216	-0.26366
28	39	835	20151207_dm_TOP2-4_01_TS.JPG.dat	TOP2-4	YPR161C	0.69376	0.69032
28	40	0	20151207_dm_TOP2-4_01_TS.JPG.dat	TOP2-4	YPR161C	0	0
28	41	1546	20151207_dm_TOP2-4_01_TS.JPG.dat	TOP2-4	YOR196C	1.18221	0.32452
28	42	811	20151207_dm_TOP2-4_01_TS.JPG.dat	TOP2-4	YOR196C	0.61762	-0.23726
28	43	1011	20151207_dm_TOP2-4_01_TS.JPG.dat	TOP2-4	YOR341W	0.79494	-0.31073
28	44	1304	20151207_dm_TOP2-4_01_TS.JPG.dat	TOP2-4	YOR341W	1.02565	-0.08116
28	45	1720	20151207_dm_TOP2-4_01_TS.JPG.dat	TOP2-4	YLR347C	1.31074	0.16236
28	46	1608	20151207_dm_TOP2-4_01_TS.JPG.dat	TOP2-4	YLR347C	1.16067	0.01303
28	47	1804	20151207_dm_TOP2-4_01_TS.JPG.dat	TOP2-4	YMR271C	1.21626	0.18032
28	48	1751	20151207_dm_TOP2-4_01_TS.JPG.dat	TOP2-4	YMR271C	1.10575	0.07036
29	1	1804	20151207_dm_TOP2-4_01_TS.JPG.dat	TOP2-4	YMR271C	1.03629	0.00125
29	2	1732	20151207_dm_TOP2-4_01_TS.JPG.dat	TOP2-4	YMR271C	1.12053	0.08507
29	3	1034	20151207_dm_TOP2-4_01_TS.JPG.dat	TOP2-4	YGL120C	0.76063	-0.0958
29	4	1063	20151207_dm_TOP2-4_01_TS.JPG.dat	TOP2-4	YGL120C	0.87837	0.02136
29	5	1397	20151207_dm_TOP2-4_01_TS.JPG.dat	TOP2-4	YDR054C	1.17516	0.05223
29	6	1226	20151207_dm_TOP2-4_01_TS.JPG.dat	TOP2-4	YDR054C	1.01998	-0.10219
29	7	986	20151207_dm_TOP2-4_01_TS.JPG.dat	TOP2-4	YER013W	0.80937	0.19913
29	8	1017	20151207_dm_TOP2-4_01_TS.JPG.dat	TOP2-4	YER013W	0.8432	0.2328
29	9	1389	20151207_dm_TOP2-4_01_TS.JPG.dat	TOP2-4	YOL069W	1.15547	-0.15285
29	10	1393	20151207_dm_TOP2-4_01_TS.JPG.dat	TOP2-4	YOL069W	1.17385	-0.13457
29	11	439	20151207_dm_TOP2-4_01_TS.JPG.dat	TOP2-4	YDR062W	0.36808	0.26664
29	12	199	20151207_dm_TOP2-4_01_TS.JPG.dat	TOP2-4	YDR062W	0.16273	0.0623
29	13	973	20151207_dm_TOP2-4_01_TS.JPG.dat	TOP2-4	YKR037C	0.77038	-0.07374
29	14	1087	20151207_dm_TOP2-4_01_TS.JPG.dat	TOP2-4	YKR037C	0.86543	0.02084
29	15	1402	20151207_dm_TOP2-4_01_TS.JPG.dat	TOP2-4	YOR004W	1.13996	-0.17428
29	16	1449	20151207_dm_TOP2-4_01_TS.JPG.dat	TOP2-4	YOR004W	1.19681	-0.11771
29	17	877	20151207_dm_TOP2-4_01_TS.JPG.dat	TOP2-4	YNL102W	0.72596	0.23053
29	18	813	20151207_dm_TOP2-4_01_TS.JPG.dat	TOP2-4	YNL102W	0.68743	0.1922
29	19	1338	20151207_dm_TOP2-4_01_TS.JPG.dat	TOP2-4	YFL017C	1.15515	0.14006
29	20	1425	20151207_dm_TOP2-4_01_TS.JPG.dat	TOP2-4	YFL017C	1.24492	0.22938
29	21	1271	20151207_dm_TOP2-4_01_TS.JPG.dat	TOP2-4	YMR197C	1.09329	0.113
29	22	1297	20151207_dm_TOP2-4_01_TS.JPG.dat	TOP2-4	YMR197C	1.08317	0.10293
29	23	1337	20151207_dm_TOP2-4_01_TS.JPG.dat	TOP2-4	YOL130W	1.08072	0.03941
29	24	1332	20151207_dm_TOP2-4_01_TS.JPG.dat	TOP2-4	YOL130W	1.07177	0.03051
29	25	915	20151207_dm_TOP2-4_01_TS.JPG.dat	TOP2-4	YDL126C	0.75146	-0.24493
29	26	916	20151207_dm_TOP2-4_01_TS.JPG.dat	TOP2-4	YDL126C	0.75709	-0.23933
29	27	96	20151207_dm_TOP2-4_01_TS.JPG.dat	TOP2-4	YCR002C	0.0788	-0.06887
29	28	13	20151207_dm_TOP2-4_01_TS.JPG.dat	TOP2-4	YCR002C	0.01057	-0.13677
29	29	1367	20151207_dm_TOP2-4_01_TS.JPG.dat	TOP2-4	YGR277C	1.10005	-0.1396
29	30	1427	20151207_dm_TOP2-4_01_TS.JPG.dat	TOP2-4	YGR277C	1.11078	-0.12891
29	31	47	20151207_dm_TOP2-4_01_TS.JPG.dat	TOP2-4	YDR062W	0.0355	-0.06429
29	32	31	20151207_dm_TOP2-4_01_TS.JPG.dat	TOP2-4	YDR062W	0.02282	-0.07691
29	33	0	20151207_dm_TOP2-4_01_TS.JPG.dat	TOP2-4	YAL041W	0	0
29	34	0	20151207_dm_TOP2-4_01_TS.JPG.dat	TOP2-4	YAL041W	0	0
29	35	1680	20151207_dm_TOP2-4_01_TS.JPG.dat	TOP2-4	YDL045C	1.23207	-0.18094
29	36	1736	20151207_dm_TOP2-4_01_TS.JPG.dat	TOP2-4	YDL045C	1.29392	-0.11939
29	37	1385	20151207_dm_TOP2-4_01_TS.JPG.dat	TOP2-4	YDR292C	1.06505	0.19544
29	38	1397	20151207_dm_TOP2-4_01_TS.JPG.dat	TOP2-4	YDR292C	1.11628	0.24641
29	39	0	20151207_dm_TOP2-4_01_TS.JPG.dat	TOP2-4	YER171W	#NUM!	#NUM!	status=JK
29	40	1073	20151207_dm_TOP2-4_01_TS.JPG.dat	TOP2-4	YER171W	0.84103	0.83686
29	41	1618	20151207_dm_TOP2-4_01_TS.JPG.dat	TOP2-4	YML103C	1.21075	0.01288
29	42	1589	20151207_dm_TOP2-4_01_TS.JPG.dat	TOP2-4	YML103C	1.18756	-0.01019
29	43	834	20151207_dm_TOP2-4_01_TS.JPG.dat	TOP2-4	YDR240C	0.64578	-0.6682
29	44	1740	20151207_dm_TOP2-4_01_TS.JPG.dat	TOP2-4	YDR240C	1.35142	0.03394
29	45	790	20151207_dm_TOP2-4_01_TS.JPG.dat	TOP2-4	YGL075C	0.59617	0.25566
29	46	386	20151207_dm_TOP2-4_01_TS.JPG.dat	TOP2-4	YGL075C	0.27641	-0.06252
29	47	1581	20151207_dm_TOP2-4_01_TS.JPG.dat	TOP2-4	YMR271C	1.05967	0.02452
29	48	1623	20151207_dm_TOP2-4_01_TS.JPG.dat	TOP2-4	YMR271C	1.0209	-0.01407
30	1	1927	20151207_dm_TOP2-4_01_TS.JPG.dat	TOP2-4	YMR271C	1.16162	0.12596
30	2	1627	20151207_dm_TOP2-4_01_TS.JPG.dat	TOP2-4	YMR271C	1.10179	0.06642
30	3	0	20151207_dm_TOP2-4_01_TS.JPG.dat	TOP2-4	YGL120C	#NUM!	#NUM!	status=JK
30	4	1068	20151207_dm_TOP2-4_01_TS.JPG.dat	TOP2-4	YGL120C	0.91852	0.06131
30	5	1042	20151207_dm_TOP2-4_01_TS.JPG.dat	TOP2-4	YDR054C	0.91042	-0.2112
30	6	1102	20151207_dm_TOP2-4_01_TS.JPG.dat	TOP2-4	YDR054C	0.95041	-0.17141
30	7	832	20151207_dm_TOP2-4_01_TS.JPG.dat	TOP2-4	YER013W	0.70707	0.09733
30	8	1103	20151207_dm_TOP2-4_01_TS.JPG.dat	TOP2-4	YER013W	0.94547	0.33456
30	9	1235	20151207_dm_TOP2-4_01_TS.JPG.dat	TOP2-4	YOL069W	#NUM!	#NUM!	status=JK
30	10	1330	20151207_dm_TOP2-4_01_TS.JPG.dat	TOP2-4	YOL069W	1.15989	-0.14846
30	11	580	20151207_dm_TOP2-4_01_TS.JPG.dat	TOP2-4	YDR062W	0.50467	0.40255
30	12	174	20151207_dm_TOP2-4_01_TS.JPG.dat	TOP2-4	YDR062W	0.14809	0.04774
30	13	1131	20151207_dm_TOP2-4_01_TS.JPG.dat	TOP2-4	YKR037C	0.93342	0.08849
30	14	1120	20151207_dm_TOP2-4_01_TS.JPG.dat	TOP2-4	YKR037C	0.92971	0.0848
30	15	1312	20151207_dm_TOP2-4_01_TS.JPG.dat	TOP2-4	YOR004W	1.11249	-0.2016
30	16	1417	20151207_dm_TOP2-4_01_TS.JPG.dat	TOP2-4	YOR004W	1.22026	-0.09438
30	17	843	20151207_dm_TOP2-4_01_TS.JPG.dat	TOP2-4	YNL102W	0.72777	0.23234
30	18	722	20151207_dm_TOP2-4_01_TS.JPG.dat	TOP2-4	YNL102W	0.63716	0.14218
30	19	1326	20151207_dm_TOP2-4_01_TS.JPG.dat	TOP2-4	YFL017C	1.19587	0.18057
30	20	1300	20151207_dm_TOP2-4_01_TS.JPG.dat	TOP2-4	YFL017C	1.18784	0.17259
30	21	1173	20151207_dm_TOP2-4_01_TS.JPG.dat	TOP2-4	YMR197C	1.05662	0.07652
30	22	1263	20151207_dm_TOP2-4_01_TS.JPG.dat	TOP2-4	YMR197C	1.1066	0.12625
30	23	772	20151207_dm_TOP2-4_01_TS.JPG.dat	TOP2-4	YOL130W	#NUM!	#NUM!	status=JK
30	24	1431	20151207_dm_TOP2-4_01_TS.JPG.dat	TOP2-4	YOL130W	1.21332	0.17136
30	25	821	20151207_dm_TOP2-4_01_TS.JPG.dat	TOP2-4	YDL126C	0.71179	-0.28441
30	26	789	20151207_dm_TOP2-4_01_TS.JPG.dat	TOP2-4	YDL126C	0.69015	-0.30594
30	27	495	20151207_dm_TOP2-4_01_TS.JPG.dat	TOP2-4	YCR002C	0.43102	0.2816
30	28	394	20151207_dm_TOP2-4_01_TS.JPG.dat	TOP2-4	YCR002C	0.34003	0.19106
30	29	1273	20151207_dm_TOP2-4_01_TS.JPG.dat	TOP2-4	YGR277C	1.08774	-0.15185
30	30	1390	20151207_dm_TOP2-4_01_TS.JPG.dat	TOP2-4	YGR277C	1.14897	-0.09092
30	31	289	20151207_dm_TOP2-4_01_TS.JPG.dat	TOP2-4	YDR062W	0.23193	0.13116
30	32	255	20151207_dm_TOP2-4_01_TS.JPG.dat	TOP2-4	YDR062W	0.19939	0.09878
30	33	1569	20151207_dm_TOP2-4_01_TS.JPG.dat	TOP2-4	YAL041W	1.20906	1.20306
30	34	1487	20151207_dm_TOP2-4_01_TS.JPG.dat	TOP2-4	YAL041W	1.15018	1.14448
30	35	1551	20151207_dm_TOP2-4_01_TS.JPG.dat	TOP2-4	YDL045C	1.20365	-0.20921
30	36	1614	20151207_dm_TOP2-4_01_TS.JPG.dat	TOP2-4	YDL045C	1.2689	-0.14429
30	37	1292	20151207_dm_TOP2-4_01_TS.JPG.dat	TOP2-4	YDR292C	1.04646	0.17694
30	38	1358	20151207_dm_TOP2-4_01_TS.JPG.dat	TOP2-4	YDR292C	1.14071	0.27072
30	39	1006	20151207_dm_TOP2-4_01_TS.JPG.dat	TOP2-4	YER171W	0.85829	0.85404
30	40	958	20151207_dm_TOP2-4_01_TS.JPG.dat	TOP2-4	YER171W	0.7885	0.7846
30	41	1486	20151207_dm_TOP2-4_01_TS.JPG.dat	TOP2-4	YML103C	1.16854	-0.02912
30	42	1420	20151207_dm_TOP2-4_01_TS.JPG.dat	TOP2-4	YML103C	1.11755	-0.07985
30	43	1691	20151207_dm_TOP2-4_01_TS.JPG.dat	TOP2-4	YDR240C	1.38183	0.0642
30	44	1113	20151207_dm_TOP2-4_01_TS.JPG.dat	TOP2-4	YDR240C	0.9147	-0.40061
30	45	202	20151207_dm_TOP2-4_01_TS.JPG.dat	TOP2-4	YGL075C	0.16184	-0.17653
30	46	1557	20151207_dm_TOP2-4_01_TS.JPG.dat	TOP2-4	YGL075C	1.18618	0.84274
30	47	1572	20151207_dm_TOP2-4_01_TS.JPG.dat	TOP2-4	YMR271C	1.12403	0.08855
30	48	1822	20151207_dm_TOP2-4_01_TS.JPG.dat	TOP2-4	YMR271C	1.22526	0.18928
31	1	1674	20151207_dm_TOP2-4_01_TS.JPG.dat	TOP2-4	YMR271C	0.8933	-0.14103
31	2	1498	20151207_dm_TOP2-4_01_TS.JPG.dat	TOP2-4	YMR271C	0.8957	-0.13864
31	3	1587	20151207_dm_TOP2-4_01_TS.JPG.dat	TOP2-4	YMR271C	1.07316	0.03793
31	4	1324	20151207_dm_TOP2-4_01_TS.JPG.dat	TOP2-4	YMR271C	1.00073	-0.03413
31	5	1353	20151207_dm_TOP2-4_01_TS.JPG.dat	TOP2-4	YMR271C	1.03679	0.00174
31	6	1121	20151207_dm_TOP2-4_01_TS.JPG.dat	TOP2-4	YMR271C	0.8464	-0.1877
31	7	1245	20151207_dm_TOP2-4_01_TS.JPG.dat	TOP2-4	YMR271C	0.92501	-0.10948
31	8	1268	20151207_dm_TOP2-4_01_TS.JPG.dat	TOP2-4	YMR271C	0.94884	-0.08576
31	9	1299	20151207_dm_TOP2-4_01_TS.JPG.dat	TOP2-4	YMR271C	0.97402	-0.06071
31	10	1160	20151207_dm_TOP2-4_01_TS.JPG.dat	TOP2-4	YMR271C	0.88419	-0.1501
31	11	1145	20151207_dm_TOP2-4_01_TS.JPG.dat	TOP2-4	YMR271C	#NUM!	#NUM!	status=JK
31	12	1336	20151207_dm_TOP2-4_01_TS.JPG.dat	TOP2-4	YMR271C	0.99809	-0.03676
31	13	1012	20151207_dm_TOP2-4_01_TS.JPG.dat	TOP2-4	YMR271C	0.73397	-0.29958
31	14	1181	20151207_dm_TOP2-4_01_TS.JPG.dat	TOP2-4	YMR271C	0.86195	-0.17222
31	15	1063	20151207_dm_TOP2-4_01_TS.JPG.dat	TOP2-4	YMR271C	0.79266	-0.24118
31	16	1157	20151207_dm_TOP2-4_01_TS.JPG.dat	TOP2-4	YMR271C	0.87644	-0.15781
31	17	1346	20151207_dm_TOP2-4_01_TS.JPG.dat	TOP2-4	YMR271C	1.02276	-0.01222
31	18	1371	20151207_dm_TOP2-4_01_TS.JPG.dat	TOP2-4	YMR271C	1.06522	0.03004
31	19	1124	20151207_dm_TOP2-4_01_TS.JPG.dat	TOP2-4	YMR271C	0.89231	-0.14202
31	20	1127	20151207_dm_TOP2-4_01_TS.JPG.dat	TOP2-4	YMR271C	0.90743	-0.12698
31	21	999	20151207_dm_TOP2-4_01_TS.JPG.dat	TOP2-4	YMR271C	0.79363	-0.24021
31	22	1501	20151207_dm_TOP2-4_01_TS.JPG.dat	TOP2-4	YMR271C	1.16101	0.12535
31	23	1426	20151207_dm_TOP2-4_01_TS.JPG.dat	TOP2-4	YMR271C	1.07246	0.03724
31	24	1209	20151207_dm_TOP2-4_01_TS.JPG.dat	TOP2-4	YMR271C	0.90773	-0.12668
31	25	1611	20151207_dm_TOP2-4_01_TS.JPG.dat	TOP2-4	YMR271C	1.23793	0.20189
31	26	1439	20151207_dm_TOP2-4_01_TS.JPG.dat	TOP2-4	YMR271C	1.11697	0.08153
31	27	1502	20151207_dm_TOP2-4_01_TS.JPG.dat	TOP2-4	YMR271C	1.1634	0.12773
31	28	1548	20151207_dm_TOP2-4_01_TS.JPG.dat	TOP2-4	YMR271C	1.19024	0.15444
31	29	1557	20151207_dm_TOP2-4_01_TS.JPG.dat	TOP2-4	YMR271C	1.18566	0.14988
31	30	1670	20151207_dm_TOP2-4_01_TS.JPG.dat	TOP2-4	YMR271C	1.23124	0.19523
31	31	1510	20151207_dm_TOP2-4_01_TS.JPG.dat	TOP2-4	YMR271C	1.08168	0.04642
31	32	1534	20151207_dm_TOP2-4_01_TS.JPG.dat	TOP2-4	YMR271C	1.0707	0.03549
31	33	1556	20151207_dm_TOP2-4_01_TS.JPG.dat	TOP2-4	YMR271C	1.06975	0.03454
31	34	1250	20151207_dm_TOP2-4_01_TS.JPG.dat	TOP2-4	YMR271C	0.86259	-0.17159
31	35	1548	20151207_dm_TOP2-4_01_TS.JPG.dat	TOP2-4	YMR271C	1.07039	0.03517
31	36	1478	20151207_dm_TOP2-4_01_TS.JPG.dat	TOP2-4	YMR271C	1.0322	-0.00282
31	37	1623	20151207_dm_TOP2-4_01_TS.JPG.dat	TOP2-4	YMR271C	1.16581	0.13013
31	38	0	20151207_dm_TOP2-4_01_TS.JPG.dat	TOP2-4	YMR271C	#NUM!	#NUM!	status=JK
31	39	1590	20151207_dm_TOP2-4_01_TS.JPG.dat	TOP2-4	YMR271C	1.19919	0.16334
31	40	0	20151207_dm_TOP2-4_01_TS.JPG.dat	TOP2-4	YMR271C	#NUM!	#NUM!	status=JK
31	41	1497	20151207_dm_TOP2-4_01_TS.JPG.dat	TOP2-4	YMR271C	1.0406	0.00554
31	42	0	20151207_dm_TOP2-4_01_TS.JPG.dat	TOP2-4	YMR271C	#NUM!	#NUM!	status=JK
31	43	1582	20151207_dm_TOP2-4_01_TS.JPG.dat	TOP2-4	YMR271C	1.14746	0.11187
31	44	1465	20151207_dm_TOP2-4_01_TS.JPG.dat	TOP2-4	YMR271C	1.07122	0.036
31	45	1496	20151207_dm_TOP2-4_01_TS.JPG.dat	TOP2-4	YMR271C	1.0695	0.0343
31	46	1619	20151207_dm_TOP2-4_01_TS.JPG.dat	TOP2-4	YMR271C	1.10295	0.06758
31	47	1669	20151207_dm_TOP2-4_01_TS.JPG.dat	TOP2-4	YMR271C	1.06957	0.03437
31	48	1786	20151207_dm_TOP2-4_01_TS.JPG.dat	TOP2-4	YMR271C	1.07855	0.04329
32	1	3201	20151207_dm_TOP2-4_01_TS.JPG.dat	TOP2-4	YMR271C	0.96683	-0.06787
32	2	3140	20151207_dm_TOP2-4_01_TS.JPG.dat	TOP2-4	YMR271C	1.06019	0.02503
32	3	2952	20151207_dm_TOP2-4_01_TS.JPG.dat	TOP2-4	YMR271C	1.1249	0.08942
32	4	2858	20151207_dm_TOP2-4_01_TS.JPG.dat	TOP2-4	YMR271C	1.21532	0.17939
32	5	2753	20151207_dm_TOP2-4_01_TS.JPG.dat	TOP2-4	YMR271C	1.18506	0.14929
32	6	2538	20151207_dm_TOP2-4_01_TS.JPG.dat	TOP2-4	YMR271C	1.07487	0.03963
32	7	2188	20151207_dm_TOP2-4_01_TS.JPG.dat	TOP2-4	YMR271C	0.9109	-0.12352
32	8	2475	20151207_dm_TOP2-4_01_TS.JPG.dat	TOP2-4	YMR271C	#NUM!	#NUM!	status=JK
32	9	2480	20151207_dm_TOP2-4_01_TS.JPG.dat	TOP2-4	YMR271C	1.04117	0.00611
32	10	2251	20151207_dm_TOP2-4_01_TS.JPG.dat	TOP2-4	YMR271C	0.96248	-0.07219
32	11	2385	20151207_dm_TOP2-4_01_TS.JPG.dat	TOP2-4	YMR271C	1.0223	-0.01267
32	12	2520	20151207_dm_TOP2-4_01_TS.JPG.dat	TOP2-4	YMR271C	1.05998	0.02482
32	13	2236	20151207_dm_TOP2-4_01_TS.JPG.dat	TOP2-4	YMR271C	0.91387	-0.12056
32	14	2540	20151207_dm_TOP2-4_01_TS.JPG.dat	TOP2-4	YMR271C	1.04507	0.00998
32	15	2544	20151207_dm_TOP2-4_01_TS.JPG.dat	TOP2-4	YMR271C	1.0698	0.03459
32	16	2626	20151207_dm_TOP2-4_01_TS.JPG.dat	TOP2-4	YMR271C	1.12196	0.0865
32	17	2135	20151207_dm_TOP2-4_01_TS.JPG.dat	TOP2-4	YMR271C	#NUM!	#NUM!	status=JK
32	18	2400	20151207_dm_TOP2-4_01_TS.JPG.dat	TOP2-4	YMR271C	1.05252	0.01739
32	19	2369	20151207_dm_TOP2-4_01_TS.JPG.dat	TOP2-4	YMR271C	1.06138	0.02622
32	20	2381	20151207_dm_TOP2-4_01_TS.JPG.dat	TOP2-4	YMR271C	1.08191	0.04664
32	21	2382	20151207_dm_TOP2-4_01_TS.JPG.dat	TOP2-4	YMR271C	1.0683	0.0331
32	22	2115	20151207_dm_TOP2-4_01_TS.JPG.dat	TOP2-4	YMR271C	0.924	-0.11048
32	23	2668	20151207_dm_TOP2-4_01_TS.JPG.dat	TOP2-4	YMR271C	1.13451	0.09898
32	24	2410	20151207_dm_TOP2-4_01_TS.JPG.dat	TOP2-4	YMR271C	1.02231	-0.01267
32	25	2452	20151207_dm_TOP2-4_01_TS.JPG.dat	TOP2-4	YMR271C	1.06376	0.02858
32	26	2415	20151207_dm_TOP2-4_01_TS.JPG.dat	TOP2-4	YMR271C	1.05824	0.02309
32	27	2454	20151207_dm_TOP2-4_01_TS.JPG.dat	TOP2-4	YMR271C	1.07444	0.03921
32	28	2062	20151207_dm_TOP2-4_01_TS.JPG.dat	TOP2-4	YMR271C	0.89732	-0.13703
32	29	2535	20151207_dm_TOP2-4_01_TS.JPG.dat	TOP2-4	YMR271C	1.0945	0.05917
32	30	2470	20151207_dm_TOP2-4_01_TS.JPG.dat	TOP2-4	YMR271C	1.03388	-0.00115
32	31	2374	20151207_dm_TOP2-4_01_TS.JPG.dat	TOP2-4	YMR271C	0.96672	-0.06798
32	32	2383	20151207_dm_TOP2-4_01_TS.JPG.dat	TOP2-4	YMR271C	0.9464	-0.0882
32	33	2455	20151207_dm_TOP2-4_01_TS.JPG.dat	TOP2-4	YMR271C	0.96205	-0.07262
32	34	2338	20151207_dm_TOP2-4_01_TS.JPG.dat	TOP2-4	YMR271C	0.92127	-0.1132
32	35	2204	20151207_dm_TOP2-4_01_TS.JPG.dat	TOP2-4	YMR271C	0.87032	-0.1639
32	36	2352	20151207_dm_TOP2-4_01_TS.JPG.dat	TOP2-4	YMR271C	0.93655	-0.098
32	37	2502	20151207_dm_TOP2-4_01_TS.JPG.dat	TOP2-4	YMR271C	1.02369	-0.01129
32	38	2376	20151207_dm_TOP2-4_01_TS.JPG.dat	TOP2-4	YMR271C	1.00492	-0.02996
32	39	2407	20151207_dm_TOP2-4_01_TS.JPG.dat	TOP2-4	YMR271C	1.03168	-0.00334
32	40	2504	20151207_dm_TOP2-4_01_TS.JPG.dat	TOP2-4	YMR271C	1.03507	3e-05
32	41	2377	20151207_dm_TOP2-4_01_TS.JPG.dat	TOP2-4	YMR271C	0.939	-0.09556
32	42	2527	20151207_dm_TOP2-4_01_TS.JPG.dat	TOP2-4	YMR271C	1.00258	-0.0323
32	43	2549	20151207_dm_TOP2-4_01_TS.JPG.dat	TOP2-4	YMR271C	1.05401	0.01888
32	44	2286	20151207_dm_TOP2-4_01_TS.JPG.dat	TOP2-4	YMR271C	0.95508	-0.07956
32	45	2608	20151207_dm_TOP2-4_01_TS.JPG.dat	TOP2-4	YMR271C	1.06818	0.03298
32	46	2339	20151207_dm_TOP2-4_01_TS.JPG.dat	TOP2-4	YMR271C	#NUM!	#NUM!	status=JK
32	47	2376	20151207_dm_TOP2-4_01_TS.JPG.dat	TOP2-4	YMR271C	#NUM!	#NUM!	status=JK
32	48	2919	20151207_dm_TOP2-4_01_TS.JPG.dat	TOP2-4	YMR271C	1.01567	-0.01927

## Sheet: 20151207_dm_TOP2-4_04_TS. (3)
Row	Column	Raw colony size	Plate id / file name	Query	Array	Normalized colony size	Score	Additional information
1	1	3276	20151207_dm_TOP2-4_04_TS.JPG.dat	TOP2-4	YMR271C	#NUM!	#NUM!	status=BG
1	2	2454	20151207_dm_TOP2-4_04_TS.JPG.dat	TOP2-4	YMR271C	#NUM!	#NUM!	status=BG
1	3	2251	20151207_dm_TOP2-4_04_TS.JPG.dat	TOP2-4	YMR271C	1.16816	0.15755
1	4	2355	20151207_dm_TOP2-4_04_TS.JPG.dat	TOP2-4	YMR271C	1.22203	0.21116
1	5	2469	20151207_dm_TOP2-4_04_TS.JPG.dat	TOP2-4	YMR271C	1.21962	0.20876
1	6	2534	20151207_dm_TOP2-4_04_TS.JPG.dat	TOP2-4	YMR271C	1.20202	0.19125
1	7	2399	20151207_dm_TOP2-4_04_TS.JPG.dat	TOP2-4	YMR271C	1.09736	0.0871
1	8	2404	20151207_dm_TOP2-4_04_TS.JPG.dat	TOP2-4	YMR271C	1.03997	0.02999
1	9	2512	20151207_dm_TOP2-4_04_TS.JPG.dat	TOP2-4	YMR271C	1.03455	0.0246
1	10	2457	20151207_dm_TOP2-4_04_TS.JPG.dat	TOP2-4	YMR271C	0.99857	-0.0112
1	11	2441	20151207_dm_TOP2-4_04_TS.JPG.dat	TOP2-4	YMR271C	1.02399	0.0141
1	12	2495	20151207_dm_TOP2-4_04_TS.JPG.dat	TOP2-4	YMR271C	1.08333	0.07314
1	13	2287	20151207_dm_TOP2-4_04_TS.JPG.dat	TOP2-4	YMR271C	1.02116	0.01128
1	14	2230	20151207_dm_TOP2-4_04_TS.JPG.dat	TOP2-4	YMR271C	0.97071	-0.03892
1	15	2288	20151207_dm_TOP2-4_04_TS.JPG.dat	TOP2-4	YMR271C	0.953	-0.05654
1	16	2124	20151207_dm_TOP2-4_04_TS.JPG.dat	TOP2-4	YMR271C	0.86803	-0.14109
1	17	2083	20151207_dm_TOP2-4_04_TS.JPG.dat	TOP2-4	YMR271C	0.86502	-0.14409
1	18	2289	20151207_dm_TOP2-4_04_TS.JPG.dat	TOP2-4	YMR271C	0.96821	-0.0414
1	19	2442	20151207_dm_TOP2-4_04_TS.JPG.dat	TOP2-4	YMR271C	1.03964	0.02967
1	20	2090	20151207_dm_TOP2-4_04_TS.JPG.dat	TOP2-4	YMR271C	0.91837	-0.091
1	21	2277	20151207_dm_TOP2-4_04_TS.JPG.dat	TOP2-4	YMR271C	1.03284	0.0229
1	22	2201	20151207_dm_TOP2-4_04_TS.JPG.dat	TOP2-4	YMR271C	1.00014	-0.00964
1	23	2220	20151207_dm_TOP2-4_04_TS.JPG.dat	TOP2-4	YMR271C	0.98425	-0.02545
1	24	2260	20151207_dm_TOP2-4_04_TS.JPG.dat	TOP2-4	YMR271C	0.95899	-0.05058
1	25	2325	20151207_dm_TOP2-4_04_TS.JPG.dat	TOP2-4	YMR271C	0.94095	-0.06853
1	26	2338	20151207_dm_TOP2-4_04_TS.JPG.dat	TOP2-4	YMR271C	0.92567	-0.08373
1	27	2362	20151207_dm_TOP2-4_04_TS.JPG.dat	TOP2-4	YMR271C	0.94843	-0.06109
1	28	2294	20151207_dm_TOP2-4_04_TS.JPG.dat	TOP2-4	YMR271C	0.98328	-0.02641
1	29	2195	20151207_dm_TOP2-4_04_TS.JPG.dat	TOP2-4	YMR271C	1.03203	0.0221
1	30	2279	20151207_dm_TOP2-4_04_TS.JPG.dat	TOP2-4	YMR271C	1.06944	0.05932
1	31	2389	20151207_dm_TOP2-4_04_TS.JPG.dat	TOP2-4	YMR271C	1.04505	0.03505
1	32	2568	20151207_dm_TOP2-4_04_TS.JPG.dat	TOP2-4	YMR271C	1.0905	0.08028
1	33	2089	20151207_dm_TOP2-4_04_TS.JPG.dat	TOP2-4	YMR271C	#NUM!	#NUM!	status=JK
1	34	2221	20151207_dm_TOP2-4_04_TS.JPG.dat	TOP2-4	YMR271C	0.9952	-0.01455
1	35	2183	20151207_dm_TOP2-4_04_TS.JPG.dat	TOP2-4	YMR271C	0.96631	-0.0433
1	36	2193	20151207_dm_TOP2-4_04_TS.JPG.dat	TOP2-4	YMR271C	0.95867	-0.0509
1	37	2200	20151207_dm_TOP2-4_04_TS.JPG.dat	TOP2-4	YMR271C	0.97453	-0.03512
1	38	2250	20151207_dm_TOP2-4_04_TS.JPG.dat	TOP2-4	YMR271C	1.0198	0.00993
1	39	2387	20151207_dm_TOP2-4_04_TS.JPG.dat	TOP2-4	YMR271C	1.09623	0.08598
1	40	2217	20151207_dm_TOP2-4_04_TS.JPG.dat	TOP2-4	YMR271C	1.02025	0.01037
1	41	1947	20151207_dm_TOP2-4_04_TS.JPG.dat	TOP2-4	YMR271C	0.89121	-0.11802
1	42	2402	20151207_dm_TOP2-4_04_TS.JPG.dat	TOP2-4	YMR271C	1.12498	0.11459
1	43	2278	20151207_dm_TOP2-4_04_TS.JPG.dat	TOP2-4	YMR271C	1.09714	0.08688
1	44	2014	20151207_dm_TOP2-4_04_TS.JPG.dat	TOP2-4	YMR271C	0.98062	-0.02905
1	45	2453	20151207_dm_TOP2-4_04_TS.JPG.dat	TOP2-4	YMR271C	#NUM!	#NUM!	status=JK
1	46	2357	20151207_dm_TOP2-4_04_TS.JPG.dat	TOP2-4	YMR271C	1.06498	0.05488
1	47	2183	20151207_dm_TOP2-4_04_TS.JPG.dat	TOP2-4	YMR271C	0.86262	-0.14647
1	48	3786	20151207_dm_TOP2-4_04_TS.JPG.dat	TOP2-4	YMR271C	1.31383	0.3025
2	1	2380	20151207_dm_TOP2-4_04_TS.JPG.dat	TOP2-4	YMR271C	#NUM!	#NUM!	status=BG
2	2	1649	20151207_dm_TOP2-4_04_TS.JPG.dat	TOP2-4	YMR271C	#NUM!	#NUM!	status=BG
2	3	1424	20151207_dm_TOP2-4_04_TS.JPG.dat	TOP2-4	YMR271C	1.16643	0.15583
2	4	1364	20151207_dm_TOP2-4_04_TS.JPG.dat	TOP2-4	YMR271C	1.13355	0.12311
2	5	1328	20151207_dm_TOP2-4_04_TS.JPG.dat	TOP2-4	YMR271C	1.06497	0.05488
2	6	1244	20151207_dm_TOP2-4_04_TS.JPG.dat	TOP2-4	YMR271C	0.9697	-0.03992
2	7	1339	20151207_dm_TOP2-4_04_TS.JPG.dat	TOP2-4	YMR271C	1.01395	0.0041
2	8	1321	20151207_dm_TOP2-4_04_TS.JPG.dat	TOP2-4	YMR271C	0.95083	-0.0587
2	9	1411	20151207_dm_TOP2-4_04_TS.JPG.dat	TOP2-4	YMR271C	0.96875	-0.04087
2	10	1357	20151207_dm_TOP2-4_04_TS.JPG.dat	TOP2-4	YMR271C	0.91955	-0.08982
2	11	1344	20151207_dm_TOP2-4_04_TS.JPG.dat	TOP2-4	YMR271C	0.93812	-0.07135
2	12	1360	20151207_dm_TOP2-4_04_TS.JPG.dat	TOP2-4	YMR271C	0.98032	-0.02935
2	13	1346	20151207_dm_TOP2-4_04_TS.JPG.dat	TOP2-4	YMR271C	0.99484	-0.01491
2	14	1502	20151207_dm_TOP2-4_04_TS.JPG.dat	TOP2-4	YMR271C	1.07892	0.06875
2	15	1425	20151207_dm_TOP2-4_04_TS.JPG.dat	TOP2-4	YMR271C	0.97767	-0.032
2	16	1487	20151207_dm_TOP2-4_04_TS.JPG.dat	TOP2-4	YMR271C	1	-0.00977
2	17	1416	20151207_dm_TOP2-4_04_TS.JPG.dat	TOP2-4	YMR271C	0.96703	-0.04258
2	18	1454	20151207_dm_TOP2-4_04_TS.JPG.dat	TOP2-4	YMR271C	1.01285	0.00302
2	19	1430	20151207_dm_TOP2-4_04_TS.JPG.dat	TOP2-4	YMR271C	1.00332	-0.00647
2	20	1594	20151207_dm_TOP2-4_04_TS.JPG.dat	TOP2-4	YMR271C	1.15661	0.14606
2	21	1507	20151207_dm_TOP2-4_04_TS.JPG.dat	TOP2-4	YMR271C	1.13073	0.1203
2	22	1483	20151207_dm_TOP2-4_04_TS.JPG.dat	TOP2-4	YMR271C	1.11714	0.10679
2	23	1398	20151207_dm_TOP2-4_04_TS.JPG.dat	TOP2-4	YMR271C	1.03048	0.02055
2	24	1446	20151207_dm_TOP2-4_04_TS.JPG.dat	TOP2-4	YMR271C	1.02265	0.01276
2	25	1442	20151207_dm_TOP2-4_04_TS.JPG.dat	TOP2-4	YMR271C	0.9761	-0.03356
2	26	1640	20151207_dm_TOP2-4_04_TS.JPG.dat	TOP2-4	YMR271C	#NUM!	#NUM!	status=JK
2	27	1625	20151207_dm_TOP2-4_04_TS.JPG.dat	TOP2-4	YMR271C	1.09865	0.08839
2	28	1650	20151207_dm_TOP2-4_04_TS.JPG.dat	TOP2-4	YMR271C	1.19308	0.18235
2	29	1523	20151207_dm_TOP2-4_04_TS.JPG.dat	TOP2-4	YMR271C	1.20797	0.19717
2	30	1600	20151207_dm_TOP2-4_04_TS.JPG.dat	TOP2-4	YMR271C	1.26661	0.25551
2	31	1527	20151207_dm_TOP2-4_04_TS.JPG.dat	TOP2-4	YMR271C	1.12715	0.11675
2	32	1460	20151207_dm_TOP2-4_04_TS.JPG.dat	TOP2-4	YMR271C	1.04527	0.03528
2	33	1363	20151207_dm_TOP2-4_04_TS.JPG.dat	TOP2-4	YMR271C	1.00715	-0.00266
2	34	1312	20151207_dm_TOP2-4_04_TS.JPG.dat	TOP2-4	YMR271C	0.98622	-0.02349
2	35	1254	20151207_dm_TOP2-4_04_TS.JPG.dat	TOP2-4	YMR271C	0.92656	-0.08285
2	36	1228	20151207_dm_TOP2-4_04_TS.JPG.dat	TOP2-4	YMR271C	0.89425	-0.115
2	37	1099	20151207_dm_TOP2-4_04_TS.JPG.dat	TOP2-4	YMR271C	0.80983	-0.199
2	38	1125	20151207_dm_TOP2-4_04_TS.JPG.dat	TOP2-4	YMR271C	0.84767	-0.16135
2	39	1208	20151207_dm_TOP2-4_04_TS.JPG.dat	TOP2-4	YMR271C	0.92194	-0.08745
2	40	1207	20151207_dm_TOP2-4_04_TS.JPG.dat	TOP2-4	YMR271C	0.92219	-0.0872
2	41	1117	20151207_dm_TOP2-4_04_TS.JPG.dat	TOP2-4	YMR271C	0.84933	-0.1597
2	42	1347	20151207_dm_TOP2-4_04_TS.JPG.dat	TOP2-4	YMR271C	1.0462	0.03619
2	43	1288	20151207_dm_TOP2-4_04_TS.JPG.dat	TOP2-4	YMR271C	1.02763	0.01772
2	44	1200	20151207_dm_TOP2-4_04_TS.JPG.dat	TOP2-4	YMR271C	0.9674	-0.04221
2	45	1290	20151207_dm_TOP2-4_04_TS.JPG.dat	TOP2-4	YMR271C	1.03611	0.02616
2	46	1387	20151207_dm_TOP2-4_04_TS.JPG.dat	TOP2-4	YMR271C	1.03654	0.02658
2	47	1199	20151207_dm_TOP2-4_04_TS.JPG.dat	TOP2-4	YMR271C	0.78317	-0.22553
2	48	2341	20151207_dm_TOP2-4_04_TS.JPG.dat	TOP2-4	YMR271C	1.34166	0.33019
3	1	1674	20151207_dm_TOP2-4_04_TS.JPG.dat	TOP2-4	YMR271C	1.30832	0.29702
3	2	1653	20151207_dm_TOP2-4_04_TS.JPG.dat	TOP2-4	YMR271C	1.3514	0.33988
3	3	1047	20151207_dm_TOP2-4_04_TS.JPG.dat	TOP2-4	YFL034C-B	#NUM!	#NUM!	status=JK
3	4	1165	20151207_dm_TOP2-4_04_TS.JPG.dat	TOP2-4	YFL034C-B	1.02558	0.03198
3	5	1519	20151207_dm_TOP2-4_04_TS.JPG.dat	TOP2-4	YPR019W	1.30838	0.05075
3	6	1594	20151207_dm_TOP2-4_04_TS.JPG.dat	TOP2-4	YPR019W	1.35165	0.09382
3	7	0	20151207_dm_TOP2-4_04_TS.JPG.dat	TOP2-4	YIR022W	0	0
3	8	0	20151207_dm_TOP2-4_04_TS.JPG.dat	TOP2-4	YIR022W	0	0
3	9	1108	20151207_dm_TOP2-4_04_TS.JPG.dat	TOP2-4	YLR032W	0.84114	-0.21426
3	10	1332	20151207_dm_TOP2-4_04_TS.JPG.dat	TOP2-4	YLR032W	0.99833	-0.05785
3	11	1388	20151207_dm_TOP2-4_04_TS.JPG.dat	TOP2-4	YJL136C	1.06923	0.11807
3	12	1217	20151207_dm_TOP2-4_04_TS.JPG.dat	TOP2-4	YJL136C	0.96549	0.01484
3	13	1218	20151207_dm_TOP2-4_04_TS.JPG.dat	TOP2-4	YIL109C	0.98724	0.09397
3	14	1177	20151207_dm_TOP2-4_04_TS.JPG.dat	TOP2-4	YIL109C	0.9237	0.03075
3	15	1659	20151207_dm_TOP2-4_04_TS.JPG.dat	TOP2-4	YDR182W	1.24032	0.25724
3	16	1665	20151207_dm_TOP2-4_04_TS.JPG.dat	TOP2-4	YDR182W	1.21822	0.23526
3	17	0	20151207_dm_TOP2-4_04_TS.JPG.dat	TOP2-4	YDR331W	0	0
3	18	0	20151207_dm_TOP2-4_04_TS.JPG.dat	TOP2-4	YDR331W	0	0
3	19	1265	20151207_dm_TOP2-4_04_TS.JPG.dat	TOP2-4	YDL065C	0.96656	-0.12333
3	20	486	20151207_dm_TOP2-4_04_TS.JPG.dat	TOP2-4	YDL065C	#NUM!	#NUM!	status=JK
3	21	1278	20151207_dm_TOP2-4_04_TS.JPG.dat	TOP2-4	YPL101W	1.04737	0.11914
3	22	1279	20151207_dm_TOP2-4_04_TS.JPG.dat	TOP2-4	YPL101W	1.05516	0.1269
3	23	1357	20151207_dm_TOP2-4_04_TS.JPG.dat	TOP2-4	YDR334W	1.0987	0.00221
3	24	1403	20151207_dm_TOP2-4_04_TS.JPG.dat	TOP2-4	YDR334W	1.09112	-0.00533
3	25	1127	20151207_dm_TOP2-4_04_TS.JPG.dat	TOP2-4	YBR257W	0.8411	0.08739
3	26	1115	20151207_dm_TOP2-4_04_TS.JPG.dat	TOP2-4	YBR257W	0.82013	0.06652
3	27	0	20151207_dm_TOP2-4_04_TS.JPG.dat	TOP2-4	YJL091C	0	0
3	28	0	20151207_dm_TOP2-4_04_TS.JPG.dat	TOP2-4	YJL091C	0	0
3	29	0	20151207_dm_TOP2-4_04_TS.JPG.dat	TOP2-4	YPL120W	0	-1.17018
3	30	0	20151207_dm_TOP2-4_04_TS.JPG.dat	TOP2-4	YPL120W	0	-1.17018
3	31	0	20151207_dm_TOP2-4_04_TS.JPG.dat	TOP2-4	YHR005C	0	-1.12364
3	32	0	20151207_dm_TOP2-4_04_TS.JPG.dat	TOP2-4	YHR005C	0	-1.12364
3	33	0	20151207_dm_TOP2-4_04_TS.JPG.dat	TOP2-4	YDL077C	0	-0.93692
3	34	1212	20151207_dm_TOP2-4_04_TS.JPG.dat	TOP2-4	YDL077C	1.01021	0.06829
3	35	1237	20151207_dm_TOP2-4_04_TS.JPG.dat	TOP2-4	YER133W	1.01093	0.16379
3	36	1042	20151207_dm_TOP2-4_04_TS.JPG.dat	TOP2-4	YER133W	0.83834	-0.00794
3	37	1256	20151207_dm_TOP2-4_04_TS.JPG.dat	TOP2-4	YDL058W	1.02191	0.01252
3	38	1328	20151207_dm_TOP2-4_04_TS.JPG.dat	TOP2-4	YDL058W	1.10428	0.09449
3	39	0	20151207_dm_TOP2-4_04_TS.JPG.dat	TOP2-4	YDR454C	#NUM!	#NUM!	status=JK
3	40	1147	20151207_dm_TOP2-4_04_TS.JPG.dat	TOP2-4	YDR454C	0.96602	0.0078
3	41	1421	20151207_dm_TOP2-4_04_TS.JPG.dat	TOP2-4	YIL147C	1.19154	0.16461
3	42	1253	20151207_dm_TOP2-4_04_TS.JPG.dat	TOP2-4	YIL147C	1.07123	0.0449
3	43	56	20151207_dm_TOP2-4_04_TS.JPG.dat	TOP2-4	YGR074W	0.04913	-0.27699
3	44	536	20151207_dm_TOP2-4_04_TS.JPG.dat	TOP2-4	YGR074W	0.47458	0.14635
3	45	888	20151207_dm_TOP2-4_04_TS.JPG.dat	TOP2-4	YPL082C	0.78245	0.0612
3	46	826	20151207_dm_TOP2-4_04_TS.JPG.dat	TOP2-4	YPL082C	0.67648	-0.04425
3	47	1638	20151207_dm_TOP2-4_04_TS.JPG.dat	TOP2-4	YMR271C	1.17133	0.16071
3	48	422	20151207_dm_TOP2-4_04_TS.JPG.dat	TOP2-4	YMR271C	#NUM!	#NUM!	status=JK
4	1	1679	20151207_dm_TOP2-4_04_TS.JPG.dat	TOP2-4	YMR271C	#NUM!	#NUM!	status=JK
4	2	1898	20151207_dm_TOP2-4_04_TS.JPG.dat	TOP2-4	YMR271C	1.33035	0.31894
4	3	1412	20151207_dm_TOP2-4_04_TS.JPG.dat	TOP2-4	YFL034C-B	1.05071	0.05698
4	4	1379	20151207_dm_TOP2-4_04_TS.JPG.dat	TOP2-4	YFL034C-B	1.07164	0.07781
4	5	1657	20151207_dm_TOP2-4_04_TS.JPG.dat	TOP2-4	YPR019W	1.2774	0.01993
4	6	1739	20151207_dm_TOP2-4_04_TS.JPG.dat	TOP2-4	YPR019W	1.3367	0.07893
4	7	0	20151207_dm_TOP2-4_04_TS.JPG.dat	TOP2-4	YIR022W	0	0
4	8	0	20151207_dm_TOP2-4_04_TS.JPG.dat	TOP2-4	YIR022W	0	0
4	9	1340	20151207_dm_TOP2-4_04_TS.JPG.dat	TOP2-4	YLR032W	0.93702	-0.11886
4	10	1582	20151207_dm_TOP2-4_04_TS.JPG.dat	TOP2-4	YLR032W	1.0923	0.03566
4	11	1385	20151207_dm_TOP2-4_04_TS.JPG.dat	TOP2-4	YJL136C	0.97991	0.02919
4	12	1289	20151207_dm_TOP2-4_04_TS.JPG.dat	TOP2-4	YJL136C	0.93578	-0.01472
4	13	1316	20151207_dm_TOP2-4_04_TS.JPG.dat	TOP2-4	YIL109C	0.9723	0.07911
4	14	1317	20151207_dm_TOP2-4_04_TS.JPG.dat	TOP2-4	YIL109C	0.93877	0.04575
4	15	1882	20151207_dm_TOP2-4_04_TS.JPG.dat	TOP2-4	YDR182W	1.27449	0.29125
4	16	1880	20151207_dm_TOP2-4_04_TS.JPG.dat	TOP2-4	YDR182W	1.24349	0.2604
4	17	0	20151207_dm_TOP2-4_04_TS.JPG.dat	TOP2-4	YDR331W	0	0
4	18	0	20151207_dm_TOP2-4_04_TS.JPG.dat	TOP2-4	YDR331W	0	0
4	19	1435	20151207_dm_TOP2-4_04_TS.JPG.dat	TOP2-4	YDL065C	0.99113	-0.09888
4	20	1697	20151207_dm_TOP2-4_04_TS.JPG.dat	TOP2-4	YDL065C	1.21577	0.12464
4	21	1371	20151207_dm_TOP2-4_04_TS.JPG.dat	TOP2-4	YPL101W	1.01849	0.0904
4	22	1478	20151207_dm_TOP2-4_04_TS.JPG.dat	TOP2-4	YPL101W	1.10711	0.17858
4	23	1562	20151207_dm_TOP2-4_04_TS.JPG.dat	TOP2-4	YDR334W	1.15049	0.05374
4	24	1462	20151207_dm_TOP2-4_04_TS.JPG.dat	TOP2-4	YDR334W	1.03616	-0.06002
4	25	1275	20151207_dm_TOP2-4_04_TS.JPG.dat	TOP2-4	YBR257W	0.86876	0.11492
4	26	1245	20151207_dm_TOP2-4_04_TS.JPG.dat	TOP2-4	YBR257W	0.83756	0.08387
4	27	0	20151207_dm_TOP2-4_04_TS.JPG.dat	TOP2-4	YJL091C	0	0
4	28	0	20151207_dm_TOP2-4_04_TS.JPG.dat	TOP2-4	YJL091C	0	0
4	29	0	20151207_dm_TOP2-4_04_TS.JPG.dat	TOP2-4	YPL120W	0	-1.17018
4	30	0	20151207_dm_TOP2-4_04_TS.JPG.dat	TOP2-4	YPL120W	0	-1.17018
4	31	1594	20151207_dm_TOP2-4_04_TS.JPG.dat	TOP2-4	YHR005C	1.2035	0.0739
4	32	1464	20151207_dm_TOP2-4_04_TS.JPG.dat	TOP2-4	YHR005C	1.07261	-0.05635
4	33	1154	20151207_dm_TOP2-4_04_TS.JPG.dat	TOP2-4	YDL077C	0.87502	-0.06623
4	34	0	20151207_dm_TOP2-4_04_TS.JPG.dat	TOP2-4	YDL077C	0	-0.93692
4	35	1276	20151207_dm_TOP2-4_04_TS.JPG.dat	TOP2-4	YER133W	0.96123	0.11433
4	36	1050	20151207_dm_TOP2-4_04_TS.JPG.dat	TOP2-4	YER133W	0.77831	-0.06767
4	37	0	20151207_dm_TOP2-4_04_TS.JPG.dat	TOP2-4	YDL058W	0	-1.00432
4	38	0	20151207_dm_TOP2-4_04_TS.JPG.dat	TOP2-4	YDL058W	0	-1.00432
4	39	874	20151207_dm_TOP2-4_04_TS.JPG.dat	TOP2-4	YDR454C	0.6772	-0.27958
4	40	1221	20151207_dm_TOP2-4_04_TS.JPG.dat	TOP2-4	YDR454C	0.94529	-0.01283
4	41	1327	20151207_dm_TOP2-4_04_TS.JPG.dat	TOP2-4	YIL147C	1.0233	-0.00279
4	42	1283	20151207_dm_TOP2-4_04_TS.JPG.dat	TOP2-4	YIL147C	1.00706	-0.01895
4	43	977	20151207_dm_TOP2-4_04_TS.JPG.dat	TOP2-4	YGR074W	0.78585	0.45608
4	44	399	20151207_dm_TOP2-4_04_TS.JPG.dat	TOP2-4	YGR074W	0.32357	-0.00391
4	45	897	20151207_dm_TOP2-4_04_TS.JPG.dat	TOP2-4	YPL082C	0.72315	0.00219
4	46	522	20151207_dm_TOP2-4_04_TS.JPG.dat	TOP2-4	YPL082C	#NUM!	#NUM!	status=JK
4	47	1698	20151207_dm_TOP2-4_04_TS.JPG.dat	TOP2-4	YMR271C	1.10874	0.09843
4	48	1613	20151207_dm_TOP2-4_04_TS.JPG.dat	TOP2-4	YMR271C	0.92187	-0.08751
5	1	1931	20151207_dm_TOP2-4_04_TS.JPG.dat	TOP2-4	YMR271C	1.14815	0.13764
5	2	2025	20151207_dm_TOP2-4_04_TS.JPG.dat	TOP2-4	YMR271C	1.29315	0.28193
5	3	1288	20151207_dm_TOP2-4_04_TS.JPG.dat	TOP2-4	YIL143C	0.88527	-0.02366
5	4	1341	20151207_dm_TOP2-4_04_TS.JPG.dat	TOP2-4	YIL143C	0.97624	0.06686
5	5	1337	20151207_dm_TOP2-4_04_TS.JPG.dat	TOP2-4	YFL039C	0.97858	0.12187
5	6	1165	20151207_dm_TOP2-4_04_TS.JPG.dat	TOP2-4	YFL039C	0.86061	0.00448
5	7	1153	20151207_dm_TOP2-4_04_TS.JPG.dat	TOP2-4	YML023C	0.85096	0.1128
5	8	1157	20151207_dm_TOP2-4_04_TS.JPG.dat	TOP2-4	YML023C	0.82324	0.08521
5	9	1190	20151207_dm_TOP2-4_04_TS.JPG.dat	TOP2-4	YNL138W	0.81332	-0.1531
5	10	1356	20151207_dm_TOP2-4_04_TS.JPG.dat	TOP2-4	YNL138W	0.91516	-0.05177
5	11	1619	20151207_dm_TOP2-4_04_TS.JPG.dat	TOP2-4	YDR276C	#NUM!	#NUM!	status=JK
5	12	0	20151207_dm_TOP2-4_04_TS.JPG.dat	TOP2-4	YDR276C	0	-0.52026
5	13	1678	20151207_dm_TOP2-4_04_TS.JPG.dat	TOP2-4	YNL158W	1.19882	-0.00115
5	14	1651	20151207_dm_TOP2-4_04_TS.JPG.dat	TOP2-4	YNL158W	1.13409	-0.06556
5	15	1695	20151207_dm_TOP2-4_04_TS.JPG.dat	TOP2-4	YJL005W	1.10409	-0.01874
5	16	1826	20151207_dm_TOP2-4_04_TS.JPG.dat	TOP2-4	YJL005W	1.15958	0.03648
5	17	125	20151207_dm_TOP2-4_04_TS.JPG.dat	TOP2-4	YDR208W	0.08048	0.08008
5	18	97	20151207_dm_TOP2-4_04_TS.JPG.dat	TOP2-4	YDR208W	0.06381	0.06349
5	19	601	20151207_dm_TOP2-4_04_TS.JPG.dat	TOP2-4	YDR168W	#NUM!	#NUM!	status=JK
5	20	1675	20151207_dm_TOP2-4_04_TS.JPG.dat	TOP2-4	YDR168W	1.15438	0.08084
5	21	1077	20151207_dm_TOP2-4_04_TS.JPG.dat	TOP2-4	YDR299W	#NUM!	#NUM!	status=JK
5	22	1251	20151207_dm_TOP2-4_04_TS.JPG.dat	TOP2-4	YDR299W	0.90406	0.12676
5	23	1560	20151207_dm_TOP2-4_04_TS.JPG.dat	TOP2-4	YKL088W	1.1112	0.03353
5	24	1601	20151207_dm_TOP2-4_04_TS.JPG.dat	TOP2-4	YKL088W	1.09953	0.02192
5	25	1771	20151207_dm_TOP2-4_04_TS.JPG.dat	TOP2-4	YHR189W	1.17181	-0.00917
5	26	1844	20151207_dm_TOP2-4_04_TS.JPG.dat	TOP2-4	YHR189W	1.20643	0.02528
5	27	519	20151207_dm_TOP2-4_04_TS.JPG.dat	TOP2-4	YLR310C	0.34664	0.13993
5	28	314	20151207_dm_TOP2-4_04_TS.JPG.dat	TOP2-4	YLR310C	0.22566	0.01955
5	29	123	20151207_dm_TOP2-4_04_TS.JPG.dat	TOP2-4	YOR204W	0.09717	-0.77793
5	30	185	20151207_dm_TOP2-4_04_TS.JPG.dat	TOP2-4	YOR204W	#NUM!	#NUM!	status=JK
5	31	1563	20151207_dm_TOP2-4_04_TS.JPG.dat	TOP2-4	YFL039C	1.15629	0.29869
5	32	966	20151207_dm_TOP2-4_04_TS.JPG.dat	TOP2-4	YFL039C	0.69408	-0.16123
5	33	1363	20151207_dm_TOP2-4_04_TS.JPG.dat	TOP2-4	YKR008W	1.01533	-0.07714
5	34	1240	20151207_dm_TOP2-4_04_TS.JPG.dat	TOP2-4	YKR008W	0.93625	-0.15584
5	35	1591	20151207_dm_TOP2-4_04_TS.JPG.dat	TOP2-4	YLR430W	1.177	0.0781
5	36	1530	20151207_dm_TOP2-4_04_TS.JPG.dat	TOP2-4	YLR430W	1.11413	0.01554
5	37	1017	20151207_dm_TOP2-4_04_TS.JPG.dat	TOP2-4	YNR011C	#NUM!	#NUM!	status=JK
5	38	1200	20151207_dm_TOP2-4_04_TS.JPG.dat	TOP2-4	YNR011C	0.90224	-0.04746
5	39	1497	20151207_dm_TOP2-4_04_TS.JPG.dat	TOP2-4	YBR195C	1.13875	0.06204
5	40	1392	20151207_dm_TOP2-4_04_TS.JPG.dat	TOP2-4	YBR195C	1.05705	-0.01926
5	41	1364	20151207_dm_TOP2-4_04_TS.JPG.dat	TOP2-4	YLR430W	1.03229	-0.06589
5	42	1354	20151207_dm_TOP2-4_04_TS.JPG.dat	TOP2-4	YLR430W	1.04088	-0.05735
5	43	1377	20151207_dm_TOP2-4_04_TS.JPG.dat	TOP2-4	YGR156W	1.08303	0.03374
5	44	1557	20151207_dm_TOP2-4_04_TS.JPG.dat	TOP2-4	YGR156W	1.23307	0.18303
5	45	1020	20151207_dm_TOP2-4_04_TS.JPG.dat	TOP2-4	YPR135W	0.80206	-0.05734
5	46	1089	20151207_dm_TOP2-4_04_TS.JPG.dat	TOP2-4	YPR135W	0.79416	-0.0652
5	47	1715	20151207_dm_TOP2-4_04_TS.JPG.dat	TOP2-4	YMR271C	1.08965	0.07943
5	48	1736	20151207_dm_TOP2-4_04_TS.JPG.dat	TOP2-4	YMR271C	0.9642	-0.0454
6	1	1889	20151207_dm_TOP2-4_04_TS.JPG.dat	TOP2-4	YMR271C	1.02169	0.01181
6	2	2115	20151207_dm_TOP2-4_04_TS.JPG.dat	TOP2-4	YMR271C	1.24296	0.23198
6	3	1367	20151207_dm_TOP2-4_04_TS.JPG.dat	TOP2-4	YIL143C	0.87573	-0.03315
6	4	1579	20151207_dm_TOP2-4_04_TS.JPG.dat	TOP2-4	YIL143C	1.08566	0.17574
6	5	1238	20151207_dm_TOP2-4_04_TS.JPG.dat	TOP2-4	YFL039C	0.86703	0.01086
6	6	981	20151207_dm_TOP2-4_04_TS.JPG.dat	TOP2-4	YFL039C	0.70218	-0.15317
6	7	918	20151207_dm_TOP2-4_04_TS.JPG.dat	TOP2-4	YML023C	#NUM!	#NUM!	status=JK
6	8	1157	20151207_dm_TOP2-4_04_TS.JPG.dat	TOP2-4	YML023C	0.80927	0.07131
6	9	1415	20151207_dm_TOP2-4_04_TS.JPG.dat	TOP2-4	YNL138W	0.95351	-0.01361
6	10	1038	20151207_dm_TOP2-4_04_TS.JPG.dat	TOP2-4	YNL138W	0.69089	-0.27492
6	11	0	20151207_dm_TOP2-4_04_TS.JPG.dat	TOP2-4	YDR276C	0	-0.52026
6	12	0	20151207_dm_TOP2-4_04_TS.JPG.dat	TOP2-4	YDR276C	0	-0.52026
6	13	1643	20151207_dm_TOP2-4_04_TS.JPG.dat	TOP2-4	YNL158W	1.14731	-0.05241
6	14	1817	20151207_dm_TOP2-4_04_TS.JPG.dat	TOP2-4	YNL158W	1.21684	0.01678
6	15	1953	20151207_dm_TOP2-4_04_TS.JPG.dat	TOP2-4	YJL005W	1.23833	0.11484
6	16	2084	20151207_dm_TOP2-4_04_TS.JPG.dat	TOP2-4	YJL005W	1.28686	0.16313
6	17	977	20151207_dm_TOP2-4_04_TS.JPG.dat	TOP2-4	YDR208W	#NUM!	#NUM!	status=JK
6	18	0	20151207_dm_TOP2-4_04_TS.JPG.dat	TOP2-4	YDR208W	0	0
6	19	1731	20151207_dm_TOP2-4_04_TS.JPG.dat	TOP2-4	YDR168W	1.11672	0.04338
6	20	1694	20151207_dm_TOP2-4_04_TS.JPG.dat	TOP2-4	YDR168W	1.13772	0.06427
6	21	1290	20151207_dm_TOP2-4_04_TS.JPG.dat	TOP2-4	YDR299W	0.89991	0.12263
6	22	1308	20151207_dm_TOP2-4_04_TS.JPG.dat	TOP2-4	YDR299W	0.92339	0.14599
6	23	1770	20151207_dm_TOP2-4_04_TS.JPG.dat	TOP2-4	YKL088W	#NUM!	#NUM!	status=JK
6	24	1644	20151207_dm_TOP2-4_04_TS.JPG.dat	TOP2-4	YKL088W	1.10638	0.02873
6	25	1910	20151207_dm_TOP2-4_04_TS.JPG.dat	TOP2-4	YHR189W	1.24004	0.05873
6	26	1880	20151207_dm_TOP2-4_04_TS.JPG.dat	TOP2-4	YHR189W	1.20755	0.02639
6	27	772	20151207_dm_TOP2-4_04_TS.JPG.dat	TOP2-4	YLR310C	0.50655	0.29905
6	28	1166	20151207_dm_TOP2-4_04_TS.JPG.dat	TOP2-4	YLR310C	0.8248	0.61572
6	29	141	20151207_dm_TOP2-4_04_TS.JPG.dat	TOP2-4	YOR204W	0.10981	-0.76535
6	30	140	20151207_dm_TOP2-4_04_TS.JPG.dat	TOP2-4	YOR204W	0.1094	-0.76576
6	31	1509	20151207_dm_TOP2-4_04_TS.JPG.dat	TOP2-4	YFL039C	1.10444	0.2471
6	32	1014	20151207_dm_TOP2-4_04_TS.JPG.dat	TOP2-4	YFL039C	0.72171	-0.13373
6	33	1420	20151207_dm_TOP2-4_04_TS.JPG.dat	TOP2-4	YKR008W	1.0509	-0.04175
6	34	1407	20151207_dm_TOP2-4_04_TS.JPG.dat	TOP2-4	YKR008W	1.05594	-0.03674
6	35	1529	20151207_dm_TOP2-4_04_TS.JPG.dat	TOP2-4	YLR430W	1.12548	0.02683
6	36	1613	20151207_dm_TOP2-4_04_TS.JPG.dat	TOP2-4	YLR430W	1.16988	0.07102
6	37	1254	20151207_dm_TOP2-4_04_TS.JPG.dat	TOP2-4	YNR011C	0.91986	-0.02993
6	38	1240	20151207_dm_TOP2-4_04_TS.JPG.dat	TOP2-4	YNR011C	0.92874	-0.02109
6	39	1462	20151207_dm_TOP2-4_04_TS.JPG.dat	TOP2-4	YBR195C	1.10728	0.03072
6	40	1469	20151207_dm_TOP2-4_04_TS.JPG.dat	TOP2-4	YBR195C	1.10941	0.03284
6	41	1408	20151207_dm_TOP2-4_04_TS.JPG.dat	TOP2-4	YLR430W	1.06039	-0.03794
6	42	1344	20151207_dm_TOP2-4_04_TS.JPG.dat	TOP2-4	YLR430W	1.02582	-0.07233
6	43	1415	20151207_dm_TOP2-4_04_TS.JPG.dat	TOP2-4	YGR156W	1.10329	0.05389
6	44	1785	20151207_dm_TOP2-4_04_TS.JPG.dat	TOP2-4	YGR156W	1.39942	0.34856
6	45	986	20151207_dm_TOP2-4_04_TS.JPG.dat	TOP2-4	YPR135W	0.76647	-0.09275
6	46	1020	20151207_dm_TOP2-4_04_TS.JPG.dat	TOP2-4	YPR135W	0.7342	-0.12486
6	47	1529	20151207_dm_TOP2-4_04_TS.JPG.dat	TOP2-4	YMR271C	0.95754	-0.05202
6	48	1859	20151207_dm_TOP2-4_04_TS.JPG.dat	TOP2-4	YMR271C	1.01629	0.00644
7	1	1881	20151207_dm_TOP2-4_04_TS.JPG.dat	TOP2-4	YMR271C	0.89821	-0.11106
7	2	1974	20151207_dm_TOP2-4_04_TS.JPG.dat	TOP2-4	YMR271C	1.02739	0.01748
7	3	1401	20151207_dm_TOP2-4_04_TS.JPG.dat	TOP2-4	YOL094C	0.79765	-0.08882
7	4	1574	20151207_dm_TOP2-4_04_TS.JPG.dat	TOP2-4	YOL094C	0.96542	0.07812
7	5	1637	20151207_dm_TOP2-4_04_TS.JPG.dat	TOP2-4	YNL312W	1.02608	0.04653
7	6	1460	20151207_dm_TOP2-4_04_TS.JPG.dat	TOP2-4	YNL312W	0.9372	-0.04191
7	7	1822	20151207_dm_TOP2-4_04_TS.JPG.dat	TOP2-4	YDL164C	1.18279	0.08625
7	8	1811	20151207_dm_TOP2-4_04_TS.JPG.dat	TOP2-4	YDL164C	1.14206	0.04572
7	9	1793	20151207_dm_TOP2-4_04_TS.JPG.dat	TOP2-4	YER147C	1.09065	0.04389
7	10	1702	20151207_dm_TOP2-4_04_TS.JPG.dat	TOP2-4	YER147C	1.02312	-0.02331
7	11	1834	20151207_dm_TOP2-4_04_TS.JPG.dat	TOP2-4	YLR116W	1.12316	0.03419
7	12	1741	20151207_dm_TOP2-4_04_TS.JPG.dat	TOP2-4	YLR116W	1.08792	-0.00087
7	13	0	20151207_dm_TOP2-4_04_TS.JPG.dat	TOP2-4	YFL045C	0	-0.52241
7	14	0	20151207_dm_TOP2-4_04_TS.JPG.dat	TOP2-4	YFL045C	0	-0.52241
7	15	1974	20151207_dm_TOP2-4_04_TS.JPG.dat	TOP2-4	YDR489W	1.13613	0.09313
7	16	1986	20151207_dm_TOP2-4_04_TS.JPG.dat	TOP2-4	YDR489W	1.11355	0.07066
7	17	1424	20151207_dm_TOP2-4_04_TS.JPG.dat	TOP2-4	YDR325W	0.80948	-0.21038
7	18	1914	20151207_dm_TOP2-4_04_TS.JPG.dat	TOP2-4	YDR325W	#NUM!	#NUM!	status=JK
7	19	1316	20151207_dm_TOP2-4_04_TS.JPG.dat	TOP2-4	YML126C	0.77197	-0.12206
7	20	1196	20151207_dm_TOP2-4_04_TS.JPG.dat	TOP2-4	YML126C	0.73067	-0.16316
7	21	1939	20151207_dm_TOP2-4_04_TS.JPG.dat	TOP2-4	YGR274C	1.2298	0.01633
7	22	2016	20151207_dm_TOP2-4_04_TS.JPG.dat	TOP2-4	YGR274C	1.29381	0.08003
7	23	1197	20151207_dm_TOP2-4_04_TS.JPG.dat	TOP2-4	YEL032W	0.75905	0.4309
7	24	756	20151207_dm_TOP2-4_04_TS.JPG.dat	TOP2-4	YEL032W	0.46263	0.13595
7	25	1782	20151207_dm_TOP2-4_04_TS.JPG.dat	TOP2-4	YNL147W	1.05237	-0.03235
7	26	1719	20151207_dm_TOP2-4_04_TS.JPG.dat	TOP2-4	YNL147W	1.00402	-0.08046
7	27	1848	20151207_dm_TOP2-4_04_TS.JPG.dat	TOP2-4	YOR070C	1.10253	0.02666
7	28	1873	20151207_dm_TOP2-4_04_TS.JPG.dat	TOP2-4	YOR070C	1.20456	0.12818
7	29	1171	20151207_dm_TOP2-4_04_TS.JPG.dat	TOP2-4	YOR272W	0.83044	-0.1457
7	30	1793	20151207_dm_TOP2-4_04_TS.JPG.dat	TOP2-4	YOR272W	1.27775	0.29939
7	31	0	20151207_dm_TOP2-4_04_TS.JPG.dat	TOP2-4	YBR160W	0	-0.98954
7	32	0	20151207_dm_TOP2-4_04_TS.JPG.dat	TOP2-4	YBR160W	0	-0.98954
7	33	1609	20151207_dm_TOP2-4_04_TS.JPG.dat	TOP2-4	YBR123C	1.08649	0.03244
7	34	1583	20151207_dm_TOP2-4_04_TS.JPG.dat	TOP2-4	YBR123C	1.08492	0.03088
7	35	1387	20151207_dm_TOP2-4_04_TS.JPG.dat	TOP2-4	YKL104C	0.93296	0.09315
7	36	1462	20151207_dm_TOP2-4_04_TS.JPG.dat	TOP2-4	YKL104C	0.96919	0.1292
7	37	1601	20151207_dm_TOP2-4_04_TS.JPG.dat	TOP2-4	YMR168C	1.07342	0.03963
7	38	1389	20151207_dm_TOP2-4_04_TS.JPG.dat	TOP2-4	YMR168C	#NUM!	#NUM!	status=JK
7	39	1421	20151207_dm_TOP2-4_04_TS.JPG.dat	TOP2-4	YJR076C	0.98132	0.00316
7	40	1331	20151207_dm_TOP2-4_04_TS.JPG.dat	TOP2-4	YJR076C	0.91735	-0.06049
7	41	1262	20151207_dm_TOP2-4_04_TS.JPG.dat	TOP2-4	YKL176C	0.86942	0.01895
7	42	0	20151207_dm_TOP2-4_04_TS.JPG.dat	TOP2-4	YKL176C	#NUM!	#NUM!	status=JK
7	43	583	20151207_dm_TOP2-4_04_TS.JPG.dat	TOP2-4	YDR062W	0.41644	0.12741
7	44	323	20151207_dm_TOP2-4_04_TS.JPG.dat	TOP2-4	YDR062W	0.23276	-0.05536
7	45	1657	20151207_dm_TOP2-4_04_TS.JPG.dat	TOP2-4	YJR065C	1.18777	0.51214
7	46	1514	20151207_dm_TOP2-4_04_TS.JPG.dat	TOP2-4	YJR065C	1.00779	0.33305
7	47	1621	20151207_dm_TOP2-4_04_TS.JPG.dat	TOP2-4	YMR271C	0.94131	-0.06818
7	48	1943	20151207_dm_TOP2-4_04_TS.JPG.dat	TOP2-4	YMR271C	0.98748	-0.02223
8	1	1928	20151207_dm_TOP2-4_04_TS.JPG.dat	TOP2-4	YMR271C	0.89609	-0.11317
8	2	1984	20151207_dm_TOP2-4_04_TS.JPG.dat	TOP2-4	YMR271C	1.00545	-0.00435
8	3	1582	20151207_dm_TOP2-4_04_TS.JPG.dat	TOP2-4	YOL094C	0.87705	-0.00981
8	4	1544	20151207_dm_TOP2-4_04_TS.JPG.dat	TOP2-4	YOL094C	0.92243	0.03535
8	5	1449	20151207_dm_TOP2-4_04_TS.JPG.dat	TOP2-4	YNL312W	0.8847	-0.09415
8	6	1611	20151207_dm_TOP2-4_04_TS.JPG.dat	TOP2-4	YNL312W	1.00736	0.0279
8	7	1937	20151207_dm_TOP2-4_04_TS.JPG.dat	TOP2-4	YDL164C	1.22551	0.12876
8	8	1915	20151207_dm_TOP2-4_04_TS.JPG.dat	TOP2-4	YDL164C	1.17843	0.08191
8	9	1835	20151207_dm_TOP2-4_04_TS.JPG.dat	TOP2-4	YER147C	1.0914	0.04464
8	10	1801	20151207_dm_TOP2-4_04_TS.JPG.dat	TOP2-4	YER147C	1.06049	0.01388
8	11	1790	20151207_dm_TOP2-4_04_TS.JPG.dat	TOP2-4	YLR116W	1.07511	-0.01362
8	12	1863	20151207_dm_TOP2-4_04_TS.JPG.dat	TOP2-4	YLR116W	1.14374	0.05467
8	13	1978	20151207_dm_TOP2-4_04_TS.JPG.dat	TOP2-4	YFL045C	#NUM!	#NUM!	status=JK
8	14	0	20151207_dm_TOP2-4_04_TS.JPG.dat	TOP2-4	YFL045C	0	-0.52241
8	15	1764	20151207_dm_TOP2-4_04_TS.JPG.dat	TOP2-4	YDR489W	1.00225	-0.04009
8	16	1950	20151207_dm_TOP2-4_04_TS.JPG.dat	TOP2-4	YDR489W	1.08029	0.03757
8	17	1420	20151207_dm_TOP2-4_04_TS.JPG.dat	TOP2-4	YDR325W	0.79786	-0.22194
8	18	1556	20151207_dm_TOP2-4_04_TS.JPG.dat	TOP2-4	YDR325W	0.89375	-0.12653
8	19	1484	20151207_dm_TOP2-4_04_TS.JPG.dat	TOP2-4	YML126C	0.8604	-0.03407
8	20	1754	20151207_dm_TOP2-4_04_TS.JPG.dat	TOP2-4	YML126C	1.05926	0.1638
8	21	1867	20151207_dm_TOP2-4_04_TS.JPG.dat	TOP2-4	YGR274C	1.1704	-0.04278
8	22	2036	20151207_dm_TOP2-4_04_TS.JPG.dat	TOP2-4	YGR274C	1.29129	0.07752
8	23	1346	20151207_dm_TOP2-4_04_TS.JPG.dat	TOP2-4	YEL032W	0.84359	0.51503
8	24	1002	20151207_dm_TOP2-4_04_TS.JPG.dat	TOP2-4	YEL032W	0.60659	0.2792
8	25	1707	20151207_dm_TOP2-4_04_TS.JPG.dat	TOP2-4	YNL147W	0.99764	-0.0868
8	26	1908	20151207_dm_TOP2-4_04_TS.JPG.dat	TOP2-4	YNL147W	1.10261	0.01764
8	27	1800	20151207_dm_TOP2-4_04_TS.JPG.dat	TOP2-4	YOR070C	1.06184	-0.01383
8	28	1783	20151207_dm_TOP2-4_04_TS.JPG.dat	TOP2-4	YOR070C	1.13361	0.05758
8	29	597	20151207_dm_TOP2-4_04_TS.JPG.dat	TOP2-4	YOR272W	0.41914	-0.55496
8	30	1599	20151207_dm_TOP2-4_04_TS.JPG.dat	TOP2-4	YOR272W	1.12948	0.15186
8	31	0	20151207_dm_TOP2-4_04_TS.JPG.dat	TOP2-4	YBR160W	0	-0.98954
8	32	0	20151207_dm_TOP2-4_04_TS.JPG.dat	TOP2-4	YBR160W	0	-0.98954
8	33	1745	20151207_dm_TOP2-4_04_TS.JPG.dat	TOP2-4	YBR123C	1.16871	0.11425
8	34	1637	20151207_dm_TOP2-4_04_TS.JPG.dat	TOP2-4	YBR123C	1.11427	0.06008
8	35	1366	20151207_dm_TOP2-4_04_TS.JPG.dat	TOP2-4	YKL104C	0.91386	0.07414
8	36	1347	20151207_dm_TOP2-4_04_TS.JPG.dat	TOP2-4	YKL104C	0.88917	0.04957
8	37	1558	20151207_dm_TOP2-4_04_TS.JPG.dat	TOP2-4	YMR168C	1.041	0.00737
8	38	1527	20151207_dm_TOP2-4_04_TS.JPG.dat	TOP2-4	YMR168C	1.03996	0.00634
8	39	1446	20151207_dm_TOP2-4_04_TS.JPG.dat	TOP2-4	YJR076C	0.99458	0.01636
8	40	1501	20151207_dm_TOP2-4_04_TS.JPG.dat	TOP2-4	YJR076C	1.03077	0.05237
8	41	1247	20151207_dm_TOP2-4_04_TS.JPG.dat	TOP2-4	YKL176C	0.85635	0.00595
8	42	1310	20151207_dm_TOP2-4_04_TS.JPG.dat	TOP2-4	YKL176C	0.91454	0.06385
8	43	326	20151207_dm_TOP2-4_04_TS.JPG.dat	TOP2-4	YDR062W	0.23265	-0.05547
8	44	647	20151207_dm_TOP2-4_04_TS.JPG.dat	TOP2-4	YDR062W	0.46567	0.1764
8	45	1754	20151207_dm_TOP2-4_04_TS.JPG.dat	TOP2-4	YJR065C	1.25546	0.57949
8	46	1627	20151207_dm_TOP2-4_04_TS.JPG.dat	TOP2-4	YJR065C	1.08092	0.40581
8	47	1524	20151207_dm_TOP2-4_04_TS.JPG.dat	TOP2-4	YMR271C	0.88277	-0.12642
8	48	1728	20151207_dm_TOP2-4_04_TS.JPG.dat	TOP2-4	YMR271C	0.87562	-0.13354
9	1	1925	20151207_dm_TOP2-4_04_TS.JPG.dat	TOP2-4	YMR271C	1.00187	-0.00791
9	2	2059	20151207_dm_TOP2-4_04_TS.JPG.dat	TOP2-4	YMR271C	1.16774	0.15713
9	3	1555	20151207_dm_TOP2-4_04_TS.JPG.dat	TOP2-4	YDR082W	0.96395	-0.07757
9	4	1645	20151207_dm_TOP2-4_04_TS.JPG.dat	TOP2-4	YDR082W	1.09793	0.05575
9	5	1472	20151207_dm_TOP2-4_04_TS.JPG.dat	TOP2-4	YDL097C	1.00321	-0.0976
9	6	1562	20151207_dm_TOP2-4_04_TS.JPG.dat	TOP2-4	YDL097C	1.08929	-0.01194
9	7	1321	20151207_dm_TOP2-4_04_TS.JPG.dat	TOP2-4	YDL002C	0.93141	0.04812
9	8	1364	20151207_dm_TOP2-4_04_TS.JPG.dat	TOP2-4	YDL002C	0.93522	0.05191
9	9	1425	20151207_dm_TOP2-4_04_TS.JPG.dat	TOP2-4	YIL115C	0.94647	-0.0298
9	10	1299	20151207_dm_TOP2-4_04_TS.JPG.dat	TOP2-4	YIL115C	0.85441	-0.12141
9	11	1560	20151207_dm_TOP2-4_04_TS.JPG.dat	TOP2-4	YBL007C	1.0469	-0.05436
9	12	1666	20151207_dm_TOP2-4_04_TS.JPG.dat	TOP2-4	YBL007C	1.14326	0.04154
9	13	946	20151207_dm_TOP2-4_04_TS.JPG.dat	TOP2-4	YML069W	0.65804	-0.05303
9	14	1016	20151207_dm_TOP2-4_04_TS.JPG.dat	TOP2-4	YML069W	0.68038	-0.0308
9	15	1510	20151207_dm_TOP2-4_04_TS.JPG.dat	TOP2-4	YDL105W	0.96094	0.01733
9	16	1558	20151207_dm_TOP2-4_04_TS.JPG.dat	TOP2-4	YDL105W	0.96728	0.02364
9	17	1857	20151207_dm_TOP2-4_04_TS.JPG.dat	TOP2-4	YBR060C	1.17039	0.08988
9	18	1872	20151207_dm_TOP2-4_04_TS.JPG.dat	TOP2-4	YBR060C	1.2055	0.12481
9	19	1651	20151207_dm_TOP2-4_04_TS.JPG.dat	TOP2-4	YHR067W	1.07433	0.04459
9	20	1653	20151207_dm_TOP2-4_04_TS.JPG.dat	TOP2-4	YHR067W	1.12106	0.09109
9	21	1178	20151207_dm_TOP2-4_04_TS.JPG.dat	TOP2-4	YGL116W	0.82954	0.38807
9	22	0	20151207_dm_TOP2-4_04_TS.JPG.dat	TOP2-4	YGL116W	#NUM!	#NUM!	status=JK
9	23	1399	20151207_dm_TOP2-4_04_TS.JPG.dat	TOP2-4	YOR204W	0.98561	0.10611
9	24	1334	20151207_dm_TOP2-4_04_TS.JPG.dat	TOP2-4	YOR204W	0.9088	0.02969
9	25	1361	20151207_dm_TOP2-4_04_TS.JPG.dat	TOP2-4	YLR060W	#NUM!	#NUM!	status=JK
9	26	1642	20151207_dm_TOP2-4_04_TS.JPG.dat	TOP2-4	YLR060W	1.06483	0.01366
9	27	136	20151207_dm_TOP2-4_04_TS.JPG.dat	TOP2-4	YJL019W	0.08999	-0.40851
9	28	227	20151207_dm_TOP2-4_04_TS.JPG.dat	TOP2-4	YJL019W	0.1619	-0.33695
9	29	1784	20151207_dm_TOP2-4_04_TS.JPG.dat	TOP2-4	YKR020W	#NUM!	#NUM!	status=JK
9	30	1512	20151207_dm_TOP2-4_04_TS.JPG.dat	TOP2-4	YKR020W	1.20186	0.069
9	31	1836	20151207_dm_TOP2-4_04_TS.JPG.dat	TOP2-4	YHR107C	1.36995	0.23719
9	32	1629	20151207_dm_TOP2-4_04_TS.JPG.dat	TOP2-4	YHR107C	1.18205	0.05022
9	33	1310	20151207_dm_TOP2-4_04_TS.JPG.dat	TOP2-4	YPL093W	0.99004	0.01612
9	34	14	20151207_dm_TOP2-4_04_TS.JPG.dat	TOP2-4	YPL093W	#NUM!	#NUM!	status=JK
9	35	0	20151207_dm_TOP2-4_04_TS.JPG.dat	TOP2-4	YNL136W	0	0
9	36	1315	20151207_dm_TOP2-4_04_TS.JPG.dat	TOP2-4	YNL136W	0.98775	0.98285
9	37	837	20151207_dm_TOP2-4_04_TS.JPG.dat	TOP2-4	YJR065C	0.63715	-0.03576
9	38	858	20151207_dm_TOP2-4_04_TS.JPG.dat	TOP2-4	YJR065C	0.6659	-0.00715
9	39	1336	20151207_dm_TOP2-4_04_TS.JPG.dat	TOP2-4	YGR172C	1.04777	-0.10992
9	40	1344	20151207_dm_TOP2-4_04_TS.JPG.dat	TOP2-4	YGR172C	1.0529	-0.10481
9	41	1610	20151207_dm_TOP2-4_04_TS.JPG.dat	TOP2-4	YGL213C	1.26147	0.07807
9	42	1498	20151207_dm_TOP2-4_04_TS.JPG.dat	TOP2-4	YGL213C	1.19454	0.01147
9	43	1050	20151207_dm_TOP2-4_04_TS.JPG.dat	TOP2-4	YFL034C-B	0.85604	-0.13673
9	44	1282	20151207_dm_TOP2-4_04_TS.JPG.dat	TOP2-4	YFL034C-B	1.05376	0.06002
9	45	0	20151207_dm_TOP2-4_04_TS.JPG.dat	TOP2-4	YEL026W	#NUM!	#NUM!	status=JK
9	46	1248	20151207_dm_TOP2-4_04_TS.JPG.dat	TOP2-4	YEL026W	0.94569	0.63033
9	47	1563	20151207_dm_TOP2-4_04_TS.JPG.dat	TOP2-4	YMR271C	1.03183	0.0219
9	48	1810	20151207_dm_TOP2-4_04_TS.JPG.dat	TOP2-4	YMR271C	1.04491	0.03492
10	1	1956	20151207_dm_TOP2-4_04_TS.JPG.dat	TOP2-4	YMR271C	1.00777	-0.00205
10	2	1993	20151207_dm_TOP2-4_04_TS.JPG.dat	TOP2-4	YMR271C	1.11778	0.10742
10	3	1672	20151207_dm_TOP2-4_04_TS.JPG.dat	TOP2-4	YDR082W	1.02368	-0.01813
10	4	1413	20151207_dm_TOP2-4_04_TS.JPG.dat	TOP2-4	YDR082W	0.93021	-0.11114
10	5	1683	20151207_dm_TOP2-4_04_TS.JPG.dat	TOP2-4	YDL097C	1.13003	0.0286
10	6	1584	20151207_dm_TOP2-4_04_TS.JPG.dat	TOP2-4	YDL097C	1.08687	-0.01435
10	7	1343	20151207_dm_TOP2-4_04_TS.JPG.dat	TOP2-4	YDL002C	0.93045	0.04716
10	8	1390	20151207_dm_TOP2-4_04_TS.JPG.dat	TOP2-4	YDL002C	0.93592	0.05261
10	9	1491	20151207_dm_TOP2-4_04_TS.JPG.dat	TOP2-4	YIL115C	0.97392	-0.00249
10	10	1358	20151207_dm_TOP2-4_04_TS.JPG.dat	TOP2-4	YIL115C	0.8784	-0.09754
10	11	1651	20151207_dm_TOP2-4_04_TS.JPG.dat	TOP2-4	YBL007C	1.08975	-0.01172
10	12	1683	20151207_dm_TOP2-4_04_TS.JPG.dat	TOP2-4	YBL007C	1.13624	0.03455
10	13	1227	20151207_dm_TOP2-4_04_TS.JPG.dat	TOP2-4	YML069W	#NUM!	#NUM!	status=JK
10	14	1039	20151207_dm_TOP2-4_04_TS.JPG.dat	TOP2-4	YML069W	0.68499	-0.02622
10	15	1552	20151207_dm_TOP2-4_04_TS.JPG.dat	TOP2-4	YDL105W	0.97259	0.02892
10	16	1499	20151207_dm_TOP2-4_04_TS.JPG.dat	TOP2-4	YDL105W	#NUM!	#NUM!	status=JK
10	17	1866	20151207_dm_TOP2-4_04_TS.JPG.dat	TOP2-4	YBR060C	1.15914	0.07868
10	18	1756	20151207_dm_TOP2-4_04_TS.JPG.dat	TOP2-4	YBR060C	1.11416	0.03392
10	19	1619	20151207_dm_TOP2-4_04_TS.JPG.dat	TOP2-4	YHR067W	1.03906	0.0095
10	20	1653	20151207_dm_TOP2-4_04_TS.JPG.dat	TOP2-4	YHR067W	1.10681	0.07691
10	21	1160	20151207_dm_TOP2-4_04_TS.JPG.dat	TOP2-4	YGL116W	0.80679	0.36544
10	22	903	20151207_dm_TOP2-4_04_TS.JPG.dat	TOP2-4	YGL116W	0.63512	0.19461
10	23	1575	20151207_dm_TOP2-4_04_TS.JPG.dat	TOP2-4	YOR204W	1.09675	0.2167
10	24	0	20151207_dm_TOP2-4_04_TS.JPG.dat	TOP2-4	YOR204W	#NUM!	#NUM!	status=JK
10	25	1742	20151207_dm_TOP2-4_04_TS.JPG.dat	TOP2-4	YLR060W	1.13007	0.07859
10	26	1710	20151207_dm_TOP2-4_04_TS.JPG.dat	TOP2-4	YLR060W	1.09208	0.04078
10	27	555	20151207_dm_TOP2-4_04_TS.JPG.dat	TOP2-4	YJL019W	#NUM!	#NUM!	status=JK
10	28	132	20151207_dm_TOP2-4_04_TS.JPG.dat	TOP2-4	YJL019W	0.09259	-0.40592
10	29	1465	20151207_dm_TOP2-4_04_TS.JPG.dat	TOP2-4	YKR020W	1.13769	0.00514
10	30	1533	20151207_dm_TOP2-4_04_TS.JPG.dat	TOP2-4	YKR020W	1.20007	0.06721
10	31	1883	20151207_dm_TOP2-4_04_TS.JPG.dat	TOP2-4	YHR107C	1.38563	0.2528
10	32	1745	20151207_dm_TOP2-4_04_TS.JPG.dat	TOP2-4	YHR107C	1.25007	0.11791
10	33	1369	20151207_dm_TOP2-4_04_TS.JPG.dat	TOP2-4	YPL093W	1.02414	0.05004
10	34	1134	20151207_dm_TOP2-4_04_TS.JPG.dat	TOP2-4	YPL093W	0.86815	-0.10518
10	35	804	20151207_dm_TOP2-4_04_TS.JPG.dat	TOP2-4	YNL136W	0.6097	0.60668
10	36	0	20151207_dm_TOP2-4_04_TS.JPG.dat	TOP2-4	YNL136W	0	0
10	37	817	20151207_dm_TOP2-4_04_TS.JPG.dat	TOP2-4	YJR065C	0.62327	-0.04957
10	38	784	20151207_dm_TOP2-4_04_TS.JPG.dat	TOP2-4	YJR065C	0.61026	-0.06251
10	39	1452	20151207_dm_TOP2-4_04_TS.JPG.dat	TOP2-4	YGR172C	1.14407	-0.0141
10	40	1463	20151207_dm_TOP2-4_04_TS.JPG.dat	TOP2-4	YGR172C	1.15259	-0.00562
10	41	1460	20151207_dm_TOP2-4_04_TS.JPG.dat	TOP2-4	YGL213C	1.15009	-0.03276
10	42	1769	20151207_dm_TOP2-4_04_TS.JPG.dat	TOP2-4	YGL213C	1.41792	0.23374
10	43	1192	20151207_dm_TOP2-4_04_TS.JPG.dat	TOP2-4	YFL034C-B	0.97671	-0.01665
10	44	1138	20151207_dm_TOP2-4_04_TS.JPG.dat	TOP2-4	YFL034C-B	0.93961	-0.05357
10	45	1183	20151207_dm_TOP2-4_04_TS.JPG.dat	TOP2-4	YEL026W	0.97058	0.6551
10	46	1235	20151207_dm_TOP2-4_04_TS.JPG.dat	TOP2-4	YEL026W	0.93889	0.62356
10	47	1583	20151207_dm_TOP2-4_04_TS.JPG.dat	TOP2-4	YMR271C	1.04758	0.03757
10	48	1801	20151207_dm_TOP2-4_04_TS.JPG.dat	TOP2-4	YMR271C	1.04177	0.03179
11	1	1900	20151207_dm_TOP2-4_04_TS.JPG.dat	TOP2-4	YMR271C	0.89707	-0.1122
11	2	2106	20151207_dm_TOP2-4_04_TS.JPG.dat	TOP2-4	YMR271C	1.08005	0.06988
11	3	1613	20151207_dm_TOP2-4_04_TS.JPG.dat	TOP2-4	YDR145W	0.90086	-0.0829
11	4	1672	20151207_dm_TOP2-4_04_TS.JPG.dat	TOP2-4	YDR145W	1.00174	0.01748
11	5	382	20151207_dm_TOP2-4_04_TS.JPG.dat	TOP2-4	YKL013C	0.2329	0.23175
11	6	0	20151207_dm_TOP2-4_04_TS.JPG.dat	TOP2-4	YKL013C	0	0
11	7	890	20151207_dm_TOP2-4_04_TS.JPG.dat	TOP2-4	YOR250C	0.55756	-0.19168
11	8	769	20151207_dm_TOP2-4_04_TS.JPG.dat	TOP2-4	YOR250C	0.46786	-0.28093
11	9	1915	20151207_dm_TOP2-4_04_TS.JPG.dat	TOP2-4	YLR166C	1.1314	0.09901
11	10	1689	20151207_dm_TOP2-4_04_TS.JPG.dat	TOP2-4	YLR166C	0.98918	-0.0425
11	11	1912	20151207_dm_TOP2-4_04_TS.JPG.dat	TOP2-4	YGR140W	1.14396	-0.00593
11	12	1966	20151207_dm_TOP2-4_04_TS.JPG.dat	TOP2-4	YGR140W	1.20399	0.0538
11	13	1360	20151207_dm_TOP2-4_04_TS.JPG.dat	TOP2-4	YFR027W	0.84541	-0.00363
11	14	1258	20151207_dm_TOP2-4_04_TS.JPG.dat	TOP2-4	YFR027W	0.75357	-0.09501
11	15	1743	20151207_dm_TOP2-4_04_TS.JPG.dat	TOP2-4	YLR268W	0.99261	-0.02836
11	16	1787	20151207_dm_TOP2-4_04_TS.JPG.dat	TOP2-4	YLR268W	0.99282	-0.02816
11	17	1963	20151207_dm_TOP2-4_04_TS.JPG.dat	TOP2-4	YGR098C	1.10789	0.01646
11	18	2043	20151207_dm_TOP2-4_04_TS.JPG.dat	TOP2-4	YGR098C	1.17551	0.08375
11	19	1643	20151207_dm_TOP2-4_04_TS.JPG.dat	TOP2-4	YMR298W	0.95517	0.01039
11	20	1698	20151207_dm_TOP2-4_04_TS.JPG.dat	TOP2-4	YMR298W	1.02836	0.08322
11	21	1652	20151207_dm_TOP2-4_04_TS.JPG.dat	TOP2-4	YDR378C	1.03826	-0.11806
11	22	1692	20151207_dm_TOP2-4_04_TS.JPG.dat	TOP2-4	YDR378C	1.07381	-0.08269
11	23	1653	20151207_dm_TOP2-4_04_TS.JPG.dat	TOP2-4	YDR339C	1.03711	0.07258
11	24	1586	20151207_dm_TOP2-4_04_TS.JPG.dat	TOP2-4	YDR339C	0.96097	-0.00319
11	25	386	20151207_dm_TOP2-4_04_TS.JPG.dat	TOP2-4	YGR006W	0.22508	-0.5029
11	26	1197	20151207_dm_TOP2-4_04_TS.JPG.dat	TOP2-4	YGR006W	0.68482	-0.04544
11	27	2186	20151207_dm_TOP2-4_04_TS.JPG.dat	TOP2-4	YDR086C	1.27595	0.05823
11	28	2179	20151207_dm_TOP2-4_04_TS.JPG.dat	TOP2-4	YDR086C	#NUM!	#NUM!	status=JK
11	29	1529	20151207_dm_TOP2-4_04_TS.JPG.dat	TOP2-4	YHR191C	1.07012	0.06623
11	30	0	20151207_dm_TOP2-4_04_TS.JPG.dat	TOP2-4	YHR191C	#NUM!	#NUM!	status=JK
11	31	1867	20151207_dm_TOP2-4_04_TS.JPG.dat	TOP2-4	YGL093W	1.24259	0.10481
11	32	1665	20151207_dm_TOP2-4_04_TS.JPG.dat	TOP2-4	YGL093W	1.08129	-0.0557
11	33	1817	20151207_dm_TOP2-4_04_TS.JPG.dat	TOP2-4	YLR383W	1.23644	0.20567
11	34	1662	20151207_dm_TOP2-4_04_TS.JPG.dat	TOP2-4	YLR383W	1.1627	0.1323
11	35	409	20151207_dm_TOP2-4_04_TS.JPG.dat	TOP2-4	YLR272C	0.28523	-0.01131
11	36	68	20151207_dm_TOP2-4_04_TS.JPG.dat	TOP2-4	YLR272C	0.04708	-0.24828
11	37	1353	20151207_dm_TOP2-4_04_TS.JPG.dat	TOP2-4	YNR026C	0.95133	-0.07703
11	38	1387	20151207_dm_TOP2-4_04_TS.JPG.dat	TOP2-4	YNR026C	0.99579	-0.03279
11	39	0	20151207_dm_TOP2-4_04_TS.JPG.dat	TOP2-4	YGR120C	#NUM!	#NUM!	status=JK
11	40	1418	20151207_dm_TOP2-4_04_TS.JPG.dat	TOP2-4	YGR120C	1.03269	-0.06178
11	41	1280	20151207_dm_TOP2-4_04_TS.JPG.dat	TOP2-4	YOR362C	0.93206	0.30891
11	42	878	20151207_dm_TOP2-4_04_TS.JPG.dat	TOP2-4	YOR362C	0.65089	0.02914
11	43	1425	20151207_dm_TOP2-4_04_TS.JPG.dat	TOP2-4	YOR262W	1.07931	0.0246
11	44	1276	20151207_dm_TOP2-4_04_TS.JPG.dat	TOP2-4	YOR262W	0.97224	-0.08194
11	45	1320	20151207_dm_TOP2-4_04_TS.JPG.dat	TOP2-4	YLL011W	0.99772	0.02588
11	46	1365	20151207_dm_TOP2-4_04_TS.JPG.dat	TOP2-4	YLL011W	0.9542	-0.01743
11	47	1612	20151207_dm_TOP2-4_04_TS.JPG.dat	TOP2-4	YMR271C	0.97909	-0.03059
11	48	1703	20151207_dm_TOP2-4_04_TS.JPG.dat	TOP2-4	YMR271C	0.90291	-0.10638
12	1	1962	20151207_dm_TOP2-4_04_TS.JPG.dat	TOP2-4	YMR271C	0.93126	-0.07818
12	2	2111	20151207_dm_TOP2-4_04_TS.JPG.dat	TOP2-4	YMR271C	1.08619	0.07599
12	3	1688	20151207_dm_TOP2-4_04_TS.JPG.dat	TOP2-4	YDR145W	0.94374	-0.04023
12	4	1674	20151207_dm_TOP2-4_04_TS.JPG.dat	TOP2-4	YDR145W	1.00221	0.01795
12	5	0	20151207_dm_TOP2-4_04_TS.JPG.dat	TOP2-4	YKL013C	0	0
12	6	1561	20151207_dm_TOP2-4_04_TS.JPG.dat	TOP2-4	YKL013C	#NUM!	#NUM!	status=JK
12	7	858	20151207_dm_TOP2-4_04_TS.JPG.dat	TOP2-4	YOR250C	0.53408	-0.21504
12	8	721	20151207_dm_TOP2-4_04_TS.JPG.dat	TOP2-4	YOR250C	0.43599	-0.31264
12	9	1835	20151207_dm_TOP2-4_04_TS.JPG.dat	TOP2-4	YLR166C	1.07873	0.04661
12	10	1735	20151207_dm_TOP2-4_04_TS.JPG.dat	TOP2-4	YLR166C	1.01239	-0.01941
12	11	1824	20151207_dm_TOP2-4_04_TS.JPG.dat	TOP2-4	YGR140W	1.08858	-0.06103
12	12	1940	20151207_dm_TOP2-4_04_TS.JPG.dat	TOP2-4	YGR140W	1.18626	0.03615
12	13	1485	20151207_dm_TOP2-4_04_TS.JPG.dat	TOP2-4	YFR027W	0.92272	0.0733
12	14	1147	20151207_dm_TOP2-4_04_TS.JPG.dat	TOP2-4	YFR027W	0.68735	-0.16091
12	15	1780	20151207_dm_TOP2-4_04_TS.JPG.dat	TOP2-4	YLR268W	#NUM!	#NUM!	status=JK
12	16	1796	20151207_dm_TOP2-4_04_TS.JPG.dat	TOP2-4	YLR268W	0.99938	-0.02163
12	17	1960	20151207_dm_TOP2-4_04_TS.JPG.dat	TOP2-4	YGR098C	1.10728	0.01585
12	18	2030	20151207_dm_TOP2-4_04_TS.JPG.dat	TOP2-4	YGR098C	1.16781	0.07609
12	19	1619	20151207_dm_TOP2-4_04_TS.JPG.dat	TOP2-4	YMR298W	0.9403	-0.0044
12	20	1864	20151207_dm_TOP2-4_04_TS.JPG.dat	TOP2-4	YMR298W	1.12694	0.18131
12	21	1588	20151207_dm_TOP2-4_04_TS.JPG.dat	TOP2-4	YDR378C	0.99593	-0.16018
12	22	1667	20151207_dm_TOP2-4_04_TS.JPG.dat	TOP2-4	YDR378C	1.05479	-0.10161
12	23	1933	20151207_dm_TOP2-4_04_TS.JPG.dat	TOP2-4	YDR339C	#NUM!	#NUM!	status=JK
12	24	1610	20151207_dm_TOP2-4_04_TS.JPG.dat	TOP2-4	YDR339C	0.97212	0.00791
12	25	1250	20151207_dm_TOP2-4_04_TS.JPG.dat	TOP2-4	YGR006W	0.72611	-0.00435
12	26	0	20151207_dm_TOP2-4_04_TS.JPG.dat	TOP2-4	YGR006W	0	-0.72686
12	27	2166	20151207_dm_TOP2-4_04_TS.JPG.dat	TOP2-4	YDR086C	1.26121	0.04356
12	28	1951	20151207_dm_TOP2-4_04_TS.JPG.dat	TOP2-4	YDR086C	1.22945	0.01196
12	29	1471	20151207_dm_TOP2-4_04_TS.JPG.dat	TOP2-4	YHR191C	1.0308	0.0271
12	30	1356	20151207_dm_TOP2-4_04_TS.JPG.dat	TOP2-4	YHR191C	0.96059	-0.04276
12	31	1751	20151207_dm_TOP2-4_04_TS.JPG.dat	TOP2-4	YGL093W	1.16863	0.03121
12	32	1702	20151207_dm_TOP2-4_04_TS.JPG.dat	TOP2-4	YGL093W	1.11003	-0.0271
12	33	1730	20151207_dm_TOP2-4_04_TS.JPG.dat	TOP2-4	YLR383W	1.18222	0.15172
12	34	1269	20151207_dm_TOP2-4_04_TS.JPG.dat	TOP2-4	YLR383W	#NUM!	#NUM!	status=JK
12	35	269	20151207_dm_TOP2-4_04_TS.JPG.dat	TOP2-4	YLR272C	0.18923	-0.10683
12	36	177	20151207_dm_TOP2-4_04_TS.JPG.dat	TOP2-4	YLR272C	0.12354	-0.1722
12	37	1354	20151207_dm_TOP2-4_04_TS.JPG.dat	TOP2-4	YNR026C	0.95876	-0.06963
12	38	1112	20151207_dm_TOP2-4_04_TS.JPG.dat	TOP2-4	YNR026C	#NUM!	#NUM!	status=JK
12	39	1477	20151207_dm_TOP2-4_04_TS.JPG.dat	TOP2-4	YGR120C	1.08456	-0.01017
12	40	1482	20151207_dm_TOP2-4_04_TS.JPG.dat	TOP2-4	YGR120C	1.0902	-0.00455
12	41	803	20151207_dm_TOP2-4_04_TS.JPG.dat	TOP2-4	YOR362C	0.5907	-0.03075
12	42	1233	20151207_dm_TOP2-4_04_TS.JPG.dat	TOP2-4	YOR362C	0.92433	0.30123
12	43	1269	20151207_dm_TOP2-4_04_TS.JPG.dat	TOP2-4	YOR262W	0.97168	-0.0825
12	44	1365	20151207_dm_TOP2-4_04_TS.JPG.dat	TOP2-4	YOR262W	1.05081	-0.00376
12	45	1361	20151207_dm_TOP2-4_04_TS.JPG.dat	TOP2-4	YLL011W	1.03873	0.06669
12	46	1346	20151207_dm_TOP2-4_04_TS.JPG.dat	TOP2-4	YLL011W	0.94946	-0.02214
12	47	1660	20151207_dm_TOP2-4_04_TS.JPG.dat	TOP2-4	YMR271C	1.01628	0.00643
12	48	1972	20151207_dm_TOP2-4_04_TS.JPG.dat	TOP2-4	YMR271C	1.05309	0.04305
13	1	1981	20151207_dm_TOP2-4_04_TS.JPG.dat	TOP2-4	YMR271C	0.94741	-0.0621
13	2	1900	20151207_dm_TOP2-4_04_TS.JPG.dat	TOP2-4	YMR271C	0.98332	-0.02637
13	3	1487	20151207_dm_TOP2-4_04_TS.JPG.dat	TOP2-4	YLR115W	0.8345	-0.0982
13	4	1420	20151207_dm_TOP2-4_04_TS.JPG.dat	TOP2-4	YLR115W	0.85212	-0.08066
13	5	1865	20151207_dm_TOP2-4_04_TS.JPG.dat	TOP2-4	YBR160W	1.13614	0.14097
13	6	1876	20151207_dm_TOP2-4_04_TS.JPG.dat	TOP2-4	YBR160W	1.16106	0.16576
13	7	1603	20151207_dm_TOP2-4_04_TS.JPG.dat	TOP2-4	YFR028C	0.99685	-0.09605
13	8	1696	20151207_dm_TOP2-4_04_TS.JPG.dat	TOP2-4	YFR028C	1.02607	-0.06697
13	9	1844	20151207_dm_TOP2-4_04_TS.JPG.dat	TOP2-4	YBL084C	1.08612	0.02131
13	10	1845	20151207_dm_TOP2-4_04_TS.JPG.dat	TOP2-4	YBL084C	1.08021	0.01542
13	11	1499	20151207_dm_TOP2-4_04_TS.JPG.dat	TOP2-4	YPR016C	0.89904	-0.10743
13	12	1613	20151207_dm_TOP2-4_04_TS.JPG.dat	TOP2-4	YPR016C	0.99252	-0.01441
13	13	1671	20151207_dm_TOP2-4_04_TS.JPG.dat	TOP2-4	YDR416W	1.04558	-0.08313
13	14	1724	20151207_dm_TOP2-4_04_TS.JPG.dat	TOP2-4	YDR416W	1.04043	-0.08826
13	15	1759	20151207_dm_TOP2-4_04_TS.JPG.dat	TOP2-4	YJR042W	1.01063	-0.05688
13	16	1867	20151207_dm_TOP2-4_04_TS.JPG.dat	TOP2-4	YJR042W	1.04739	-0.02031
13	17	126	20151207_dm_TOP2-4_04_TS.JPG.dat	TOP2-4	YNR010W	0.07173	-0.31604
13	18	145	20151207_dm_TOP2-4_04_TS.JPG.dat	TOP2-4	YNR010W	0.08403	-0.3038
13	19	1469	20151207_dm_TOP2-4_04_TS.JPG.dat	TOP2-4	YDL030W	0.85945	-0.00585
13	20	1362	20151207_dm_TOP2-4_04_TS.JPG.dat	TOP2-4	YDL030W	0.82948	-0.03567
13	21	1280	20151207_dm_TOP2-4_04_TS.JPG.dat	TOP2-4	YDL126C	0.80914	0.07062
13	22	1286	20151207_dm_TOP2-4_04_TS.JPG.dat	TOP2-4	YDL126C	0.82051	0.08194
13	23	2046	20151207_dm_TOP2-4_04_TS.JPG.dat	TOP2-4	YBR110W	1.28979	0.07432
13	24	2018	20151207_dm_TOP2-4_04_TS.JPG.dat	TOP2-4	YBR110W	1.23015	0.01497
13	25	2016	20151207_dm_TOP2-4_04_TS.JPG.dat	TOP2-4	YBR160W	1.18329	0.18788
13	26	1910	20151207_dm_TOP2-4_04_TS.JPG.dat	TOP2-4	YBR160W	1.09934	0.10435
13	27	1669	20151207_dm_TOP2-4_04_TS.JPG.dat	TOP2-4	YOL021C	0.98396	-0.0844
13	28	1562	20151207_dm_TOP2-4_04_TS.JPG.dat	TOP2-4	YOL021C	0.99684	-0.07159
13	29	1480	20151207_dm_TOP2-4_04_TS.JPG.dat	TOP2-4	YJL025W	1.05054	0.08874
13	30	1054	20151207_dm_TOP2-4_04_TS.JPG.dat	TOP2-4	YJL025W	0.75599	-0.20436
13	31	1699	20151207_dm_TOP2-4_04_TS.JPG.dat	TOP2-4	YBR236C	1.14762	-0.03232
13	32	1765	20151207_dm_TOP2-4_04_TS.JPG.dat	TOP2-4	YBR236C	1.16472	-0.01531
13	33	1671	20151207_dm_TOP2-4_04_TS.JPG.dat	TOP2-4	YDR049W	1.15514	0.11492
13	34	1428	20151207_dm_TOP2-4_04_TS.JPG.dat	TOP2-4	YDR049W	1.01622	-0.02332
13	35	1363	20151207_dm_TOP2-4_04_TS.JPG.dat	TOP2-4	YLR002C	0.96993	0.06505
13	36	1329	20151207_dm_TOP2-4_04_TS.JPG.dat	TOP2-4	YLR002C	0.93706	0.03234
13	37	1611	20151207_dm_TOP2-4_04_TS.JPG.dat	TOP2-4	YHR020W	1.15265	0.02677
13	38	1371	20151207_dm_TOP2-4_04_TS.JPG.dat	TOP2-4	YHR020W	#NUM!	#NUM!	status=JK
13	39	0	20151207_dm_TOP2-4_04_TS.JPG.dat	TOP2-4	YKL145W	0	-0.77843
13	40	0	20151207_dm_TOP2-4_04_TS.JPG.dat	TOP2-4	YKL145W	0	-0.77843
13	41	1384	20151207_dm_TOP2-4_04_TS.JPG.dat	TOP2-4	YCL016C	1.03349	-0.11743
13	42	1462	20151207_dm_TOP2-4_04_TS.JPG.dat	TOP2-4	YCL016C	1.11342	-0.0379
13	43	803	20151207_dm_TOP2-4_04_TS.JPG.dat	TOP2-4	YLR200W	#NUM!	#NUM!	status=JK
13	44	1348	20151207_dm_TOP2-4_04_TS.JPG.dat	TOP2-4	YLR200W	1.05294	0.10774
13	45	1518	20151207_dm_TOP2-4_04_TS.JPG.dat	TOP2-4	YJL074C	1.1742	0.02256
13	46	1514	20151207_dm_TOP2-4_04_TS.JPG.dat	TOP2-4	YJL074C	1.08117	-0.07002
13	47	1626	20151207_dm_TOP2-4_04_TS.JPG.dat	TOP2-4	YMR271C	1.00623	-0.00358
13	48	1753	20151207_dm_TOP2-4_04_TS.JPG.dat	TOP2-4	YMR271C	0.94477	-0.06473
14	1	1974	20151207_dm_TOP2-4_04_TS.JPG.dat	TOP2-4	YMR271C	0.92413	-0.08527
14	2	2041	20151207_dm_TOP2-4_04_TS.JPG.dat	TOP2-4	YMR271C	1.0326	0.02267
14	3	1449	20151207_dm_TOP2-4_04_TS.JPG.dat	TOP2-4	YLR115W	0.79351	-0.13897
14	4	1429	20151207_dm_TOP2-4_04_TS.JPG.dat	TOP2-4	YLR115W	0.8356	-0.0971
14	5	1869	20151207_dm_TOP2-4_04_TS.JPG.dat	TOP2-4	YBR160W	1.10926	0.11422
14	6	1860	20151207_dm_TOP2-4_04_TS.JPG.dat	TOP2-4	YBR160W	1.12171	0.12661
14	7	1802	20151207_dm_TOP2-4_04_TS.JPG.dat	TOP2-4	YFR028C	1.09158	-0.00178
14	8	1754	20151207_dm_TOP2-4_04_TS.JPG.dat	TOP2-4	YFR028C	1.03548	-0.05761
14	9	1787	20151207_dm_TOP2-4_04_TS.JPG.dat	TOP2-4	YBL084C	1.02927	-0.03526
14	10	1709	20151207_dm_TOP2-4_04_TS.JPG.dat	TOP2-4	YBL084C	0.98022	-0.08407
14	11	1611	20151207_dm_TOP2-4_04_TS.JPG.dat	TOP2-4	YPR016C	0.94808	-0.05863
14	12	1728	20151207_dm_TOP2-4_04_TS.JPG.dat	TOP2-4	YPR016C	1.04427	0.03708
14	13	1821	20151207_dm_TOP2-4_04_TS.JPG.dat	TOP2-4	YDR416W	#NUM!	#NUM!	status=JK
14	14	1781	20151207_dm_TOP2-4_04_TS.JPG.dat	TOP2-4	YDR416W	1.05596	-0.0728
14	15	1849	20151207_dm_TOP2-4_04_TS.JPG.dat	TOP2-4	YJR042W	1.04277	-0.0249
14	16	1876	20151207_dm_TOP2-4_04_TS.JPG.dat	TOP2-4	YJR042W	1.03265	-0.03498
14	17	0	20151207_dm_TOP2-4_04_TS.JPG.dat	TOP2-4	YNR010W	0	-0.38742
14	18	0	20151207_dm_TOP2-4_04_TS.JPG.dat	TOP2-4	YNR010W	0	-0.38742
14	19	1472	20151207_dm_TOP2-4_04_TS.JPG.dat	TOP2-4	YDL030W	0.84302	-0.0222
14	20	1362	20151207_dm_TOP2-4_04_TS.JPG.dat	TOP2-4	YDL030W	0.81165	-0.05341
14	21	1220	20151207_dm_TOP2-4_04_TS.JPG.dat	TOP2-4	YDL126C	0.75557	0.01732
14	22	1274	20151207_dm_TOP2-4_04_TS.JPG.dat	TOP2-4	YDL126C	0.79673	0.05828
14	23	1970	20151207_dm_TOP2-4_04_TS.JPG.dat	TOP2-4	YBR110W	1.21807	0.00296
14	24	0	20151207_dm_TOP2-4_04_TS.JPG.dat	TOP2-4	YBR110W	#NUM!	#NUM!	status=JK
14	25	1953	20151207_dm_TOP2-4_04_TS.JPG.dat	TOP2-4	YBR160W	1.12725	0.13212
14	26	1897	20151207_dm_TOP2-4_04_TS.JPG.dat	TOP2-4	YBR160W	1.07647	0.08159
14	27	1809	20151207_dm_TOP2-4_04_TS.JPG.dat	TOP2-4	YOL021C	1.05509	-0.01362
14	28	1772	20151207_dm_TOP2-4_04_TS.JPG.dat	TOP2-4	YOL021C	1.11978	0.05074
14	29	1524	20151207_dm_TOP2-4_04_TS.JPG.dat	TOP2-4	YJL025W	1.07095	0.10905
14	30	1057	20151207_dm_TOP2-4_04_TS.JPG.dat	TOP2-4	YJL025W	0.74977	-0.21054
14	31	1664	20151207_dm_TOP2-4_04_TS.JPG.dat	TOP2-4	YBR236C	1.11093	-0.06882
14	32	1626	20151207_dm_TOP2-4_04_TS.JPG.dat	TOP2-4	YBR236C	1.05976	-0.11974
14	33	1534	20151207_dm_TOP2-4_04_TS.JPG.dat	TOP2-4	YDR049W	1.04633	0.00664
14	34	1231	20151207_dm_TOP2-4_04_TS.JPG.dat	TOP2-4	YDR049W	0.86308	-0.1757
14	35	750	20151207_dm_TOP2-4_04_TS.JPG.dat	TOP2-4	YLR002C	#NUM!	#NUM!	status=JK
14	36	1595	20151207_dm_TOP2-4_04_TS.JPG.dat	TOP2-4	YLR002C	1.10152	0.19599
14	37	1735	20151207_dm_TOP2-4_04_TS.JPG.dat	TOP2-4	YHR020W	1.21528	0.08909
14	38	1655	20151207_dm_TOP2-4_04_TS.JPG.dat	TOP2-4	YHR020W	1.18742	0.06136
14	39	0	20151207_dm_TOP2-4_04_TS.JPG.dat	TOP2-4	YKL145W	0	-0.77843
14	40	954	20151207_dm_TOP2-4_04_TS.JPG.dat	TOP2-4	YKL145W	#NUM!	#NUM!	status=JK
14	41	1428	20151207_dm_TOP2-4_04_TS.JPG.dat	TOP2-4	YCL016C	1.04986	-0.10115
14	42	1579	20151207_dm_TOP2-4_04_TS.JPG.dat	TOP2-4	YCL016C	1.18477	0.0331
14	43	1375	20151207_dm_TOP2-4_04_TS.JPG.dat	TOP2-4	YLR200W	1.05381	0.10861
14	44	1422	20151207_dm_TOP2-4_04_TS.JPG.dat	TOP2-4	YLR200W	1.09411	0.14871
14	45	1577	20151207_dm_TOP2-4_04_TS.JPG.dat	TOP2-4	YJL074C	1.20085	0.04907
14	46	1494	20151207_dm_TOP2-4_04_TS.JPG.dat	TOP2-4	YJL074C	1.04971	-0.10132
14	47	1443	20151207_dm_TOP2-4_04_TS.JPG.dat	TOP2-4	YMR271C	0.87757	-0.1316
14	48	1894	20151207_dm_TOP2-4_04_TS.JPG.dat	TOP2-4	YMR271C	1.00174	-0.00804
15	1	1945	20151207_dm_TOP2-4_04_TS.JPG.dat	TOP2-4	YMR271C	0.85308	-0.15596
15	2	2082	20151207_dm_TOP2-4_04_TS.JPG.dat	TOP2-4	YMR271C	0.98561	-0.02409
15	3	1999	20151207_dm_TOP2-4_04_TS.JPG.dat	TOP2-4	YER022W	1.02306	0.04968
15	4	1947	20151207_dm_TOP2-4_04_TS.JPG.dat	TOP2-4	YER022W	1.06292	0.08935
15	5	1997	20151207_dm_TOP2-4_04_TS.JPG.dat	TOP2-4	YIR010W	1.10662	0.01043
15	6	1835	20151207_dm_TOP2-4_04_TS.JPG.dat	TOP2-4	YIR010W	1.0333	-0.06253
15	7	1426	20151207_dm_TOP2-4_04_TS.JPG.dat	TOP2-4	YML098W	#NUM!	#NUM!	status=JK
15	8	1672	20151207_dm_TOP2-4_04_TS.JPG.dat	TOP2-4	YML098W	0.92378	-0.06104
15	9	1974	20151207_dm_TOP2-4_04_TS.JPG.dat	TOP2-4	YDL007W	1.06666	-0.02847
15	10	2001	20151207_dm_TOP2-4_04_TS.JPG.dat	TOP2-4	YDL007W	1.07861	-0.01657
15	11	0	20151207_dm_TOP2-4_04_TS.JPG.dat	TOP2-4	YMR308C	0	0
15	12	0	20151207_dm_TOP2-4_04_TS.JPG.dat	TOP2-4	YMR308C	0	0
15	13	1984	20151207_dm_TOP2-4_04_TS.JPG.dat	TOP2-4	YNR035C	1.14931	-0.03953
15	14	1934	20151207_dm_TOP2-4_04_TS.JPG.dat	TOP2-4	YNR035C	1.07895	-0.10955
15	15	2030	20151207_dm_TOP2-4_04_TS.JPG.dat	TOP2-4	YPR103W	1.07657	0.03954
15	16	2178	20151207_dm_TOP2-4_04_TS.JPG.dat	TOP2-4	YPR103W	1.1264	0.08912
15	17	2016	20151207_dm_TOP2-4_04_TS.JPG.dat	TOP2-4	YCR093W	1.05662	-0.00615
15	18	2093	20151207_dm_TOP2-4_04_TS.JPG.dat	TOP2-4	YCR093W	1.11413	0.05107
15	19	2140	20151207_dm_TOP2-4_04_TS.JPG.dat	TOP2-4	YOR370C	1.14878	0.0578
15	20	2136	20151207_dm_TOP2-4_04_TS.JPG.dat	TOP2-4	YOR370C	1.19273	0.10153
15	21	1895	20151207_dm_TOP2-4_04_TS.JPG.dat	TOP2-4	YDR088C	1.101	-0.02565
15	22	1948	20151207_dm_TOP2-4_04_TS.JPG.dat	TOP2-4	YDR088C	1.14359	0.01674
15	23	1803	20151207_dm_TOP2-4_04_TS.JPG.dat	TOP2-4	YDR052C	1.04766	0.04686
15	24	1855	20151207_dm_TOP2-4_04_TS.JPG.dat	TOP2-4	YDR052C	1.04501	0.04422
15	25	1973	20151207_dm_TOP2-4_04_TS.JPG.dat	TOP2-4	YBR004C	1.07401	-0.07182
15	26	1952	20151207_dm_TOP2-4_04_TS.JPG.dat	TOP2-4	YBR004C	1.04698	-0.09873
15	27	1574	20151207_dm_TOP2-4_04_TS.JPG.dat	TOP2-4	YAL001C	0.86946	-0.17002
15	28	1658	20151207_dm_TOP2-4_04_TS.JPG.dat	TOP2-4	YAL001C	0.99276	-0.04733
15	29	216	20151207_dm_TOP2-4_04_TS.JPG.dat	TOP2-4	YGL097W	0.14366	0.0226
15	30	670	20151207_dm_TOP2-4_04_TS.JPG.dat	TOP2-4	YGL097W	0.44924	0.32666
15	31	282	20151207_dm_TOP2-4_04_TS.JPG.dat	TOP2-4	YMR296C	0.1778	-0.71235
15	32	828	20151207_dm_TOP2-4_04_TS.JPG.dat	TOP2-4	YMR296C	#NUM!	#NUM!	status=JK
15	33	907	20151207_dm_TOP2-4_04_TS.JPG.dat	TOP2-4	YLR115W	0.58235	-0.34909
15	34	1625	20151207_dm_TOP2-4_04_TS.JPG.dat	TOP2-4	YLR115W	1.06954	0.13568
15	35	1585	20151207_dm_TOP2-4_04_TS.JPG.dat	TOP2-4	YDL190C	1.0376	0.01609
15	36	1697	20151207_dm_TOP2-4_04_TS.JPG.dat	TOP2-4	YDL190C	1.09496	0.07316
15	37	1336	20151207_dm_TOP2-4_04_TS.JPG.dat	TOP2-4	YDL105W	0.87344	-0.06973
15	38	1392	20151207_dm_TOP2-4_04_TS.JPG.dat	TOP2-4	YDL105W	0.93292	-0.01055
15	39	1652	20151207_dm_TOP2-4_04_TS.JPG.dat	TOP2-4	YMR168C	1.12963	0.09556
15	40	0	20151207_dm_TOP2-4_04_TS.JPG.dat	TOP2-4	YMR168C	0	-1.02847
15	41	0	20151207_dm_TOP2-4_04_TS.JPG.dat	TOP2-4	YAL041W	0	-0.89083
15	42	0	20151207_dm_TOP2-4_04_TS.JPG.dat	TOP2-4	YAL041W	0	-0.89083
15	43	1058	20151207_dm_TOP2-4_04_TS.JPG.dat	TOP2-4	YGR006W	0.7603	0.02968
15	44	0	20151207_dm_TOP2-4_04_TS.JPG.dat	TOP2-4	YGR006W	0	-0.72686
15	45	981	20151207_dm_TOP2-4_04_TS.JPG.dat	TOP2-4	YFL034C-B	0.70081	-0.29119
15	46	1276	20151207_dm_TOP2-4_04_TS.JPG.dat	TOP2-4	YFL034C-B	0.84143	-0.15126
15	47	1863	20151207_dm_TOP2-4_04_TS.JPG.dat	TOP2-4	YMR271C	#NUM!	#NUM!	status=JK
15	48	1933	20151207_dm_TOP2-4_04_TS.JPG.dat	TOP2-4	YMR271C	0.95904	-0.05053
16	1	2067	20151207_dm_TOP2-4_04_TS.JPG.dat	TOP2-4	YMR271C	0.91819	-0.09118
16	2	2179	20151207_dm_TOP2-4_04_TS.JPG.dat	TOP2-4	YMR271C	1.04449	0.0345
16	3	2070	20151207_dm_TOP2-4_04_TS.JPG.dat	TOP2-4	YER022W	1.07261	0.09899
16	4	1819	20151207_dm_TOP2-4_04_TS.JPG.dat	TOP2-4	YER022W	1.00564	0.03235
16	5	1908	20151207_dm_TOP2-4_04_TS.JPG.dat	TOP2-4	YIR010W	1.07139	-0.02463
16	6	1811	20151207_dm_TOP2-4_04_TS.JPG.dat	TOP2-4	YIR010W	1.03406	-0.06178
16	7	1614	20151207_dm_TOP2-4_04_TS.JPG.dat	TOP2-4	YML098W	0.92704	-0.0578
16	8	1663	20151207_dm_TOP2-4_04_TS.JPG.dat	TOP2-4	YML098W	0.93387	-0.051
16	9	1896	20151207_dm_TOP2-4_04_TS.JPG.dat	TOP2-4	YDL007W	1.04408	-0.05094
16	10	1991	20151207_dm_TOP2-4_04_TS.JPG.dat	TOP2-4	YDL007W	1.0963	0.00103
16	11	2	20151207_dm_TOP2-4_04_TS.JPG.dat	TOP2-4	YMR308C	0.00113	0.00113
16	12	9	20151207_dm_TOP2-4_04_TS.JPG.dat	TOP2-4	YMR308C	#NUM!	#NUM!	status=JK
16	13	1998	20151207_dm_TOP2-4_04_TS.JPG.dat	TOP2-4	YNR035C	1.18336	-0.00566
16	14	1967	20151207_dm_TOP2-4_04_TS.JPG.dat	TOP2-4	YNR035C	1.12081	-0.0679
16	15	1849	20151207_dm_TOP2-4_04_TS.JPG.dat	TOP2-4	YPR103W	1.0007	-0.03596
16	16	2049	20151207_dm_TOP2-4_04_TS.JPG.dat	TOP2-4	YPR103W	1.08034	0.04328
16	17	2020	20151207_dm_TOP2-4_04_TS.JPG.dat	TOP2-4	YCR093W	1.07774	0.01486
16	18	1998	20151207_dm_TOP2-4_04_TS.JPG.dat	TOP2-4	YCR093W	1.08105	0.01815
16	19	1956	20151207_dm_TOP2-4_04_TS.JPG.dat	TOP2-4	YOR370C	1.06584	-0.02474
16	20	2036	20151207_dm_TOP2-4_04_TS.JPG.dat	TOP2-4	YOR370C	1.15349	0.06248
16	21	1863	20151207_dm_TOP2-4_04_TS.JPG.dat	TOP2-4	YDR088C	1.09958	-0.02706
16	22	2024	20151207_dm_TOP2-4_04_TS.JPG.dat	TOP2-4	YDR088C	1.20838	0.0812
16	23	1882	20151207_dm_TOP2-4_04_TS.JPG.dat	TOP2-4	YDR052C	1.1129	0.11177
16	24	1617	20151207_dm_TOP2-4_04_TS.JPG.dat	TOP2-4	YDR052C	0.9282	-0.07201
16	25	1667	20151207_dm_TOP2-4_04_TS.JPG.dat	TOP2-4	YBR004C	#NUM!	#NUM!	status=JK
16	26	1903	20151207_dm_TOP2-4_04_TS.JPG.dat	TOP2-4	YBR004C	1.04296	-0.10272
16	27	1906	20151207_dm_TOP2-4_04_TS.JPG.dat	TOP2-4	YAL001C	1.07672	0.03621
16	28	1998	20151207_dm_TOP2-4_04_TS.JPG.dat	TOP2-4	YAL001C	1.22371	0.18247
16	29	864	20151207_dm_TOP2-4_04_TS.JPG.dat	TOP2-4	YGL097W	0.58634	0.46309
16	30	0	20151207_dm_TOP2-4_04_TS.JPG.dat	TOP2-4	YGL097W	0	-0.12035
16	31	297	20151207_dm_TOP2-4_04_TS.JPG.dat	TOP2-4	YMR296C	0.19018	-0.70003
16	32	443	20151207_dm_TOP2-4_04_TS.JPG.dat	TOP2-4	YMR296C	0.27621	-0.61443
16	33	1449	20151207_dm_TOP2-4_04_TS.JPG.dat	TOP2-4	YLR115W	0.94114	0.00792
16	34	1130	20151207_dm_TOP2-4_04_TS.JPG.dat	TOP2-4	YLR115W	0.75047	-0.18181
16	35	1593	20151207_dm_TOP2-4_04_TS.JPG.dat	TOP2-4	YDL190C	1.0499	0.02832
16	36	1663	20151207_dm_TOP2-4_04_TS.JPG.dat	TOP2-4	YDL190C	1.07884	0.05712
16	37	1350	20151207_dm_TOP2-4_04_TS.JPG.dat	TOP2-4	YDL105W	0.88654	-0.0567
16	38	1440	20151207_dm_TOP2-4_04_TS.JPG.dat	TOP2-4	YDL105W	0.97034	0.02668
16	39	0	20151207_dm_TOP2-4_04_TS.JPG.dat	TOP2-4	YMR168C	0	-1.02847
16	40	1309	20151207_dm_TOP2-4_04_TS.JPG.dat	TOP2-4	YMR168C	0.90603	-0.12693
16	41	0	20151207_dm_TOP2-4_04_TS.JPG.dat	TOP2-4	YAL041W	0	-0.89083
16	42	0	20151207_dm_TOP2-4_04_TS.JPG.dat	TOP2-4	YAL041W	0	-0.89083
16	43	0	20151207_dm_TOP2-4_04_TS.JPG.dat	TOP2-4	YGR006W	0	-0.72686
16	44	1294	20151207_dm_TOP2-4_04_TS.JPG.dat	TOP2-4	YGR006W	0.9414	0.20988
16	45	1398	20151207_dm_TOP2-4_04_TS.JPG.dat	TOP2-4	YFL034C-B	1.0074	0.01389
16	46	1249	20151207_dm_TOP2-4_04_TS.JPG.dat	TOP2-4	YFL034C-B	0.8314	-0.16125
16	47	1692	20151207_dm_TOP2-4_04_TS.JPG.dat	TOP2-4	YMR271C	0.97529	-0.03437
16	48	1961	20151207_dm_TOP2-4_04_TS.JPG.dat	TOP2-4	YMR271C	0.98269	-0.027
17	1	2047	20151207_dm_TOP2-4_04_TS.JPG.dat	TOP2-4	YMR271C	0.95422	-0.05532
17	2	2046	20151207_dm_TOP2-4_04_TS.JPG.dat	TOP2-4	YMR271C	1.02983	0.0199
17	3	1773	20151207_dm_TOP2-4_04_TS.JPG.dat	TOP2-4	YDR228C	0.96649	-0.1252
17	4	1737	20151207_dm_TOP2-4_04_TS.JPG.dat	TOP2-4	YDR228C	1.01195	-0.07997
17	5	466	20151207_dm_TOP2-4_04_TS.JPG.dat	TOP2-4	YER133W	0.27589	-0.56761
17	6	0	20151207_dm_TOP2-4_04_TS.JPG.dat	TOP2-4	YER133W	0	-0.84213
17	7	2000	20151207_dm_TOP2-4_04_TS.JPG.dat	TOP2-4	YMR013C	1.21586	-0.02581
17	8	1990	20151207_dm_TOP2-4_04_TS.JPG.dat	TOP2-4	YMR013C	1.1855	-0.05602
17	9	1756	20151207_dm_TOP2-4_04_TS.JPG.dat	TOP2-4	YIL022W	1.02873	0.46607
17	10	1857	20151207_dm_TOP2-4_04_TS.JPG.dat	TOP2-4	YIL022W	1.08965	0.52669
17	11	18	20151207_dm_TOP2-4_04_TS.JPG.dat	TOP2-4	YOR174W	0.01089	-0.57292
17	12	0	20151207_dm_TOP2-4_04_TS.JPG.dat	TOP2-4	YOR174W	0	-0.58376
17	13	1993	20151207_dm_TOP2-4_04_TS.JPG.dat	TOP2-4	YBR060C	1.25728	0.17634
17	14	1809	20151207_dm_TOP2-4_04_TS.JPG.dat	TOP2-4	YBR060C	1.09735	0.0172
17	15	399	20151207_dm_TOP2-4_04_TS.JPG.dat	TOP2-4	YDR062W	0.22968	-0.05843
17	16	1712	20151207_dm_TOP2-4_04_TS.JPG.dat	TOP2-4	YDR062W	#NUM!	#NUM!	status=JK
17	17	1855	20151207_dm_TOP2-4_04_TS.JPG.dat	TOP2-4	YBL097W	1.04971	-0.04311
17	18	1789	20151207_dm_TOP2-4_04_TS.JPG.dat	TOP2-4	YBL097W	1.0252	-0.06749
17	19	1856	20151207_dm_TOP2-4_04_TS.JPG.dat	TOP2-4	YDR463W	1.06984	0.0419
17	20	1884	20151207_dm_TOP2-4_04_TS.JPG.dat	TOP2-4	YDR463W	1.12774	0.09952
17	21	1434	20151207_dm_TOP2-4_04_TS.JPG.dat	TOP2-4	YML032C	0.89386	-0.03763
17	22	1469	20151207_dm_TOP2-4_04_TS.JPG.dat	TOP2-4	YML032C	0.92673	-0.00493
17	23	1003	20151207_dm_TOP2-4_04_TS.JPG.dat	TOP2-4	YGR218W	0.62694	-0.27562
17	24	1138	20151207_dm_TOP2-4_04_TS.JPG.dat	TOP2-4	YGR218W	0.69049	-0.21238
17	25	1826	20151207_dm_TOP2-4_04_TS.JPG.dat	TOP2-4	YDR016C	1.07234	-0.00633
17	26	1786	20151207_dm_TOP2-4_04_TS.JPG.dat	TOP2-4	YDR016C	1.03448	-0.044
17	27	1314	20151207_dm_TOP2-4_04_TS.JPG.dat	TOP2-4	YNL001W	#NUM!	#NUM!	status=JK
17	28	1790	20151207_dm_TOP2-4_04_TS.JPG.dat	TOP2-4	YNL001W	1.15561	0.24906
17	29	960	20151207_dm_TOP2-4_04_TS.JPG.dat	TOP2-4	YMR227C	0.68432	0.02231
17	30	1003	20151207_dm_TOP2-4_04_TS.JPG.dat	TOP2-4	YMR227C	0.71636	0.0542
17	31	1533	20151207_dm_TOP2-4_04_TS.JPG.dat	TOP2-4	YOL135C	1.02469	0.21273
17	32	1556	20151207_dm_TOP2-4_04_TS.JPG.dat	TOP2-4	YOL135C	1.01092	0.19903
[truncated: 736 more rows]

## Sheet: 20151207_dm_TOP2-4_02_TS. (4)
Row	Column	Raw colony size	Plate id / file name	Query	Array	Normalized colony size	Score	Additional information
[truncated: 1,536 more rows]

[truncated: 5 more sheets: 20151207_ctrl_TOP2-4_03_T (5), 20151207_ctrl_TOP2-4_01_T (6), 20151207_ctrl_TOP2-4_02_T (7), 20151207_ctrl_TOP2-4_04_T (8), Summary]
