# Supplementary material for: Genome-Scale Genetic Interactions and Cell Imaging Confirm Cytokinesis as Deleterious to Transient Topoisomerase II Deficiency in Saccharomyces cerevisiae
Source: G3 (Bethesda). 2017 Aug 23;7(10):3379–91. doi: 10.1534/g3.117.300104 (PMC5633387; doi:10.1534/g3.117.300104)
Supplement: Supplementary file 2 [file 3379FileS2.zip › SGAtool_ top2-5 TSv6 30C.xlsx]

## Sheet: README
####################################################################################
# SGATools v1.0
# Tools for image processing, normalizing and scoring Synthetic Genetic Array screens.
#
# This software is in the public domain, furnished "as is", without technical
# support, and with no warranty, express or implied, as to its usefulness for
# any purpose.
####################################################################################
Your normalized and scored data folder will contain:
a) For each input image, one dat file
b) One combined data file: this file combines all files from a) and averages values (colony sizes, scores, etc..) of replicate arrays
c) Scores only data file: this file contains only data rows with scores and has a much simpler format compared to that described below. There are 6 tab-delimited columns: query, array, score, standard deviation, p-value
Each file in your directory will has a 9 columns tab-delimited format:
1. Row: the row of the colony
______________________________________________________________________
2. Column: the column of the colony
______________________________________________________________________
3. Raw colony size: the size of the colony as quantified by the image analysis software
______________________________________________________________________
4. Plate id: unique id for this plate, set as file name
______________________________________________________________________
5. Query gene name/ORF: Name of the query ORF if image/dat files follow conventional file naming (see file naming in help). If they do not, a value of '1' is placed as the query ORF
______________________________________________________________________
6. Array gene name/ORF: Name of the array ORF if plate layout file supplied. If not, a unique value is assigned to each group of replicate arrays
______________________________________________________________________
7. Normalized colony size: the raw colony size after normalization. The size is relative to plate median colony size, and a proxy for fitness. Normalized value of 1 is as fit as the average strain, 1.3 means it is 30% fitter than the average strain, and 0.4 that it's 40% as fit as the average strain.
______________________________________________________________________
8. Score: the colony fitness score computed using the normalized colony size (7) and the corresponding normalized colony size in the control screen
______________________________________________________________________
9. Additional information as key-value pairs
* SD: Standard deviation of scores (in the combined file)
* LK: Linkage effect- the array exists too close to the query on the chromosome
* JK: Jackknife filter- This colony induces too much variance in the sizes of other colonies in the replicate group
* BG: Big replicates- At least three colonies of this replicate are too large. The whole replicate is excluded
* CP: Cap- Normalized colony size was too large (> 1000) and was capped at 1000
For more help, see SGAtools help page at http://sgatools.ccbr.utoronto.ca/help

## Sheet: Combined data
Query ORF	Query Name	Array ORF	Array Name	Array annotation	Normalized colony size (EXPERIMENT)	Normalized colony std. dev. (EXPERIMENT)	Normalized colony size (CONTROL)	Normalized colony std. dev. (CONTROL)	Score	Score stdev	p-Value	Additional information
TOP2-5	TOP2-5	YDR293C	SSD1	SSD1	1.05323	0.014	1.02265	0.018	0.02663	0.014	6e-05	status=JK
TOP2-5	TOP2-5	YDR512C	EMI1	EMI1	0.97426	0.031	0.94256	0.068	0.03371	0.031	0.00033	status=JK
TOP2-5	TOP2-5	YER083C	GET2	GET2	0.95384	0.229	0.96509	0.152	-0.0384	0.229	0.00362
TOP2-5	TOP2-5	YAL013W	DEP1	DEP1	1.45426	0.093	1.20543	0.067	0.2397	0.093	7e-05
TOP2-5	TOP2-5	YGL045W	RIM8	RIM8	0.9252	0.011	0.81976	0.04	0.0961	0.011	5e-05	status=JK
TOP2-5	TOP2-5	YGL043W	DST1	DST1	1.05075	0.113	0.97702	0.063	0.06331	0.113	0.00034
TOP2-5	TOP2-5	YGL151W	NUT1	NUT1	0.66134	0.038	0.64894	0.043	0.0145	0.038	0.00108	status=JK
TOP2-5	TOP2-5	YGL219C	MDM34	MDM34	1.15721	0.031	1.09171	0.008	0.0661	0.031	1e-05
TOP2-5	TOP2-5	YGR081C	SLX9	SLX9	1.08117	0.047	1.01531	0.011	0.0685	0.047	2e-05
TOP2-5	TOP2-5	YGR135W	PRE9	PRE9	1.29061	0.019	1.04807	0.036	0.23947	0.019	7e-05	status=JK
TOP2-5	TOP2-5	YBR026C	ETR1	ETR1	1.07306	0.103	1.04375	0.089	0.01765	0.103	0.00024
TOP2-5	TOP2-5	YGR270W	YTA7	YTA7	0.87163	0.021	0.77907	0.017	0.09503	0.021	0.00019	status=JK
TOP2-5	TOP2-5	YHR191C	CTF8	CTF8	0.84025	0.079	0.88598	0.032	-0.03924	0.079	0.00022
TOP2-5	TOP2-5	YJL046W	AIM22	AIM22	1.08333	0.016	1.05317	0.008	0.03057	0.016	7e-05	status=JK
TOP2-5	TOP2-5	YJL115W	ASF1	ASF1	0.59449	0.122	0.66453	0.071	-0.0675	0.122	0.0023
TOP2-5	TOP2-5	YJL168C	SET2	SET2	0.89054	0.206	0.96553	0.045	-0.09626	0.206	0.00324
TOP2-5	TOP2-5	YKL032C	IXR1	IXR1	1.01312	0.14	0.89738	0.012	0.12153	0.14	0.00072
TOP2-5	TOP2-5	YKL213C	DOA1	DOA1	1.15692	0.034	1.05172	0.021	0.1026	0.034	1e-05
TOP2-5	TOP2-5	YLL002W	RTT109	RTT109	0.72	0.09	0.71081	0.057	0.02474	0.09	0.00054
TOP2-5	TOP2-5	YLL038C	ENT4	ENT4	1.14258	0.072	0.98897	0.032	0.14638	0.072	7e-05
TOP2-5	TOP2-5	YLR056W	ERG3	ERG3	1.05945	0.126	0.99796	0.06	0.04852	0.126	0.00045
TOP2-5	TOP2-5	YLR110C	CCW12	CCW12	1.04909	0.094	1.02116	0.022	0.03438	0.094	0.0002
TOP2-5	TOP2-5	YLR193C	UPS1	UPS1	1.04114	0.038	0.98217	0.01	0.05587	0.038	1e-05
TOP2-5	TOP2-5	YLR342W	FKS1	FKS1	1.02393	0.087	0.99084	0.038	0.03003	0.087	0.00017
TOP2-5	TOP2-5	YLR367W	RPS22B	RPS22B	1.21729	0.02	1.14777	0.039	0.08079	0.019	9e-05	status=JK
TOP2-5	TOP2-5	YLR452C	SST2	SST2	1.00351	0.054	1.02366	0.087	-0.02218	0.054	4e-05
TOP2-5	TOP2-5	YML028W	TSA1	TSA1	1.25321	0.035	1.18852	0.039	0.04883	0.035	0.00026	status=JK
TOP2-5	TOP2-5	YML041C	VPS71	VPS71	0.9126	0.142	0.87054	0.069	0.03924	0.142	0.00101
TOP2-5	TOP2-5	YML102W	CAC2	CAC2	1.05824	0.113	1.03157	0.051	0.02357	0.113	0.00033
TOP2-5	TOP2-5	YML103C	NUP188	NUP188	0.92067	0.18	0.89653	0.011	0.02475	0.18	0.002
TOP2-5	TOP2-5	YMR190C	SGS1	SGS1	0.92236	0.044	0.88414	0.007	0.0402	0.044	3e-05
TOP2-5	TOP2-5	YMR271C	URA10	URA10	1.02052	0.097	1.01935	0.101	0.01398	0.097	0	status=JK
TOP2-5	TOP2-5	YMR307W	GAS1	GAS1	1.13098	0.014	1.11223	0.008	0.01589	0.014	5e-05	status=JK
TOP2-5	TOP2-5	YMR304W	UBP15	UBP15	1.32951	0.046	1.30497	0.032	0.01906	0.046	1e-05
TOP2-5	TOP2-5	YNL041C	COG6	COG6	1.00713	0.029	0.93379	0.061	0.06956	0.029	1e-05
TOP2-5	TOP2-5	YOL001W	PHO80	PHO80	1.28418	0.008	1.1656	0.051	0.13126	0.008	1e-05	status=JK
TOP2-5	TOP2-5	YOL018C	TLG2	TLG2	0.81422	0.112	0.73996	0.046	0.07624	0.112	0.00071
TOP2-5	TOP2-5	YOR014W	RTS1	RTS1	0.80194	0.213	0.93354	0.199	-0.16251	0.213	0.00485
TOP2-5	TOP2-5	YOR085W	OST3	OST3	1.32604	0.027	1.19899	0.02	0.12791	0.027	0
TOP2-5	TOP2-5	YOR196C	LIP5	LIP5	1.20563	0.053	1.07281	0.077	0.11142	0.053	0.00065	status=JK
TOP2-5	TOP2-5	YOR184W	SER1	SER1	0.84427	0.248	0.78076	0.036	0.0827	0.248	0.00645
TOP2-5	TOP2-5	YCL010C	SGF29	SGF29	1.1136	0.046	1.00937	0.03	0.10705	0.046	2e-05
TOP2-5	TOP2-5	YPL055C	LGE1	LGE1	0.6819	0.034	0.68971	0.056	-0.02059	0.034	0.00082	status=JK
TOP2-5	TOP2-5	YPL047W	SGF11	SGF11	1.07093	0.005	1.0394	0.019	0.03788	0.005	1e-05	status=JK
TOP2-5	TOP2-5	YPL174C	NIP100	NIP100	1.04988	0.009	1.02294	0.04	0.02838	0.009	2e-05	status=JK
TOP2-5	TOP2-5	YPR023C	EAF3	EAF3	1.111	0.02	1.0214	0.024	0.0866	0.02	0.00011	status=JK
TOP2-5	TOP2-5	YPR070W	MED1	MED1	0.64227	0.051	0.58141	0.096	0.0341	0.051	0.00014
TOP2-5	TOP2-5	YPR179C	HDA3	HDA3	0.8958	0.036	0.77228	0.004	0.12089	0.036	2e-05
TOP2-5	TOP2-5	YCL061C	MRC1	MRC1	1.12218	0.063	0.99595	0.086	0.12854	0.063	0	status=JK
TOP2-5	TOP2-5	YDR150W	NUM1	NUM1	1.1726	0.088	1.00209	0.086	0.15711	0.088	0.00012
TOP2-5	TOP2-5	YDR162C	NBP2	NBP2	0.99956	0.065	0.96386	0.006	0.03323	0.065	8e-05
TOP2-5	TOP2-5	BLANK	BLANK	BLANK	0	0	0	0	0	0	#NUM!
TOP2-5	TOP2-5	YDR245W	MNN10	MNN10	0.45986	0.086	0.58007	0.006	-0.12139	0.086	0.00177
TOP2-5	TOP2-5	YER092W	IES5	IES5	0.74993	0.07	0.77656	0.055	-0.02121	0.07	0.00023
TOP2-5	TOP2-5	YER083C	GET2	GET2	1.04141	0.083	0.89031	0.029	0.13672	0.083	0.00014
TOP2-5	TOP2-5	YER116C	SLX8	SLX8	0.67711	0.077	0.70162	0.082	-0.04946	0.077	0.0004
TOP2-5	TOP2-5	YGL066W	SGF73	SGF73	1.31259	0.224	1.42206	0.141	-0.08268	0.224	0.00134
TOP2-5	TOP2-5	YGL115W	SNF4	SNF4	1.27838	0.031	1.27588	0.034	0.00879	0.031	0
TOP2-5	TOP2-5	YAL011W	SWC3	SWC3	1.21217	0.062	0.99966	0.008	0.21461	0.062	4e-05
TOP2-5	TOP2-5	YGL174W	BUD13	BUD13	1.21943	0.056	1.09856	0.038	0.10828	0.056	3e-05
TOP2-5	TOP2-5	YGR092W	DBF2	DBF2	0.62419	0.127	0.59477	0.036	-0.16232	0.127	0.00226
TOP2-5	TOP2-5	YGR229C	SMI1	SMI1	0.78605	0.024	0.73711	0.002	0.04971	0.024	1e-05
TOP2-5	TOP2-5	YHR012W	VPS29	VPS29	0.92645	0.048	0.86482	0.018	0.06566	0.048	4e-05
TOP2-5	TOP2-5	YHR034C	PIH1	PIH1	1.03109	0.013	1.01292	0.038	0.00824	0.013	5e-05	status=JK
TOP2-5	TOP2-5	YHR030C	SLT2	SLT2	0.30013	0.139	0.3307	0.225	0.02624	0.139	0.02268
TOP2-5	TOP2-5	YHR111W	UBA4	UBA4	0.97181	0.082	0.95919	0.102	0.0007	0.082	0.00017
TOP2-5	TOP2-5	YHR129C	ARP1	ARP1	1.07099	0.057	1.01806	0.057	0.05734	0.057	4e-05
TOP2-5	TOP2-5	YHR178W	STB5	STB5	0.65743	0.091	0.66646	0.066	-0.00583	0.091	0.00073
TOP2-5	TOP2-5	YIL084C	SDS3	SDS3	1.32962	0.07	1.20144	0.031	0.13813	0.069	4e-05
TOP2-5	TOP2-5	YBR082C	UBC4	UBC4	1.31325	0.055	1.1962	0.071	0.09772	0.055	2e-05
TOP2-5	TOP2-5	YJR043C	POL32	POL32	1.01983	0.05	0.97637	0.05	0.04441	0.05	3e-05
TOP2-5	TOP2-5	YJR054W	KCH1	KCH1	0.33395	0.386	0.35239	0.408	0.00274	0.386	0.18232
TOP2-5	TOP2-5	YJR074W	MOG1	MOG1	1.23584	0.016	1.17739	0.042	0.05414	0.016	0
TOP2-5	TOP2-5	YJR073C	OPI3	OPI3	0.33354	0.025	0.33654	0.017	-0.0059	0.025	0.00011
TOP2-5	TOP2-5	YKL069W	YKL069W	YKL069W	0.94089	0.075	0.97453	0.088	-0.05884	0.075	0.00014
TOP2-5	TOP2-5	YKL074C	MUD2	MUD2	1.16539	0.045	1.22657	0.058	-0.06361	0.045	2e-05
TOP2-5	TOP2-5	YKL208W	CBT1	CBT1	1.16232	0.113	1.12032	0.022	0.04844	0.113	0.00025
TOP2-5	TOP2-5	YKR092C	SRP40	SRP40	1.18223	0.068	1.10285	0.092	0.09811	0.068	5e-05
TOP2-5	TOP2-5	YKR099W	BAS1	BAS1	1.31203	0.008	1.11632	0.019	0.19307	0.008	1e-05	status=JK
TOP2-5	TOP2-5	YLR418C	CDC73	CDC73	0.65742	0.109	0.78502	0.099	-0.13107	0.109	0.00123
TOP2-5	TOP2-5	YLR436C	ECM30	ECM30	1.29742	0.112	1.18047	0.064	0.12103	0.112	0.00018
TOP2-5	TOP2-5	YML001W	YPT7	YPT7	1.30288	0.041	1.14004	0.037	0.16508	0.041	1e-05
TOP2-5	TOP2-5	YML121W	GTR1	GTR1	1.21133	0.045	1.01164	0.025	0.19581	0.045	1e-05
TOP2-5	TOP2-5	YMR078C	CTF18	CTF18	0.57186	0.127	0.60164	0.052	-0.02858	0.127	0.0029
TOP2-5	TOP2-5	YMR075W	RCO1	RCO1	1.12321	0.002	1.00799	0.026	0.11675	0.002	0
TOP2-5	TOP2-5	YMR123W	PKR1	PKR1	0.8141	0.045	0.89593	0.013	-0.07485	0.045	5e-05
TOP2-5	TOP2-5	YMR154C	RIM13	RIM13	1.18212	0.016	0.92596	0.015	0.25488	0.016	6e-05	status=JK
TOP2-5	TOP2-5	YMR271C	URA10	URA10	1.01938	0.085	1.01643	0.081	0.00986	0.085	0	status=JK
TOP2-5	TOP2-5	YNL021W	HDA1	HDA1	1.32629	0.077	1.18994	0.011	0.13905	0.077	5e-05
TOP2-5	TOP2-5	YNL067W	RPL9B	RPL9B	0.89013	0.077	0.84953	0.035	0.04078	0.077	0.00018
TOP2-5	TOP2-5	YNL079C	TPM1	TPM1	0.48069	0.258	0.48235	0.222	-0.05131	0.258	0.0338
TOP2-5	TOP2-5	YNL153C	GIM3	GIM3	0.75609	0.023	0.75643	0.044	0.00744	0.023	1e-05
TOP2-5	TOP2-5	YNR051C	BRE5	BRE5	0.75873	0.052	0.75575	0.027	0.0084	0.052	9e-05
TOP2-5	TOP2-5	YOR035C	SHE4	SHE4	1.21204	0.068	1.1243	0.003	0.08695	0.068	5e-05
TOP2-5	TOP2-5	YOR123C	LEO1	LEO1	0.87359	0.047	0.86031	0.005	0.01369	0.047	4e-05
TOP2-5	TOP2-5	YOR322C	LDB19	LDB19	0.96409	0.168	1.06961	0.062	-0.09925	0.168	0.00142
TOP2-5	TOP2-5	YPL057C	SUR1	SUR1	0.97471	0.009	1.06023	0.046	-0.07205	0.009	3e-05	status=JK
TOP2-5	TOP2-5	YPL101W	ELP4	ELP4	0.86	0.068	0.71204	0.047	0.1434	0.068	0.00014
TOP2-5	TOP2-5	YFL013C	IES1	IES1	0.85105	0.036	0.67067	0.066	0.19653	0.036	0.0006	status=JK
TOP2-5	TOP2-5	YFL001W	DEG1	DEG1	1.21846	0.049	1.11145	0.019	0.10642	0.049	2e-05
TOP2-5	TOP2-5	YDL213C	NOP6	NOP6	1.15367	0.007	1.0231	0.051	0.13784	0.007	1e-05	status=JK
TOP2-5	TOP2-5	YDR083W	RRP8	RRP8	1.20703	0.011	1.03944	0.008	0.16775	0.011	3e-05	status=JK
TOP2-5	TOP2-5	YDR127W	ARO1	ARO1	0.92211	0.043	0.9151	0.04	0.00172	0.043	3e-05
TOP2-5	TOP2-5	YDR123C	INO2	INO2	0.52454	0.056	0.61641	0.02	-0.09106	0.056	0.00033
TOP2-5	TOP2-5	YDR158W	HOM2	HOM2	1.28392	0.069	1.17748	0.072	0.09656	0.069	4e-05
TOP2-5	TOP2-5	YDR156W	RPA14	RPA14	1.02087	0.046	1.0489	0.024	-0.0283	0.046	2e-05
TOP2-5	TOP2-5	BLANK	BLANK	BLANK	0	0	0	0	0	0	#NUM!
TOP2-5	TOP2-5	YDR276C	PMP3	PMP3	0.4572	0.537	0.53155	0.616	-0.0395	0.536	0.18691
TOP2-5	TOP2-5	YDR315C	IPK1	IPK1	1.03339	0.047	1.06608	0.032	-0.03257	0.047	3e-05
TOP2-5	TOP2-5	YDR334W	SWR1	SWR1	1.09112	0.047	0.98502	0.019	0.1107	0.047	2e-05
TOP2-5	TOP2-5	YDR378C	LSM6	LSM6	0.92965	0.105	1.00092	0.038	-0.07595	0.105	0.00039
TOP2-5	TOP2-5	YDR463W	STP1	STP1	1.13832	0.12	1.3732	0.436	-0.18719	0.12	0.00032
TOP2-5	TOP2-5	YER083C	GET2	GET2	1.02751	0.209	1.11359	0.126	-0.09913	0.209	0.00224
TOP2-5	TOP2-5	YER155C	BEM2	BEM2	0.61427	0.127	0.78098	0.024	-0.17131	0.127	0.00233
TOP2-5	TOP2-5	YFR032C-A	RPL29	RPL29	0.97685	0.117	1.02652	0.057	-0.04471	0.117	0.00047
TOP2-5	TOP2-5	YGL163C	RAD54	RAD54	0.97531	0.061	0.93968	0.033	0.03249	0.061	7e-05
TOP2-5	TOP2-5	YGL213C	SKI8	SKI8	1.32361	0.053	1.30028	0.008	0.02134	0.053	2e-05
TOP2-5	TOP2-5	YGL255W	ZRT1	ZRT1	1.22951	0.136	1.09858	0.118	0.13814	0.136	0.00037
TOP2-5	TOP2-5	YGR101W	PCP1	PCP1	0	0	0	0	0	0	#NUM!
TOP2-5	TOP2-5	YGR125W	YGR125W	YGR125W	1.16187	0.016	1.06007	0.013	0.09736	0.016	7e-05	status=JK
TOP2-5	TOP2-5	YHR067W	HTD2	HTD2	1.22124	0.056	1.05555	0.024	0.15526	0.056	3e-05
TOP2-5	TOP2-5	YHR189W	PTH1	PTH1	1.28015	0.044	1.22797	0.005	0.05404	0.044	1e-05
TOP2-5	TOP2-5	YAL002W	VPS8	VPS8	1.14067	0.091	1.08068	0.025	0.05776	0.091	0.00014
TOP2-5	TOP2-5	YJL136C	RPS21B	RPS21B	0.99684	0.046	0.83216	0.011	0.15966	0.046	3e-05
TOP2-5	TOP2-5	YJL148W	RPA34	RPA34	0.92285	0.094	0.92047	0.048	0.00085	0.094	0.00029
TOP2-5	TOP2-5	YKL048C	ELM1	ELM1	1.18915	0.322	1.04826	0.189	0.16625	0.322	0.00515
TOP2-5	TOP2-5	YKL176C	LST4	LST4	1.07498	0.07	1.01185	0.05	0.078	0.07	7e-05
TOP2-5	TOP2-5	YKR020W	VPS51	VPS51	1.14364	0.042	1.14097	0.053	-0.00376	0.042	1e-05
TOP2-5	TOP2-5	YBR126C	TPS1	TPS1	0.97536	0.148	0.98004	0.133	-0.03106	0.148	0.00094
TOP2-5	TOP2-5	YKR084C	HBS1	HBS1	1.2897	0.016	1.25853	0.094	0.02297	0.016	5e-05	status=JK
TOP2-5	TOP2-5	YKR082W	NUP133	NUP133	1.16484	0.011	1.17043	0.078	0.00416	0.011	3e-05	status=JK
TOP2-5	TOP2-5	YLR032W	RAD5	RAD5	1.10077	0.054	0.97496	0.06	0.12952	0.054	3e-05
TOP2-5	TOP2-5	YLR089C	ALT1	ALT1	1.0092	0.116	0.91632	0.042	0.09891	0.116	0.00042
TOP2-5	TOP2-5	YLR200W	YKE2	YKE2	1.01667	0.012	1.03165	0.055	0.00198	0.012	5e-05	status=JK
TOP2-5	TOP2-5	YBR195C	MSI1	MSI1	1.17698	0.016	1.12752	0.039	0.06007	0.016	6e-05	status=JK
TOP2-5	TOP2-5	YLR384C	IKI3	IKI3	0.88087	0.066	0.79755	0.013	0.08181	0.066	0.00011
TOP2-5	TOP2-5	YLR393W	ATP10	ATP10	0.9811	0.098	1.00178	0.126	-0.05174	0.098	0.00027
TOP2-5	TOP2-5	YLR410W	VIP1	VIP1	1.01013	0.113	1.04812	0.027	-0.02391	0.113	0.00038
TOP2-5	TOP2-5	YML032C	RAD52	RAD52	0.96668	0.093	0.77888	0.023	0.18403	0.093	0.00024
TOP2-5	TOP2-5	YBR200W	BEM1	BEM1	0	0	0	0	0	0	#NUM!
TOP2-5	TOP2-5	YMR100W	MUB1	MUB1	1.37676	0.009	1.20376	0.024	0.17185	0.009	1e-05	status=JK
TOP2-5	TOP2-5	YMR205C	PFK2	PFK2	0.88134	0.199	0.86288	0.063	0.03707	0.198	0.00301
TOP2-5	TOP2-5	YMR271C	URA10	URA10	1.0216	0.093	1.02466	0.104	0.00607	0.093	0	status=JK
TOP2-5	TOP2-5	YMR272C	SCS7	SCS7	1.36154	0.05	1.27432	0.058	0.08916	0.05	1e-05
TOP2-5	TOP2-5	YNL071W	LAT1	LAT1	0.68037	0.099	0.84797	0.114	-0.14467	0.099	0.00082
TOP2-5	TOP2-5	YNL136W	EAF7	EAF7	1.14438	0.059	1.11554	0.039	0.02705	0.059	4e-05
TOP2-5	TOP2-5	YNL153C	GIM3	GIM3	1.0123	0.253	0.96541	0.211	0.08215	0.253	0
TOP2-5	TOP2-5	YNL001W	DOM34	DOM34	1.02992	0.041	0.95209	0.049	0.0855	0.041	2e-05
TOP2-5	TOP2-5	YNR010W	CSE2	CSE2	0.22937	0.265	0.21703	0.251	0.02041	0.265	0.1824
TOP2-5	TOP2-5	YOL081W	IRA2	IRA2	0.9842	0.027	0.95156	0.034	0.04802	0.027	0.00025	status=JK
TOP2-5	TOP2-5	YOR070C	GYP1	GYP1	1.0886	0.009	1.13504	0.046	-0.03333	0.009	2e-05	status=JK
TOP2-5	TOP2-5	YCL016C	DCC1	DCC1	0.9973	0.018	0.8799	0.033	0.12153	0.018	0.00011	status=JK
TOP2-5	TOP2-5	YPL101W	ELP4	ELP4	1.01107	0.055	0.93945	0.022	0.07859	0.055	4e-05
TOP2-5	TOP2-5	YPL120W	VPS30	VPS30	1.2077	0.134	1.05292	0.092	0.13745	0.133	0.00037
TOP2-5	TOP2-5	YPR135W	CTF4	CTF4	0.6489	0.147	0.64804	0.081	0.02101	0.147	0.00307
TOP2-5	TOP2-5	YNL147W	LSM7	LSM7	1.09541	0.061	1.14435	0.027	-0.0444	0.061	5e-05
TOP2-5	TOP2-5	YCR077C	PAT1	PAT1	0.55076	0.121	0.7676	0.077	-0.21021	0.121	0.0028
TOP2-5	TOP2-5	YDL020C	RPN4	RPN4	1.16721	0.012	1.05442	0.055	0.11407	0.012	3e-05	status=JK
TOP2-5	TOP2-5	YDL002C	NHP10	NHP10	0.74289	0.164	0.85388	0.034	-0.09208	0.164	0.00285
TOP2-5	TOP2-5	YDL077C	VAM6	VAM6	0.99516	0.024	0.99039	0.044	0.00199	0.024	0
TOP2-5	TOP2-5	YDL065C	PEX19	PEX19	1.05975	0.057	0.97318	0.061	0.08523	0.057	4e-05
TOP2-5	TOP2-5	YDL190C	UFD2	UFD2	1.00725	0.088	0.89982	0.008	0.11182	0.088	0.00019
TOP2-5	TOP2-5	YDR049W	VMS1	VMS1	1.2118	0.153	1.10746	0.01	0.10659	0.153	0.00054
TOP2-5	TOP2-5	YBL007C	SLA1	SLA1	1.10983	0.113	1.00674	0.072	0.11221	0.113	0.00029
TOP2-5	TOP2-5	BLANK	BLANK	BLANK	0	0	0	0	0	0	#NUM!
TOP2-5	TOP2-5	YDR310C	SUM1	SUM1	1.1925	0.057	1.06164	0.095	0.11237	0.057	3e-05
TOP2-5	TOP2-5	YDR392W	SPT3	SPT3	1.54835	0.04	1.31654	0.112	0.21321	0.04	0.00022	status=JK
TOP2-5	TOP2-5	YDR496C	PUF6	PUF6	0.96316	0.081	0.8819	0.059	0.0971	0.081	0.00016
TOP2-5	TOP2-5	YER161C	SPT2	SPT2	1.17738	0.094	1.07351	0.087	0.11224	0.094	0.00014
TOP2-5	TOP2-5	YFL031W	HAC1	HAC1	1.13451	0.147	1.04534	0.109	0.07713	0.146	0.00058
TOP2-5	TOP2-5	YGR034W	RPL26B	RPL26B	1.1143	0.142	1.00514	0.032	0.09963	0.142	0.00056
TOP2-5	TOP2-5	YHR030C	SLT2	SLT2	0.35451	0.183	0.35579	0.103	0.05989	0.183	0.00214	status=JK
TOP2-5	TOP2-5	YHR066W	SSF1	SSF1	1.12472	0.058	1.04068	0.039	0.08706	0.058	4e-05
TOP2-5	TOP2-5	YBR057C	MUM2	MUM2	1.21239	0.022	1.09299	0.004	0.11969	0.022	0
TOP2-5	TOP2-5	YHR200W	RPN10	RPN10	1.09835	0.089	1.07606	0.071	0.0036	0.089	0.00015
TOP2-5	TOP2-5	YIL008W	URM1	URM1	0	0	0	0	0	0	#NUM!	status=JK
TOP2-5	TOP2-5	YIL040W	APQ12	APQ12	0.01326	0.023	0.16008	0.124	-0.1096	0.023	0.42265	status=JK
TOP2-5	TOP2-5	YIR005W	IST3	IST3	1.27368	0.062	1.15711	0.044	0.10735	0.062	3e-05
TOP2-5	TOP2-5	YJL047C	RTT101	RTT101	0.9237	0.056	0.88465	0.052	0.02695	0.056	6e-05
TOP2-5	TOP2-5	YJR139C	HOM6	HOM6	1.3349	0.017	1.13212	0.025	0.21496	0.017	5e-05	status=JK
TOP2-5	TOP2-5	YKL113C	RAD27	RAD27	1.02685	0.008	0.9266	0.01	0.10649	0.008	2e-05	status=JK
TOP2-5	TOP2-5	YKL197C	PEX1	PEX1	1.04925	0.03	0.85741	0.04	0.18304	0.03	1e-05
TOP2-5	TOP2-5	YBR131W	CCZ1	CCZ1	1.44391	0.009	1.31867	0.074	0.11732	0.009	1e-05	status=JK
TOP2-5	TOP2-5	YBR164C	ARL1	ARL1	1.16865	0.032	1.14935	0.004	0.01977	0.032	1e-05
TOP2-5	TOP2-5	YLR087C	CSF1	CSF1	1.24929	0.105	1.08375	0.078	0.17996	0.105	0.00016
TOP2-5	TOP2-5	YLR119W	SRN2	SRN2	1.21187	0.067	1.20881	0.05	0.00833	0.067	5e-05
TOP2-5	TOP2-5	YLR191W	PEX13	PEX13	1.07278	0.012	0.89681	0.011	0.17257	0.012	4e-05	status=JK
TOP2-5	TOP2-5	YLR218C	COA4	COA4	1.24511	0.075	1.13467	0.061	0.12566	0.075	6e-05
TOP2-5	TOP2-5	YBR175W	SWD3	SWD3	0.79819	0.014	0.77781	0.07	0.03726	0.014	0.0001	status=JK
TOP2-5	TOP2-5	YLR319C	BUD6	BUD6	1.30396	0.116	1.17818	0.058	0.11354	0.116	0.00019
TOP2-5	TOP2-5	YML081C-A	ATP18	ATP18	1.14085	0.018	1.22169	0.077	-0.07703	0.018	8e-05	status=JK
TOP2-5	TOP2-5	YML128C	MSC1	MSC1	0.95885	0.051	0.85586	0.066	0.09008	0.051	4e-05
TOP2-5	TOP2-5	YBR221C	PDB1	PDB1	0.98204	0.082	0.88675	0.102	0.0697	0.082	0.00016
TOP2-5	TOP2-5	YMR198W	CIK1	CIK1	0.98228	0.102	1.02501	0.082	-0.03434	0.102	0.00031
TOP2-5	TOP2-5	YMR224C	MRE11	MRE11	0.70388	0.091	0.76305	0.063	-0.04961	0.091	0.00058
TOP2-5	TOP2-5	YMR271C	URA10	URA10	1.03349	0.098	1.02378	0.106	0.025	0.098	0	status=JK
TOP2-5	TOP2-5	YMR263W	SAP30	SAP30	1.17139	0.085	1.17492	0.081	-0.00303	0.085	0.0001
TOP2-5	TOP2-5	YNL064C	YDJ1	YDJ1	0.78704	0.083	0.93574	0.097	-0.16609	0.083	0.00032
TOP2-5	TOP2-5	YNL091W	NST1	NST1	0.20741	0.175	0.22986	0.161	-0.00157	0.175	0.09901
TOP2-5	TOP2-5	YOR030W	DFG16	DFG16	0.87181	0.014	0.88593	0.004	-0.01436	0.014	9e-05	status=JK
TOP2-5	TOP2-5	YOR089C	VPS21	VPS21	1.01578	0.093	1.01592	0.061	0.01409	0.093	0.00021
TOP2-5	TOP2-5	YOR275C	RIM20	RIM20	0.94683	0.015	0.82925	0.014	0.11143	0.015	8e-05	status=JK
TOP2-5	TOP2-5	YPL101W	ELP4	ELP4	0.84171	0.013	0.76319	0.027	0.0769	0.013	8e-05	status=JK
TOP2-5	TOP2-5	YCL032W	STE50	STE50	0.47138	0.474	0.44385	0.454	0.0756	0.474	0.14099
TOP2-5	TOP2-5	YPR018W	RLF2	RLF2	1.16081	0.054	1.12374	0.035	0.02892	0.054	0.00072	status=JK
TOP2-5	TOP2-5	YPR060C	ARO7	ARO7	1.03441	0.201	1.00269	0.08	0.03562	0.201	0.00195
TOP2-5	TOP2-5	YPR191W	QCR2	QCR2	1.08623	0.152	1.08101	0.046	-0.0001	0.152	0.00074
TOP2-5	TOP2-5	YGR122W	YGR122W	YGR122W	0.4395	0.515	0.46647	0.536	-0.0268	0.515	0.18644
TOP2-5	TOP2-5	YCL061C	MRC1	MRC1	1.04244	0.039	0.91156	0.05	0.14248	0.039	1e-05
TOP2-5	TOP2-5	YBR118W	TEF2	TEF2	1.28512	0.113	1.1669	0.078	0.13893	0.113	0.00019
TOP2-5	TOP2-5	YDL033C	SLM3	SLM3	0	0	0	0	0	0	#NUM!
TOP2-5	TOP2-5	YDL192W	ARF1	ARF1	0.95243	0.086	0.86157	0.06	0.09264	0.086	0.0002
TOP2-5	TOP2-5	YDR004W	RAD57	RAD57	0.84532	0.174	0.7789	0.118	0.1074	0.174	0.00233
TOP2-5	TOP2-5	YDR126W	SWF1	SWF1	0.96911	0.121	1.0523	0.007	-0.0801	0.121	0.00053
TOP2-5	TOP2-5	BLANK	BLANK	BLANK	0	0	0	0	0	0	#NUM!
TOP2-5	TOP2-5	YBL074C	AAR2	aar2-ph	0.91149	0.051	0.90793	0.005	0.0035	0.051	5e-05
TOP2-5	TOP2-5	YBR236C	ABD1	abd1-5	1.00709	0.1	1.01613	0.018	-0.02913	0.1	0.00027
TOP2-5	TOP2-5	YBR236C	ABD1	abd1-8	1.26802	0.093	1.12077	0.09	0.23173	0.093	0.00011
TOP2-5	TOP2-5	YKL112W	ABF1	abf1-101	0.55529	0.265	0.68912	0.258	0.00627	0.265	0.02469
TOP2-5	TOP2-5	YKL112W	ABF1	abf1-102	0.9201	0.054	0.99248	0.075	-0.09223	0.054	6e-05
TOP2-5	TOP2-5	YKL112W	ABF1	abf1-103	0.06226	0.108	0.41419	0.579	-0.48663	0.108	0.42265	status=JK
TOP2-5	TOP2-5	YFL039C	ACT1	act1-101	1.01482	0.059	0.93518	0.06	0.15282	0.059	5e-05
TOP2-5	TOP2-5	YFL039C	ACT1	act1-105	0	0	0	0	-0.71372	0	#NUM!
TOP2-5	TOP2-5	YFL039C	ACT1	act1-108	0	0	0	0	-0.86172	0	#NUM!
TOP2-5	TOP2-5	YFL039C	ACT1	act1-111	0.83565	0.084	0.85028	0.042	-0.09337	0.084	0.00028
TOP2-5	TOP2-5	YFL039C	ACT1	act1-112	0.82151	0.108	0.91976	0.058	-0.04852	0.108	0.00061
TOP2-5	TOP2-5	YFL039C	ACT1	act1-119	1.2233	0.052	1.13954	0.007	0.29417	0.052	2e-05
TOP2-5	TOP2-5	YFL039C	ACT1	act1-120	0.78679	0.067	0.72049	0.052	0.07285	0.067	0.00017
TOP2-5	TOP2-5	YFL039C	ACT1	act1-121	0	0	0	0	-0.86172	0	#NUM!
TOP2-5	TOP2-5	YFL039C	ACT1	act1-122	1.08949	0.041	1.01091	0.034	0.1604	0.041	2e-05
TOP2-5	TOP2-5	YFL039C	ACT1	act1-124	1.40724	0.163	1.2434	0.111	0.54513	0.163	0.00042
TOP2-5	TOP2-5	YFL039C	ACT1	act1-125	0.93496	0.07	0.86818	0.012	0.0649	0.07	0.00012
TOP2-5	TOP2-5	YFL039C	ACT1	act1-129	1.07419	0.001	0.92703	0.017	0.36017	0.001	0	status=JK
TOP2-5	TOP2-5	YFL039C	ACT1	act1-132	1.0514	0.03	1.00371	0.05	0.12232	0.03	1e-05
TOP2-5	TOP2-5	YFL039C	ACT1	act1-133	0.88315	0.126	0.8649	0.048	-0.04587	0.126	0.00079
TOP2-5	TOP2-5	YFL039C	ACT1	act1-136	1.00504	0.028	0.95904	0.096	0.14304	0.028	0.00025	status=JK
TOP2-5	TOP2-5	YFL039C	ACT1	act1-155	0.84206	0.162	0.93631	0.08	-0.08696	0.162	0.00191
TOP2-5	TOP2-5	YFL039C	ACT1	act1-159	0.79125	0.038	0.79535	0.037	-0.07877	0.038	3e-05
TOP2-5	TOP2-5	YFL039C	ACT1	act1-2	0.78195	0.186	0.70884	0.187	-0.07999	0.185	0.0035
TOP2-5	TOP2-5	YFL039C	ACT1	act1-3	0.85856	0.143	0.86665	0.068	-0.07046	0.143	0.00125
TOP2-5	TOP2-5	YFL039C	ACT1	act1-4	0.85337	0.04	0.94571	0.093	-0.01667	0.04	3e-05
TOP2-5	TOP2-5	YLR397C	AFG2	afg2-18	1.03111	0.064	1.20381	0.013	-0.1781	0.064	6e-05
TOP2-5	TOP2-5	YOR335C	ALA1	ala1-1	0	0	0	0	0	0	#NUM!
TOP2-5	TOP2-5	YBR110W	ALG1	alg1-1	1.26218	0.25	1.2086	0.245	0.03141	0.25	0.00206
TOP2-5	TOP2-5	YGL047W	ALG13	alg13-ph	1.1542	0.02	1.08945	0.02	0.06784	0.02	0
TOP2-5	TOP2-5	YBR070C	ALG14	alg14-ph	0.81659	0.192	0.93192	0.095	-0.09987	0.192	0.00341
TOP2-5	TOP2-5	YGL065C	ALG2	alg2-1	1.26833	0.165	1.18865	0.079	0.07145	0.165	0.0006
TOP2-5	TOP2-5	YBR211C	AME1	ame1-4	1.01583	0.047	0.98072	0.002	0.03585	0.047	3e-05
TOP2-5	TOP2-5	YDL008W	APC11	apc11-13	0.99565	0.027	1.05883	0.051	-0.05921	0.027	1e-05
TOP2-5	TOP2-5	YDL008W	APC11	apc11-22	0.5852	0.084	0.92821	0.093	-0.342	0.084	0.0008
TOP2-5	TOP2-5	YLR127C	APC2	apc2-8	1.26081	0.06	1.17483	0.067	0.08647	0.06	3e-05
TOP2-5	TOP2-5	YDR118W	APC4	apc4-ph	1.11791	0.02	1.08536	0.05	0.02255	0.02	0.00011	status=JK
TOP2-5	TOP2-5	YOR249C	APC5	apc5-ca	1.26741	0.152	1.28639	0.102	0.67097	0.152	0.00047
TOP2-5	TOP2-5	YOR249C	APC5	apc5-ca-paps	0	0	0	0	-0.59609	0	#NUM!
TOP2-5	TOP2-5	YIL062C	ARC15	arc15-10	0	0	0	0	0	0	#NUM!
TOP2-5	TOP2-5	YNR035C	ARC35	arc35-5	1.37408	0.021	1.15115	0.054	0.23152	0.021	0
TOP2-5	TOP2-5	YNR035C	ARC35	arc35-6	1.20257	0.015	1.03925	0.058	0.15091	0.015	0
TOP2-5	TOP2-5	YBR234C	ARC40	arc40-ph	1.10724	0.022	1.02329	0.026	0.08478	0.022	0.00013	status=JK
TOP2-5	TOP2-5	YDL029W	ARP2	arp2-14	0	0	0	0	0	0	#NUM!
TOP2-5	TOP2-5	YJR065C	ARP3	arp3-31	0	0	0	0	0	0	#NUM!
TOP2-5	TOP2-5	YJR065C	ARP3	arp3-d11a	0.519	0.079	0.74011	0.007	-0.2222	0.079	0.00096
TOP2-5	TOP2-5	YJR065C	ARP3	arp3-f306g	1.28313	0.079	1.21554	0.082	0.54172	0.079	6e-05
TOP2-5	TOP2-5	YJR065C	ARP3	arp3-g15c	0.11176	0.1	0.13835	0.067	0.11173	0.1	0.19201	status=JK
TOP2-5	TOP2-5	YJR065C	ARP3	arp3-g302y	0	0	0	0	-0.74106	0	#NUM!
TOP2-5	TOP2-5	YJR065C	ARP3	arp3-h161a	0	0	0	0	0	0	#NUM!	status=JK
TOP2-5	TOP2-5	YJL081C	ARP4	arp4-g161d	0.34754	0.137	0.46861	0.169	-0.13535	0.137	0.01473
TOP2-5	TOP2-5	YPR034W	ARP7	arp7-e411k	0	0	0	0	0	0	#NUM!
TOP2-5	TOP2-5	YMR033W	ARP9	arp9-1	1.14308	0.085	1.11315	0.055	0.03817	0.085	0.00011
TOP2-5	TOP2-5	YKL052C	ASK1	ask1-2	1.10149	0.027	1.18662	0.044	-0.08677	0.027	0
TOP2-5	TOP2-5	YKL052C	ASK1	ask1-3	1.20887	0.007	1.19269	0.013	0.0209	0.007	1e-05	status=JK
TOP2-5	TOP2-5	YPL255W	BBP1	bbp1-1	1.03755	0.034	1.04361	0.007	-0.00842	0.034	1e-05
TOP2-5	TOP2-5	YPL255W	BBP1	bbp1-2	0.69681	0.915	0.64789	0.828	0.26636	0.915	0.22514
TOP2-5	TOP2-5	YHR040W	BCD1	bcd1-ph	1.0466	0.161	1.14915	0.117	-0.08278	0.16	0.00097
TOP2-5	TOP2-5	YDR361C	BCP1	bcp1-ts	0.8286	0.089	1.03766	0.01	-0.20679	0.089	0.00033
TOP2-5	TOP2-5	YIL004C	BET1	bet1-1	1.15475	0.013	1.16568	0.033	-0.00885	0.013	0
TOP2-5	TOP2-5	YPR176C	BET2	bet2-1	1.03694	0.052	0.98991	0.036	0.04321	0.052	3e-05
TOP2-5	TOP2-5	YKR068C	BET3	bet3-ph	0.81289	0.019	0.99773	0.088	-0.18612	0.019	0.00017	status=JK
TOP2-5	TOP2-5	YML077W	BET5	bet5-ph	1.2004	0.052	1.13271	0.049	0.06996	0.052	2e-05
TOP2-5	TOP2-5	YDR299W	BFR2	bfr2-ph	0.61218	0.074	0.65138	0.029	-0.02931	0.074	0.00481	status=JK
TOP2-5	TOP2-5	YHR101C	BIG1	big1-ph	1.15406	0.051	1.1427	0.011	0.0054	0.051	2e-05
TOP2-5	TOP2-5	YPL217C	BMS1	bms1-1	0.64052	0.006	0.75785	0.011	-0.12202	0.006	3e-05	status=JK
TOP2-5	TOP2-5	YLR078C	BOS1	bos1-1	0.70055	0.065	0.87807	0.009	-0.1763	0.065	0.00022
TOP2-5	TOP2-5	YGR246C	BRF1	brf1-w107r	0.01139	0.02	0.04319	0.039	-0.00979	0.02	0.42265	status=JK
TOP2-5	TOP2-5	YHR036W	BRL1	brl1-2221	0.87956	0.113	1.01429	0.103	-0.14742	0.113	0.00058
TOP2-5	TOP2-5	YHR036W	BRL1	brl1-3231	1.03069	0.005	0.95565	0.052	0.04708	0.005	1e-05	status=JK
TOP2-5	TOP2-5	YHR036W	BRL1	brl1-c371r	0.93256	0.055	0.99826	0.054	-0.05103	0.055	6e-05
TOP2-5	TOP2-5	YHR036W	BRL1	brl1-c371s	0.92041	0.099	0.95076	0.051	-0.04034	0.099	0.00034
TOP2-5	TOP2-5	YHR036W	BRL1	brl1-k405i	0.7668	0.101	0.8052	0.107	-0.01186	0.101	0.00062
TOP2-5	TOP2-5	YBL097W	BRN1	brn1-16	1.01129	0.048	0.94943	0.025	0.06864	0.048	3e-05
TOP2-5	TOP2-5	YBL097W	BRN1	brn1-9	0.66496	0.327	0.66716	0.246	0.06153	0.326	0.02672
TOP2-5	TOP2-5	YGL247W	BRR6	brr6-ph	0.91724	0.062	0.90205	0.03	0.02068	0.061	8e-05
TOP2-5	TOP2-5	YOL077C	BRX1	brx1-ph	0.78105	0.019	0.92514	0.048	-0.15551	0.019	0.0002	status=JK
TOP2-5	TOP2-5	YDR531W	CAB1	cab1-ph	0.74654	0.017	0.75999	0.053	-0.02156	0.017	0.00016	status=JK
TOP2-5	TOP2-5	YKL088W	CAB3	cab3-ph	1.02618	0.024	0.90113	0.033	0.13069	0.024	0
TOP2-5	TOP2-5	YGR277C	CAB4	cab4-ph	1.13186	0.025	1.15304	0.013	-0.02561	0.025	0.00016	status=JK
TOP2-5	TOP2-5	YDR196C	CAB5	cab5-1	0	0	0	0	0	0	#NUM!
TOP2-5	TOP2-5	YDR196C	CAB5	cab5-ph	0.39741	0.047	0.93604	0.075	-0.54125	0.047	0.00472	status=JK
TOP2-5	TOP2-5	YFL029C	CAK1	cak1-23	0.86876	0.006	0.85691	0.013	0.01071	0.006	2e-05	status=JK
TOP2-5	TOP2-5	YGR140W	CBF2	cbf2-1	1.00469	0.05	1.08005	0.001	-0.11723	0.05	3e-05
TOP2-5	TOP2-5	YGR140W	CBF2	cbf2-2	1.20148	0.023	1.13704	0.018	0.07951	0.023	0
TOP2-5	TOP2-5	YGR140W	CBF2	cbf2-42	1.29296	0.145	1.17369	0.025	0.12896	0.145	0.00038
TOP2-5	TOP2-5	YER168C	CCA1	cca1-1	0	0	0	0	0	0	#NUM!
TOP2-5	TOP2-5	YER168C	CCA1	cca1-ph	0.89184	0.012	0.74301	0.016	0.14722	0.012	6e-05	status=JK
TOP2-5	TOP2-5	YPR025C	CCL1	ccl1-ts4	1.19886	0.045	1.07033	0.016	0.1307	0.045	1e-05
TOP2-5	TOP2-5	YDL143W	CCT4	cct4-1	0.69805	0.138	0.77567	0.053	-0.07912	0.138	0.00205
TOP2-5	TOP2-5	YDR188W	CCT6	cct6-18	0.66084	0.216	0.56709	0.163	0.09439	0.216	0.00882
TOP2-5	TOP2-5	YCR002C	CDC10	cdc10-1	1.30152	0.051	1.07926	0.02	0.23767	0.051	2e-05
TOP2-5	TOP2-5	YCR002C	CDC10	cdc10-2	1.16897	0.022	1.03029	0.051	0.10515	0.022	0.00012	status=JK
TOP2-5	TOP2-5	YCR002C	CDC10	cdc10-4	1.15486	0.029	1.03826	0.011	0.61572	0.029	0.00021	status=JK
TOP2-5	TOP2-5	YCR002C	CDC10	cdc10-5	0.04251	0.01	0.02126	0.027	-0.49633	0.01	0.01647	status=JK
TOP2-5	TOP2-5	YDR182W	CDC1	cdc1-1	0.72647	0.099	1.02591	0.007	-0.29586	0.099	0.00068
TOP2-5	TOP2-5	YJR076C	CDC11	cdc11-1	1.15038	0.058	1.07894	0.039	0.08646	0.058	4e-05
TOP2-5	TOP2-5	YJR076C	CDC11	cdc11-2	0.82976	0.009	1.03832	0.025	-0.01764	0.009	4e-05	status=JK
TOP2-5	TOP2-5	YJR076C	CDC11	cdc11-3	1.15306	0.087	1.04464	0.019	0.08914	0.087	0.00012
TOP2-5	TOP2-5	YJR076C	CDC11	cdc11-4	0.79062	0.128	0.78589	0.054	-0.05677	0.128	0.00113
TOP2-5	TOP2-5	YJR076C	CDC11	cdc11-5	0.31476	0.239	0.36978	0.18	-0.01544	0.239	0.07814
TOP2-5	TOP2-5	YDR182W	CDC1	cdc1-2	1.22823	0.06	1.2574	0.05	0.1282	0.06	3e-05
TOP2-5	TOP2-5	YHR107C	CDC12	cdc12-1	1.41436	0.063	1.24056	0.037	0.21693	0.063	2e-05
TOP2-5	TOP2-5	YLR215C	CDC123	cdc123-4	0	0	0	0	0	0	#NUM!
TOP2-5	TOP2-5	YHR107C	CDC12	cdc12-td	1.03113	0.047	0.99326	0.031	-0.1662	0.047	3e-05
TOP2-5	TOP2-5	YDL220C	CDC13	cdc13-1	0	0	0	0	0	0	#NUM!
TOP2-5	TOP2-5	YDR182W	CDC1	cdc1-4	0.70534	0.078	0.843	0.108	-0.39455	0.078	0.00037
TOP2-5	TOP2-5	YFR028C	CDC14	cdc14-1	1.06651	0.011	1.10334	0.07	-0.05742	0.011	3e-05	status=JK
TOP2-5	TOP2-5	YFR028C	CDC14	cdc14-2	0.91118	0.015	1.1222	0.065	-0.21271	0.015	9e-05	status=JK
TOP2-5	TOP2-5	YFR028C	CDC14	cdc14-3	0.64434	0.017	0.87665	0.011	0.64416	0.017	0
TOP2-5	TOP2-5	YFR028C	CDC14	cdc14-8	0	0	0	0	0	0	#NUM!
TOP2-5	TOP2-5	YAR019C	CDC15	cdc15-1	1.1126	0.042	1.0829	0.033	0.5939	0.042	1e-05
TOP2-5	TOP2-5	YAR019C	CDC15	cdc15-2	0	0	0	0	-0.51839	0	#NUM!
TOP2-5	TOP2-5	YDR182W	CDC1	cdc1-6	0.69553	0.227	0.81053	0.062	-0.10455	0.227	0.00871
TOP2-5	TOP2-5	YKL022C	CDC16	cdc16-1	0	0	0	0	0	0	#NUM!
TOP2-5	TOP2-5	YAL038W	CDC19	cdc19-1	1.1558	0.198	1.10528	0.035	0.04657	0.198	0.00135
TOP2-5	TOP2-5	YGL116W	CDC20	cdc20-1	0	0	0	0	0	0	#NUM!
TOP2-5	TOP2-5	YGL116W	CDC20	cdc20-2	1.22445	0.051	1.15771	0.009	0.07118	0.051	2e-05
TOP2-5	TOP2-5	YGL116W	CDC20	cdc20-3	1.29291	0.024	1.24292	0.005	0.05103	0.024	0
TOP2-5	TOP2-5	YDL102W	POL3	cdc2-1	0.96818	0.069	1.03728	0.009	0.10326	0.069	0.0001
TOP2-5	TOP2-5	YOR074C	CDC21	cdc21-1	0	0	0	0	-0.57726	0	#NUM!
TOP2-5	TOP2-5	YOR074C	CDC21	cdc21-ts	1.2985	0.053	1.1998	0.038	0.72088	0.053	0.00056	status=CP,JK
TOP2-5	TOP2-5	YDL102W	POL3	cdc2-2	1.25664	0.045	1.13298	0.027	0.13127	0.045	1e-05
TOP2-5	TOP2-5	YHR166C	CDC23	cdc23-1	1.31322	0.069	1.27668	0.125	0.04578	0.069	0.00091	status=JK
TOP2-5	TOP2-5	YHR166C	CDC23	cdc23-4	1.15851	0.041	1.14884	0.021	0.01319	0.041	1e-05
TOP2-5	TOP2-5	YAL041W	CDC24	cdc24-1	1.06899	0.366	0.95742	0.18	0.07246	0.366	0.00999
TOP2-5	TOP2-5	YAL041W	CDC24	cdc24-11	0	0	0	0	-1.01592	0	#NUM!
TOP2-5	TOP2-5	YAL041W	CDC24	cdc24-2	1.34773	0.035	1.25271	0.011	0.17102	0.035	0
TOP2-5	TOP2-5	YAL041W	CDC24	cdc24-3	0.55919	0.661	0.53181	0.621	-0.6173	0.661	0.18936
TOP2-5	TOP2-5	YAL041W	CDC24	cdc24-4	1.13835	0.016	1.19271	0.078	0.12211	0.016	0
TOP2-5	TOP2-5	YAL041W	CDC24	cdc24-5	0.8652	0.275	0.96761	0.287	-0.15096	0.275	0.00814
TOP2-5	TOP2-5	YAL041W	CDC24	cdc24-h	0.80951	0.579	1.01513	0.011	-0.20663	0.579	0.06815
TOP2-5	TOP2-5	YLR310C	CDC25	cdc25-1	0	0	0	0	0	0	#NUM!	status=JK
TOP2-5	TOP2-5	YLR310C	CDC25	cdc25-2	1.21094	0.081	1.19851	0.042	0.01117	0.081	8e-05
TOP2-5	TOP2-5	YFR036W	CDC26	cdc26-1	1.20959	0.027	1.14788	0.036	0.06115	0.027	0
TOP2-5	TOP2-5	YDL102W	POL3	cdc2-7	0.58187	0.041	0.78838	0.074	-0.28295	0.041	0.00167	status=JK
TOP2-5	TOP2-5	YBL084C	CDC27	cdc27-1	1.3846	0.088	1.26704	0.11	0.10863	0.088	7e-05
TOP2-5	TOP2-5	YBL084C	CDC27	cdc27-2	0.95939	0.142	1.01198	0.018	-0.0515	0.142	0.00088
TOP2-5	TOP2-5	YBR160W	CDC28	cdc28-1	1.14704	0.118	1.12602	0.096	0.03175	0.118	0.0003
TOP2-5	TOP2-5	YBR160W	CDC28	cdc28-13	1.33927	0.043	1.2158	0.005	0.12077	0.043	1e-05
TOP2-5	TOP2-5	YBR160W	CDC28	cdc28-4	1.14491	0.079	1.17551	0.053	0.02962	0.079	9e-05
TOP2-5	TOP2-5	YBR160W	CDC28	cdc28-td	0	0	0.00069	0.001	-1.11498	0	#NUM!	status=JK
TOP2-5	TOP2-5	YLR314C	CDC3	cdc3-1	0	0	0	0	-0.55184	0	#NUM!
TOP2-5	TOP2-5	YOR257W	CDC31	cdc31-1	0	0	0	0	0	0	#NUM!
TOP2-5	TOP2-5	YOR257W	CDC31	cdc31-2	0	0	0	0	0	0	#NUM!	status=JK
TOP2-5	TOP2-5	YOR257W	CDC31	cdc31-5	0.14631	0.095	0.17193	0.111	-0.02158	0.095	0.05394
TOP2-5	TOP2-5	YLR314C	CDC3	cdc3-3	1.26627	0.016	1.16024	0.052	0.71408	0.016	5e-05	status=JK
TOP2-5	TOP2-5	YOL139C	CDC33	cdc33-e72g	0.76107	0.182	0.79047	0.124	-0.03038	0.182	0.00356
TOP2-5	TOP2-5	YDR054C	CDC34	cdc34-1	1.22412	0.012	1.18842	0.052	0.05343	0.012	3e-05	status=JK
TOP2-5	TOP2-5	YDR054C	CDC34	cdc34-2	0	0	0	0	0	0	#NUM!
TOP2-5	TOP2-5	YJL005W	CYR1	cdc35-1	1.22387	0.062	1.25917	0.045	-0.04421	0.062	4e-05
TOP2-5	TOP2-5	YDL165W	CDC36	cdc36-16	0.70412	0.038	0.80929	0.021	-0.10789	0.038	4e-05
TOP2-5	TOP2-5	YDR168W	CDC37	cdc37-1	1.13072	0.043	1.02201	0.053	0.15497	0.043	2e-05
TOP2-5	TOP2-5	YDR168W	CDC37	cdc37-ts	1.06258	0.136	0.95502	0.064	0.08685	0.136	0.00057
TOP2-5	TOP2-5	YCR093W	CDC39	cdc39-1	1.07919	0.037	1.12771	0.045	-0.04427	0.037	1e-05
TOP2-5	TOP2-5	YDR364C	CDC40	cdc40-ts	0.52974	0.114	0.73361	0.066	-0.20663	0.114	0.00266
TOP2-5	TOP2-5	YFL009W	CDC4	cdc4-1	0	0	0	0	-0.55068	0	#NUM!
TOP2-5	TOP2-5	YFL009W	CDC4	cdc4-2	0	0	0	0	0	0	#NUM!
TOP2-5	TOP2-5	YLR229C	CDC42	cdc42-1	1.18091	0.03	1.129	0.006	0.05434	0.03	0
TOP2-5	TOP2-5	YFL009W	CDC4	cdc4-3	1.11486	0.029	1.11642	0.017	0.56387	0.029	0
TOP2-5	TOP2-5	YGL155W	CDC43	cdc43-2	0.6067	0.162	0.79003	0.035	-0.18174	0.162	0.00491
TOP2-5	TOP2-5	YLR103C	CDC45	cdc45-27	1.112	0.064	0.9714	0.104	0.12962	0.064	0.00111	status=JK
TOP2-5	TOP2-5	YLR274W	MCM5	cdc46-1	1.08328	0.083	1.03239	0.032	0.0674	0.083	0.00012
TOP2-5	TOP2-5	YBR202W	MCM7	cdc47-ts	0.62594	0.157	0.7043	0.109	-0.07394	0.157	0.00409
TOP2-5	TOP2-5	YDL126C	CDC48	cdc48-1	0.60057	0.083	0.5908	0.099	-0.40388	0.083	0.00072
TOP2-5	TOP2-5	YDL126C	CDC48	cdc48-2	1.14819	0.034	1.06345	0.048	0.1436	0.034	1e-05
TOP2-5	TOP2-5	YDL126C	CDC48	cdc48-3	1.17224	0.059	1.02084	0.017	0.15297	0.059	3e-05
TOP2-5	TOP2-5	YDL126C	CDC48	cdc48-4601	0.73212	0.18	0.79442	0.203	-0.01236	0.18	0.00389
TOP2-5	TOP2-5	YDL126C	CDC48	cdc48-9	1.14905	0.02	1.00183	0.052	0.14445	0.02	0.00011	status=JK
TOP2-5	TOP2-5	YMR001C	CDC5	cdc5-1	0	0	0	0	0	0	#NUM!
TOP2-5	TOP2-5	YDL132W	CDC53	cdc53-1	0.55159	0.178	0.68012	0.177	-0.11588	0.178	0.00851
TOP2-5	TOP2-5	YDL132W	CDC53	cdc53-1	0.7342	0.117	0.81662	0.101	-0.07348	0.117	0.0011
TOP2-5	TOP2-5	YPL160W	CDC60	cdc60-ts	0	0	0	0	0	0	#NUM!
TOP2-5	TOP2-5	YJL194W	CDC6	cdc6-1	0.85974	0.135	1.04403	0.019	-0.17614	0.135	0.00104
TOP2-5	TOP2-5	YDL017W	CDC7	cdc7-1	0	0	0	0	0	0	#NUM!
TOP2-5	TOP2-5	YDL017W	CDC7	cdc7-4	1.34364	0.051	1.24469	0.024	0.09994	0.051	2e-05
TOP2-5	TOP2-5	YJR057W	CDC8	cdc8-1	0.75286	0.082	1.02621	0.015	-0.27978	0.082	0.00035
TOP2-5	TOP2-5	YJR057W	CDC8	cdc8-2	0.74193	0.007	0.80085	0.035	-0.06094	0.007	3e-05	status=JK
TOP2-5	TOP2-5	YDL164C	CDC9	cdc9-1	1.09667	0.059	1.03615	0.077	0.04742	0.059	4e-05
TOP2-5	TOP2-5	YBR029C	CDS1	cds1-ph	1.04	0.065	1.01839	0.043	0.0148	0.065	7e-05
TOP2-5	TOP2-5	YMR213W	CEF1	cef1-13	1.13974	0.09	1.11847	0.04	0.01438	0.09	0.00013
TOP2-5	TOP2-5	YGL130W	CEG1	ceg1-3	0.80005	0.097	1.02885	0.064	-0.24294	0.097	0.00049
TOP2-5	TOP2-5	YGL130W	CEG1	ceg1-34	1.12257	0.062	1.06671	0.071	-0.02948	0.062	5e-05
TOP2-5	TOP2-5	YGL130W	CEG1	ceg1-c354	0.25191	0.295	0.3014	0.299	-0.06095	0.295	0.18662
TOP2-5	TOP2-5	YGL130W	CEG1	ceg1-ts	1.25685	0.078	1.23843	0.078	0.10477	0.078	7e-05
TOP2-5	TOP2-5	YMR168C	CEP3	cep3-1	1.07744	0.034	1.05605	0.009	-0.06279	0.034	1e-05
TOP2-5	TOP2-5	YMR168C	CEP3	cep3-2	1.02363	0.012	1.15703	0.013	-0.11659	0.012	5e-05	status=JK
TOP2-5	TOP2-5	YPL228W	CET1	cet1-1	0.88288	0.023	0.97177	0.028	-0.08759	0.023	0
TOP2-5	TOP2-5	YPL228W	CET1	cet1-15	1.29976	0.109	1.14836	0.047	0.14924	0.109	0.00016
TOP2-5	TOP2-5	YPL228W	CET1	cet1-2	0.93098	0.05	1.04109	0.032	-0.10949	0.05	4e-05
TOP2-5	TOP2-5	YLR115W	CFT2	cft2-1	0.90869	0.084	0.95978	0.066	0.03962	0.084	0.00022
TOP2-5	TOP2-5	YLR115W	CFT2	cft2-ph	0.89849	0.06	0.79052	0.024	0.02942	0.06	8e-05
TOP2-5	TOP2-5	YHR052W	CIC1	cic1-2	0.70168	0.033	0.97911	0.01	-0.28169	0.033	3e-05
TOP2-5	TOP2-5	YBR135W	CKS1	cks1-35	1.1093	0.061	1.19574	0.042	-0.0846	0.061	5e-05
TOP2-5	TOP2-5	YBR135W	CKS1	cks1-38	1.21719	0.112	1.16456	0.041	0.05468	0.112	0.00021
TOP2-5	TOP2-5	YLR117C	CLF1	clf1-1	0.95792	0.101	1.04963	0.073	-0.1057	0.101	0.00032
TOP2-5	TOP2-5	YOR250C	CLP1	clp1-ph	0	0	0	0	0	0	#NUM!	status=JK
TOP2-5	TOP2-5	YBR109C	CMD1	cmd1-1	0.92239	0.063	0.91276	0.051	0.01186	0.063	9e-05
TOP2-5	TOP2-5	YBR109C	CMD1	cmd1-3	0.67834	0.192	0.82756	0.178	-0.17466	0.192	0.00586
TOP2-5	TOP2-5	YBR109C	CMD1	cmd1-8	1.08419	0.025	1.04701	0.003	0.0373	0.025	0
TOP2-5	TOP2-5	YBR155W	CNS1	cns1-1	0.41463	0.421	0.46138	0.448	-0.02709	0.421	0.14355
TOP2-5	TOP2-5	YLL050C	COF1	cof1-5	1.21313	0.051	1.15796	0.027	0.05631	0.051	2e-05
TOP2-5	TOP2-5	YLL050C	COF1	cof1-8	0.83985	0.004	0.85854	0.001	-0.01814	0.004	1e-05	status=JK
TOP2-5	TOP2-5	YGR120C	COG2	cog2-1	1.08912	0.043	1.07327	0.007	0.01729	0.043	2e-05
TOP2-5	TOP2-5	YER157W	COG3	cog3-1	0.75111	0.003	0.74344	0.032	0.00193	0.003	0	status=JK
TOP2-5	TOP2-5	YER157W	COG3	cog3-2	1.35023	0.167	1.26287	0.081	0.08594	0.167	0.00051
TOP2-5	TOP2-5	YDL145C	COP1	cop1-1	1.08525	0.061	1.05064	0.031	0.02845	0.061	0.00106	status=JK
TOP2-5	TOP2-5	YGR218W	CRM1	crm1-1	1.07133	0.1	1.14052	0.075	-0.08307	0.1	0.00022
TOP2-5	TOP2-5	YKL049C	CSE4	cse4-1	1.1222	0.106	1.10608	0.061	0.00868	0.106	0.00023
TOP2-5	TOP2-5	YNL232W	CSL4	csl4-ph	0.84389	0.041	0.98034	0.025	-0.13184	0.041	3e-05
TOP2-5	TOP2-5	YMR094W	CTF13	ctf13-30	1.11213	0.108	1.07979	0.049	0.0461	0.108	0.00025
TOP2-5	TOP2-5	YHR191C	CTF8	ctf8-162	0.61657	0.102	0.8338	0.013	-0.22027	0.102	0.00123
TOP2-5	TOP2-5	YHR191C	CTF8	ctf8-9	0.69737	0.049	0.68381	0.114	0.00178	0.049	0.00167	status=JK
TOP2-5	TOP2-5	YMR240C	CUS1	cus1-3	0.99723	0.263	0.91185	0.096	0.08932	0.263	0.00478
TOP2-5	TOP2-5	YDL209C	CWC2	cwc2-1	1.07642	0.25	0.95965	0.234	0.09282	0.25	0.0033
TOP2-5	TOP2-5	YGR278W	CWC22	cwc22-ph	0.91024	0.09	0.97224	0.102	-0.0389	0.09	0.00026
TOP2-5	TOP2-5	YDR016C	DAD1	dad1-ph	0.96443	0.061	0.99311	0.071	-0.02768	0.061	7e-05
TOP2-5	TOP2-5	YKR083C	DAD2	dad2-9	1.15144	0.044	1.01337	0.061	0.14894	0.044	2e-05
TOP2-5	TOP2-5	YGR113W	DAM1	dam1-1	0.98494	0.221	1.07588	0.003	-0.08984	0.221	0.00296
TOP2-5	TOP2-5	YGR113W	DAM1	dam1-11	1.16361	0.009	1.05626	0.028	0.11702	0.009	2e-05	status=JK
TOP2-5	TOP2-5	YGR113W	DAM1	dam1-19	0.89208	0.01	1.08253	0.046	-0.18214	0.01	4e-05	status=JK
TOP2-5	TOP2-5	YGR113W	DAM1	dam1-5	1.09624	0.08	1.02124	0.059	0.02196	0.08	0.00011
TOP2-5	TOP2-5	YGR113W	DAM1	dam1-9	0.92306	0.089	1.12823	0.055	-0.15117	0.089	0.00025
TOP2-5	TOP2-5	YGR092W	DBF2	dbf2-1	0	0	0	0	0	0	#NUM!
TOP2-5	TOP2-5	YGR092W	DBF2	dbf2-2	1.16971	0.127	1.09146	0.032	0.07834	0.127	0.00035
TOP2-5	TOP2-5	YGR092W	DBF2	dbf2-3	0.94293	0.041	0.99798	0.064	0.15633	0.041	2e-05
TOP2-5	TOP2-5	YDR052C	DBF4	dbf4-1	1.11152	0.151	1.18048	0.053	-0.02777	0.151	0.00069
TOP2-5	TOP2-5	YDR052C	DBF4	dbf4-2	0.99818	0.075	1.09833	0.038	-0.14108	0.075	0.00187	status=JK
TOP2-5	TOP2-5	YDR052C	DBF4	dbf4-3	1.21808	0.077	1.02964	0.108	0.07876	0.077	0.00133	status=JK
TOP2-5	TOP2-5	YDR052C	DBF4	dbf4-4	1.21124	0.025	1.1744	0.04	0.04986	0.025	0
TOP2-5	TOP2-5	YDR052C	DBF4	dbf4-ts	1.0626	0.044	1.11845	0.059	-0.09873	0.044	2e-05
TOP2-5	TOP2-5	YOR046C	DBP5	dbp5-1	0.1337	0.106	0.27694	0.045	-0.13672	0.106	0.08541
TOP2-5	TOP2-5	YOR046C	DBP5	dbp5-2	0	0	0	0	0	0	#NUM!
TOP2-5	TOP2-5	YNR038W	DBP6	dbp6-ph	1.0529	0.03	1.09229	0.02	-0.04212	0.03	1e-05
TOP2-5	TOP2-5	YLR276C	DBP9	dbp9-ph	1.03533	0.016	1.01999	0.033	0.01013	0.016	8e-05	status=JK
TOP2-5	TOP2-5	YNL118C	DCP2	dcp2-7	0.77233	0.185	0.97017	0.052	-0.17047	0.185	0.00363
TOP2-5	TOP2-5	YNL118C	DCP2	dcp2-7d	0	0	0.02483	0.031	-0.01701	0	#NUM!	status=JK
TOP2-5	TOP2-5	YOR204W	DED1	ded1-199	0.90249	0.144	0.95809	0.067	-0.05615	0.144	0.0011
TOP2-5	TOP2-5	YOR204W	DED1	ded1-95	0.84746	0.085	0.99027	0.131	-0.01403	0.085	0.00027
TOP2-5	TOP2-5	YOR204W	DED1	ded1-f144c	0.04106	0.011	0.06481	0.008	-0.82021	0.011	0.00509
TOP2-5	TOP2-5	YHR019C	DED81	ded81-ph	1.27334	0.014	1.26181	0.02	0.01807	0.014	4e-05	status=JK
TOP2-5	TOP2-5	YOR236W	DFR1	dfr1-td	0	0	0	0	0	0	#NUM!
TOP2-5	TOP2-5	YKL078W	DHR2	dhr2-ph	0.981	0.076	0.93256	0.03	0.04498	0.076	0.00013
TOP2-5	TOP2-5	YPL266W	DIM1	dim1-2	0.57505	0.042	0.8809	0.116	-0.29072	0.042	0.00181	status=JK
TOP2-5	TOP2-5	YOL021C	DIS3	dis3-1	0.89801	0.064	0.83841	0.023	0.05426	0.064	0.0001
TOP2-5	TOP2-5	YHR164C	DNA2	dna2-1	0.71594	0.323	0.67641	0.246	0.088	0.323	0.02132
TOP2-5	TOP2-5	YDR141C	DOP1	dop1-1	1.19413	0.028	1.22411	0.026	-0.03631	0.028	0.00018	status=JK
TOP2-5	TOP2-5	YJL090C	DPB11	dpb11-1	1.06798	0.065	1.01846	0.062	0.04941	0.065	6e-05
TOP2-5	TOP2-5	YPR175W	DPB2	dpb2-1	1.2851	0.005	1.17058	0.058	0.13099	0.005	1e-05	status=JK
TOP2-5	TOP2-5	YPR183W	DPM1	dpm1-6	0.91059	0.031	0.98522	0.014	-0.07119	0.031	1e-05
TOP2-5	TOP2-5	YNL258C	DSL1	dsl1-dc30	0	0	0	0	0	0	#NUM!
TOP2-5	TOP2-5	YIR010W	DSN1	dsn1-7	1.14705	0.053	1.17755	0.003	-0.03016	0.053	3e-05
TOP2-5	TOP2-5	YIR010W	DSN1	dsn1-8	1.11118	0.062	1.0892	0.016	0.0235	0.062	5e-05
TOP2-5	TOP2-5	YGL061C	DUO1	duo1-2	1.12679	0.113	1.07596	0.019	0.05658	0.113	0.00028
TOP2-5	TOP2-5	YKL172W	EBP2	ebp2-1	0.90635	0.083	0.9671	0.051	-0.0448	0.083	0.00021
TOP2-5	TOP2-5	YFR027W	ECO1	eco1-1	0.7099	0.007	0.76852	0.032	-0.06266	0.007	0
TOP2-5	TOP2-5	YAL003W	EFB1	efb1-4	0	0	0	0	0	0	#NUM!
TOP2-5	TOP2-5	YLR186W	EMG1	emg1-1	0.91924	0.047	1.02707	0.048	-0.10136	0.047	4e-05
TOP2-5	TOP2-5	YLR186W	EMG1	emg1-1	0.87335	0.047	1.01264	0.037	-0.14154	0.047	4e-05
TOP2-5	TOP2-5	YLR186W	EMG1	emg1-ph	0.74085	0.072	0.9244	0.032	-0.18189	0.072	0.00025
TOP2-5	TOP2-5	YBR247C	ENP1	enp1-1	1.01189	0.115	1.28922	0.098	-0.25469	0.115	0.0004
TOP2-5	TOP2-5	YMR049C	ERB1	erb1-ph	1.06732	0.137	0.95866	0.012	0.10225	0.137	0.00058
TOP2-5	TOP2-5	YBL040C	ERD2	erd2-ph	0.48059	0.56	0.42776	0.495	0.07423	0.56	0.18475
TOP2-5	TOP2-5	YPL028W	ERG10	erg10-1	1.03295	0.018	0.96126	0.031	0.08037	0.018	0.0001	status=JK
TOP2-5	TOP2-5	YHR007C	ERG11	erg11-td	1.09973	0.058	1.02771	0.035	0.07671	0.058	4e-05
TOP2-5	TOP2-5	YML126C	ERG13	erg13-ph	0.73597	0.048	0.8804	0.011	-0.14299	0.048	0.00141	status=JK
TOP2-5	TOP2-5	YGL001C	ERG26	erg26-1	1.27025	0.016	1.10468	0.044	0.158	0.016	5e-05	status=JK
TOP2-5	TOP2-5	YLR100W	ERG27	erg27-ph	0.94554	0.084	0.91719	0.061	0.03424	0.084	0.00019
TOP2-5	TOP2-5	YMR220W	ERG8	erg8-1	1.25089	0.009	1.1271	0.028	0.11859	0.009	2e-05	status=JK
TOP2-5	TOP2-5	YHR190W	ERG9	erg9-ph	0	0	0	0	0	0	#NUM!
TOP2-5	TOP2-5	YML130C	ERO1	ero1-1	1.06859	0.19	0.94079	0.05	0.14504	0.19	0.00151
TOP2-5	TOP2-5	YOR244W	ESA1	esa1-1851	0.4022	0.359	0.47737	0.408	-0.51876	0.359	0.11084
TOP2-5	TOP2-5	YOR244W	ESA1	esa1-d414	1.01275	0.143	1.02483	0.011	0.09163	0.143	0.00076
TOP2-5	TOP2-5	YOR244W	ESA1	esa1-l254p	0.63406	0.193	0.82592	0.109	-0.19028	0.193	0.0072
TOP2-5	TOP2-5	YGR098C	ESP1	esp1-1	1.14569	0.013	1.07053	0.003	0.0759	0.013	0
TOP2-5	TOP2-5	YJR017C	ESS1	ess1-h164r	0.94951	0.051	0.9666	0.008	-0.01726	0.051	4e-05
TOP2-5	TOP2-5	YJL085W	EXO70	exo70-29/37	1.05931	0.235	1.05208	0.017	0.00314	0.235	0.00288
TOP2-5	TOP2-5	YJL085W	EXO70	exo70-38	1.15577	0.022	1.06563	0.056	0.09597	0.022	0.00012	status=JK
TOP2-5	TOP2-5	YBR102C	EXO84	exo84-102	1.03572	0.012	0.96994	0.014	0.06527	0.012	4e-05	status=JK
TOP2-5	TOP2-5	YDL045C	FAD1	fad1-ph	1.21414	0.052	1.03723	0.058	0.16181	0.052	2e-05
TOP2-5	TOP2-5	YDR021W	FAL1	fal1-1	0.40737	0.289	0.75056	0.094	-0.35915	0.289	0.06661
TOP2-5	TOP2-5	YDR339C	FCF1	fcf1-ph	1.11035	0.067	1.11696	0.034	-0.00805	0.067	6e-05
TOP2-5	TOP2-5	YMR277W	FCP1	fcp1-1	1.18251	0.075	1.13234	0.062	0.03589	0.074	7e-05
TOP2-5	TOP2-5	YJR093C	FIP1	fip1-433	1.02984	0.081	0.94254	0.071	0.07774	0.081	0.00013
TOP2-5	TOP2-5	YJR093C	FIP1	fip1-ph	0.99294	0.05	1.07948	0.048	-0.08834	0.05	3e-05
TOP2-5	TOP2-5	YDR373W	FRQ1	frq1-1	1.14078	0.044	1.09774	0.021	0.04421	0.044	2e-05
TOP2-5	TOP2-5	YFL022C	FRS2	frs2-ph	0	0	0	0	0	0	#NUM!
TOP2-5	TOP2-5	YLR088W	GAA1	gaa1-ts	1.20429	0.014	1.17152	0.056	0.0229	0.014	0
TOP2-5	TOP2-5	YLR459W	GAB1	gab1-1	1.18297	0.08	1.09502	0.104	0.06995	0.08	8e-05
TOP2-5	TOP2-5	YLR459W	GAB1	gab1-2	0.8305	0.018	0.91166	0.033	-0.08794	0.018	0
TOP2-5	TOP2-5	YLR459W	GAB1	gab1-3	1.17573	0.116	1.14704	0.082	0.05818	0.116	0.00324	status=JK
TOP2-5	TOP2-5	YNL062C	GCD10	gcd10-506	1.00603	0.02	1.06266	0.006	-0.0537	0.02	0
TOP2-5	TOP2-5	YJL125C	GCD14	gcd14-4	1.01401	0.102	1.07217	0.026	-0.06253	0.102	0.00028
TOP2-5	TOP2-5	YOR260W	GCD1	gcd1-502	1.02307	0.328	0.98156	0.216	0.06947	0.328	0.0083
TOP2-5	TOP2-5	YOR260W	GCD1	gcd1-ph	0.77607	0.141	0.85906	0.086	-0.09275	0.141	0.00161
TOP2-5	TOP2-5	YLR291C	GCD7	gcd7-ph	1.25989	0.083	1.23999	0.062	0.02185	0.083	8e-05
TOP2-5	TOP2-5	YER136W	GDI1	gdi1-1	1.0545	0.054	1.17119	0.07	-0.1023	0.054	4e-05
TOP2-5	TOP2-5	YKL104C	GFA1	gfa1-97	0.87383	0.005	0.84627	0.046	0.02816	0.005	1e-05	status=JK
TOP2-5	TOP2-5	YER133W	GLC7	glc7-10	0.9292	0.329	1.1314	0.094	-0.00345	0.329	0.01102
TOP2-5	TOP2-5	YER133W	GLC7	glc7-12	0.85132	0.064	0.89902	0.028	-0.08131	0.064	0.00011
TOP2-5	TOP2-5	YDL207W	GLE1	gle1-2	0	0	0	0	0	0	#NUM!
TOP2-5	TOP2-5	YDL207W	GLE1	gle1-4	0	0	0	0	0	0	#NUM!
TOP2-5	TOP2-5	YOR168W	GLN4	gln4-ph	1.18537	0.06	1.07134	0.01	0.11327	0.06	3e-05
TOP2-5	TOP2-5	YFL017C	GNA1	gna1-ts	0	0	0	0	0	0	#NUM!
TOP2-5	TOP2-5	YHR005C	GPA1	gpa1-ts	0.97575	0.086	1.06737	0.009	-0.09425	0.086	0.00019
TOP2-5	TOP2-5	YGL142C	GPI10	gpi10-ph	1.0853	0.15	1.03952	0.055	0.05323	0.15	0.00072
TOP2-5	TOP2-5	YGR216C	GPI1	gpi1-1	1.08826	0.098	1.1372	0.062	-0.04541	0.098	0.0002
TOP2-5	TOP2-5	YDR302W	GPI11	gpi11-ph	0.70711	0.041	0.788	0.076	-0.06858	0.041	5e-05
TOP2-5	TOP2-5	YMR281W	GPI12	gpi12-ph	0.9805	0.025	0.97302	0.002	0.00972	0.025	0
TOP2-5	TOP2-5	YLL031C	GPI13	gpi13-3	1.298	0.022	1.13381	0.046	0.15655	0.022	0
TOP2-5	TOP2-5	YLL031C	GPI13	gpi13-4	0	0	0	0	0	0	#NUM!
TOP2-5	TOP2-5	YLL031C	GPI13	gpi13-5	1.3943	0.061	1.26168	0.054	0.13833	0.061	2e-05
TOP2-5	TOP2-5	YNL038W	GPI15	gpi15-ph	1.05938	0.081	1.04939	0.099	0.00234	0.081	0.00012
TOP2-5	TOP2-5	YHR188C	GPI16	gpi16-ph	1.06024	0.048	1.16756	0.049	-0.10671	0.048	3e-05
TOP2-5	TOP2-5	YDR434W	GPI17	gpi17-ph	1.31852	0.016	1.26575	0.027	0.04681	0.016	0
TOP2-5	TOP2-5	YDR437W	GPI19	gpi19-2	0.88571	0.037	0.82686	0.013	0.05825	0.037	2e-05
TOP2-5	TOP2-5	YDR437W	GPI19	gpi19-2xh	0.82585	0.059	0.91012	0.026	-0.03238	0.059	0.0001
TOP2-5	TOP2-5	YDR437W	GPI19	gpi19-ph	0.58683	0.048	0.77839	0.043	-0.27133	0.048	0.00015
TOP2-5	TOP2-5	YPL076W	GPI2	gpi2-1-7b	0.63361	0.047	0.75131	0.025	-0.1203	0.047	0.00011
TOP2-5	TOP2-5	YPL076W	GPI2	gpi2-774	0.73341	0.17	0.8569	0.12	-0.12494	0.17	0.00326
TOP2-5	TOP2-5	YDR331W	GPI8	gpi8-ts	0	0	0	0	0	0	#NUM!
TOP2-5	TOP2-5	YLL035W	GRC3	grc3-ph	1.00838	0.11	1.19865	0.054	-0.17835	0.11	0.00036
TOP2-5	TOP2-5	YBR121C	GRS1	grs1-ph	1.15556	0.205	1.2286	0.011	-0.07742	0.205	0.00149
TOP2-5	TOP2-5	YLR293C	GSP1	gsp1-p162l	0.86178	0.215	0.90313	0.112	-0.06642	0.215	0.00405
TOP2-5	TOP2-5	YDR454C	GUK1	guk1-ph	0.92091	0.023	0.90385	0.052	0.03007	0.023	0.00021	status=JK
TOP2-5	TOP2-5	YGL245W	GUS1	gus1-ph	1.17872	0.069	1.16988	0.054	-0.00349	0.069	5e-05
TOP2-5	TOP2-5	YJL091C	GWT1	gwt1-20	0	0	0	0	0	0	#NUM!
TOP2-5	TOP2-5	YMR290C	HAS1	has1-ph	1.01548	0.165	1.1682	0.041	-0.1426	0.165	0.00116
TOP2-5	TOP2-5	YDR044W	HEM13	hem13-ph	1.12323	0.048	1.03627	0.074	0.08771	0.048	2e-05
TOP2-5	TOP2-5	YOL123W	HRP1	hrp1-1	0	0	0	0	0	0	#NUM!
TOP2-5	TOP2-5	YOL123W	HRP1	hrp1-4	0.51043	0.063	0.56567	0.043	0.51029	0.063	0.0005
TOP2-5	TOP2-5	YOL123W	HRP1	hrp1-7	0	0	0	0	0	0	#NUM!
TOP2-5	TOP2-5	YPL204W	HRR25	hrr25-ph	0.82354	0.058	0.76511	0.051	0.05787	0.058	9e-05
TOP2-5	TOP2-5	YGL073W	HSF1	hsf1-848	1.09788	0.115	1.12318	0.048	-0.02746	0.115	0.00032
TOP2-5	TOP2-5	YOR020C	HSP10	hsp10-ts	0.73415	0.04	0.98814	0.053	-0.24446	0.04	4e-05
TOP2-5	TOP2-5	YPR033C	HTS1	hts1-1	0	0	0	0	0	0	#NUM!
TOP2-5	TOP2-5	YKL189W	HYM1	hym1-15	0	0	0	0	0	0	#NUM!
TOP2-5	TOP2-5	YEL034W	HYP2	hyp2-1	0.93344	0.207	0.89014	0.141	0.18319	0.207	0.00289
TOP2-5	TOP2-5	YEL034W	HYP2	hyp2-1159	1.16853	0.013	1.07023	0.013	0.1312	0.013	4e-05	status=JK
TOP2-5	TOP2-5	YEL034W	HYP2	hyp2-2	0.67768	0.237	1.00055	0.046	-0.35951	0.237	0.01058
TOP2-5	TOP2-5	YEL034W	HYP2	hyp2-3	0.26074	0.25	0.36584	0.361	-0.48932	0.25	0.12787
TOP2-5	TOP2-5	YJR006W	POL31	hys2-ts	1.05254	0.073	1.02894	0.034	0.04022	0.073	0.00159	status=JK
TOP2-5	TOP2-5	YBL076C	ILS1	ils1-1	0.98388	0.065	1.02283	0.02	-0.0342	0.065	8e-05
TOP2-5	TOP2-5	YNL075W	IMP4	imp4-2	0.68265	0.261	0.82828	0.071	-0.1571	0.261	0.01355
TOP2-5	TOP2-5	YHR085W	IPI1	ipi1-ph	0.82758	0.056	0.93925	0.032	-0.10925	0.056	9e-05
TOP2-5	TOP2-5	YNL182C	IPI3	ipi3-ph	1.19588	0.009	1.10421	0.005	0.08929	0.009	2e-05	status=JK
TOP2-5	TOP2-5	YPL209C	IPL1	ipl1-1	0.71676	0.069	0.96413	0.03	-0.33825	0.069	0.00024
TOP2-5	TOP2-5	YPL209C	IPL1	ipl1-2	1.11307	0.048	1.16617	0.039	0.05795	0.048	2e-05
TOP2-5	TOP2-5	YBR011C	IPP1	ipp1-ph	0.80077	0.129	0.94942	0.012	-0.14733	0.129	0.00113
TOP2-5	TOP2-5	YIL026C	IRR1	irr1-1	1.07619	0.134	1.02065	0.006	0.05749	0.134	0.00052
TOP2-5	TOP2-5	YLR347C	KAP95	kap95-e126k	1.1592	0.042	1.1026	0.063	0.11613	0.042	1e-05
TOP2-5	TOP2-5	YLR347C	KAP95	kap95-l63a	0.87007	0.027	1.02093	0.029	-0.17293	0.027	0.00033	status=JK
TOP2-5	TOP2-5	YJL034W	KAR2	kar2-159	1.2237	0.016	1.14005	0.016	0.07717	0.016	0
TOP2-5	TOP2-5	YDL108W	KIN28	kin28-ts	1.07147	0.049	1.14421	0.05	-0.06974	0.049	3e-05
TOP2-5	TOP2-5	YHR186C	KOG1	kog1-1	1.11387	0.039	1.0392	0.021	0.07434	0.039	1e-05
TOP2-5	TOP2-5	YER038C	KRE29	kre29-ts2	1.2087	0.091	1.14382	0.016	0.05583	0.091	0.00012
TOP2-5	TOP2-5	YOR336W	KRE5	kre5-ts2	0.87275	0.12	0.93508	0.087	-0.0829	0.12	0.0007
TOP2-5	TOP2-5	YCL059C	KRR1	krr1-17	1.17304	0.024	1.13337	0.023	0.04436	0.024	0.00014	status=JK
TOP2-5	TOP2-5	YCL059C	KRR1	krr1-18	0.86726	0.042	0.90086	0.071	-0.03839	0.042	0.00077	status=JK
TOP2-5	TOP2-5	YOR181W	LAS17	las17-1	0.49729	0.149	0.60163	0.123	-0.1202	0.149	0.00691
TOP2-5	TOP2-5	YOR181W	LAS17	las17-13	0	0	0	0	0	0	#NUM!
TOP2-5	TOP2-5	YOR181W	LAS17	las17-14	1.10565	0.088	1.10228	0.106	0.01604	0.088	0.00014
TOP2-5	TOP2-5	YMR296C	LCB1	lcb1-10	1.02264	0.11	0.76572	0.387	0.03055	0.11	0.00381	status=JK
TOP2-5	TOP2-5	YMR296C	LCB1	lcb1-2	0.67009	0.07	0.88336	0.113	-0.22897	0.07	0.00366	status=JK
TOP2-5	TOP2-5	YMR296C	LCB1	lcb1-4	0.68376	0.214	0.82454	0.138	-0.09632	0.213	0.00771
TOP2-5	TOP2-5	YMR296C	LCB1	lcb1-5	0.93769	0.138	1.0152	0.02	-0.05437	0.138	0.00087
TOP2-5	TOP2-5	YDR062W	LCB2	lcb2-1	0.27792	0.079	0.3805	0.042	-0.07577	0.079	0.00593
TOP2-5	TOP2-5	YDR062W	LCB2	lcb2-16	0.3139	0.043	0.41267	0.029	-0.2494	0.043	0.00616	status=JK
TOP2-5	TOP2-5	YDR062W	LCB2	lcb2-19	0.37762	0.007	0.59444	0.034	-0.1857	0.007	0.00011	status=JK
TOP2-5	TOP2-5	YDR062W	LCB2	lcb2-2	0.26606	0.02	0.29367	0.073	-0.08763	0.02	0.00195	status=JK
TOP2-5	TOP2-5	YMR298W	LIP1	lip1-ph	1.14359	0.034	1.07097	0.024	0.08504	0.034	1e-05
TOP2-5	TOP2-5	YBL026W	LSM2	lsm2-ph	1.11302	0.113	1.15636	0.016	-0.04821	0.113	0.00029
TOP2-5	TOP2-5	YNL006W	LST8	lst8-15	1.15026	0.024	1.01772	0.079	0.11352	0.024	0.00015	status=JK
TOP2-5	TOP2-5	YNL006W	LST8	lst8-6	0.3586	0.198	0.38647	0.138	-0.01229	0.198	0.03617
TOP2-5	TOP2-5	YDL087C	LUC7	luc7-1	1.33814	0.081	1.30249	0.035	0.0396	0.081	6e-05
TOP2-5	TOP2-5	YKL021C	MAK11	mak11-2	0.98905	0.119	1.1096	0.059	-0.1251	0.119	0.00048
TOP2-5	TOP2-5	YKL021C	MAK11	mak11-ph	1.06498	0.178	1.0762	0.134	-0.04702	0.178	0.00125
TOP2-5	TOP2-5	YAL025C	MAK16	mak16-ph	0.90016	0.035	0.94979	0.035	-0.04395	0.035	2e-05
TOP2-5	TOP2-5	YDR060W	MAK21	mak21-1	0.95245	0.157	0.95147	0.072	-0.01144	0.157	0.00121
TOP2-5	TOP2-5	YDR060W	MAK21	mak21-3	0.90527	0.105	1.23426	0.089	-0.34121	0.105	0.00043
TOP2-5	TOP2-5	YBR142W	MAK5	mak5-ph	0.94752	0.061	1.04032	0.043	-0.08701	0.061	7e-05
TOP2-5	TOP2-5	YLR163C	MAS1	mas1-1	1.16668	0.092	1.10514	0.075	0.06947	0.092	0.00014
TOP2-5	TOP2-5	YHR024C	MAS2	mas2-10	0.59583	0.008	0.99715	0.036	-0.4069	0.008	6e-05	status=JK
TOP2-5	TOP2-5	YDL003W	MCD1	mcd1-73	0.98986	0.051	1.03538	0.014	-0.04349	0.051	4e-05
TOP2-5	TOP2-5	YKL165C	MCD4	mcd4-174	0	0	0	0	0	0	#NUM!	status=JK
TOP2-5	TOP2-5	YIL150C	MCM10	mcm10-1	1.12115	0.057	1.08103	0.001	0.0284	0.057	4e-05
TOP2-5	TOP2-5	YIL150C	MCM10	mcm10-43	1.09887	0.053	1.13363	0.029	0.00612	0.053	3e-05
TOP2-5	TOP2-5	YMR043W	MCM1	mcm1-ph	0.84493	0.48	0.72855	0.332	0.11657	0.48	0.03895
TOP2-5	TOP2-5	YBL023C	MCM2	mcm2-1	1.08325	0.067	1.003	0.044	0.07827	0.067	6e-05
TOP2-5	TOP2-5	YEL032W	MCM3	mcm3-1	0.91877	0.12	0.86503	0.156	0.0868	0.12	0.0006
TOP2-5	TOP2-5	YPR019W	MCM4	mcm4-ph	1.19797	0.044	1.18295	0.063	0.02585	0.044	1e-05
TOP2-5	TOP2-5	YMR112C	MED11	med11-ts	0.79491	0.107	0.84432	0.035	-0.05796	0.107	0.00066
TOP2-5	TOP2-5	YOR174W	MED4	med4-54	0.27951	0.334	0.28277	0.354	0.09279	0.334	0.19278
TOP2-5	TOP2-5	YOR174W	MED4	med4-6	0.47355	0.083	0.59197	0.014	-0.11881	0.083	0.00143
TOP2-5	TOP2-5	YHR058C	MED6	med6-ph	0.92659	0.063	0.91625	0.056	0.01364	0.063	9e-05
TOP2-5	TOP2-5	YHR058C	MED6	med6-ts	0.29963	0.387	0.43178	0.514	-0.11912	0.387	0.21943
TOP2-5	TOP2-5	YHR058C	MED6	med6-ts	0.40731	0.442	0.52533	0.537	-0.01147	0.442	0.16286
TOP2-5	TOP2-5	YOL135C	MED7	med7-141	0.71069	0.121	0.79665	0.107	-0.10243	0.121	0.00134
TOP2-5	TOP2-5	YOL135C	MED7	med7-163	1.01876	0.01	0.97181	0.025	0.05319	0.01	0
TOP2-5	TOP2-5	YBR193C	MED8	med8-39	1.11631	0.03	1.11759	0.033	0.00683	0.03	1e-05
TOP2-5	TOP2-5	YBR193C	MED8	med8-51	0.97367	0.033	1.03441	0.028	-0.06332	0.033	1e-05
TOP2-5	TOP2-5	YGR264C	MES1	mes1-1	0.81475	0.01	0.89248	0.028	-0.07272	0.01	5e-05	status=JK
TOP2-5	TOP2-5	YIL046W	MET30	met30-6	0	0	0	0	0	0	#NUM!
TOP2-5	TOP2-5	YIL046W	MET30	met30-9	0	0	0	0	0	0	#NUM!
TOP2-5	TOP2-5	YPL169C	MEX67	mex67-ts5	0.93191	0.043	1.09214	0.04	-0.16171	0.043	3e-05
TOP2-5	TOP2-5	YOR232W	MGE1	mge1-100	1.23315	0.046	1.14713	0.049	0.08405	0.046	1e-05
TOP2-5	TOP2-5	YKL089W	MIF2	mif2-3	0.99193	0.034	0.94708	0.007	0.04865	0.034	1e-05
TOP2-5	TOP2-5	YEL019C	MMS21	mms21-1	0.71772	0.063	0.82561	0.033	-0.10219	0.063	0.00019
TOP2-5	TOP2-5	YFL034C-B	MOB2	mob2-11	0.68527	0.089	0.71592	0.07	-0.09637	0.089	0.00556	status=JK
TOP2-5	TOP2-5	YFL034C-B	MOB2	mob2-14	0	0	0	0	0	0	#NUM!
TOP2-5	TOP2-5	YFL034C-B	MOB2	mob2-19	0	0	0	0	0	0	#NUM!
TOP2-5	TOP2-5	YFL034C-B	MOB2	mob2-20	0	0	0	0	0	0	#NUM!
TOP2-5	TOP2-5	YFL034C-B	MOB2	mob2-22	0.81279	0.092	0.74403	0.051	0.81257	0.092	0.0004
TOP2-5	TOP2-5	YFL034C-B	MOB2	mob2-24	0.89714	0.107	0.86	0.087	0.05511	0.107	0.00047
TOP2-5	TOP2-5	YFL034C-B	MOB2	mob2-26	0.82163	0.079	0.83161	0.013	0.82141	0.079	0.00024
TOP2-5	TOP2-5	YFL034C-B	MOB2	mob2-28	0	0	0	0	0	0	#NUM!
TOP2-5	TOP2-5	YFL034C-B	MOB2	mob2-34	0.73467	0.014	0.7487	0.034	-0.04697	0.014	0
TOP2-5	TOP2-5	YFL034C-B	MOB2	mob2-36	0.24642	0.289	0.32198	0.372	0.24635	0.289	0.18705
TOP2-5	TOP2-5	YFL034C-B	MOB2	mob2-38	0.86492	0.036	0.89852	0.071	0.08324	0.035	2e-05
TOP2-5	TOP2-5	YFL034C-B	MOB2	mob2-40	0.9918	0.075	0.82364	0.083	0.99153	0.075	0.0019	status=JK
TOP2-5	TOP2-5	YFL034C-B	MOB2	mob2-8	0.73422	0.037	0.77195	0.023	-0.04743	0.037	0.00083	status=JK
TOP2-5	TOP2-5	YPL082C	MOT1	mot1-1033	0.62656	0.206	1.06759	0.05	-0.43761	0.206	0.00892
TOP2-5	TOP2-5	YDL028C	MPS1	mps1-1	0.36812	0.242	0.68017	0.302	-0.60372	0.242	0.05587
TOP2-5	TOP2-5	YDL028C	MPS1	mps1-3796	1.00796	0.032	0.98851	0.019	0.03593	0.032	0.00034	status=JK
TOP2-5	TOP2-5	YDL028C	MPS1	mps1-417	1.04167	0.019	1.01454	0.032	0.06964	0.019	0.00011	status=JK
TOP2-5	TOP2-5	YDL028C	MPS1	mps1-6	0	0	0	0	-0.97175	0	#NUM!	status=JK
TOP2-5	TOP2-5	YGL075C	MPS2	mps2-1	0.68024	0.17	0.76731	0.104	-0.02237	0.17	0.02026	status=CP,JK
TOP2-5	TOP2-5	YGL075C	MPS2	mps2-2	0.27132	0.159	0.62295	0.445	-0.43118	0.159	0.09784	status=JK
TOP2-5	TOP2-5	YJL019W	MPS3	mps3-1	0.23238	0.076	0.58695	0.342	-0.28442	0.076	0.0341	status=JK
TOP2-5	TOP2-5	YJL019W	MPS3	mps3-7	0	0	0	0	0	0	#NUM!
TOP2-5	TOP2-5	YOR370C	MRS6	mrs6-2	1.11904	0.037	1.12553	0.027	-0.00867	0.037	1e-05
TOP2-5	TOP2-5	YLR116W	MSL5	msl5-9	0.95055	0.091	1.15696	0.086	-0.19717	0.091	0.00024
TOP2-5	TOP2-5	YLR116W	MSL5	msl5-ph	1.15293	0.062	1.13276	0.051	0.01112	0.062	4e-05
TOP2-5	TOP2-5	YDR208W	MSS4	mss4-102	0	0	0	0	0	0	#NUM!
TOP2-5	TOP2-5	YDR208W	MSS4	mss4-103	1.07936	0.007	1.10384	0.064	-0.02387	0.007	1e-05	status=JK
TOP2-5	TOP2-5	YGR158C	MTR3	mtr3-ts	0.49743	0.069	0.48631	0.021	0.01288	0.069	0.00072
TOP2-5	TOP2-5	YJL050W	MTR4	mtr4-1	1.12932	0.093	1.07551	0.079	0.05605	0.093	0.00015
TOP2-5	TOP2-5	YAL034W-A	MTW1	mtw1-ts	1.03909	0.07	1.01117	0.01	0.02625	0.07	8e-05
TOP2-5	TOP2-5	YNR043W	MVD1	mvd1-1296	0.81746	0.213	0.85562	0.115	-0.05773	0.213	0.00458
TOP2-5	TOP2-5	YOR326W	MYO2	myo2-14	0.90326	0.098	0.87995	0.088	-0.08735	0.098	0.00035
TOP2-5	TOP2-5	YOR326W	MYO2	myo2-16	1.34897	0.067	1.12889	0.022	0.35823	0.067	3e-05
TOP2-5	TOP2-5	YPL190C	NAB3	nab3-11	0.05579	0.065	0.15922	0.157	-0.09891	0.065	0.18457
TOP2-5	TOP2-5	YLR457C	NBP1	nbp1-1	1.25594	0.047	1.16253	0.055	0.10039	0.047	1e-05
TOP2-5	TOP2-5	YGL091C	NBP35	nbp35-ph	0.58855	0.233	0.83173	0.164	-0.22202	0.233	0.01496
TOP2-5	TOP2-5	YML031W	NDC1	ndc1-4	0.39313	0.438	0.43553	0.461	0.01588	0.438	0.17046
TOP2-5	TOP2-5	YIL048W	NEO1	neo1-2	1.17556	0.221	1.0923	0.032	0.08675	0.221	0.00176
TOP2-5	TOP2-5	YDL208W	NHP2	nhp2-ph	1.10658	0.065	1.03041	0.012	0.07607	0.065	6e-05
TOP2-5	TOP2-5	YPL211W	NIP7	nip7-1	0.86082	0.037	0.9264	0.039	-0.06935	0.037	2e-05
TOP2-5	TOP2-5	YHR170W	NMD3	nmd3-4	1.00762	0.03	1.04447	0.054	-0.0387	0.03	0.00029	status=JK
TOP2-5	TOP2-5	YLR195C	NMT1	nmt1-181	0.43413	0.068	0.5385	0.058	-0.0921	0.068	0.00105
TOP2-5	TOP2-5	YJR112W	NNF1	nnf1-17	1.04554	0.267	0.99722	0.149	-0.05051	0.267	0.00435
TOP2-5	TOP2-5	YJR112W	NNF1	nnf1-48	1.15854	0.031	1.12451	0.038	0.03276	0.031	1e-05
TOP2-5	TOP2-5	YJR112W	NNF1	nnf1-77	1.09577	0.017	1.10418	0.013	-0.00029	0.017	0
TOP2-5	TOP2-5	YLR002C	NOC3	noc3-ph	0.95048	0.032	1.04733	0.025	-0.08681	0.032	0.00037	status=JK
TOP2-5	TOP2-5	YPL093W	NOG1	nog1-1	0.84029	0.166	1.0344	0.012	-0.18748	0.166	0.00207
TOP2-5	TOP2-5	YNR053C	NOG2	nog2-1	0.88225	0.029	1.01811	0.041	-0.14008	0.029	1e-05
TOP2-5	TOP2-5	YDL014W	NOP1	nop1-2	0	0	0	0	-0.62379	0	#NUM!	status=JK
TOP2-5	TOP2-5	YDL014W	NOP1	nop1-3	1.36814	0.16	1.25733	0.009	0.74397	0.16	0.00043
TOP2-5	TOP2-5	YNL061W	NOP2	nop2-10	0	0	0.00022	0	-0.8294	0	#NUM!
TOP2-5	TOP2-5	YNL061W	NOP2	nop2-3	0.82578	0.094	0.9003	0.067	-0.00384	0.094	0.0004
TOP2-5	TOP2-5	YNL061W	NOP2	nop2-4	0.78597	0.088	0.85985	0.025	-0.07691	0.087	0.00038
TOP2-5	TOP2-5	YNL061W	NOP2	nop2-5	0.76102	0.075	0.82269	0.095	-0.07941	0.075	0.00026
TOP2-5	TOP2-5	YNL061W	NOP2	nop2-6	1.03281	0.061	0.8759	0.085	0.32367	0.061	0.00115	status=JK
TOP2-5	TOP2-5	YNL061W	NOP2	nop2-9	0.36719	0.093	0.53067	0.149	-0.34177	0.093	0.00423
TOP2-5	TOP2-5	YPL043W	NOP4	nop4-3	1.054	0.011	0.98232	0.045	0.08491	0.011	4e-05	status=JK
TOP2-5	TOP2-5	YLR197W	NOP56	nop56-ph	1.05606	0.046	0.97021	0.009	0.09121	0.046	0.00062	status=JK
TOP2-5	TOP2-5	YGR103W	NOP7	nop7-1	1.09383	0.049	1.1026	0.063	0.0082	0.049	2e-05
TOP2-5	TOP2-5	YOL144W	NOP8	nop8-101	1.11674	0.106	1.08751	0.044	0.04021	0.106	0.00024
TOP2-5	TOP2-5	YJR072C	NPA3	npa3-ph	1.22573	0.119	1.14599	0.051	0.07819	0.119	0.00025
TOP2-5	TOP2-5	YLR007W	NSE1	nse1-16	0.63675	0.149	0.7603	0.075	-0.10657	0.149	0.00337
TOP2-5	TOP2-5	YDR288W	NSE3	nse3-ph	1.00499	0.112	0.91455	0.078	0.08194	0.112	0.00038
TOP2-5	TOP2-5	YDR288W	NSE3	nse3-ts3	0.43247	0.054	0.56158	0.051	-0.39996	0.054	0.00052
TOP2-5	TOP2-5	YDR288W	NSE3	nse3-ts4	1.08013	0.103	1.13988	0.085	0.24752	0.103	0.00024
TOP2-5	TOP2-5	YDL105W	NSE4	nse4-ph	0.82641	0.014	0.78261	0.022	0.03779	0.014	9e-05	status=JK
TOP2-5	TOP2-5	YDL105W	NSE4	nse4-ts1	0.57369	0.062	0.67257	0.017	-0.08141	0.062	0.00034
TOP2-5	TOP2-5	YDL105W	NSE4	nse4-ts2	0.54225	0.029	0.60518	0.044	-0.11284	0.029	4e-05
TOP2-5	TOP2-5	YDL105W	NSE4	nse4-ts3	0.66273	0.068	0.87479	0.02	-0.14611	0.068	0.00029
TOP2-5	TOP2-5	YDL105W	NSE4	nse4-ts4	0.60094	0.084	0.73151	0.045	-0.20788	0.084	0.00075
TOP2-5	TOP2-5	YML023C	NSE5	nse5-ts1	0.59652	0.044	0.90192	0.031	-0.30456	0.044	0.00011
TOP2-5	TOP2-5	YML023C	NSE5	nse5-ts2	1.02195	0.218	0.98092	0.041	0.05576	0.218	0.00257
TOP2-5	TOP2-5	YML023C	NSE5	nse5-ts3	0.91564	0.073	0.9674	0.073	-0.05051	0.073	0.00014
TOP2-5	TOP2-5	YML023C	NSE5	nse5-ts4	0.56038	0.014	0.75892	0.01	-0.20231	0.014	0.00019	status=JK
TOP2-5	TOP2-5	YPL233W	NSL1	nsl1-5	0.88387	0.044	1.04547	0.014	-0.16786	0.044	3e-05
TOP2-5	TOP2-5	YPL233W	NSL1	nsl1-6	1.27215	0.044	1.16481	0.035	0.10074	0.044	1e-05
TOP2-5	TOP2-5	YER009W	NTF2	ntf2-h104y	1.19658	0.034	1.14056	0.034	0.07551	0.034	1e-05
TOP2-5	TOP2-5	YER009W	NTF2	ntf2-ph	1.20705	0.093	1.11792	0.02	0.08598	0.093	0.00012
TOP2-5	TOP2-5	YOL069W	NUF2	nuf2-61	1.18014	0.014	0.98097	0.005	0.1986	0.014	5e-05	status=JK
TOP2-5	TOP2-5	YOL069W	NUF2	nuf2-ph	1.51478	0.042	1.18216	0.025	0.33454	0.042	0.00026	status=JK
TOP2-5	TOP2-5	YER006W	NUG1	nug1-2	1.14944	0.03	1.06435	0.035	0.08425	0.03	0.00022	status=JK
TOP2-5	TOP2-5	YGL092W	NUP145	nup145-r4	1.04497	0.025	1.0243	0.033	0.02323	0.025	0
TOP2-5	TOP2-5	YIL115C	NUP159	nup159-1	0.91879	0.143	0.91395	0.02	0.00263	0.143	0.00101
TOP2-5	TOP2-5	YJL039C	NUP192	nup192-15	1.1339	0.017	1.08749	0.121	0.02085	0.017	7e-05	status=JK
TOP2-5	TOP2-5	YGR119C	NUP57	nup57-e17	0	0	0	0	0	0	#NUM!
TOP2-5	TOP2-5	YDL193W	NUS1	nus1-ph	1.10246	0.011	1.07629	0.015	0.02637	0.011	3e-05	status=JK
TOP2-5	TOP2-5	YPR168W	NUT2	nut2-ts	0.7141	0.122	0.77592	0.045	-0.05392	0.122	0.00134
TOP2-5	TOP2-5	YGR179C	OKP1	okp1-5	1.13092	0.041	1.10799	0.027	0.02586	0.041	1e-05
TOP2-5	TOP2-5	YGL055W	OLE1	ole1-m2	0.36297	0.042	0.74713	0.096	-0.36593	0.042	0.00435	status=JK
TOP2-5	TOP2-5	YML065W	ORC1	orc1-ph	0.73485	0.134	0.81152	0.091	-0.05788	0.133	0.00161
TOP2-5	TOP2-5	YBR060C	ORC2	orc2-1	1.6432	0.006	1.234	0.013	0.42319	0.006	0	status=JK
TOP2-5	TOP2-5	YBR060C	ORC2	orc2-2	1.22345	0.061	1.20248	0.031	0.00355	0.061	3e-05
TOP2-5	TOP2-5	YBR060C	ORC2	orc2-3	1.20752	0.052	1.14008	0.071	0.05325	0.052	0.00062	status=JK
TOP2-5	TOP2-5	YBR060C	ORC2	orc2-4	0.87757	0.098	0.89019	0.045	-0.0121	0.098	0.00038
TOP2-5	TOP2-5	YLL004W	ORC3	orc3-70	1.01924	0.049	1.02759	0.007	-0.00931	0.049	3e-05
TOP2-5	TOP2-5	YNL261W	ORC5	orc5-70	1.01817	0.036	1.05178	0.033	-0.02073	0.036	0.00042	status=JK
TOP2-5	TOP2-5	YHR118C	ORC6	orc6-ph	0.85032	0.048	0.89894	0.086	-0.02787	0.048	5e-05
TOP2-5	TOP2-5	YJL002C	OST1	ost1-6	0.92286	0.042	1.09354	0.003	-0.17046	0.042	3e-05
TOP2-5	TOP2-5	YOR103C	OST2	ost2-ph	0.11109	0.092	0.19087	0.166	-0.08248	0.092	0.09558
TOP2-5	TOP2-5	YJL104W	PAM16	pam16-3	0.93485	0.102	1.02701	0.073	-0.09443	0.102	0.00035
TOP2-5	TOP2-5	YLR008C	PAM18	pam18-1	0.88338	0.203	1.13072	0.086	-0.24364	0.203	0.0032
TOP2-5	TOP2-5	YIR006C	PAN1	pan1-4	0.87306	0.051	0.97014	0.043	-0.09547	0.051	0.00114	status=JK
TOP2-5	TOP2-5	YKR002W	PAP1	pap1-1	0.94888	0.017	0.96801	0.033	-0.02138	0.017	0.0001	status=JK
TOP2-5	TOP2-5	YCL052C	PBN1	pbn1-ph	1.24486	0.122	1.15827	0.051	0.08512	0.122	0.00026
TOP2-5	TOP2-5	YDR228C	PCF11	pcf11-1	0.63865	0.098	0.74836	0.073	-0.37933	0.098	0.00097
TOP2-5	TOP2-5	YDR228C	PCF11	pcf11-2	0.94133	0.022	1.00695	0.097	-0.07673	0.022	0
TOP2-5	TOP2-5	YDR228C	PCF11	pcf11-ts10	1.0559	0.095	1.10342	0.052	0.03781	0.095	0.0002
TOP2-5	TOP2-5	YDR228C	PCF11	pcf11-ts2	0.98533	0.089	1.06546	0.079	-0.0759	0.089	0.0002
TOP2-5	TOP2-5	YDR228C	PCF11	pcf11-ts9	1.14549	0.301	1.07691	0.194	0.12737	0.301	0.00472
TOP2-5	TOP2-5	YDR113C	PDS1	pds1-128	0.9531	0.084	0.92408	0.045	0.02752	0.084	0.00019
TOP2-5	TOP2-5	YMR076C	PDS5	pds5-1	0.56306	0.031	0.71583	0.049	-0.16794	0.031	5e-05
TOP2-5	TOP2-5	YOR122C	PFY1	pfy1-13	0.70645	0.031	0.76473	0.001	-0.05822	0.031	2e-05
TOP2-5	TOP2-5	YOR122C	PFY1	pfy1-14	1.29789	0.145	1.11755	0.109	0.38529	0.145	0.00038
TOP2-5	TOP2-5	YOR122C	PFY1	pfy1-4	0.94232	0.049	0.82973	0.013	0.02982	0.049	4e-05
TOP2-5	TOP2-5	YNL158W	PGA1	pga1-ph	1.21292	0.089	1.10429	0.016	0.11258	0.089	0.00011
TOP2-5	TOP2-5	YML125C	PGA3	pga3-ph	1.15797	0.045	1.16062	0.07	0.00708	0.045	2e-05
TOP2-5	TOP2-5	YBR196C	PGI1	pgi1-2	1.3036	0.015	1.231	0.022	0.07642	0.015	0
TOP2-5	TOP2-5	YJL097W	PHS1	phs1-1	0	0	0	0	0	0	#NUM!
TOP2-5	TOP2-5	YJL097W	PHS1	phs1-ph	1.33032	0.05	1.16835	0.053	0.16042	0.05	1e-05
TOP2-5	TOP2-5	YNL267W	PIK1	pik1-104	0.23324	0.277	0.22121	0.275	0.0689	0.277	0.19049
TOP2-5	TOP2-5	YNL267W	PIK1	pik1-139	0.12868	0.132	0.19774	0.187	-0.03563	0.132	0.14718
TOP2-5	TOP2-5	YBL105C	PKC1	pkc1-1	1.09876	0.028	1.07203	0.043	0.022	0.028	0.00021	status=JK
TOP2-5	TOP2-5	YBL105C	PKC1	pkc1-2	1.18853	0.079	1.03989	0.043	0.22882	0.079	8e-05
TOP2-5	TOP2-5	YBL105C	PKC1	pkc1-3	1.02316	0.04	0.86389	0.027	0.09211	0.04	2e-05
TOP2-5	TOP2-5	YBL105C	PKC1	pkc1-4	0.78808	0.085	0.85428	0.061	-0.17152	0.085	0.00035
TOP2-5	TOP2-5	YBL105C	PKC1	pkc1-ts	1.10796	0.034	1.02793	0.049	0.1769	0.033	1e-05
TOP2-5	TOP2-5	YER003C	PMI40	pmi40-ph	0.97399	0.054	1.03161	0.071	-0.0461	0.054	5e-05
TOP2-5	TOP2-5	YML069W	POB3	pob3-7	0.90189	0.029	0.95493	0.004	0.58173	0.029	1e-05
TOP2-5	TOP2-5	YML069W	POB3	pob3-l78r	0.59446	0.098	0.77539	0.039	-0.17964	0.098	0.00122
TOP2-5	TOP2-5	YML069W	POB3	pob3-q308k	0.20859	0.068	0.22559	0.069	-0.11137	0.067	0.00854
TOP2-5	TOP2-5	YNL102W	POL1	pol1-1	0.87714	0.074	0.8468	0.012	0.01156	0.074	0.00017
TOP2-5	TOP2-5	YNL102W	POL1	pol1-12	0	0	0	0	-0.34818	0	#NUM!
TOP2-5	TOP2-5	YNL102W	POL1	pol1-13	0.71626	0.036	0.96212	0.1	-0.14928	0.036	0.00084	status=JK
TOP2-5	TOP2-5	YNL102W	POL1	pol1-17	0.1193	0.083	0.11628	0.086	-0.00229	0.083	0.1299	status=JK
TOP2-5	TOP2-5	YNL102W	POL1	pol1-2	0.537	0.386	0.67306	0.341	-0.21734	0.386	0.06871
TOP2-5	TOP2-5	YBL035C	POL12	pol12-ts	1.14501	0.169	1.09922	0.138	0.08095	0.169	0.00087
TOP2-5	TOP2-5	YNL102W	POL1	pol1-ts	0.76891	0.078	0.77986	0.063	0.42052	0.078	0.00029
TOP2-5	TOP2-5	YNL262W	POL2	pol2-12	1.05057	0.066	0.99228	0.024	0.0694	0.066	7e-05
TOP2-5	TOP2-5	YJR006W	POL31	pol31-ph	1.23895	0.073	1.11442	0.051	0.14061	0.073	6e-05
TOP2-5	TOP2-5	YEL055C	POL5	pol5-1	1.06522	0.04	1.14245	0.165	-0.02731	0.04	0.00048	status=JK
TOP2-5	TOP2-5	YEL055C	POL5	pol5-2	0.97489	0.105	1.02181	0.062	-0.05116	0.105	0.00034
TOP2-5	TOP2-5	YEL055C	POL5	pol5-3	0.95816	0.117	0.98338	0.118	0.01614	0.117	0.00049
TOP2-5	TOP2-5	YNL282W	POP3	pop3-ph	0.78291	0.307	0.88134	0.074	-0.13617	0.307	0.01458
TOP2-5	TOP2-5	YBR257W	POP4	pop4-ph	0.87117	0.295	1.03486	0.261	-0.14897	0.295	0.0097
TOP2-5	TOP2-5	YBR167C	POP7	pop7-ph	1.41993	0.015	1.39811	0.038	0.03511	0.015	3e-05	status=JK
TOP2-5	TOP2-5	YER012W	PRE1	pre1-1	1.06826	0.037	0.87627	0.025	0.1954	0.037	1e-05
TOP2-5	TOP2-5	YPR103W	PRE2	pre2-1	0	0	0	0	0	0	#NUM!
TOP2-5	TOP2-5	YPR103W	PRE2	pre2-127	0	0	0	0	0	0	#NUM!
TOP2-5	TOP2-5	YPR103W	PRE2	pre2-2	0	0	0	0	0	0	#NUM!
TOP2-5	TOP2-5	YPR103W	PRE2	pre2-75	0	0	0	0	0	0	#NUM!
TOP2-5	TOP2-5	YPR103W	PRE2	pre2-v214a	0	0	0	0	0	0	#NUM!
TOP2-5	TOP2-5	YJL001W	PRE3	pre3-2	1.09764	0.015	1.09888	0.057	0.00561	0.015	6e-05	status=JK
TOP2-5	TOP2-5	YFR050C	PRE4	pre4-ph	0.85163	0.059	0.8805	0.02	-0.03459	0.059	9e-05
TOP2-5	TOP2-5	YOL038W	PRE6	pre6-ph	1.2722	0.139	1.12994	0.049	0.15607	0.139	0.00036
TOP2-5	TOP2-5	YBL041W	PRE7	pre7-ph	1.32412	0.086	1.19192	0.038	0.13636	0.086	8e-05
TOP2-5	TOP2-5	YIR008C	PRI1	pri1-m4	1.04001	0.093	1.00222	0.047	0.03204	0.093	0.0002
TOP2-5	TOP2-5	YKL045W	PRI2	pri2-1	1.05727	0.029	0.97125	0.066	0.08481	0.029	0.00025	status=JK
TOP2-5	TOP2-5	YER023W	PRO3	pro3-ph	1.04967	0.125	0.9852	0.049	0.05498	0.125	0.00046
TOP2-5	TOP2-5	YDL043C	PRP11	prp11-ts	0.82283	0.158	1.03723	0.054	-0.23109	0.158	0.00189
TOP2-5	TOP2-5	YKR086W	PRP16	prp16-2	1.08219	0.074	1.17402	0.031	-0.09026	0.074	9e-05
TOP2-5	TOP2-5	YKR086W	PRP16	prp16-ts	0.96675	0.055	0.96241	0.051	0.0112	0.055	5e-05
TOP2-5	TOP2-5	YGR006W	PRP18	prp18-1202	0.37979	0.271	0.44703	0.333	-0.38922	0.271	0.06751
TOP2-5	TOP2-5	YGR006W	PRP18	prp18-ts	0.99221	0.084	1.03775	0.04	0.22304	0.084	0.00236	status=JK
TOP2-5	TOP2-5	YLL036C	PRP19	prp19-1	0.93239	0.14	0.83655	0.279	0.02185	0.14	0.0074	status=JK
TOP2-5	TOP2-5	YNR011C	PRP2	prp2-1	0.89872	0.039	0.9827	0.072	-0.07426	0.039	2e-05
TOP2-5	TOP2-5	YJL203W	PRP21	prp21-ts	0.90134	0.072	1.11642	0.047	-0.21967	0.072	0.00014
TOP2-5	TOP2-5	YER013W	PRP22	prp22-1	0.86863	0.123	0.94479	0.06	-0.07674	0.123	0.00077
TOP2-5	TOP2-5	YMR268C	PRP24	prp24-ts	1.3705	0.073	1.30965	0.017	0.05816	0.072	4e-05
TOP2-5	TOP2-5	YDR243C	PRP28	prp28-101	1.12847	0.046	1.11231	0.033	0.01229	0.046	0.00056	status=JK
TOP2-5	TOP2-5	YDR473C	PRP3	prp3-1	0.90775	0.106	1.07448	0.015	-0.15947	0.106	0.00043
TOP2-5	TOP2-5	YGR091W	PRP31	prp31-1	1.21027	0.054	1.21875	0.016	0.1054	0.054	2e-05
TOP2-5	TOP2-5	YGR091W	PRP31	prp31-ts	1.02351	0.065	0.99464	0.011	-0.08131	0.065	7e-05
TOP2-5	TOP2-5	YGR075C	PRP38	prp38-1	1.18516	0.113	1.16271	0.067	0.0297	0.113	0.00024
TOP2-5	TOP2-5	YML046W	PRP39	prp39-1	1.36436	0.226	1.39679	0.28	0.02543	0.226	0.00122
TOP2-5	TOP2-5	YPR178W	PRP4	prp4-1	1.05182	0.095	1.14187	0.071	-0.08567	0.095	0.0002
TOP2-5	TOP2-5	YDR235W	PRP42	prp42-ph	0.17589	0.109	0.31154	0.032	-0.12978	0.109	0.04854
TOP2-5	TOP2-5	YGL120C	PRP43	prp43-ts2	1.13518	0.055	1.05332	0.009	0.07887	0.055	3e-05
TOP2-5	TOP2-5	YPR178W	PRP4	prp4-ts	0.83006	0.122	1.12667	0.004	-0.29767	0.122	0.00086
TOP2-5	TOP2-5	YBR237W	PRP5	prp5-1	1.07572	0.04	1.16709	0.061	-0.09662	0.04	0.00046	status=JK
TOP2-5	TOP2-5	YBR055C	PRP6	prp6-1	1.36833	0.053	1.2981	0.067	0.12341	0.053	2e-05
TOP2-5	TOP2-5	YBR055C	PRP6	prp6-ts	1.22746	0.062	1.20075	0.051	-0.01742	0.062	4e-05
TOP2-5	TOP2-5	YDL030W	PRP9	prp9-1	0.36779	0.064	0.55328	0.06	-0.17807	0.064	0.01003	status=JK
TOP2-5	TOP2-5	YDL030W	PRP9	prp9-ts	0.44463	0.023	1.01697	0.114	-0.55552	0.023	0.00088	status=JK
TOP2-5	TOP2-5	YOR361C	PRT1	prt1-1	1.0736	0.028	1.11489	0.034	-0.04812	0.028	0
TOP2-5	TOP2-5	YMR308C	PSE1	pse1-34	0.26935	0.022	0.2589	0.152	-0.02155	0.022	0.00227	status=JK
TOP2-5	TOP2-5	YMR308C	PSE1	pse1-41	1.14254	0.189	1.10245	0.131	-1e-05	0.188	0.00121
TOP2-5	TOP2-5	YDR013W	PSF1	psf1-1	1.215	0.125	1.15589	0.058	0.05511	0.125	0.0003
TOP2-5	TOP2-5	YGR156W	PTI1	pti1-ts1	1.11804	0.048	1.13514	0.12	-0.0154	0.048	2e-05
TOP2-5	TOP2-5	YGR156W	PTI1	pti1-ts7	1.00811	0.156	1.03713	0.047	-0.01719	0.156	0.001
TOP2-5	TOP2-5	YOR157C	PUP1	pup1-1	1.27922	0.061	1.11749	0.048	0.15639	0.061	3e-05
TOP2-5	TOP2-5	YGR253C	PUP2	pup2-ph	1.02937	0.028	0.92815	0.019	0.10212	0.028	1e-05
TOP2-5	TOP2-5	YER094C	PUP3	pup3-ph	1.11473	0.109	0.94723	0.033	0.1688	0.109	0.00026
TOP2-5	TOP2-5	YLR196W	PWP1	pwp1-ph	0.95204	0.04	1.10374	0.024	-0.15548	0.04	2e-05
TOP2-5	TOP2-5	YDL103C	QRI1	qri1-ph	0.6319	0.067	1.11574	0.084	-0.47073	0.067	0.00033
TOP2-5	TOP2-5	YDL103C	QRI1	qri1-ts1	1.07211	0.092	1.12807	0.025	-0.06889	0.092	0.00017
TOP2-5	TOP2-5	YDL103C	QRI1	qri1-ts6	0.94958	0.038	1.01951	0.055	-0.08113	0.038	2e-05
TOP2-5	TOP2-5	YER171W	RAD3	rad3-ts14	0.68323	0.119	0.80976	0.072	-0.12956	0.119	0.00142
TOP2-5	TOP2-5	YDL090C	RAM1	ram1-119	0.32759	0.406	0.39355	0.465	-0.00649	0.406	0.20495
TOP2-5	TOP2-5	YNL216W	RAP1	rap1-1	0.69883	0.913	0.61964	0.689	0.18051	0.913	0.22333
TOP2-5	TOP2-5	YNL216W	RAP1	rap1-2	0.5755	0.398	0.71912	0.452	-0.2024	0.398	0.06284
TOP2-5	TOP2-5	YOR048C	RAT1	rat1-1	0	0	0	0	0	0	#NUM!
TOP2-5	TOP2-5	YDR527W	RBA50	rba50-ph	1.07041	0.076	1.00938	0.041	0.05237	0.076	0.0001
TOP2-5	TOP2-5	YPR094W	RDS3	rds3-1	1.19754	0.058	1.09232	0.062	0.09252	0.058	3e-05
TOP2-5	TOP2-5	YBR049C	REB1	reb1-ph	0	0	0	0	0	0	#NUM!
TOP2-5	TOP2-5	YFR051C	RET2	ret2-1	1.06403	0.122	1.2071	0.062	-0.15321	0.122	0.00041
TOP2-5	TOP2-5	YPL010W	RET3	ret3-1	1.07119	0.037	0.87242	0.059	0.21123	0.037	1e-05
TOP2-5	TOP2-5	YAR007C	RFA1	rfa1-m2	1.07832	0.034	0.95296	0.062	0.12315	0.034	0.00032	status=JK
TOP2-5	TOP2-5	YNL312W	RFA2	rfa2-ph	0.97717	0.056	0.93656	0.006	0.04395	0.056	5e-05
TOP2-5	TOP2-5	YJL173C	RFA3	rfa3-313	0	0	0	0	0	0	#NUM!
TOP2-5	TOP2-5	YJR068W	RFC2	rfc2-1	1.09404	0.112	0.99851	0.036	0.09826	0.112	0.00029
TOP2-5	TOP2-5	YOL094C	RFC4	rfc4-20	0.84311	0.009	0.73544	0.056	0.10324	0.009	0
TOP2-5	TOP2-5	YBR087W	RFC5	rfc5-1	0	0	0	0	0	0	#NUM!
TOP2-5	TOP2-5	YLR071C	RGR1	rgr1-100	0.73218	0.314	0.70489	0.301	0.04537	0.314	0.01862
TOP2-5	TOP2-5	YPR165W	RHO1	rho1-td	1.25575	0.122	1.02159	0.068	0.24915	0.122	0.00025
TOP2-5	TOP2-5	YIL118W	RHO3	rho3-1	0.93391	0.17	1.08337	0.052	-0.17516	0.17	0.00162
TOP2-5	TOP2-5	YIL118W	RHO3	rho3-ser228	1.0176	0.02	1.01926	0.059	-0.00456	0.019	0
TOP2-5	TOP2-5	YNL163C	RIA1	ria1-ts	0.49513	0.067	0.73487	0.015	-0.23274	0.067	0.00068
TOP2-5	TOP2-5	YNL163C	RIA1	ria1-ts	0.71678	0.089	0.88429	0.04	-0.16392	0.089	0.00051
TOP2-5	TOP2-5	YOL066C	RIB2	rib2-ph	1.27426	0.095	1.22924	0.081	0.06427	0.095	0.00011
TOP2-5	TOP2-5	YBR153W	RIB7	rib7-ph	1.21456	0.04	1.21074	0.053	0.01723	0.04	1e-05
TOP2-5	TOP2-5	YNL207W	RIO2	rio2-1	0.82096	0.073	0.94734	0.041	-0.13212	0.073	0.00019
TOP2-5	TOP2-5	YDR091C	RLI1	rli1-ph	1.11369	0.052	1.09409	0.011	0.02164	0.052	3e-05
TOP2-5	TOP2-5	YNL002C	RLP7	rlp7-ph	0.95831	0.005	0.89533	0.065	0.07917	0.005	1e-05	status=JK
TOP2-5	TOP2-5	YLR145W	RMP1	rmp1-ts	0.70926	0.05	0.75102	0.13	-0.0724	0.05	0.0001
TOP2-5	TOP2-5	YMR235C	RNA1	rna1-1	0.72464	0.013	1.03157	0.009	-0.30776	0.013	0.0001	status=JK
TOP2-5	TOP2-5	YMR061W	RNA14	rna14-ph	1.04221	0.101	0.9817	0.23	-0.00595	0.101	0.00313	status=JK
TOP2-5	TOP2-5	YGL044C	RNA15	rna15-58	1.0716	0.201	1.12661	0.092	-0.04644	0.2	0.00175
TOP2-5	TOP2-5	YMR235C	RNA1	rna1-s116f	0.99807	0.039	1.06837	0.052	-0.05334	0.039	2e-05
TOP2-5	TOP2-5	YMR239C	RNT1	rnt1-47	0.97644	0.022	0.9844	0.01	-0.00581	0.022	0
TOP2-5	TOP2-5	YMR239C	RNT1	rnt1-ts	1.20445	0.093	1.08812	0.054	0.12012	0.093	0.00012
TOP2-5	TOP2-5	YMR200W	ROT1	rot1-ph	1.14135	0.011	1.01576	0.014	0.12484	0.011	3e-05	status=JK
TOP2-5	TOP2-5	YBL093C	ROX3	rox3-182	0.82023	0.454	0.90422	0.265	-0.0646	0.454	0.03648
TOP2-5	TOP2-5	YOR341W	RPA190	rpa190-1	0.94967	0.049	0.96636	0.03	-0.00955	0.049	4e-05
TOP2-5	TOP2-5	YOR341W	RPA190	rpa190-g728d	0.82685	0.031	0.91482	0.009	-0.08415	0.031	1e-05
TOP2-5	TOP2-5	YOR151C	RPB2	rpb2-6	0.60704	0.163	0.6652	0.087	-0.05291	0.163	0.005
TOP2-5	TOP2-5	YIL021W	RPB3	rpb3-2	1.12444	0.022	1.05959	0.017	0.07107	0.022	0.00013	status=JK
TOP2-5	TOP2-5	YBR154C	RPB5	rpb5-h147r	1.37148	0.162	1.2484	0.089	0.22217	0.162	0.00045
TOP2-5	TOP2-5	YBR154C	RPB5	rpb5-ph	1.20625	0.166	1.06577	0.015	0.05699	0.166	0.0007
TOP2-5	TOP2-5	YOR224C	RPB8	rpb8-ph	1.0287	0.008	1.00733	0.034	0.01738	0.008	2e-05	status=JK
TOP2-5	TOP2-5	YDR045C	RPC11	rpc11-ph	1.0665	0.037	1.09627	0.022	-0.03276	0.037	1e-05
TOP2-5	TOP2-5	YKL144C	RPC25	rpc25-ph	0.88276	0.1	0.92848	0.009	-0.04288	0.1	0.0004
TOP2-5	TOP2-5	YNR003C	RPC34	rpc34-1	0.64268	0.137	0.7806	0.04	-0.13248	0.137	0.00257
TOP2-5	TOP2-5	YPR110C	RPC40	rpc40-v78r	0.04053	0.07	0.16423	0.221	-0.05438	0.07	0.42265	status=JK
TOP2-5	TOP2-5	YHR088W	RPF1	rpf1-1	0.91507	0.053	0.94075	0.037	-0.03405	0.053	5e-05
TOP2-5	TOP2-5	YHR088W	RPF1	rpf1-ph	1.06597	0.005	1.10379	0.089	-0.03623	0.005	1e-05	status=JK
TOP2-5	TOP2-5	YKR081C	RPF2	rpf2-ph	0.88119	0.051	0.88861	0.038	-0.02592	0.051	0.00112	status=JK
TOP2-5	TOP2-5	YBR079C	RPG1	rpg1-1	1.10048	0.083	1.07324	0.022	0.03369	0.083	0.00012
TOP2-5	TOP2-5	YBR079C	RPG1	rpg1-ph	1.01297	0.088	1.03422	0.063	-0.0538	0.088	0.00018
TOP2-5	TOP2-5	YFR004W	RPN11	rpn11-14	1.02592	0.074	0.96927	0.065	0.04314	0.074	0.0001
TOP2-5	TOP2-5	YFR004W	RPN11	rpn11-8	0.69102	0.045	0.86537	0.046	-0.17082	0.045	8e-05
TOP2-5	TOP2-5	YFR052W	RPN12	rpn12-1	0.88438	0.173	0.89578	0.098	0.00538	0.173	0.002
TOP2-5	TOP2-5	YHR027C	RPN1	rpn1-821	0.89539	0.192	0.90072	0.146	-0.04952	0.192	0.00261
TOP2-5	TOP2-5	YDL147W	RPN5	rpn5-1	1.18079	0.051	1.05213	0.05	0.10474	0.051	0.00062	status=JK
TOP2-5	TOP2-5	YDL147W	RPN5	rpn5-ph	0.97269	0.092	0.92817	0.051	0.03982	0.092	0.00023
TOP2-5	TOP2-5	YDL097C	RPN6	rpn6-1	1.3703	0.079	1.2685	0.061	0.19503	0.079	5e-05
TOP2-5	TOP2-5	YDL097C	RPN6	rpn6-ph	0.97688	0.145	1.04838	0.081	-0.19828	0.145	0.00088
TOP2-5	TOP2-5	YPR108W	RPN7	rpn7-3	0.96643	0.067	0.9796	0.068	0.00279	0.067	9e-05
TOP2-5	TOP2-5	YDL140C	RPO21	rpo21-1	0.71672	0.109	0.74436	0.066	-0.02227	0.109	0.00095
TOP2-5	TOP2-5	YOR116C	RPO31	rpo31-698	0.94647	0.016	1.03233	0.01	-0.08526	0.016	0
TOP2-5	TOP2-5	YLR340W	RPP0	rpp0-ph	1.13419	0.018	1.0867	0.006	0.04665	0.018	0
TOP2-5	TOP2-5	YDR064W	RPS13	rps13-ph	1.26409	0.028	1.25526	0.005	0.00764	0.028	0.00017	status=JK
TOP2-5	TOP2-5	YKL145W	RPT1	rpt1-1	0.79299	0.021	0.7291	0.193	0.07256	0.021	0.00023	status=JK
TOP2-5	TOP2-5	YDL007W	RPT2	rpt2-rf	0	0	0	0	0	0	#NUM!
TOP2-5	TOP2-5	YDR394W	RPT3	rpt3-1	1.20711	0.065	1.16445	0.011	0.04275	0.065	4e-05
TOP2-5	TOP2-5	YOR259C	RPT4	rpt4-145	0.83292	0.236	0.83325	0.128	-0.03654	0.236	0.00587
TOP2-5	TOP2-5	YOR259C	RPT4	rpt4-150	1.04067	0.058	1.05681	0.01	-0.01533	0.058	5e-05
TOP2-5	TOP2-5	YGL048C	RPT6	rpt6-1	0	0	0	0	0	0	#NUM!
TOP2-5	TOP2-5	YGL048C	RPT6	rpt6-20	0	0	0	0	0	0	#NUM!
TOP2-5	TOP2-5	YGL048C	RPT6	rpt6-25	0.91679	0.06	1.08366	0.049	-0.16572	0.06	8e-05
TOP2-5	TOP2-5	YKL125W	RRN3	rrn3-s213p	0.89748	0.047	1.03568	0.08	-0.1569	0.047	4e-05
TOP2-5	TOP2-5	YJL025W	RRN7	rrn7-ph	0.95503	0.049	1.02732	0.041	-0.07773	0.049	4e-05
TOP2-5	TOP2-5	YDR087C	RRP1	rrp1-1	0.64712	0.048	0.72312	0.043	-0.08318	0.048	0.00011
TOP2-5	TOP2-5	YHR069C	RRP4	rrp4-1	1.00082	0.092	0.90134	0.018	0.1029	0.092	0.00021
TOP2-5	TOP2-5	YDL111C	RRP42	rrp42-ph	1.19145	0.009	1.05917	0.05	0.13724	0.009	2e-05	status=JK
TOP2-5	TOP2-5	YDR280W	RRP45	rrp45-ph	1.37573	0.103	1.2039	0.063	0.17687	0.103	0.00011
TOP2-5	TOP2-5	YMR229C	RRP5	rrp5-delta6	1.03978	0.022	0.88283	0.062	0.12798	0.022	0.00015	status=JK
TOP2-5	TOP2-5	YOR294W	RRS1	rrs1-124	1.11991	0.041	1.00494	0.025	0.11156	0.041	1e-05
TOP2-5	TOP2-5	YOR294W	RRS1	rrs1-84	1.15364	0.053	1.08071	0.036	0.06927	0.053	3e-05
TOP2-5	TOP2-5	YDR303C	RSC3	rsc3-1	1.10702	0.031	1.13862	0.056	-0.04187	0.031	1e-05
TOP2-5	TOP2-5	YKR008W	RSC4	rsc4-2	0.85366	0.027	0.95799	0.044	-0.10513	0.027	1e-05
TOP2-5	TOP2-5	YLR033W	RSC58	rsc58-ph	1.08055	0.087	1.10891	0.069	-0.04116	0.087	0.00014
TOP2-5	TOP2-5	YCR052W	RSC6	rsc6-ph	1.13314	0.046	1.07364	0.063	0.04482	0.046	2e-05
TOP2-5	TOP2-5	YFR037C	RSC8	rsc8-ts16	1.05734	0.042	0.9754	0.018	0.2048	0.042	2e-05
TOP2-5	TOP2-5	YFR037C	RSC8	rsc8-ts21	0.85704	0.05	0.81093	0.042	0.00455	0.05	5e-05
TOP2-5	TOP2-5	YML127W	RSC9	rsc9-ph	0.5917	0.006	0.84172	0.007	-0.24887	0.006	4e-05	status=JK
TOP2-5	TOP2-5	YML049C	RSE1	rse1-1	0.95462	0.088	1.07207	0.063	-0.12028	0.088	0.00022
TOP2-5	TOP2-5	YER125W	RSP5	rsp5-1	0.86087	0.029	0.92319	0.006	-0.06404	0.029	1e-05
TOP2-5	TOP2-5	YER125W	RSP5	rsp5-3	1.06696	0.051	1.00863	0.006	0.05558	0.051	3e-05
TOP2-5	TOP2-5	YER125W	RSP5	rsp5-sm1	0.68124	0.134	0.77432	0.051	-0.09323	0.133	0.00201
TOP2-5	TOP2-5	YPL235W	RVB2	rvb2-ph	1.21901	0.067	1.14213	0.006	0.07817	0.067	5e-05
TOP2-5	TOP2-5	YFR005C	SAD1	sad1-1	0.70334	0.074	0.89659	0.046	-0.19224	0.074	0.00031
TOP2-5	TOP2-5	YHR083W	SAM35	sam35-2	1.38702	0.049	1.19725	0.098	0.16783	0.049	0.00041	status=JK
TOP2-5	TOP2-5	YDR180W	SCC2	scc2-4	0.70537	0.136	0.8116	0.096	-0.11147	0.136	0.00191
TOP2-5	TOP2-5	YER147C	SCC4	scc4-4	0.92308	0.031	0.97217	0.047	-0.04944	0.031	1e-05
TOP2-5	TOP2-5	YOR329C	SCD5	scd5-d338	0	0	0	0	0	0	#NUM!
TOP2-5	TOP2-5	YOR329C	SCD5	scd5-pp1d2	0	0	0	0	0	0	#NUM!
TOP2-5	TOP2-5	YGL011C	SCL1	scl1-ph	0	0	0	0	0	0	#NUM!
TOP2-5	TOP2-5	YGR245C	SDA1	sda1-2	0.95421	0.031	1.07072	0.072	-0.13578	0.031	0.00035	status=JK
TOP2-5	TOP2-5	YLR022C	SDO1	sdo1-vma1-ts	1.05097	0.022	1.08513	0.043	-0.02256	0.021	0.00014	status=JK
TOP2-5	TOP2-5	YKL193C	SDS22	sds22-5	1.19849	0.098	1.13896	0.041	0.05808	0.098	0.00015
TOP2-5	TOP2-5	YKL193C	SDS22	sds22-6	1.05637	0.007	1.03176	0.019	0.02142	0.007	1e-05	status=JK
TOP2-5	TOP2-5	YLR166C	SEC10	sec10-2	1.14783	0.028	1.06637	0.039	0.07861	0.028	0
TOP2-5	TOP2-5	YDR164C	SEC1	sec1-1	1.43336	0.078	1.31673	0.081	0.13105	0.078	5e-05
TOP2-5	TOP2-5	YIR022W	SEC11	sec11-2	0	0	0	0	0	0	#NUM!	status=JK
TOP2-5	TOP2-5	YNR026C	SEC12	sec12-1	0.74466	0.03	1.01553	0.015	-0.26574	0.03	2e-05
TOP2-5	TOP2-5	YNR026C	SEC12	sec12-4	1.22811	0.04	1.18091	0.034	0.05333	0.04	1e-05
TOP2-5	TOP2-5	YLR208W	SEC13	sec13-1	1.03673	0.067	1.02295	0.004	0.01166	0.067	7e-05
TOP2-5	TOP2-5	YMR079W	SEC14	sec14-3	1.22495	0.044	1.19952	0.006	0.02686	0.044	1e-05
TOP2-5	TOP2-5	YGL233W	SEC15	sec15-1	1.13814	0.083	1.18132	0.034	-0.03286	0.083	0.0001
TOP2-5	TOP2-5	YPL085W	SEC16	sec16-2	1.03111	0.14	1.11081	0.175	-0.12034	0.14	0.00068
TOP2-5	TOP2-5	YBL050W	SEC17	sec17-1	1.05276	0.084	1.01094	0.057	0.03663	0.084	0.00014
TOP2-5	TOP2-5	YBR080C	SEC18	sec18-1	1.0099	0.132	1.1358	0.038	-0.12884	0.132	0.00061
TOP2-5	TOP2-5	YDR498C	SEC20	sec20-1	0.52753	0.039	0.72139	0.019	-0.19727	0.039	0.00012
TOP2-5	TOP2-5	YNL287W	SEC21	sec21-1	0.9093	0.055	0.90295	0.034	0.00427	0.055	0.00123	status=JK
TOP2-5	TOP2-5	YLR268W	SEC22	sec22-1	1.00063	0.021	1.02818	0.023	-0.0376	0.021	0.00015	status=JK
TOP2-5	TOP2-5	YLR268W	SEC22	sec22-3	0.74775	0.02	0.95071	0.006	-0.19983	0.02	1e-05
TOP2-5	TOP2-5	YPR181C	SEC23	sec23-1	0.87598	0.207	0.89517	0.093	-0.03474	0.206	0.00344
TOP2-5	TOP2-5	YNL272C	SEC2	sec2-41	0.4601	0.143	0.61425	0.132	-0.12979	0.143	0.00754
TOP2-5	TOP2-5	YIL109C	SEC24	sec24-2	1.17847	0.039	1.23111	0.018	-0.04227	0.039	1e-05
TOP2-5	TOP2-5	YIL109C	SEC24	sec24-20	1.01416	0.053	0.9443	0.041	0.06815	0.053	4e-05
TOP2-5	TOP2-5	YDR238C	SEC26	sec26-11d26	1.05068	0.004	1.05945	0.017	-0.01023	0.004	1e-05	status=JK
TOP2-5	TOP2-5	YDR238C	SEC26	sec26-f856aw860a	1.24154	0.004	1.14124	0.003	0.10078	0.004	0	status=JK
TOP2-5	TOP2-5	YGL137W	SEC27	sec27-1	0.79038	0.574	1.04706	0.101	-0.21762	0.574	0.07044
TOP2-5	TOP2-5	YDL195W	SEC31	sec31-1	1.22497	0.052	1.18529	0.079	0.03323	0.052	2e-05
TOP2-5	TOP2-5	YER008C	SEC3	sec3-2	1.16008	0.065	1.11564	0.022	0.04853	0.065	5e-05
TOP2-5	TOP2-5	YLR440C	SEC39	sec39-1	1.1461	0.059	1.11192	0.012	0.03623	0.059	4e-05
TOP2-5	TOP2-5	YLR440C	SEC39	sec39-2	1.23756	0.092	1.21808	0.061	0.0228	0.092	0.00011
TOP2-5	TOP2-5	YLR440C	SEC39	sec39-ph	0.70365	0.146	1.19906	0.103	-0.48691	0.146	0.00237
TOP2-5	TOP2-5	YFL005W	SEC4	sec4-8	1.22012	0.032	1.20987	0.017	0.00803	0.032	1e-05
TOP2-5	TOP2-5	YDR166C	SEC5	sec5-24	1.29744	0.024	1.23281	0.048	0.06177	0.024	0.00011	status=JK
TOP2-5	TOP2-5	YFL045C	SEC53	sec53-6	1.03652	0.064	1.19118	0.055	-0.1419	0.064	7e-05
TOP2-5	TOP2-5	YMR013C	SEC59	sec59-ts	#NUM!	#NUM!	#NUM!	#NUM!	#NUM!	#NUM!	#NUM!	status=BG
TOP2-5	TOP2-5	YLR378C	SEC61	sec61-2	0.99778	0.142	0.97503	0.052	0.02494	0.142	0.00077
TOP2-5	TOP2-5	YPL094C	SEC62	sec62-ts	1.03954	0.033	1.10264	0.015	-0.06366	0.033	1e-05
TOP2-5	TOP2-5	YOR254C	SEC63	sec63-1	0.96927	0.042	1.06742	0.003	-0.09669	0.042	2e-05
TOP2-5	TOP2-5	YIL068C	SEC6	sec6-4	1.26522	0.032	1.10696	0.047	0.16813	0.032	0.00021	status=JK
TOP2-5	TOP2-5	YML105C	SEC65	sec65-1	0.86152	0.19	0.87223	0.076	-0.00325	0.19	0.00284
TOP2-5	TOP2-5	YDR170C	SEC7	sec7-1	1.26448	0.051	1.09439	0.08	0.1605	0.051	2e-05
TOP2-5	TOP2-5	YPR055W	SEC8	sec8-6	1.16971	0.022	1.0747	0.018	0.09679	0.022	0.00012	status=JK
TOP2-5	TOP2-5	YPR055W	SEC8	sec8-9	1.18715	0.039	1.10183	0.056	0.1012	0.038	1e-05
TOP2-5	TOP2-5	YGR009C	SEC9	sec9-4	0.1517	0.151	0.26013	0.247	-0.11905	0.151	0.13742
TOP2-5	TOP2-5	YLR026C	SED5	sed5-1	0.76673	0.018	0.89641	0.078	-0.13416	0.018	0.00018	status=JK
TOP2-5	TOP2-5	YLR430W	SEN1	sen1-1	1.06385	0.075	1.16873	0.055	-0.11154	0.075	0.0001
TOP2-5	TOP2-5	YLR430W	SEN1	sen1-1	1.09761	0.031	1.19128	0.037	-0.07779	0.031	1e-05
TOP2-5	TOP2-5	YLR105C	SEN2	sen2-1	1.0722	0.053	1.09119	0.035	-0.00867	0.053	3e-05
TOP2-5	TOP2-5	YLR321C	SFH1	sfh1-1	0	0	0	0	0	0	#NUM!
TOP2-5	TOP2-5	YLL003W	SFI1	sfi1-3	1.31889	0.016	1.08734	0.059	0.27533	0.016	5e-05	status=JK
TOP2-5	TOP2-5	YLL003W	SFI1	sfi1-7	0.41672	0.391	0.47705	0.429	-0.62659	0.391	0.12298
TOP2-5	TOP2-5	YKL006C-A	SFT1	sft1-15	0.98047	0.045	0.98494	0.022	-0.00694	0.045	3e-05
TOP2-5	TOP2-5	YOR057W	SGT1	sgt1-3	0.99915	0.153	1.01903	0.097	-0.01616	0.153	0.00097
TOP2-5	TOP2-5	YOR057W	SGT1	sgt1-5	1.01677	0.099	1.10001	0.075	-0.099	0.099	0.00025
TOP2-5	TOP2-5	YPR161C	SGV1	sgv1-23	0.18229	0.241	0.05678	0.098	-0.50291	0.241	0.22811
TOP2-5	TOP2-5	YPR161C	SGV1	sgv1-35	0.78134	0.041	0.80762	0.131	0.09597	0.041	0.00092	status=JK
TOP2-5	TOP2-5	YPR161C	SGV1	sgv1-80	0.72385	0.192	0.80368	0.184	-0.08809	0.192	0.00482
TOP2-5	TOP2-5	YIL104C	SHQ1	shq1-ph	1.11533	0.05	1.22629	0.029	-0.11191	0.05	0.00067	status=JK
TOP2-5	TOP2-5	YGR195W	SKI6	ski6-ph	0.95705	0.081	0.99805	0.023	-0.03775	0.081	0.00017
TOP2-5	TOP2-5	YDR328C	SKP1	skp1-3	0	0	0	0	0	0	#NUM!
TOP2-5	TOP2-5	YGL113W	SLD3	sld3-ph	1.01317	0.035	0.9757	0.035	0.03579	0.035	1e-05
TOP2-5	TOP2-5	YDR489W	SLD5	sld5-ph	1.08589	0.027	1.01512	0.055	0.06135	0.027	0
TOP2-5	TOP2-5	YBR156C	SLI15	sli15-3	1.07603	0.035	1.15111	0.058	-0.06122	0.035	1e-05
TOP2-5	TOP2-5	YIL147C	SLN1	sln1-ts4	1.04309	0.029	1.09212	0.068	-0.03872	0.029	0.00026	status=JK
TOP2-5	TOP2-5	YDR088C	SLU7	slu7-ts1	1.09861	0.052	1.0604	0.003	0.03855	0.052	3e-05
TOP2-5	TOP2-5	YDR088C	SLU7	slu7-ts2	0.62354	0.077	0.79161	0.03	-0.17281	0.077	0.00051
TOP2-5	TOP2-5	YDR189W	SLY1	sly1-ts	1.11442	0.069	1.13236	0.056	-0.00858	0.069	7e-05
TOP2-5	TOP2-5	YFL008W	SMC1	smc1-2	0.79322	0.08	0.79717	0.031	-0.00176	0.08	0.00028
TOP2-5	TOP2-5	YFL008W	SMC1	smc1-259	0.77966	0.151	0.92482	0.025	-0.14804	0.151	0.00194
TOP2-5	TOP2-5	YFR031C	SMC2	smc2-8	0.0644	0.097	0.08381	0.104	0.01285	0.097	0.3678	status=JK
TOP2-5	TOP2-5	YJL074C	SMC3	smc3-1	1.07186	0.125	0.9972	0.098	0.09518	0.125	0.00043
TOP2-5	TOP2-5	YJL074C	SMC3	smc3-42	1.31639	0.031	1.17354	0.074	0.12833	0.031	0.00019	status=JK
TOP2-5	TOP2-5	YLR086W	SMC4	smc4-1	0.38185	0.266	0.39743	0.241	0.0008	0.266	0.06407
TOP2-5	TOP2-5	YOL034W	SMC5	smc5-6	1.16107	0.04	1.02995	0.044	0.13293	0.04	1e-05
TOP2-5	TOP2-5	YLR383W	SMC6	smc6-9	1.08749	0.117	1.06741	0.036	0.01147	0.117	0.00034
TOP2-5	TOP2-5	YGR074W	SMD1	smd1-1	0.72366	0.241	0.87826	0.161	-0.13369	0.241	0.00925
TOP2-5	TOP2-5	YOR149C	SMP3	smp3-1	1.1466	0.047	1.07186	0.022	0.07667	0.047	2e-05
TOP2-5	TOP2-5	YOR149C	SMP3	smp3-2	1.06486	0.027	1.10198	0.035	-0.04122	0.027	0.00022	status=JK
TOP2-5	TOP2-5	YDR510W	SMT3	smt3-331	0.57532	0.1	0.6448	0.068	-0.05948	0.1	0.00139
TOP2-5	TOP2-5	YDR478W	SNM1	snm1-172	0.77901	0.353	1.04448	0.079	-0.27241	0.353	0.02156
TOP2-5	TOP2-5	YDR478W	SNM1	snm1-ph	0.02887	0.05	0.31451	0.397	-0.18669	0.05	0.42265	status=JK
TOP2-5	TOP2-5	YKL173W	SNU114	snu114-40	0.92656	0.029	0.94479	0.007	-0.02094	0.029	1e-05
TOP2-5	TOP2-5	YKL173W	SNU114	snu114-60	1.18453	0.107	1.1271	0.066	0.05196	0.107	0.0002
TOP2-5	TOP2-5	YEL026W	SNU13	snu13-l67w	0.65239	0.095	0.65773	0.112	-0.02781	0.095	0.00083
TOP2-5	TOP2-5	YEL026W	SNU13	snu13-ph	1.06764	0.03	0.97133	0.075	0.08808	0.03	1e-05
TOP2-5	TOP2-5	YDL098C	SNU23	snu23-ph	1.1126	0.078	1.13844	0.047	-0.0302	0.078	9e-05
TOP2-5	TOP2-5	YGR013W	SNU71	snu71-ph	1.18812	0.027	1.15891	0.017	0.03349	0.027	0
TOP2-5	TOP2-5	YLL011W	SOF1	sof1-ph	1.06032	0.04	0.96071	0.015	0.09772	0.04	2e-05
TOP2-5	TOP2-5	YGL093W	SPC105	spc105-15	1.15414	0.027	1.16681	0.068	-0.00836	0.027	0.00018	status=JK
TOP2-5	TOP2-5	YGL093W	SPC105	spc105-4	1.16677	0.02	1.14811	0.028	0.02208	0.02	0
TOP2-5	TOP2-5	YDR356W	SPC110	spc110-220	0.88807	0.041	0.91927	0.02	-0.09139	0.041	3e-05
TOP2-5	TOP2-5	YDR356W	SPC110	spc110-221	1.05447	0.055	1.06777	0.044	0.07496	0.055	4e-05
TOP2-5	TOP2-5	YDR201W	SPC19	spc19-ph	1.09723	0.057	1.01634	0.05	0.08486	0.057	4e-05
TOP2-5	TOP2-5	YMR117C	SPC24	spc24-10	1.11111	0.051	1.10962	0.007	-0.00632	0.051	3e-05
TOP2-5	TOP2-5	YMR117C	SPC24	spc24-9	1.24125	0.05	1.16562	0.046	0.12378	0.05	0.00054	status=JK
TOP2-5	TOP2-5	YER018C	SPC25	spc25-1	1.31767	0.035	1.17771	0.03	0.13911	0.035	1e-05
TOP2-5	TOP2-5	YPL124W	SPC29	spc29-20	0.24926	0.189	0.47048	0.372	-0.27152	0.189	0.07787
TOP2-5	TOP2-5	YPL124W	SPC29	spc29-3	0.73234	0.342	0.82012	0.158	-0.05611	0.341	0.02331
TOP2-5	TOP2-5	YLR066W	SPC3	spc3-4	0	0	0	0	0	0	#NUM!	status=JK
TOP2-5	TOP2-5	YKR037C	SPC34	spc34-5	1.01184	0.049	0.95838	0.01	0.05279	0.049	3e-05
TOP2-5	TOP2-5	YKR037C	SPC34	spc34-7	0.97324	0.214	0.84967	0.022	0.11657	0.214	0.0028
TOP2-5	TOP2-5	YKL042W	SPC42	spc42-10	0.95001	0.04	0.99347	0.104	-0.02645	0.04	2e-05
TOP2-5	TOP2-5	YKL042W	SPC42	spc42-11	0.92515	0.05	1.14426	0.055	-0.21872	0.05	4e-05
TOP2-5	TOP2-5	YNL126W	SPC98	spc98-ph	0.99546	0.003	0.94399	0.05	0.05297	0.003	0	status=JK
TOP2-5	TOP2-5	YPR133C	SPN1	spn1-k192n	0.86383	0.002	0.78665	0.095	0.08747	0.002	0	status=JK
TOP2-5	TOP2-5	YBR152W	SPP381	spp381-ph	1.09145	0.052	1.04128	0.029	0.05627	0.052	3e-05
TOP2-5	TOP2-5	YPL175W	SPT14	spt14-1-10c	0.49167	0.025	0.69307	0.036	-0.18231	0.025	0.00085	status=JK
TOP2-5	TOP2-5	YER148W	SPT15	spt15-i143n	0.61781	0.31	0.72059	0.234	-0.1555	0.31	0.02821
TOP2-5	TOP2-5	YER148W	SPT15	spt15-p65s	0.62347	0.095	0.94655	0.17	-0.34984	0.095	0.00761	status=JK
TOP2-5	TOP2-5	YGL207W	SPT16	spt16-ts	0.9375	0.027	1.07445	0.038	-0.13593	0.027	1e-05
TOP2-5	TOP2-5	YML010W	SPT5	spt5-194	0	0	0	0	0	0	#NUM!
TOP2-5	TOP2-5	YGR116W	SPT6	spt6-14	0.69919	0.196	0.85641	0.175	-0.18478	0.196	0.00564
TOP2-5	TOP2-5	YIR012W	SQT1	sqt1-201	0.8484	0.084	0.92697	0.041	-0.07043	0.084	0.00027
TOP2-5	TOP2-5	YER022W	SRB4	srb4-2	1.07717	0.074	1.00319	0.06	0.06617	0.074	9e-05
TOP2-5	TOP2-5	YBR253W	SRB6	srb6-ph	1.44307	0.033	1.301	0.082	0.12784	0.033	0
TOP2-5	TOP2-5	YGL097W	SRM1	srm1-g282s	0.16273	0.108	0.2343	0.092	-0.05446	0.108	0.12038	status=JK
TOP2-5	TOP2-5	YGL097W	SRM1	srm1-ts	0	0	0	0	0	0	#NUM!	status=JK
TOP2-5	TOP2-5	YDR292C	SRP101	srp101-47	0.97654	0.054	0.87304	0.242	0.04334	0.054	0.00102	status=JK
TOP2-5	TOP2-5	YKL154W	SRP102	srp102-510	1.14349	0.048	1.12977	0.086	0.02158	0.048	2e-05
TOP2-5	TOP2-5	YNL189W	SRP1	srp1-ph	1.20791	0.003	1.18788	0.03	0.02207	0.003	0	status=JK
TOP2-5	TOP2-5	YNL138W	SRV2	srv2-2	0.59489	0.031	0.64626	0.08	-0.0485	0.031	0.00092	status=JK
TOP2-5	TOP2-5	YNL138W	SRV2	srv2-ts	0.96152	0.011	0.84013	0.064	0.12583	0.011	4e-05	status=JK
TOP2-5	TOP2-5	YJR045C	SSC1	ssc1-2	1.20205	0.046	1.12852	0.025	0.07533	0.046	2e-05
TOP2-5	TOP2-5	YLR005W	SSL1	ssl1-ph	1.15618	0.039	1.09747	0.034	0.06491	0.039	1e-05
TOP2-5	TOP2-5	YLR005W	SSL1	ssl1-t242i	0.78983	0.102	0.89644	0.056	-0.09579	0.102	0.00058
TOP2-5	TOP2-5	YIL143C	SSL2	ssl2-ts	0.94457	0.209	1.04824	0.165	-0.11024	0.209	0.00285
TOP2-5	TOP2-5	YDR086C	SSS1	sss1-ph	1.24179	0.089	1.22152	0.077	0.00623	0.089	0.0001
TOP2-5	TOP2-5	YNL222W	SSU72	ssu72-2	0	0	0	0	0	0	#NUM!
TOP2-5	TOP2-5	YIL126W	STH1	sth1-2	0	0	0	0	0	0	#NUM!
TOP2-5	TOP2-5	YIL126W	STH1	sth1-3	0	0	0	0	0	0	#NUM!
TOP2-5	TOP2-5	YDR082W	STN1	stn1-13	1.22432	0.104	1.2075	0.065	0.00056	0.104	0.00017
TOP2-5	TOP2-5	YIR011C	STS1	sts1-ph	0.82217	0.057	0.79463	0.023	0.03268	0.057	9e-05
TOP2-5	TOP2-5	YGL022W	STT3	stt3-1	0	0	0	0	0	0	#NUM!
TOP2-5	TOP2-5	YGL022W	STT3	stt3-2	0.92055	0.008	0.85378	0.019	0.06356	0.008	3e-05	status=JK
TOP2-5	TOP2-5	YGL022W	STT3	stt3-7	0.7988	0.103	0.85514	0.049	-0.05816	0.103	0.00058
TOP2-5	TOP2-5	YLR305C	STT4	stt4-4	0.96269	0.072	1.13228	0.059	-0.1615	0.072	0.00011
TOP2-5	TOP2-5	YBL034C	STU1	stu1-12	0.89304	0.035	0.89022	0.055	-0.00901	0.035	2e-05
TOP2-5	TOP2-5	YBL034C	STU1	stu1-5	1.11367	0.063	1.10396	0.048	0.58262	0.063	5e-05
TOP2-5	TOP2-5	YBL034C	STU1	stu1-6	1.20938	0.022	1.12978	0.042	0.07364	0.022	0.00011	status=JK
TOP2-5	TOP2-5	YBL034C	STU1	stu1-7	0	0	0	0	-0.53074	0	#NUM!
TOP2-5	TOP2-5	YBL034C	STU1	stu1-8	1.00752	0.023	1.06556	0.028	-0.06341	0.023	0.00018	status=JK
TOP2-5	TOP2-5	YLR045C	STU2	stu2-10	0.19862	0.109	0.30974	0.127	-0.83436	0.109	0.08778	status=JK
TOP2-5	TOP2-5	YLR045C	STU2	stu2-11	1.01093	0.053	1.09642	0.052	-0.09258	0.053	4e-05
TOP2-5	TOP2-5	YLR045C	STU2	stu2-12	1.19561	0.01	1.08287	0.047	0.16235	0.01	2e-05	status=JK
TOP2-5	TOP2-5	YLR045C	STU2	stu2-13	1.1027	0.009	1.12622	0.034	-0.02949	0.009	2e-05	status=JK
TOP2-5	TOP2-5	YPR086W	SUA7	sua7-c149r	0.63134	0.059	0.71287	0.074	-0.07521	0.059	0.00023
TOP2-5	TOP2-5	YDL084W	SUB2	sub2-1	1.09742	0.175	1.18502	0.051	-0.11399	0.175	0.0011
TOP2-5	TOP2-5	YDR172W	SUP35	sup35-td	0.85672	0.051	0.8732	0.039	-0.01081	0.051	0.00119	status=JK
TOP2-5	TOP2-5	YBR143C	SUP45	sup45-ts	0.84367	0.342	0.92776	0.189	-0.11257	0.342	0.01596
TOP2-5	TOP2-5	YGR002C	SWC4	swc4-4	0	0	0	0	0	0	#NUM!
TOP2-5	TOP2-5	YKL018W	SWD2	swd2-1	0	0	0	0	0	0	#NUM!
TOP2-5	TOP2-5	YKL018W	SWD2	swd2-ts1	1.33792	0.128	1.10046	0.048	0.22552	0.128	0.00024
TOP2-5	TOP2-5	YJL035C	TAD2	tad2-ph	1.21975	0.035	1.17414	0.034	0.04936	0.035	1e-05
TOP2-5	TOP2-5	YLR316C	TAD3	tad3-ph	0.84935	0.049	1.25055	0.017	-0.39115	0.048	5e-05
TOP2-5	TOP2-5	YDR167W	TAF10	taf10-ts34	0	0	0	0	0	0	#NUM!
TOP2-5	TOP2-5	YGR274C	TAF1	taf1-1	1.10421	0.058	1.03785	0.025	0.06776	0.058	4e-05
TOP2-5	TOP2-5	YML015C	TAF11	taf11-ts2	0.92755	0.019	0.87781	0.004	0.05064	0.019	0
TOP2-5	TOP2-5	YGR274C	TAF1	taf1-2	1.01665	0.041	1.29038	0.044	-0.26521	0.041	2e-05
TOP2-5	TOP2-5	YDR145W	TAF12	taf12-9	1.05823	0.317	1.0187	0.243	0.00752	0.317	0.00687
TOP2-5	TOP2-5	YDR145W	TAF12	taf12-l446a	0.8811	0.127	0.72877	0.076	0.1654	0.127	0.0008
TOP2-5	TOP2-5	YDR145W	TAF12	taf12-l464a	0	0	0	0	-0.5152	0	#NUM!
TOP2-5	TOP2-5	YDR145W	TAF12	taf12-ts23	0.92816	0.079	0.95848	0.053	-0.02914	0.079	0.00017
TOP2-5	TOP2-5	YDR145W	TAF12	taf12-w486stop	1.05513	0.059	1.05643	0.022	0.53964	0.059	5e-05
TOP2-5	TOP2-5	YML098W	TAF13	taf13-1	1.10303	0.007	1.0523	0.01	0.05861	0.007	1e-05	status=JK
TOP2-5	TOP2-5	YML098W	TAF13	taf13-2	1.15407	0.131	1.00022	0.106	0.10964	0.131	0.0004
TOP2-5	TOP2-5	YCR042C	TAF2	taf2-1	0	0	0	0	0	0	#NUM!
TOP2-5	TOP2-5	YMR005W	TAF4	taf4-18	0	0	0	0	0	0	#NUM!
TOP2-5	TOP2-5	YBR198C	TAF5	taf5-15	1.21323	0.083	1.09114	0.018	0.11619	0.083	9e-05
TOP2-5	TOP2-5	YBR198C	TAF5	taf5-20	0.40552	0.206	0.73978	0.332	-0.61956	0.206	0.02913
TOP2-5	TOP2-5	YBR198C	TAF5	taf5-3	1.14516	0.038	1.10489	0.002	0.11988	0.038	1e-05
TOP2-5	TOP2-5	YGL112C	TAF6	taf6-ts	0.87335	0.157	0.83023	0.039	0.04663	0.157	0.00155
TOP2-5	TOP2-5	YMR227C	TAF7	taf7-ts1	0.79725	0.095	0.94542	0.056	-0.14702	0.095	0.00046
TOP2-5	TOP2-5	YML114C	TAF8	taf8-7	1.1383	0.095	1.12077	0.033	0.01467	0.095	0.00016
TOP2-5	TOP2-5	YMR236W	TAF9	taf9-ts2	1.22364	0.005	1.20417	0.008	0.02135	0.005	1e-05	status=JK
TOP2-5	TOP2-5	YJR046W	TAH11	tah11-ts	0.71187	0.031	0.90568	0.018	-0.19334	0.031	0.00062	status=JK
TOP2-5	TOP2-5	YMR028W	TAP42	tap42-11	1.01707	0.04	1.02554	0.072	-0.02895	0.04	2e-05
TOP2-5	TOP2-5	YPL128C	TBF1	tbf1-ph	1.06433	0.08	1.03243	0.033	0.03457	0.08	0.00012
TOP2-5	TOP2-5	YDR212W	TCP1	tcp1-1	1.155	0.033	1.03136	0.03	0.12491	0.033	1e-05
TOP2-5	TOP2-5	YDR212W	TCP1	tcp1-2	0.99219	0.057	0.80137	0.053	0.18334	0.057	5e-05
TOP2-5	TOP2-5	YGR099W	TEL2	tel2-15	0	0	0	0	0	0	#NUM!
TOP2-5	TOP2-5	YGR099W	TEL2	tel2-7	1.21657	0.026	1.18154	0.031	0.03505	0.026	0
TOP2-5	TOP2-5	YML064C	TEM1	tem1-3	1.25515	0.061	1.20053	0.044	0.04745	0.061	3e-05
TOP2-5	TOP2-5	YKL028W	TFA1	tfa1-21	1.09762	0.006	0.97884	0.11	0.10428	0.006	1e-05	status=JK
TOP2-5	TOP2-5	YKR062W	TFA2	tfa2-45	0.65585	0.084	0.83002	0.115	-0.19557	0.084	0.00546	status=JK
TOP2-5	TOP2-5	YDR311W	TFB1	tfb1-1	0.71546	0.189	0.7839	0.161	-0.10586	0.189	0.00478
TOP2-5	TOP2-5	YDR311W	TFB1	tfb1-6	1.09267	0.072	1.0128	0.025	0.08692	0.072	8e-05
TOP2-5	TOP2-5	YDR460W	TFB3	tfb3-ts	0.36403	0.42	0.17273	0.216	0.26031	0.42	0.18114
TOP2-5	TOP2-5	YBR123C	TFC1	tfc1-e447k	1.07858	0.013	1.06978	0.027	0.02358	0.013	5e-05	status=JK
TOP2-5	TOP2-5	YAL001C	TFC3	tfc3-g349e	0.99508	0.018	1.0407	0.029	-0.04854	0.018	0.00012	status=JK
TOP2-5	TOP2-5	YDR362C	TFC6	tfc6-m1	1.22774	0.007	1.0924	0.04	0.14165	0.007	1e-05	status=JK
TOP2-5	TOP2-5	YPL007C	TFC8	tfc8-ph	1.21922	0.042	1.14177	0.053	0.08375	0.042	1e-05
TOP2-5	TOP2-5	YGR005C	TFG2	tfg2-ph	1.12075	0.091	1.02359	0.109	0.0906	0.091	0.00218	status=JK
TOP2-5	TOP2-5	YOR143C	THI80	thi80-ph	1.36671	0.055	1.31558	0.032	0.04536	0.055	2e-05
TOP2-5	TOP2-5	YIL144W	TID3	tid3-1	1.06427	0.066	1.20377	0.061	-0.1521	0.066	6e-05
TOP2-5	TOP2-5	YPR016C	TIF6	tif6-ts1	1.07696	0.18	1.08483	0.093	-0.02627	0.18	0.00125
TOP2-5	TOP2-5	YPR016C	TIF6	tif6-ts4	1.01377	0.007	1.01059	0.021	0.00622	0.007	2e-05	status=JK
TOP2-5	TOP2-5	YDL217C	TIM22	tim22-19	1.1309	0.098	1.03318	0.015	0.098	0.098	0.00018
TOP2-5	TOP2-5	YNR017W	TIM23	tim23-ph	0.99378	0.091	0.95747	0.106	0.06206	0.091	0.00021
TOP2-5	TOP2-5	YIL022W	TIM44	tim44-8	0	0	0	0	0	0	#NUM!
TOP2-5	TOP2-5	YPL063W	TIM50	tim50-ph	1.24443	0.081	1.21814	0.069	0.031	0.081	8e-05
TOP2-5	TOP2-5	YGL145W	TIP20	tip20-5	1.22406	0.04	1.25986	0.059	-0.02821	0.04	1e-05
TOP2-5	TOP2-5	YOR194C	TOA1	toa1-ph	0.79019	0.076	0.69873	0.056	0.10243	0.076	0.00024
TOP2-5	TOP2-5	YKL203C	TOR2	tor2-21	1.11086	0.029	1.13139	0.039	-0.0217	0.029	1e-05
TOP2-5	TOP2-5	YKL203C	TOR2	tor2-29	0	0	0	0	0	0	#NUM!	status=JK
TOP2-5	TOP2-5	YDR050C	TPI1	tpi1-1670	1.37062	0.092	1.2996	0.061	0.07568	0.092	8e-05
TOP2-5	TOP2-5	YBR254C	TRS20	trs20-ph	1.04952	0.099	1.02296	0.005	0.02596	0.099	0.00023
TOP2-5	TOP2-5	YDR246W	TRS23	trs23-ph	1.00748	0.042	1.00803	0.019	0.00272	0.042	2e-05
TOP2-5	TOP2-5	YBR265W	TSC10	tsc10-1	1.10031	0.041	1.03555	0.034	0.06264	0.041	1e-05
TOP2-5	TOP2-5	YER093C	TSC11	tsc11-1	0.99108	0.08	1.12172	0.063	-0.12152	0.08	0.00015
TOP2-5	TOP2-5	YER093C	TSC11	tsc11-5	0	0	0	0	0	0	#NUM!
TOP2-5	TOP2-5	YER093C	TSC11	tsc11-7	1.27019	0.029	1.19536	0.028	0.08141	0.029	0
TOP2-5	TOP2-5	YDL015C	TSC13	tsc13-ph	0.97435	0.068	0.96988	0.052	-0.00988	0.068	9e-05
TOP2-5	TOP2-5	YBR058C-A	TSC3	tsc3-2	0.82076	0.262	0.90654	0.028	-0.07113	0.262	0.00824
TOP2-5	TOP2-5	YFL037W	TUB2	tub2-443	1.30232	0.035	1.0697	0.048	0.24144	0.035	1e-05
TOP2-5	TOP2-5	YLR212C	TUB4	tub4-d	0.45237	0.186	0.59442	0.197	-0.3626	0.186	0.01657
TOP2-5	TOP2-5	YLR212C	TUB4	tub4-y445d	1.01618	0.016	0.97715	0.025	0.20106	0.016	8e-05	status=JK
TOP2-5	TOP2-5	YGR185C	TYS1	tys1-1	1.07509	0.046	1.15564	0.015	-0.07411	0.046	2e-05
TOP2-5	TOP2-5	YKL210W	UBA1	uba1-1	1.18642	0.083	1.02823	0.056	0.14924	0.083	9e-05
TOP2-5	TOP2-5	YDL064W	UBC9	ubc9-2	0.69993	0.098	0.83249	0.03	-0.12884	0.098	0.00075
TOP2-5	TOP2-5	YGR048W	UFD1	ufd1-2	1.3766	0.069	1.18693	0.039	0.18357	0.069	3e-05
TOP2-5	TOP2-5	YOR075W	UFE1	ufe1-1	1.18011	0.015	1.13707	0.1	0.02229	0.015	6e-05	status=JK
TOP2-5	TOP2-5	YKL035W	UGP1	ugp1-ph	1.07855	0.038	1.12338	0.027	-0.05949	0.038	1e-05
TOP2-5	TOP2-5	YPL020C	ULP1	ulp1-333	0.67343	0.076	0.95888	0.133	-0.27207	0.076	0.00421	status=JK
TOP2-5	TOP2-5	YKL024C	URA6	ura6-4	1.01157	0.08	0.97966	0.041	0.0209	0.08	0.00013
TOP2-5	TOP2-5	YKL024C	URA6	ura6-5	0	0	0	0	0	0	#NUM!
TOP2-5	TOP2-5	YKL024C	URA6	ura6-6	1.29362	0.058	1.18967	0.014	0.10153	0.058	0.00067	status=JK
TOP2-5	TOP2-5	YGL098W	USE1	use1-ts	1.31849	0.11	1.20816	0.02	0.10935	0.11	0.00016
TOP2-5	TOP2-5	YDL058W	USO1	uso1-1	1.06672	0.01	0.99491	0.01	0.06816	0.01	3e-05	status=JK
TOP2-5	TOP2-5	YOR004W	UTP23	utp23-ph	1.36389	0.205	1.21101	0.061	0.16371	0.205	0.00092
TOP2-5	TOP2-5	YHR196W	UTP9	utp9-ph	0.56557	0.459	0.61797	0.459	-0.17072	0.459	0.09052
TOP2-5	TOP2-5	YMR197C	VTI1	vti1-11	1.08537	0.115	1.14337	0.025	-0.0337	0.115	0.00032
TOP2-5	TOP2-5	YMR197C	VTI1	vti1-2	1.00292	0.024	1.01554	0.016	-0.11613	0.024	0
TOP2-5	TOP2-5	YEL002C	WBP1	wbp1-1	1.08726	0.042	1.00714	0.044	0.08321	0.042	2e-05
TOP2-5	TOP2-5	YEL002C	WBP1	wbp1-2	1.18081	0.127	1.03801	0.11	0.17674	0.127	0.00034
TOP2-5	TOP2-5	YPL252C	YAH1	yah1-ts	0	0	0	0	0	0	#NUM!
TOP2-5	TOP2-5	YBR004C	GPI18	ybr004c-ph	1.05217	0.035	1.06977	0.055	-0.01672	0.035	1e-05
TOP2-5	TOP2-5	YDR325W	YCG1	ycg1-2	0.51102	0.007	0.78982	0.019	-0.28653	0.007	7e-05	status=JK
TOP2-5	TOP2-5	YCL004W	PGS1	ycl004w-ph	1.15053	0.063	1.04017	0.105	0.11303	0.063	5e-05
TOP2-5	TOP2-5	YLR272C	YCS4	ycs4-1	0.03622	0.063	0.03794	0.043	0.00755	0.063	0.42265	status=JK
TOP2-5	TOP2-5	YDL003W	MCD1	ydl003w-ph	0.91926	0.011	0.92511	0.062	-0.00384	0.011	5e-05	status=JK
TOP2-5	TOP2-5	YDL148C	NOP14	ydl148c-ph	0.77593	0.062	0.84828	0.113	-0.07773	0.062	0.0021	status=JK
TOP2-5	TOP2-5	YDR081C	PDC2	ydr081c-ph	0.58766	0.05	0.61092	0.136	-0.05887	0.05	0.00244	status=JK
TOP2-5	TOP2-5	YDR236C	FMN1	ydr236c-ph	0.66117	0.152	0.90682	0.05	-0.23458	0.152	0.00318
TOP2-5	TOP2-5	YDR240C	SNU56	ydr240c-ph	1.26228	0.051	1.05817	0.042	0.19983	0.051	2e-05
TOP2-5	TOP2-5	YDR331W	GPI8	ydr331w-ph	1.12136	0.027	1.10717	0.043	0.02137	0.027	0
TOP2-5	TOP2-5	YDR341C	YDR341C	ydr341c-ph	1.09891	0.027	1.15851	0.037	-0.05728	0.027	0
TOP2-5	TOP2-5	YDR398W	UTP5	ydr398w-ph	0.02448	0.042	0.06951	0.12	0.02447	0.042	0.42265	status=JK
TOP2-5	TOP2-5	YDR404C	RPB7	ydr404c-ph	0	0	0	0	0	0	#NUM!
TOP2-5	TOP2-5	YDR416W	SYF1	ydr416w-ph	0.88577	0.033	1.11248	0.015	-0.22713	0.033	1e-05
TOP2-5	TOP2-5	YDR449C	UTP6	ydr449c-ph	0.91837	0.035	0.94016	0.006	-0.02001	0.035	0.00049	status=JK
TOP2-5	TOP2-5	YLR249W	YEF3	yef3-f650s	0.52003	0.351	1.05252	0.054	-0.52194	0.351	0.05924
TOP2-5	TOP2-5	YER147C	SCC4	yer147c-ph	0.92015	0.138	0.91713	0.153	-0.04067	0.138	0.00092
TOP2-5	TOP2-5	YFL017C	GNA1	yfl017c-ph	0.81909	0.056	1.13582	0.063	-0.31776	0.056	9e-05
TOP2-5	TOP2-5	YGR047C	TFC4	ygr047c-ph	1.05833	0.028	1.07872	0.047	-0.02509	0.028	1e-05
TOP2-5	TOP2-5	YGR094W	VAS1	ygr094w-ph	1.26778	0.031	1.20186	0.055	0.05589	0.031	0
TOP2-5	TOP2-5	YLR298C	YHC1	yhc1-1	1.50467	0.095	1.33724	0.025	0.74529	0.095	7e-05
TOP2-5	TOP2-5	YLR298C	YHC1	yhc1-2	0.7797	0.167	0.81917	0.207	-0.10255	0.167	0.00259
TOP2-5	TOP2-5	YLR298C	YHC1	yhc1-3	0.64638	0.012	0.75587	0.007	-0.11276	0.012	0.00011	status=JK
TOP2-5	TOP2-5	YLR298C	YHC1	yhc1-6	0.69516	0.034	0.92097	0.047	-0.18707	0.034	3e-05
TOP2-5	TOP2-5	YLR298C	YHC1	yhc1-7	0.09948	0.053	0.3381	0.346	-0.65952	0.053	0.08319	status=JK
TOP2-5	TOP2-5	YLR298C	YHC1	yhc1-8	0.96835	0.131	1.06697	0.082	-0.08646	0.131	0.00068
TOP2-5	TOP2-5	YHR020W	YHR020W	yhr020w-ph	1.21623	0.019	1.17778	0.065	0.04188	0.019	0
TOP2-5	TOP2-5	YHR065C	RRP3	yhr065c-ph	0.96716	0.004	0.99993	0.005	-0.03085	0.004	1e-05	status=JK
TOP2-5	TOP2-5	YHR122W	CIA2	yhr122w-ph	1.03324	0.082	1.12116	0.032	-0.08821	0.082	0.00014
TOP2-5	TOP2-5	YHR172W	SPC97	yhr172w-ph	0.97664	0.121	0.96671	0.099	0.01362	0.121	0.00052
TOP2-5	TOP2-5	YNL263C	YIF1	yif1-td	0.95891	0.045	0.90814	0.042	0.03235	0.045	0.00073	status=JK
TOP2-5	TOP2-5	YIL061C	SNP1	yil061c-ph	1.18755	0.138	1.0338	0.006	0.15104	0.138	0.00043
TOP2-5	TOP2-5	YIL083C	CAB2	yil083c-ph	1.02546	0.067	1.03836	0.074	-0.01157	0.067	8e-05
TOP2-5	TOP2-5	YIL106W	MOB1	yil106w-ph	0.96674	0.1	1.11757	0.152	-0.13125	0.1	0.0003
TOP2-5	TOP2-5	YGR172C	YIP1	yip1-4	1.14213	0.025	1.05939	0.034	-0.03698	0.025	0
TOP2-5	TOP2-5	YGR172C	YIP1	yip1-40	1.28539	0.039	1.23633	0.053	0.10624	0.039	1e-05
TOP2-5	TOP2-5	YGR172C	YIP1	yip1-ph	1.19992	0.017	0.98176	0.066	0.20851	0.017	7e-05	status=JK
TOP2-5	TOP2-5	YJL011C	RPC17	yjl011c-ph	0.96314	0.024	0.90682	0.039	0.06522	0.024	0
TOP2-5	TOP2-5	YJL072C	PSF2	yjl072c-ph	1.20601	0.062	1.15254	0.048	0.04522	0.062	4e-05
TOP2-5	TOP2-5	YJL174W	KRE9	yjl174w-ph	1.092	0.017	1.04201	0.033	0.05068	0.017	8e-05	status=JK
TOP2-5	TOP2-5	YJR007W	SUI2	yjr007w-ph	1.06767	0.066	1.13597	0.005	-0.06915	0.066	6e-05
TOP2-5	TOP2-5	YJR042W	NUP85	yjr042w-ph	0.90717	0.011	0.9721	0.072	-0.07731	0.011	5e-05	status=JK
TOP2-5	TOP2-5	YJR064W	CCT5	yjr064w-ph	1.21352	0.042	1.06419	0.053	0.15893	0.042	1e-05
TOP2-5	TOP2-5	YJR141W	YJR141W	yjr141w-ph	0.91133	0.053	0.89084	0.055	0.02325	0.053	6e-05
TOP2-5	TOP2-5	YKL095W	YJU2	yju2-ph	1.11458	0.081	0.93169	0.058	0.18427	0.081	0.00011
TOP2-5	TOP2-5	YKL004W	AUR1	ykl004w-ph	1.07472	0.019	1.03569	0.046	0.03272	0.019	0
TOP2-5	TOP2-5	YKL013C	ARC19	ykl013c-ph	0	0	0	0	0	0	#NUM!
TOP2-5	TOP2-5	YKL019W	RAM2	ykl019w-ph	0.96689	0.021	1.02512	0.015	-0.05514	0.021	0.00015	status=JK
TOP2-5	TOP2-5	YKL060C	FBA1	ykl060c-ph	1.03902	0.083	1.06095	0.055	-0.02357	0.083	0.00014
TOP2-5	TOP2-5	YKR022C	NTR2	ykr022c-ph	1.14743	0.06	1.1588	0.035	-0.02209	0.06	4e-05
TOP2-5	TOP2-5	YKL196C	YKT6	ykt6-ph	0.94285	0.046	0.88175	0.029	0.06211	0.046	3e-05
TOP2-5	TOP2-5	YLR029C	RPL15A	ylr029c-ph	1.18029	0.079	1.13457	0.05	0.04767	0.078	8e-05
TOP2-5	TOP2-5	YLR060W	FRS1	ylr060w-ph	0.62147	0.023	0.9753	0.013	-0.34616	0.023	0.00045	status=JK
TOP2-5	TOP2-5	YLR222C	UTP13	ylr222c-ph	0.90597	0.065	0.92062	0.028	-0.00518	0.065	0.0017	status=JK
TOP2-5	TOP2-5	YLR317W	YLR317W	ylr317w-ph	0.99885	0.039	1.07496	0.012	-0.0769	0.039	2e-05
TOP2-5	TOP2-5	YMR093W	UTP15	ymr093w-ph	0	0	0	0	0	0	#NUM!
TOP2-5	TOP2-5	YMR134W	YMR134W	ymr134w-ph	1.39498	0.156	1.13162	0.132	0.28853	0.155	0.00038
TOP2-5	TOP2-5	YNL132W	KRE33	ynl132w-ph	0.77905	0.045	0.96595	0.009	-0.19206	0.045	5e-05
TOP2-5	TOP2-5	YNL181W	YNL181W	ynl181w-ph	1.10642	0.028	1.0649	0.042	0.04843	0.028	0.00021	status=JK
TOP2-5	TOP2-5	YNL247W	YNL247W	ynl247w-ph	0.70765	0.1	1.02711	0.018	-0.31241	0.1	0.00076
TOP2-5	TOP2-5	YOL102C	TPT1	yol102c-ph	0	0	0	0	0	0	#NUM!
TOP2-5	TOP2-5	YOL130W	ALR1	yol130w-ph	0.95432	0.035	0.95466	0.056	0.00533	0.035	1e-05
TOP2-5	TOP2-5	YOR262W	YOR262W	yor262w-ph	0.96777	0.048	1.0146	0.053	-0.03234	0.048	3e-05
TOP2-5	TOP2-5	YOR362C	PRE10	yor362c-ph	0.66674	0.124	0.83078	0.05	-0.14649	0.124	0.01134	status=JK
TOP2-5	TOP2-5	YPR016C	TIF6	ypr016c-ph	1.00109	0.039	1.10858	0.054	-0.10212	0.039	2e-05
TOP2-5	TOP2-5	YPR082C	DIB1	ypr082c-ph	1.04175	0.068	1.01271	0.057	0.01347	0.068	8e-05
TOP2-5	TOP2-5	YPR085C	ASA1	ypr085c-ph	0.94947	0.063	0.90937	0.02	0.04092	0.063	8e-05
TOP2-5	TOP2-5	YPR086W	SUA7	ypr086w-ph	0.45712	0.331	0.59546	0.328	-0.12778	0.331	0.07021
TOP2-5	TOP2-5	YPR088C	SRP54	ypr088c-ph	1.19897	0.042	1.10155	0.086	0.08518	0.042	1e-05
TOP2-5	TOP2-5	YPR161C	SGV1	ypr161c-ph	1.1418	0.04	1.05411	0.015	0.08627	0.04	1e-05
TOP2-5	TOP2-5	YPR162C	ORC4	ypr162c-ph	0.78559	0.119	0.78167	0.097	-0.00394	0.119	0.00095
TOP2-5	TOP2-5	YPR190C	RPC82	ypr190c-ph	1.0758	0.098	1.08363	0.077	-0.00584	0.098	0.00021
TOP2-5	TOP2-5	YFL038C	YPT1	ypt1-3	1.1337	0.086	1.11531	0.026	0.02475	0.086	0.00012
TOP2-5	TOP2-5	YDR002W	YRB1	yrb1-51	1.16138	0.075	1.14028	0.001	0.02049	0.075	7e-05
TOP2-5	TOP2-5	YOR272W	YTM1	ytm1-1	1.06194	0.057	1.09053	0.044	-0.03901	0.057	4e-05
TOP2-5	TOP2-5	YGR211W	ZPR1	zpr1-1	0.90337	0.07	0.90546	0.068	0.00334	0.07	0.00013

## Sheet: 20160210_dm_TOP2-5_01.JPG.dat
Row	Column	Raw colony size	Plate id / file name	Query	Array	Normalized colony size	Score	Additional information
1	1	2167	20160210_dm_TOP2-5_01.JPG.dat	TOP2-5	YMR271C	0.88638	-0.12013
1	2	2160	20160210_dm_TOP2-5_01.JPG.dat	TOP2-5	YMR271C	#NUM!	#NUM!	status=JK
1	3	1822	20160210_dm_TOP2-5_01.JPG.dat	TOP2-5	YMR271C	0.98143	-0.02511
1	4	1986	20160210_dm_TOP2-5_01.JPG.dat	TOP2-5	YMR271C	1.14355	0.13697
1	5	1569	20160210_dm_TOP2-5_01.JPG.dat	TOP2-5	YMR271C	0.89892	-0.10759
1	6	1683	20160210_dm_TOP2-5_01.JPG.dat	TOP2-5	YMR271C	0.93079	-0.07573
1	7	1785	20160210_dm_TOP2-5_01.JPG.dat	TOP2-5	YMR271C	0.94776	-0.05877
1	8	1902	20160210_dm_TOP2-5_01.JPG.dat	TOP2-5	YMR271C	0.99846	-0.00808
1	9	1783	20160210_dm_TOP2-5_01.JPG.dat	TOP2-5	YMR271C	0.94818	-0.05835
1	10	1766	20160210_dm_TOP2-5_01.JPG.dat	TOP2-5	YMR271C	0.92888	-0.07764
1	11	2002	20160210_dm_TOP2-5_01.JPG.dat	TOP2-5	YMR271C	1.02846	0.02191
1	12	2007	20160210_dm_TOP2-5_01.JPG.dat	TOP2-5	YMR271C	0.99863	-0.0079
1	13	2206	20160210_dm_TOP2-5_01.JPG.dat	TOP2-5	YMR271C	1.07486	0.0683
1	14	1728	20160210_dm_TOP2-5_01.JPG.dat	TOP2-5	YMR271C	0.83632	-0.17017
1	15	2081	20160210_dm_TOP2-5_01.JPG.dat	TOP2-5	YMR271C	1.01131	0.00476
1	16	2170	20160210_dm_TOP2-5_01.JPG.dat	TOP2-5	YMR271C	1.06673	0.06018
1	17	1810	20160210_dm_TOP2-5_01.JPG.dat	TOP2-5	YMR271C	0.90669	-0.09982
1	18	1918	20160210_dm_TOP2-5_01.JPG.dat	TOP2-5	YMR271C	0.99562	-0.01092
1	19	1826	20160210_dm_TOP2-5_01.JPG.dat	TOP2-5	YMR271C	0.97882	-0.02771
1	20	1722	20160210_dm_TOP2-5_01.JPG.dat	TOP2-5	YMR271C	0.9325	-0.07402
1	21	1835	20160210_dm_TOP2-5_01.JPG.dat	TOP2-5	YMR271C	0.96629	-0.04024
1	22	1813	20160210_dm_TOP2-5_01.JPG.dat	TOP2-5	YMR271C	0.93536	-0.07117
1	23	1759	20160210_dm_TOP2-5_01.JPG.dat	TOP2-5	YMR271C	#NUM!	#NUM!	status=JK
1	24	2020	20160210_dm_TOP2-5_01.JPG.dat	TOP2-5	YMR271C	1.05547	0.04891
1	25	1697	20160210_dm_TOP2-5_01.JPG.dat	TOP2-5	YMR271C	0.88657	-0.11994
1	26	2064	20160210_dm_TOP2-5_01.JPG.dat	TOP2-5	YMR271C	1.06959	0.06303
1	27	1947	20160210_dm_TOP2-5_01.JPG.dat	TOP2-5	YMR271C	0.9938	-0.01273
1	28	2192	20160210_dm_TOP2-5_01.JPG.dat	TOP2-5	YMR271C	1.12412	0.11755
1	29	1680	20160210_dm_TOP2-5_01.JPG.dat	TOP2-5	YMR271C	0.8779	-0.12861
1	30	1705	20160210_dm_TOP2-5_01.JPG.dat	TOP2-5	YMR271C	0.90081	-0.1057
1	31	1986	20160210_dm_TOP2-5_01.JPG.dat	TOP2-5	YMR271C	1.03943	0.03288
1	32	2008	20160210_dm_TOP2-5_01.JPG.dat	TOP2-5	YMR271C	1.04302	0.03647
1	33	2004	20160210_dm_TOP2-5_01.JPG.dat	TOP2-5	YMR271C	1.05056	0.04401
1	34	1967	20160210_dm_TOP2-5_01.JPG.dat	TOP2-5	YMR271C	1.01726	0.01071
1	35	1901	20160210_dm_TOP2-5_01.JPG.dat	TOP2-5	YMR271C	0.94143	-0.06509
1	36	1969	20160210_dm_TOP2-5_01.JPG.dat	TOP2-5	YMR271C	0.96717	-0.03936
1	37	1808	20160210_dm_TOP2-5_01.JPG.dat	TOP2-5	YMR271C	0.92217	-0.08434
1	38	2027	20160210_dm_TOP2-5_01.JPG.dat	TOP2-5	YMR271C	1.09779	0.09123
1	39	2124	20160210_dm_TOP2-5_01.JPG.dat	TOP2-5	YMR271C	1.18364	0.17705
1	40	1983	20160210_dm_TOP2-5_01.JPG.dat	TOP2-5	YMR271C	1.08869	0.08213
1	41	2192	20160210_dm_TOP2-5_01.JPG.dat	TOP2-5	YMR271C	1.16014	0.15356
1	42	2122	20160210_dm_TOP2-5_01.JPG.dat	TOP2-5	YMR271C	1.10531	0.09875
1	43	2092	20160210_dm_TOP2-5_01.JPG.dat	TOP2-5	YMR271C	1.11294	0.10637
1	44	2133	20160210_dm_TOP2-5_01.JPG.dat	TOP2-5	YMR271C	1.14427	0.1377
1	45	2053	20160210_dm_TOP2-5_01.JPG.dat	TOP2-5	YMR271C	1.09618	0.08961
1	46	2098	20160210_dm_TOP2-5_01.JPG.dat	TOP2-5	YMR271C	1.04405	0.0375
1	47	2571	20160210_dm_TOP2-5_01.JPG.dat	TOP2-5	YMR271C	1.11136	0.10479
1	48	3629	20160210_dm_TOP2-5_01.JPG.dat	TOP2-5	YMR271C	1.36606	0.35942
2	1	1872	20160210_dm_TOP2-5_01.JPG.dat	TOP2-5	YMR271C	0.88526	-0.12125
2	2	1570	20160210_dm_TOP2-5_01.JPG.dat	TOP2-5	YMR271C	0.8547	-0.1518
2	3	1457	20160210_dm_TOP2-5_01.JPG.dat	TOP2-5	YMR271C	0.91491	-0.09161
2	4	1626	20160210_dm_TOP2-5_01.JPG.dat	TOP2-5	YMR271C	1.09663	0.09006
2	5	1708	20160210_dm_TOP2-5_01.JPG.dat	TOP2-5	YMR271C	1.15116	0.14458
2	6	1668	20160210_dm_TOP2-5_01.JPG.dat	TOP2-5	YMR271C	1.08847	0.08191
2	7	1863	20160210_dm_TOP2-5_01.JPG.dat	TOP2-5	YMR271C	1.16954	0.16296
2	8	1931	20160210_dm_TOP2-5_01.JPG.dat	TOP2-5	YMR271C	1.19858	0.19199
2	9	1892	20160210_dm_TOP2-5_01.JPG.dat	TOP2-5	YMR271C	#NUM!	#NUM!	status=JK
2	10	1370	20160210_dm_TOP2-5_01.JPG.dat	TOP2-5	YMR271C	0.84984	-0.15665
2	11	1763	20160210_dm_TOP2-5_01.JPG.dat	TOP2-5	YMR271C	1.065	0.05844
2	12	1727	20160210_dm_TOP2-5_01.JPG.dat	TOP2-5	YMR271C	1.00759	0.00105
2	13	1665	20160210_dm_TOP2-5_01.JPG.dat	TOP2-5	YMR271C	0.94816	-0.05836
2	14	1722	20160210_dm_TOP2-5_01.JPG.dat	TOP2-5	YMR271C	0.97242	-0.03411
2	15	1780	20160210_dm_TOP2-5_01.JPG.dat	TOP2-5	YMR271C	1.00891	0.00237
2	16	1687	20160210_dm_TOP2-5_01.JPG.dat	TOP2-5	YMR271C	0.9676	-0.03893
2	17	1688	20160210_dm_TOP2-5_01.JPG.dat	TOP2-5	YMR271C	0.98711	-0.01942
2	18	1496	20160210_dm_TOP2-5_01.JPG.dat	TOP2-5	YMR271C	0.90723	-0.09929
2	19	1614	20160210_dm_TOP2-5_01.JPG.dat	TOP2-5	YMR271C	1.01175	0.00521
2	20	1736	20160210_dm_TOP2-5_01.JPG.dat	TOP2-5	YMR271C	1.10062	0.09405
2	21	1537	20160210_dm_TOP2-5_01.JPG.dat	TOP2-5	YMR271C	0.94814	-0.05838
2	22	1611	20160210_dm_TOP2-5_01.JPG.dat	TOP2-5	YMR271C	0.97449	-0.03204
2	23	1696	20160210_dm_TOP2-5_01.JPG.dat	TOP2-5	YMR271C	1.02571	0.01916
2	24	1670	20160210_dm_TOP2-5_01.JPG.dat	TOP2-5	YMR271C	1.02529	0.01875
2	25	1692	20160210_dm_TOP2-5_01.JPG.dat	TOP2-5	YMR271C	1.04109	0.03454
2	26	2057	20160210_dm_TOP2-5_01.JPG.dat	TOP2-5	YMR271C	1.25782	0.25121
2	27	1848	20160210_dm_TOP2-5_01.JPG.dat	TOP2-5	YMR271C	1.11512	0.10855
2	28	1983	20160210_dm_TOP2-5_01.JPG.dat	TOP2-5	YMR271C	1.204	0.1974
2	29	1771	20160210_dm_TOP2-5_01.JPG.dat	TOP2-5	YMR271C	1.09761	0.09104
2	30	1889	20160210_dm_TOP2-5_01.JPG.dat	TOP2-5	YMR271C	1.18631	0.17972
2	31	1932	20160210_dm_TOP2-5_01.JPG.dat	TOP2-5	YMR271C	1.20382	0.19723
2	32	1822	20160210_dm_TOP2-5_01.JPG.dat	TOP2-5	YMR271C	1.12648	0.1199
2	33	1745	20160210_dm_TOP2-5_01.JPG.dat	TOP2-5	YMR271C	1.08753	0.08097
2	34	1628	20160210_dm_TOP2-5_01.JPG.dat	TOP2-5	YMR271C	0.999	-0.00754
2	35	1561	20160210_dm_TOP2-5_01.JPG.dat	TOP2-5	YMR271C	0.91577	-0.09075
2	36	1545	20160210_dm_TOP2-5_01.JPG.dat	TOP2-5	YMR271C	0.89757	-0.10894
2	37	1611	20160210_dm_TOP2-5_01.JPG.dat	TOP2-5	YMR271C	0.97185	-0.03468
2	38	1527	20160210_dm_TOP2-5_01.JPG.dat	TOP2-5	YMR271C	0.97786	-0.02867
2	39	1447	20160210_dm_TOP2-5_01.JPG.dat	TOP2-5	YMR271C	0.95332	-0.0532
2	40	1564	20160210_dm_TOP2-5_01.JPG.dat	TOP2-5	YMR271C	1.01561	0.00907
2	41	1492	20160210_dm_TOP2-5_01.JPG.dat	TOP2-5	YMR271C	0.93484	-0.07168
2	42	1343	20160210_dm_TOP2-5_01.JPG.dat	TOP2-5	YMR271C	0.82858	-0.17791
2	43	1396	20160210_dm_TOP2-5_01.JPG.dat	TOP2-5	YMR271C	0.87874	-0.12776
2	44	1447	20160210_dm_TOP2-5_01.JPG.dat	TOP2-5	YMR271C	0.91557	-0.09094
2	45	1610	20160210_dm_TOP2-5_01.JPG.dat	TOP2-5	YMR271C	1.01077	0.00423
2	46	1682	20160210_dm_TOP2-5_01.JPG.dat	TOP2-5	YMR271C	0.98035	-0.02618
2	47	1731	20160210_dm_TOP2-5_01.JPG.dat	TOP2-5	YMR271C	0.87312	-0.13339
2	48	1817	20160210_dm_TOP2-5_01.JPG.dat	TOP2-5	YMR271C	0.79527	-0.21121
3	1	1869	20160210_dm_TOP2-5_01.JPG.dat	TOP2-5	YMR271C	1.06772	0.06116
3	2	1782	20160210_dm_TOP2-5_01.JPG.dat	TOP2-5	YMR271C	1.17621	0.16962
3	3	865	20160210_dm_TOP2-5_01.JPG.dat	TOP2-5	YML105C	0.6611	-0.20361
3	4	1310	20160210_dm_TOP2-5_01.JPG.dat	TOP2-5	YML105C	1.0799	0.21507
3	5	0	20160210_dm_TOP2-5_01.JPG.dat	TOP2-5	YOR329C	0	0
3	6	0	20160210_dm_TOP2-5_01.JPG.dat	TOP2-5	YOR329C	0	0
3	7	1059	20160210_dm_TOP2-5_01.JPG.dat	TOP2-5	YJR076C	0.821	-0.02639
3	8	1255	20160210_dm_TOP2-5_01.JPG.dat	TOP2-5	YJR076C	#NUM!	#NUM!	status=JK
3	9	0	20160210_dm_TOP2-5_01.JPG.dat	TOP2-5	YGR119C	0	0
3	10	0	20160210_dm_TOP2-5_01.JPG.dat	TOP2-5	YGR119C	0	0
3	11	1647	20160210_dm_TOP2-5_01.JPG.dat	TOP2-5	YPR055W	1.22455	0.13858
3	12	1632	20160210_dm_TOP2-5_01.JPG.dat	TOP2-5	YPR055W	1.1686	0.08265
3	13	1432	20160210_dm_TOP2-5_01.JPG.dat	TOP2-5	YGR140W	0.99777	-0.12414
3	14	1557	20160210_dm_TOP2-5_01.JPG.dat	TOP2-5	YGR140W	1.07356	-0.04838
3	15	1404	20160210_dm_TOP2-5_01.JPG.dat	TOP2-5	YLR452C	0.97033	-0.05534
3	16	1444	20160210_dm_TOP2-5_01.JPG.dat	TOP2-5	YLR452C	1.0087	-0.01698
3	17	0	20160210_dm_TOP2-5_01.JPG.dat	TOP2-5	YDL029W	0	0
3	18	0	20160210_dm_TOP2-5_01.JPG.dat	TOP2-5	YDL029W	0	0
3	19	1638	20160210_dm_TOP2-5_01.JPG.dat	TOP2-5	YDR150W	1.2515	0.23598
3	20	1364	20160210_dm_TOP2-5_01.JPG.dat	TOP2-5	YDR150W	1.05498	0.03952
3	21	1286	20160210_dm_TOP2-5_01.JPG.dat	TOP2-5	YMR296C	0.96818	0.18802
3	22	896	20160210_dm_TOP2-5_01.JPG.dat	TOP2-5	YMR296C	0.66175	-0.11833
3	23	1196	20160210_dm_TOP2-5_01.JPG.dat	TOP2-5	YIR011C	0.88349	0.09399
3	24	1137	20160210_dm_TOP2-5_01.JPG.dat	TOP2-5	YIR011C	0.85429	0.06479
3	25	1383	20160210_dm_TOP2-5_01.JPG.dat	TOP2-5	YOR361C	1.04494	-0.07677
3	26	1426	20160210_dm_TOP2-5_01.JPG.dat	TOP2-5	YOR361C	1.07332	-0.04839
3	27	0	20160210_dm_TOP2-5_01.JPG.dat	TOP2-5	YFL009W	0	0
3	28	0	20160210_dm_TOP2-5_01.JPG.dat	TOP2-5	YFL009W	0	0
3	29	1140	20160210_dm_TOP2-5_01.JPG.dat	TOP2-5	YGL247W	0.87502	-0.02153
3	30	1095	20160210_dm_TOP2-5_01.JPG.dat	TOP2-5	YGL247W	0.85399	-0.04255
3	31	0	20160210_dm_TOP2-5_01.JPG.dat	TOP2-5	BLANK	0	0
3	32	0	20160210_dm_TOP2-5_01.JPG.dat	TOP2-5	BLANK	0	0
3	33	1403	20160210_dm_TOP2-5_01.JPG.dat	TOP2-5	YLR117C	1.08793	0.02428
3	34	1137	20160210_dm_TOP2-5_01.JPG.dat	TOP2-5	YLR117C	0.86649	-0.1971
3	35	1683	20160210_dm_TOP2-5_01.JPG.dat	TOP2-5	YJL034W	1.22433	0.0778
3	36	1731	20160210_dm_TOP2-5_01.JPG.dat	TOP2-5	YJL034W	1.24553	0.09899
3	37	1171	20160210_dm_TOP2-5_01.JPG.dat	TOP2-5	YJL125C	0.8751	-0.2014
3	38	1283	20160210_dm_TOP2-5_01.JPG.dat	TOP2-5	YJL125C	1.01748	-0.05906
3	39	1567	20160210_dm_TOP2-5_01.JPG.dat	TOP2-5	YER038C	1.27829	0.12539
3	40	1344	20160210_dm_TOP2-5_01.JPG.dat	TOP2-5	YER038C	1.08107	-0.07176
3	41	1321	20160210_dm_TOP2-5_01.JPG.dat	TOP2-5	YPL010W	1.02621	0.16625
3	42	1383	20160210_dm_TOP2-5_01.JPG.dat	TOP2-5	YPL010W	1.05827	0.19831
3	43	1390	20160210_dm_TOP2-5_01.JPG.dat	TOP2-5	YHR069C	1.08405	0.18611
3	44	1286	20160210_dm_TOP2-5_01.JPG.dat	TOP2-5	YHR069C	1.00463	0.10671
3	45	608	20160210_dm_TOP2-5_01.JPG.dat	TOP2-5	YBR202W	0.46968	-0.23016
3	46	876	20160210_dm_TOP2-5_01.JPG.dat	TOP2-5	YBR202W	0.62564	-0.07425
3	47	1865	20160210_dm_TOP2-5_01.JPG.dat	TOP2-5	YMR271C	1.14828	0.1417
3	48	2117	20160210_dm_TOP2-5_01.JPG.dat	TOP2-5	YMR271C	1.12702	0.12045
4	1	2028	20160210_dm_TOP2-5_01.JPG.dat	TOP2-5	YMR271C	1.09279	0.08623
4	2	1936	20160210_dm_TOP2-5_01.JPG.dat	TOP2-5	YMR271C	1.20927	0.20267
4	3	1035	20160210_dm_TOP2-5_01.JPG.dat	TOP2-5	YML105C	0.75135	-0.11338
4	4	1212	20160210_dm_TOP2-5_01.JPG.dat	TOP2-5	YML105C	0.95372	0.08892
4	5	0	20160210_dm_TOP2-5_01.JPG.dat	TOP2-5	YOR329C	0	0
4	6	0	20160210_dm_TOP2-5_01.JPG.dat	TOP2-5	YOR329C	0	0
4	7	1108	20160210_dm_TOP2-5_01.JPG.dat	TOP2-5	YJR076C	0.83025	-0.01715
4	8	1130	20160210_dm_TOP2-5_01.JPG.dat	TOP2-5	YJR076C	0.83802	-0.00938
4	9	0	20160210_dm_TOP2-5_01.JPG.dat	TOP2-5	YGR119C	0	0
4	10	0	20160210_dm_TOP2-5_01.JPG.dat	TOP2-5	YGR119C	0	0
4	11	1688	20160210_dm_TOP2-5_01.JPG.dat	TOP2-5	YPR055W	1.21328	0.12732
4	12	1652	20160210_dm_TOP2-5_01.JPG.dat	TOP2-5	YPR055W	1.14218	0.05624
4	13	1478	20160210_dm_TOP2-5_01.JPG.dat	TOP2-5	YGR140W	0.99181	-0.1301
4	14	1441	20160210_dm_TOP2-5_01.JPG.dat	TOP2-5	YGR140W	0.95561	-0.1663
4	15	1443	20160210_dm_TOP2-5_01.JPG.dat	TOP2-5	YLR452C	0.95777	-0.06791
4	16	1609	20160210_dm_TOP2-5_01.JPG.dat	TOP2-5	YLR452C	1.07722	0.05151
4	17	0	20160210_dm_TOP2-5_01.JPG.dat	TOP2-5	YDL029W	0	0
4	18	0	20160210_dm_TOP2-5_01.JPG.dat	TOP2-5	YDL029W	0	0
4	19	1582	20160210_dm_TOP2-5_01.JPG.dat	TOP2-5	YDR150W	1.15614	0.14065
4	20	1659	20160210_dm_TOP2-5_01.JPG.dat	TOP2-5	YDR150W	1.22779	0.21228
4	21	909	20160210_dm_TOP2-5_01.JPG.dat	TOP2-5	YMR296C	0.65487	-0.12521
4	22	637	20160210_dm_TOP2-5_01.JPG.dat	TOP2-5	YMR296C	0.45024	-0.32978
4	23	1070	20160210_dm_TOP2-5_01.JPG.dat	TOP2-5	YIR011C	0.75642	-0.03304
4	24	1104	20160210_dm_TOP2-5_01.JPG.dat	TOP2-5	YIR011C	0.79448	0.005
4	25	1465	20160210_dm_TOP2-5_01.JPG.dat	TOP2-5	YOR361C	1.06428	-0.05744
4	26	1531	20160210_dm_TOP2-5_01.JPG.dat	TOP2-5	YOR361C	1.11187	-0.00986
4	27	0	20160210_dm_TOP2-5_01.JPG.dat	TOP2-5	YFL009W	0	0
4	28	0	20160210_dm_TOP2-5_01.JPG.dat	TOP2-5	YFL009W	0	0
4	29	1302	20160210_dm_TOP2-5_01.JPG.dat	TOP2-5	YGL247W	0.97151	0.07494
4	30	1274	20160210_dm_TOP2-5_01.JPG.dat	TOP2-5	YGL247W	0.96843	0.07186
4	31	0	20160210_dm_TOP2-5_01.JPG.dat	TOP2-5	BLANK	0	0
4	32	0	20160210_dm_TOP2-5_01.JPG.dat	TOP2-5	BLANK	0	0
4	33	1299	20160210_dm_TOP2-5_01.JPG.dat	TOP2-5	YLR117C	0.98612	-0.0775
4	34	1197	20160210_dm_TOP2-5_01.JPG.dat	TOP2-5	YLR117C	0.89114	-0.17246
4	35	1701	20160210_dm_TOP2-5_01.JPG.dat	TOP2-5	YJL034W	1.20714	0.06062
4	36	1737	20160210_dm_TOP2-5_01.JPG.dat	TOP2-5	YJL034W	1.21781	0.07128
4	37	1435	20160210_dm_TOP2-5_01.JPG.dat	TOP2-5	YJL125C	1.04515	-0.0314
4	38	1446	20160210_dm_TOP2-5_01.JPG.dat	TOP2-5	YJL125C	1.1183	0.04173
4	39	1516	20160210_dm_TOP2-5_01.JPG.dat	TOP2-5	YER038C	1.20654	0.05367
4	40	1616	20160210_dm_TOP2-5_01.JPG.dat	TOP2-5	YER038C	1.26891	0.11602
4	41	1434	20160210_dm_TOP2-5_01.JPG.dat	TOP2-5	YPL010W	1.08861	0.22864
4	42	1486	20160210_dm_TOP2-5_01.JPG.dat	TOP2-5	YPL010W	1.11167	0.2517
4	43	1143	20160210_dm_TOP2-5_01.JPG.dat	TOP2-5	YHR069C	0.87111	-0.02677
4	44	1372	20160210_dm_TOP2-5_01.JPG.dat	TOP2-5	YHR069C	1.04349	0.14555
4	45	1121	20160210_dm_TOP2-5_01.JPG.dat	TOP2-5	YBR202W	0.84007	0.14012
4	46	824	20160210_dm_TOP2-5_01.JPG.dat	TOP2-5	YBR202W	0.56839	-0.13148
4	47	1831	20160210_dm_TOP2-5_01.JPG.dat	TOP2-5	YMR271C	1.08447	0.07791
4	48	2144	20160210_dm_TOP2-5_01.JPG.dat	TOP2-5	YMR271C	1.09399	0.08742
5	1	2333	20160210_dm_TOP2-5_01.JPG.dat	TOP2-5	YMR271C	1.13565	0.12907
5	2	1943	20160210_dm_TOP2-5_01.JPG.dat	TOP2-5	YMR271C	1.10012	0.09355
5	3	1480	20160210_dm_TOP2-5_01.JPG.dat	TOP2-5	YNL041C	0.97811	0.04055
5	4	1452	20160210_dm_TOP2-5_01.JPG.dat	TOP2-5	YNL041C	1.04521	0.10764
5	5	1627	20160210_dm_TOP2-5_01.JPG.dat	TOP2-5	YDR044W	1.18704	0.1515
5	6	1578	20160210_dm_TOP2-5_01.JPG.dat	TOP2-5	YDR044W	1.12933	0.09381
5	7	1851	20160210_dm_TOP2-5_01.JPG.dat	TOP2-5	YBR160W	1.28646	0.06797
5	8	1925	20160210_dm_TOP2-5_01.JPG.dat	TOP2-5	YBR160W	1.32641	0.10791
5	9	1779	20160210_dm_TOP2-5_01.JPG.dat	TOP2-5	YMR079W	1.243	0.0449
5	10	1762	20160210_dm_TOP2-5_01.JPG.dat	TOP2-5	YMR079W	1.21506	0.01697
5	11	592	20160210_dm_TOP2-5_01.JPG.dat	TOP2-5	YBL097W	0.39574	-0.20761
5	12	1729	20160210_dm_TOP2-5_01.JPG.dat	TOP2-5	YBL097W	1.10988	0.50633
5	13	1809	20160210_dm_TOP2-5_01.JPG.dat	TOP2-5	YMR307W	1.12457	0.00948
5	14	1829	20160210_dm_TOP2-5_01.JPG.dat	TOP2-5	YMR307W	1.12172	0.00664
5	15	1502	20160210_dm_TOP2-5_01.JPG.dat	TOP2-5	YGL207W	0.92007	-0.15336
5	16	1478	20160210_dm_TOP2-5_01.JPG.dat	TOP2-5	YGL207W	0.91112	-0.1623
5	17	1962	20160210_dm_TOP2-5_01.JPG.dat	TOP2-5	YML046W	1.22885	-0.11004
5	18	2292	20160210_dm_TOP2-5_01.JPG.dat	TOP2-5	YML046W	1.48596	0.14699
5	19	652	20160210_dm_TOP2-5_01.JPG.dat	TOP2-5	YDR364C	0.43657	-0.29977
5	20	804	20160210_dm_TOP2-5_01.JPG.dat	TOP2-5	YDR364C	0.54485	-0.19152
5	21	1227	20160210_dm_TOP2-5_01.JPG.dat	TOP2-5	YNL232W	0.80918	-0.16654
5	22	1310	20160210_dm_TOP2-5_01.JPG.dat	TOP2-5	YNL232W	0.84731	-0.12843
5	23	1596	20160210_dm_TOP2-5_01.JPG.dat	TOP2-5	YDL126C	#NUM!	#NUM!	status=JK
5	24	1712	20160210_dm_TOP2-5_01.JPG.dat	TOP2-5	YDL126C	1.12865	0.12406
5	25	1544	20160210_dm_TOP2-5_01.JPG.dat	TOP2-5	YLR022C	1.03169	-0.04184
5	26	1602	20160210_dm_TOP2-5_01.JPG.dat	TOP2-5	YLR022C	1.07416	0.00063
5	27	1889	20160210_dm_TOP2-5_01.JPG.dat	TOP2-5	YNR026C	1.26007	0.08527
5	28	1741	20160210_dm_TOP2-5_01.JPG.dat	TOP2-5	YNR026C	1.17716	0.00239
5	29	1052	20160210_dm_TOP2-5_01.JPG.dat	TOP2-5	YLL002W	0.73141	0.03615
5	30	1172	20160210_dm_TOP2-5_01.JPG.dat	TOP2-5	YLL002W	0.83251	0.13722
5	31	1545	20160210_dm_TOP2-5_01.JPG.dat	TOP2-5	YNL061W	1.09716	0.38801
5	32	1382	20160210_dm_TOP2-5_01.JPG.dat	TOP2-5	YNL061W	0.97626	0.26714
5	33	1051	20160210_dm_TOP2-5_01.JPG.dat	TOP2-5	YER157W	0.74865	-0.00052
5	34	1082	20160210_dm_TOP2-5_01.JPG.dat	TOP2-5	YER157W	0.75414	0.00496
5	35	1608	20160210_dm_TOP2-5_01.JPG.dat	TOP2-5	YPL047W	1.0664	0.03336
5	36	1635	20160210_dm_TOP2-5_01.JPG.dat	TOP2-5	YPL047W	1.0698	0.03675
5	37	668	20160210_dm_TOP2-5_01.JPG.dat	TOP2-5	YLR071C	0.45436	-0.23237
5	38	740	20160210_dm_TOP2-5_01.JPG.dat	TOP2-5	YLR071C	0.53466	-0.15209
5	39	1233	20160210_dm_TOP2-5_01.JPG.dat	TOP2-5	YOL018C	0.91687	0.17886
5	40	908	20160210_dm_TOP2-5_01.JPG.dat	TOP2-5	YOL018C	0.66665	-0.07129
5	41	1388	20160210_dm_TOP2-5_01.JPG.dat	TOP2-5	YOR224C	#NUM!	#NUM!	status=JK
5	42	1468	20160210_dm_TOP2-5_01.JPG.dat	TOP2-5	YOR224C	1.02869	0.01737
5	43	1526	20160210_dm_TOP2-5_01.JPG.dat	TOP2-5	YKL035W	1.08892	-0.04912
5	44	1451	20160210_dm_TOP2-5_01.JPG.dat	TOP2-5	YKL035W	1.02956	-0.10847
5	45	1105	20160210_dm_TOP2-5_01.JPG.dat	TOP2-5	YBR060C	0.76972	-0.11992
5	46	1285	20160210_dm_TOP2-5_01.JPG.dat	TOP2-5	YBR060C	0.82025	-0.06941
5	47	1826	20160210_dm_TOP2-5_01.JPG.dat	TOP2-5	YMR271C	0.99692	-0.00962
5	48	2225	20160210_dm_TOP2-5_01.JPG.dat	TOP2-5	YMR271C	1.04286	0.03631
6	1	2355	20160210_dm_TOP2-5_01.JPG.dat	TOP2-5	YMR271C	1.09758	0.09102
6	2	1933	20160210_dm_TOP2-5_01.JPG.dat	TOP2-5	YMR271C	1.0517	0.04514
6	3	1557	20160210_dm_TOP2-5_01.JPG.dat	TOP2-5	YNL041C	0.99329	0.05573
6	4	1449	20160210_dm_TOP2-5_01.JPG.dat	TOP2-5	YNL041C	1.0119	0.07433
6	5	1549	20160210_dm_TOP2-5_01.JPG.dat	TOP2-5	YDR044W	1.10216	0.06665
6	6	1531	20160210_dm_TOP2-5_01.JPG.dat	TOP2-5	YDR044W	1.07439	0.03889
6	7	1985	20160210_dm_TOP2-5_01.JPG.dat	TOP2-5	YBR160W	1.35738	0.13887
6	8	2041	20160210_dm_TOP2-5_01.JPG.dat	TOP2-5	YBR160W	1.38684	0.16833
6	9	1694	20160210_dm_TOP2-5_01.JPG.dat	TOP2-5	YMR079W	1.16874	-0.02933
6	10	1868	20160210_dm_TOP2-5_01.JPG.dat	TOP2-5	YMR079W	1.273	0.07489
6	11	1072	20160210_dm_TOP2-5_01.JPG.dat	TOP2-5	YBL097W	0.70762	0.10419
6	12	706	20160210_dm_TOP2-5_01.JPG.dat	TOP2-5	YBL097W	0.44659	-0.15678
6	13	1877	20160210_dm_TOP2-5_01.JPG.dat	TOP2-5	YMR307W	1.14663	0.03154
6	14	2114	20160210_dm_TOP2-5_01.JPG.dat	TOP2-5	YMR307W	#NUM!	#NUM!	status=JK
6	15	1586	20160210_dm_TOP2-5_01.JPG.dat	TOP2-5	YGL207W	0.95056	-0.12287
6	16	1609	20160210_dm_TOP2-5_01.JPG.dat	TOP2-5	YGL207W	0.96826	-0.10518
6	17	1846	20160210_dm_TOP2-5_01.JPG.dat	TOP2-5	YML046W	1.12645	-0.21241
6	18	2563	20160210_dm_TOP2-5_01.JPG.dat	TOP2-5	YML046W	1.6162	0.27719
6	19	1054	20160210_dm_TOP2-5_01.JPG.dat	TOP2-5	YDR364C	0.68562	-0.05079
6	20	687	20160210_dm_TOP2-5_01.JPG.dat	TOP2-5	YDR364C	0.45191	-0.28443
6	21	1407	20160210_dm_TOP2-5_01.JPG.dat	TOP2-5	YNL232W	0.90049	-0.07527
6	22	1304	20160210_dm_TOP2-5_01.JPG.dat	TOP2-5	YNL232W	0.8186	-0.15713
6	23	1862	20160210_dm_TOP2-5_01.JPG.dat	TOP2-5	YDL126C	1.16949	0.16489
6	24	1793	20160210_dm_TOP2-5_01.JPG.dat	TOP2-5	YDL126C	1.14899	0.1444
6	25	1441	20160210_dm_TOP2-5_01.JPG.dat	TOP2-5	YLR022C	#NUM!	#NUM!	status=JK
6	26	1595	20160210_dm_TOP2-5_01.JPG.dat	TOP2-5	YLR022C	1.04707	-0.02646
6	27	1925	20160210_dm_TOP2-5_01.JPG.dat	TOP2-5	YNR026C	1.26123	0.08643
6	28	1823	20160210_dm_TOP2-5_01.JPG.dat	TOP2-5	YNR026C	1.214	0.03922
6	29	893	20160210_dm_TOP2-5_01.JPG.dat	TOP2-5	YLL002W	0.61317	-0.08206
6	30	999	20160210_dm_TOP2-5_01.JPG.dat	TOP2-5	YLL002W	0.7029	0.00765
6	31	1453	20160210_dm_TOP2-5_01.JPG.dat	TOP2-5	YNL061W	1.02501	0.31587
6	32	863	20160210_dm_TOP2-5_01.JPG.dat	TOP2-5	YNL061W	#NUM!	#NUM!	status=JK
6	33	1059	20160210_dm_TOP2-5_01.JPG.dat	TOP2-5	YER157W	0.75053	0.00136
6	34	1043	20160210_dm_TOP2-5_01.JPG.dat	TOP2-5	YER157W	#NUM!	#NUM!	status=JK
6	35	1638	20160210_dm_TOP2-5_01.JPG.dat	TOP2-5	YPL047W	1.07659	0.04354
6	36	1817	20160210_dm_TOP2-5_01.JPG.dat	TOP2-5	YPL047W	#NUM!	#NUM!	status=JK
6	37	1168	20160210_dm_TOP2-5_01.JPG.dat	TOP2-5	YLR071C	0.78718	0.10036
6	38	1610	20160210_dm_TOP2-5_01.JPG.dat	TOP2-5	YLR071C	1.15253	0.4656
6	39	1200	20160210_dm_TOP2-5_01.JPG.dat	TOP2-5	YOL018C	0.88394	0.14595
6	40	1085	20160210_dm_TOP2-5_01.JPG.dat	TOP2-5	YOL018C	0.78943	0.05145
6	41	1447	20160210_dm_TOP2-5_01.JPG.dat	TOP2-5	YOR224C	1.02022	0.0089
6	42	1491	20160210_dm_TOP2-5_01.JPG.dat	TOP2-5	YOR224C	1.03718	0.02586
6	43	1582	20160210_dm_TOP2-5_01.JPG.dat	TOP2-5	YKL035W	1.12014	-0.01791
6	44	1533	20160210_dm_TOP2-5_01.JPG.dat	TOP2-5	YKL035W	1.07559	-0.06245
6	45	1406	20160210_dm_TOP2-5_01.JPG.dat	TOP2-5	YBR060C	0.96488	0.07519
6	46	1526	20160210_dm_TOP2-5_01.JPG.dat	TOP2-5	YBR060C	0.95545	0.06575
6	47	1825	20160210_dm_TOP2-5_01.JPG.dat	TOP2-5	YMR271C	0.9738	-0.03273
6	48	2273	20160210_dm_TOP2-5_01.JPG.dat	TOP2-5	YMR271C	1.03775	0.0312
7	1	2341	20160210_dm_TOP2-5_01.JPG.dat	TOP2-5	YMR271C	1.06546	0.0589
7	2	2042	20160210_dm_TOP2-5_01.JPG.dat	TOP2-5	YMR271C	1.08781	0.08125
7	3	919	20160210_dm_TOP2-5_01.JPG.dat	TOP2-5	YEL026W	0.57589	-0.10428
7	4	838	20160210_dm_TOP2-5_01.JPG.dat	TOP2-5	YEL026W	0.57695	-0.10323
7	5	1105	20160210_dm_TOP2-5_01.JPG.dat	TOP2-5	YNL132W	0.77875	-0.19236
7	6	1071	20160210_dm_TOP2-5_01.JPG.dat	TOP2-5	YNL132W	0.74826	-0.22284
7	7	1027	20160210_dm_TOP2-5_01.JPG.dat	TOP2-5	YOR020C	0.70145	-0.27715
7	8	1026	20160210_dm_TOP2-5_01.JPG.dat	TOP2-5	YOR020C	0.69803	-0.28058
7	9	101	20160210_dm_TOP2-5_01.JPG.dat	TOP2-5	YOR103C	0.0699	-0.12366
7	10	271	20160210_dm_TOP2-5_01.JPG.dat	TOP2-5	YOR103C	0.18548	-0.00812
7	11	1520	20160210_dm_TOP2-5_01.JPG.dat	TOP2-5	YML102W	1.00762	-0.02703
7	12	1763	20160210_dm_TOP2-5_01.JPG.dat	TOP2-5	YML102W	1.11912	0.08443
7	13	1665	20160210_dm_TOP2-5_01.JPG.dat	TOP2-5	YHR007C	1.01936	-0.00363
7	14	1895	20160210_dm_TOP2-5_01.JPG.dat	TOP2-5	YHR007C	1.13974	0.11671
7	15	0	20160210_dm_TOP2-5_01.JPG.dat	TOP2-5	YBR049C	0	0
7	16	0	20160210_dm_TOP2-5_01.JPG.dat	TOP2-5	YBR049C	0	0
7	17	2035	20160210_dm_TOP2-5_01.JPG.dat	TOP2-5	YML028W	1.23407	0.0297
7	18	2375	20160210_dm_TOP2-5_01.JPG.dat	TOP2-5	YML028W	#NUM!	#NUM!	status=JK
7	19	1837	20160210_dm_TOP2-5_01.JPG.dat	TOP2-5	YGL219C	1.18483	0.09372
7	20	1816	20160210_dm_TOP2-5_01.JPG.dat	TOP2-5	YGL219C	1.18361	0.0925
7	21	1796	20160210_dm_TOP2-5_01.JPG.dat	TOP2-5	YOR294W	1.13813	0.12977
7	22	1872	20160210_dm_TOP2-5_01.JPG.dat	TOP2-5	YOR294W	1.16325	0.15488
7	23	1446	20160210_dm_TOP2-5_01.JPG.dat	TOP2-5	YNL118C	0.89961	-0.04323
7	24	867	20160210_dm_TOP2-5_01.JPG.dat	TOP2-5	YNL118C	0.55095	-0.39179
7	25	590	20160210_dm_TOP2-5_01.JPG.dat	TOP2-5	YJL081C	0.38216	-0.10074
7	26	522	20160210_dm_TOP2-5_01.JPG.dat	TOP2-5	YJL081C	0.34119	-0.1417
7	27	1716	20160210_dm_TOP2-5_01.JPG.dat	TOP2-5	YBR193C	1.12239	0.01292
7	28	1634	20160210_dm_TOP2-5_01.JPG.dat	TOP2-5	YBR193C	1.08871	-0.02076
7	29	1270	20160210_dm_TOP2-5_01.JPG.dat	TOP2-5	YDR172W	0.87425	0.00671
7	30	839	20160210_dm_TOP2-5_01.JPG.dat	TOP2-5	YDR172W	#NUM!	#NUM!	status=JK
7	31	1194	20160210_dm_TOP2-5_01.JPG.dat	TOP2-5	YGR270W	0.84835	0.07176
7	32	1072	20160210_dm_TOP2-5_01.JPG.dat	TOP2-5	YGR270W	#NUM!	#NUM!	status=JK
7	33	1348	20160210_dm_TOP2-5_01.JPG.dat	TOP2-5	YKL193C	#NUM!	#NUM!	status=JK
7	34	1520	20160210_dm_TOP2-5_01.JPG.dat	TOP2-5	YKL193C	1.05771	0.02276
7	35	1829	20160210_dm_TOP2-5_01.JPG.dat	TOP2-5	YDR394W	1.20699	0.04263
7	36	1982	20160210_dm_TOP2-5_01.JPG.dat	TOP2-5	YDR394W	1.28614	0.12176
7	37	0	20160210_dm_TOP2-5_01.JPG.dat	TOP2-5	YJL097W	0	0
7	38	0	20160210_dm_TOP2-5_01.JPG.dat	TOP2-5	YJL097W	0	0
7	39	1791	20160210_dm_TOP2-5_01.JPG.dat	TOP2-5	YOL066C	1.31144	0.10144
7	40	1694	20160210_dm_TOP2-5_01.JPG.dat	TOP2-5	YOL066C	1.2233	0.01333
7	41	1694	20160210_dm_TOP2-5_01.JPG.dat	TOP2-5	YLR088W	1.18576	0.00437
7	42	1740	20160210_dm_TOP2-5_01.JPG.dat	TOP2-5	YLR088W	1.20345	0.02206
7	43	802	20160210_dm_TOP2-5_01.JPG.dat	TOP2-5	YER148W	0.56505	-0.20825
7	44	368	20160210_dm_TOP2-5_01.JPG.dat	TOP2-5	YER148W	0.25646	-0.51675
7	45	1656	20160210_dm_TOP2-5_01.JPG.dat	TOP2-5	YAL034W-A	1.12739	0.11452
7	46	1560	20160210_dm_TOP2-5_01.JPG.dat	TOP2-5	YAL034W-A	0.96832	-0.04451
7	47	1887	20160210_dm_TOP2-5_01.JPG.dat	TOP2-5	YMR271C	0.99758	-0.00896
7	48	2154	20160210_dm_TOP2-5_01.JPG.dat	TOP2-5	YMR271C	0.97386	-0.03268
8	1	2308	20160210_dm_TOP2-5_01.JPG.dat	TOP2-5	YMR271C	1.02107	0.01453
8	2	1847	20160210_dm_TOP2-5_01.JPG.dat	TOP2-5	YMR271C	0.95792	-0.04861
8	3	1120	20160210_dm_TOP2-5_01.JPG.dat	TOP2-5	YEL026W	0.68484	0.00463
8	4	1146	20160210_dm_TOP2-5_01.JPG.dat	TOP2-5	YEL026W	0.77188	0.09165
8	5	1217	20160210_dm_TOP2-5_01.JPG.dat	TOP2-5	YNL132W	0.84222	-0.12891
8	6	1084	20160210_dm_TOP2-5_01.JPG.dat	TOP2-5	YNL132W	0.74698	-0.22412
8	7	1129	20160210_dm_TOP2-5_01.JPG.dat	TOP2-5	YOR020C	0.7627	-0.21592
8	8	1147	20160210_dm_TOP2-5_01.JPG.dat	TOP2-5	YOR020C	0.77442	-0.2042
8	9	0	20160210_dm_TOP2-5_01.JPG.dat	TOP2-5	YOR103C	0	-0.19354
8	10	277	20160210_dm_TOP2-5_01.JPG.dat	TOP2-5	YOR103C	0.18899	-0.00461
8	11	1782	20160210_dm_TOP2-5_01.JPG.dat	TOP2-5	YML102W	1.17932	0.14462
8	12	1463	20160210_dm_TOP2-5_01.JPG.dat	TOP2-5	YML102W	0.92688	-0.10775
8	13	1795	20160210_dm_TOP2-5_01.JPG.dat	TOP2-5	YHR007C	1.09597	0.07295
8	14	1911	20160210_dm_TOP2-5_01.JPG.dat	TOP2-5	YHR007C	1.14384	0.12081
8	15	0	20160210_dm_TOP2-5_01.JPG.dat	TOP2-5	YBR049C	0	0
8	16	0	20160210_dm_TOP2-5_01.JPG.dat	TOP2-5	YBR049C	0	0
8	17	2055	20160210_dm_TOP2-5_01.JPG.dat	TOP2-5	YML028W	1.23173	0.02736
8	18	2095	20160210_dm_TOP2-5_01.JPG.dat	TOP2-5	YML028W	1.29381	0.08942
8	19	1779	20160210_dm_TOP2-5_01.JPG.dat	TOP2-5	YGL219C	1.13029	0.03919
8	20	1763	20160210_dm_TOP2-5_01.JPG.dat	TOP2-5	YGL219C	1.1301	0.039
8	21	1712	20160210_dm_TOP2-5_01.JPG.dat	TOP2-5	YOR294W	1.06697	0.05862
8	22	1818	20160210_dm_TOP2-5_01.JPG.dat	TOP2-5	YOR294W	1.11132	0.10296
8	23	1126	20160210_dm_TOP2-5_01.JPG.dat	TOP2-5	YNL118C	0.68993	-0.25285
8	24	1514	20160210_dm_TOP2-5_01.JPG.dat	TOP2-5	YNL118C	0.94883	0.00598
8	25	263	20160210_dm_TOP2-5_01.JPG.dat	TOP2-5	YJL081C	0.16831	-0.31453
8	26	770	20160210_dm_TOP2-5_01.JPG.dat	TOP2-5	YJL081C	0.4985	0.01557
8	27	1783	20160210_dm_TOP2-5_01.JPG.dat	TOP2-5	YBR193C	1.15651	0.04702
8	28	1658	20160210_dm_TOP2-5_01.JPG.dat	TOP2-5	YBR193C	1.09761	-0.01186
8	29	1165	20160210_dm_TOP2-5_01.JPG.dat	TOP2-5	YDR172W	0.79897	-0.06855
8	30	1271	20160210_dm_TOP2-5_01.JPG.dat	TOP2-5	YDR172W	0.89694	0.0294
8	31	1235	20160210_dm_TOP2-5_01.JPG.dat	TOP2-5	YGR270W	0.87755	0.10096
8	32	1255	20160210_dm_TOP2-5_01.JPG.dat	TOP2-5	YGR270W	0.88898	0.11239
8	33	1468	20160210_dm_TOP2-5_01.JPG.dat	TOP2-5	YKL193C	1.04876	0.01381
8	34	1526	20160210_dm_TOP2-5_01.JPG.dat	TOP2-5	YKL193C	1.06265	0.02769
8	35	1832	20160210_dm_TOP2-5_01.JPG.dat	TOP2-5	YDR394W	1.20782	0.04346
8	36	1740	20160210_dm_TOP2-5_01.JPG.dat	TOP2-5	YDR394W	1.12749	-0.03685
8	37	0	20160210_dm_TOP2-5_01.JPG.dat	TOP2-5	YJL097W	0	0
8	38	0	20160210_dm_TOP2-5_01.JPG.dat	TOP2-5	YJL097W	0	0
8	39	1910	20160210_dm_TOP2-5_01.JPG.dat	TOP2-5	YOL066C	1.38868	0.17866
8	40	1641	20160210_dm_TOP2-5_01.JPG.dat	TOP2-5	YOL066C	1.17362	-0.03634
8	41	1747	20160210_dm_TOP2-5_01.JPG.dat	TOP2-5	YLR088W	1.20953	0.02814
8	42	1782	20160210_dm_TOP2-5_01.JPG.dat	TOP2-5	YLR088W	1.21843	0.03704
8	43	1450	20160210_dm_TOP2-5_01.JPG.dat	TOP2-5	YER148W	1.01029	0.23687
8	44	929	20160210_dm_TOP2-5_01.JPG.dat	TOP2-5	YER148W	0.63945	-0.13387
8	45	1577	20160210_dm_TOP2-5_01.JPG.dat	TOP2-5	YAL034W-A	1.05941	0.04657
8	46	1636	20160210_dm_TOP2-5_01.JPG.dat	TOP2-5	YAL034W-A	1.00124	-0.01159
8	47	1970	20160210_dm_TOP2-5_01.JPG.dat	TOP2-5	YMR271C	1.02644	0.01989
8	48	2240	20160210_dm_TOP2-5_01.JPG.dat	TOP2-5	YMR271C	0.99785	-0.00869
9	1	2396	20160210_dm_TOP2-5_01.JPG.dat	TOP2-5	YMR271C	#NUM!	#NUM!	status=JK
9	2	1964	20160210_dm_TOP2-5_01.JPG.dat	TOP2-5	YMR271C	1.03926	0.03271
9	3	1654	20160210_dm_TOP2-5_01.JPG.dat	TOP2-5	YPR176C	1.03251	0.03877
9	4	1524	20160210_dm_TOP2-5_01.JPG.dat	TOP2-5	YPR176C	1.04893	0.05519
9	5	957	20160210_dm_TOP2-5_01.JPG.dat	TOP2-5	YDR021W	0.67817	-0.08843
9	6	635	20160210_dm_TOP2-5_01.JPG.dat	TOP2-5	YDR021W	0.44924	-0.31729
9	7	1985	20160210_dm_TOP2-5_01.JPG.dat	TOP2-5	YIL048W	1.37901	0.29015
9	8	1716	20160210_dm_TOP2-5_01.JPG.dat	TOP2-5	YIL048W	1.19443	0.10562
9	9	1357	20160210_dm_TOP2-5_01.JPG.dat	TOP2-5	YMR190C	0.96511	0.08294
9	10	1260	20160210_dm_TOP2-5_01.JPG.dat	TOP2-5	YMR190C	0.88976	0.00762
9	11	1145	20160210_dm_TOP2-5_01.JPG.dat	TOP2-5	YHR036W	0.78634	-0.17437
9	12	1548	20160210_dm_TOP2-5_01.JPG.dat	TOP2-5	YHR036W	1.01851	0.05773
9	13	996	20160210_dm_TOP2-5_01.JPG.dat	TOP2-5	YDL043C	0.63161	-0.42226
9	14	1224	20160210_dm_TOP2-5_01.JPG.dat	TOP2-5	YDL043C	0.76009	-0.29381
9	15	1752	20160210_dm_TOP2-5_01.JPG.dat	TOP2-5	YFL039C	1.07841	0.14933
9	16	1684	20160210_dm_TOP2-5_01.JPG.dat	TOP2-5	YFL039C	1.03385	0.10478
9	17	1769	20160210_dm_TOP2-5_01.JPG.dat	TOP2-5	YJL046W	1.09388	0.04112
9	18	1675	20160210_dm_TOP2-5_01.JPG.dat	TOP2-5	YJL046W	1.06515	0.01241
9	19	869	20160210_dm_TOP2-5_01.JPG.dat	TOP2-5	YER125W	0.5678	-0.20665
9	20	863	20160210_dm_TOP2-5_01.JPG.dat	TOP2-5	YER125W	0.56811	-0.20634
9	21	1221	20160210_dm_TOP2-5_01.JPG.dat	TOP2-5	YEL019C	0.78213	-0.0378
9	22	1005	20160210_dm_TOP2-5_01.JPG.dat	TOP2-5	YEL019C	0.6319	-0.18799
9	23	1649	20160210_dm_TOP2-5_01.JPG.dat	TOP2-5	YDR293C	1.0402	0.0136
9	24	1654	20160210_dm_TOP2-5_01.JPG.dat	TOP2-5	YDR293C	1.06811	0.0415
9	25	1704	20160210_dm_TOP2-5_01.JPG.dat	TOP2-5	YGR081C	1.12402	0.11134
9	26	1566	20160210_dm_TOP2-5_01.JPG.dat	TOP2-5	YGR081C	1.04554	0.03288
9	27	1954	20160210_dm_TOP2-5_01.JPG.dat	TOP2-5	YDR434W	1.3084	0.0367
9	28	1911	20160210_dm_TOP2-5_01.JPG.dat	TOP2-5	YDR434W	1.30597	0.03427
9	29	1244	20160210_dm_TOP2-5_01.JPG.dat	TOP2-5	YPL169C	0.88252	-0.21108
9	30	1333	20160210_dm_TOP2-5_01.JPG.dat	TOP2-5	YPL169C	0.97393	-0.11969
9	31	1099	20160210_dm_TOP2-5_01.JPG.dat	TOP2-5	YHR191C	0.80969	-0.06979
9	32	1180	20160210_dm_TOP2-5_01.JPG.dat	TOP2-5	YHR191C	0.86836	-0.01114
9	33	1801	20160210_dm_TOP2-5_01.JPG.dat	TOP2-5	YDR050C	1.33887	0.04395
9	34	1729	20160210_dm_TOP2-5_01.JPG.dat	TOP2-5	YDR050C	1.25482	-0.04009
9	35	1618	20160210_dm_TOP2-5_01.JPG.dat	TOP2-5	YDL126C	1.11302	0.10844
9	36	1717	20160210_dm_TOP2-5_01.JPG.dat	TOP2-5	YDL126C	1.16183	0.15723
9	37	903	20160210_dm_TOP2-5_01.JPG.dat	TOP2-5	YGL151W	0.63412	-0.01271
9	38	1181	20160210_dm_TOP2-5_01.JPG.dat	TOP2-5	YGL151W	#NUM!	#NUM!	status=JK
9	39	1438	20160210_dm_TOP2-5_01.JPG.dat	TOP2-5	YBR026C	1.08983	0.03443
9	40	1398	20160210_dm_TOP2-5_01.JPG.dat	TOP2-5	YBR026C	1.04004	-0.01535
9	41	1459	20160210_dm_TOP2-5_01.JPG.dat	TOP2-5	YBR102C	1.0482	0.07775
9	42	1446	20160210_dm_TOP2-5_01.JPG.dat	TOP2-5	YBR102C	1.02469	0.05424
9	43	1696	20160210_dm_TOP2-5_01.JPG.dat	TOP2-5	YNL189W	#NUM!	#NUM!	status=JK
9	44	1697	20160210_dm_TOP2-5_01.JPG.dat	TOP2-5	YNL189W	1.20832	0.02248
9	45	1664	20160210_dm_TOP2-5_01.JPG.dat	TOP2-5	YLR045C	#NUM!	#NUM!	status=JK
9	46	1730	20160210_dm_TOP2-5_01.JPG.dat	TOP2-5	YLR045C	1.09421	-0.03798
9	47	1829	20160210_dm_TOP2-5_01.JPG.dat	TOP2-5	YMR271C	0.9845	-0.02203
9	48	2189	20160210_dm_TOP2-5_01.JPG.dat	TOP2-5	YMR271C	1.00737	0.00083
10	1	2293	20160210_dm_TOP2-5_01.JPG.dat	TOP2-5	YMR271C	1.03747	0.03092
10	2	1931	20160210_dm_TOP2-5_01.JPG.dat	TOP2-5	YMR271C	1.02317	0.01662
10	3	1555	20160210_dm_TOP2-5_01.JPG.dat	TOP2-5	YPR176C	0.97072	-0.023
10	4	1594	20160210_dm_TOP2-5_01.JPG.dat	TOP2-5	YPR176C	1.09561	0.10186
10	5	709	20160210_dm_TOP2-5_01.JPG.dat	TOP2-5	YDR021W	0.50207	-0.26448
10	6	0	20160210_dm_TOP2-5_01.JPG.dat	TOP2-5	YDR021W	0	-0.76641
10	7	1816	20160210_dm_TOP2-5_01.JPG.dat	TOP2-5	YIL048W	1.26376	0.17493
10	8	1238	20160210_dm_TOP2-5_01.JPG.dat	TOP2-5	YIL048W	0.86503	-0.22369
10	9	1335	20160210_dm_TOP2-5_01.JPG.dat	TOP2-5	YMR190C	0.95452	0.07235
10	10	1237	20160210_dm_TOP2-5_01.JPG.dat	TOP2-5	YMR190C	0.88004	-0.00211
10	11	1314	20160210_dm_TOP2-5_01.JPG.dat	TOP2-5	YHR036W	0.91254	-0.04821
10	12	1445	20160210_dm_TOP2-5_01.JPG.dat	TOP2-5	YHR036W	0.96424	0.00348
10	13	1524	20160210_dm_TOP2-5_01.JPG.dat	TOP2-5	YDL043C	0.9827	-0.07126
10	14	1452	20160210_dm_TOP2-5_01.JPG.dat	TOP2-5	YDL043C	0.91692	-0.13702
10	15	1720	20160210_dm_TOP2-5_01.JPG.dat	TOP2-5	YFL039C	1.07558	0.1465
10	16	1634	20160210_dm_TOP2-5_01.JPG.dat	TOP2-5	YFL039C	1.01776	0.08869
10	17	1742	20160210_dm_TOP2-5_01.JPG.dat	TOP2-5	YJL046W	1.09094	0.03819
10	18	1898	20160210_dm_TOP2-5_01.JPG.dat	TOP2-5	YJL046W	#NUM!	#NUM!	status=JK
10	19	1254	20160210_dm_TOP2-5_01.JPG.dat	TOP2-5	YER125W	0.82723	0.05272
10	20	1147	20160210_dm_TOP2-5_01.JPG.dat	TOP2-5	YER125W	0.76184	-0.01266
10	21	1107	20160210_dm_TOP2-5_01.JPG.dat	TOP2-5	YEL019C	0.71622	-0.10369
10	22	1166	20160210_dm_TOP2-5_01.JPG.dat	TOP2-5	YEL019C	0.74063	-0.07928
10	23	1649	20160210_dm_TOP2-5_01.JPG.dat	TOP2-5	YDR293C	1.05138	0.02478
10	24	1491	20160210_dm_TOP2-5_01.JPG.dat	TOP2-5	YDR293C	#NUM!	#NUM!	status=JK
10	25	1554	20160210_dm_TOP2-5_01.JPG.dat	TOP2-5	YGR081C	1.03524	0.02258
10	26	1660	20160210_dm_TOP2-5_01.JPG.dat	TOP2-5	YGR081C	1.11987	0.10718
10	27	1945	20160210_dm_TOP2-5_01.JPG.dat	TOP2-5	YDR434W	1.31831	0.0466
10	28	1937	20160210_dm_TOP2-5_01.JPG.dat	TOP2-5	YDR434W	1.34141	0.06969
10	29	1263	20160210_dm_TOP2-5_01.JPG.dat	TOP2-5	YPL169C	0.90949	-0.18411
10	30	1296	20160210_dm_TOP2-5_01.JPG.dat	TOP2-5	YPL169C	0.96168	-0.13194
10	31	1000	20160210_dm_TOP2-5_01.JPG.dat	TOP2-5	YHR191C	0.74964	-0.12983
10	32	1243	20160210_dm_TOP2-5_01.JPG.dat	TOP2-5	YHR191C	0.9333	0.05378
10	33	1895	20160210_dm_TOP2-5_01.JPG.dat	TOP2-5	YDR050C	1.44078	0.14582
10	34	1945	20160210_dm_TOP2-5_01.JPG.dat	TOP2-5	YDR050C	1.448	0.15304
10	35	1596	20160210_dm_TOP2-5_01.JPG.dat	TOP2-5	YDL126C	1.12806	0.12347
10	36	1710	20160210_dm_TOP2-5_01.JPG.dat	TOP2-5	YDL126C	1.18986	0.18526
10	37	893	20160210_dm_TOP2-5_01.JPG.dat	TOP2-5	YGL151W	0.64565	-0.00119
10	38	923	20160210_dm_TOP2-5_01.JPG.dat	TOP2-5	YGL151W	0.70423	0.05738
10	39	1545	20160210_dm_TOP2-5_01.JPG.dat	TOP2-5	YBR026C	1.2043	0.14886
10	40	1254	20160210_dm_TOP2-5_01.JPG.dat	TOP2-5	YBR026C	0.95805	-0.09732
10	41	1196	20160210_dm_TOP2-5_01.JPG.dat	TOP2-5	YBR102C	#NUM!	#NUM!	status=JK
10	42	1427	20160210_dm_TOP2-5_01.JPG.dat	TOP2-5	YBR102C	1.03427	0.06382
10	43	1635	20160210_dm_TOP2-5_01.JPG.dat	TOP2-5	YNL189W	1.2046	0.01876
10	44	1668	20160210_dm_TOP2-5_01.JPG.dat	TOP2-5	YNL189W	1.2108	0.02496
10	45	1573	20160210_dm_TOP2-5_01.JPG.dat	TOP2-5	YLR045C	1.11239	-0.01981
10	46	1713	20160210_dm_TOP2-5_01.JPG.dat	TOP2-5	YLR045C	1.10151	-0.03068
10	47	1800	20160210_dm_TOP2-5_01.JPG.dat	TOP2-5	YMR271C	0.98377	-0.02276
10	48	2226	20160210_dm_TOP2-5_01.JPG.dat	TOP2-5	YMR271C	1.03915	0.0326
11	1	2335	20160210_dm_TOP2-5_01.JPG.dat	TOP2-5	YMR271C	0.97103	-0.0355
11	2	1921	20160210_dm_TOP2-5_01.JPG.dat	TOP2-5	YMR271C	0.93306	-0.07346
11	3	1281	20160210_dm_TOP2-5_01.JPG.dat	TOP2-5	YOR336W	0.73106	-0.22455
11	4	1609	20160210_dm_TOP2-5_01.JPG.dat	TOP2-5	YOR336W	1.00801	0.05232
11	5	1710	20160210_dm_TOP2-5_01.JPG.dat	TOP2-5	YLR347C	1.10168	0.05862
11	6	1849	20160210_dm_TOP2-5_01.JPG.dat	TOP2-5	YLR347C	1.19136	0.14828
11	7	1780	20160210_dm_TOP2-5_01.JPG.dat	TOP2-5	YFL039C	1.12618	0.19709
11	8	1691	20160210_dm_TOP2-5_01.JPG.dat	TOP2-5	YFL039C	1.07514	0.14605
11	9	1535	20160210_dm_TOP2-5_01.JPG.dat	TOP2-5	YOR057W	0.99941	-0.01589
11	10	1321	20160210_dm_TOP2-5_01.JPG.dat	TOP2-5	YOR057W	0.85849	-0.15677
11	11	1650	20160210_dm_TOP2-5_01.JPG.dat	TOP2-5	YNR043W	1.05065	0.1754
11	12	1145	20160210_dm_TOP2-5_01.JPG.dat	TOP2-5	YNR043W	0.70287	-0.17228
11	13	1444	20160210_dm_TOP2-5_01.JPG.dat	TOP2-5	YFR052W	0.8592	-0.0198
11	14	1181	20160210_dm_TOP2-5_01.JPG.dat	TOP2-5	YFR052W	0.68876	-0.19019
11	15	1586	20160210_dm_TOP2-5_01.JPG.dat	TOP2-5	YFR050C	0.91549	0.02925
11	16	1546	20160210_dm_TOP2-5_01.JPG.dat	TOP2-5	YFR050C	0.88819	0.00196
11	17	1484	20160210_dm_TOP2-5_01.JPG.dat	TOP2-5	YDR356W	0.85678	-0.12267
11	18	1444	20160210_dm_TOP2-5_01.JPG.dat	TOP2-5	YDR356W	0.8556	-0.12385
11	19	1970	20160210_dm_TOP2-5_01.JPG.dat	TOP2-5	YFL005W	1.19703	-0.01505
11	20	2058	20160210_dm_TOP2-5_01.JPG.dat	TOP2-5	YFL005W	1.25882	0.04672
11	21	1723	20160210_dm_TOP2-5_01.JPG.dat	TOP2-5	YGL113W	1.02706	0.04968
11	22	1804	20160210_dm_TOP2-5_01.JPG.dat	TOP2-5	YGL113W	1.05581	0.07843
11	23	1816	20160210_dm_TOP2-5_01.JPG.dat	TOP2-5	YGL233W	1.06724	-0.10374
11	24	1772	20160210_dm_TOP2-5_01.JPG.dat	TOP2-5	YGL233W	1.06601	-0.10497
11	25	2075	20160210_dm_TOP2-5_01.JPG.dat	TOP2-5	YMR304W	1.27352	-0.03691
11	26	2119	20160210_dm_TOP2-5_01.JPG.dat	TOP2-5	YMR304W	1.31843	0.00798
11	27	906	20160210_dm_TOP2-5_01.JPG.dat	TOP2-5	YDR498C	0.56706	-0.15775
11	28	848	20160210_dm_TOP2-5_01.JPG.dat	TOP2-5	YDR498C	0.54283	-0.18197
11	29	1741	20160210_dm_TOP2-5_01.JPG.dat	TOP2-5	YGL245W	1.16057	-0.02163
11	30	1812	20160210_dm_TOP2-5_01.JPG.dat	TOP2-5	YGL245W	1.24579	0.06356
11	31	1672	20160210_dm_TOP2-5_01.JPG.dat	TOP2-5	YKR086W	1.16305	-0.00942
11	32	1579	20160210_dm_TOP2-5_01.JPG.dat	TOP2-5	YKR086W	1.10353	-0.06893
11	33	481	20160210_dm_TOP2-5_01.JPG.dat	TOP2-5	YGL130W	0.34164	0.02875
11	34	0	20160210_dm_TOP2-5_01.JPG.dat	TOP2-5	YGL130W	0	-0.3128
11	35	1733	20160210_dm_TOP2-5_01.JPG.dat	TOP2-5	YLR056W	1.1485	0.13755
11	36	1758	20160210_dm_TOP2-5_01.JPG.dat	TOP2-5	YLR056W	1.14841	0.13747
11	37	1565	20160210_dm_TOP2-5_01.JPG.dat	TOP2-5	YDL028C	1.06353	0.09149
11	38	1438	20160210_dm_TOP2-5_01.JPG.dat	TOP2-5	YDL028C	1.03138	0.05935
11	39	1582	20160210_dm_TOP2-5_01.JPG.dat	TOP2-5	YHR040W	1.15911	0.0297
11	40	1388	20160210_dm_TOP2-5_01.JPG.dat	TOP2-5	YHR040W	0.99646	-0.13291
11	41	1571	20160210_dm_TOP2-5_01.JPG.dat	TOP2-5	YDR341C	1.08481	-0.07137
11	42	1665	20160210_dm_TOP2-5_01.JPG.dat	TOP2-5	YDR341C	1.1303	-0.0259
11	43	690	20160210_dm_TOP2-5_01.JPG.dat	TOP2-5	YNL163C	0.47563	-0.25223
11	44	862	20160210_dm_TOP2-5_01.JPG.dat	TOP2-5	YNL163C	0.58505	-0.14284
11	45	1405	20160210_dm_TOP2-5_01.JPG.dat	TOP2-5	YPR085C	0.92856	0.02002
11	46	1462	20160210_dm_TOP2-5_01.JPG.dat	TOP2-5	YPR085C	0.87799	-0.03054
11	47	1819	20160210_dm_TOP2-5_01.JPG.dat	TOP2-5	YMR271C	0.92797	-0.07855
11	48	2241	20160210_dm_TOP2-5_01.JPG.dat	TOP2-5	YMR271C	0.97618	-0.03036
12	1	2369	20160210_dm_TOP2-5_01.JPG.dat	TOP2-5	YMR271C	1.00542	-0.00112
12	2	1987	20160210_dm_TOP2-5_01.JPG.dat	TOP2-5	YMR271C	0.98309	-0.02344
12	3	1593	20160210_dm_TOP2-5_01.JPG.dat	TOP2-5	YOR336W	0.92429	-0.03137
12	4	1302	20160210_dm_TOP2-5_01.JPG.dat	TOP2-5	YOR336W	0.82764	-0.128
12	5	1767	20160210_dm_TOP2-5_01.JPG.dat	TOP2-5	YLR347C	1.15351	0.11044
12	6	1824	20160210_dm_TOP2-5_01.JPG.dat	TOP2-5	YLR347C	1.19025	0.14717
12	7	1749	20160210_dm_TOP2-5_01.JPG.dat	TOP2-5	YFL039C	1.11904	0.18995
12	8	1613	20160210_dm_TOP2-5_01.JPG.dat	TOP2-5	YFL039C	1.03759	0.10852
12	9	1407	20160210_dm_TOP2-5_01.JPG.dat	TOP2-5	YOR057W	0.92702	-0.08826
12	10	1840	20160210_dm_TOP2-5_01.JPG.dat	TOP2-5	YOR057W	1.21166	0.1963
12	11	1442	20160210_dm_TOP2-5_01.JPG.dat	TOP2-5	YNR043W	0.9332	0.05798
12	12	932	20160210_dm_TOP2-5_01.JPG.dat	TOP2-5	YNR043W	0.5831	-0.29203
12	13	1827	20160210_dm_TOP2-5_01.JPG.dat	TOP2-5	YFR052W	1.11037	0.23131
12	14	1474	20160210_dm_TOP2-5_01.JPG.dat	TOP2-5	YFR052W	0.87918	0.00018
12	15	1349	20160210_dm_TOP2-5_01.JPG.dat	TOP2-5	YFR050C	0.7966	-0.0896
12	16	1371	20160210_dm_TOP2-5_01.JPG.dat	TOP2-5	YFR050C	0.80624	-0.07997
12	17	1521	20160210_dm_TOP2-5_01.JPG.dat	TOP2-5	YDR356W	0.89873	-0.08074
12	18	1552	20160210_dm_TOP2-5_01.JPG.dat	TOP2-5	YDR356W	0.94116	-0.03831
12	19	1914	20160210_dm_TOP2-5_01.JPG.dat	TOP2-5	YFL005W	1.19036	-0.02172
12	20	1971	20160210_dm_TOP2-5_01.JPG.dat	TOP2-5	YFL005W	1.23425	0.02216
12	21	1610	20160210_dm_TOP2-5_01.JPG.dat	TOP2-5	YGL113W	0.98321	0.00584
12	22	1644	20160210_dm_TOP2-5_01.JPG.dat	TOP2-5	YGL113W	0.98659	0.00922
12	23	2012	20160210_dm_TOP2-5_01.JPG.dat	TOP2-5	YGL233W	1.21328	0.04226
12	24	1954	20160210_dm_TOP2-5_01.JPG.dat	TOP2-5	YGL233W	1.20603	0.03501
12	25	2197	20160210_dm_TOP2-5_01.JPG.dat	TOP2-5	YMR304W	1.38236	0.0719
12	26	2105	20160210_dm_TOP2-5_01.JPG.dat	TOP2-5	YMR304W	1.34372	0.03327
12	27	737	20160210_dm_TOP2-5_01.JPG.dat	TOP2-5	YDR498C	0.47386	-0.25092
12	28	800	20160210_dm_TOP2-5_01.JPG.dat	TOP2-5	YDR498C	0.52637	-0.19843
12	29	1777	20160210_dm_TOP2-5_01.JPG.dat	TOP2-5	YGL245W	1.2184	0.03618
12	30	1541	20160210_dm_TOP2-5_01.JPG.dat	TOP2-5	YGL245W	1.09012	-0.09207
12	31	1505	20160210_dm_TOP2-5_01.JPG.dat	TOP2-5	YKR086W	1.07786	-0.0946
12	32	1365	20160210_dm_TOP2-5_01.JPG.dat	TOP2-5	YKR086W	0.98434	-0.18809
12	33	858	20160210_dm_TOP2-5_01.JPG.dat	TOP2-5	YGL130W	0.63058	0.31761
12	34	49	20160210_dm_TOP2-5_01.JPG.dat	TOP2-5	YGL130W	0.03543	-0.27738
12	35	1538	20160210_dm_TOP2-5_01.JPG.dat	TOP2-5	YLR056W	1.05909	0.04816
12	36	1298	20160210_dm_TOP2-5_01.JPG.dat	TOP2-5	YLR056W	0.88179	-0.12909
12	37	1456	20160210_dm_TOP2-5_01.JPG.dat	TOP2-5	YDL028C	1.03011	0.05808
12	38	1560	20160210_dm_TOP2-5_01.JPG.dat	TOP2-5	YDL028C	#NUM!	#NUM!	status=JK
12	39	1558	20160210_dm_TOP2-5_01.JPG.dat	TOP2-5	YHR040W	1.18885	0.05943
12	40	1126	20160210_dm_TOP2-5_01.JPG.dat	TOP2-5	YHR040W	0.84197	-0.28735
12	41	1489	20160210_dm_TOP2-5_01.JPG.dat	TOP2-5	YDR341C	1.06952	-0.08666
12	42	1575	20160210_dm_TOP2-5_01.JPG.dat	TOP2-5	YDR341C	1.111	-0.04519
12	43	592	20160210_dm_TOP2-5_01.JPG.dat	TOP2-5	YNL163C	0.42349	-0.30436
12	44	706	20160210_dm_TOP2-5_01.JPG.dat	TOP2-5	YNL163C	0.49636	-0.23151
12	45	1503	20160210_dm_TOP2-5_01.JPG.dat	TOP2-5	YPR085C	1.02748	0.11892
12	46	1554	20160210_dm_TOP2-5_01.JPG.dat	TOP2-5	YPR085C	0.96384	0.05529
12	47	1714	20160210_dm_TOP2-5_01.JPG.dat	TOP2-5	YMR271C	0.90181	-0.1047
12	48	2176	20160210_dm_TOP2-5_01.JPG.dat	TOP2-5	YMR271C	0.97633	-0.0302
13	1	2319	20160210_dm_TOP2-5_01.JPG.dat	TOP2-5	YMR271C	0.96722	-0.03931
13	2	1913	20160210_dm_TOP2-5_01.JPG.dat	TOP2-5	YMR271C	0.92897	-0.07755
13	3	1786	20160210_dm_TOP2-5_01.JPG.dat	TOP2-5	YPR016C	1.01561	0.00806
13	4	1618	20160210_dm_TOP2-5_01.JPG.dat	TOP2-5	YPR016C	1.00565	-0.0019
13	5	1519	20160210_dm_TOP2-5_01.JPG.dat	TOP2-5	YOR116C	0.968	-0.06374
13	6	1474	20160210_dm_TOP2-5_01.JPG.dat	TOP2-5	YOR116C	0.93769	-0.09404
13	7	1728	20160210_dm_TOP2-5_01.JPG.dat	TOP2-5	YCR052W	1.07656	-0.01175
13	8	1827	20160210_dm_TOP2-5_01.JPG.dat	TOP2-5	YCR052W	1.14496	0.05663
13	9	67	20160210_dm_TOP2-5_01.JPG.dat	TOP2-5	YOR257W	0.04301	-0.12484
13	10	160	20160210_dm_TOP2-5_01.JPG.dat	TOP2-5	YOR257W	0.10274	-0.06513
13	11	1837	20160210_dm_TOP2-5_01.JPG.dat	TOP2-5	YKL213C	1.16034	0.10602
13	12	1814	20160210_dm_TOP2-5_01.JPG.dat	TOP2-5	YKL213C	1.10883	0.05453
13	13	1785	20160210_dm_TOP2-5_01.JPG.dat	TOP2-5	YLR293C	1.06184	0.13358
13	14	1630	20160210_dm_TOP2-5_01.JPG.dat	TOP2-5	YLR293C	0.95204	0.02381
13	15	1734	20160210_dm_TOP2-5_01.JPG.dat	TOP2-5	YDR356W	1.00297	0.02348
13	16	1931	20160210_dm_TOP2-5_01.JPG.dat	TOP2-5	YDR356W	1.11353	0.13401
13	17	1253	20160210_dm_TOP2-5_01.JPG.dat	TOP2-5	YOR122C	0.7265	-0.03817
13	18	1168	20160210_dm_TOP2-5_01.JPG.dat	TOP2-5	YOR122C	0.69516	-0.06951
13	19	2123	20160210_dm_TOP2-5_01.JPG.dat	TOP2-5	YGR172C	1.29646	0.11732
13	20	2165	20160210_dm_TOP2-5_01.JPG.dat	TOP2-5	YGR172C	1.33154	0.15238
13	21	1258	20160210_dm_TOP2-5_01.JPG.dat	TOP2-5	YDR302W	0.75498	-0.02072
13	22	1174	20160210_dm_TOP2-5_01.JPG.dat	TOP2-5	YDR302W	0.69275	-0.08294
13	23	1141	20160210_dm_TOP2-5_01.JPG.dat	TOP2-5	YIL104C	#NUM!	#NUM!	status=JK
13	24	1887	20160210_dm_TOP2-5_01.JPG.dat	TOP2-5	YIL104C	1.14699	-0.08026
13	25	1202	20160210_dm_TOP2-5_01.JPG.dat	TOP2-5	YJR046W	0.74406	-0.16116
13	26	1088	20160210_dm_TOP2-5_01.JPG.dat	TOP2-5	YJR046W	0.68284	-0.22237
13	27	1599	20160210_dm_TOP2-5_01.JPG.dat	TOP2-5	YHR058C	1.01114	0.09817
13	28	1331	20160210_dm_TOP2-5_01.JPG.dat	TOP2-5	YHR058C	0.86105	-0.05188
13	29	1663	20160210_dm_TOP2-5_01.JPG.dat	TOP2-5	YCR002C	1.12242	0.58329
13	30	1692	20160210_dm_TOP2-5_01.JPG.dat	TOP2-5	YCR002C	1.17906	0.63991
13	31	1511	20160210_dm_TOP2-5_01.JPG.dat	TOP2-5	YBL105C	1.0663	0.13525
13	32	1432	20160210_dm_TOP2-5_01.JPG.dat	TOP2-5	YBL105C	1.01928	0.08824
13	33	1202	20160210_dm_TOP2-5_01.JPG.dat	TOP2-5	YDR236C	0.87253	-0.02328
13	34	936	20160210_dm_TOP2-5_01.JPG.dat	TOP2-5	YDR236C	0.6702	-0.22555
13	35	0	20160210_dm_TOP2-5_01.JPG.dat	TOP2-5	YOR074C	0	-0.57726
13	36	0	20160210_dm_TOP2-5_01.JPG.dat	TOP2-5	YOR074C	0	-0.57726
13	37	1933	20160210_dm_TOP2-5_01.JPG.dat	TOP2-5	YDL087C	1.36076	0.06222
13	38	1770	20160210_dm_TOP2-5_01.JPG.dat	TOP2-5	YDL087C	1.31493	0.0164
13	39	1600	20160210_dm_TOP2-5_01.JPG.dat	TOP2-5	YCL061C	1.21379	0.22013
13	40	1525	20160210_dm_TOP2-5_01.JPG.dat	TOP2-5	YCL061C	1.13431	0.14067
13	41	992	20160210_dm_TOP2-5_01.JPG.dat	TOP2-5	YOR204W	0.70816	-0.25042
13	42	1252	20160210_dm_TOP2-5_01.JPG.dat	TOP2-5	YOR204W	0.87708	-0.08155
13	43	1641	20160210_dm_TOP2-5_01.JPG.dat	TOP2-5	YGR172C	1.1636	-0.01551
13	44	1604	20160210_dm_TOP2-5_01.JPG.dat	TOP2-5	YGR172C	1.11637	-0.06273
13	45	1660	20160210_dm_TOP2-5_01.JPG.dat	TOP2-5	YDL098C	1.12221	-0.02059
13	46	1792	20160210_dm_TOP2-5_01.JPG.dat	TOP2-5	YDL098C	1.09787	-0.04492
13	47	1890	20160210_dm_TOP2-5_01.JPG.dat	TOP2-5	YMR271C	0.98116	-0.02537
13	48	2435	20160210_dm_TOP2-5_01.JPG.dat	TOP2-5	YMR271C	1.07701	0.07045
14	1	2439	20160210_dm_TOP2-5_01.JPG.dat	TOP2-5	YMR271C	1.00508	-0.00146
14	2	1869	20160210_dm_TOP2-5_01.JPG.dat	TOP2-5	YMR271C	0.89556	-0.11095
14	3	1876	20160210_dm_TOP2-5_01.JPG.dat	TOP2-5	YPR016C	#NUM!	#NUM!	status=JK
14	4	1670	20160210_dm_TOP2-5_01.JPG.dat	TOP2-5	YPR016C	1.02006	0.01251
14	5	1488	20160210_dm_TOP2-5_01.JPG.dat	TOP2-5	YOR116C	0.93048	-0.10125
14	6	1524	20160210_dm_TOP2-5_01.JPG.dat	TOP2-5	YOR116C	0.94973	-0.08201
14	7	1946	20160210_dm_TOP2-5_01.JPG.dat	TOP2-5	YCR052W	1.18626	0.09792
14	8	1835	20160210_dm_TOP2-5_01.JPG.dat	TOP2-5	YCR052W	1.12479	0.03647
14	9	282	20160210_dm_TOP2-5_01.JPG.dat	TOP2-5	YOR257W	0.17703	0.00913
14	10	418	20160210_dm_TOP2-5_01.JPG.dat	TOP2-5	YOR257W	0.26244	0.09452
14	11	1894	20160210_dm_TOP2-5_01.JPG.dat	TOP2-5	YKL213C	1.17016	0.11584
14	12	1985	20160210_dm_TOP2-5_01.JPG.dat	TOP2-5	YKL213C	1.18836	0.13403
14	13	962	20160210_dm_TOP2-5_01.JPG.dat	TOP2-5	YLR293C	0.56117	-0.36696
14	14	1522	20160210_dm_TOP2-5_01.JPG.dat	TOP2-5	YLR293C	0.87208	-0.05613
14	15	1782	20160210_dm_TOP2-5_01.JPG.dat	TOP2-5	YDR356W	1.0119	0.0324
14	16	1922	20160210_dm_TOP2-5_01.JPG.dat	TOP2-5	YDR356W	1.08948	0.10997
14	17	1289	20160210_dm_TOP2-5_01.JPG.dat	TOP2-5	YOR122C	0.73552	-0.02916
14	18	1140	20160210_dm_TOP2-5_01.JPG.dat	TOP2-5	YOR122C	0.6686	-0.09606
14	19	2057	20160210_dm_TOP2-5_01.JPG.dat	TOP2-5	YGR172C	1.2397	0.06057
14	20	2096	20160210_dm_TOP2-5_01.JPG.dat	TOP2-5	YGR172C	1.27385	0.09471
14	21	1109	20160210_dm_TOP2-5_01.JPG.dat	TOP2-5	YDR302W	0.65834	-0.11734
14	22	1236	20160210_dm_TOP2-5_01.JPG.dat	TOP2-5	YDR302W	0.72236	-0.05334
14	23	1940	20160210_dm_TOP2-5_01.JPG.dat	TOP2-5	YIL104C	1.14133	-0.08592
14	24	1754	20160210_dm_TOP2-5_01.JPG.dat	TOP2-5	YIL104C	1.05767	-0.16955
14	25	1451	20160210_dm_TOP2-5_01.JPG.dat	TOP2-5	YJR046W	#NUM!	#NUM!	status=JK
14	26	1141	20160210_dm_TOP2-5_01.JPG.dat	TOP2-5	YJR046W	0.7087	-0.19651
14	27	1489	20160210_dm_TOP2-5_01.JPG.dat	TOP2-5	YHR058C	0.9306	0.01765
14	28	1415	20160210_dm_TOP2-5_01.JPG.dat	TOP2-5	YHR058C	0.90358	-0.00936
14	29	1746	20160210_dm_TOP2-5_01.JPG.dat	TOP2-5	YCR002C	1.1631	0.62396
14	30	1214	20160210_dm_TOP2-5_01.JPG.dat	TOP2-5	YCR002C	#NUM!	#NUM!	status=JK
14	31	1394	20160210_dm_TOP2-5_01.JPG.dat	TOP2-5	YBL105C	0.97066	0.03963
14	32	1474	20160210_dm_TOP2-5_01.JPG.dat	TOP2-5	YBL105C	1.03639	0.10534
14	33	775	20160210_dm_TOP2-5_01.JPG.dat	TOP2-5	YDR236C	0.55642	-0.3393
14	34	768	20160210_dm_TOP2-5_01.JPG.dat	TOP2-5	YDR236C	0.54553	-0.35018
14	35	0	20160210_dm_TOP2-5_01.JPG.dat	TOP2-5	YOR074C	0	-0.57726
14	36	0	20160210_dm_TOP2-5_01.JPG.dat	TOP2-5	YOR074C	0	-0.57726
14	37	2037	20160210_dm_TOP2-5_01.JPG.dat	TOP2-5	YDL087C	1.43469	0.13613
14	38	1669	20160210_dm_TOP2-5_01.JPG.dat	TOP2-5	YDL087C	1.24216	-0.05634
14	39	1594	20160210_dm_TOP2-5_01.JPG.dat	TOP2-5	YCL061C	1.21268	0.21902
14	40	1571	20160210_dm_TOP2-5_01.JPG.dat	TOP2-5	YCL061C	1.17263	0.17898
14	41	1416	20160210_dm_TOP2-5_01.JPG.dat	TOP2-5	YOR204W	1.01396	0.0553
14	42	1440	20160210_dm_TOP2-5_01.JPG.dat	TOP2-5	YOR204W	1.01075	0.05209
14	43	1642	20160210_dm_TOP2-5_01.JPG.dat	TOP2-5	YGR172C	1.16351	-0.0156
14	44	1621	20160210_dm_TOP2-5_01.JPG.dat	TOP2-5	YGR172C	1.12504	-0.05406
14	45	1797	20160210_dm_TOP2-5_01.JPG.dat	TOP2-5	YDL098C	1.20937	0.06654
14	46	1677	20160210_dm_TOP2-5_01.JPG.dat	TOP2-5	YDL098C	1.02096	-0.12182
14	47	1836	20160210_dm_TOP2-5_01.JPG.dat	TOP2-5	YMR271C	0.94531	-0.06122
14	48	2393	20160210_dm_TOP2-5_01.JPG.dat	TOP2-5	YMR271C	1.04818	0.04163
15	1	2458	20160210_dm_TOP2-5_01.JPG.dat	TOP2-5	YMR271C	1.01597	0.00943
15	2	1944	20160210_dm_TOP2-5_01.JPG.dat	TOP2-5	YMR271C	0.93351	-0.07301
15	3	1781	20160210_dm_TOP2-5_01.JPG.dat	TOP2-5	YDR527W	0.998	-0.02002
15	4	1827	20160210_dm_TOP2-5_01.JPG.dat	TOP2-5	YDR527W	1.11452	0.09647
15	5	1845	20160210_dm_TOP2-5_01.JPG.dat	TOP2-5	YBL105C	1.15088	0.2198
15	6	1737	20160210_dm_TOP2-5_01.JPG.dat	TOP2-5	YBL105C	1.07822	0.14716
15	7	1691	20160210_dm_TOP2-5_01.JPG.dat	TOP2-5	YLR317W	1.0263	-0.04946
15	8	1700	20160210_dm_TOP2-5_01.JPG.dat	TOP2-5	YLR317W	1.03738	-0.03837
15	9	1719	20160210_dm_TOP2-5_01.JPG.dat	TOP2-5	YLL038C	1.07408	0.0779
15	10	1952	20160210_dm_TOP2-5_01.JPG.dat	TOP2-5	YLL038C	1.21866	0.22244
15	11	879	20160210_dm_TOP2-5_01.JPG.dat	TOP2-5	YML031W	0.53972	0.16243
15	12	146	20160210_dm_TOP2-5_01.JPG.dat	TOP2-5	YML031W	0.08693	-0.29023
15	13	1905	20160210_dm_TOP2-5_01.JPG.dat	TOP2-5	YIL083C	1.10673	0.06967
15	14	1750	20160210_dm_TOP2-5_01.JPG.dat	TOP2-5	YIL083C	0.99916	-0.03787
15	15	1893	20160210_dm_TOP2-5_01.JPG.dat	TOP2-5	YPL255W	1.07175	0.02577
15	16	1852	20160210_dm_TOP2-5_01.JPG.dat	TOP2-5	YPL255W	1.04799	0.00201
15	17	1926	20160210_dm_TOP2-5_01.JPG.dat	TOP2-5	YMR308C	1.09812	-0.04442
15	18	2223	20160210_dm_TOP2-5_01.JPG.dat	TOP2-5	YMR308C	1.30456	0.16197
15	19	1879	20160210_dm_TOP2-5_01.JPG.dat	TOP2-5	YGL047W	1.13477	0.04841
15	20	1939	20160210_dm_TOP2-5_01.JPG.dat	TOP2-5	YGL047W	1.18262	0.09625
15	21	1647	20160210_dm_TOP2-5_01.JPG.dat	TOP2-5	YLR033W	0.98214	-0.13955
15	22	1949	20160210_dm_TOP2-5_01.JPG.dat	TOP2-5	YLR033W	1.14552	0.02379
15	23	0	20160210_dm_TOP2-5_01.JPG.dat	TOP2-5	YGL048C	0	0
15	24	0	20160210_dm_TOP2-5_01.JPG.dat	TOP2-5	YGL048C	0	0
15	25	1943	20160210_dm_TOP2-5_01.JPG.dat	TOP2-5	YDL028C	#NUM!	#NUM!	status=JK
15	26	1672	20160210_dm_TOP2-5_01.JPG.dat	TOP2-5	YDL028C	1.04364	0.07161
15	27	1204	20160210_dm_TOP2-5_01.JPG.dat	TOP2-5	YKL112W	0.75514	0.20606
15	28	748	20160210_dm_TOP2-5_01.JPG.dat	TOP2-5	YKL112W	0.47874	-0.07026
15	29	1790	20160210_dm_TOP2-5_01.JPG.dat	TOP2-5	YGR156W	1.1947	0.16936
15	30	1184	20160210_dm_TOP2-5_01.JPG.dat	TOP2-5	YGR156W	0.81548	-0.20976
15	31	1544	20160210_dm_TOP2-5_01.JPG.dat	TOP2-5	YPL209C	1.07571	0.0206
15	32	1674	20160210_dm_TOP2-5_01.JPG.dat	TOP2-5	YPL209C	1.1782	0.12306
15	33	648	20160210_dm_TOP2-5_01.JPG.dat	TOP2-5	YDR182W	0.4661	-0.33391
15	34	1334	20160210_dm_TOP2-5_01.JPG.dat	TOP2-5	YDR182W	0.95183	0.15168
15	35	1317	20160210_dm_TOP2-5_01.JPG.dat	TOP2-5	YDL103C	0.9023	-0.12839
15	36	1379	20160210_dm_TOP2-5_01.JPG.dat	TOP2-5	YDL103C	0.93842	-0.09228
15	37	1075	20160210_dm_TOP2-5_01.JPG.dat	TOP2-5	YFL039C	0.76642	-0.16258
15	38	861	20160210_dm_TOP2-5_01.JPG.dat	TOP2-5	YFL039C	0.65	-0.27896
15	39	620	20160210_dm_TOP2-5_01.JPG.dat	TOP2-5	YJL115W	0.47937	-0.18259
15	40	806	20160210_dm_TOP2-5_01.JPG.dat	TOP2-5	YJL115W	0.61222	-0.04977
15	41	1435	20160210_dm_TOP2-5_01.JPG.dat	TOP2-5	YMR061W	1.04581	-0.00236
15	42	746	20160210_dm_TOP2-5_01.JPG.dat	TOP2-5	YMR061W	#NUM!	#NUM!	status=JK
15	43	0	20160210_dm_TOP2-5_01.JPG.dat	TOP2-5	YBR087W	0	0
15	44	0	20160210_dm_TOP2-5_01.JPG.dat	TOP2-5	YBR087W	0	0
15	45	1663	20160210_dm_TOP2-5_01.JPG.dat	TOP2-5	YLR110C	1.13027	0.11554
15	46	1585	20160210_dm_TOP2-5_01.JPG.dat	TOP2-5	YLR110C	0.97267	-0.04202
15	47	1934	20160210_dm_TOP2-5_01.JPG.dat	TOP2-5	YMR271C	1.00139	-0.00515
15	48	2413	20160210_dm_TOP2-5_01.JPG.dat	TOP2-5	YMR271C	1.06082	0.05427
16	1	2441	20160210_dm_TOP2-5_01.JPG.dat	TOP2-5	YMR271C	0.97805	-0.02849
16	2	2006	20160210_dm_TOP2-5_01.JPG.dat	TOP2-5	YMR271C	0.93399	-0.07253
16	3	1867	20160210_dm_TOP2-5_01.JPG.dat	TOP2-5	YDR527W	1.01453	-0.0035
16	4	1952	20160210_dm_TOP2-5_01.JPG.dat	TOP2-5	YDR527W	1.15457	0.13651
16	5	1849	20160210_dm_TOP2-5_01.JPG.dat	TOP2-5	YBL105C	1.11803	0.18697
16	6	1804	20160210_dm_TOP2-5_01.JPG.dat	TOP2-5	YBL105C	1.08472	0.15366
16	7	1656	20160210_dm_TOP2-5_01.JPG.dat	TOP2-5	YLR317W	0.97373	-0.10201
16	8	1620	20160210_dm_TOP2-5_01.JPG.dat	TOP2-5	YLR317W	0.95798	-0.11776
16	9	1963	20160210_dm_TOP2-5_01.JPG.dat	TOP2-5	YLL038C	1.18841	0.1922
16	10	1803	20160210_dm_TOP2-5_01.JPG.dat	TOP2-5	YLL038C	1.08917	0.09298
16	11	1595	20160210_dm_TOP2-5_01.JPG.dat	TOP2-5	YML031W	0.94588	0.56848
16	12	0	20160210_dm_TOP2-5_01.JPG.dat	TOP2-5	YML031W	0	-0.37714
16	13	1868	20160210_dm_TOP2-5_01.JPG.dat	TOP2-5	YIL083C	1.04588	0.00883
16	14	1727	20160210_dm_TOP2-5_01.JPG.dat	TOP2-5	YIL083C	0.95007	-0.08694
16	15	1904	20160210_dm_TOP2-5_01.JPG.dat	TOP2-5	YPL255W	1.03861	-0.00736
16	16	1818	20160210_dm_TOP2-5_01.JPG.dat	TOP2-5	YPL255W	0.99184	-0.05411
16	17	2313	20160210_dm_TOP2-5_01.JPG.dat	TOP2-5	YMR308C	1.27282	0.13024
16	18	1578	20160210_dm_TOP2-5_01.JPG.dat	TOP2-5	YMR308C	0.89464	-0.24784
16	19	1974	20160210_dm_TOP2-5_01.JPG.dat	TOP2-5	YGL047W	1.15334	0.06699
16	20	1940	20160210_dm_TOP2-5_01.JPG.dat	TOP2-5	YGL047W	1.14606	0.0597
16	21	1787	20160210_dm_TOP2-5_01.JPG.dat	TOP2-5	YLR033W	1.03314	-0.08855
16	22	2036	20160210_dm_TOP2-5_01.JPG.dat	TOP2-5	YLR033W	1.16141	0.03968
16	23	0	20160210_dm_TOP2-5_01.JPG.dat	TOP2-5	YGL048C	0	0
16	24	0	20160210_dm_TOP2-5_01.JPG.dat	TOP2-5	YGL048C	0	0
16	25	1667	20160210_dm_TOP2-5_01.JPG.dat	TOP2-5	YDL028C	0.99843	0.02641
16	26	1622	20160210_dm_TOP2-5_01.JPG.dat	TOP2-5	YDL028C	0.9818	0.00978
16	27	352	20160210_dm_TOP2-5_01.JPG.dat	TOP2-5	YKL112W	0.21369	-0.33523
16	28	1250	20160210_dm_TOP2-5_01.JPG.dat	TOP2-5	YKL112W	0.77359	0.22451
16	29	1529	20160210_dm_TOP2-5_01.JPG.dat	TOP2-5	YGR156W	0.98629	-0.039
16	30	1557	20160210_dm_TOP2-5_01.JPG.dat	TOP2-5	YGR156W	1.03595	0.01065
16	31	1665	20160210_dm_TOP2-5_01.JPG.dat	TOP2-5	YPL209C	1.1199	0.06478
16	32	1586	20160210_dm_TOP2-5_01.JPG.dat	TOP2-5	YPL209C	1.07845	0.02334
16	33	789	20160210_dm_TOP2-5_01.JPG.dat	TOP2-5	YDR182W	0.54878	-0.25125
16	34	1179	20160210_dm_TOP2-5_01.JPG.dat	TOP2-5	YDR182W	0.8154	0.0153
16	35	1490	20160210_dm_TOP2-5_01.JPG.dat	TOP2-5	YDL103C	0.99221	-0.03851
16	36	1455	20160210_dm_TOP2-5_01.JPG.dat	TOP2-5	YDL103C	0.96537	-0.06534
16	37	1427	20160210_dm_TOP2-5_01.JPG.dat	TOP2-5	YFL039C	0.99421	0.06515
16	38	1295	20160210_dm_TOP2-5_01.JPG.dat	TOP2-5	YFL039C	0.95759	0.02854
16	39	696	20160210_dm_TOP2-5_01.JPG.dat	TOP2-5	YJL115W	0.52831	-0.13366
16	40	1015	20160210_dm_TOP2-5_01.JPG.dat	TOP2-5	YJL115W	0.75805	0.09601
16	41	1593	20160210_dm_TOP2-5_01.JPG.dat	TOP2-5	YMR061W	1.14165	0.09346
16	42	1340	20160210_dm_TOP2-5_01.JPG.dat	TOP2-5	YMR061W	0.93918	-0.10896
16	43	0	20160210_dm_TOP2-5_01.JPG.dat	TOP2-5	YBR087W	0	0
16	44	0	20160210_dm_TOP2-5_01.JPG.dat	TOP2-5	YBR087W	0	0
16	45	1705	20160210_dm_TOP2-5_01.JPG.dat	TOP2-5	YLR110C	1.1307	0.11597
16	46	1611	20160210_dm_TOP2-5_01.JPG.dat	TOP2-5	YLR110C	0.96271	-0.05197
16	47	2014	20160210_dm_TOP2-5_01.JPG.dat	TOP2-5	YMR271C	1.01343	0.00689
16	48	2440	20160210_dm_TOP2-5_01.JPG.dat	TOP2-5	YMR271C	1.04047	0.03392
17	1	2342	20160210_dm_TOP2-5_01.JPG.dat	TOP2-5	YMR271C	0.96783	-0.0387
17	2	1932	20160210_dm_TOP2-5_01.JPG.dat	TOP2-5	YMR271C	0.9289	-0.07762
17	3	1866	20160210_dm_TOP2-5_01.JPG.dat	TOP2-5	YLR163C	1.04863	-0.04854
17	4	1914	20160210_dm_TOP2-5_01.JPG.dat	TOP2-5	YLR163C	1.17213	0.07492
17	5	2118	20160210_dm_TOP2-5_01.JPG.dat	TOP2-5	YAL013W	1.32663	0.1121
17	6	2359	20160210_dm_TOP2-5_01.JPG.dat	TOP2-5	YAL013W	1.4694	0.25484
17	7	413	20160210_dm_TOP2-5_01.JPG.dat	TOP2-5	YDL028C	#NUM!	#NUM!	status=JK
17	8	0	20160210_dm_TOP2-5_01.JPG.dat	TOP2-5	YDL028C	0	-0.97175
17	9	1488	20160210_dm_TOP2-5_01.JPG.dat	TOP2-5	YJR093C	0.93277	-0.1485
17	10	1682	20160210_dm_TOP2-5_01.JPG.dat	TOP2-5	YJR093C	1.04934	-0.03196
17	11	0	20160210_dm_TOP2-5_01.JPG.dat	TOP2-5	YNL258C	0	0
17	12	0	20160210_dm_TOP2-5_01.JPG.dat	TOP2-5	YNL258C	0	0
17	13	2281	20160210_dm_TOP2-5_01.JPG.dat	TOP2-5	YMR239C	1.31052	0.22615
17	14	2019	20160210_dm_TOP2-5_01.JPG.dat	TOP2-5	YMR239C	1.13922	0.0549
17	15	1880	20160210_dm_TOP2-5_01.JPG.dat	TOP2-5	YLR193C	1.05139	0.06612
17	16	1764	20160210_dm_TOP2-5_01.JPG.dat	TOP2-5	YLR193C	0.98725	0.002
17	17	1750	20160210_dm_TOP2-5_01.JPG.dat	TOP2-5	YMR197C	0.98882	-0.13023
17	18	1777	20160210_dm_TOP2-5_01.JPG.dat	TOP2-5	YMR197C	1.03508	-0.08398
17	19	1092	20160210_dm_TOP2-5_01.JPG.dat	TOP2-5	YJR057W	#NUM!	#NUM!	status=JK
17	20	1223	20160210_dm_TOP2-5_01.JPG.dat	TOP2-5	YJR057W	0.74393	-0.05894
17	21	1590	20160210_dm_TOP2-5_01.JPG.dat	TOP2-5	YBR109C	0.94713	0.03659
17	22	1537	20160210_dm_TOP2-5_01.JPG.dat	TOP2-5	YBR109C	0.90447	-0.00606
17	23	2250	20160210_dm_TOP2-5_01.JPG.dat	TOP2-5	YOR074C	1.33502	0.75739
17	24	2173	20160210_dm_TOP2-5_01.JPG.dat	TOP2-5	YOR074C	1.32308	0.74545
17	25	998	20160210_dm_TOP2-5_01.JPG.dat	TOP2-5	YJL168C	0.61647	-0.37025
17	26	1364	20160210_dm_TOP2-5_01.JPG.dat	TOP2-5	YJL168C	0.85013	-0.13665
17	27	1733	20160210_dm_TOP2-5_01.JPG.dat	TOP2-5	YCL010C	1.08092	0.07437
17	28	1845	20160210_dm_TOP2-5_01.JPG.dat	TOP2-5	YCL010C	1.17063	0.16407
17	29	631	20160210_dm_TOP2-5_01.JPG.dat	TOP2-5	YDL132W	0.41651	-0.25093
17	30	947	20160210_dm_TOP2-5_01.JPG.dat	TOP2-5	YDL132W	0.64355	-0.02394
17	31	296	20160210_dm_TOP2-5_01.JPG.dat	TOP2-5	YGR246C	#NUM!	#NUM!	status=JK
17	32	0	20160210_dm_TOP2-5_01.JPG.dat	TOP2-5	YGR246C	0	-0.02118
17	33	1347	20160210_dm_TOP2-5_01.JPG.dat	TOP2-5	YJL203W	0.95454	-0.16647
17	34	1155	20160210_dm_TOP2-5_01.JPG.dat	TOP2-5	YJL203W	0.81511	-0.30587
17	35	1872	20160210_dm_TOP2-5_01.JPG.dat	TOP2-5	YIL068C	1.27538	0.17829
17	36	1896	20160210_dm_TOP2-5_01.JPG.dat	TOP2-5	YIL068C	1.29104	0.19394
17	37	1215	20160210_dm_TOP2-5_01.JPG.dat	TOP2-5	YDR060W	0.87139	-0.09248
17	38	1438	20160210_dm_TOP2-5_01.JPG.dat	TOP2-5	YDR060W	1.09809	0.13416
17	39	963	20160210_dm_TOP2-5_01.JPG.dat	TOP2-5	YDR145W	0.75729	-0.29334
17	40	1697	20160210_dm_TOP2-5_01.JPG.dat	TOP2-5	YDR145W	1.31564	0.26486
17	41	1421	20160210_dm_TOP2-5_01.JPG.dat	TOP2-5	YOR184W	1.05851	0.29689
17	42	704	20160210_dm_TOP2-5_01.JPG.dat	TOP2-5	YOR184W	0.5127	-0.24877
17	43	1554	20160210_dm_TOP2-5_01.JPG.dat	TOP2-5	YBR080C	1.13342	-0.00535
17	44	1287	20160210_dm_TOP2-5_01.JPG.dat	TOP2-5	YBR080C	0.91418	-0.22454
17	45	1274	20160210_dm_TOP2-5_01.JPG.dat	TOP2-5	YJR076C	0.87358	0.02616
17	46	1464	20160210_dm_TOP2-5_01.JPG.dat	TOP2-5	YJR076C	0.90337	0.05595
17	47	1945	20160210_dm_TOP2-5_01.JPG.dat	TOP2-5	YMR271C	1.00887	0.00233
17	48	2390	20160210_dm_TOP2-5_01.JPG.dat	TOP2-5	YMR271C	1.04884	0.04229
18	1	2364	20160210_dm_TOP2-5_01.JPG.dat	TOP2-5	YMR271C	0.98707	-0.01946
18	2	2029	20160210_dm_TOP2-5_01.JPG.dat	TOP2-5	YMR271C	0.98778	-0.01876
18	3	2053	20160210_dm_TOP2-5_01.JPG.dat	TOP2-5	YLR163C	1.17128	0.07407
18	4	2046	20160210_dm_TOP2-5_01.JPG.dat	TOP2-5	YLR163C	1.27467	0.17743
18	5	2305	20160210_dm_TOP2-5_01.JPG.dat	TOP2-5	YAL013W	1.47139	0.25683
18	6	2438	20160210_dm_TOP2-5_01.JPG.dat	TOP2-5	YAL013W	1.54961	0.33503
18	7	0	20160210_dm_TOP2-5_01.JPG.dat	TOP2-5	YDL028C	0	-0.97175
18	8	0	20160210_dm_TOP2-5_01.JPG.dat	TOP2-5	YDL028C	0	-0.97175
18	9	1529	20160210_dm_TOP2-5_01.JPG.dat	TOP2-5	YJR093C	0.97756	-0.10373
18	10	1594	20160210_dm_TOP2-5_01.JPG.dat	TOP2-5	YJR093C	1.0121	-0.06919
18	11	0	20160210_dm_TOP2-5_01.JPG.dat	TOP2-5	YNL258C	0	0
18	12	0	20160210_dm_TOP2-5_01.JPG.dat	TOP2-5	YNL258C	0	0
18	13	2157	20160210_dm_TOP2-5_01.JPG.dat	TOP2-5	YMR239C	1.25251	0.16816
18	14	1958	20160210_dm_TOP2-5_01.JPG.dat	TOP2-5	YMR239C	1.11557	0.03126
18	15	1909	20160210_dm_TOP2-5_01.JPG.dat	TOP2-5	YLR193C	1.0773	0.09202
18	16	1856	20160210_dm_TOP2-5_01.JPG.dat	TOP2-5	YLR193C	1.04862	0.06335
18	17	1717	20160210_dm_TOP2-5_01.JPG.dat	TOP2-5	YMR197C	0.97999	-0.13905
18	18	1712	20160210_dm_TOP2-5_01.JPG.dat	TOP2-5	YMR197C	1.0078	-0.11124
18	19	1209	20160210_dm_TOP2-5_01.JPG.dat	TOP2-5	YJR057W	0.73436	-0.0685
18	20	1215	20160210_dm_TOP2-5_01.JPG.dat	TOP2-5	YJR057W	0.7475	-0.05537
18	21	1402	20160210_dm_TOP2-5_01.JPG.dat	TOP2-5	YBR109C	0.84453	-0.06599
18	22	1669	20160210_dm_TOP2-5_01.JPG.dat	TOP2-5	YBR109C	0.99345	0.08289
18	23	2062	20160210_dm_TOP2-5_01.JPG.dat	TOP2-5	YOR074C	1.23739	0.6598
18	24	3800	20160210_dm_TOP2-5_01.JPG.dat	TOP2-5	YOR074C	#NUM!	#NUM!	status=CP,JK
18	25	1710	20160210_dm_TOP2-5_01.JPG.dat	TOP2-5	YJL168C	1.06796	0.08111
18	26	1634	20160210_dm_TOP2-5_01.JPG.dat	TOP2-5	YJL168C	1.02759	0.04076
18	27	1801	20160210_dm_TOP2-5_01.JPG.dat	TOP2-5	YCL010C	1.13029	0.12373
18	28	1683	20160210_dm_TOP2-5_01.JPG.dat	TOP2-5	YCL010C	1.07257	0.06603
18	29	588	20160210_dm_TOP2-5_01.JPG.dat	TOP2-5	YDL132W	0.38906	-0.27836
18	30	1114	20160210_dm_TOP2-5_01.JPG.dat	TOP2-5	YDL132W	0.75725	0.08972
18	31	50	20160210_dm_TOP2-5_01.JPG.dat	TOP2-5	YGR246C	0.03417	0.01298
18	32	0	20160210_dm_TOP2-5_01.JPG.dat	TOP2-5	YGR246C	0	-0.02118
18	33	1371	20160210_dm_TOP2-5_01.JPG.dat	TOP2-5	YJL203W	0.96601	-0.15501
18	34	1239	20160210_dm_TOP2-5_01.JPG.dat	TOP2-5	YJL203W	0.86968	-0.25131
18	35	1620	20160210_dm_TOP2-5_01.JPG.dat	TOP2-5	YIL068C	#NUM!	#NUM!	status=JK
18	36	1808	20160210_dm_TOP2-5_01.JPG.dat	TOP2-5	YIL068C	1.22924	0.13216
18	37	1075	20160210_dm_TOP2-5_01.JPG.dat	TOP2-5	YDR060W	0.77135	-0.19249
18	38	1396	20160210_dm_TOP2-5_01.JPG.dat	TOP2-5	YDR060W	1.06897	0.10504
18	39	1027	20160210_dm_TOP2-5_01.JPG.dat	TOP2-5	YDR145W	0.81144	-0.2392
18	40	1727	20160210_dm_TOP2-5_01.JPG.dat	TOP2-5	YDR145W	1.34854	0.29775
18	41	1064	20160210_dm_TOP2-5_01.JPG.dat	TOP2-5	YOR184W	0.79977	0.03821
18	42	1369	20160210_dm_TOP2-5_01.JPG.dat	TOP2-5	YOR184W	1.00608	0.24447
18	43	1516	20160210_dm_TOP2-5_01.JPG.dat	TOP2-5	YBR080C	1.11384	-0.02494
18	44	1228	20160210_dm_TOP2-5_01.JPG.dat	TOP2-5	YBR080C	0.87816	-0.26054
18	45	901	20160210_dm_TOP2-5_01.JPG.dat	TOP2-5	YJR076C	0.62172	-0.22562
18	46	1231	20160210_dm_TOP2-5_01.JPG.dat	TOP2-5	YJR076C	0.76381	-0.08357
18	47	2010	20160210_dm_TOP2-5_01.JPG.dat	TOP2-5	YMR271C	1.04755	0.041
18	48	2423	20160210_dm_TOP2-5_01.JPG.dat	TOP2-5	YMR271C	1.06774	0.06118
19	1	2409	20160210_dm_TOP2-5_01.JPG.dat	TOP2-5	YMR271C	0.96748	-0.03905
19	2	1962	20160210_dm_TOP2-5_01.JPG.dat	TOP2-5	YMR271C	0.92107	-0.08545
19	3	1354	20160210_dm_TOP2-5_01.JPG.dat	TOP2-5	YLR026C	0.74705	-0.15384
19	4	1294	20160210_dm_TOP2-5_01.JPG.dat	TOP2-5	YLR026C	0.78181	-0.11909
19	5	0	20160210_dm_TOP2-5_01.JPG.dat	TOP2-5	YAL003W	0	0
19	6	0	20160210_dm_TOP2-5_01.JPG.dat	TOP2-5	YAL003W	0	0
19	7	1666	20160210_dm_TOP2-5_01.JPG.dat	TOP2-5	YGL043W	1.01354	0.02611
19	8	1482	20160210_dm_TOP2-5_01.JPG.dat	TOP2-5	YGL043W	0.90836	-0.07904
19	9	1672	20160210_dm_TOP2-5_01.JPG.dat	TOP2-5	YLR276C	1.04654	0.02134
19	10	1639	20160210_dm_TOP2-5_01.JPG.dat	TOP2-5	YLR276C	1.01735	-0.00784
19	11	1835	20160210_dm_TOP2-5_01.JPG.dat	TOP2-5	YLR208W	1.10936	0.08426
19	12	1824	20160210_dm_TOP2-5_01.JPG.dat	TOP2-5	YLR208W	1.06073	0.03565
19	13	1659	20160210_dm_TOP2-5_01.JPG.dat	TOP2-5	YHR065C	#NUM!	#NUM!	status=JK
19	14	1740	20160210_dm_TOP2-5_01.JPG.dat	TOP2-5	YHR065C	0.9629	-0.03511
19	15	1666	20160210_dm_TOP2-5_01.JPG.dat	TOP2-5	YKL173W	0.91207	-0.03543
19	16	1629	20160210_dm_TOP2-5_01.JPG.dat	TOP2-5	YKL173W	0.89231	-0.05519
19	17	1828	20160210_dm_TOP2-5_01.JPG.dat	TOP2-5	YGR091W	1.01084	-0.09397
19	18	1789	20160210_dm_TOP2-5_01.JPG.dat	TOP2-5	YGR091W	1.01995	-0.08486
19	19	1997	20160210_dm_TOP2-5_01.JPG.dat	TOP2-5	YDL208W	1.17448	0.14396
19	20	1909	20160210_dm_TOP2-5_01.JPG.dat	TOP2-5	YDL208W	1.13562	0.1051
19	21	2196	20160210_dm_TOP2-5_01.JPG.dat	TOP2-5	YPL235W	1.27748	0.13662
19	22	2041	20160210_dm_TOP2-5_01.JPG.dat	TOP2-5	YPL235W	1.1729	0.03207
19	23	1615	20160210_dm_TOP2-5_01.JPG.dat	TOP2-5	YLR342W	0.93529	-0.05859
19	24	1785	20160210_dm_TOP2-5_01.JPG.dat	TOP2-5	YLR342W	1.06071	0.0668
19	25	1466	20160210_dm_TOP2-5_01.JPG.dat	TOP2-5	YPR179C	0.88277	0.10787
19	26	1564	20160210_dm_TOP2-5_01.JPG.dat	TOP2-5	YPR179C	0.9466	0.17168
19	27	1915	20160210_dm_TOP2-5_01.JPG.dat	TOP2-5	YGR103W	1.15332	0.06767
19	28	1730	20160210_dm_TOP2-5_01.JPG.dat	TOP2-5	YGR103W	1.05585	-0.02978
19	29	1885	20160210_dm_TOP2-5_01.JPG.dat	TOP2-5	YKR022C	1.19221	0.02267
19	30	1756	20160210_dm_TOP2-5_01.JPG.dat	TOP2-5	YKR022C	1.13829	-0.03122
19	31	1210	20160210_dm_TOP2-5_01.JPG.dat	TOP2-5	YDR512C	#NUM!	#NUM!	status=JK
19	32	1499	20160210_dm_TOP2-5_01.JPG.dat	TOP2-5	YDR512C	0.97902	0.03847
19	33	1673	20160210_dm_TOP2-5_01.JPG.dat	TOP2-5	YLR340W	1.11602	0.02848
19	34	1737	20160210_dm_TOP2-5_01.JPG.dat	TOP2-5	YLR340W	1.15372	0.06617
19	35	1355	20160210_dm_TOP2-5_01.JPG.dat	TOP2-5	YPL228W	0.87101	-0.09945
19	36	1333	20160210_dm_TOP2-5_01.JPG.dat	TOP2-5	YPL228W	0.85981	-0.11065
19	37	1542	20160210_dm_TOP2-5_01.JPG.dat	TOP2-5	YPL174C	1.05107	0.02957
19	38	1671	20160210_dm_TOP2-5_01.JPG.dat	TOP2-5	YPL174C	#NUM!	#NUM!	status=JK
19	39	1595	20160210_dm_TOP2-5_01.JPG.dat	TOP2-5	YHR101C	1.20124	0.05256
19	40	1599	20160210_dm_TOP2-5_01.JPG.dat	TOP2-5	YHR101C	1.19285	0.04417
19	41	1308	20160210_dm_TOP2-5_01.JPG.dat	TOP2-5	YJL104W	0.9403	-0.08898
19	42	1173	20160210_dm_TOP2-5_01.JPG.dat	TOP2-5	YJL104W	0.82418	-0.20507
19	43	1527	20160210_dm_TOP2-5_01.JPG.dat	TOP2-5	YDR162C	1.07166	0.10532
19	44	1339	20160210_dm_TOP2-5_01.JPG.dat	TOP2-5	YDR162C	0.9143	-0.052
19	45	1485	20160210_dm_TOP2-5_01.JPG.dat	TOP2-5	YKL019W	0.97824	-0.0438
19	46	1592	20160210_dm_TOP2-5_01.JPG.dat	TOP2-5	YKL019W	0.94289	-0.07915
19	47	2061	20160210_dm_TOP2-5_01.JPG.dat	TOP2-5	YMR271C	1.02522	0.01868
19	48	2327	20160210_dm_TOP2-5_01.JPG.dat	TOP2-5	YMR271C	0.97846	-0.02808
20	1	2448	20160210_dm_TOP2-5_01.JPG.dat	TOP2-5	YMR271C	0.96164	-0.04489
20	2	2042	20160210_dm_TOP2-5_01.JPG.dat	TOP2-5	YMR271C	0.9404	-0.06612
20	3	1232	20160210_dm_TOP2-5_01.JPG.dat	TOP2-5	YLR026C	#NUM!	#NUM!	status=JK
20	4	1292	20160210_dm_TOP2-5_01.JPG.dat	TOP2-5	YLR026C	0.77134	-0.12956
20	5	0	20160210_dm_TOP2-5_01.JPG.dat	TOP2-5	YAL003W	0	0
20	6	0	20160210_dm_TOP2-5_01.JPG.dat	TOP2-5	YAL003W	0	0
20	7	1907	20160210_dm_TOP2-5_01.JPG.dat	TOP2-5	YGL043W	1.15554	0.16807
20	8	1839	20160210_dm_TOP2-5_01.JPG.dat	TOP2-5	YGL043W	1.12556	0.1381
20	9	1666	20160210_dm_TOP2-5_01.JPG.dat	TOP2-5	YLR276C	1.04209	0.01689
20	10	1382	20160210_dm_TOP2-5_01.JPG.dat	TOP2-5	YLR276C	#NUM!	#NUM!	status=JK
20	11	1704	20160210_dm_TOP2-5_01.JPG.dat	TOP2-5	YLR208W	1.02721	0.00213
20	12	1641	20160210_dm_TOP2-5_01.JPG.dat	TOP2-5	YLR208W	0.94965	-0.0754
20	13	1723	20160210_dm_TOP2-5_01.JPG.dat	TOP2-5	YHR065C	0.9675	-0.03052
20	14	1764	20160210_dm_TOP2-5_01.JPG.dat	TOP2-5	YHR065C	0.97109	-0.02692
20	15	1752	20160210_dm_TOP2-5_01.JPG.dat	TOP2-5	YKL173W	0.95295	0.00544
20	16	1744	20160210_dm_TOP2-5_01.JPG.dat	TOP2-5	YKL173W	0.94892	0.00141
20	17	1736	20160210_dm_TOP2-5_01.JPG.dat	TOP2-5	YGR091W	0.953	-0.1518
20	18	1963	20160210_dm_TOP2-5_01.JPG.dat	TOP2-5	YGR091W	1.11024	0.00539
20	19	1753	20160210_dm_TOP2-5_01.JPG.dat	TOP2-5	YDL208W	1.02129	-0.0092
20	20	1861	20160210_dm_TOP2-5_01.JPG.dat	TOP2-5	YDL208W	1.09493	0.06443
20	21	2002	20160210_dm_TOP2-5_01.JPG.dat	TOP2-5	YPL235W	1.15066	0.00984
20	22	2248	20160210_dm_TOP2-5_01.JPG.dat	TOP2-5	YPL235W	1.275	0.13414
20	23	1702	20160210_dm_TOP2-5_01.JPG.dat	TOP2-5	YLR342W	0.97121	-0.02268
20	24	1927	20160210_dm_TOP2-5_01.JPG.dat	TOP2-5	YLR342W	1.12851	0.13458
20	25	1506	20160210_dm_TOP2-5_01.JPG.dat	TOP2-5	YPR179C	0.89308	0.11818
20	26	1447	20160210_dm_TOP2-5_01.JPG.dat	TOP2-5	YPR179C	0.86073	0.08584
20	27	1782	20160210_dm_TOP2-5_01.JPG.dat	TOP2-5	YGR103W	1.05127	-0.03435
20	28	1869	20160210_dm_TOP2-5_01.JPG.dat	TOP2-5	YGR103W	1.11487	0.02923
20	29	1936	20160210_dm_TOP2-5_01.JPG.dat	TOP2-5	YKR022C	1.19293	0.0234
20	30	1695	20160210_dm_TOP2-5_01.JPG.dat	TOP2-5	YKR022C	1.06627	-0.10323
20	31	1500	20160210_dm_TOP2-5_01.JPG.dat	TOP2-5	YDR512C	0.9413	0.00076
20	32	1593	20160210_dm_TOP2-5_01.JPG.dat	TOP2-5	YDR512C	1.00246	0.0619
20	33	1750	20160210_dm_TOP2-5_01.JPG.dat	TOP2-5	YLR340W	1.12328	0.03574
20	34	1790	20160210_dm_TOP2-5_01.JPG.dat	TOP2-5	YLR340W	1.14375	0.0562
20	35	1435	20160210_dm_TOP2-5_01.JPG.dat	TOP2-5	YPL228W	0.88751	-0.08296
20	36	1468	20160210_dm_TOP2-5_01.JPG.dat	TOP2-5	YPL228W	0.91318	-0.05729
20	37	1606	20160210_dm_TOP2-5_01.JPG.dat	TOP2-5	YPL174C	1.05804	0.03654
20	38	1474	20160210_dm_TOP2-5_01.JPG.dat	TOP2-5	YPL174C	1.04055	0.01905
20	39	1498	20160210_dm_TOP2-5_01.JPG.dat	TOP2-5	YHR101C	1.09596	-0.05269
20	40	1551	20160210_dm_TOP2-5_01.JPG.dat	TOP2-5	YHR101C	1.12619	-0.02247
20	41	1525	20160210_dm_TOP2-5_01.JPG.dat	TOP2-5	YJL104W	1.06874	0.03942
20	42	1324	20160210_dm_TOP2-5_01.JPG.dat	TOP2-5	YJL104W	0.90618	-0.12309
20	43	1488	20160210_dm_TOP2-5_01.JPG.dat	TOP2-5	YDR162C	1.01591	0.04959
20	44	1501	20160210_dm_TOP2-5_01.JPG.dat	TOP2-5	YDR162C	0.99634	0.03002
20	45	1688	20160210_dm_TOP2-5_01.JPG.dat	TOP2-5	YKL019W	#NUM!	#NUM!	status=JK
20	46	1704	20160210_dm_TOP2-5_01.JPG.dat	TOP2-5	YKL019W	0.97956	-0.04248
20	47	1864	20160210_dm_TOP2-5_01.JPG.dat	TOP2-5	YMR271C	0.89934	-0.10717
20	48	2292	20160210_dm_TOP2-5_01.JPG.dat	TOP2-5	YMR271C	0.93416	-0.07236
21	1	2341	20160210_dm_TOP2-5_01.JPG.dat	TOP2-5	YMR271C	1.02841	0.02186
21	2	2105	20160210_dm_TOP2-5_01.JPG.dat	TOP2-5	YMR271C	1.08657	0.08001
21	3	1512	20160210_dm_TOP2-5_01.JPG.dat	TOP2-5	YPR086W	0.92332	0.3383
21	4	653	20160210_dm_TOP2-5_01.JPG.dat	TOP2-5	YPR086W	0.43954	-0.14535
21	5	1914	20160210_dm_TOP2-5_01.JPG.dat	TOP2-5	YCL052C	1.33114	0.17137
21	6	1788	20160210_dm_TOP2-5_01.JPG.dat	TOP2-5	YCL052C	1.2474	0.08766
21	7	435	20160210_dm_TOP2-5_01.JPG.dat	TOP2-5	YDL028C	0.29972	-0.67211
21	8	866	20160210_dm_TOP2-5_01.JPG.dat	TOP2-5	YDL028C	0.60437	-0.36754
21	9	976	20160210_dm_TOP2-5_01.JPG.dat	TOP2-5	YOR151C	0.6976	0.03762
21	10	1110	20160210_dm_TOP2-5_01.JPG.dat	TOP2-5	YOR151C	0.78649	0.12649
21	11	1595	20160210_dm_TOP2-5_01.JPG.dat	TOP2-5	YKL024C	1.09865	0.10795
21	12	1574	20160210_dm_TOP2-5_01.JPG.dat	TOP2-5	YKL024C	1.03999	0.04931
21	13	1823	20160210_dm_TOP2-5_01.JPG.dat	TOP2-5	YGR140W	1.16889	0.04693
21	14	1940	20160210_dm_TOP2-5_01.JPG.dat	TOP2-5	YGR140W	1.22007	0.09809
21	15	729	20160210_dm_TOP2-5_01.JPG.dat	TOP2-5	YGL075C	0.45294	-0.24961
21	16	254	20160210_dm_TOP2-5_01.JPG.dat	TOP2-5	YGL075C	0.15793	-0.54454
21	17	1658	20160210_dm_TOP2-5_01.JPG.dat	TOP2-5	YFL034C-B	1.04006	0.19798
21	18	1370	20160210_dm_TOP2-5_01.JPG.dat	TOP2-5	YFL034C-B	0.88481	0.04278
21	19	2008	20160210_dm_TOP2-5_01.JPG.dat	TOP2-5	YOR085W	1.33406	0.13593
21	20	1968	20160210_dm_TOP2-5_01.JPG.dat	TOP2-5	YOR085W	1.31833	0.1202
21	21	1638	20160210_dm_TOP2-5_01.JPG.dat	TOP2-5	YBL026W	1.07084	-0.09038
21	22	1955	20160210_dm_TOP2-5_01.JPG.dat	TOP2-5	YBL026W	1.25911	0.09783
21	23	911	20160210_dm_TOP2-5_01.JPG.dat	TOP2-5	YPR070W	0.58921	-0.01895
21	24	930	20160210_dm_TOP2-5_01.JPG.dat	TOP2-5	YPR070W	0.6167	0.00853
21	25	1499	20160210_dm_TOP2-5_01.JPG.dat	TOP2-5	YJR006W	1.00527	-0.00704
21	26	1514	20160210_dm_TOP2-5_01.JPG.dat	TOP2-5	YJR006W	1.01614	0.00382
21	27	861	20160210_dm_TOP2-5_01.JPG.dat	TOP2-5	YOR259C	0.57101	-0.29838
21	28	1638	20160210_dm_TOP2-5_01.JPG.dat	TOP2-5	YOR259C	1.09489	0.22536
21	29	876	20160210_dm_TOP2-5_01.JPG.dat	TOP2-5	YNL138W	0.60308	-0.04032
21	30	800	20160210_dm_TOP2-5_01.JPG.dat	TOP2-5	YNL138W	0.56026	-0.08312
21	31	1746	20160210_dm_TOP2-5_01.JPG.dat	TOP2-5	YFL039C	1.21518	0.28606
21	32	1757	20160210_dm_TOP2-5_01.JPG.dat	TOP2-5	YFL039C	1.222	0.29288
21	33	1692	20160210_dm_TOP2-5_01.JPG.dat	TOP2-5	YLR367W	1.19909	0.0626
21	34	1756	20160210_dm_TOP2-5_01.JPG.dat	TOP2-5	YLR367W	1.23788	0.10137
21	35	1107	20160210_dm_TOP2-5_01.JPG.dat	TOP2-5	YFL039C	0.75495	-0.17404
21	36	1462	20160210_dm_TOP2-5_01.JPG.dat	TOP2-5	YFL039C	1.00505	0.07599
21	37	1463	20160210_dm_TOP2-5_01.JPG.dat	TOP2-5	YER083C	1.06769	0.07542
21	38	1070	20160210_dm_TOP2-5_01.JPG.dat	TOP2-5	YER083C	0.83879	-0.15341
21	39	771	20160210_dm_TOP2-5_01.JPG.dat	TOP2-5	YOR181W	0.62769	0.01016
21	40	517	20160210_dm_TOP2-5_01.JPG.dat	TOP2-5	YOR181W	0.41834	-0.19913
21	41	1408	20160210_dm_TOP2-5_01.JPG.dat	TOP2-5	YLR397C	1.10208	-0.10714
21	42	1255	20160210_dm_TOP2-5_01.JPG.dat	TOP2-5	YLR397C	0.95822	-0.25097
21	43	1731	20160210_dm_TOP2-5_01.JPG.dat	TOP2-5	YGL116W	1.31737	0.07549
21	44	1750	20160210_dm_TOP2-5_01.JPG.dat	TOP2-5	YGL116W	1.29549	0.05361
21	45	434	20160210_dm_TOP2-5_01.JPG.dat	TOP2-5	YDR235W	0.3096	0.0039
21	46	321	20160210_dm_TOP2-5_01.JPG.dat	TOP2-5	YDR235W	0.20573	-0.09994
21	47	2052	20160210_dm_TOP2-5_01.JPG.dat	TOP2-5	YMR271C	1.1036	0.09704
21	48	2426	20160210_dm_TOP2-5_01.JPG.dat	TOP2-5	YMR271C	1.10228	0.09571
22	1	2300	20160210_dm_TOP2-5_01.JPG.dat	TOP2-5	YMR271C	1.0026	-0.00394
22	2	2112	20160210_dm_TOP2-5_01.JPG.dat	TOP2-5	YMR271C	1.08376	0.07719
22	3	260	20160210_dm_TOP2-5_01.JPG.dat	TOP2-5	YPR086W	0.15818	-0.42664
22	4	457	20160210_dm_TOP2-5_01.JPG.dat	TOP2-5	YPR086W	0.30744	-0.27742
22	5	1537	20160210_dm_TOP2-5_01.JPG.dat	TOP2-5	YCL052C	1.07178	-0.08791
22	6	1895	20160210_dm_TOP2-5_01.JPG.dat	TOP2-5	YCL052C	1.32911	0.16935
22	7	85	20160210_dm_TOP2-5_01.JPG.dat	TOP2-5	YDL028C	0.05905	-0.91271
22	8	722	20160210_dm_TOP2-5_01.JPG.dat	TOP2-5	YDL028C	0.50935	-0.46253
22	9	602	20160210_dm_TOP2-5_01.JPG.dat	TOP2-5	YOR151C	0.43528	-0.22462
22	10	710	20160210_dm_TOP2-5_01.JPG.dat	TOP2-5	YOR151C	0.50878	-0.15115
22	11	1433	20160210_dm_TOP2-5_01.JPG.dat	TOP2-5	YKL024C	0.9985	0.00783
22	12	1360	20160210_dm_TOP2-5_01.JPG.dat	TOP2-5	YKL024C	0.90915	-0.08149
22	13	1852	20160210_dm_TOP2-5_01.JPG.dat	TOP2-5	YGR140W	1.20222	0.08025
22	14	1906	20160210_dm_TOP2-5_01.JPG.dat	TOP2-5	YGR140W	1.21476	0.09279
22	15	322	20160210_dm_TOP2-5_01.JPG.dat	TOP2-5	YGL075C	0.20309	-0.49939
22	16	2027	20160210_dm_TOP2-5_01.JPG.dat	TOP2-5	YGL075C	#NUM!	#NUM!	status=JK
22	17	1220	20160210_dm_TOP2-5_01.JPG.dat	TOP2-5	YFL034C-B	0.77913	-0.06288
22	18	1344	20160210_dm_TOP2-5_01.JPG.dat	TOP2-5	YFL034C-B	0.88458	0.04254
22	19	1911	20160210_dm_TOP2-5_01.JPG.dat	TOP2-5	YOR085W	1.29335	0.09523
22	20	1992	20160210_dm_TOP2-5_01.JPG.dat	TOP2-5	YOR085W	1.35841	0.16027
22	21	1490	20160210_dm_TOP2-5_01.JPG.dat	TOP2-5	YBL026W	0.99128	-0.16992
22	22	1728	20160210_dm_TOP2-5_01.JPG.dat	TOP2-5	YBL026W	1.13087	-0.03037
22	23	1002	20160210_dm_TOP2-5_01.JPG.dat	TOP2-5	YPR070W	0.6573	0.04912
22	24	1052	20160210_dm_TOP2-5_01.JPG.dat	TOP2-5	YPR070W	0.70588	0.09769
22	25	640	20160210_dm_TOP2-5_01.JPG.dat	TOP2-5	YJR006W	#NUM!	#NUM!	status=JK
22	26	1680	20160210_dm_TOP2-5_01.JPG.dat	TOP2-5	YJR006W	1.13622	0.12387
22	27	1065	20160210_dm_TOP2-5_01.JPG.dat	TOP2-5	YOR259C	0.70973	-0.15969
22	28	1427	20160210_dm_TOP2-5_01.JPG.dat	TOP2-5	YOR259C	0.95605	0.08655
22	29	903	20160210_dm_TOP2-5_01.JPG.dat	TOP2-5	YNL138W	0.62134	-0.02206
22	30	625	20160210_dm_TOP2-5_01.JPG.dat	TOP2-5	YNL138W	#NUM!	#NUM!	status=JK
22	31	1868	20160210_dm_TOP2-5_01.JPG.dat	TOP2-5	YFL039C	1.29085	0.36171
22	32	1692	20160210_dm_TOP2-5_01.JPG.dat	TOP2-5	YFL039C	1.16516	0.23606
22	33	1732	20160210_dm_TOP2-5_01.JPG.dat	TOP2-5	YLR367W	1.21489	0.0784
22	34	1924	20160210_dm_TOP2-5_01.JPG.dat	TOP2-5	YLR367W	#NUM!	#NUM!	status=JK
22	35	1181	20160210_dm_TOP2-5_01.JPG.dat	TOP2-5	YFL039C	0.79537	-0.13364
22	36	1439	20160210_dm_TOP2-5_01.JPG.dat	TOP2-5	YFL039C	0.97725	0.04819
22	37	1677	20160210_dm_TOP2-5_01.JPG.dat	TOP2-5	YER083C	1.21034	0.21803
22	38	900	20160210_dm_TOP2-5_01.JPG.dat	TOP2-5	YER083C	0.69853	-0.29363
22	39	404	20160210_dm_TOP2-5_01.JPG.dat	TOP2-5	YOR181W	0.32601	-0.29144
22	40	769	20160210_dm_TOP2-5_01.JPG.dat	TOP2-5	YOR181W	0.61714	-0.00039
22	41	1367	20160210_dm_TOP2-5_01.JPG.dat	TOP2-5	YLR397C	1.06214	-0.14707
22	42	1325	20160210_dm_TOP2-5_01.JPG.dat	TOP2-5	YLR397C	1.00199	-0.20721
22	43	1672	20160210_dm_TOP2-5_01.JPG.dat	TOP2-5	YGL116W	1.25912	0.01725
22	44	1775	20160210_dm_TOP2-5_01.JPG.dat	TOP2-5	YGL116W	1.29965	0.05777
22	45	73	20160210_dm_TOP2-5_01.JPG.dat	TOP2-5	YDR235W	0.05147	-0.25416
22	46	216	20160210_dm_TOP2-5_01.JPG.dat	TOP2-5	YDR235W	0.13675	-0.1689
22	47	2047	20160210_dm_TOP2-5_01.JPG.dat	TOP2-5	YMR271C	1.08722	0.08066
22	48	2409	20160210_dm_TOP2-5_01.JPG.dat	TOP2-5	YMR271C	1.08062	0.07406
23	1	2480	20160210_dm_TOP2-5_01.JPG.dat	TOP2-5	YMR271C	0.98883	-0.01771
23	2	2139	20160210_dm_TOP2-5_01.JPG.dat	TOP2-5	YMR271C	1.00605	-0.00049
23	3	2073	20160210_dm_TOP2-5_01.JPG.dat	TOP2-5	YCL061C	1.15892	0.16527
23	4	1828	20160210_dm_TOP2-5_01.JPG.dat	TOP2-5	YCL061C	1.13408	0.14044
23	5	1450	20160210_dm_TOP2-5_01.JPG.dat	TOP2-5	YGL045W	0.93574	0.10664
23	6	1422	20160210_dm_TOP2-5_01.JPG.dat	TOP2-5	YGL045W	0.92614	0.09704
23	7	1775	20160210_dm_TOP2-5_01.JPG.dat	TOP2-5	YBR079C	1.14851	0.0817
23	8	1808	20160210_dm_TOP2-5_01.JPG.dat	TOP2-5	YBR079C	1.19132	0.12449
23	9	989	20160210_dm_TOP2-5_01.JPG.dat	TOP2-5	YBR155W	0.66817	0.22638
23	10	1301	20160210_dm_TOP2-5_01.JPG.dat	TOP2-5	YBR155W	0.87122	0.42937
23	11	1995	20160210_dm_TOP2-5_01.JPG.dat	TOP2-5	YOL038W	1.29964	0.18351
23	12	1837	20160210_dm_TOP2-5_01.JPG.dat	TOP2-5	YOL038W	1.14845	0.03236
23	13	1546	20160210_dm_TOP2-5_01.JPG.dat	TOP2-5	YBL034C	0.93965	0.0376
23	14	1429	20160210_dm_TOP2-5_01.JPG.dat	TOP2-5	YBL034C	0.85414	-0.04789
23	15	1776	20160210_dm_TOP2-5_01.JPG.dat	TOP2-5	YDR238C	1.05209	-0.00882
23	16	1730	20160210_dm_TOP2-5_01.JPG.dat	TOP2-5	YDR238C	#NUM!	#NUM!	status=JK
23	17	1273	20160210_dm_TOP2-5_01.JPG.dat	TOP2-5	YLR186W	0.76685	-0.1559
23	18	1193	20160210_dm_TOP2-5_01.JPG.dat	TOP2-5	YLR186W	0.74152	-0.18122
23	19	1253	20160210_dm_TOP2-5_01.JPG.dat	TOP2-5	YML041C	0.80059	-0.07274
23	20	1556	20160210_dm_TOP2-5_01.JPG.dat	TOP2-5	YML041C	1.00083	0.12745
23	21	1816	20160210_dm_TOP2-5_01.JPG.dat	TOP2-5	YDR002W	1.13965	-0.00123
23	22	1750	20160210_dm_TOP2-5_01.JPG.dat	TOP2-5	YDR002W	1.07873	-0.06214
23	23	0	20160210_dm_TOP2-5_01.JPG.dat	TOP2-5	YDR196C	0	0
23	24	0	20160210_dm_TOP2-5_01.JPG.dat	TOP2-5	YDR196C	0	0
23	25	1810	20160210_dm_TOP2-5_01.JPG.dat	TOP2-5	YJL039C	1.15203	0.03897
23	26	1764	20160210_dm_TOP2-5_01.JPG.dat	TOP2-5	YJL039C	1.11947	0.00642
23	27	1466	20160210_dm_TOP2-5_01.JPG.dat	TOP2-5	YCL059C	0.9145	0.00884
23	28	1360	20160210_dm_TOP2-5_01.JPG.dat	TOP2-5	YCL059C	0.8513	-0.05435
23	29	2057	20160210_dm_TOP2-5_01.JPG.dat	TOP2-5	YLL031C	1.3193	0.06335
23	30	2115	20160210_dm_TOP2-5_01.JPG.dat	TOP2-5	YLL031C	1.3706	0.11463
23	31	2045	20160210_dm_TOP2-5_01.JPG.dat	TOP2-5	YER018C	1.30695	0.12839
23	32	2006	20160210_dm_TOP2-5_01.JPG.dat	TOP2-5	YER018C	1.27286	0.09431
23	33	1422	20160210_dm_TOP2-5_01.JPG.dat	TOP2-5	YIL118W	0.91552	-0.19355
23	34	1105	20160210_dm_TOP2-5_01.JPG.dat	TOP2-5	YIL118W	0.70395	-0.40505
23	35	437	20160210_dm_TOP2-5_01.JPG.dat	TOP2-5	YGR009C	0.26841	-0.00237
23	36	474	20160210_dm_TOP2-5_01.JPG.dat	TOP2-5	YGR009C	0.29331	0.02253
23	37	1703	20160210_dm_TOP2-5_01.JPG.dat	TOP2-5	YKL021C	1.11896	0.00695
23	38	1177	20160210_dm_TOP2-5_01.JPG.dat	TOP2-5	YKL021C	0.83162	-0.2803
23	39	1119	20160210_dm_TOP2-5_01.JPG.dat	TOP2-5	YDR361C	0.82198	-0.2134
23	40	1230	20160210_dm_TOP2-5_01.JPG.dat	TOP2-5	YDR361C	0.89903	-0.13637
23	41	1580	20160210_dm_TOP2-5_01.JPG.dat	TOP2-5	YKL203C	1.11938	-0.01318
23	42	1555	20160210_dm_TOP2-5_01.JPG.dat	TOP2-5	YKL203C	1.07085	-0.06169
23	43	1339	20160210_dm_TOP2-5_01.JPG.dat	TOP2-5	YFL039C	0.91835	-0.01068
23	44	1242	20160210_dm_TOP2-5_01.JPG.dat	TOP2-5	YFL039C	0.82789	-0.10112
23	45	1892	20160210_dm_TOP2-5_01.JPG.dat	TOP2-5	YKL112W	#NUM!	#NUM!	status=JK
23	46	0	20160210_dm_TOP2-5_01.JPG.dat	TOP2-5	YKL112W	0	-0.54887
23	47	2097	20160210_dm_TOP2-5_01.JPG.dat	TOP2-5	YMR271C	1.01322	0.00668
23	48	2313	20160210_dm_TOP2-5_01.JPG.dat	TOP2-5	YMR271C	0.94385	-0.06268
24	1	2450	20160210_dm_TOP2-5_01.JPG.dat	TOP2-5	YMR271C	0.99777	-0.00877
24	2	2032	20160210_dm_TOP2-5_01.JPG.dat	TOP2-5	YMR271C	0.97666	-0.02987
24	3	1796	20160210_dm_TOP2-5_01.JPG.dat	TOP2-5	YCL061C	1.02671	0.0331
24	4	1692	20160210_dm_TOP2-5_01.JPG.dat	TOP2-5	YCL061C	1.07516	0.08154
24	5	1380	20160210_dm_TOP2-5_01.JPG.dat	TOP2-5	YGL045W	0.91373	0.08463
24	6	1221	20160210_dm_TOP2-5_01.JPG.dat	TOP2-5	YGL045W	#NUM!	#NUM!	status=JK
24	7	1565	20160210_dm_TOP2-5_01.JPG.dat	TOP2-5	YBR079C	1.04261	-0.02418
24	8	1500	20160210_dm_TOP2-5_01.JPG.dat	TOP2-5	YBR079C	1.01951	-0.04727
24	9	171	20160210_dm_TOP2-5_01.JPG.dat	TOP2-5	YBR155W	0.11915	-0.32249
24	10	0	20160210_dm_TOP2-5_01.JPG.dat	TOP2-5	YBR155W	0	-0.44161
24	11	2162	20160210_dm_TOP2-5_01.JPG.dat	TOP2-5	YOL038W	1.45675	0.34057
24	12	1828	20160210_dm_TOP2-5_01.JPG.dat	TOP2-5	YOL038W	1.18395	0.06784
24	13	1410	20160210_dm_TOP2-5_01.JPG.dat	TOP2-5	YBL034C	0.88932	-0.01272
24	14	1431	20160210_dm_TOP2-5_01.JPG.dat	TOP2-5	YBL034C	0.88902	-0.01302
24	15	1709	20160210_dm_TOP2-5_01.JPG.dat	TOP2-5	YDR238C	1.05397	-0.00694
24	16	1685	20160210_dm_TOP2-5_01.JPG.dat	TOP2-5	YDR238C	1.04597	-0.01493
24	17	1021	20160210_dm_TOP2-5_01.JPG.dat	TOP2-5	YLR186W	0.64193	-0.28078
24	18	1253	20160210_dm_TOP2-5_01.JPG.dat	TOP2-5	YLR186W	0.8131	-0.10965
24	19	1598	20160210_dm_TOP2-5_01.JPG.dat	TOP2-5	YML041C	1.06531	0.19191
24	20	1169	20160210_dm_TOP2-5_01.JPG.dat	TOP2-5	YML041C	0.78366	-0.08966
24	21	1786	20160210_dm_TOP2-5_01.JPG.dat	TOP2-5	YDR002W	1.16736	0.02647
24	22	1967	20160210_dm_TOP2-5_01.JPG.dat	TOP2-5	YDR002W	1.25979	0.11888
24	23	0	20160210_dm_TOP2-5_01.JPG.dat	TOP2-5	YDR196C	0	0
24	24	0	20160210_dm_TOP2-5_01.JPG.dat	TOP2-5	YDR196C	0	0
24	25	1713	20160210_dm_TOP2-5_01.JPG.dat	TOP2-5	YJL039C	1.1302	0.01715
24	26	1260	20160210_dm_TOP2-5_01.JPG.dat	TOP2-5	YJL039C	#NUM!	#NUM!	status=JK
24	27	983	20160210_dm_TOP2-5_01.JPG.dat	TOP2-5	YCL059C	#NUM!	#NUM!	status=JK
24	28	1294	20160210_dm_TOP2-5_01.JPG.dat	TOP2-5	YCL059C	0.83598	-0.06966
24	29	2169	20160210_dm_TOP2-5_01.JPG.dat	TOP2-5	YLL031C	1.43258	0.17659
24	30	2185	20160210_dm_TOP2-5_01.JPG.dat	TOP2-5	YLL031C	1.45474	0.19875
24	31	2055	20160210_dm_TOP2-5_01.JPG.dat	TOP2-5	YER018C	1.34605	0.16747
24	32	2073	20160210_dm_TOP2-5_01.JPG.dat	TOP2-5	YER018C	1.34484	0.16626
24	33	1669	20160210_dm_TOP2-5_01.JPG.dat	TOP2-5	YIL118W	1.09561	-0.0135
24	34	1578	20160210_dm_TOP2-5_01.JPG.dat	TOP2-5	YIL118W	1.02056	-0.08853
24	35	0	20160210_dm_TOP2-5_01.JPG.dat	TOP2-5	YGR009C	0	-0.2707
24	36	72	20160210_dm_TOP2-5_01.JPG.dat	TOP2-5	YGR009C	0.04506	-0.22566
24	37	1583	20160210_dm_TOP2-5_01.JPG.dat	TOP2-5	YKL021C	1.05093	-0.06106
24	38	1764	20160210_dm_TOP2-5_01.JPG.dat	TOP2-5	YKL021C	1.25839	0.14635
24	39	1198	20160210_dm_TOP2-5_01.JPG.dat	TOP2-5	YDR361C	0.88764	-0.14776
24	40	957	20160210_dm_TOP2-5_01.JPG.dat	TOP2-5	YDR361C	0.70573	-0.32962
24	41	1595	20160210_dm_TOP2-5_01.JPG.dat	TOP2-5	YKL203C	1.14124	0.00867
24	42	1599	20160210_dm_TOP2-5_01.JPG.dat	TOP2-5	YKL203C	1.11197	-0.02059
24	43	1260	20160210_dm_TOP2-5_01.JPG.dat	TOP2-5	YFL039C	0.87369	-0.05534
24	44	1072	20160210_dm_TOP2-5_01.JPG.dat	TOP2-5	YFL039C	0.72266	-0.20633
24	45	288	20160210_dm_TOP2-5_01.JPG.dat	TOP2-5	YKL112W	0.18678	-0.36214
24	46	0	20160210_dm_TOP2-5_01.JPG.dat	TOP2-5	YKL112W	0	-0.54887
24	47	1988	20160210_dm_TOP2-5_01.JPG.dat	TOP2-5	YMR271C	0.97222	-0.03431
24	48	2336	20160210_dm_TOP2-5_01.JPG.dat	TOP2-5	YMR271C	0.96534	-0.04119
25	1	2395	20160210_dm_TOP2-5_01.JPG.dat	TOP2-5	YMR271C	1.00527	-0.00127
25	2	2096	20160210_dm_TOP2-5_01.JPG.dat	TOP2-5	YMR271C	1.03861	0.03206
25	3	688	20160210_dm_TOP2-5_01.JPG.dat	TOP2-5	YBL093C	0.40542	-0.4793
25	4	1633	20160210_dm_TOP2-5_01.JPG.dat	TOP2-5	YBL093C	1.06999	0.18509
25	5	657	20160210_dm_TOP2-5_01.JPG.dat	TOP2-5	YOR174W	0.44877	-0.14359
25	6	747	20160210_dm_TOP2-5_01.JPG.dat	TOP2-5	YOR174W	0.51612	-0.07625
25	7	1327	20160210_dm_TOP2-5_01.JPG.dat	TOP2-5	YLR378C	0.91364	-0.05917
25	8	1666	20160210_dm_TOP2-5_01.JPG.dat	TOP2-5	YLR378C	1.1709	0.19802
25	9	1027	20160210_dm_TOP2-5_01.JPG.dat	TOP2-5	YPL209C	0.74048	-0.31454
25	10	1014	20160210_dm_TOP2-5_01.JPG.dat	TOP2-5	YPL209C	0.72622	-0.32879
25	11	1449	20160210_dm_TOP2-5_01.JPG.dat	TOP2-5	YKL144C	1.01323	0.08755
25	12	1281	20160210_dm_TOP2-5_01.JPG.dat	TOP2-5	YKL144C	0.86322	-0.06241
25	13	1531	20160210_dm_TOP2-5_01.JPG.dat	TOP2-5	YBR079C	1.00746	-0.05931
25	14	1661	20160210_dm_TOP2-5_01.JPG.dat	TOP2-5	YBR079C	1.07903	0.01223
25	15	1424	20160210_dm_TOP2-5_01.JPG.dat	TOP2-5	YKL032C	0.91984	0.02827
25	16	1332	20160210_dm_TOP2-5_01.JPG.dat	TOP2-5	YKL032C	0.86737	-0.02418
25	17	1265	20160210_dm_TOP2-5_01.JPG.dat	TOP2-5	YDL090C	0.83563	0.50141
25	18	0	20160210_dm_TOP2-5_01.JPG.dat	TOP2-5	YDL090C	0	-0.33399
25	19	801	20160210_dm_TOP2-5_01.JPG.dat	TOP2-5	YDL102W	0.56157	-0.30324
25	20	893	20160210_dm_TOP2-5_01.JPG.dat	TOP2-5	YDL102W	0.62926	-0.23557
25	21	1847	20160210_dm_TOP2-5_01.JPG.dat	TOP2-5	YGR135W	1.26936	0.21822
25	22	1669	20160210_dm_TOP2-5_01.JPG.dat	TOP2-5	YGR135W	#NUM!	#NUM!	status=JK
25	23	1911	20160210_dm_TOP2-5_01.JPG.dat	TOP2-5	YOL001W	1.28132	0.1284
25	24	2068	20160210_dm_TOP2-5_01.JPG.dat	TOP2-5	YOL001W	#NUM!	#NUM!	status=JK
25	25	1380	20160210_dm_TOP2-5_01.JPG.dat	TOP2-5	YLR298C	0.95447	-0.10033
25	26	1215	20160210_dm_TOP2-5_01.JPG.dat	TOP2-5	YLR298C	0.83659	-0.21818
25	27	1552	20160210_dm_TOP2-5_01.JPG.dat	TOP2-5	YDL102W	1.04783	0.18288
25	28	1485	20160210_dm_TOP2-5_01.JPG.dat	TOP2-5	YDL102W	1.00196	0.13703
25	29	0	20160210_dm_TOP2-5_01.JPG.dat	TOP2-5	YLR321C	0	0
25	30	0	20160210_dm_TOP2-5_01.JPG.dat	TOP2-5	YLR321C	0	0
25	31	683	20160210_dm_TOP2-5_01.JPG.dat	TOP2-5	YNL061W	0.46354	-0.24544
25	32	619	20160210_dm_TOP2-5_01.JPG.dat	TOP2-5	YNL061W	0.41504	-0.29393
25	33	1809	20160210_dm_TOP2-5_01.JPG.dat	TOP2-5	YGR005C	1.22549	0.19531
25	34	1611	20160210_dm_TOP2-5_01.JPG.dat	TOP2-5	YGR005C	1.07271	0.04257
25	35	1919	20160210_dm_TOP2-5_01.JPG.dat	TOP2-5	YDR141C	1.22517	-0.00527
25	36	1850	20160210_dm_TOP2-5_01.JPG.dat	TOP2-5	YDR141C	1.18646	-0.04397
25	37	1662	20160210_dm_TOP2-5_01.JPG.dat	TOP2-5	YLR440C	1.13011	-0.08462
25	38	1787	20160210_dm_TOP2-5_01.JPG.dat	TOP2-5	YLR440C	1.30534	0.09056
25	39	886	20160210_dm_TOP2-5_01.JPG.dat	TOP2-5	YGR113W	0.6717	-0.40299
25	40	1476	20160210_dm_TOP2-5_01.JPG.dat	TOP2-5	YGR113W	1.11402	0.03921
25	41	1525	20160210_dm_TOP2-5_01.JPG.dat	TOP2-5	YBR234C	1.11731	0.09484
25	42	1405	20160210_dm_TOP2-5_01.JPG.dat	TOP2-5	YBR234C	#NUM!	#NUM!	status=JK
25	43	1519	20160210_dm_TOP2-5_01.JPG.dat	TOP2-5	YCL061C	1.07739	0.08377
25	44	1544	20160210_dm_TOP2-5_01.JPG.dat	TOP2-5	YCL061C	1.06584	0.07222
25	45	1828	20160210_dm_TOP2-5_01.JPG.dat	TOP2-5	YOR149C	#NUM!	#NUM!	status=JK
25	46	1824	20160210_dm_TOP2-5_01.JPG.dat	TOP2-5	YOR149C	1.08925	-0.01685
25	47	2084	20160210_dm_TOP2-5_01.JPG.dat	TOP2-5	YMR271C	1.04561	0.03906
25	48	2335	20160210_dm_TOP2-5_01.JPG.dat	TOP2-5	YMR271C	0.99066	-0.01588
26	1	2458	20160210_dm_TOP2-5_01.JPG.dat	TOP2-5	YMR271C	1.00038	-0.00616
26	2	2048	20160210_dm_TOP2-5_01.JPG.dat	TOP2-5	YMR271C	0.9831	-0.02344
26	3	828	20160210_dm_TOP2-5_01.JPG.dat	TOP2-5	YBL093C	0.47196	-0.41278
26	4	2106	20160210_dm_TOP2-5_01.JPG.dat	TOP2-5	YBL093C	1.33354	0.44858
26	5	848	20160210_dm_TOP2-5_01.JPG.dat	TOP2-5	YOR174W	0.55926	-0.03312
26	6	555	20160210_dm_TOP2-5_01.JPG.dat	TOP2-5	YOR174W	0.37005	-0.22228
26	7	1582	20160210_dm_TOP2-5_01.JPG.dat	TOP2-5	YLR378C	1.05104	0.0782
26	8	1261	20160210_dm_TOP2-5_01.JPG.dat	TOP2-5	YLR378C	0.85552	-0.11727
26	9	889	20160210_dm_TOP2-5_01.JPG.dat	TOP2-5	YPL209C	0.61982	-0.43517
26	10	1124	20160210_dm_TOP2-5_01.JPG.dat	TOP2-5	YPL209C	0.78051	-0.27452
26	11	1134	20160210_dm_TOP2-5_01.JPG.dat	TOP2-5	YKL144C	0.7704	-0.15521
26	12	1347	20160210_dm_TOP2-5_01.JPG.dat	TOP2-5	YKL144C	0.88419	-0.04145
26	13	1386	20160210_dm_TOP2-5_01.JPG.dat	TOP2-5	YBR079C	0.89015	-0.17659
26	14	1693	20160210_dm_TOP2-5_01.JPG.dat	TOP2-5	YBR079C	1.07526	0.00847
26	15	1771	20160210_dm_TOP2-5_01.JPG.dat	TOP2-5	YKL032C	1.11971	0.22809
26	16	1795	20160210_dm_TOP2-5_01.JPG.dat	TOP2-5	YKL032C	1.14554	0.25392
26	17	732	20160210_dm_TOP2-5_01.JPG.dat	TOP2-5	YDL090C	0.47473	0.1406
26	18	0	20160210_dm_TOP2-5_01.JPG.dat	TOP2-5	YDL090C	0	-0.33399
26	19	804	20160210_dm_TOP2-5_01.JPG.dat	TOP2-5	YDL102W	0.55478	-0.31004
26	20	535	20160210_dm_TOP2-5_01.JPG.dat	TOP2-5	YDL102W	#NUM!	#NUM!	status=JK
26	21	1915	20160210_dm_TOP2-5_01.JPG.dat	TOP2-5	YGR135W	1.29591	0.24477
26	22	1974	20160210_dm_TOP2-5_01.JPG.dat	TOP2-5	YGR135W	1.30657	0.25542
26	23	1964	20160210_dm_TOP2-5_01.JPG.dat	TOP2-5	YOL001W	1.29363	0.14071
26	24	1900	20160210_dm_TOP2-5_01.JPG.dat	TOP2-5	YOL001W	1.27758	0.12466
26	25	1375	20160210_dm_TOP2-5_01.JPG.dat	TOP2-5	YLR298C	0.93272	-0.12207
26	26	1706	20160210_dm_TOP2-5_01.JPG.dat	TOP2-5	YLR298C	1.14961	0.09476
26	27	1405	20160210_dm_TOP2-5_01.JPG.dat	TOP2-5	YDL102W	0.92613	0.06121
26	28	1364	20160210_dm_TOP2-5_01.JPG.dat	TOP2-5	YDL102W	0.89681	0.0319
26	29	0	20160210_dm_TOP2-5_01.JPG.dat	TOP2-5	YLR321C	0	0
26	30	0	20160210_dm_TOP2-5_01.JPG.dat	TOP2-5	YLR321C	0	0
26	31	515	20160210_dm_TOP2-5_01.JPG.dat	TOP2-5	YNL061W	0.33952	-0.36943
26	32	385	20160210_dm_TOP2-5_01.JPG.dat	TOP2-5	YNL061W	0.25066	-0.45826
26	33	1619	20160210_dm_TOP2-5_01.JPG.dat	TOP2-5	YGR005C	1.06406	0.03392
26	34	1038	20160210_dm_TOP2-5_01.JPG.dat	TOP2-5	YGR005C	#NUM!	#NUM!	status=JK
26	35	1473	20160210_dm_TOP2-5_01.JPG.dat	TOP2-5	YDR141C	#NUM!	#NUM!	status=JK
26	36	1886	20160210_dm_TOP2-5_01.JPG.dat	TOP2-5	YDR141C	1.17075	-0.05967
26	37	1813	20160210_dm_TOP2-5_01.JPG.dat	TOP2-5	YLR440C	1.19218	-0.02257
26	38	1874	20160210_dm_TOP2-5_01.JPG.dat	TOP2-5	YLR440C	1.3226	0.10782
26	39	1588	20160210_dm_TOP2-5_01.JPG.dat	TOP2-5	YGR113W	1.16156	0.08673
26	40	1363	20160210_dm_TOP2-5_01.JPG.dat	TOP2-5	YGR113W	0.99248	-0.08231
26	41	1589	20160210_dm_TOP2-5_01.JPG.dat	TOP2-5	YBR234C	1.12211	0.09964
26	42	1582	20160210_dm_TOP2-5_01.JPG.dat	TOP2-5	YBR234C	1.08231	0.05985
26	43	1574	20160210_dm_TOP2-5_01.JPG.dat	TOP2-5	YCL061C	1.07245	0.07883
26	44	1486	20160210_dm_TOP2-5_01.JPG.dat	TOP2-5	YCL061C	#NUM!	#NUM!	status=JK
26	45	1674	20160210_dm_TOP2-5_01.JPG.dat	TOP2-5	YOR149C	1.07007	-0.03602
26	46	1800	20160210_dm_TOP2-5_01.JPG.dat	TOP2-5	YOR149C	1.03528	-0.0708
26	47	1929	20160210_dm_TOP2-5_01.JPG.dat	TOP2-5	YMR271C	0.93311	-0.07341
26	48	2421	20160210_dm_TOP2-5_01.JPG.dat	TOP2-5	YMR271C	0.99119	-0.01535
27	1	2463	20160210_dm_TOP2-5_01.JPG.dat	TOP2-5	YMR271C	1.05265	0.0461
27	2	2011	20160210_dm_TOP2-5_01.JPG.dat	TOP2-5	YMR271C	1.01023	0.00369
27	3	2028	20160210_dm_TOP2-5_01.JPG.dat	TOP2-5	YML064C	1.20481	-0.00288
27	4	1923	20160210_dm_TOP2-5_01.JPG.dat	TOP2-5	YML064C	1.26442	0.05671
27	5	830	20160210_dm_TOP2-5_01.JPG.dat	TOP2-5	YMR076C	0.56616	-0.16484
27	6	757	20160210_dm_TOP2-5_01.JPG.dat	TOP2-5	YMR076C	0.52018	-0.21081
27	7	0	20160210_dm_TOP2-5_01.JPG.dat	TOP2-5	YNL216W	0	-0.51813
27	8	0	20160210_dm_TOP2-5_01.JPG.dat	TOP2-5	YNL216W	0	-0.51813
27	9	1610	20160210_dm_TOP2-5_01.JPG.dat	TOP2-5	YER006W	1.15649	0.0913
27	10	1557	20160210_dm_TOP2-5_01.JPG.dat	TOP2-5	YER006W	1.11697	0.05179
27	11	1570	20160210_dm_TOP2-5_01.JPG.dat	TOP2-5	YPL020C	#NUM!	#NUM!	status=JK
27	12	1112	20160210_dm_TOP2-5_01.JPG.dat	TOP2-5	YPL020C	0.75965	-0.18587
27	13	1740	20160210_dm_TOP2-5_01.JPG.dat	TOP2-5	YGR091W	1.1662	0.06134
27	14	1763	20160210_dm_TOP2-5_01.JPG.dat	TOP2-5	YGR091W	1.17149	0.06663
27	15	0	20160210_dm_TOP2-5_01.JPG.dat	TOP2-5	YPR033C	0	0
27	16	0	20160210_dm_TOP2-5_01.JPG.dat	TOP2-5	YPR033C	0	0
27	17	1607	20160210_dm_TOP2-5_01.JPG.dat	TOP2-5	YPR023C	1.09678	0.07239
27	18	1604	20160210_dm_TOP2-5_01.JPG.dat	TOP2-5	YPR023C	1.13412	0.10972
27	19	717	20160210_dm_TOP2-5_01.JPG.dat	TOP2-5	YOR244W	0.52143	-0.30288
27	20	579	20160210_dm_TOP2-5_01.JPG.dat	TOP2-5	YOR244W	0.42304	-0.40124
27	21	1797	20160210_dm_TOP2-5_01.JPG.dat	TOP2-5	YBR198C	1.27943	0.18237
27	22	1747	20160210_dm_TOP2-5_01.JPG.dat	TOP2-5	YBR198C	1.21417	0.11713
27	23	1422	20160210_dm_TOP2-5_01.JPG.dat	TOP2-5	YDR246W	0.98131	-0.02345
27	24	1376	20160210_dm_TOP2-5_01.JPG.dat	TOP2-5	YDR246W	0.96669	-0.03807
27	25	0	20160210_dm_TOP2-5_01.JPG.dat	TOP2-5	YDL014W	0	-0.62379
27	26	1843	20160210_dm_TOP2-5_01.JPG.dat	TOP2-5	YDL014W	#NUM!	#NUM!	status=JK
27	27	939	20160210_dm_TOP2-5_01.JPG.dat	TOP2-5	YPL055C	0.64408	-0.05841
27	28	721	20160210_dm_TOP2-5_01.JPG.dat	TOP2-5	YPL055C	#NUM!	#NUM!	status=JK
27	29	1642	20160210_dm_TOP2-5_01.JPG.dat	TOP2-5	YDL014W	1.14495	0.52084
27	30	1978	20160210_dm_TOP2-5_01.JPG.dat	TOP2-5	YDL014W	1.38708	0.76291
27	31	811	20160210_dm_TOP2-5_01.JPG.dat	TOP2-5	YOR014W	0.55879	-0.40559
27	32	1066	20160210_dm_TOP2-5_01.JPG.dat	TOP2-5	YOR014W	0.72682	-0.2376
27	33	1741	20160210_dm_TOP2-5_01.JPG.dat	TOP2-5	YNR035C	1.20045	0.14879
27	34	1771	20160210_dm_TOP2-5_01.JPG.dat	TOP2-5	YNR035C	1.20062	0.14896
27	35	1301	20160210_dm_TOP2-5_01.JPG.dat	TOP2-5	YEL055C	0.84555	-0.18046
27	36	1644	20160210_dm_TOP2-5_01.JPG.dat	TOP2-5	YEL055C	1.07287	0.0468
27	37	1312	20160210_dm_TOP2-5_01.JPG.dat	TOP2-5	YFL039C	0.90616	-0.02288
27	38	1372	20160210_dm_TOP2-5_01.JPG.dat	TOP2-5	YFL039C	1.01651	0.08744
27	39	1058	20160210_dm_TOP2-5_01.JPG.dat	TOP2-5	YPR161C	0.81247	0.0005
27	40	812	20160210_dm_TOP2-5_01.JPG.dat	TOP2-5	YPR161C	0.61932	-0.1926
27	41	1718	20160210_dm_TOP2-5_01.JPG.dat	TOP2-5	YOR196C	1.26577	0.17155
27	42	1666	20160210_dm_TOP2-5_01.JPG.dat	TOP2-5	YOR196C	1.1858	0.0916
27	43	1242	20160210_dm_TOP2-5_01.JPG.dat	TOP2-5	YOR341W	0.87956	-0.07964
27	44	1440	20160210_dm_TOP2-5_01.JPG.dat	TOP2-5	YOR341W	0.99464	0.03541
27	45	1354	20160210_dm_TOP2-5_01.JPG.dat	TOP2-5	YLR347C	0.90115	-0.14185
27	46	1432	20160210_dm_TOP2-5_01.JPG.dat	TOP2-5	YLR347C	0.85849	-0.1845
27	47	1857	20160210_dm_TOP2-5_01.JPG.dat	TOP2-5	YMR271C	0.93726	-0.06926
27	48	2392	20160210_dm_TOP2-5_01.JPG.dat	TOP2-5	YMR271C	1.02231	0.01576
28	1	2465	20160210_dm_TOP2-5_01.JPG.dat	TOP2-5	YMR271C	1.12755	0.12098
28	2	2114	20160210_dm_TOP2-5_01.JPG.dat	TOP2-5	YMR271C	1.13049	0.12391
28	3	1930	20160210_dm_TOP2-5_01.JPG.dat	TOP2-5	YML064C	1.21308	0.00538
28	4	1937	20160210_dm_TOP2-5_01.JPG.dat	TOP2-5	YML064C	1.3383	0.13057
28	5	804	20160210_dm_TOP2-5_01.JPG.dat	TOP2-5	YMR076C	0.57195	-0.15905
28	6	835	20160210_dm_TOP2-5_01.JPG.dat	TOP2-5	YMR076C	0.59395	-0.13706
28	7	2735	20160210_dm_TOP2-5_01.JPG.dat	TOP2-5	YNL216W	1.92087	1.40222
28	8	1226	20160210_dm_TOP2-5_01.JPG.dat	TOP2-5	YNL216W	0.87444	0.35607
28	9	1885	20160210_dm_TOP2-5_01.JPG.dat	TOP2-5	YER006W	#NUM!	#NUM!	status=JK
28	10	1602	20160210_dm_TOP2-5_01.JPG.dat	TOP2-5	YER006W	1.17486	0.10967
28	11	893	20160210_dm_TOP2-5_01.JPG.dat	TOP2-5	YPL020C	0.64421	-0.30128
28	12	879	20160210_dm_TOP2-5_01.JPG.dat	TOP2-5	YPL020C	0.61643	-0.32906
28	13	1861	20160210_dm_TOP2-5_01.JPG.dat	TOP2-5	YGR091W	1.28286	0.17797
28	14	1782	20160210_dm_TOP2-5_01.JPG.dat	TOP2-5	YGR091W	1.22051	0.11564
28	15	0	20160210_dm_TOP2-5_01.JPG.dat	TOP2-5	YPR033C	0	0
28	16	0	20160210_dm_TOP2-5_01.JPG.dat	TOP2-5	YPR033C	0	0
28	17	1791	20160210_dm_TOP2-5_01.JPG.dat	TOP2-5	YPR023C	#NUM!	#NUM!	status=JK
28	18	1504	20160210_dm_TOP2-5_01.JPG.dat	TOP2-5	YPR023C	1.10209	0.0777
28	19	1009	20160210_dm_TOP2-5_01.JPG.dat	TOP2-5	YOR244W	0.76052	-0.06385
28	20	1097	20160210_dm_TOP2-5_01.JPG.dat	TOP2-5	YOR244W	0.83124	0.00685
28	21	1486	20160210_dm_TOP2-5_01.JPG.dat	TOP2-5	YBR198C	1.09645	-0.00056
28	22	1755	20160210_dm_TOP2-5_01.JPG.dat	TOP2-5	YBR198C	1.26288	0.16582
28	23	1431	20160210_dm_TOP2-5_01.JPG.dat	TOP2-5	YDR246W	1.02121	0.01644
28	24	1465	20160210_dm_TOP2-5_01.JPG.dat	TOP2-5	YDR246W	1.06073	0.05595
28	25	0	20160210_dm_TOP2-5_01.JPG.dat	TOP2-5	YDL014W	0	-0.62379
28	26	0	20160210_dm_TOP2-5_01.JPG.dat	TOP2-5	YDL014W	0	-0.62379
28	27	1007	20160210_dm_TOP2-5_01.JPG.dat	TOP2-5	YPL055C	0.70931	0.00681
28	28	986	20160210_dm_TOP2-5_01.JPG.dat	TOP2-5	YPL055C	0.69232	-0.01018
28	29	2128	20160210_dm_TOP2-5_01.JPG.dat	TOP2-5	YDL014W	1.52236	0.89815
28	30	1969	20160210_dm_TOP2-5_01.JPG.dat	TOP2-5	YDL014W	1.41818	0.794
28	31	1499	20160210_dm_TOP2-5_01.JPG.dat	TOP2-5	YOR014W	1.06264	0.09813
28	32	1227	20160210_dm_TOP2-5_01.JPG.dat	TOP2-5	YOR014W	0.85949	-0.10497
28	33	1728	20160210_dm_TOP2-5_01.JPG.dat	TOP2-5	YNR035C	1.2231	0.17143
28	34	1708	20160210_dm_TOP2-5_01.JPG.dat	TOP2-5	YNR035C	1.18611	0.13445
28	35	1409	20160210_dm_TOP2-5_01.JPG.dat	TOP2-5	YEL055C	0.93538	-0.09066
28	36	1571	20160210_dm_TOP2-5_01.JPG.dat	TOP2-5	YEL055C	1.04575	0.01969
28	37	958	20160210_dm_TOP2-5_01.JPG.dat	TOP2-5	YFL039C	0.6739	-0.25507
28	38	1114	20160210_dm_TOP2-5_01.JPG.dat	TOP2-5	YFL039C	0.83767	-0.09134
28	39	667	20160210_dm_TOP2-5_01.JPG.dat	TOP2-5	YPR161C	0.51802	-0.29387
28	40	1229	20160210_dm_TOP2-5_01.JPG.dat	TOP2-5	YPR161C	0.9456	0.13359
28	41	1161	20160210_dm_TOP2-5_01.JPG.dat	TOP2-5	YOR196C	#NUM!	#NUM!	status=JK
28	42	1612	20160210_dm_TOP2-5_01.JPG.dat	TOP2-5	YOR196C	1.16532	0.07112
28	43	1336	20160210_dm_TOP2-5_01.JPG.dat	TOP2-5	YOR341W	0.96658	0.00736
28	44	1347	20160210_dm_TOP2-5_01.JPG.dat	TOP2-5	YOR341W	0.95791	-0.00131
28	45	1502	20160210_dm_TOP2-5_01.JPG.dat	TOP2-5	YLR347C	#NUM!	#NUM!	status=JK
28	46	1365	20160210_dm_TOP2-5_01.JPG.dat	TOP2-5	YLR347C	0.85055	-0.19243
28	47	1936	20160210_dm_TOP2-5_01.JPG.dat	TOP2-5	YMR271C	1.02142	0.01488
28	48	2437	20160210_dm_TOP2-5_01.JPG.dat	TOP2-5	YMR271C	1.09437	0.0878
29	1	2352	20160210_dm_TOP2-5_01.JPG.dat	TOP2-5	YMR271C	1.26829	0.26168
29	2	2015	20160210_dm_TOP2-5_01.JPG.dat	TOP2-5	YMR271C	1.26341	0.25679
29	3	1467	20160210_dm_TOP2-5_01.JPG.dat	TOP2-5	YGL120C	1.07384	0.01755
29	4	1380	20160210_dm_TOP2-5_01.JPG.dat	TOP2-5	YGL120C	1.10263	0.04633
29	5	1482	20160210_dm_TOP2-5_01.JPG.dat	TOP2-5	YDR054C	1.21005	0.03936
29	6	1517	20160210_dm_TOP2-5_01.JPG.dat	TOP2-5	YDR054C	1.22952	0.05882
29	7	874	20160210_dm_TOP2-5_01.JPG.dat	TOP2-5	YER013W	0.69532	-0.25
29	8	1183	20160210_dm_TOP2-5_01.JPG.dat	TOP2-5	YER013W	0.95101	0.00562
29	9	1865	20160210_dm_TOP2-5_01.JPG.dat	TOP2-5	YOL069W	1.53972	0.35948
29	10	1866	20160210_dm_TOP2-5_01.JPG.dat	TOP2-5	YOL069W	1.53885	0.3586
29	11	312	20160210_dm_TOP2-5_01.JPG.dat	TOP2-5	YDR062W	0.25337	-0.10032
29	12	366	20160210_dm_TOP2-5_01.JPG.dat	TOP2-5	YDR062W	0.28957	-0.06413
29	13	1510	20160210_dm_TOP2-5_01.JPG.dat	TOP2-5	YKR037C	1.1754	0.31868
29	14	1370	20160210_dm_TOP2-5_01.JPG.dat	TOP2-5	YKR037C	1.06036	0.20366
29	15	1699	20160210_dm_TOP2-5_01.JPG.dat	TOP2-5	YOR004W	1.31653	0.11637
29	16	2039	20160210_dm_TOP2-5_01.JPG.dat	TOP2-5	YOR004W	1.59959	0.39934
29	17	928	20160210_dm_TOP2-5_01.JPG.dat	TOP2-5	YNL102W	0.7425	-0.01189
29	18	1149	20160210_dm_TOP2-5_01.JPG.dat	TOP2-5	YNL102W	0.95284	0.19839
29	19	905	20160210_dm_TOP2-5_01.JPG.dat	TOP2-5	YFL017C	0.77232	-0.36451
29	20	1038	20160210_dm_TOP2-5_01.JPG.dat	TOP2-5	YFL017C	0.89099	-0.24588
29	21	1284	20160210_dm_TOP2-5_01.JPG.dat	TOP2-5	YMR197C	1.07282	-0.04625
29	22	1367	20160210_dm_TOP2-5_01.JPG.dat	TOP2-5	YMR197C	1.1141	-0.00498
29	23	1144	20160210_dm_TOP2-5_01.JPG.dat	TOP2-5	YOL130W	0.92487	-0.02411
29	24	1175	20160210_dm_TOP2-5_01.JPG.dat	TOP2-5	YOL130W	0.96073	0.01174
29	25	861	20160210_dm_TOP2-5_01.JPG.dat	TOP2-5	YDL126C	0.70673	-0.29774
29	26	622	20160210_dm_TOP2-5_01.JPG.dat	TOP2-5	YDL126C	0.50544	-0.49898
29	27	62	20160210_dm_TOP2-5_01.JPG.dat	TOP2-5	YCR002C	0.04925	-0.48958
29	28	59	20160210_dm_TOP2-5_01.JPG.dat	TOP2-5	YCR002C	0.04672	-0.49212
29	29	1368	20160210_dm_TOP2-5_01.JPG.dat	TOP2-5	YGR277C	1.10443	-0.05304
29	30	1398	20160210_dm_TOP2-5_01.JPG.dat	TOP2-5	YGR277C	1.13819	-0.01929
29	31	461	20160210_dm_TOP2-5_01.JPG.dat	TOP2-5	YDR062W	0.37015	0.01643
29	32	226	20160210_dm_TOP2-5_01.JPG.dat	TOP2-5	YDR062W	0.17911	-0.17456
29	33	1142	20160210_dm_TOP2-5_01.JPG.dat	TOP2-5	YAL041W	0.91377	-0.08272
29	34	850	20160210_dm_TOP2-5_01.JPG.dat	TOP2-5	YAL041W	0.66596	-0.33046
29	35	1650	20160210_dm_TOP2-5_01.JPG.dat	TOP2-5	YDL045C	1.23353	0.18119
29	36	1544	20160210_dm_TOP2-5_01.JPG.dat	TOP2-5	YDL045C	1.15537	0.10306
29	37	1195	20160210_dm_TOP2-5_01.JPG.dat	TOP2-5	YDR292C	0.94322	0.01003
29	38	1236	20160210_dm_TOP2-5_01.JPG.dat	TOP2-5	YDR292C	1.03885	0.10563
29	39	930	20160210_dm_TOP2-5_01.JPG.dat	TOP2-5	YER171W	0.80445	-0.00837
29	40	886	20160210_dm_TOP2-5_01.JPG.dat	TOP2-5	YER171W	0.75754	-0.05526
29	41	1175	20160210_dm_TOP2-5_01.JPG.dat	TOP2-5	YML103C	0.97383	0.0779
29	42	885	20160210_dm_TOP2-5_01.JPG.dat	TOP2-5	YML103C	0.71555	-0.18032
29	43	1537	20160210_dm_TOP2-5_01.JPG.dat	TOP2-5	YDR240C	1.25113	0.18868
29	44	1485	20160210_dm_TOP2-5_01.JPG.dat	TOP2-5	YDR240C	1.19701	0.13458
29	45	2518	20160210_dm_TOP2-5_01.JPG.dat	TOP2-5	YGL075C	#NUM!	#NUM!	status=CP,JK
29	46	684	20160210_dm_TOP2-5_01.JPG.dat	TOP2-5	YGL075C	0.48798	-0.21458
29	47	1927	20160210_dm_TOP2-5_01.JPG.dat	TOP2-5	YMR271C	1.17091	0.16433
29	48	2412	20160210_dm_TOP2-5_01.JPG.dat	TOP2-5	YMR271C	1.25405	0.24744
30	1	2352	20160210_dm_TOP2-5_01.JPG.dat	TOP2-5	YMR271C	1.42659	0.41994
30	2	1960	20160210_dm_TOP2-5_01.JPG.dat	TOP2-5	YMR271C	1.37559	0.36895
30	3	1453	20160210_dm_TOP2-5_01.JPG.dat	TOP2-5	YGL120C	1.18385	0.12753
30	4	1336	20160210_dm_TOP2-5_01.JPG.dat	TOP2-5	YGL120C	1.18039	0.12407
30	5	1375	20160210_dm_TOP2-5_01.JPG.dat	TOP2-5	YDR054C	1.2328	0.0621
30	6	1523	20160210_dm_TOP2-5_01.JPG.dat	TOP2-5	YDR054C	#NUM!	#NUM!	status=JK
30	7	1003	20160210_dm_TOP2-5_01.JPG.dat	TOP2-5	YER013W	0.86595	-0.07941
30	8	1108	20160210_dm_TOP2-5_01.JPG.dat	TOP2-5	YER013W	0.96222	0.01683
30	9	1415	20160210_dm_TOP2-5_01.JPG.dat	TOP2-5	YOL069W	#NUM!	#NUM!	status=JK
30	10	1652	20160210_dm_TOP2-5_01.JPG.dat	TOP2-5	YOL069W	1.46576	0.28554
30	11	292	20160210_dm_TOP2-5_01.JPG.dat	TOP2-5	YDR062W	0.25525	-0.09844
30	12	161	20160210_dm_TOP2-5_01.JPG.dat	TOP2-5	YDR062W	#NUM!	#NUM!	status=JK
30	13	805	20160210_dm_TOP2-5_01.JPG.dat	TOP2-5	YKR037C	0.67554	-0.18105
30	14	1176	20160210_dm_TOP2-5_01.JPG.dat	TOP2-5	YKR037C	0.98164	0.12497
30	15	1328	20160210_dm_TOP2-5_01.JPG.dat	TOP2-5	YOR004W	1.11035	-0.08976
30	16	1689	20160210_dm_TOP2-5_01.JPG.dat	TOP2-5	YOR004W	1.4291	0.22891
30	17	422	20160210_dm_TOP2-5_01.JPG.dat	TOP2-5	YNL102W	0.36412	-0.39017
30	18	99	20160210_dm_TOP2-5_01.JPG.dat	TOP2-5	YNL102W	0.08851	-0.6657
30	19	909	20160210_dm_TOP2-5_01.JPG.dat	TOP2-5	YFL017C	0.83637	-0.30049
30	20	839	20160210_dm_TOP2-5_01.JPG.dat	TOP2-5	YFL017C	0.77667	-0.36017
30	21	1350	20160210_dm_TOP2-5_01.JPG.dat	TOP2-5	YMR197C	1.21587	0.09676
30	22	1068	20160210_dm_TOP2-5_01.JPG.dat	TOP2-5	YMR197C	0.93867	-0.18036
30	23	1066	20160210_dm_TOP2-5_01.JPG.dat	TOP2-5	YOL130W	0.92987	-0.01911
30	24	1138	20160210_dm_TOP2-5_01.JPG.dat	TOP2-5	YOL130W	1.00181	0.05281
30	25	658	20160210_dm_TOP2-5_01.JPG.dat	TOP2-5	YDL126C	0.58103	-0.42341
30	26	697	20160210_dm_TOP2-5_01.JPG.dat	TOP2-5	YDL126C	0.60906	-0.39539
30	27	150	20160210_dm_TOP2-5_01.JPG.dat	TOP2-5	YCR002C	#NUM!	#NUM!	status=JK
30	28	37	20160210_dm_TOP2-5_01.JPG.dat	TOP2-5	YCR002C	0.03156	-0.50727
30	29	1502	20160210_dm_TOP2-5_01.JPG.dat	TOP2-5	YGR277C	#NUM!	#NUM!	status=JK
30	30	1312	20160210_dm_TOP2-5_01.JPG.dat	TOP2-5	YGR277C	1.15297	-0.00451
30	31	342	20160210_dm_TOP2-5_01.JPG.dat	TOP2-5	YDR062W	0.29688	-0.05681
30	32	310	20160210_dm_TOP2-5_01.JPG.dat	TOP2-5	YDR062W	0.26553	-0.08815
30	33	1759	20160210_dm_TOP2-5_01.JPG.dat	TOP2-5	YAL041W	1.52012	0.52346
30	34	1392	20160210_dm_TOP2-5_01.JPG.dat	TOP2-5	YAL041W	1.1761	0.17954
30	35	1482	20160210_dm_TOP2-5_01.JPG.dat	TOP2-5	YDL045C	1.19281	0.14048
30	36	1585	20160210_dm_TOP2-5_01.JPG.dat	TOP2-5	YDL045C	1.27487	0.22252
30	37	1119	20160210_dm_TOP2-5_01.JPG.dat	TOP2-5	YDR292C	0.94756	0.01436
30	38	525	20160210_dm_TOP2-5_01.JPG.dat	TOP2-5	YDR292C	#NUM!	#NUM!	status=JK
30	39	592	20160210_dm_TOP2-5_01.JPG.dat	TOP2-5	YER171W	0.54589	-0.26685
30	40	687	20160210_dm_TOP2-5_01.JPG.dat	TOP2-5	YER171W	0.62502	-0.18774
30	41	1292	20160210_dm_TOP2-5_01.JPG.dat	TOP2-5	YML103C	1.13996	0.24398
30	42	987	20160210_dm_TOP2-5_01.JPG.dat	TOP2-5	YML103C	0.85332	-0.04258
30	43	1469	20160210_dm_TOP2-5_01.JPG.dat	TOP2-5	YDR240C	1.28502	0.22256
30	44	1509	20160210_dm_TOP2-5_01.JPG.dat	TOP2-5	YDR240C	1.31595	0.25348
30	45	868	20160210_dm_TOP2-5_01.JPG.dat	TOP2-5	YGL075C	0.74065	0.03802
30	46	1042	20160210_dm_TOP2-5_01.JPG.dat	TOP2-5	YGL075C	0.8121	0.10945
30	47	1911	20160210_dm_TOP2-5_01.JPG.dat	TOP2-5	YMR271C	1.27582	0.26921
30	48	2349	20160210_dm_TOP2-5_01.JPG.dat	TOP2-5	YMR271C	1.34854	0.34191
31	1	2201	20160210_dm_TOP2-5_01.JPG.dat	TOP2-5	YMR271C	1.00481	-0.00173
31	2	1668	20160210_dm_TOP2-5_01.JPG.dat	TOP2-5	YMR271C	0.87717	-0.12934
31	3	1835	20160210_dm_TOP2-5_01.JPG.dat	TOP2-5	YMR271C	1.11466	0.10809
31	4	1754	20160210_dm_TOP2-5_01.JPG.dat	TOP2-5	YMR271C	1.14808	0.1415
31	5	1559	20160210_dm_TOP2-5_01.JPG.dat	TOP2-5	YMR271C	1.02844	0.02189
31	6	1407	20160210_dm_TOP2-5_01.JPG.dat	TOP2-5	YMR271C	0.90976	-0.09675
31	7	1557	20160210_dm_TOP2-5_01.JPG.dat	TOP2-5	YMR271C	0.97829	-0.02824
31	8	1649	20160210_dm_TOP2-5_01.JPG.dat	TOP2-5	YMR271C	1.03799	0.03144
31	9	1472	20160210_dm_TOP2-5_01.JPG.dat	TOP2-5	YMR271C	0.94718	-0.05934
31	10	1643	20160210_dm_TOP2-5_01.JPG.dat	TOP2-5	YMR271C	1.05407	0.04751
31	11	1612	20160210_dm_TOP2-5_01.JPG.dat	TOP2-5	YMR271C	1.01867	0.01212
31	12	1728	20160210_dm_TOP2-5_01.JPG.dat	TOP2-5	YMR271C	1.065	0.05844
31	13	1424	20160210_dm_TOP2-5_01.JPG.dat	TOP2-5	YMR271C	0.86375	-0.14275
31	14	1401	20160210_dm_TOP2-5_01.JPG.dat	TOP2-5	YMR271C	0.84521	-0.16128
31	15	1626	20160210_dm_TOP2-5_01.JPG.dat	TOP2-5	YMR271C	0.98147	-0.02507
31	16	1412	20160210_dm_TOP2-5_01.JPG.dat	TOP2-5	YMR271C	0.86126	-0.14524
31	17	1799	20160210_dm_TOP2-5_01.JPG.dat	TOP2-5	YMR271C	1.11798	0.11141
31	18	1639	20160210_dm_TOP2-5_01.JPG.dat	TOP2-5	YMR271C	1.05404	0.04749
31	19	1783	20160210_dm_TOP2-5_01.JPG.dat	TOP2-5	YMR271C	1.17951	0.17292
31	20	1445	20160210_dm_TOP2-5_01.JPG.dat	TOP2-5	YMR271C	0.96161	-0.04492
31	21	1675	20160210_dm_TOP2-5_01.JPG.dat	TOP2-5	YMR271C	1.08382	0.07726
31	22	1863	20160210_dm_TOP2-5_01.JPG.dat	TOP2-5	YMR271C	1.17731	0.17072
31	23	1626	20160210_dm_TOP2-5_01.JPG.dat	TOP2-5	YMR271C	1.02071	0.01417
31	24	1842	20160210_dm_TOP2-5_01.JPG.dat	TOP2-5	YMR271C	1.16626	0.15968
31	25	1717	20160210_dm_TOP2-5_01.JPG.dat	TOP2-5	YMR271C	#NUM!	#NUM!	status=JK
31	26	1606	20160210_dm_TOP2-5_01.JPG.dat	TOP2-5	YMR271C	1.0091	0.00255
31	27	1882	20160210_dm_TOP2-5_01.JPG.dat	TOP2-5	YMR271C	1.15717	0.15059
31	28	1973	20160210_dm_TOP2-5_01.JPG.dat	TOP2-5	YMR271C	1.21068	0.20409
31	29	1785	20160210_dm_TOP2-5_01.JPG.dat	TOP2-5	YMR271C	1.11803	0.11146
31	30	1710	20160210_dm_TOP2-5_01.JPG.dat	TOP2-5	YMR271C	1.08251	0.07595
31	31	1725	20160210_dm_TOP2-5_01.JPG.dat	TOP2-5	YMR271C	1.08011	0.07355
31	32	1742	20160210_dm_TOP2-5_01.JPG.dat	TOP2-5	YMR271C	1.07539	0.06883
31	33	1589	20160210_dm_TOP2-5_01.JPG.dat	TOP2-5	YMR271C	0.98881	-0.01773
31	34	1554	20160210_dm_TOP2-5_01.JPG.dat	TOP2-5	YMR271C	0.94459	-0.06193
31	35	1636	20160210_dm_TOP2-5_01.JPG.dat	TOP2-5	YMR271C	0.94608	-0.06044
31	36	1580	20160210_dm_TOP2-5_01.JPG.dat	TOP2-5	YMR271C	0.91277	-0.09375
31	37	1453	20160210_dm_TOP2-5_01.JPG.dat	TOP2-5	YMR271C	0.88295	-0.12356
31	38	1574	20160210_dm_TOP2-5_01.JPG.dat	TOP2-5	YMR271C	1.01266	0.00612
31	39	1621	20160210_dm_TOP2-5_01.JPG.dat	TOP2-5	YMR271C	1.06809	0.06153
31	40	1506	20160210_dm_TOP2-5_01.JPG.dat	TOP2-5	YMR271C	0.97766	-0.02887
31	41	1576	20160210_dm_TOP2-5_01.JPG.dat	TOP2-5	YMR271C	0.99321	-0.01332
31	42	1535	20160210_dm_TOP2-5_01.JPG.dat	TOP2-5	YMR271C	0.95208	-0.05445
31	43	1528	20160210_dm_TOP2-5_01.JPG.dat	TOP2-5	YMR271C	0.96321	-0.04332
31	44	1403	20160210_dm_TOP2-5_01.JPG.dat	TOP2-5	YMR271C	0.88735	-0.11915
31	45	1523	20160210_dm_TOP2-5_01.JPG.dat	TOP2-5	YMR271C	0.94703	-0.05949
31	46	1683	20160210_dm_TOP2-5_01.JPG.dat	TOP2-5	YMR271C	0.96009	-0.04644
31	47	1768	20160210_dm_TOP2-5_01.JPG.dat	TOP2-5	YMR271C	#NUM!	#NUM!	status=JK
31	48	2222	20160210_dm_TOP2-5_01.JPG.dat	TOP2-5	YMR271C	0.94306	-0.06346
32	1	2681	20160210_dm_TOP2-5_01.JPG.dat	TOP2-5	YMR271C	0.83937	-0.16712
32	2	2702	20160210_dm_TOP2-5_01.JPG.dat	TOP2-5	YMR271C	0.9699	-0.03663
32	3	2277	20160210_dm_TOP2-5_01.JPG.dat	TOP2-5	YMR271C	0.93927	-0.06725
32	4	2152	20160210_dm_TOP2-5_01.JPG.dat	TOP2-5	YMR271C	0.9505	-0.05603
32	5	2192	20160210_dm_TOP2-5_01.JPG.dat	TOP2-5	YMR271C	0.96904	-0.0375
32	6	2290	20160210_dm_TOP2-5_01.JPG.dat	TOP2-5	YMR271C	0.98601	-0.02052
32	7	2324	20160210_dm_TOP2-5_01.JPG.dat	TOP2-5	YMR271C	0.96804	-0.03849
32	8	2422	20160210_dm_TOP2-5_01.JPG.dat	TOP2-5	YMR271C	1.00679	0.00025
32	9	2373	20160210_dm_TOP2-5_01.JPG.dat	TOP2-5	YMR271C	1.00705	0.00051
32	10	2233	20160210_dm_TOP2-5_01.JPG.dat	TOP2-5	YMR271C	0.94406	-0.06246
32	11	2375	20160210_dm_TOP2-5_01.JPG.dat	TOP2-5	YMR271C	0.98878	-0.01775
32	12	2502	20160210_dm_TOP2-5_01.JPG.dat	TOP2-5	YMR271C	1.01592	0.00938
32	13	2193	20160210_dm_TOP2-5_01.JPG.dat	TOP2-5	YMR271C	0.87588	-0.13063
32	14	2786	20160210_dm_TOP2-5_01.JPG.dat	TOP2-5	YMR271C	#NUM!	#NUM!	status=JK
32	15	2470	20160210_dm_TOP2-5_01.JPG.dat	TOP2-5	YMR271C	0.98071	-0.02582
32	16	2583	20160210_dm_TOP2-5_01.JPG.dat	TOP2-5	YMR271C	1.03461	0.02806
32	17	2235	20160210_dm_TOP2-5_01.JPG.dat	TOP2-5	YMR271C	0.91085	-0.09566
32	18	2221	20160210_dm_TOP2-5_01.JPG.dat	TOP2-5	YMR271C	0.93556	-0.07097
32	19	2230	20160210_dm_TOP2-5_01.JPG.dat	TOP2-5	YMR271C	0.96582	-0.04071
32	20	2414	20160210_dm_TOP2-5_01.JPG.dat	TOP2-5	YMR271C	1.05163	0.04508
32	21	2720	20160210_dm_TOP2-5_01.JPG.dat	TOP2-5	YMR271C	1.15105	0.14447
32	22	2350	20160210_dm_TOP2-5_01.JPG.dat	TOP2-5	YMR271C	0.97161	-0.03492
32	23	2524	20160210_dm_TOP2-5_01.JPG.dat	TOP2-5	YMR271C	1.03736	0.03081
32	24	2214	20160210_dm_TOP2-5_01.JPG.dat	TOP2-5	YMR271C	0.9154	-0.09112
32	25	2400	20160210_dm_TOP2-5_01.JPG.dat	TOP2-5	YMR271C	0.99389	-0.01265
32	26	2478	20160210_dm_TOP2-5_01.JPG.dat	TOP2-5	YMR271C	1.01517	0.00862
32	27	2431	20160210_dm_TOP2-5_01.JPG.dat	TOP2-5	YMR271C	0.97508	-0.03145
32	28	2513	20160210_dm_TOP2-5_01.JPG.dat	TOP2-5	YMR271C	1.00638	-0.00017
32	29	2567	20160210_dm_TOP2-5_01.JPG.dat	TOP2-5	YMR271C	1.05	0.04345
32	30	2660	20160210_dm_TOP2-5_01.JPG.dat	TOP2-5	YMR271C	1.10127	0.09471
32	31	2480	20160210_dm_TOP2-5_01.JPG.dat	TOP2-5	YMR271C	1.01775	0.0112
32	32	2247	20160210_dm_TOP2-5_01.JPG.dat	TOP2-5	YMR271C	0.90953	-0.09698
32	33	2976	20160210_dm_TOP2-5_01.JPG.dat	TOP2-5	YMR271C	#NUM!	#NUM!	status=JK
32	34	2519	20160210_dm_TOP2-5_01.JPG.dat	TOP2-5	YMR271C	1.0068	0.00026
32	35	2599	20160210_dm_TOP2-5_01.JPG.dat	TOP2-5	YMR271C	0.98771	-0.01882
32	36	2531	20160210_dm_TOP2-5_01.JPG.dat	TOP2-5	YMR271C	0.96049	-0.04604
32	37	2713	20160210_dm_TOP2-5_01.JPG.dat	TOP2-5	YMR271C	1.08256	0.076
32	38	2649	20160210_dm_TOP2-5_01.JPG.dat	TOP2-5	YMR271C	1.11664	0.11007
32	39	2705	20160210_dm_TOP2-5_01.JPG.dat	TOP2-5	YMR271C	1.16581	0.15922
32	40	2738	20160210_dm_TOP2-5_01.JPG.dat	TOP2-5	YMR271C	1.16095	0.15437
32	41	2744	20160210_dm_TOP2-5_01.JPG.dat	TOP2-5	YMR271C	1.12982	0.12325
32	42	2647	20160210_dm_TOP2-5_01.JPG.dat	TOP2-5	YMR271C	1.07634	0.06978
32	43	2229	20160210_dm_TOP2-5_01.JPG.dat	TOP2-5	YMR271C	0.92461	-0.08191
32	44	2691	20160210_dm_TOP2-5_01.JPG.dat	TOP2-5	YMR271C	#NUM!	#NUM!	status=JK
32	45	2689	20160210_dm_TOP2-5_01.JPG.dat	TOP2-5	YMR271C	1.11228	0.10571
32	46	2888	20160210_dm_TOP2-5_01.JPG.dat	TOP2-5	YMR271C	1.10044	0.09388
32	47	2829	20160210_dm_TOP2-5_01.JPG.dat	TOP2-5	YMR271C	0.93303	-0.07349
32	48	3216	20160210_dm_TOP2-5_01.JPG.dat	TOP2-5	YMR271C	0.92057	-0.08595

## Sheet: 20160210_dm_TOP2-5_02.JPG.dat
Row	Column	Raw colony size	Plate id / file name	Query	Array	Normalized colony size	Score	Additional information
1	1	2727	20160210_dm_TOP2-5_02.JPG.dat	TOP2-5	YMR271C	#NUM!	#NUM!	status=JK
1	2	1905	20160210_dm_TOP2-5_02.JPG.dat	TOP2-5	YMR271C	0.93991	-0.06958
1	3	1513	20160210_dm_TOP2-5_02.JPG.dat	TOP2-5	YMR271C	0.87793	-0.13154
1	4	1595	20160210_dm_TOP2-5_02.JPG.dat	TOP2-5	YMR271C	0.98778	-0.02172
1	5	1621	20160210_dm_TOP2-5_02.JPG.dat	TOP2-5	YMR271C	0.96436	-0.04514
1	6	1552	20160210_dm_TOP2-5_02.JPG.dat	TOP2-5	YMR271C	0.86945	-0.14002
1	7	1470	20160210_dm_TOP2-5_02.JPG.dat	TOP2-5	YMR271C	0.79057	-0.21888
1	8	1656	20160210_dm_TOP2-5_02.JPG.dat	TOP2-5	YMR271C	0.90385	-0.10563
1	9	1341	20160210_dm_TOP2-5_02.JPG.dat	TOP2-5	YMR271C	0.77614	-0.23331
1	10	1554	20160210_dm_TOP2-5_02.JPG.dat	TOP2-5	YMR271C	0.90811	-0.10137
1	11	1781	20160210_dm_TOP2-5_02.JPG.dat	TOP2-5	YMR271C	0.98958	-0.01992
1	12	1884	20160210_dm_TOP2-5_02.JPG.dat	TOP2-5	YMR271C	1.00018	-0.00933
1	13	2156	20160210_dm_TOP2-5_02.JPG.dat	TOP2-5	YMR271C	1.12201	0.11246
1	14	2077	20160210_dm_TOP2-5_02.JPG.dat	TOP2-5	YMR271C	1.06768	0.05815
1	15	2058	20160210_dm_TOP2-5_02.JPG.dat	TOP2-5	YMR271C	1.05738	0.04786
1	16	2010	20160210_dm_TOP2-5_02.JPG.dat	TOP2-5	YMR271C	1.03214	0.02263
1	17	1866	20160210_dm_TOP2-5_02.JPG.dat	TOP2-5	YMR271C	0.9551	-0.05439
1	18	1916	20160210_dm_TOP2-5_02.JPG.dat	TOP2-5	YMR271C	0.984	-0.0255
1	19	1824	20160210_dm_TOP2-5_02.JPG.dat	TOP2-5	YMR271C	0.9352	-0.07429
1	20	1772	20160210_dm_TOP2-5_02.JPG.dat	TOP2-5	YMR271C	0.92925	-0.08023
1	21	2012	20160210_dm_TOP2-5_02.JPG.dat	TOP2-5	YMR271C	1.09464	0.08511
1	22	2076	20160210_dm_TOP2-5_02.JPG.dat	TOP2-5	YMR271C	1.10255	0.09302
1	23	2114	20160210_dm_TOP2-5_02.JPG.dat	TOP2-5	YMR271C	1.04309	0.03357
1	24	2404	20160210_dm_TOP2-5_02.JPG.dat	TOP2-5	YMR271C	1.15274	0.14319
1	25	1914	20160210_dm_TOP2-5_02.JPG.dat	TOP2-5	YMR271C	0.94421	-0.06528
1	26	2361	20160210_dm_TOP2-5_02.JPG.dat	TOP2-5	YMR271C	1.19402	0.18445
1	27	2128	20160210_dm_TOP2-5_02.JPG.dat	TOP2-5	YMR271C	1.09439	0.08486
1	28	1907	20160210_dm_TOP2-5_02.JPG.dat	TOP2-5	YMR271C	1.00619	-0.00331
1	29	2042	20160210_dm_TOP2-5_02.JPG.dat	TOP2-5	YMR271C	1.09722	0.08769
1	30	1984	20160210_dm_TOP2-5_02.JPG.dat	TOP2-5	YMR271C	1.06462	0.05509
1	31	2021	20160210_dm_TOP2-5_02.JPG.dat	TOP2-5	YMR271C	1.09161	0.08208
1	32	1949	20160210_dm_TOP2-5_02.JPG.dat	TOP2-5	YMR271C	1.04591	0.03639
1	33	1441	20160210_dm_TOP2-5_02.JPG.dat	TOP2-5	YMR271C	0.7562	-0.25324
1	34	1766	20160210_dm_TOP2-5_02.JPG.dat	TOP2-5	YMR271C	0.91519	-0.09429
1	35	1958	20160210_dm_TOP2-5_02.JPG.dat	TOP2-5	YMR271C	1.01648	0.00697
1	36	1812	20160210_dm_TOP2-5_02.JPG.dat	TOP2-5	YMR271C	0.9583	-0.05119
1	37	1745	20160210_dm_TOP2-5_02.JPG.dat	TOP2-5	YMR271C	0.9454	-0.06409
1	38	1794	20160210_dm_TOP2-5_02.JPG.dat	TOP2-5	YMR271C	0.9788	-0.0307
1	39	1915	20160210_dm_TOP2-5_02.JPG.dat	TOP2-5	YMR271C	1.03057	0.02106
1	40	1835	20160210_dm_TOP2-5_02.JPG.dat	TOP2-5	YMR271C	0.97238	-0.03712
1	41	2123	20160210_dm_TOP2-5_02.JPG.dat	TOP2-5	YMR271C	1.12121	0.11167
1	42	1946	20160210_dm_TOP2-5_02.JPG.dat	TOP2-5	YMR271C	1.04469	0.03517
1	43	1775	20160210_dm_TOP2-5_02.JPG.dat	TOP2-5	YMR271C	0.98807	-0.02143
1	44	2217	20160210_dm_TOP2-5_02.JPG.dat	TOP2-5	YMR271C	#NUM!	#NUM!	status=JK
1	45	1849	20160210_dm_TOP2-5_02.JPG.dat	TOP2-5	YMR271C	1.07024	0.06072
1	46	1898	20160210_dm_TOP2-5_02.JPG.dat	TOP2-5	YMR271C	1.02641	0.01689
1	47	2120	20160210_dm_TOP2-5_02.JPG.dat	TOP2-5	YMR271C	1.0052	-0.00431
1	48	3389	20160210_dm_TOP2-5_02.JPG.dat	TOP2-5	YMR271C	1.41656	0.40694
2	1	1925	20160210_dm_TOP2-5_02.JPG.dat	TOP2-5	YMR271C	0.91663	-0.09286
2	2	1584	20160210_dm_TOP2-5_02.JPG.dat	TOP2-5	YMR271C	0.88131	-0.12816
2	3	1694	20160210_dm_TOP2-5_02.JPG.dat	TOP2-5	YMR271C	1.11232	0.10278
2	4	1564	20160210_dm_TOP2-5_02.JPG.dat	TOP2-5	YMR271C	1.10041	0.09087
2	5	1843	20160210_dm_TOP2-5_02.JPG.dat	TOP2-5	YMR271C	1.25096	0.24139
2	6	1838	20160210_dm_TOP2-5_02.JPG.dat	TOP2-5	YMR271C	1.17975	0.1702
2	7	1662	20160210_dm_TOP2-5_02.JPG.dat	TOP2-5	YMR271C	1.02848	0.01896
2	8	1717	20160210_dm_TOP2-5_02.JPG.dat	TOP2-5	YMR271C	1.08476	0.07523
2	9	1914	20160210_dm_TOP2-5_02.JPG.dat	TOP2-5	YMR271C	#NUM!	#NUM!	status=JK
2	10	1299	20160210_dm_TOP2-5_02.JPG.dat	TOP2-5	YMR271C	0.88198	-0.12749
2	11	1624	20160210_dm_TOP2-5_02.JPG.dat	TOP2-5	YMR271C	#NUM!	#NUM!	status=JK
2	12	1621	20160210_dm_TOP2-5_02.JPG.dat	TOP2-5	YMR271C	0.99735	-0.01216
2	13	1742	20160210_dm_TOP2-5_02.JPG.dat	TOP2-5	YMR271C	1.04875	0.03923
2	14	1572	20160210_dm_TOP2-5_02.JPG.dat	TOP2-5	YMR271C	0.93344	-0.07605
2	15	1652	20160210_dm_TOP2-5_02.JPG.dat	TOP2-5	YMR271C	0.97942	-0.03008
2	16	1689	20160210_dm_TOP2-5_02.JPG.dat	TOP2-5	YMR271C	0.99967	-0.00984
2	17	1502	20160210_dm_TOP2-5_02.JPG.dat	TOP2-5	YMR271C	0.88493	-0.12454
2	18	1473	20160210_dm_TOP2-5_02.JPG.dat	TOP2-5	YMR271C	0.87019	-0.13929
2	19	1487	20160210_dm_TOP2-5_02.JPG.dat	TOP2-5	YMR271C	#NUM!	#NUM!	status=JK
2	20	1542	20160210_dm_TOP2-5_02.JPG.dat	TOP2-5	YMR271C	0.93299	-0.0765
2	21	1596	20160210_dm_TOP2-5_02.JPG.dat	TOP2-5	YMR271C	1.00409	-0.00542
2	22	1653	20160210_dm_TOP2-5_02.JPG.dat	TOP2-5	YMR271C	1.01745	0.00794
2	23	1648	20160210_dm_TOP2-5_02.JPG.dat	TOP2-5	YMR271C	0.94426	-0.06523
2	24	1579	20160210_dm_TOP2-5_02.JPG.dat	TOP2-5	YMR271C	0.88084	-0.12863
2	25	1669	20160210_dm_TOP2-5_02.JPG.dat	TOP2-5	YMR271C	0.95979	-0.04971
2	26	2007	20160210_dm_TOP2-5_02.JPG.dat	TOP2-5	YMR271C	1.18353	0.17397
2	27	1744	20160210_dm_TOP2-5_02.JPG.dat	TOP2-5	YMR271C	1.04505	0.03553
2	28	1718	20160210_dm_TOP2-5_02.JPG.dat	TOP2-5	YMR271C	1.05402	0.0445
2	29	1366	20160210_dm_TOP2-5_02.JPG.dat	TOP2-5	YMR271C	0.85123	-0.15824
2	30	1463	20160210_dm_TOP2-5_02.JPG.dat	TOP2-5	YMR271C	0.91029	-0.09919
2	31	1837	20160210_dm_TOP2-5_02.JPG.dat	TOP2-5	YMR271C	1.15056	0.14101
2	32	1672	20160210_dm_TOP2-5_02.JPG.dat	TOP2-5	YMR271C	1.03947	0.02995
2	33	1700	20160210_dm_TOP2-5_02.JPG.dat	TOP2-5	YMR271C	1.0329	0.02338
2	34	1727	20160210_dm_TOP2-5_02.JPG.dat	TOP2-5	YMR271C	1.03561	0.0261
2	35	1763	20160210_dm_TOP2-5_02.JPG.dat	TOP2-5	YMR271C	1.06001	0.05049
2	36	1849	20160210_dm_TOP2-5_02.JPG.dat	TOP2-5	YMR271C	1.13445	0.1249
2	37	1856	20160210_dm_TOP2-5_02.JPG.dat	TOP2-5	YMR271C	1.16853	0.15897
2	38	1704	20160210_dm_TOP2-5_02.JPG.dat	TOP2-5	YMR271C	1.08171	0.07218
2	39	1443	20160210_dm_TOP2-5_02.JPG.dat	TOP2-5	YMR271C	0.90326	-0.10622
2	40	1631	20160210_dm_TOP2-5_02.JPG.dat	TOP2-5	YMR271C	1.00466	-0.00485
2	41	1646	20160210_dm_TOP2-5_02.JPG.dat	TOP2-5	YMR271C	1.01021	0.0007
2	42	1599	20160210_dm_TOP2-5_02.JPG.dat	TOP2-5	YMR271C	0.99526	-0.01424
2	43	1541	20160210_dm_TOP2-5_02.JPG.dat	TOP2-5	YMR271C	0.99159	-0.01791
2	44	1572	20160210_dm_TOP2-5_02.JPG.dat	TOP2-5	YMR271C	1.04143	0.03191
2	45	1614	20160210_dm_TOP2-5_02.JPG.dat	TOP2-5	YMR271C	1.07276	0.06323
2	46	1535	20160210_dm_TOP2-5_02.JPG.dat	TOP2-5	YMR271C	0.95029	-0.0592
2	47	1483	20160210_dm_TOP2-5_02.JPG.dat	TOP2-5	YMR271C	0.80293	-0.20653
2	48	2087	20160210_dm_TOP2-5_02.JPG.dat	TOP2-5	YMR271C	0.99332	-0.01619
3	1	1940	20160210_dm_TOP2-5_02.JPG.dat	TOP2-5	YMR271C	1.0696	0.06007
3	2	1867	20160210_dm_TOP2-5_02.JPG.dat	TOP2-5	YMR271C	1.20789	0.19833
3	3	1305	20160210_dm_TOP2-5_02.JPG.dat	TOP2-5	YEL034W	1.00079	-0.0365
3	4	590	20160210_dm_TOP2-5_02.JPG.dat	TOP2-5	YEL034W	0.48727	-0.54987
3	5	1453	20160210_dm_TOP2-5_02.JPG.dat	TOP2-5	YMR154C	1.164	0.23677
3	6	1392	20160210_dm_TOP2-5_02.JPG.dat	TOP2-5	YMR154C	#NUM!	#NUM!	status=JK
3	7	1964	20160210_dm_TOP2-5_02.JPG.dat	TOP2-5	YBR253W	1.4488	0.13356
3	8	1961	20160210_dm_TOP2-5_02.JPG.dat	TOP2-5	YBR253W	1.48541	0.17017
3	9	0	20160210_dm_TOP2-5_02.JPG.dat	TOP2-5	YDL220C	0	0
3	10	0	20160210_dm_TOP2-5_02.JPG.dat	TOP2-5	YDL220C	0	0
3	11	1514	20160210_dm_TOP2-5_02.JPG.dat	TOP2-5	YGR113W	1.17309	0.12649
3	12	1564	20160210_dm_TOP2-5_02.JPG.dat	TOP2-5	YGR113W	1.15449	0.1079
3	13	1847	20160210_dm_TOP2-5_02.JPG.dat	TOP2-5	YBR082C	1.33132	0.11578
3	14	1926	20160210_dm_TOP2-5_02.JPG.dat	TOP2-5	YBR082C	1.36638	0.15083
3	15	856	20160210_dm_TOP2-5_02.JPG.dat	TOP2-5	YBR070C	0.60561	-0.31079
3	16	1011	20160210_dm_TOP2-5_02.JPG.dat	TOP2-5	YBR070C	0.71315	-0.20328
3	17	1737	20160210_dm_TOP2-5_02.JPG.dat	TOP2-5	YKL074C	1.2182	-0.01082
3	18	1639	20160210_dm_TOP2-5_02.JPG.dat	TOP2-5	YKL074C	1.15146	-0.07754
3	19	1528	20160210_dm_TOP2-5_02.JPG.dat	TOP2-5	YDR303C	1.07222	-0.07666
3	20	1593	20160210_dm_TOP2-5_02.JPG.dat	TOP2-5	YDR303C	1.14804	-0.00086
3	21	209	20160210_dm_TOP2-5_02.JPG.dat	TOP2-5	YNL079C	0.15688	-0.37503
3	22	575	20160210_dm_TOP2-5_02.JPG.dat	TOP2-5	YNL079C	0.42316	-0.10883
3	23	1354	20160210_dm_TOP2-5_02.JPG.dat	TOP2-5	YPL101W	0.92944	0.21282
3	24	1345	20160210_dm_TOP2-5_02.JPG.dat	TOP2-5	YPL101W	0.90038	0.18376
3	25	0	20160210_dm_TOP2-5_02.JPG.dat	TOP2-5	YFL039C	0	-0.86172
3	26	0	20160210_dm_TOP2-5_02.JPG.dat	TOP2-5	YFL039C	0	-0.86172
3	27	1484	20160210_dm_TOP2-5_02.JPG.dat	TOP2-5	YHR122W	1.06953	-0.05193
3	28	1276	20160210_dm_TOP2-5_02.JPG.dat	TOP2-5	YHR122W	0.94007	-0.18136
3	29	0	20160210_dm_TOP2-5_02.JPG.dat	TOP2-5	YNL102W	0	-0.34818
3	30	0	20160210_dm_TOP2-5_02.JPG.dat	TOP2-5	YNL102W	0	-0.34818
3	31	913	20160210_dm_TOP2-5_02.JPG.dat	TOP2-5	YLR078C	0.68501	-0.19183
3	32	828	20160210_dm_TOP2-5_02.JPG.dat	TOP2-5	YLR078C	0.61652	-0.2603
3	33	1612	20160210_dm_TOP2-5_02.JPG.dat	TOP2-5	YOR149C	1.17313	0.1032
3	34	1670	20160210_dm_TOP2-5_02.JPG.dat	TOP2-5	YOR149C	1.19903	0.12909
3	35	0	20160210_dm_TOP2-5_02.JPG.dat	TOP2-5	YFL009W	0	-0.55068
3	36	0	20160210_dm_TOP2-5_02.JPG.dat	TOP2-5	YFL009W	0	-0.55068
3	37	0	20160210_dm_TOP2-5_02.JPG.dat	TOP2-5	YAR019C	0	-0.51839
3	38	0	20160210_dm_TOP2-5_02.JPG.dat	TOP2-5	YAR019C	0	-0.51839
3	39	1773	20160210_dm_TOP2-5_02.JPG.dat	TOP2-5	YPR055W	#NUM!	#NUM!	status=JK
3	40	1544	20160210_dm_TOP2-5_02.JPG.dat	TOP2-5	YPR055W	1.1453	0.07238
3	41	1208	20160210_dm_TOP2-5_02.JPG.dat	TOP2-5	YFL013C	0.89237	0.23784
3	42	1105	20160210_dm_TOP2-5_02.JPG.dat	TOP2-5	YFL013C	0.82559	0.17107
3	43	0	20160210_dm_TOP2-5_02.JPG.dat	TOP2-5	YJR065C	0	0
3	44	0	20160210_dm_TOP2-5_02.JPG.dat	TOP2-5	YJR065C	0	0
3	45	685	20160210_dm_TOP2-5_02.JPG.dat	TOP2-5	YGR092W	0.54035	-0.24614
3	46	673	20160210_dm_TOP2-5_02.JPG.dat	TOP2-5	YGR092W	0.49269	-0.29378
3	47	1655	20160210_dm_TOP2-5_02.JPG.dat	TOP2-5	YMR271C	1.05621	0.04669
3	48	1903	20160210_dm_TOP2-5_02.JPG.dat	TOP2-5	YMR271C	1.0643	0.05478
4	1	1924	20160210_dm_TOP2-5_02.JPG.dat	TOP2-5	YMR271C	0.96213	-0.04737
4	2	1947	20160210_dm_TOP2-5_02.JPG.dat	TOP2-5	YMR271C	1.14698	0.13743
4	3	734	20160210_dm_TOP2-5_02.JPG.dat	TOP2-5	YEL034W	0.51456	-0.52259
4	4	933	20160210_dm_TOP2-5_02.JPG.dat	TOP2-5	YEL034W	0.70811	-0.3291
4	5	1603	20160210_dm_TOP2-5_02.JPG.dat	TOP2-5	YMR154C	1.18616	0.25892
4	6	1691	20160210_dm_TOP2-5_02.JPG.dat	TOP2-5	YMR154C	1.1962	0.26896
4	7	2044	20160210_dm_TOP2-5_02.JPG.dat	TOP2-5	YBR253W	1.4082	0.09298
4	8	2008	20160210_dm_TOP2-5_02.JPG.dat	TOP2-5	YBR253W	1.42987	0.11464
4	9	0	20160210_dm_TOP2-5_02.JPG.dat	TOP2-5	YDL220C	0	0
4	10	0	20160210_dm_TOP2-5_02.JPG.dat	TOP2-5	YDL220C	0	0
4	11	1705	20160210_dm_TOP2-5_02.JPG.dat	TOP2-5	YGR113W	#NUM!	#NUM!	status=JK
4	12	1668	20160210_dm_TOP2-5_02.JPG.dat	TOP2-5	YGR113W	1.16325	0.11666
4	13	1940	20160210_dm_TOP2-5_02.JPG.dat	TOP2-5	YBR082C	1.31843	0.1029
4	14	1852	20160210_dm_TOP2-5_02.JPG.dat	TOP2-5	YBR082C	1.23688	0.02137
4	15	1382	20160210_dm_TOP2-5_02.JPG.dat	TOP2-5	YBR070C	0.91949	0.003
4	16	1552	20160210_dm_TOP2-5_02.JPG.dat	TOP2-5	YBR070C	1.02812	0.1116
4	17	1794	20160210_dm_TOP2-5_02.JPG.dat	TOP2-5	YKL074C	1.17963	-0.04938
4	18	1691	20160210_dm_TOP2-5_02.JPG.dat	TOP2-5	YKL074C	1.11228	-0.11671
4	19	1688	20160210_dm_TOP2-5_02.JPG.dat	TOP2-5	YDR303C	1.10729	-0.0416
4	20	1633	20160210_dm_TOP2-5_02.JPG.dat	TOP2-5	YDR303C	1.10054	-0.04835
4	21	1096	20160210_dm_TOP2-5_02.JPG.dat	TOP2-5	YNL079C	0.77004	0.23796
4	22	830	20160210_dm_TOP2-5_02.JPG.dat	TOP2-5	YNL079C	0.57269	0.04066
4	23	1206	20160210_dm_TOP2-5_02.JPG.dat	TOP2-5	YPL101W	0.77764	0.06106
4	24	1322	20160210_dm_TOP2-5_02.JPG.dat	TOP2-5	YPL101W	0.83255	0.11595
4	25	0	20160210_dm_TOP2-5_02.JPG.dat	TOP2-5	YFL039C	0	-0.86172
4	26	0	20160210_dm_TOP2-5_02.JPG.dat	TOP2-5	YFL039C	0	-0.86172
4	27	1467	20160210_dm_TOP2-5_02.JPG.dat	TOP2-5	YHR122W	0.99698	-0.12447
4	28	1623	20160210_dm_TOP2-5_02.JPG.dat	TOP2-5	YHR122W	1.12639	0.00491
4	29	0	20160210_dm_TOP2-5_02.JPG.dat	TOP2-5	YNL102W	0	-0.34818
4	30	0	20160210_dm_TOP2-5_02.JPG.dat	TOP2-5	YNL102W	0	-0.34818
4	31	1042	20160210_dm_TOP2-5_02.JPG.dat	TOP2-5	YLR078C	0.73532	-0.14153
4	32	1093	20160210_dm_TOP2-5_02.JPG.dat	TOP2-5	YLR078C	0.76533	-0.11153
4	33	1615	20160210_dm_TOP2-5_02.JPG.dat	TOP2-5	YOR149C	1.10547	0.03555
4	34	1642	20160210_dm_TOP2-5_02.JPG.dat	TOP2-5	YOR149C	1.10876	0.03884
4	35	0	20160210_dm_TOP2-5_02.JPG.dat	TOP2-5	YFL009W	0	-0.55068
4	36	0	20160210_dm_TOP2-5_02.JPG.dat	TOP2-5	YFL009W	0	-0.55068
4	37	0	20160210_dm_TOP2-5_02.JPG.dat	TOP2-5	YAR019C	0	-0.51839
4	38	0	20160210_dm_TOP2-5_02.JPG.dat	TOP2-5	YAR019C	0	-0.51839
4	39	1669	20160210_dm_TOP2-5_02.JPG.dat	TOP2-5	YPR055W	1.18857	0.11564
4	40	1679	20160210_dm_TOP2-5_02.JPG.dat	TOP2-5	YPR055W	1.17526	0.10234
4	41	918	20160210_dm_TOP2-5_02.JPG.dat	TOP2-5	YFL013C	#NUM!	#NUM!	status=JK
4	42	1189	20160210_dm_TOP2-5_02.JPG.dat	TOP2-5	YFL013C	0.8352	0.18068
4	43	0	20160210_dm_TOP2-5_02.JPG.dat	TOP2-5	YJR065C	0	0
4	44	157	20160210_dm_TOP2-5_02.JPG.dat	TOP2-5	YJR065C	#NUM!	#NUM!	status=JK
4	45	1031	20160210_dm_TOP2-5_02.JPG.dat	TOP2-5	YGR092W	0.75616	-0.03039
4	46	1043	20160210_dm_TOP2-5_02.JPG.dat	TOP2-5	YGR092W	0.70758	-0.07895
4	47	1713	20160210_dm_TOP2-5_02.JPG.dat	TOP2-5	YMR271C	1.01018	0.00067
4	48	2008	20160210_dm_TOP2-5_02.JPG.dat	TOP2-5	YMR271C	1.03501	0.02549
5	1	2232	20160210_dm_TOP2-5_02.JPG.dat	TOP2-5	YMR271C	1.09277	0.08323
5	2	2011	20160210_dm_TOP2-5_02.JPG.dat	TOP2-5	YMR271C	1.16431	0.15475
5	3	1847	20160210_dm_TOP2-5_02.JPG.dat	TOP2-5	YFL039C	1.27665	0.41458
5	4	2028	20160210_dm_TOP2-5_02.JPG.dat	TOP2-5	YFL039C	1.52343	0.66129
5	5	0	20160210_dm_TOP2-5_02.JPG.dat	TOP2-5	YFL034C-B	0	0
5	6	0	20160210_dm_TOP2-5_02.JPG.dat	TOP2-5	YFL034C-B	0	0
5	7	1143	20160210_dm_TOP2-5_02.JPG.dat	TOP2-5	YDR060W	0.79035	-0.4561
5	8	1172	20160210_dm_TOP2-5_02.JPG.dat	TOP2-5	YDR060W	0.84225	-0.40422
5	9	1184	20160210_dm_TOP2-5_02.JPG.dat	TOP2-5	YLR100W	0.90944	-0.00186
5	10	1320	20160210_dm_TOP2-5_02.JPG.dat	TOP2-5	YLR100W	1.0303	0.11897
5	11	767	20160210_dm_TOP2-5_02.JPG.dat	TOP2-5	YML065W	0.56857	-0.22411
5	12	1033	20160210_dm_TOP2-5_02.JPG.dat	TOP2-5	YML065W	0.72971	-0.06303
5	13	0	20160210_dm_TOP2-5_02.JPG.dat	TOP2-5	YLL031C	0	0
5	14	0	20160210_dm_TOP2-5_02.JPG.dat	TOP2-5	YLL031C	0	0
5	15	1107	20160210_dm_TOP2-5_02.JPG.dat	TOP2-5	YNL061W	0.7448	-0.11807
5	16	1344	20160210_dm_TOP2-5_02.JPG.dat	TOP2-5	YNL061W	0.89912	0.03621
5	17	0	20160210_dm_TOP2-5_02.JPG.dat	TOP2-5	YKL189W	0	0
5	18	0	20160210_dm_TOP2-5_02.JPG.dat	TOP2-5	YKL189W	0	0
5	19	1464	20160210_dm_TOP2-5_02.JPG.dat	TOP2-5	YNL262W	0.96767	-0.01348
5	20	1658	20160210_dm_TOP2-5_02.JPG.dat	TOP2-5	YNL262W	1.1269	0.14571
5	21	1489	20160210_dm_TOP2-5_02.JPG.dat	TOP2-5	YLR045C	1.05587	-0.04765
5	22	1345	20160210_dm_TOP2-5_02.JPG.dat	TOP2-5	YLR045C	0.93774	-0.16575
5	23	1915	20160210_dm_TOP2-5_02.JPG.dat	TOP2-5	YGR099W	1.2503	0.06877
5	24	1896	20160210_dm_TOP2-5_02.JPG.dat	TOP2-5	YGR099W	1.21139	0.02987
5	25	2250	20160210_dm_TOP2-5_02.JPG.dat	TOP2-5	YFR031C	#NUM!	#NUM!	status=JK
5	26	0	20160210_dm_TOP2-5_02.JPG.dat	TOP2-5	YFR031C	0	-0.05153
5	27	1233	20160210_dm_TOP2-5_02.JPG.dat	TOP2-5	YGL022W	0.85369	-0.00328
5	28	930	20160210_dm_TOP2-5_02.JPG.dat	TOP2-5	YGL022W	0.65746	-0.19946
5	29	1614	20160210_dm_TOP2-5_02.JPG.dat	TOP2-5	YBL050W	1.1538	0.13765
5	30	1526	20160210_dm_TOP2-5_02.JPG.dat	TOP2-5	YBL050W	1.09023	0.0741
5	31	1663	20160210_dm_TOP2-5_02.JPG.dat	TOP2-5	YDL213C	#NUM!	#NUM!	status=JK
5	32	1606	20160210_dm_TOP2-5_02.JPG.dat	TOP2-5	YDL213C	1.14727	0.13144
5	33	1584	20160210_dm_TOP2-5_02.JPG.dat	TOP2-5	YOL034W	1.1064	0.07828
5	34	1703	20160210_dm_TOP2-5_02.JPG.dat	TOP2-5	YOL034W	1.17321	0.14507
5	35	969	20160210_dm_TOP2-5_02.JPG.dat	TOP2-5	YHR052W	0.67089	-0.31246
5	36	956	20160210_dm_TOP2-5_02.JPG.dat	TOP2-5	YHR052W	0.67821	-0.30515
5	37	941	20160210_dm_TOP2-5_02.JPG.dat	TOP2-5	YDL105W	0.68758	-0.12126
5	38	883	20160210_dm_TOP2-5_02.JPG.dat	TOP2-5	YDL105W	0.65217	-0.15666
5	39	1529	20160210_dm_TOP2-5_02.JPG.dat	TOP2-5	YHR166C	1.11232	-0.03298
5	40	1591	20160210_dm_TOP2-5_02.JPG.dat	TOP2-5	YHR166C	1.13622	-0.00909
5	41	1472	20160210_dm_TOP2-5_02.JPG.dat	TOP2-5	YGL092W	1.04518	0.02344
5	42	1511	20160210_dm_TOP2-5_02.JPG.dat	TOP2-5	YGL092W	1.07921	0.05746
5	43	1181	20160210_dm_TOP2-5_02.JPG.dat	TOP2-5	YPR133C	0.86293	0.08656
5	44	1161	20160210_dm_TOP2-5_02.JPG.dat	TOP2-5	YPR133C	0.8626	0.08624
5	45	1771	20160210_dm_TOP2-5_02.JPG.dat	TOP2-5	YDR158W	1.30566	0.1183
5	46	1889	20160210_dm_TOP2-5_02.JPG.dat	TOP2-5	YDR158W	1.28393	0.09657
5	47	1783	20160210_dm_TOP2-5_02.JPG.dat	TOP2-5	YMR271C	1.05047	0.04095
5	48	1996	20160210_dm_TOP2-5_02.JPG.dat	TOP2-5	YMR271C	1.0252	0.01569
6	1	2413	20160210_dm_TOP2-5_02.JPG.dat	TOP2-5	YMR271C	1.16632	0.15676
6	2	1988	20160210_dm_TOP2-5_02.JPG.dat	TOP2-5	YMR271C	1.14027	0.13073
6	3	1832	20160210_dm_TOP2-5_02.JPG.dat	TOP2-5	YFL039C	1.25784	0.39577
6	4	2099	20160210_dm_TOP2-5_02.JPG.dat	TOP2-5	YFL039C	1.57103	0.70888
6	5	0	20160210_dm_TOP2-5_02.JPG.dat	TOP2-5	YFL034C-B	0	0
6	6	0	20160210_dm_TOP2-5_02.JPG.dat	TOP2-5	YFL034C-B	0	0
6	7	1408	20160210_dm_TOP2-5_02.JPG.dat	TOP2-5	YDR060W	0.98087	-0.26564
6	8	1387	20160210_dm_TOP2-5_02.JPG.dat	TOP2-5	YDR060W	1.00762	-0.23889
6	9	1282	20160210_dm_TOP2-5_02.JPG.dat	TOP2-5	YLR100W	0.99686	0.08554
6	10	1069	20160210_dm_TOP2-5_02.JPG.dat	TOP2-5	YLR100W	0.84558	-0.0657
6	11	1192	20160210_dm_TOP2-5_02.JPG.dat	TOP2-5	YML065W	0.89513	0.10235
6	12	1042	20160210_dm_TOP2-5_02.JPG.dat	TOP2-5	YML065W	0.746	-0.04674
6	13	0	20160210_dm_TOP2-5_02.JPG.dat	TOP2-5	YLL031C	0	0
6	14	0	20160210_dm_TOP2-5_02.JPG.dat	TOP2-5	YLL031C	0	0
6	15	1022	20160210_dm_TOP2-5_02.JPG.dat	TOP2-5	YNL061W	0.69572	-0.16714
6	16	1190	20160210_dm_TOP2-5_02.JPG.dat	TOP2-5	YNL061W	0.80423	-0.05866
6	17	0	20160210_dm_TOP2-5_02.JPG.dat	TOP2-5	YKL189W	0	0
6	18	0	20160210_dm_TOP2-5_02.JPG.dat	TOP2-5	YKL189W	0	0
6	19	1600	20160210_dm_TOP2-5_02.JPG.dat	TOP2-5	YNL262W	1.06709	0.08591
6	20	1515	20160210_dm_TOP2-5_02.JPG.dat	TOP2-5	YNL262W	1.04062	0.05946
6	21	1402	20160210_dm_TOP2-5_02.JPG.dat	TOP2-5	YLR045C	1.00605	-0.09746
6	22	1477	20160210_dm_TOP2-5_02.JPG.dat	TOP2-5	YLR045C	1.04407	-0.05945
6	23	1835	20160210_dm_TOP2-5_02.JPG.dat	TOP2-5	YGR099W	1.21818	0.03666
6	24	1821	20160210_dm_TOP2-5_02.JPG.dat	TOP2-5	YGR099W	1.18639	0.00488
6	25	26	20160210_dm_TOP2-5_02.JPG.dat	TOP2-5	YFR031C	0.01765	-0.03389
6	26	251	20160210_dm_TOP2-5_02.JPG.dat	TOP2-5	YFR031C	0.17555	0.12397
6	27	1113	20160210_dm_TOP2-5_02.JPG.dat	TOP2-5	YGL022W	0.79112	-0.06584
6	28	1230	20160210_dm_TOP2-5_02.JPG.dat	TOP2-5	YGL022W	0.89292	0.03594
6	29	1341	20160210_dm_TOP2-5_02.JPG.dat	TOP2-5	YBL050W	0.98442	-0.03169
6	30	1338	20160210_dm_TOP2-5_02.JPG.dat	TOP2-5	YBL050W	0.98258	-0.03353
6	31	1557	20160210_dm_TOP2-5_02.JPG.dat	TOP2-5	YDL213C	1.15329	0.13747
6	32	1579	20160210_dm_TOP2-5_02.JPG.dat	TOP2-5	YDL213C	1.16045	0.14462
6	33	1671	20160210_dm_TOP2-5_02.JPG.dat	TOP2-5	YOL034W	1.20102	0.17287
6	34	1642	20160210_dm_TOP2-5_02.JPG.dat	TOP2-5	YOL034W	1.16363	0.13549
6	35	1006	20160210_dm_TOP2-5_02.JPG.dat	TOP2-5	YHR052W	0.71679	-0.26658
6	36	1014	20160210_dm_TOP2-5_02.JPG.dat	TOP2-5	YHR052W	0.74083	-0.24255
6	37	746	20160210_dm_TOP2-5_02.JPG.dat	TOP2-5	YDL105W	0.56173	-0.24708
6	38	660	20160210_dm_TOP2-5_02.JPG.dat	TOP2-5	YDL105W	0.50228	-0.30651
6	39	1600	20160210_dm_TOP2-5_02.JPG.dat	TOP2-5	YHR166C	1.19862	0.0533
6	40	1616	20160210_dm_TOP2-5_02.JPG.dat	TOP2-5	YHR166C	1.18687	0.04155
6	41	1402	20160210_dm_TOP2-5_02.JPG.dat	TOP2-5	YGL092W	1.02299	0.00126
6	42	1410	20160210_dm_TOP2-5_02.JPG.dat	TOP2-5	YGL092W	1.03249	0.01076
6	43	1102	20160210_dm_TOP2-5_02.JPG.dat	TOP2-5	YPR133C	#NUM!	#NUM!	status=JK
6	44	1146	20160210_dm_TOP2-5_02.JPG.dat	TOP2-5	YPR133C	0.86595	0.08959
6	45	1814	20160210_dm_TOP2-5_02.JPG.dat	TOP2-5	YDR158W	1.35489	0.16752
6	46	1736	20160210_dm_TOP2-5_02.JPG.dat	TOP2-5	YDR158W	1.19118	0.00386
6	47	1796	20160210_dm_TOP2-5_02.JPG.dat	TOP2-5	YMR271C	1.06488	0.05535
6	48	2071	20160210_dm_TOP2-5_02.JPG.dat	TOP2-5	YMR271C	1.06758	0.05805
7	1	2326	20160210_dm_TOP2-5_02.JPG.dat	TOP2-5	YMR271C	1.05059	0.04107
7	2	2181	20160210_dm_TOP2-5_02.JPG.dat	TOP2-5	YMR271C	1.17179	0.16224
7	3	0	20160210_dm_TOP2-5_02.JPG.dat	TOP2-5	YDL207W	0	0
7	4	0	20160210_dm_TOP2-5_02.JPG.dat	TOP2-5	YDL207W	0	0
7	5	0	20160210_dm_TOP2-5_02.JPG.dat	TOP2-5	YOR181W	0	0
7	6	0	20160210_dm_TOP2-5_02.JPG.dat	TOP2-5	YOR181W	0	0
7	7	0	20160210_dm_TOP2-5_02.JPG.dat	TOP2-5	YOR257W	0	0
7	8	0	20160210_dm_TOP2-5_02.JPG.dat	TOP2-5	YOR257W	0	0
7	9	1807	20160210_dm_TOP2-5_02.JPG.dat	TOP2-5	YML001W	1.34109	0.20328
7	10	1725	20160210_dm_TOP2-5_02.JPG.dat	TOP2-5	YML001W	1.30532	0.16751
7	11	707	20160210_dm_TOP2-5_02.JPG.dat	TOP2-5	YLR418C	0.50862	-0.27983
7	12	940	20160210_dm_TOP2-5_02.JPG.dat	TOP2-5	YLR418C	0.64532	-0.14317
7	13	1910	20160210_dm_TOP2-5_02.JPG.dat	TOP2-5	YGL145W	1.27679	0.02452
7	14	1819	20160210_dm_TOP2-5_02.JPG.dat	TOP2-5	YGL145W	1.19265	-0.0596
7	15	1983	20160210_dm_TOP2-5_02.JPG.dat	TOP2-5	YGL115W	1.29157	0.02198
7	16	1979	20160210_dm_TOP2-5_02.JPG.dat	TOP2-5	YGL115W	1.27612	0.00654
7	17	1728	20160210_dm_TOP2-5_02.JPG.dat	TOP2-5	YEL055C	1.10096	0.00841
7	18	1989	20160210_dm_TOP2-5_02.JPG.dat	TOP2-5	YEL055C	#NUM!	#NUM!	status=JK
7	19	1405	20160210_dm_TOP2-5_02.JPG.dat	TOP2-5	YDR437W	0.88863	0.06118
7	20	1435	20160210_dm_TOP2-5_02.JPG.dat	TOP2-5	YDR437W	0.93503	0.10756
7	21	1076	20160210_dm_TOP2-5_02.JPG.dat	TOP2-5	YDL105W	0.73309	-0.07576
7	22	850	20160210_dm_TOP2-5_02.JPG.dat	TOP2-5	YDL105W	0.57217	-0.23664
7	23	1089	20160210_dm_TOP2-5_02.JPG.dat	TOP2-5	YFR004W	0.69035	-0.17149
7	24	1069	20160210_dm_TOP2-5_02.JPG.dat	TOP2-5	YFR004W	0.66704	-0.19479
7	25	1770	20160210_dm_TOP2-5_02.JPG.dat	TOP2-5	YJL085W	1.15456	0.09476
7	26	1749	20160210_dm_TOP2-5_02.JPG.dat	TOP2-5	YJL085W	1.17831	0.11851
7	27	1448	20160210_dm_TOP2-5_02.JPG.dat	TOP2-5	YDL008W	0.99372	-0.06114
7	28	1455	20160210_dm_TOP2-5_02.JPG.dat	TOP2-5	YDL008W	1.02117	-0.0337
7	29	1665	20160210_dm_TOP2-5_02.JPG.dat	TOP2-5	YJL035C	1.182	0.01162
7	30	1743	20160210_dm_TOP2-5_02.JPG.dat	TOP2-5	YJL035C	1.23876	0.06836
7	31	983	20160210_dm_TOP2-5_02.JPG.dat	TOP2-5	YDR087C	0.70465	-0.02567
7	32	935	20160210_dm_TOP2-5_02.JPG.dat	TOP2-5	YDR087C	0.66534	-0.06497
7	33	1545	20160210_dm_TOP2-5_02.JPG.dat	TOP2-5	YBR109C	1.07605	0.02917
7	34	1533	20160210_dm_TOP2-5_02.JPG.dat	TOP2-5	YBR109C	1.05346	0.00658
7	35	1494	20160210_dm_TOP2-5_02.JPG.dat	TOP2-5	YDR189W	1.03335	-0.08963
7	36	1605	20160210_dm_TOP2-5_02.JPG.dat	TOP2-5	YDR189W	1.13881	0.0158
7	37	1305	20160210_dm_TOP2-5_02.JPG.dat	TOP2-5	YNL002C	0.95442	0.07529
7	38	1295	20160210_dm_TOP2-5_02.JPG.dat	TOP2-5	YNL002C	0.95668	0.07755
7	39	1316	20160210_dm_TOP2-5_02.JPG.dat	TOP2-5	YKL089W	0.95568	0.01241
7	40	1366	20160210_dm_TOP2-5_02.JPG.dat	TOP2-5	YKL089W	0.97111	0.02784
7	41	1065	20160210_dm_TOP2-5_02.JPG.dat	TOP2-5	YNL153C	0.75142	0.00277
7	42	1064	20160210_dm_TOP2-5_02.JPG.dat	TOP2-5	YNL153C	0.75168	0.00303
7	43	1371	20160210_dm_TOP2-5_02.JPG.dat	TOP2-5	YPL057C	0.98335	-0.06342
7	44	1333	20160210_dm_TOP2-5_02.JPG.dat	TOP2-5	YPL057C	0.96458	-0.08218
7	45	1652	20160210_dm_TOP2-5_02.JPG.dat	TOP2-5	YOR075W	1.17812	0.0203
7	46	1487	20160210_dm_TOP2-5_02.JPG.dat	TOP2-5	YOR075W	#NUM!	#NUM!	status=JK
7	47	1833	20160210_dm_TOP2-5_02.JPG.dat	TOP2-5	YMR271C	1.03248	0.02296
7	48	2084	20160210_dm_TOP2-5_02.JPG.dat	TOP2-5	YMR271C	1.01864	0.00913
8	1	2392	20160210_dm_TOP2-5_02.JPG.dat	TOP2-5	YMR271C	1.06033	0.05081
8	2	2170	20160210_dm_TOP2-5_02.JPG.dat	TOP2-5	YMR271C	1.14674	0.13719
8	3	0	20160210_dm_TOP2-5_02.JPG.dat	TOP2-5	YDL207W	0	0
8	4	0	20160210_dm_TOP2-5_02.JPG.dat	TOP2-5	YDL207W	0	0
8	5	0	20160210_dm_TOP2-5_02.JPG.dat	TOP2-5	YOR181W	0	0
8	6	0	20160210_dm_TOP2-5_02.JPG.dat	TOP2-5	YOR181W	0	0
8	7	463	20160210_dm_TOP2-5_02.JPG.dat	TOP2-5	YOR257W	#NUM!	#NUM!	status=JK
8	8	0	20160210_dm_TOP2-5_02.JPG.dat	TOP2-5	YOR257W	0	0
8	9	1685	20160210_dm_TOP2-5_02.JPG.dat	TOP2-5	YML001W	1.24621	0.10842
8	10	1746	20160210_dm_TOP2-5_02.JPG.dat	TOP2-5	YML001W	1.31892	0.18111
8	11	1049	20160210_dm_TOP2-5_02.JPG.dat	TOP2-5	YLR418C	0.7544	-0.03412
8	12	1049	20160210_dm_TOP2-5_02.JPG.dat	TOP2-5	YLR418C	0.72135	-0.06716
8	13	1784	20160210_dm_TOP2-5_02.JPG.dat	TOP2-5	YGL145W	1.19474	-0.05751
8	14	1878	20160210_dm_TOP2-5_02.JPG.dat	TOP2-5	YGL145W	1.23203	-0.02023
8	15	1901	20160210_dm_TOP2-5_02.JPG.dat	TOP2-5	YGL115W	1.23643	-0.03315
8	16	2040	20160210_dm_TOP2-5_02.JPG.dat	TOP2-5	YGL115W	1.3094	0.0398
8	17	1615	20160210_dm_TOP2-5_02.JPG.dat	TOP2-5	YEL055C	1.02127	-0.07126
8	18	1706	20160210_dm_TOP2-5_02.JPG.dat	TOP2-5	YEL055C	1.07343	-0.0191
8	19	1393	20160210_dm_TOP2-5_02.JPG.dat	TOP2-5	YDR437W	0.86987	0.04242
8	20	1323	20160210_dm_TOP2-5_02.JPG.dat	TOP2-5	YDR437W	0.84929	0.02184
8	21	981	20160210_dm_TOP2-5_02.JPG.dat	TOP2-5	YDL105W	0.65746	-0.15137
8	22	1039	20160210_dm_TOP2-5_02.JPG.dat	TOP2-5	YDL105W	0.68817	-0.12067
8	23	1208	20160210_dm_TOP2-5_02.JPG.dat	TOP2-5	YFR004W	0.75454	-0.10731
8	24	1059	20160210_dm_TOP2-5_02.JPG.dat	TOP2-5	YFR004W	0.65216	-0.20967
8	25	1757	20160210_dm_TOP2-5_02.JPG.dat	TOP2-5	YJL085W	1.13442	0.07463
8	26	1429	20160210_dm_TOP2-5_02.JPG.dat	TOP2-5	YJL085W	#NUM!	#NUM!	status=JK
8	27	1477	20160210_dm_TOP2-5_02.JPG.dat	TOP2-5	YDL008W	1.00897	-0.0459
8	28	1369	20160210_dm_TOP2-5_02.JPG.dat	TOP2-5	YDL008W	0.95876	-0.0961
8	29	1689	20160210_dm_TOP2-5_02.JPG.dat	TOP2-5	YJL035C	1.19949	0.02911
8	30	1766	20160210_dm_TOP2-5_02.JPG.dat	TOP2-5	YJL035C	1.25874	0.08834
8	31	829	20160210_dm_TOP2-5_02.JPG.dat	TOP2-5	YDR087C	0.59747	-0.13282
8	32	866	20160210_dm_TOP2-5_02.JPG.dat	TOP2-5	YDR087C	0.62104	-0.10925
8	33	1578	20160210_dm_TOP2-5_02.JPG.dat	TOP2-5	YBR109C	1.11041	0.06351
8	34	1578	20160210_dm_TOP2-5_02.JPG.dat	TOP2-5	YBR109C	1.09683	0.04994
8	35	1557	20160210_dm_TOP2-5_02.JPG.dat	TOP2-5	YDR189W	1.08981	-0.03319
8	36	1665	20160210_dm_TOP2-5_02.JPG.dat	TOP2-5	YDR189W	1.19571	0.07269
8	37	1302	20160210_dm_TOP2-5_02.JPG.dat	TOP2-5	YNL002C	0.96382	0.08468
8	38	1341	20160210_dm_TOP2-5_02.JPG.dat	TOP2-5	YNL002C	#NUM!	#NUM!	status=JK
8	39	1387	20160210_dm_TOP2-5_02.JPG.dat	TOP2-5	YKL089W	1.01741	0.07412
8	40	1428	20160210_dm_TOP2-5_02.JPG.dat	TOP2-5	YKL089W	1.02353	0.08024
8	41	1109	20160210_dm_TOP2-5_02.JPG.dat	TOP2-5	YNL153C	0.78821	0.03955
8	42	1032	20160210_dm_TOP2-5_02.JPG.dat	TOP2-5	YNL153C	0.73305	-0.01559
8	43	1533	20160210_dm_TOP2-5_02.JPG.dat	TOP2-5	YPL057C	#NUM!	#NUM!	status=JK
8	44	1350	20160210_dm_TOP2-5_02.JPG.dat	TOP2-5	YPL057C	0.9762	-0.07056
8	45	1683	20160210_dm_TOP2-5_02.JPG.dat	TOP2-5	YOR075W	1.19619	0.03837
8	46	1795	20160210_dm_TOP2-5_02.JPG.dat	TOP2-5	YOR075W	1.16601	0.0082
8	47	1880	20160210_dm_TOP2-5_02.JPG.dat	TOP2-5	YMR271C	1.0507	0.04117
8	48	2114	20160210_dm_TOP2-5_02.JPG.dat	TOP2-5	YMR271C	1.02335	0.01384
9	1	2299	20160210_dm_TOP2-5_02.JPG.dat	TOP2-5	YMR271C	1.02769	0.01818
9	2	2083	20160210_dm_TOP2-5_02.JPG.dat	TOP2-5	YMR271C	#NUM!	#NUM!	status=JK
9	3	1415	20160210_dm_TOP2-5_02.JPG.dat	TOP2-5	YGR211W	0.90869	0.00867
9	4	1407	20160210_dm_TOP2-5_02.JPG.dat	TOP2-5	YGR211W	0.99008	0.09003
9	5	650	20160210_dm_TOP2-5_02.JPG.dat	TOP2-5	YDR196C	0.45218	-0.48649
9	6	545	20160210_dm_TOP2-5_02.JPG.dat	TOP2-5	YDR196C	0.3691	-0.56955
9	7	2087	20160210_dm_TOP2-5_02.JPG.dat	TOP2-5	YDL017W	1.39709	0.15338
9	8	1965	20160210_dm_TOP2-5_02.JPG.dat	TOP2-5	YDL017W	1.37645	0.13274
9	9	1687	20160210_dm_TOP2-5_02.JPG.dat	TOP2-5	YAL011W	1.27278	0.2752
9	10	1488	20160210_dm_TOP2-5_02.JPG.dat	TOP2-5	YAL011W	1.14945	0.1519
9	11	1194	20160210_dm_TOP2-5_02.JPG.dat	TOP2-5	YHR036W	0.88041	-0.10316
9	12	1259	20160210_dm_TOP2-5_02.JPG.dat	TOP2-5	YHR036W	0.89037	-0.09321
9	13	1158	20160210_dm_TOP2-5_02.JPG.dat	TOP2-5	YFL034C-B	0.79836	0.79814
9	14	1038	20160210_dm_TOP2-5_02.JPG.dat	TOP2-5	YFL034C-B	0.70068	0.70049
9	15	1536	20160210_dm_TOP2-5_02.JPG.dat	TOP2-5	YLR212C	1.02598	0.21087
9	16	1519	20160210_dm_TOP2-5_02.JPG.dat	TOP2-5	YLR212C	0.99747	0.18235
9	17	1949	20160210_dm_TOP2-5_02.JPG.dat	TOP2-5	YJR074W	1.25627	0.07456
9	18	1909	20160210_dm_TOP2-5_02.JPG.dat	TOP2-5	YJR074W	1.21991	0.03821
9	19	2027	20160210_dm_TOP2-5_02.JPG.dat	TOP2-5	YPR175W	1.28101	0.1269
9	20	1982	20160210_dm_TOP2-5_02.JPG.dat	TOP2-5	YPR175W	1.28337	0.12926
9	21	1791	20160210_dm_TOP2-5_02.JPG.dat	TOP2-5	YLR005W	1.20671	0.11544
9	22	1700	20160210_dm_TOP2-5_02.JPG.dat	TOP2-5	YLR005W	1.13025	0.039
9	23	1429	20160210_dm_TOP2-5_02.JPG.dat	TOP2-5	YHR085W	0.89621	-0.04064
9	24	1245	20160210_dm_TOP2-5_02.JPG.dat	TOP2-5	YHR085W	0.77062	-0.16619
9	25	1711	20160210_dm_TOP2-5_02.JPG.dat	TOP2-5	YAR019C	1.11264	0.59395
9	26	1598	20160210_dm_TOP2-5_02.JPG.dat	TOP2-5	YAR019C	1.07922	0.56053
9	27	1584	20160210_dm_TOP2-5_02.JPG.dat	TOP2-5	YDR145W	1.09589	0.58039
9	28	1477	20160210_dm_TOP2-5_02.JPG.dat	TOP2-5	YDR145W	1.05053	0.53504
9	29	1383	20160210_dm_TOP2-5_02.JPG.dat	TOP2-5	YBR211C	1.00005	0.02008
9	30	1328	20160210_dm_TOP2-5_02.JPG.dat	TOP2-5	YBR211C	0.96627	-0.01369
9	31	1094	20160210_dm_TOP2-5_02.JPG.dat	TOP2-5	YGR264C	0.80728	-0.08019
9	32	1101	20160210_dm_TOP2-5_02.JPG.dat	TOP2-5	YGR264C	0.81045	-0.07701
9	33	1499	20160210_dm_TOP2-5_02.JPG.dat	TOP2-5	YFL009W	1.08534	0.53435
9	34	1603	20160210_dm_TOP2-5_02.JPG.dat	TOP2-5	YFL009W	1.14764	0.59664
9	35	518	20160210_dm_TOP2-5_02.JPG.dat	TOP2-5	YDR245W	0.37343	-0.20779
9	36	782	20160210_dm_TOP2-5_02.JPG.dat	TOP2-5	YDR245W	0.57798	-0.0033
9	37	1220	20160210_dm_TOP2-5_02.JPG.dat	TOP2-5	YBR142W	0.92868	-0.10585
9	38	1132	20160210_dm_TOP2-5_02.JPG.dat	TOP2-5	YBR142W	0.86908	-0.16543
9	39	1364	20160210_dm_TOP2-5_02.JPG.dat	TOP2-5	YKL069W	1.02658	0.02683
9	40	1280	20160210_dm_TOP2-5_02.JPG.dat	TOP2-5	YKL069W	0.93936	-0.06037
9	41	1448	20160210_dm_TOP2-5_02.JPG.dat	TOP2-5	YDR156W	1.05207	0.00289
9	42	1458	20160210_dm_TOP2-5_02.JPG.dat	TOP2-5	YDR156W	1.05754	0.00836
9	43	1295	20160210_dm_TOP2-5_02.JPG.dat	TOP2-5	YIR012W	0.94917	0.03032
9	44	1201	20160210_dm_TOP2-5_02.JPG.dat	TOP2-5	YIR012W	0.88419	-0.03465
9	45	0	20160210_dm_TOP2-5_02.JPG.dat	TOP2-5	YPR103W	0	0
9	46	0	20160210_dm_TOP2-5_02.JPG.dat	TOP2-5	YPR103W	0	0
9	47	1918	20160210_dm_TOP2-5_02.JPG.dat	TOP2-5	YMR271C	1.08712	0.07759
9	48	1997	20160210_dm_TOP2-5_02.JPG.dat	TOP2-5	YMR271C	0.97963	-0.02987
10	1	2269	20160210_dm_TOP2-5_02.JPG.dat	TOP2-5	YMR271C	1.00559	-0.00392
10	2	1934	20160210_dm_TOP2-5_02.JPG.dat	TOP2-5	YMR271C	1.02333	0.01381
10	3	1288	20160210_dm_TOP2-5_02.JPG.dat	TOP2-5	YGR211W	0.82029	-0.07972
10	4	1282	20160210_dm_TOP2-5_02.JPG.dat	TOP2-5	YGR211W	0.8944	-0.00562
10	5	538	20160210_dm_TOP2-5_02.JPG.dat	TOP2-5	YDR196C	0.37096	-0.5677
10	6	1036	20160210_dm_TOP2-5_02.JPG.dat	TOP2-5	YDR196C	#NUM!	#NUM!	status=JK
10	7	1947	20160210_dm_TOP2-5_02.JPG.dat	TOP2-5	YDL017W	1.29217	0.04849
10	8	1887	20160210_dm_TOP2-5_02.JPG.dat	TOP2-5	YDL017W	1.30884	0.06515
10	9	1679	20160210_dm_TOP2-5_02.JPG.dat	TOP2-5	YAL011W	1.25666	0.25909
10	10	1521	20160210_dm_TOP2-5_02.JPG.dat	TOP2-5	YAL011W	1.16979	0.17224
10	11	1319	20160210_dm_TOP2-5_02.JPG.dat	TOP2-5	YHR036W	0.97238	-0.01121
10	12	1391	20160210_dm_TOP2-5_02.JPG.dat	TOP2-5	YHR036W	0.98707	0.00347
10	13	1191	20160210_dm_TOP2-5_02.JPG.dat	TOP2-5	YFL034C-B	0.82689	0.82666
10	14	1357	20160210_dm_TOP2-5_02.JPG.dat	TOP2-5	YFL034C-B	0.92525	0.925
10	15	1636	20160210_dm_TOP2-5_02.JPG.dat	TOP2-5	YLR212C	#NUM!	#NUM!	status=JK
10	16	1550	20160210_dm_TOP2-5_02.JPG.dat	TOP2-5	YLR212C	1.02508	0.20996
10	17	1898	20160210_dm_TOP2-5_02.JPG.dat	TOP2-5	YJR074W	1.22845	0.04674
10	18	1938	20160210_dm_TOP2-5_02.JPG.dat	TOP2-5	YJR074W	1.23874	0.05703
10	19	1866	20160210_dm_TOP2-5_02.JPG.dat	TOP2-5	YPR175W	#NUM!	#NUM!	status=JK
10	20	2009	20160210_dm_TOP2-5_02.JPG.dat	TOP2-5	YPR175W	1.29093	0.13681
10	21	1751	20160210_dm_TOP2-5_02.JPG.dat	TOP2-5	YLR005W	1.16652	0.07525
10	22	1711	20160210_dm_TOP2-5_02.JPG.dat	TOP2-5	YLR005W	1.12122	0.02997
10	23	1288	20160210_dm_TOP2-5_02.JPG.dat	TOP2-5	YHR085W	0.79467	-0.14215
10	24	1393	20160210_dm_TOP2-5_02.JPG.dat	TOP2-5	YHR085W	0.84883	-0.08801
10	25	1696	20160210_dm_TOP2-5_02.JPG.dat	TOP2-5	YAR019C	1.08725	0.56856
10	26	1755	20160210_dm_TOP2-5_02.JPG.dat	TOP2-5	YAR019C	1.17129	0.65257
10	27	1605	20160210_dm_TOP2-5_02.JPG.dat	TOP2-5	YDR145W	1.10097	0.58546
10	28	1375	20160210_dm_TOP2-5_02.JPG.dat	TOP2-5	YDR145W	0.97312	0.45765
10	29	1410	20160210_dm_TOP2-5_02.JPG.dat	TOP2-5	YBR211C	1.01793	0.03796
10	30	1481	20160210_dm_TOP2-5_02.JPG.dat	TOP2-5	YBR211C	1.07905	0.09906
10	31	205	20160210_dm_TOP2-5_02.JPG.dat	TOP2-5	YGR264C	#NUM!	#NUM!	status=JK
10	32	1116	20160210_dm_TOP2-5_02.JPG.dat	TOP2-5	YGR264C	0.82651	-0.06096
10	33	1550	20160210_dm_TOP2-5_02.JPG.dat	TOP2-5	YFL009W	1.13061	0.57962
10	34	1519	20160210_dm_TOP2-5_02.JPG.dat	TOP2-5	YFL009W	1.09586	0.54488
10	35	632	20160210_dm_TOP2-5_02.JPG.dat	TOP2-5	YDR245W	0.45869	-0.12256
10	36	578	20160210_dm_TOP2-5_02.JPG.dat	TOP2-5	YDR245W	0.42936	-0.15188
10	37	1299	20160210_dm_TOP2-5_02.JPG.dat	TOP2-5	YBR142W	0.99234	-0.04221
10	38	1300	20160210_dm_TOP2-5_02.JPG.dat	TOP2-5	YBR142W	1	-0.03455
10	39	1266	20160210_dm_TOP2-5_02.JPG.dat	TOP2-5	YKL069W	0.9532	-0.04654
10	40	1152	20160210_dm_TOP2-5_02.JPG.dat	TOP2-5	YKL069W	0.84443	-0.15527
10	41	1401	20160210_dm_TOP2-5_02.JPG.dat	TOP2-5	YDR156W	1.01546	-0.0337
10	42	1325	20160210_dm_TOP2-5_02.JPG.dat	TOP2-5	YDR156W	0.95839	-0.09076
10	43	1092	20160210_dm_TOP2-5_02.JPG.dat	TOP2-5	YIR012W	0.79772	-0.1211
10	44	1040	20160210_dm_TOP2-5_02.JPG.dat	TOP2-5	YIR012W	0.76253	-0.15627
10	45	0	20160210_dm_TOP2-5_02.JPG.dat	TOP2-5	YPR103W	0	0
10	46	0	20160210_dm_TOP2-5_02.JPG.dat	TOP2-5	YPR103W	0	0
10	47	1917	20160210_dm_TOP2-5_02.JPG.dat	TOP2-5	YMR271C	1.07865	0.06912
10	48	2119	20160210_dm_TOP2-5_02.JPG.dat	TOP2-5	YMR271C	1.03114	0.02163
11	1	2358	20160210_dm_TOP2-5_02.JPG.dat	TOP2-5	YMR271C	1.00267	-0.00684
11	2	1974	20160210_dm_TOP2-5_02.JPG.dat	TOP2-5	YMR271C	1.00101	-0.00849
11	3	838	20160210_dm_TOP2-5_02.JPG.dat	TOP2-5	YDL143W	0.5109	-0.26621
11	4	1255	20160210_dm_TOP2-5_02.JPG.dat	TOP2-5	YDL143W	0.83677	0.05957
11	5	1939	20160210_dm_TOP2-5_02.JPG.dat	TOP2-5	YKR092C	1.27546	0.19132
11	6	1860	20160210_dm_TOP2-5_02.JPG.dat	TOP2-5	YKR092C	1.1907	0.10658
11	7	1491	20160210_dm_TOP2-5_02.JPG.dat	TOP2-5	YKR002W	0.94143	-0.02883
11	8	1311	20160210_dm_TOP2-5_02.JPG.dat	TOP2-5	YKR002W	#NUM!	#NUM!	status=JK
11	9	1646	20160210_dm_TOP2-5_02.JPG.dat	TOP2-5	YEL034W	1.17044	0.13311
11	10	1613	20160210_dm_TOP2-5_02.JPG.dat	TOP2-5	YEL034W	1.18096	0.14363
11	11	1731	20160210_dm_TOP2-5_02.JPG.dat	TOP2-5	YBL041W	1.22019	0.03245
11	12	2084	20160210_dm_TOP2-5_02.JPG.dat	TOP2-5	YBL041W	1.42056	0.23277
11	13	0	20160210_dm_TOP2-5_02.JPG.dat	TOP2-5	YDR460W	0	-0.10363
11	14	254	20160210_dm_TOP2-5_02.JPG.dat	TOP2-5	YDR460W	0.1679	0.06423
11	15	1052	20160210_dm_TOP2-5_02.JPG.dat	TOP2-5	YNL075W	0.68817	-0.15158
11	16	1599	20160210_dm_TOP2-5_02.JPG.dat	TOP2-5	YNL075W	1.0241	0.18424
11	17	1892	20160210_dm_TOP2-5_02.JPG.dat	TOP2-5	YDL111C	1.18334	0.12914
11	18	1679	20160210_dm_TOP2-5_02.JPG.dat	TOP2-5	YDL111C	#NUM!	#NUM!	status=JK
11	19	1276	20160210_dm_TOP2-5_02.JPG.dat	TOP2-5	YMR296C	0.77265	-0.21937
11	20	1728	20160210_dm_TOP2-5_02.JPG.dat	TOP2-5	YMR296C	1.06405	0.07195
11	21	1153	20160210_dm_TOP2-5_02.JPG.dat	TOP2-5	YNL102W	0.73344	0.38506
11	22	1365	20160210_dm_TOP2-5_02.JPG.dat	TOP2-5	YNL102W	0.85118	0.50277
11	23	1929	20160210_dm_TOP2-5_02.JPG.dat	TOP2-5	YIL021W	1.1299	0.07653
11	24	1684	20160210_dm_TOP2-5_02.JPG.dat	TOP2-5	YIL021W	#NUM!	#NUM!	status=JK
11	25	1607	20160210_dm_TOP2-5_02.JPG.dat	TOP2-5	YLL004W	0.98065	-0.0479
11	26	1650	20160210_dm_TOP2-5_02.JPG.dat	TOP2-5	YLL004W	1.051	0.02244
11	27	1669	20160210_dm_TOP2-5_02.JPG.dat	TOP2-5	YJR112W	1.0963	0.00023
11	28	1598	20160210_dm_TOP2-5_02.JPG.dat	TOP2-5	YJR112W	1.08629	-0.00977
11	29	1337	20160210_dm_TOP2-5_02.JPG.dat	TOP2-5	YHR012W	0.92973	0.06894
11	30	1385	20160210_dm_TOP2-5_02.JPG.dat	TOP2-5	YHR012W	0.97207	0.11126
11	31	1502	20160210_dm_TOP2-5_02.JPG.dat	TOP2-5	YFL039C	1.07198	0.20996
11	32	1309	20160210_dm_TOP2-5_02.JPG.dat	TOP2-5	YFL039C	0.93408	0.0721
11	33	1149	20160210_dm_TOP2-5_02.JPG.dat	TOP2-5	YOR322C	0.80676	-0.25653
11	34	1605	20160210_dm_TOP2-5_02.JPG.dat	TOP2-5	YOR322C	1.11373	0.05035
11	35	855	20160210_dm_TOP2-5_02.JPG.dat	TOP2-5	YHR024C	0.59604	-0.40668
11	36	847	20160210_dm_TOP2-5_02.JPG.dat	TOP2-5	YHR024C	0.60345	-0.39928
11	37	1364	20160210_dm_TOP2-5_02.JPG.dat	TOP2-5	YNL126W	0.99815	0.05566
11	38	1352	20160210_dm_TOP2-5_02.JPG.dat	TOP2-5	YNL126W	0.99578	0.05329
11	39	1562	20160210_dm_TOP2-5_02.JPG.dat	TOP2-5	YIL109C	1.12781	-0.09291
11	40	1661	20160210_dm_TOP2-5_02.JPG.dat	TOP2-5	YIL109C	1.16851	-0.05222
11	41	1592	20160210_dm_TOP2-5_02.JPG.dat	TOP2-5	YIL150C	1.1078	0.01505
11	42	1499	20160210_dm_TOP2-5_02.JPG.dat	TOP2-5	YIL150C	1.04282	-0.0499
11	43	1416	20160210_dm_TOP2-5_02.JPG.dat	TOP2-5	YNL006W	#NUM!	#NUM!	status=JK
11	44	1670	20160210_dm_TOP2-5_02.JPG.dat	TOP2-5	YNL006W	1.17801	0.14127
11	45	1476	20160210_dm_TOP2-5_02.JPG.dat	TOP2-5	YJR043C	1.02043	0.04501
11	46	1508	20160210_dm_TOP2-5_02.JPG.dat	TOP2-5	YJR043C	0.94955	-0.02585
11	47	1945	20160210_dm_TOP2-5_02.JPG.dat	TOP2-5	YMR271C	1.04998	0.04046
11	48	2247	20160210_dm_TOP2-5_02.JPG.dat	TOP2-5	YMR271C	1.04841	0.03889
12	1	2334	20160210_dm_TOP2-5_02.JPG.dat	TOP2-5	YMR271C	1.02082	0.01131
12	2	1968	20160210_dm_TOP2-5_02.JPG.dat	TOP2-5	YMR271C	1.02454	0.01503
12	3	1110	20160210_dm_TOP2-5_02.JPG.dat	TOP2-5	YDL143W	0.6936	-0.08356
12	4	1101	20160210_dm_TOP2-5_02.JPG.dat	TOP2-5	YDL143W	0.7509	-0.02627
12	5	1680	20160210_dm_TOP2-5_02.JPG.dat	TOP2-5	YKR092C	1.12791	0.0438
12	6	1740	20160210_dm_TOP2-5_02.JPG.dat	TOP2-5	YKR092C	1.13486	0.05076
12	7	1460	20160210_dm_TOP2-5_02.JPG.dat	TOP2-5	YKR002W	0.93739	-0.03287
12	8	1450	20160210_dm_TOP2-5_02.JPG.dat	TOP2-5	YKR002W	0.96783	-0.00244
12	9	1383	20160210_dm_TOP2-5_02.JPG.dat	TOP2-5	YEL034W	#NUM!	#NUM!	status=JK
12	10	1548	20160210_dm_TOP2-5_02.JPG.dat	TOP2-5	YEL034W	1.1542	0.11688
12	11	1889	20160210_dm_TOP2-5_02.JPG.dat	TOP2-5	YBL041W	1.36138	0.17361
12	12	1850	20160210_dm_TOP2-5_02.JPG.dat	TOP2-5	YBL041W	1.29436	0.1066
12	13	1391	20160210_dm_TOP2-5_02.JPG.dat	TOP2-5	YDR460W	0.96065	0.85676
12	14	480	20160210_dm_TOP2-5_02.JPG.dat	TOP2-5	YDR460W	0.3276	0.22388
12	15	926	20160210_dm_TOP2-5_02.JPG.dat	TOP2-5	YNL075W	0.62548	-0.21426
12	16	595	20160210_dm_TOP2-5_02.JPG.dat	TOP2-5	YNL075W	0.39287	-0.44681
12	17	1849	20160210_dm_TOP2-5_02.JPG.dat	TOP2-5	YDL111C	1.18922	0.13501
12	18	1901	20160210_dm_TOP2-5_02.JPG.dat	TOP2-5	YDL111C	1.20178	0.14757
12	19	1674	20160210_dm_TOP2-5_02.JPG.dat	TOP2-5	YMR296C	1.03895	0.04685
12	20	1390	20160210_dm_TOP2-5_02.JPG.dat	TOP2-5	YMR296C	0.87513	-0.11692
12	21	1044	20160210_dm_TOP2-5_02.JPG.dat	TOP2-5	YNL102W	0.67717	0.3288
12	22	1283	20160210_dm_TOP2-5_02.JPG.dat	TOP2-5	YNL102W	0.81386	0.46545
12	23	1919	20160210_dm_TOP2-5_02.JPG.dat	TOP2-5	YIL021W	1.14313	0.08976
12	24	1866	20160210_dm_TOP2-5_02.JPG.dat	TOP2-5	YIL021W	1.10028	0.04692
12	25	1566	20160210_dm_TOP2-5_02.JPG.dat	TOP2-5	YLL004W	0.97487	-0.05367
12	26	1643	20160210_dm_TOP2-5_02.JPG.dat	TOP2-5	YLL004W	1.07045	0.04188
12	27	1605	20160210_dm_TOP2-5_02.JPG.dat	TOP2-5	YJR112W	1.08149	-0.01457
12	28	1601	20160210_dm_TOP2-5_02.JPG.dat	TOP2-5	YJR112W	1.11902	0.02295
12	29	1199	20160210_dm_TOP2-5_02.JPG.dat	TOP2-5	YHR012W	0.85895	-0.00183
12	30	1307	20160210_dm_TOP2-5_02.JPG.dat	TOP2-5	YHR012W	0.94505	0.08425
12	31	1375	20160210_dm_TOP2-5_02.JPG.dat	TOP2-5	YFL039C	1.01085	0.14885
12	32	1419	20160210_dm_TOP2-5_02.JPG.dat	TOP2-5	YFL039C	1.04237	0.18036
12	33	1530	20160210_dm_TOP2-5_02.JPG.dat	TOP2-5	YOR322C	1.10461	0.04123
12	34	1166	20160210_dm_TOP2-5_02.JPG.dat	TOP2-5	YOR322C	0.83127	-0.23204
12	35	822	20160210_dm_TOP2-5_02.JPG.dat	TOP2-5	YHR024C	0.58799	-0.41473
12	36	942	20160210_dm_TOP2-5_02.JPG.dat	TOP2-5	YHR024C	#NUM!	#NUM!	status=JK
12	37	1252	20160210_dm_TOP2-5_02.JPG.dat	TOP2-5	YNL126W	#NUM!	#NUM!	status=JK
12	38	1316	20160210_dm_TOP2-5_02.JPG.dat	TOP2-5	YNL126W	0.99245	0.04996
12	39	1625	20160210_dm_TOP2-5_02.JPG.dat	TOP2-5	YIL109C	1.2031	-0.01764
12	40	1682	20160210_dm_TOP2-5_02.JPG.dat	TOP2-5	YIL109C	1.21445	-0.0063
12	41	1634	20160210_dm_TOP2-5_02.JPG.dat	TOP2-5	YIL150C	1.16822	0.07546
12	42	1502	20160210_dm_TOP2-5_02.JPG.dat	TOP2-5	YIL150C	1.07663	-0.01611
12	43	1565	20160210_dm_TOP2-5_02.JPG.dat	TOP2-5	YNL006W	1.13401	0.09727
12	44	1566	20160210_dm_TOP2-5_02.JPG.dat	TOP2-5	YNL006W	1.13875	0.10202
12	45	1475	20160210_dm_TOP2-5_02.JPG.dat	TOP2-5	YJR043C	1.05037	0.07494
12	46	1634	20160210_dm_TOP2-5_02.JPG.dat	TOP2-5	YJR043C	1.05898	0.08355
12	47	1876	20160210_dm_TOP2-5_02.JPG.dat	TOP2-5	YMR271C	1.04132	0.0318
12	48	2067	20160210_dm_TOP2-5_02.JPG.dat	TOP2-5	YMR271C	#NUM!	#NUM!	status=JK
13	1	2242	20160210_dm_TOP2-5_02.JPG.dat	TOP2-5	YMR271C	1.02723	0.01772
13	2	2011	20160210_dm_TOP2-5_02.JPG.dat	TOP2-5	YMR271C	1.09538	0.08584
13	3	1590	20160210_dm_TOP2-5_02.JPG.dat	TOP2-5	YHR170W	1.03894	-0.00739
13	4	1202	20160210_dm_TOP2-5_02.JPG.dat	TOP2-5	YHR170W	#NUM!	#NUM!	status=JK
13	5	1608	20160210_dm_TOP2-5_02.JPG.dat	TOP2-5	YPR178W	1.12651	-0.01101
13	6	1492	20160210_dm_TOP2-5_02.JPG.dat	TOP2-5	YPR178W	1.01444	-0.12304
13	7	1467	20160210_dm_TOP2-5_02.JPG.dat	TOP2-5	YKL049C	0.97958	-0.1339
13	8	1780	20160210_dm_TOP2-5_02.JPG.dat	TOP2-5	YKL049C	1.23401	0.12046
13	9	892	20160210_dm_TOP2-5_02.JPG.dat	TOP2-5	YGL130W	0.67014	-0.37283
13	10	1006	20160210_dm_TOP2-5_02.JPG.dat	TOP2-5	YGL130W	0.78107	-0.26192
13	11	1624	20160210_dm_TOP2-5_02.JPG.dat	TOP2-5	YDR083W	1.22017	0.18089
13	12	1643	20160210_dm_TOP2-5_02.JPG.dat	TOP2-5	YDR083W	1.20007	0.1608
13	13	1207	20160210_dm_TOP2-5_02.JPG.dat	TOP2-5	YKL042W	0.87132	-0.27253
13	14	1389	20160210_dm_TOP2-5_02.JPG.dat	TOP2-5	YKL042W	0.99147	-0.15242
13	15	1270	20160210_dm_TOP2-5_02.JPG.dat	TOP2-5	YPL211W	0.89702	-0.03316
13	16	1184	20160210_dm_TOP2-5_02.JPG.dat	TOP2-5	YPL211W	0.8164	-0.11375
13	17	1892	20160210_dm_TOP2-5_02.JPG.dat	TOP2-5	YDL102W	1.2684	0.14302
13	18	1843	20160210_dm_TOP2-5_02.JPG.dat	TOP2-5	YDL102W	1.21265	0.08729
13	19	2017	20160210_dm_TOP2-5_02.JPG.dat	TOP2-5	YKR099W	1.30363	0.18467
13	20	2144	20160210_dm_TOP2-5_02.JPG.dat	TOP2-5	YKR099W	#NUM!	#NUM!	status=JK
13	21	0	20160210_dm_TOP2-5_02.JPG.dat	TOP2-5	BLANK	0	0
13	22	0	20160210_dm_TOP2-5_02.JPG.dat	TOP2-5	BLANK	0	0
13	23	2158	20160210_dm_TOP2-5_02.JPG.dat	TOP2-5	YDR013W	1.33512	0.1752
13	24	1956	20160210_dm_TOP2-5_02.JPG.dat	TOP2-5	YDR013W	1.19899	0.0391
13	25	1062	20160210_dm_TOP2-5_02.JPG.dat	TOP2-5	YDL165W	0.68865	-0.12336
13	26	971	20160210_dm_TOP2-5_02.JPG.dat	TOP2-5	YDL165W	0.66063	-0.15136
13	27	1142	20160210_dm_TOP2-5_02.JPG.dat	TOP2-5	YGR229C	0.80575	0.0694
13	28	1042	20160210_dm_TOP2-5_02.JPG.dat	TOP2-5	YGR229C	0.76385	0.02752
13	29	902	20160210_dm_TOP2-5_02.JPG.dat	TOP2-5	YHR178W	0.67876	0.01548
13	30	803	20160210_dm_TOP2-5_02.JPG.dat	TOP2-5	YHR178W	0.60964	-0.05361
13	31	1861	20160210_dm_TOP2-5_02.JPG.dat	TOP2-5	YGR048W	1.43571	0.24266
13	32	1853	20160210_dm_TOP2-5_02.JPG.dat	TOP2-5	YGR048W	1.42724	0.2342
13	33	1271	20160210_dm_TOP2-5_02.JPG.dat	TOP2-5	YOR260W	0.96097	0.0921
13	34	1075	20160210_dm_TOP2-5_02.JPG.dat	TOP2-5	YOR260W	0.80162	-0.0672
13	35	1387	20160210_dm_TOP2-5_02.JPG.dat	TOP2-5	YHR036W	1.03644	0.05283
13	36	1066	20160210_dm_TOP2-5_02.JPG.dat	TOP2-5	YHR036W	#NUM!	#NUM!	status=JK
13	37	1450	20160210_dm_TOP2-5_02.JPG.dat	TOP2-5	YIL061C	1.13408	0.09758
13	38	1343	20160210_dm_TOP2-5_02.JPG.dat	TOP2-5	YIL061C	1.05705	0.02057
13	39	1338	20160210_dm_TOP2-5_02.JPG.dat	TOP2-5	YFL039C	1.03604	0.17404
13	40	1318	20160210_dm_TOP2-5_02.JPG.dat	TOP2-5	YFL039C	0.99652	0.13452
13	41	1651	20160210_dm_TOP2-5_02.JPG.dat	TOP2-5	YFR036W	1.23748	0.08904
13	42	1607	20160210_dm_TOP2-5_02.JPG.dat	TOP2-5	YFR036W	1.21135	0.06292
13	43	1168	20160210_dm_TOP2-5_02.JPG.dat	TOP2-5	YML069W	0.89045	0.5703
13	44	1203	20160210_dm_TOP2-5_02.JPG.dat	TOP2-5	YML069W	0.92017	0.60002
13	45	1099	20160210_dm_TOP2-5_02.JPG.dat	TOP2-5	YNL067W	0.82221	-0.02711
13	46	1338	20160210_dm_TOP2-5_02.JPG.dat	TOP2-5	YNL067W	0.90996	0.0606
13	47	1851	20160210_dm_TOP2-5_02.JPG.dat	TOP2-5	YMR271C	1.07674	0.06721
13	48	2235	20160210_dm_TOP2-5_02.JPG.dat	TOP2-5	YMR271C	1.12132	0.11178
14	1	2559	20160210_dm_TOP2-5_02.JPG.dat	TOP2-5	YMR271C	1.1188	0.10926
14	2	1819	20160210_dm_TOP2-5_02.JPG.dat	TOP2-5	YMR271C	0.9443	-0.06519
14	3	1574	20160210_dm_TOP2-5_02.JPG.dat	TOP2-5	YHR170W	0.98032	-0.066
14	4	1478	20160210_dm_TOP2-5_02.JPG.dat	TOP2-5	YHR170W	1.0036	-0.04272
14	5	1695	20160210_dm_TOP2-5_02.JPG.dat	TOP2-5	YPR178W	1.13196	-0.00555
14	6	1442	20160210_dm_TOP2-5_02.JPG.dat	TOP2-5	YPR178W	0.93438	-0.20308
14	7	1775	20160210_dm_TOP2-5_02.JPG.dat	TOP2-5	YKL049C	1.12801	0.01449
14	8	1739	20160210_dm_TOP2-5_02.JPG.dat	TOP2-5	YKL049C	1.1472	0.03367
14	9	1223	20160210_dm_TOP2-5_02.JPG.dat	TOP2-5	YGL130W	0.87562	-0.1674
14	10	1179	20160210_dm_TOP2-5_02.JPG.dat	TOP2-5	YGL130W	0.87338	-0.16964
14	11	1673	20160210_dm_TOP2-5_02.JPG.dat	TOP2-5	YDR083W	1.20084	0.16157
14	12	1814	20160210_dm_TOP2-5_02.JPG.dat	TOP2-5	YDR083W	#NUM!	#NUM!	status=JK
14	13	1319	20160210_dm_TOP2-5_02.JPG.dat	TOP2-5	YKL042W	0.90952	-0.23435
14	14	1362	20160210_dm_TOP2-5_02.JPG.dat	TOP2-5	YKL042W	0.92829	-0.21558
14	15	1312	20160210_dm_TOP2-5_02.JPG.dat	TOP2-5	YPL211W	0.88444	-0.04573
14	16	1286	20160210_dm_TOP2-5_02.JPG.dat	TOP2-5	YPL211W	0.84543	-0.08474
14	17	2061	20160210_dm_TOP2-5_02.JPG.dat	TOP2-5	YDL102W	1.31418	0.18879
14	18	1971	20160210_dm_TOP2-5_02.JPG.dat	TOP2-5	YDL102W	1.23131	0.10595
14	19	2150	20160210_dm_TOP2-5_02.JPG.dat	TOP2-5	YKR099W	1.31959	0.20063
14	20	2111	20160210_dm_TOP2-5_02.JPG.dat	TOP2-5	YKR099W	1.31286	0.19391
14	21	0	20160210_dm_TOP2-5_02.JPG.dat	TOP2-5	BLANK	0	0
14	22	0	20160210_dm_TOP2-5_02.JPG.dat	TOP2-5	BLANK	0	0
14	23	2181	20160210_dm_TOP2-5_02.JPG.dat	TOP2-5	YDR013W	1.2793	0.11939
14	24	1800	20160210_dm_TOP2-5_02.JPG.dat	TOP2-5	YDR013W	1.0466	-0.11325
14	25	1215	20160210_dm_TOP2-5_02.JPG.dat	TOP2-5	YDL165W	0.748	-0.06402
14	26	1111	20160210_dm_TOP2-5_02.JPG.dat	TOP2-5	YDL165W	0.71919	-0.09283
14	27	1201	20160210_dm_TOP2-5_02.JPG.dat	TOP2-5	YGR229C	0.8079	0.07155
14	28	1096	20160210_dm_TOP2-5_02.JPG.dat	TOP2-5	YGR229C	0.76669	0.03035
14	29	788	20160210_dm_TOP2-5_02.JPG.dat	TOP2-5	YHR178W	0.56578	-0.09746
14	30	1072	20160210_dm_TOP2-5_02.JPG.dat	TOP2-5	YHR178W	0.77556	0.11226
14	31	1845	20160210_dm_TOP2-5_02.JPG.dat	TOP2-5	YGR048W	1.35437	0.16134
14	32	1761	20160210_dm_TOP2-5_02.JPG.dat	TOP2-5	YGR048W	1.28909	0.09608
14	33	883	20160210_dm_TOP2-5_02.JPG.dat	TOP2-5	YOR260W	0.63374	-0.23504
14	34	1001	20160210_dm_TOP2-5_02.JPG.dat	TOP2-5	YOR260W	0.70794	-0.16086
14	35	1449	20160210_dm_TOP2-5_02.JPG.dat	TOP2-5	YHR036W	1.02678	0.04317
14	36	1422	20160210_dm_TOP2-5_02.JPG.dat	TOP2-5	YHR036W	1.02886	0.04525
14	37	1586	20160210_dm_TOP2-5_02.JPG.dat	TOP2-5	YIL061C	1.17793	0.14142
14	38	1845	20160210_dm_TOP2-5_02.JPG.dat	TOP2-5	YIL061C	1.38115	0.34458
14	39	1331	20160210_dm_TOP2-5_02.JPG.dat	TOP2-5	YFL039C	0.98255	0.12056
14	40	1181	20160210_dm_TOP2-5_02.JPG.dat	TOP2-5	YFL039C	#NUM!	#NUM!	status=JK
14	41	1696	20160210_dm_TOP2-5_02.JPG.dat	TOP2-5	YFR036W	1.21639	0.06796
14	42	1623	20160210_dm_TOP2-5_02.JPG.dat	TOP2-5	YFR036W	1.17311	0.02468
14	43	1185	20160210_dm_TOP2-5_02.JPG.dat	TOP2-5	YML069W	0.86633	0.54618
14	44	1270	20160210_dm_TOP2-5_02.JPG.dat	TOP2-5	YML069W	0.9306	0.61044
14	45	1384	20160210_dm_TOP2-5_02.JPG.dat	TOP2-5	YNL067W	0.99038	0.141
14	46	1290	20160210_dm_TOP2-5_02.JPG.dat	TOP2-5	YNL067W	0.83797	-0.01136
14	47	1817	20160210_dm_TOP2-5_02.JPG.dat	TOP2-5	YMR271C	1.00803	-0.00148
14	48	2137	20160210_dm_TOP2-5_02.JPG.dat	TOP2-5	YMR271C	1.02108	0.01157
15	1	2422	20160210_dm_TOP2-5_02.JPG.dat	TOP2-5	YMR271C	1.02255	0.01304
15	2	1962	20160210_dm_TOP2-5_02.JPG.dat	TOP2-5	YMR271C	0.98307	-0.02643
15	3	1453	20160210_dm_TOP2-5_02.JPG.dat	TOP2-5	YML049C	0.87395	-0.20093
15	4	1510	20160210_dm_TOP2-5_02.JPG.dat	TOP2-5	YML049C	0.99097	-0.08394
15	5	1181	20160210_dm_TOP2-5_02.JPG.dat	TOP2-5	YER116C	0.76284	0.03625
15	6	1112	20160210_dm_TOP2-5_02.JPG.dat	TOP2-5	YER116C	0.69728	-0.0293
15	7	1698	20160210_dm_TOP2-5_02.JPG.dat	TOP2-5	YOL069W	#NUM!	#NUM!	status=JK
15	8	1868	20160210_dm_TOP2-5_02.JPG.dat	TOP2-5	YOL069W	1.19372	0.21218
15	9	808	20160210_dm_TOP2-5_02.JPG.dat	TOP2-5	YML023C	0.56099	-0.2017
15	10	1146	20160210_dm_TOP2-5_02.JPG.dat	TOP2-5	YML023C	#NUM!	#NUM!	status=JK
15	11	140	20160210_dm_TOP2-5_02.JPG.dat	TOP2-5	YPL190C	0.09753	-0.05719
15	12	1	20160210_dm_TOP2-5_02.JPG.dat	TOP2-5	YPL190C	0.00068	-0.15401
15	13	1413	20160210_dm_TOP2-5_02.JPG.dat	TOP2-5	YDR127W	0.94442	0.02402
15	14	1458	20160210_dm_TOP2-5_02.JPG.dat	TOP2-5	YDR127W	0.96294	0.04254
15	15	0	20160210_dm_TOP2-5_02.JPG.dat	TOP2-5	YFL039C	0	-0.86172
15	16	0	20160210_dm_TOP2-5_02.JPG.dat	TOP2-5	YFL039C	0	-0.86172
15	17	592	20160210_dm_TOP2-5_02.JPG.dat	TOP2-5	YJR073C	0.3655	0.02604
15	18	506	20160210_dm_TOP2-5_02.JPG.dat	TOP2-5	YJR073C	0.30582	-0.03362
15	19	2037	20160210_dm_TOP2-5_02.JPG.dat	TOP2-5	YKL154W	1.21029	0.08837
15	20	1882	20160210_dm_TOP2-5_02.JPG.dat	TOP2-5	YKL154W	1.13294	0.01104
15	21	1783	20160210_dm_TOP2-5_02.JPG.dat	TOP2-5	YKL028W	1.10355	0.11021
15	22	1815	20160210_dm_TOP2-5_02.JPG.dat	TOP2-5	YKL028W	1.09723	0.1039
15	23	1839	20160210_dm_TOP2-5_02.JPG.dat	TOP2-5	YDL003W	1.04358	0.01022
15	24	1777	20160210_dm_TOP2-5_02.JPG.dat	TOP2-5	YDL003W	1.00009	-0.03326
15	25	1555	20160210_dm_TOP2-5_02.JPG.dat	TOP2-5	YOR254C	0.92678	-0.13917
15	26	1606	20160210_dm_TOP2-5_02.JPG.dat	TOP2-5	YOR254C	1.00706	-0.05891
15	27	1468	20160210_dm_TOP2-5_02.JPG.dat	TOP2-5	YHR034C	#NUM!	#NUM!	status=JK
15	28	1532	20160210_dm_TOP2-5_02.JPG.dat	TOP2-5	YHR034C	1.04015	0.0173
15	29	1690	20160210_dm_TOP2-5_02.JPG.dat	TOP2-5	YOL144W	1.17674	0.1002
15	30	1515	20160210_dm_TOP2-5_02.JPG.dat	TOP2-5	YOL144W	1.06118	-0.01532
15	31	1516	20160210_dm_TOP2-5_02.JPG.dat	TOP2-5	YDR243C	1.07506	-0.04111
15	32	1081	20160210_dm_TOP2-5_02.JPG.dat	TOP2-5	YDR243C	#NUM!	#NUM!	status=JK
15	33	1468	20160210_dm_TOP2-5_02.JPG.dat	TOP2-5	YOL135C	1.01439	0.04883
15	34	1480	20160210_dm_TOP2-5_02.JPG.dat	TOP2-5	YOL135C	1.00695	0.04138
15	35	1417	20160210_dm_TOP2-5_02.JPG.dat	TOP2-5	YER083C	0.9662	0.06153
15	36	1661	20160210_dm_TOP2-5_02.JPG.dat	TOP2-5	YER083C	1.15749	0.25278
15	37	0	20160210_dm_TOP2-5_02.JPG.dat	TOP2-5	YPL160W	0	0
15	38	0	20160210_dm_TOP2-5_02.JPG.dat	TOP2-5	YPL160W	0	0
15	39	1443	20160210_dm_TOP2-5_02.JPG.dat	TOP2-5	YHR111W	1.03125	0.06012
15	40	1314	20160210_dm_TOP2-5_02.JPG.dat	TOP2-5	YHR111W	0.92116	-0.04993
15	41	1532	20160210_dm_TOP2-5_02.JPG.dat	TOP2-5	YLR440C	1.06864	-0.04121
15	42	1624	20160210_dm_TOP2-5_02.JPG.dat	TOP2-5	YLR440C	1.14354	0.03367
15	43	0	20160210_dm_TOP2-5_02.JPG.dat	TOP2-5	YPR103W	0	0
15	44	0	20160210_dm_TOP2-5_02.JPG.dat	TOP2-5	YPR103W	0	0
15	45	2250	20160210_dm_TOP2-5_02.JPG.dat	TOP2-5	YGL066W	1.56448	0.16914
15	46	2150	20160210_dm_TOP2-5_02.JPG.dat	TOP2-5	YGL066W	1.35559	-0.03969
15	47	1966	20160210_dm_TOP2-5_02.JPG.dat	TOP2-5	YMR271C	1.05746	0.04794
15	48	2220	20160210_dm_TOP2-5_02.JPG.dat	TOP2-5	YMR271C	1.02717	0.01766
16	1	2473	20160210_dm_TOP2-5_02.JPG.dat	TOP2-5	YMR271C	1.02745	0.01793
16	2	1942	20160210_dm_TOP2-5_02.JPG.dat	TOP2-5	YMR271C	0.95725	-0.05225
16	3	1505	20160210_dm_TOP2-5_02.JPG.dat	TOP2-5	YML049C	0.89111	-0.18377
16	4	1643	20160210_dm_TOP2-5_02.JPG.dat	TOP2-5	YML049C	1.06244	-0.01248
16	5	1053	20160210_dm_TOP2-5_02.JPG.dat	TOP2-5	YER116C	0.67044	-0.05613
16	6	935	20160210_dm_TOP2-5_02.JPG.dat	TOP2-5	YER116C	0.5779	-0.14865
16	7	1952	20160210_dm_TOP2-5_02.JPG.dat	TOP2-5	YOL069W	1.18084	0.19931
16	8	1855	20160210_dm_TOP2-5_02.JPG.dat	TOP2-5	YOL069W	1.16585	0.18432
16	9	841	20160210_dm_TOP2-5_02.JPG.dat	TOP2-5	YML023C	0.5736	-0.18909
16	10	775	20160210_dm_TOP2-5_02.JPG.dat	TOP2-5	YML023C	0.54655	-0.21614
16	11	183	20160210_dm_TOP2-5_02.JPG.dat	TOP2-5	YPL190C	0.12496	-0.02977
16	12	0	20160210_dm_TOP2-5_02.JPG.dat	TOP2-5	YPL190C	0	-0.15469
16	13	1401	20160210_dm_TOP2-5_02.JPG.dat	TOP2-5	YDR127W	0.91581	-0.00458
16	14	1339	20160210_dm_TOP2-5_02.JPG.dat	TOP2-5	YDR127W	0.86527	-0.0551
16	15	0	20160210_dm_TOP2-5_02.JPG.dat	TOP2-5	YFL039C	0	-0.86172
16	16	0	20160210_dm_TOP2-5_02.JPG.dat	TOP2-5	YFL039C	0	-0.86172
16	17	550	20160210_dm_TOP2-5_02.JPG.dat	TOP2-5	YJR073C	0.33418	-0.00527
16	18	551	20160210_dm_TOP2-5_02.JPG.dat	TOP2-5	YJR073C	0.32868	-0.01077
16	19	1864	20160210_dm_TOP2-5_02.JPG.dat	TOP2-5	YKL154W	1.09624	-0.02565
16	20	1902	20160210_dm_TOP2-5_02.JPG.dat	TOP2-5	YKL154W	1.13447	0.01257
16	21	1779	20160210_dm_TOP2-5_02.JPG.dat	TOP2-5	YKL028W	1.09208	0.09874
16	22	1768	20160210_dm_TOP2-5_02.JPG.dat	TOP2-5	YKL028W	#NUM!	#NUM!	status=JK
16	23	1635	20160210_dm_TOP2-5_02.JPG.dat	TOP2-5	YDL003W	0.92003	-0.1133
16	24	1784	20160210_dm_TOP2-5_02.JPG.dat	TOP2-5	YDL003W	0.99573	-0.03761
16	25	1590	20160210_dm_TOP2-5_02.JPG.dat	TOP2-5	YOR254C	0.93968	-0.12627
16	26	1614	20160210_dm_TOP2-5_02.JPG.dat	TOP2-5	YOR254C	1.00357	-0.0624
16	27	1570	20160210_dm_TOP2-5_02.JPG.dat	TOP2-5	YHR034C	1.01597	-0.00687
16	28	1542	20160210_dm_TOP2-5_02.JPG.dat	TOP2-5	YHR034C	1.03715	0.0143
16	29	1786	20160210_dm_TOP2-5_02.JPG.dat	TOP2-5	YOL144W	1.23099	0.15443
16	30	1442	20160210_dm_TOP2-5_02.JPG.dat	TOP2-5	YOL144W	0.99804	-0.07845
16	31	1657	20160210_dm_TOP2-5_02.JPG.dat	TOP2-5	YDR243C	1.15899	0.0428
16	32	1657	20160210_dm_TOP2-5_02.JPG.dat	TOP2-5	YDR243C	1.15137	0.03518
16	33	1513	20160210_dm_TOP2-5_02.JPG.dat	TOP2-5	YOL135C	1.02743	0.06186
16	34	1537	20160210_dm_TOP2-5_02.JPG.dat	TOP2-5	YOL135C	1.02627	0.0607
16	35	1495	20160210_dm_TOP2-5_02.JPG.dat	TOP2-5	YER083C	0.99952	0.09484
16	36	1526	20160210_dm_TOP2-5_02.JPG.dat	TOP2-5	YER083C	1.04242	0.13774
16	37	0	20160210_dm_TOP2-5_02.JPG.dat	TOP2-5	YPL160W	0	0
16	38	0	20160210_dm_TOP2-5_02.JPG.dat	TOP2-5	YPL160W	0	0
16	39	1496	20160210_dm_TOP2-5_02.JPG.dat	TOP2-5	YHR111W	1.05131	0.08017
16	40	1279	20160210_dm_TOP2-5_02.JPG.dat	TOP2-5	YHR111W	0.88354	-0.08755
16	41	1757	20160210_dm_TOP2-5_02.JPG.dat	TOP2-5	YLR440C	1.20961	0.09972
16	42	1671	20160210_dm_TOP2-5_02.JPG.dat	TOP2-5	YLR440C	1.16261	0.05273
16	43	0	20160210_dm_TOP2-5_02.JPG.dat	TOP2-5	YPR103W	0	0
16	44	0	20160210_dm_TOP2-5_02.JPG.dat	TOP2-5	YPR103W	0	0
16	45	1486	20160210_dm_TOP2-5_02.JPG.dat	TOP2-5	YGL066W	1.01991	-0.37529
16	46	2107	20160210_dm_TOP2-5_02.JPG.dat	TOP2-5	YGL066W	1.31039	-0.08488
16	47	1891	20160210_dm_TOP2-5_02.JPG.dat	TOP2-5	YMR271C	1.00218	-0.00733
16	48	2237	20160210_dm_TOP2-5_02.JPG.dat	TOP2-5	YMR271C	1.01875	0.00924
17	1	2341	20160210_dm_TOP2-5_02.JPG.dat	TOP2-5	YMR271C	0.95006	-0.05943
17	2	1962	20160210_dm_TOP2-5_02.JPG.dat	TOP2-5	YMR271C	0.9445	-0.065
17	3	1326	20160210_dm_TOP2-5_02.JPG.dat	TOP2-5	YER092W	0.76734	-0.00381
17	4	1049	20160210_dm_TOP2-5_02.JPG.dat	TOP2-5	YER092W	0.66366	-0.10745
17	5	1615	20160210_dm_TOP2-5_02.JPG.dat	TOP2-5	YNL062C	1.00708	-0.05265
17	6	1630	20160210_dm_TOP2-5_02.JPG.dat	TOP2-5	YNL062C	0.98732	-0.0724
17	7	1844	20160210_dm_TOP2-5_02.JPG.dat	TOP2-5	YDL193W	1.09324	0.01715
17	8	1786	20160210_dm_TOP2-5_02.JPG.dat	TOP2-5	YDL193W	1.09948	0.02339
17	9	1362	20160210_dm_TOP2-5_02.JPG.dat	TOP2-5	YJR017C	0.90844	-0.05832
17	10	1479	20160210_dm_TOP2-5_02.JPG.dat	TOP2-5	YJR017C	1.01871	0.05192
17	11	2152	20160210_dm_TOP2-5_02.JPG.dat	TOP2-5	YLR436C	1.43271	0.25629
17	12	2079	20160210_dm_TOP2-5_02.JPG.dat	TOP2-5	YLR436C	1.33825	0.16185
17	13	2046	20160210_dm_TOP2-5_02.JPG.dat	TOP2-5	YOR157C	1.29985	0.17701
17	14	2129	20160210_dm_TOP2-5_02.JPG.dat	TOP2-5	YOR157C	1.33772	0.21488
17	15	1306	20160210_dm_TOP2-5_02.JPG.dat	TOP2-5	YDL132W	0.81411	0.0064
17	16	1395	20160210_dm_TOP2-5_02.JPG.dat	TOP2-5	YDL132W	0.85274	0.04502
17	17	1951	20160210_dm_TOP2-5_02.JPG.dat	TOP2-5	YPR161C	1.16144	0.1059
17	18	2018	20160210_dm_TOP2-5_02.JPG.dat	TOP2-5	YPR161C	1.18423	0.12868
17	19	1400	20160210_dm_TOP2-5_02.JPG.dat	TOP2-5	YNR051C	0.81288	0.06253
17	20	1178	20160210_dm_TOP2-5_02.JPG.dat	TOP2-5	YNR051C	0.69551	-0.05481
17	21	1646	20160210_dm_TOP2-5_02.JPG.dat	TOP2-5	YIL118W	1.00282	-0.01933
17	22	1686	20160210_dm_TOP2-5_02.JPG.dat	TOP2-5	YIL118W	1.00341	-0.01875
17	23	2076	20160210_dm_TOP2-5_02.JPG.dat	TOP2-5	YPR094W	1.15976	0.05476
17	24	2307	20160210_dm_TOP2-5_02.JPG.dat	TOP2-5	YPR094W	1.27841	0.17338
17	25	1	20160210_dm_TOP2-5_02.JPG.dat	TOP2-5	YGL097W	#NUM!	#NUM!	status=JK
17	26	0	20160210_dm_TOP2-5_02.JPG.dat	TOP2-5	YGL097W	0	0
17	27	1998	20160210_dm_TOP2-5_02.JPG.dat	TOP2-5	YNL021W	1.27994	0.09272
17	28	1875	20160210_dm_TOP2-5_02.JPG.dat	TOP2-5	YNL021W	1.24667	0.05946
17	29	1104	20160210_dm_TOP2-5_02.JPG.dat	TOP2-5	YFL008W	0.75115	-0.17655
17	30	1351	20160210_dm_TOP2-5_02.JPG.dat	TOP2-5	YFL008W	0.92135	-0.00639
17	31	0	20160210_dm_TOP2-5_02.JPG.dat	TOP2-5	YIL062C	0	0
17	32	0	20160210_dm_TOP2-5_02.JPG.dat	TOP2-5	YIL062C	0	0
17	33	1804	20160210_dm_TOP2-5_02.JPG.dat	TOP2-5	YMR277W	1.19931	0.05269
17	34	1661	20160210_dm_TOP2-5_02.JPG.dat	TOP2-5	YMR277W	1.08346	-0.06313
17	35	1496	20160210_dm_TOP2-5_02.JPG.dat	TOP2-5	YBR193C	0.97602	-0.06097
17	36	1519	20160210_dm_TOP2-5_02.JPG.dat	TOP2-5	YBR193C	1.01107	-0.02593
17	37	1761	20160210_dm_TOP2-5_02.JPG.dat	TOP2-5	YDL195W	1.20232	0.01058
17	38	1783	20160210_dm_TOP2-5_02.JPG.dat	TOP2-5	YDL195W	1.23074	0.039
17	39	1319	20160210_dm_TOP2-5_02.JPG.dat	TOP2-5	YBR247C	0.90182	-0.36472
17	40	1373	20160210_dm_TOP2-5_02.JPG.dat	TOP2-5	YBR247C	0.92323	-0.34332
17	41	1206	20160210_dm_TOP2-5_02.JPG.dat	TOP2-5	YLR459W	0.80854	-0.1099
17	42	1237	20160210_dm_TOP2-5_02.JPG.dat	TOP2-5	YLR459W	0.83738	-0.08106
17	43	1344	20160210_dm_TOP2-5_02.JPG.dat	TOP2-5	YML015C	0.92144	0.04453
17	44	1347	20160210_dm_TOP2-5_02.JPG.dat	TOP2-5	YML015C	0.9252	0.04829
17	45	1305	20160210_dm_TOP2-5_02.JPG.dat	TOP2-5	YOR123C	0.87376	0.01385
17	46	1426	20160210_dm_TOP2-5_02.JPG.dat	TOP2-5	YOR123C	0.86588	0.00597
17	47	1978	20160210_dm_TOP2-5_02.JPG.dat	TOP2-5	YMR271C	1.02392	0.0144
17	48	2221	20160210_dm_TOP2-5_02.JPG.dat	TOP2-5	YMR271C	0.98833	-0.02118
18	1	2336	20160210_dm_TOP2-5_02.JPG.dat	TOP2-5	YMR271C	0.94399	-0.0655
18	2	1947	20160210_dm_TOP2-5_02.JPG.dat	TOP2-5	YMR271C	0.93388	-0.07561
18	3	1274	20160210_dm_TOP2-5_02.JPG.dat	TOP2-5	YER092W	0.73569	-0.03544
18	4	1317	20160210_dm_TOP2-5_02.JPG.dat	TOP2-5	YER092W	0.83303	0.06186
18	5	1656	20160210_dm_TOP2-5_02.JPG.dat	TOP2-5	YNL062C	1.03386	-0.02587
18	6	1640	20160210_dm_TOP2-5_02.JPG.dat	TOP2-5	YNL062C	0.99585	-0.06388
18	7	1739	20160210_dm_TOP2-5_02.JPG.dat	TOP2-5	YDL193W	#NUM!	#NUM!	status=JK
18	8	1804	20160210_dm_TOP2-5_02.JPG.dat	TOP2-5	YDL193W	1.11466	0.03856
18	9	1370	20160210_dm_TOP2-5_02.JPG.dat	TOP2-5	YJR017C	0.91539	-0.05137
18	10	1388	20160210_dm_TOP2-5_02.JPG.dat	TOP2-5	YJR017C	0.95549	-0.01128
18	11	1871	20160210_dm_TOP2-5_02.JPG.dat	TOP2-5	YLR436C	1.24166	0.06528
18	12	1841	20160210_dm_TOP2-5_02.JPG.dat	TOP2-5	YLR436C	1.17705	0.00069
18	13	1897	20160210_dm_TOP2-5_02.JPG.dat	TOP2-5	YOR157C	1.19442	0.07162
18	14	2065	20160210_dm_TOP2-5_02.JPG.dat	TOP2-5	YOR157C	1.28489	0.16207
18	15	988	20160210_dm_TOP2-5_02.JPG.dat	TOP2-5	YDL132W	0.61041	-0.19724
18	16	1087	20160210_dm_TOP2-5_02.JPG.dat	TOP2-5	YDL132W	0.65956	-0.14811
18	17	1908	20160210_dm_TOP2-5_02.JPG.dat	TOP2-5	YPR161C	1.13058	0.07506
18	18	1861	20160210_dm_TOP2-5_02.JPG.dat	TOP2-5	YPR161C	1.09097	0.03545
18	19	1350	20160210_dm_TOP2-5_02.JPG.dat	TOP2-5	YNR051C	0.78569	0.03535
18	20	1249	20160210_dm_TOP2-5_02.JPG.dat	TOP2-5	YNR051C	0.74085	-0.00948
18	21	1662	20160210_dm_TOP2-5_02.JPG.dat	TOP2-5	YIL118W	1.01979	-0.00237
18	22	1741	20160210_dm_TOP2-5_02.JPG.dat	TOP2-5	YIL118W	1.04437	0.0222
18	23	2043	20160210_dm_TOP2-5_02.JPG.dat	TOP2-5	YPR094W	1.15085	0.04585
18	24	2151	20160210_dm_TOP2-5_02.JPG.dat	TOP2-5	YPR094W	1.20111	0.0961
18	25	0	20160210_dm_TOP2-5_02.JPG.dat	TOP2-5	YGL097W	0	0
18	26	0	20160210_dm_TOP2-5_02.JPG.dat	TOP2-5	YGL097W	0	0
18	27	2200	20160210_dm_TOP2-5_02.JPG.dat	TOP2-5	YNL021W	1.41659	0.22933
18	28	2040	20160210_dm_TOP2-5_02.JPG.dat	TOP2-5	YNL021W	1.36194	0.1747
18	29	849	20160210_dm_TOP2-5_02.JPG.dat	TOP2-5	YFL008W	0.57966	-0.34799
18	30	1267	20160210_dm_TOP2-5_02.JPG.dat	TOP2-5	YFL008W	0.8665	-0.06123
18	31	0	20160210_dm_TOP2-5_02.JPG.dat	TOP2-5	YIL062C	0	0
18	32	0	20160210_dm_TOP2-5_02.JPG.dat	TOP2-5	YIL062C	0	0
18	33	1896	20160210_dm_TOP2-5_02.JPG.dat	TOP2-5	YMR277W	1.26353	0.11689
18	34	1810	20160210_dm_TOP2-5_02.JPG.dat	TOP2-5	YMR277W	1.18372	0.0371
18	35	1423	20160210_dm_TOP2-5_02.JPG.dat	TOP2-5	YBR193C	0.93108	-0.1059
18	36	1463	20160210_dm_TOP2-5_02.JPG.dat	TOP2-5	YBR193C	0.97652	-0.06047
18	37	1715	20160210_dm_TOP2-5_02.JPG.dat	TOP2-5	YDL195W	1.17258	-0.01914
18	38	1873	20160210_dm_TOP2-5_02.JPG.dat	TOP2-5	YDL195W	1.29423	0.10247
18	39	1631	20160210_dm_TOP2-5_02.JPG.dat	TOP2-5	YBR247C	1.11589	-0.15071
18	40	1645	20160210_dm_TOP2-5_02.JPG.dat	TOP2-5	YBR247C	1.10661	-0.15999
18	41	1270	20160210_dm_TOP2-5_02.JPG.dat	TOP2-5	YLR459W	0.85111	-0.06734
18	42	1222	20160210_dm_TOP2-5_02.JPG.dat	TOP2-5	YLR459W	0.82498	-0.09346
18	43	1396	20160210_dm_TOP2-5_02.JPG.dat	TOP2-5	YML015C	0.9537	0.07679
18	44	1330	20160210_dm_TOP2-5_02.JPG.dat	TOP2-5	YML015C	0.90985	0.03295
18	45	1230	20160210_dm_TOP2-5_02.JPG.dat	TOP2-5	YOR123C	0.82012	-0.03977
18	46	1544	20160210_dm_TOP2-5_02.JPG.dat	TOP2-5	YOR123C	0.93463	0.07471
18	47	1885	20160210_dm_TOP2-5_02.JPG.dat	TOP2-5	YMR271C	0.97311	-0.03639
18	48	2269	20160210_dm_TOP2-5_02.JPG.dat	TOP2-5	YMR271C	1.00708	-0.00243
19	1	2336	20160210_dm_TOP2-5_02.JPG.dat	TOP2-5	YMR271C	0.96464	-0.04486
19	2	2035	20160210_dm_TOP2-5_02.JPG.dat	TOP2-5	YMR271C	0.99788	-0.01163
19	3	1949	20160210_dm_TOP2-5_02.JPG.dat	TOP2-5	YJL072C	1.15151	-0.00926
19	4	1955	20160210_dm_TOP2-5_02.JPG.dat	TOP2-5	YJL072C	1.26681	0.10601
19	5	1129	20160210_dm_TOP2-5_02.JPG.dat	TOP2-5	YLR268W	0.7229	-0.22468
19	6	1189	20160210_dm_TOP2-5_02.JPG.dat	TOP2-5	YLR268W	0.74131	-0.20628
19	7	0	20160210_dm_TOP2-5_02.JPG.dat	TOP2-5	YOR046C	0	-0.27038
19	8	288	20160210_dm_TOP2-5_02.JPG.dat	TOP2-5	YOR046C	0.18289	-0.08754
19	9	1003	20160210_dm_TOP2-5_02.JPG.dat	TOP2-5	YLR298C	0.68726	-0.19497
19	10	1005	20160210_dm_TOP2-5_02.JPG.dat	TOP2-5	YLR298C	0.70797	-0.17426
19	11	1656	20160210_dm_TOP2-5_02.JPG.dat	TOP2-5	YNL181W	1.12229	0.06429
19	12	1723	20160210_dm_TOP2-5_02.JPG.dat	TOP2-5	YNL181W	1.12282	0.06483
19	13	1689	20160210_dm_TOP2-5_02.JPG.dat	TOP2-5	YLL036C	1.08112	0.17054
19	14	1445	20160210_dm_TOP2-5_02.JPG.dat	TOP2-5	YLL036C	0.91209	0.00155
19	15	1711	20160210_dm_TOP2-5_02.JPG.dat	TOP2-5	YER125W	1.07312	0.06174
19	16	1625	20160210_dm_TOP2-5_02.JPG.dat	TOP2-5	YER125W	1.00227	-0.00909
19	17	1841	20160210_dm_TOP2-5_02.JPG.dat	TOP2-5	YJL001W	1.11263	0.0206
19	18	1831	20160210_dm_TOP2-5_02.JPG.dat	TOP2-5	YJL001W	1.09779	0.00577
19	19	1975	20160210_dm_TOP2-5_02.JPG.dat	TOP2-5	YML121W	1.17796	0.16245
19	20	2054	20160210_dm_TOP2-5_02.JPG.dat	TOP2-5	YML121W	1.25097	0.23544
19	21	646	20160210_dm_TOP2-5_02.JPG.dat	TOP2-5	YGR158C	0.4076	-0.07692
19	22	799	20160210_dm_TOP2-5_02.JPG.dat	TOP2-5	YGR158C	0.49368	0.00913
19	23	1943	20160210_dm_TOP2-5_02.JPG.dat	TOP2-5	YMR200W	1.12949	0.11298
19	24	1846	20160210_dm_TOP2-5_02.JPG.dat	TOP2-5	YMR200W	#NUM!	#NUM!	status=JK
19	25	1514	20160210_dm_TOP2-5_02.JPG.dat	TOP2-5	YNL263C	0.91909	-0.00746
19	26	1581	20160210_dm_TOP2-5_02.JPG.dat	TOP2-5	YNL263C	1.00777	0.08119
19	27	1690	20160210_dm_TOP2-5_02.JPG.dat	TOP2-5	YMR296C	1.1191	0.12699
19	28	1316	20160210_dm_TOP2-5_02.JPG.dat	TOP2-5	YMR296C	0.90343	-0.08863
19	29	1519	20160210_dm_TOP2-5_02.JPG.dat	TOP2-5	YHR027C	1.06597	0.12102
19	30	1466	20160210_dm_TOP2-5_02.JPG.dat	TOP2-5	YHR027C	1.03054	0.08559
19	31	1309	20160210_dm_TOP2-5_02.JPG.dat	TOP2-5	YLL035W	0.92788	-0.25883
19	32	1317	20160210_dm_TOP2-5_02.JPG.dat	TOP2-5	YLL035W	0.92583	-0.26088
19	33	0	20160210_dm_TOP2-5_02.JPG.dat	TOP2-5	YDR167W	0	0
19	34	0	20160210_dm_TOP2-5_02.JPG.dat	TOP2-5	YDR167W	0	0
19	35	1861	20160210_dm_TOP2-5_02.JPG.dat	TOP2-5	YFL037W	1.25654	0.19566
19	36	1875	20160210_dm_TOP2-5_02.JPG.dat	TOP2-5	YFL037W	1.29342	0.23254
19	37	0	20160210_dm_TOP2-5_02.JPG.dat	TOP2-5	YIL046W	0	0
19	38	0	20160210_dm_TOP2-5_02.JPG.dat	TOP2-5	YIL046W	0	0
19	39	0	20160210_dm_TOP2-5_02.JPG.dat	TOP2-5	YJL019W	0	0
19	40	0	20160210_dm_TOP2-5_02.JPG.dat	TOP2-5	YJL019W	0	0
19	41	1752	20160210_dm_TOP2-5_02.JPG.dat	TOP2-5	YPL063W	1.20818	-0.00525
19	42	1661	20160210_dm_TOP2-5_02.JPG.dat	TOP2-5	YPL063W	1.15089	-0.06252
19	43	1479	20160210_dm_TOP2-5_02.JPG.dat	TOP2-5	YJL090C	1.03545	0.01688
19	44	1420	20160210_dm_TOP2-5_02.JPG.dat	TOP2-5	YJL090C	0.99411	-0.02444
19	45	965	20160210_dm_TOP2-5_02.JPG.dat	TOP2-5	YLR007W	0.65763	-0.0857
19	46	828	20160210_dm_TOP2-5_02.JPG.dat	TOP2-5	YLR007W	0.51267	-0.23062
19	47	1863	20160210_dm_TOP2-5_02.JPG.dat	TOP2-5	YMR271C	0.98421	-0.02529
19	48	2160	20160210_dm_TOP2-5_02.JPG.dat	TOP2-5	YMR271C	0.98136	-0.02814
20	1	2266	20160210_dm_TOP2-5_02.JPG.dat	TOP2-5	YMR271C	0.9832	-0.0263
20	2	2007	20160210_dm_TOP2-5_02.JPG.dat	TOP2-5	YMR271C	1.03391	0.0244
20	3	1857	20160210_dm_TOP2-5_02.JPG.dat	TOP2-5	YJL072C	1.15277	-0.008
20	4	1840	20160210_dm_TOP2-5_02.JPG.dat	TOP2-5	YJL072C	1.25295	0.09215
20	5	1143	20160210_dm_TOP2-5_02.JPG.dat	TOP2-5	YLR268W	0.76964	-0.17795
20	6	1154	20160210_dm_TOP2-5_02.JPG.dat	TOP2-5	YLR268W	0.75718	-0.19041
20	7	165	20160210_dm_TOP2-5_02.JPG.dat	TOP2-5	YOR046C	0.10653	-0.16389
20	8	366	20160210_dm_TOP2-5_02.JPG.dat	TOP2-5	YOR046C	0.24539	-0.02506
20	9	903	20160210_dm_TOP2-5_02.JPG.dat	TOP2-5	YLR298C	0.65224	-0.22997
20	10	988	20160210_dm_TOP2-5_02.JPG.dat	TOP2-5	YLR298C	0.73316	-0.14908
20	11	1773	20160210_dm_TOP2-5_02.JPG.dat	TOP2-5	YNL181W	#NUM!	#NUM!	status=JK
20	12	1565	20160210_dm_TOP2-5_02.JPG.dat	TOP2-5	YNL181W	1.07414	0.01616
20	13	1193	20160210_dm_TOP2-5_02.JPG.dat	TOP2-5	YLL036C	0.80396	-0.10654
20	14	372	20160210_dm_TOP2-5_02.JPG.dat	TOP2-5	YLL036C	#NUM!	#NUM!	status=JK
20	15	1707	20160210_dm_TOP2-5_02.JPG.dat	TOP2-5	YER125W	1.12757	0.11618
20	16	1636	20160210_dm_TOP2-5_02.JPG.dat	TOP2-5	YER125W	1.06486	0.05349
20	17	1571	20160210_dm_TOP2-5_02.JPG.dat	TOP2-5	YJL001W	#NUM!	#NUM!	status=JK
20	18	1702	20160210_dm_TOP2-5_02.JPG.dat	TOP2-5	YJL001W	1.08249	-0.00953
20	19	1844	20160210_dm_TOP2-5_02.JPG.dat	TOP2-5	YML121W	1.16784	0.15234
20	20	1930	20160210_dm_TOP2-5_02.JPG.dat	TOP2-5	YML121W	1.24855	0.23303
20	21	767	20160210_dm_TOP2-5_02.JPG.dat	TOP2-5	YGR158C	0.51408	0.02953
20	22	875	20160210_dm_TOP2-5_02.JPG.dat	TOP2-5	YGR158C	0.57435	0.08978
20	23	1863	20160210_dm_TOP2-5_02.JPG.dat	TOP2-5	YMR200W	1.15046	0.13395
20	24	1875	20160210_dm_TOP2-5_02.JPG.dat	TOP2-5	YMR200W	1.14411	0.1276
20	25	1483	20160210_dm_TOP2-5_02.JPG.dat	TOP2-5	YNL263C	0.94988	0.02332
20	26	945	20160210_dm_TOP2-5_02.JPG.dat	TOP2-5	YNL263C	#NUM!	#NUM!	status=JK
20	27	278	20160210_dm_TOP2-5_02.JPG.dat	TOP2-5	YMR296C	#NUM!	#NUM!	status=JK
20	28	1454	20160210_dm_TOP2-5_02.JPG.dat	TOP2-5	YMR296C	1.0454	0.0533
20	29	888	20160210_dm_TOP2-5_02.JPG.dat	TOP2-5	YHR027C	0.65173	-0.29311
20	30	1134	20160210_dm_TOP2-5_02.JPG.dat	TOP2-5	YHR027C	0.8333	-0.11159
20	31	1566	20160210_dm_TOP2-5_02.JPG.dat	TOP2-5	YLL035W	1.16072	-0.02605
20	32	1385	20160210_dm_TOP2-5_02.JPG.dat	TOP2-5	YLL035W	1.0191	-0.16764
20	33	0	20160210_dm_TOP2-5_02.JPG.dat	TOP2-5	YDR167W	0	0
20	34	0	20160210_dm_TOP2-5_02.JPG.dat	TOP2-5	YDR167W	0	0
20	35	1870	20160210_dm_TOP2-5_02.JPG.dat	TOP2-5	YFL037W	1.32997	0.26907
20	36	1826	20160210_dm_TOP2-5_02.JPG.dat	TOP2-5	YFL037W	1.32937	0.26848
20	37	0	20160210_dm_TOP2-5_02.JPG.dat	TOP2-5	YIL046W	0	0
20	38	0	20160210_dm_TOP2-5_02.JPG.dat	TOP2-5	YIL046W	0	0
20	39	0	20160210_dm_TOP2-5_02.JPG.dat	TOP2-5	YJL019W	0	0
20	40	0	20160210_dm_TOP2-5_02.JPG.dat	TOP2-5	YJL019W	0	0
20	41	1837	20160210_dm_TOP2-5_02.JPG.dat	TOP2-5	YPL063W	1.33332	0.11986
20	42	1767	20160210_dm_TOP2-5_02.JPG.dat	TOP2-5	YPL063W	1.28535	0.0719
20	43	1547	20160210_dm_TOP2-5_02.JPG.dat	TOP2-5	YJL090C	1.13567	0.11708
20	44	1509	20160210_dm_TOP2-5_02.JPG.dat	TOP2-5	YJL090C	1.10669	0.0881
20	45	753	20160210_dm_TOP2-5_02.JPG.dat	TOP2-5	YLR007W	0.53739	-0.20591
20	46	1293	20160210_dm_TOP2-5_02.JPG.dat	TOP2-5	YLR007W	0.83931	0.09593
20	47	1928	20160210_dm_TOP2-5_02.JPG.dat	TOP2-5	YMR271C	1.0691	0.05958
20	48	2215	20160210_dm_TOP2-5_02.JPG.dat	TOP2-5	YMR271C	1.05735	0.04783
21	1	2313	20160210_dm_TOP2-5_02.JPG.dat	TOP2-5	YMR271C	0.99152	-0.01798
21	2	1958	20160210_dm_TOP2-5_02.JPG.dat	TOP2-5	YMR271C	0.9963	-0.01321
21	3	1567	20160210_dm_TOP2-5_02.JPG.dat	TOP2-5	YPR108W	0.96021	-0.00344
21	4	1576	20160210_dm_TOP2-5_02.JPG.dat	TOP2-5	YPR108W	1.05844	0.09478
21	5	1734	20160210_dm_TOP2-5_02.JPG.dat	TOP2-5	YOR035C	1.15163	0.02655
21	6	1788	20160210_dm_TOP2-5_02.JPG.dat	TOP2-5	YOR035C	1.15891	0.03383
21	7	1504	20160210_dm_TOP2-5_02.JPG.dat	TOP2-5	YGL022W	#NUM!	#NUM!	status=JK
21	8	1382	20160210_dm_TOP2-5_02.JPG.dat	TOP2-5	YGL022W	0.92096	0.06397
21	9	1260	20160210_dm_TOP2-5_02.JPG.dat	TOP2-5	YPL204W	0.90509	0.13939
21	10	1051	20160210_dm_TOP2-5_02.JPG.dat	TOP2-5	YPL204W	0.77587	0.01022
21	11	1617	20160210_dm_TOP2-5_02.JPG.dat	TOP2-5	YGL061C	1.14903	0.07882
21	12	1426	20160210_dm_TOP2-5_02.JPG.dat	TOP2-5	YGL061C	0.97524	-0.09493
21	13	1858	20160210_dm_TOP2-5_02.JPG.dat	TOP2-5	YLR314C	1.24947	0.69729
21	14	2147	20160210_dm_TOP2-5_02.JPG.dat	TOP2-5	YLR314C	#NUM!	#NUM!	status=JK
21	15	1765	20160210_dm_TOP2-5_02.JPG.dat	TOP2-5	YGR013W	1.16663	0.012
21	16	1783	20160210_dm_TOP2-5_02.JPG.dat	TOP2-5	YGR013W	1.16284	0.00821
21	17	1243	20160210_dm_TOP2-5_02.JPG.dat	TOP2-5	YLR298C	0.79712	-0.08513
21	18	1549	20160210_dm_TOP2-5_02.JPG.dat	TOP2-5	YLR298C	0.99011	0.10781
21	19	1476	20160210_dm_TOP2-5_02.JPG.dat	TOP2-5	YJL002C	0.9401	-0.15323
21	20	1496	20160210_dm_TOP2-5_02.JPG.dat	TOP2-5	YJL002C	0.97352	-0.11982
21	21	1816	20160210_dm_TOP2-5_02.JPG.dat	TOP2-5	YDR362C	1.22387	0.13779
21	22	1804	20160210_dm_TOP2-5_02.JPG.dat	TOP2-5	YDR362C	#NUM!	#NUM!	status=JK
21	23	1843	20160210_dm_TOP2-5_02.JPG.dat	TOP2-5	YBR254C	1.14025	0.11666
21	24	1822	20160210_dm_TOP2-5_02.JPG.dat	TOP2-5	YBR254C	1.10975	0.08618
21	25	767	20160210_dm_TOP2-5_02.JPG.dat	TOP2-5	YPL175W	0.48815	-0.18583
21	26	62	20160210_dm_TOP2-5_02.JPG.dat	TOP2-5	YPL175W	#NUM!	#NUM!	status=JK
21	27	1440	20160210_dm_TOP2-5_02.JPG.dat	TOP2-5	YBL034C	0.98742	-0.0835
21	28	1226	20160210_dm_TOP2-5_02.JPG.dat	TOP2-5	YBL034C	#NUM!	#NUM!	status=JK
21	29	1105	20160210_dm_TOP2-5_02.JPG.dat	TOP2-5	YFR005C	0.79702	-0.09859
21	30	907	20160210_dm_TOP2-5_02.JPG.dat	TOP2-5	YFR005C	0.65475	-0.24082
21	31	1411	20160210_dm_TOP2-5_02.JPG.dat	TOP2-5	YMR213W	1.02756	-0.09777
21	32	1559	20160210_dm_TOP2-5_02.JPG.dat	TOP2-5	YMR213W	1.12831	0.00295
21	33	1607	20160210_dm_TOP2-5_02.JPG.dat	TOP2-5	YDR373W	1.13895	0.04238
21	34	1555	20160210_dm_TOP2-5_02.JPG.dat	TOP2-5	YDR373W	1.08706	-0.00949
21	35	1303	20160210_dm_TOP2-5_02.JPG.dat	TOP2-5	YMR049C	0.9159	-0.04913
21	36	1605	20160210_dm_TOP2-5_02.JPG.dat	TOP2-5	YMR049C	1.15515	0.19006
21	37	0	20160210_dm_TOP2-5_02.JPG.dat	TOP2-5	YFL034C-B	0	0
21	38	0	20160210_dm_TOP2-5_02.JPG.dat	TOP2-5	YFL034C-B	0	0
21	39	0	20160210_dm_TOP2-5_02.JPG.dat	TOP2-5	YDR054C	0	0
21	40	0	20160210_dm_TOP2-5_02.JPG.dat	TOP2-5	YDR054C	0	0
21	41	1662	20160210_dm_TOP2-5_02.JPG.dat	TOP2-5	YJR068W	1.18609	0.19029
21	42	1320	20160210_dm_TOP2-5_02.JPG.dat	TOP2-5	YJR068W	0.94145	-0.05429
21	43	1108	20160210_dm_TOP2-5_02.JPG.dat	TOP2-5	YKL172W	0.79731	-0.15381
21	44	1383	20160210_dm_TOP2-5_02.JPG.dat	TOP2-5	YKL172W	0.99473	0.04355
21	45	1322	20160210_dm_TOP2-5_02.JPG.dat	TOP2-5	YFL034C-B	0.92672	0.92646
21	46	1164	20160210_dm_TOP2-5_02.JPG.dat	TOP2-5	YFL034C-B	0.74352	0.74332
21	47	1865	20160210_dm_TOP2-5_02.JPG.dat	TOP2-5	YMR271C	1.01943	0.00992
21	48	2108	20160210_dm_TOP2-5_02.JPG.dat	TOP2-5	YMR271C	0.99353	-0.01598
22	1	2316	20160210_dm_TOP2-5_02.JPG.dat	TOP2-5	YMR271C	1.02557	0.01605
22	2	1963	20160210_dm_TOP2-5_02.JPG.dat	TOP2-5	YMR271C	1.03123	0.02171
22	3	1498	20160210_dm_TOP2-5_02.JPG.dat	TOP2-5	YPR108W	0.94696	-0.01668
22	4	1299	20160210_dm_TOP2-5_02.JPG.dat	TOP2-5	YPR108W	0.90012	-0.06351
22	5	1817	20160210_dm_TOP2-5_02.JPG.dat	TOP2-5	YOR035C	1.24643	0.12133
22	6	1925	20160210_dm_TOP2-5_02.JPG.dat	TOP2-5	YOR035C	1.29119	0.16608
22	7	1374	20160210_dm_TOP2-5_02.JPG.dat	TOP2-5	YGL022W	0.91234	0.05535
22	8	1338	20160210_dm_TOP2-5_02.JPG.dat	TOP2-5	YGL022W	0.92836	0.07136
22	9	1097	20160210_dm_TOP2-5_02.JPG.dat	TOP2-5	YPL204W	0.82168	0.05601
22	10	1027	20160210_dm_TOP2-5_02.JPG.dat	TOP2-5	YPL204W	0.79151	0.02584
22	11	1682	20160210_dm_TOP2-5_02.JPG.dat	TOP2-5	YGL061C	1.24948	0.17923
22	12	1583	20160210_dm_TOP2-5_02.JPG.dat	TOP2-5	YGL061C	1.13342	0.06321
22	13	1799	20160210_dm_TOP2-5_02.JPG.dat	TOP2-5	YLR314C	1.26845	0.71626
22	14	1840	20160210_dm_TOP2-5_02.JPG.dat	TOP2-5	YLR314C	1.28088	0.72869
22	15	1753	20160210_dm_TOP2-5_02.JPG.dat	TOP2-5	YGR013W	1.21579	0.06114
22	16	1763	20160210_dm_TOP2-5_02.JPG.dat	TOP2-5	YGR013W	1.20723	0.05259
22	17	869	20160210_dm_TOP2-5_02.JPG.dat	TOP2-5	YLR298C	0.58552	-0.29668
22	18	1110	20160210_dm_TOP2-5_02.JPG.dat	TOP2-5	YLR298C	0.74605	-0.13619
22	19	1333	20160210_dm_TOP2-5_02.JPG.dat	TOP2-5	YJL002C	0.89263	-0.20068
22	20	1294	20160210_dm_TOP2-5_02.JPG.dat	TOP2-5	YJL002C	0.8852	-0.20812
22	21	1729	20160210_dm_TOP2-5_02.JPG.dat	TOP2-5	YDR362C	1.22377	0.13769
22	22	1789	20160210_dm_TOP2-5_02.JPG.dat	TOP2-5	YDR362C	1.23557	0.14948
22	23	1592	20160210_dm_TOP2-5_02.JPG.dat	TOP2-5	YBR254C	1.02875	0.0052
22	24	1450	20160210_dm_TOP2-5_02.JPG.dat	TOP2-5	YBR254C	0.91933	-0.1042
22	25	711	20160210_dm_TOP2-5_02.JPG.dat	TOP2-5	YPL175W	0.46884	-0.20513
22	26	756	20160210_dm_TOP2-5_02.JPG.dat	TOP2-5	YPL175W	0.51801	-0.15598
22	27	1420	20160210_dm_TOP2-5_02.JPG.dat	TOP2-5	YBL034C	1.00184	-0.06909
22	28	1422	20160210_dm_TOP2-5_02.JPG.dat	TOP2-5	YBL034C	1.03329	-0.03765
22	29	859	20160210_dm_TOP2-5_02.JPG.dat	TOP2-5	YFR005C	0.63534	-0.26022
22	30	981	20160210_dm_TOP2-5_02.JPG.dat	TOP2-5	YFR005C	0.72625	-0.16934
22	31	1665	20160210_dm_TOP2-5_02.JPG.dat	TOP2-5	YMR213W	1.24456	0.11916
22	32	1558	20160210_dm_TOP2-5_02.JPG.dat	TOP2-5	YMR213W	1.15854	0.03317
22	33	1566	20160210_dm_TOP2-5_02.JPG.dat	TOP2-5	YDR373W	1.14182	0.04525
22	34	1660	20160210_dm_TOP2-5_02.JPG.dat	TOP2-5	YDR373W	1.19527	0.09869
22	35	1365	20160210_dm_TOP2-5_02.JPG.dat	TOP2-5	YMR049C	0.98948	0.02443
22	36	1629	20160210_dm_TOP2-5_02.JPG.dat	TOP2-5	YMR049C	1.20875	0.24364
22	37	0	20160210_dm_TOP2-5_02.JPG.dat	TOP2-5	YFL034C-B	0	0
22	38	0	20160210_dm_TOP2-5_02.JPG.dat	TOP2-5	YFL034C-B	0	0
22	39	0	20160210_dm_TOP2-5_02.JPG.dat	TOP2-5	YDR054C	0	0
22	40	0	20160210_dm_TOP2-5_02.JPG.dat	TOP2-5	YDR054C	0	0
22	41	1478	20160210_dm_TOP2-5_02.JPG.dat	TOP2-5	YJR068W	1.08057	0.08479
22	42	1602	20160210_dm_TOP2-5_02.JPG.dat	TOP2-5	YJR068W	1.16805	0.17224
22	43	1217	20160210_dm_TOP2-5_02.JPG.dat	TOP2-5	YKL172W	0.89559	-0.05556
22	44	1274	20160210_dm_TOP2-5_02.JPG.dat	TOP2-5	YKL172W	0.93776	-0.0134
22	45	1089	20160210_dm_TOP2-5_02.JPG.dat	TOP2-5	YFL034C-B	0.78279	0.78257
22	46	1270	20160210_dm_TOP2-5_02.JPG.dat	TOP2-5	YFL034C-B	0.8335	0.83327
22	47	1798	20160210_dm_TOP2-5_02.JPG.dat	TOP2-5	YMR271C	1.01163	0.00212
22	48	2122	20160210_dm_TOP2-5_02.JPG.dat	TOP2-5	YMR271C	1.03116	0.02164
23	1	2327	20160210_dm_TOP2-5_02.JPG.dat	TOP2-5	YMR271C	0.95294	-0.05655
23	2	2019	20160210_dm_TOP2-5_02.JPG.dat	TOP2-5	YMR271C	0.98114	-0.02836
23	3	1716	20160210_dm_TOP2-5_02.JPG.dat	TOP2-5	YJR007W	1.00481	-0.132
23	4	1759	20160210_dm_TOP2-5_02.JPG.dat	TOP2-5	YJR007W	1.13135	-0.00549
23	5	0	20160210_dm_TOP2-5_02.JPG.dat	TOP2-5	YLR314C	0	-0.55184
23	6	0	20160210_dm_TOP2-5_02.JPG.dat	TOP2-5	YLR314C	0	-0.55184
23	7	1678	20160210_dm_TOP2-5_02.JPG.dat	TOP2-5	YPL043W	1.04438	0.07529
23	8	1612	20160210_dm_TOP2-5_02.JPG.dat	TOP2-5	YPL043W	1.05181	0.08273
23	9	1745	20160210_dm_TOP2-5_02.JPG.dat	TOP2-5	YCR002C	1.23114	0.1673
23	10	1814	20160210_dm_TOP2-5_02.JPG.dat	TOP2-5	YCR002C	1.31868	0.25482
23	11	1198	20160210_dm_TOP2-5_02.JPG.dat	TOP2-5	YDR180W	0.8403	0.02343
23	12	775	20160210_dm_TOP2-5_02.JPG.dat	TOP2-5	YDR180W	0.52374	-0.29305
23	13	974	20160210_dm_TOP2-5_02.JPG.dat	TOP2-5	YPL217C	0.64744	-0.1151
23	14	660	20160210_dm_TOP2-5_02.JPG.dat	TOP2-5	YPL217C	#NUM!	#NUM!	status=JK
23	15	1677	20160210_dm_TOP2-5_02.JPG.dat	TOP2-5	YIL150C	1.09544	0.00269
23	16	1838	20160210_dm_TOP2-5_02.JPG.dat	TOP2-5	YIL150C	1.18565	0.09288
23	17	1318	20160210_dm_TOP2-5_02.JPG.dat	TOP2-5	YJR141W	0.83744	-0.05062
23	18	1516	20160210_dm_TOP2-5_02.JPG.dat	TOP2-5	YJR141W	0.96197	0.07388
23	19	0	20160210_dm_TOP2-5_02.JPG.dat	TOP2-5	YGL048C	0	0
23	20	0	20160210_dm_TOP2-5_02.JPG.dat	TOP2-5	YGL048C	0	0
23	21	1275	20160210_dm_TOP2-5_02.JPG.dat	TOP2-5	YAL025C	0.85049	-0.0936
23	22	1391	20160210_dm_TOP2-5_02.JPG.dat	TOP2-5	YAL025C	0.90362	-0.04049
23	23	1793	20160210_dm_TOP2-5_02.JPG.dat	TOP2-5	YOR294W	1.08691	0.00256
23	24	2049	20160210_dm_TOP2-5_02.JPG.dat	TOP2-5	YOR294W	1.21427	0.12989
23	25	279	20160210_dm_TOP2-5_02.JPG.dat	TOP2-5	YML069W	0.17113	-0.14883
23	26	380	20160210_dm_TOP2-5_02.JPG.dat	TOP2-5	YML069W	0.24112	-0.07886
23	27	1536	20160210_dm_TOP2-5_02.JPG.dat	TOP2-5	YFL039C	1.00023	0.13823
23	28	1098	20160210_dm_TOP2-5_02.JPG.dat	TOP2-5	YFL039C	0.73453	-0.12739
23	29	1603	20160210_dm_TOP2-5_02.JPG.dat	TOP2-5	YBL105C	1.08964	0.01288
23	30	1834	20160210_dm_TOP2-5_02.JPG.dat	TOP2-5	YBL105C	#NUM!	#NUM!	status=JK
23	31	1268	20160210_dm_TOP2-5_02.JPG.dat	TOP2-5	YMR235C	#NUM!	#NUM!	status=JK
23	32	1078	20160210_dm_TOP2-5_02.JPG.dat	TOP2-5	YMR235C	0.73811	-0.2943
23	33	1571	20160210_dm_TOP2-5_02.JPG.dat	TOP2-5	YKL078W	1.0562	0.12016
23	34	1330	20160210_dm_TOP2-5_02.JPG.dat	TOP2-5	YKL078W	0.88505	-0.05094
23	35	1078	20160210_dm_TOP2-5_02.JPG.dat	TOP2-5	YNL207W	0.72366	-0.22939
23	36	1192	20160210_dm_TOP2-5_02.JPG.dat	TOP2-5	YNL207W	0.81908	-0.134
23	37	1515	20160210_dm_TOP2-5_02.JPG.dat	TOP2-5	YKL004W	1.06409	0.02209
23	38	1554	20160210_dm_TOP2-5_02.JPG.dat	TOP2-5	YKL004W	1.09894	0.05693
23	39	2151	20160210_dm_TOP2-5_02.JPG.dat	TOP2-5	YBR167C	#NUM!	#NUM!	status=JK
23	40	2083	20160210_dm_TOP2-5_02.JPG.dat	TOP2-5	YBR167C	1.41676	0.03194
23	41	1582	20160210_dm_TOP2-5_02.JPG.dat	TOP2-5	YNR038W	1.06375	-0.03127
23	42	1521	20160210_dm_TOP2-5_02.JPG.dat	TOP2-5	YNR038W	1.01819	-0.07682
23	43	1592	20160210_dm_TOP2-5_02.JPG.dat	TOP2-5	YHR188C	1.07568	-0.09127
23	44	1482	20160210_dm_TOP2-5_02.JPG.dat	TOP2-5	YHR188C	1.00197	-0.16496
23	45	2141	20160210_dm_TOP2-5_02.JPG.dat	TOP2-5	YIL084C	1.41629	0.22477
23	46	2093	20160210_dm_TOP2-5_02.JPG.dat	TOP2-5	YIL084C	1.26689	0.07541
23	47	1811	20160210_dm_TOP2-5_02.JPG.dat	TOP2-5	YMR271C	0.94165	-0.06784
23	48	2134	20160210_dm_TOP2-5_02.JPG.dat	TOP2-5	YMR271C	0.96001	-0.04948
24	1	2378	20160210_dm_TOP2-5_02.JPG.dat	TOP2-5	YMR271C	1.01529	0.00578
24	2	2048	20160210_dm_TOP2-5_02.JPG.dat	TOP2-5	YMR271C	1.03593	0.02641
24	3	1670	20160210_dm_TOP2-5_02.JPG.dat	TOP2-5	YJR007W	1.01727	-0.11954
24	4	1670	20160210_dm_TOP2-5_02.JPG.dat	TOP2-5	YJR007W	1.11727	-0.01957
24	5	0	20160210_dm_TOP2-5_02.JPG.dat	TOP2-5	YLR314C	0	-0.55184
24	6	0	20160210_dm_TOP2-5_02.JPG.dat	TOP2-5	YLR314C	0	-0.55184
24	7	1638	20160210_dm_TOP2-5_02.JPG.dat	TOP2-5	YPL043W	1.06581	0.09672
24	8	1434	20160210_dm_TOP2-5_02.JPG.dat	TOP2-5	YPL043W	#NUM!	#NUM!	status=JK
24	9	1759	20160210_dm_TOP2-5_02.JPG.dat	TOP2-5	YCR002C	1.30315	0.23929
24	10	1768	20160210_dm_TOP2-5_02.JPG.dat	TOP2-5	YCR002C	1.35312	0.28925
24	11	930	20160210_dm_TOP2-5_02.JPG.dat	TOP2-5	YDR180W	0.68923	-0.12761
24	12	1074	20160210_dm_TOP2-5_02.JPG.dat	TOP2-5	YDR180W	0.76821	-0.04865
24	13	906	20160210_dm_TOP2-5_02.JPG.dat	TOP2-5	YPL217C	0.63768	-0.12485
24	14	917	20160210_dm_TOP2-5_02.JPG.dat	TOP2-5	YPL217C	0.63642	-0.12611
24	15	1660	20160210_dm_TOP2-5_02.JPG.dat	TOP2-5	YIL150C	1.14668	0.05392
24	16	1550	20160210_dm_TOP2-5_02.JPG.dat	TOP2-5	YIL150C	1.05685	-0.03589
24	17	1392	20160210_dm_TOP2-5_02.JPG.dat	TOP2-5	YJR141W	0.93492	0.04684
24	18	1360	20160210_dm_TOP2-5_02.JPG.dat	TOP2-5	YJR141W	0.91099	0.02292
24	19	0	20160210_dm_TOP2-5_02.JPG.dat	TOP2-5	YGL048C	0	0
24	20	0	20160210_dm_TOP2-5_02.JPG.dat	TOP2-5	YGL048C	0	0
24	21	1306	20160210_dm_TOP2-5_02.JPG.dat	TOP2-5	YAL025C	0.91456	-0.02956
24	22	1370	20160210_dm_TOP2-5_02.JPG.dat	TOP2-5	YAL025C	0.93197	-0.01215
24	23	1808	20160210_dm_TOP2-5_02.JPG.dat	TOP2-5	YOR294W	1.14426	0.05989
24	24	1897	20160210_dm_TOP2-5_02.JPG.dat	TOP2-5	YOR294W	1.16912	0.08475
24	25	450	20160210_dm_TOP2-5_02.JPG.dat	TOP2-5	YML069W	0.28589	-0.03409
24	26	208	20160210_dm_TOP2-5_02.JPG.dat	TOP2-5	YML069W	0.13622	-0.18373
24	27	1246	20160210_dm_TOP2-5_02.JPG.dat	TOP2-5	YFL039C	0.83578	-0.02618
24	28	810	20160210_dm_TOP2-5_02.JPG.dat	TOP2-5	YFL039C	0.55726	-0.30462
24	29	1542	20160210_dm_TOP2-5_02.JPG.dat	TOP2-5	YBL105C	1.07657	-0.00018
24	30	1617	20160210_dm_TOP2-5_02.JPG.dat	TOP2-5	YBL105C	1.13007	0.0533
24	31	1023	20160210_dm_TOP2-5_02.JPG.dat	TOP2-5	YMR235C	0.72323	-0.30917
24	32	1010	20160210_dm_TOP2-5_02.JPG.dat	TOP2-5	YMR235C	0.71259	-0.3198
24	33	1378	20160210_dm_TOP2-5_02.JPG.dat	TOP2-5	YKL078W	0.95635	0.02034
24	34	1492	20160210_dm_TOP2-5_02.JPG.dat	TOP2-5	YKL078W	1.02639	0.09037
24	35	1212	20160210_dm_TOP2-5_02.JPG.dat	TOP2-5	YNL207W	0.84281	-0.11028
24	36	1262	20160210_dm_TOP2-5_02.JPG.dat	TOP2-5	YNL207W	0.8983	-0.0548
24	37	1484	20160210_dm_TOP2-5_02.JPG.dat	TOP2-5	YKL004W	1.07977	0.03776
24	38	1442	20160210_dm_TOP2-5_02.JPG.dat	TOP2-5	YKL004W	1.05609	0.01409
24	39	1995	20160210_dm_TOP2-5_02.JPG.dat	TOP2-5	YBR167C	1.43577	0.05094
24	40	2003	20160210_dm_TOP2-5_02.JPG.dat	TOP2-5	YBR167C	1.40727	0.02245
24	41	1503	20160210_dm_TOP2-5_02.JPG.dat	TOP2-5	YNR038W	1.04173	-0.05329
24	42	1578	20160210_dm_TOP2-5_02.JPG.dat	TOP2-5	YNR038W	1.08794	-0.00709
24	43	1601	20160210_dm_TOP2-5_02.JPG.dat	TOP2-5	YHR188C	1.11551	-0.05145
24	44	1502	20160210_dm_TOP2-5_02.JPG.dat	TOP2-5	YHR188C	1.04779	-0.11915
24	45	1981	20160210_dm_TOP2-5_02.JPG.dat	TOP2-5	YIL084C	1.35481	0.16332
24	46	2043	20160210_dm_TOP2-5_02.JPG.dat	TOP2-5	YIL084C	1.28051	0.08903
24	47	1848	20160210_dm_TOP2-5_02.JPG.dat	TOP2-5	YMR271C	0.99638	-0.01313
24	48	2110	20160210_dm_TOP2-5_02.JPG.dat	TOP2-5	YMR271C	0.98575	-0.02375
25	1	2279	20160210_dm_TOP2-5_02.JPG.dat	TOP2-5	YMR271C	0.97662	-0.03288
25	2	2018	20160210_dm_TOP2-5_02.JPG.dat	TOP2-5	YMR271C	1.02335	0.01384
25	3	906	20160210_dm_TOP2-5_02.JPG.dat	TOP2-5	YPR086W	0.55221	-0.15431
25	4	927	20160210_dm_TOP2-5_02.JPG.dat	TOP2-5	YPR086W	0.61949	-0.08705
25	5	1669	20160210_dm_TOP2-5_02.JPG.dat	TOP2-5	YER012W	1.10848	0.23561
25	6	1670	20160210_dm_TOP2-5_02.JPG.dat	TOP2-5	YER012W	1.09048	0.21762
25	7	1039	20160210_dm_TOP2-5_02.JPG.dat	TOP2-5	YMR078C	0.67864	0.07817
25	8	675	20160210_dm_TOP2-5_02.JPG.dat	TOP2-5	YMR078C	0.46478	-0.13564
25	9	1130	20160210_dm_TOP2-5_02.JPG.dat	TOP2-5	YGL044C	0.84533	-0.27264
25	10	1245	20160210_dm_TOP2-5_02.JPG.dat	TOP2-5	YGL044C	0.9651	-0.1529
25	11	1557	20160210_dm_TOP2-5_02.JPG.dat	TOP2-5	YFL001W	1.17313	0.0611
25	12	1625	20160210_dm_TOP2-5_02.JPG.dat	TOP2-5	YFL001W	1.18676	0.07472
25	13	890	20160210_dm_TOP2-5_02.JPG.dat	TOP2-5	YDL064W	0.64139	-0.18736
25	14	870	20160210_dm_TOP2-5_02.JPG.dat	TOP2-5	YDL064W	0.61819	-0.21056
25	15	1819	20160210_dm_TOP2-5_02.JPG.dat	TOP2-5	YGL174W	1.28526	0.17408
25	16	1652	20160210_dm_TOP2-5_02.JPG.dat	TOP2-5	YGL174W	1.15099	0.03985
25	17	1100	20160210_dm_TOP2-5_02.JPG.dat	TOP2-5	YDL148C	0.75436	-0.09928
25	18	636	20160210_dm_TOP2-5_02.JPG.dat	TOP2-5	YDL148C	#NUM!	#NUM!	status=JK
25	19	1822	20160210_dm_TOP2-5_02.JPG.dat	TOP2-5	YBR153W	1.23331	0.03597
25	20	1832	20160210_dm_TOP2-5_02.JPG.dat	TOP2-5	YBR153W	1.26139	0.06405
25	21	1681	20160210_dm_TOP2-5_02.JPG.dat	TOP2-5	YDL103C	1.18957	0.04854
25	22	1517	20160210_dm_TOP2-5_02.JPG.dat	TOP2-5	YDL103C	1.03998	-0.10102
25	23	1788	20160210_dm_TOP2-5_02.JPG.dat	TOP2-5	YHR186C	1.13615	0.09661
25	24	1769	20160210_dm_TOP2-5_02.JPG.dat	TOP2-5	YHR186C	1.09037	0.05084
25	25	1898	20160210_dm_TOP2-5_02.JPG.dat	TOP2-5	YMR094W	1.20121	0.13515
25	26	1547	20160210_dm_TOP2-5_02.JPG.dat	TOP2-5	YMR094W	1.00591	-0.0601
25	27	1711	20160210_dm_TOP2-5_02.JPG.dat	TOP2-5	YDR212W	1.13716	0.10707
25	28	1694	20160210_dm_TOP2-5_02.JPG.dat	TOP2-5	YDR212W	1.1533	0.12321
25	29	1859	20160210_dm_TOP2-5_02.JPG.dat	TOP2-5	YGR094W	1.28271	0.07082
25	30	1878	20160210_dm_TOP2-5_02.JPG.dat	TOP2-5	YGR094W	1.29685	0.08495
25	31	1860	20160210_dm_TOP2-5_02.JPG.dat	TOP2-5	YJR112W	1.30092	0.2048
25	32	1789	20160210_dm_TOP2-5_02.JPG.dat	TOP2-5	YJR112W	1.25126	0.15515
25	33	909	20160210_dm_TOP2-5_02.JPG.dat	TOP2-5	YLR212C	0.62639	-0.18862
25	34	845	20160210_dm_TOP2-5_02.JPG.dat	TOP2-5	YLR212C	0.57827	-0.23673
25	35	1828	20160210_dm_TOP2-5_02.JPG.dat	TOP2-5	YER093C	1.26713	0.07835
25	36	1776	20160210_dm_TOP2-5_02.JPG.dat	TOP2-5	YER093C	1.26141	0.07263
25	37	1046	20160210_dm_TOP2-5_02.JPG.dat	TOP2-5	YGR116W	0.76002	-0.12397
25	38	596	20160210_dm_TOP2-5_02.JPG.dat	TOP2-5	YGR116W	0.43591	-0.44799
25	39	634	20160210_dm_TOP2-5_02.JPG.dat	TOP2-5	YDR123C	0.45549	-0.1601
25	40	726	20160210_dm_TOP2-5_02.JPG.dat	TOP2-5	YDR123C	0.50844	-0.10716
25	41	0	20160210_dm_TOP2-5_02.JPG.dat	TOP2-5	YPR103W	0	0
25	42	0	20160210_dm_TOP2-5_02.JPG.dat	TOP2-5	YPR103W	0	0
25	43	1662	20160210_dm_TOP2-5_02.JPG.dat	TOP2-5	YBR135W	1.15311	-0.0408
25	44	1535	20160210_dm_TOP2-5_02.JPG.dat	TOP2-5	YBR135W	1.06709	-0.12679
25	45	1443	20160210_dm_TOP2-5_02.JPG.dat	TOP2-5	YGR092W	0.98529	0.19869
25	46	1487	20160210_dm_TOP2-5_02.JPG.dat	TOP2-5	YGR092W	0.93215	0.14555
25	47	1853	20160210_dm_TOP2-5_02.JPG.dat	TOP2-5	YMR271C	1.00097	-0.00854
25	48	2141	20160210_dm_TOP2-5_02.JPG.dat	TOP2-5	YMR271C	1.00376	-0.00575
26	1	2343	20160210_dm_TOP2-5_02.JPG.dat	TOP2-5	YMR271C	1.00501	-0.0045
26	2	2057	20160210_dm_TOP2-5_02.JPG.dat	TOP2-5	YMR271C	1.04211	0.03259
26	3	1111	20160210_dm_TOP2-5_02.JPG.dat	TOP2-5	YPR086W	0.67459	-0.03197
26	4	1023	20160210_dm_TOP2-5_02.JPG.dat	TOP2-5	YPR086W	0.67906	-0.02749
26	5	1563	20160210_dm_TOP2-5_02.JPG.dat	TOP2-5	YER012W	1.02981	0.15696
26	6	1614	20160210_dm_TOP2-5_02.JPG.dat	TOP2-5	YER012W	1.04429	0.17143
26	7	709	20160210_dm_TOP2-5_02.JPG.dat	TOP2-5	YMR078C	0.45881	-0.1416
26	8	1003	20160210_dm_TOP2-5_02.JPG.dat	TOP2-5	YMR078C	0.68523	0.08475
26	9	1613	20160210_dm_TOP2-5_02.JPG.dat	TOP2-5	YGL044C	1.20087	0.0828
26	10	1648	20160210_dm_TOP2-5_02.JPG.dat	TOP2-5	YGL044C	1.27509	0.157
26	11	1634	20160210_dm_TOP2-5_02.JPG.dat	TOP2-5	YFL001W	1.23334	0.1213
26	12	1743	20160210_dm_TOP2-5_02.JPG.dat	TOP2-5	YFL001W	1.28059	0.16853
26	13	1151	20160210_dm_TOP2-5_02.JPG.dat	TOP2-5	YDL064W	0.83702	0.00821
26	14	980	20160210_dm_TOP2-5_02.JPG.dat	TOP2-5	YDL064W	0.70312	-0.12565
26	15	1730	20160210_dm_TOP2-5_02.JPG.dat	TOP2-5	YGL174W	1.23487	0.12371
26	16	1714	20160210_dm_TOP2-5_02.JPG.dat	TOP2-5	YGL174W	1.20661	0.09545
26	17	1051	20160210_dm_TOP2-5_02.JPG.dat	TOP2-5	YDL148C	0.72788	-0.12576
26	18	1230	20160210_dm_TOP2-5_02.JPG.dat	TOP2-5	YDL148C	0.84553	-0.00814
26	19	1733	20160210_dm_TOP2-5_02.JPG.dat	TOP2-5	YBR153W	1.17813	-0.01918
26	20	1719	20160210_dm_TOP2-5_02.JPG.dat	TOP2-5	YBR153W	1.18541	-0.01191
26	21	1374	20160210_dm_TOP2-5_02.JPG.dat	TOP2-5	YDL103C	0.97129	-0.16969
26	22	1591	20160210_dm_TOP2-5_02.JPG.dat	TOP2-5	YDL103C	1.08761	-0.0534
26	23	1830	20160210_dm_TOP2-5_02.JPG.dat	TOP2-5	YHR186C	1.15656	0.11701
26	24	1755	20160210_dm_TOP2-5_02.JPG.dat	TOP2-5	YHR186C	1.07243	0.03291
26	25	1932	20160210_dm_TOP2-5_02.JPG.dat	TOP2-5	YMR094W	1.20888	0.14282
26	26	1610	20160210_dm_TOP2-5_02.JPG.dat	TOP2-5	YMR094W	1.03255	-0.03346
26	27	1835	20160210_dm_TOP2-5_02.JPG.dat	TOP2-5	YDR212W	1.20146	0.17136
26	28	1683	20160210_dm_TOP2-5_02.JPG.dat	TOP2-5	YDR212W	1.1281	0.09801
26	29	1805	20160210_dm_TOP2-5_02.JPG.dat	TOP2-5	YGR094W	1.22528	0.0134
26	30	1865	20160210_dm_TOP2-5_02.JPG.dat	TOP2-5	YGR094W	1.26628	0.05439
26	31	1159	20160210_dm_TOP2-5_02.JPG.dat	TOP2-5	YJR112W	0.7966	-0.29939
26	32	1212	20160210_dm_TOP2-5_02.JPG.dat	TOP2-5	YJR112W	0.8334	-0.26259
26	33	563	20160210_dm_TOP2-5_02.JPG.dat	TOP2-5	YLR212C	0.38169	-0.43325
26	34	331	20160210_dm_TOP2-5_02.JPG.dat	TOP2-5	YLR212C	0.22312	-0.59178
26	35	1817	20160210_dm_TOP2-5_02.JPG.dat	TOP2-5	YER093C	1.24185	0.05308
26	36	1869	20160210_dm_TOP2-5_02.JPG.dat	TOP2-5	YER093C	1.31038	0.12159
26	37	971	20160210_dm_TOP2-5_02.JPG.dat	TOP2-5	YGR116W	0.69714	-0.18683
26	38	1249	20160210_dm_TOP2-5_02.JPG.dat	TOP2-5	YGR116W	0.90369	0.01966
26	39	824	20160210_dm_TOP2-5_02.JPG.dat	TOP2-5	YDR123C	0.58636	-0.02927
26	40	789	20160210_dm_TOP2-5_02.JPG.dat	TOP2-5	YDR123C	0.54789	-0.06773
26	41	0	20160210_dm_TOP2-5_02.JPG.dat	TOP2-5	YPR103W	0	0
26	42	0	20160210_dm_TOP2-5_02.JPG.dat	TOP2-5	YPR103W	0	0
26	43	1694	20160210_dm_TOP2-5_02.JPG.dat	TOP2-5	YBR135W	1.16951	-0.02441
26	44	1513	20160210_dm_TOP2-5_02.JPG.dat	TOP2-5	YBR135W	1.04748	-0.1464
26	45	1309	20160210_dm_TOP2-5_02.JPG.dat	TOP2-5	YGR092W	0.891	0.10441
26	46	1540	20160210_dm_TOP2-5_02.JPG.dat	TOP2-5	YGR092W	0.96326	0.17666
26	47	1877	20160210_dm_TOP2-5_02.JPG.dat	TOP2-5	YMR271C	1.01262	0.00311
26	48	2068	20160210_dm_TOP2-5_02.JPG.dat	TOP2-5	YMR271C	#NUM!	#NUM!	status=JK
27	1	2229	20160210_dm_TOP2-5_02.JPG.dat	TOP2-5	YMR271C	0.99262	-0.01689
27	2	2033	20160210_dm_TOP2-5_02.JPG.dat	TOP2-5	YMR271C	#NUM!	#NUM!	status=JK
27	3	1380	20160210_dm_TOP2-5_02.JPG.dat	TOP2-5	YBL074C	0.86358	-0.0444
27	4	1310	20160210_dm_TOP2-5_02.JPG.dat	TOP2-5	YBL074C	0.89201	-0.01597
27	5	1892	20160210_dm_TOP2-5_02.JPG.dat	TOP2-5	YLR457C	1.27332	0.11777
27	6	1998	20160210_dm_TOP2-5_02.JPG.dat	TOP2-5	YLR457C	1.31407	0.15851
27	7	1661	20160210_dm_TOP2-5_02.JPG.dat	TOP2-5	YDR311W	1.08823	0.08248
27	8	1440	20160210_dm_TOP2-5_02.JPG.dat	TOP2-5	YDR311W	0.99407	-0.01165
27	9	506	20160210_dm_TOP2-5_02.JPG.dat	TOP2-5	YGL055W	0.38057	-0.34834
27	10	738	20160210_dm_TOP2-5_02.JPG.dat	TOP2-5	YGL055W	#NUM!	#NUM!	status=JK
27	11	1060	20160210_dm_TOP2-5_02.JPG.dat	TOP2-5	YHR118C	0.81026	-0.06792
27	12	1136	20160210_dm_TOP2-5_02.JPG.dat	TOP2-5	YHR118C	0.84781	-0.03038
27	13	0	20160210_dm_TOP2-5_02.JPG.dat	TOP2-5	YMR005W	0	0
27	14	0	20160210_dm_TOP2-5_02.JPG.dat	TOP2-5	YMR005W	0	0
27	15	1370	20160210_dm_TOP2-5_02.JPG.dat	TOP2-5	YKL006C-A	1.00227	0.01485
27	16	1421	20160210_dm_TOP2-5_02.JPG.dat	TOP2-5	YKL006C-A	1.02845	0.04102
27	17	1408	20160210_dm_TOP2-5_02.JPG.dat	TOP2-5	YMR239C	1.00453	0.02228
27	18	1346	20160210_dm_TOP2-5_02.JPG.dat	TOP2-5	YMR239C	0.95349	-0.02875
27	19	606	20160210_dm_TOP2-5_02.JPG.dat	TOP2-5	YPL124W	0.42437	-0.364
27	20	850	20160210_dm_TOP2-5_02.JPG.dat	TOP2-5	YPL124W	0.6038	-0.18462
27	21	1083	20160210_dm_TOP2-5_02.JPG.dat	TOP2-5	YLR249W	0.78832	-0.25372
27	22	1069	20160210_dm_TOP2-5_02.JPG.dat	TOP2-5	YLR249W	0.75229	-0.28974
27	23	1773	20160210_dm_TOP2-5_02.JPG.dat	TOP2-5	YDR331W	1.15233	0.05232
27	24	1756	20160210_dm_TOP2-5_02.JPG.dat	TOP2-5	YDR331W	1.10269	0.0027
27	25	0	20160210_dm_TOP2-5_02.JPG.dat	TOP2-5	YFL034C-B	0	0
27	26	0	20160210_dm_TOP2-5_02.JPG.dat	TOP2-5	YFL034C-B	0	0
27	27	1792	20160210_dm_TOP2-5_02.JPG.dat	TOP2-5	YNL182C	1.20282	0.09623
27	28	1576	20160210_dm_TOP2-5_02.JPG.dat	TOP2-5	YNL182C	#NUM!	#NUM!	status=JK
27	29	1618	20160210_dm_TOP2-5_02.JPG.dat	TOP2-5	YHR129C	1.1256	0.11193
27	30	1586	20160210_dm_TOP2-5_02.JPG.dat	TOP2-5	YHR129C	1.10348	0.08983
27	31	1556	20160210_dm_TOP2-5_02.JPG.dat	TOP2-5	YJL174W	1.09514	0.05382
27	32	1575	20160210_dm_TOP2-5_02.JPG.dat	TOP2-5	YJL174W	1.10759	0.06626
27	33	1900	20160210_dm_TOP2-5_02.JPG.dat	TOP2-5	YKL208W	1.31525	0.20133
27	34	1714	20160210_dm_TOP2-5_02.JPG.dat	TOP2-5	YKL208W	1.17802	0.06413
27	35	1652	20160210_dm_TOP2-5_02.JPG.dat	TOP2-5	YMR220W	#NUM!	#NUM!	status=JK
27	36	1750	20160210_dm_TOP2-5_02.JPG.dat	TOP2-5	YMR220W	1.2487	0.1164
27	37	1293	20160210_dm_TOP2-5_02.JPG.dat	TOP2-5	YGR195W	0.94563	-0.04917
27	38	1402	20160210_dm_TOP2-5_02.JPG.dat	TOP2-5	YGR195W	1.03417	0.03935
27	39	729	20160210_dm_TOP2-5_02.JPG.dat	TOP2-5	YDR081C	0.52961	-0.1169
27	40	873	20160210_dm_TOP2-5_02.JPG.dat	TOP2-5	YDR081C	0.61999	-0.02655
27	41	1793	20160210_dm_TOP2-5_02.JPG.dat	TOP2-5	YMR033W	1.25598	0.15104
27	42	1650	20160210_dm_TOP2-5_02.JPG.dat	TOP2-5	YMR033W	1.15292	0.04801
27	43	1716	20160210_dm_TOP2-5_02.JPG.dat	TOP2-5	YER008C	1.21645	0.10488
27	44	1706	20160210_dm_TOP2-5_02.JPG.dat	TOP2-5	YER008C	1.21606	0.10448
27	45	1215	20160210_dm_TOP2-5_02.JPG.dat	TOP2-5	YMR123W	0.85329	-0.03567
27	46	1254	20160210_dm_TOP2-5_02.JPG.dat	TOP2-5	YMR123W	0.81004	-0.07891
27	47	1801	20160210_dm_TOP2-5_02.JPG.dat	TOP2-5	YMR271C	1.00426	-0.00525
27	48	2140	20160210_dm_TOP2-5_02.JPG.dat	TOP2-5	YMR271C	1.03713	0.02761
28	1	2312	20160210_dm_TOP2-5_02.JPG.dat	TOP2-5	YMR271C	0.99745	-0.01206
28	2	1916	20160210_dm_TOP2-5_02.JPG.dat	TOP2-5	YMR271C	0.97019	-0.03931
28	3	1506	20160210_dm_TOP2-5_02.JPG.dat	TOP2-5	YBL074C	0.90673	-0.00126
28	4	1510	20160210_dm_TOP2-5_02.JPG.dat	TOP2-5	YBL074C	0.98364	0.07563
28	5	1897	20160210_dm_TOP2-5_02.JPG.dat	TOP2-5	YLR457C	1.21394	0.0584
28	6	1969	20160210_dm_TOP2-5_02.JPG.dat	TOP2-5	YLR457C	1.22243	0.06689
28	7	1890	20160210_dm_TOP2-5_02.JPG.dat	TOP2-5	YDR311W	1.15975	0.15399
28	8	1752	20160210_dm_TOP2-5_02.JPG.dat	TOP2-5	YDR311W	1.12862	0.12287
28	9	561	20160210_dm_TOP2-5_02.JPG.dat	TOP2-5	YGL055W	0.39288	-0.33603
28	10	435	20160210_dm_TOP2-5_02.JPG.dat	TOP2-5	YGL055W	0.31546	-0.41343
28	11	1300	20160210_dm_TOP2-5_02.JPG.dat	TOP2-5	YHR118C	0.91866	0.04045
28	12	1195	20160210_dm_TOP2-5_02.JPG.dat	TOP2-5	YHR118C	0.82458	-0.05361
28	13	0	20160210_dm_TOP2-5_02.JPG.dat	TOP2-5	YMR005W	0	0
28	14	0	20160210_dm_TOP2-5_02.JPG.dat	TOP2-5	YMR005W	0	0
28	15	1359	20160210_dm_TOP2-5_02.JPG.dat	TOP2-5	YKL006C-A	0.92617	-0.06123
28	16	1425	20160210_dm_TOP2-5_02.JPG.dat	TOP2-5	YKL006C-A	0.96498	-0.02243
28	17	1444	20160210_dm_TOP2-5_02.JPG.dat	TOP2-5	YMR239C	0.96638	-0.01587
28	18	1473	20160210_dm_TOP2-5_02.JPG.dat	TOP2-5	YMR239C	0.98136	-0.00089
28	19	1034	20160210_dm_TOP2-5_02.JPG.dat	TOP2-5	YPL124W	0.68288	-0.10556
28	20	1814	20160210_dm_TOP2-5_02.JPG.dat	TOP2-5	YPL124W	1.2183	0.42972
28	21	744	20160210_dm_TOP2-5_02.JPG.dat	TOP2-5	YLR249W	0.51221	-0.52975
28	22	41	20160210_dm_TOP2-5_02.JPG.dat	TOP2-5	YLR249W	0.02729	-1.01454
28	23	1779	20160210_dm_TOP2-5_02.JPG.dat	TOP2-5	YDR331W	1.09498	-0.00501
28	24	1906	20160210_dm_TOP2-5_02.JPG.dat	TOP2-5	YDR331W	1.13545	0.03545
28	25	0	20160210_dm_TOP2-5_02.JPG.dat	TOP2-5	YFL034C-B	0	0
28	26	0	20160210_dm_TOP2-5_02.JPG.dat	TOP2-5	YFL034C-B	0	0
28	27	1877	20160210_dm_TOP2-5_02.JPG.dat	TOP2-5	YNL182C	1.19893	0.09234
28	28	1812	20160210_dm_TOP2-5_02.JPG.dat	TOP2-5	YNL182C	1.18588	0.0793
28	29	1595	20160210_dm_TOP2-5_02.JPG.dat	TOP2-5	YHR129C	1.05867	0.04503
28	30	1501	20160210_dm_TOP2-5_02.JPG.dat	TOP2-5	YHR129C	0.99621	-0.01742
28	31	1603	20160210_dm_TOP2-5_02.JPG.dat	TOP2-5	YJL174W	1.07326	0.03195
28	32	1468	20160210_dm_TOP2-5_02.JPG.dat	TOP2-5	YJL174W	#NUM!	#NUM!	status=JK
28	33	1636	20160210_dm_TOP2-5_02.JPG.dat	TOP2-5	YKL208W	1.06907	-0.04479
28	34	1682	20160210_dm_TOP2-5_02.JPG.dat	TOP2-5	YKL208W	1.08694	-0.02692
28	35	1908	20160210_dm_TOP2-5_02.JPG.dat	TOP2-5	YMR220W	1.2433	0.111
28	36	1895	20160210_dm_TOP2-5_02.JPG.dat	TOP2-5	YMR220W	1.26067	0.12837
28	37	1470	20160210_dm_TOP2-5_02.JPG.dat	TOP2-5	YGR195W	1.00033	0.00552
28	38	1238	20160210_dm_TOP2-5_02.JPG.dat	TOP2-5	YGR195W	0.84809	-0.14669
28	39	383	20160210_dm_TOP2-5_02.JPG.dat	TOP2-5	YDR081C	#NUM!	#NUM!	status=JK
28	40	927	20160210_dm_TOP2-5_02.JPG.dat	TOP2-5	YDR081C	0.61337	-0.03316
28	41	1692	20160210_dm_TOP2-5_02.JPG.dat	TOP2-5	YMR033W	1.10662	0.00172
28	42	1613	20160210_dm_TOP2-5_02.JPG.dat	TOP2-5	YMR033W	1.0568	-0.04808
28	43	1642	20160210_dm_TOP2-5_02.JPG.dat	TOP2-5	YER008C	1.09752	-0.01402
28	44	1642	20160210_dm_TOP2-5_02.JPG.dat	TOP2-5	YER008C	1.11031	-0.00123
28	45	1255	20160210_dm_TOP2-5_02.JPG.dat	TOP2-5	YMR123W	0.84089	-0.04807
28	46	1216	20160210_dm_TOP2-5_02.JPG.dat	TOP2-5	YMR123W	0.75218	-0.13675
28	47	1886	20160210_dm_TOP2-5_02.JPG.dat	TOP2-5	YMR271C	1.0103	0.00079
28	48	2233	20160210_dm_TOP2-5_02.JPG.dat	TOP2-5	YMR271C	1.04272	0.0332
29	1	2344	20160210_dm_TOP2-5_02.JPG.dat	TOP2-5	YMR271C	1.09933	0.0898
29	2	1965	20160210_dm_TOP2-5_02.JPG.dat	TOP2-5	YMR271C	1.07902	0.06949
29	3	1883	20160210_dm_TOP2-5_02.JPG.dat	TOP2-5	YDR170C	1.2257	0.12174
29	4	1733	20160210_dm_TOP2-5_02.JPG.dat	TOP2-5	YDR170C	1.21515	0.11119
29	5	427	20160210_dm_TOP2-5_02.JPG.dat	TOP2-5	YHR030C	0.29254	0.01864
29	6	714	20160210_dm_TOP2-5_02.JPG.dat	TOP2-5	YHR030C	0.47151	0.19757
29	7	0	20160210_dm_TOP2-5_02.JPG.dat	TOP2-5	YMR001C	0	0
29	8	0	20160210_dm_TOP2-5_02.JPG.dat	TOP2-5	YMR001C	0	0
29	9	901	20160210_dm_TOP2-5_02.JPG.dat	TOP2-5	YDR182W	0.66152	-0.36079
29	10	830	20160210_dm_TOP2-5_02.JPG.dat	TOP2-5	YDR182W	0.62789	-0.39441
29	11	0	20160210_dm_TOP2-5_02.JPG.dat	TOP2-5	YJR054W	0	-0.33112
29	12	975	20160210_dm_TOP2-5_02.JPG.dat	TOP2-5	YJR054W	0.69761	0.3663
29	13	2026	20160210_dm_TOP2-5_02.JPG.dat	TOP2-5	YHR083W	1.44332	0.22412
29	14	1922	20160210_dm_TOP2-5_02.JPG.dat	TOP2-5	YHR083W	1.36005	0.14087
29	15	1911	20160210_dm_TOP2-5_02.JPG.dat	TOP2-5	YJR072C	1.35401	0.20644
29	16	1831	20160210_dm_TOP2-5_02.JPG.dat	TOP2-5	YJR072C	1.29341	0.14584
29	17	888	20160210_dm_TOP2-5_02.JPG.dat	TOP2-5	YDR088C	0.62197	-0.17438
29	18	1048	20160210_dm_TOP2-5_02.JPG.dat	TOP2-5	YDR088C	0.73241	-0.06397
29	19	904	20160210_dm_TOP2-5_02.JPG.dat	TOP2-5	YPR181C	0.62839	-0.28226
29	20	1596	20160210_dm_TOP2-5_02.JPG.dat	TOP2-5	YPR181C	1.13259	0.22181
29	21	0	20160210_dm_TOP2-5_02.JPG.dat	TOP2-5	YER168C	0	0
29	22	0	20160210_dm_TOP2-5_02.JPG.dat	TOP2-5	YER168C	0	0
29	23	1663	20160210_dm_TOP2-5_02.JPG.dat	TOP2-5	YDR201W	1.08844	0.07607
29	24	1853	20160210_dm_TOP2-5_02.JPG.dat	TOP2-5	YDR201W	1.17681	0.16441
29	25	0	20160210_dm_TOP2-5_02.JPG.dat	TOP2-5	YDR478W	0	-0.21555
29	26	129	20160210_dm_TOP2-5_02.JPG.dat	TOP2-5	YDR478W	0.0866	-0.12897
29	27	1370	20160210_dm_TOP2-5_02.JPG.dat	TOP2-5	YOR057W	0.94027	-0.17548
29	28	1628	20160210_dm_TOP2-5_02.JPG.dat	TOP2-5	YOR057W	1.14779	0.03198
29	29	0	20160210_dm_TOP2-5_02.JPG.dat	TOP2-5	YPR034W	0	0
29	30	0	20160210_dm_TOP2-5_02.JPG.dat	TOP2-5	YPR034W	0	0
29	31	1704	20160210_dm_TOP2-5_02.JPG.dat	TOP2-5	YKL024C	1.22931	0.03724
29	32	1400	20160210_dm_TOP2-5_02.JPG.dat	TOP2-5	YKL024C	#NUM!	#NUM!	status=JK
29	33	1459	20160210_dm_TOP2-5_02.JPG.dat	TOP2-5	YLR197W	1.02052	0.05568
29	34	840	20160210_dm_TOP2-5_02.JPG.dat	TOP2-5	YLR197W	#NUM!	#NUM!	status=JK
29	35	0	20160210_dm_TOP2-5_02.JPG.dat	TOP2-5	YDR145W	0	-0.5152
29	36	0	20160210_dm_TOP2-5_02.JPG.dat	TOP2-5	YDR145W	0	-0.5152
29	37	1571	20160210_dm_TOP2-5_02.JPG.dat	TOP2-5	YMR075W	1.12588	0.11942
29	38	1560	20160210_dm_TOP2-5_02.JPG.dat	TOP2-5	YMR075W	1.12227	0.11581
29	39	1687	20160210_dm_TOP2-5_02.JPG.dat	TOP2-5	YCR002C	1.19446	0.13063
29	40	1666	20160210_dm_TOP2-5_02.JPG.dat	TOP2-5	YCR002C	1.15956	0.09575
29	41	487	20160210_dm_TOP2-5_02.JPG.dat	TOP2-5	YDL030W	0.33548	-0.21037
29	42	471	20160210_dm_TOP2-5_02.JPG.dat	TOP2-5	YDL030W	0.32608	-0.21976
29	43	1600	20160210_dm_TOP2-5_02.JPG.dat	TOP2-5	YML077W	1.13546	0.00504
29	44	1660	20160210_dm_TOP2-5_02.JPG.dat	TOP2-5	YML077W	1.19812	0.06768
29	45	1190	20160210_dm_TOP2-5_02.JPG.dat	TOP2-5	YDL147W	0.8552	-0.07764
29	46	1501	20160210_dm_TOP2-5_02.JPG.dat	TOP2-5	YDL147W	0.99934	0.06647
29	47	1781	20160210_dm_TOP2-5_02.JPG.dat	TOP2-5	YMR271C	#NUM!	#NUM!	status=JK
29	48	2221	20160210_dm_TOP2-5_02.JPG.dat	TOP2-5	YMR271C	1.12289	0.11335
30	1	2288	20160210_dm_TOP2-5_02.JPG.dat	TOP2-5	YMR271C	1.21331	0.20374
30	2	1941	20160210_dm_TOP2-5_02.JPG.dat	TOP2-5	YMR271C	1.20236	0.1928
30	3	1783	20160210_dm_TOP2-5_02.JPG.dat	TOP2-5	YDR170C	1.30601	0.20202
30	4	1668	20160210_dm_TOP2-5_02.JPG.dat	TOP2-5	YDR170C	1.31104	0.20705
30	5	398	20160210_dm_TOP2-5_02.JPG.dat	TOP2-5	YHR030C	0.3041	0.0302
30	6	181	20160210_dm_TOP2-5_02.JPG.dat	TOP2-5	YHR030C	0.13239	-0.14146
30	7	0	20160210_dm_TOP2-5_02.JPG.dat	TOP2-5	YMR001C	0	0
30	8	0	20160210_dm_TOP2-5_02.JPG.dat	TOP2-5	YMR001C	0	0
30	9	1050	20160210_dm_TOP2-5_02.JPG.dat	TOP2-5	YDR182W	0.83913	-0.18324
30	10	949	20160210_dm_TOP2-5_02.JPG.dat	TOP2-5	YDR182W	0.77734	-0.24501
30	11	0	20160210_dm_TOP2-5_02.JPG.dat	TOP2-5	YJR054W	0	-0.33112
30	12	829	20160210_dm_TOP2-5_02.JPG.dat	TOP2-5	YJR054W	0.63819	0.30689
30	13	1470	20160210_dm_TOP2-5_02.JPG.dat	TOP2-5	YHR083W	#NUM!	#NUM!	status=JK
30	14	1783	20160210_dm_TOP2-5_02.JPG.dat	TOP2-5	YHR083W	1.35769	0.13851
30	15	1523	20160210_dm_TOP2-5_02.JPG.dat	TOP2-5	YJR072C	1.1637	0.01618
30	16	1428	20160210_dm_TOP2-5_02.JPG.dat	TOP2-5	YJR072C	1.0918	-0.05571
30	17	763	20160210_dm_TOP2-5_02.JPG.dat	TOP2-5	YDR088C	0.58072	-0.21562
30	18	734	20160210_dm_TOP2-5_02.JPG.dat	TOP2-5	YDR088C	0.55907	-0.23727
30	19	1121	20160210_dm_TOP2-5_02.JPG.dat	TOP2-5	YPR181C	0.85208	-0.05863
30	20	1144	20160210_dm_TOP2-5_02.JPG.dat	TOP2-5	YPR181C	0.89083	-0.01989
30	21	0	20160210_dm_TOP2-5_02.JPG.dat	TOP2-5	YER168C	0	0
30	22	0	20160210_dm_TOP2-5_02.JPG.dat	TOP2-5	YER168C	0	0
30	23	1496	20160210_dm_TOP2-5_02.JPG.dat	TOP2-5	YDR201W	1.08212	0.06975
30	24	1479	20160210_dm_TOP2-5_02.JPG.dat	TOP2-5	YDR201W	1.04157	0.02921
30	25	0	20160210_dm_TOP2-5_02.JPG.dat	TOP2-5	YDR478W	0	-0.21555
30	26	1284	20160210_dm_TOP2-5_02.JPG.dat	TOP2-5	YDR478W	#NUM!	#NUM!	status=JK
30	27	1224	20160210_dm_TOP2-5_02.JPG.dat	TOP2-5	YOR057W	0.93976	-0.17599
30	28	1314	20160210_dm_TOP2-5_02.JPG.dat	TOP2-5	YOR057W	1.03925	-0.07653
30	29	0	20160210_dm_TOP2-5_02.JPG.dat	TOP2-5	YPR034W	0	0
30	30	0	20160210_dm_TOP2-5_02.JPG.dat	TOP2-5	YPR034W	0	0
30	31	1617	20160210_dm_TOP2-5_02.JPG.dat	TOP2-5	YKL024C	1.30991	0.11782
30	32	1674	20160210_dm_TOP2-5_02.JPG.dat	TOP2-5	YKL024C	1.34164	0.14954
30	33	1420	20160210_dm_TOP2-5_02.JPG.dat	TOP2-5	YLR197W	1.10757	0.1427
30	34	1359	20160210_dm_TOP2-5_02.JPG.dat	TOP2-5	YLR197W	1.04008	0.07523
30	35	0	20160210_dm_TOP2-5_02.JPG.dat	TOP2-5	YDR145W	0	-0.5152
30	36	0	20160210_dm_TOP2-5_02.JPG.dat	TOP2-5	YDR145W	0	-0.5152
30	37	1420	20160210_dm_TOP2-5_02.JPG.dat	TOP2-5	YMR075W	1.12043	0.11397
30	38	1423	20160210_dm_TOP2-5_02.JPG.dat	TOP2-5	YMR075W	1.12425	0.11779
30	39	1189	20160210_dm_TOP2-5_02.JPG.dat	TOP2-5	YCR002C	#NUM!	#NUM!	status=JK
30	40	1506	20160210_dm_TOP2-5_02.JPG.dat	TOP2-5	YCR002C	1.15287	0.08906
30	41	1166	20160210_dm_TOP2-5_02.JPG.dat	TOP2-5	YDL030W	#NUM!	#NUM!	status=JK
30	42	578	20160210_dm_TOP2-5_02.JPG.dat	TOP2-5	YDL030W	0.4418	-0.10408
30	43	1606	20160210_dm_TOP2-5_02.JPG.dat	TOP2-5	YML077W	1.26314	0.13268
30	44	1500	20160210_dm_TOP2-5_02.JPG.dat	TOP2-5	YML077W	1.20487	0.07443
30	45	1342	20160210_dm_TOP2-5_02.JPG.dat	TOP2-5	YDL147W	1.07714	0.14424
30	46	1286	20160210_dm_TOP2-5_02.JPG.dat	TOP2-5	YDL147W	0.95907	0.02621
30	47	1754	20160210_dm_TOP2-5_02.JPG.dat	TOP2-5	YMR271C	1.13946	0.12991
30	48	2038	20160210_dm_TOP2-5_02.JPG.dat	TOP2-5	YMR271C	1.16036	0.1508
31	1	2098	20160210_dm_TOP2-5_02.JPG.dat	TOP2-5	YMR271C	0.96525	-0.04425
31	2	1578	20160210_dm_TOP2-5_02.JPG.dat	TOP2-5	YMR271C	0.84617	-0.1633
31	3	1724	20160210_dm_TOP2-5_02.JPG.dat	TOP2-5	YMR271C	1.09004	0.0805
31	4	1638	20160210_dm_TOP2-5_02.JPG.dat	TOP2-5	YMR271C	1.10544	0.0959
31	5	1638	20160210_dm_TOP2-5_02.JPG.dat	TOP2-5	YMR271C	1.0677	0.05818
31	6	1702	20160210_dm_TOP2-5_02.JPG.dat	TOP2-5	YMR271C	1.05429	0.04477
31	7	1807	20160210_dm_TOP2-5_02.JPG.dat	TOP2-5	YMR271C	1.08194	0.07241
31	8	1774	20160210_dm_TOP2-5_02.JPG.dat	TOP2-5	YMR271C	1.09611	0.08658
31	9	1863	20160210_dm_TOP2-5_02.JPG.dat	TOP2-5	YMR271C	1.23834	0.22877
31	10	1806	20160210_dm_TOP2-5_02.JPG.dat	TOP2-5	YMR271C	1.22412	0.21455
31	11	1349	20160210_dm_TOP2-5_02.JPG.dat	TOP2-5	YMR271C	0.87989	-0.12958
31	12	1274	20160210_dm_TOP2-5_02.JPG.dat	TOP2-5	YMR271C	0.80736	-0.20209
31	13	1519	20160210_dm_TOP2-5_02.JPG.dat	TOP2-5	YMR271C	0.95909	-0.05041
31	14	1467	20160210_dm_TOP2-5_02.JPG.dat	TOP2-5	YMR271C	0.9229	-0.08659
31	15	1539	20160210_dm_TOP2-5_02.JPG.dat	TOP2-5	YMR271C	0.97405	-0.03545
31	16	1704	20160210_dm_TOP2-5_02.JPG.dat	TOP2-5	YMR271C	1.08318	0.07365
31	17	1555	20160210_dm_TOP2-5_02.JPG.dat	TOP2-5	YMR271C	0.98789	-0.02161
31	18	1417	20160210_dm_TOP2-5_02.JPG.dat	TOP2-5	YMR271C	0.90404	-0.10545
31	19	1629	20160210_dm_TOP2-5_02.JPG.dat	TOP2-5	YMR271C	1.04073	0.03121
31	20	1739	20160210_dm_TOP2-5_02.JPG.dat	TOP2-5	YMR271C	1.14184	0.13229
31	21	1771	20160210_dm_TOP2-5_02.JPG.dat	TOP2-5	YMR271C	1.19881	0.18925
31	22	1583	20160210_dm_TOP2-5_02.JPG.dat	TOP2-5	YMR271C	1.04219	0.03267
31	23	1439	20160210_dm_TOP2-5_02.JPG.dat	TOP2-5	YMR271C	0.88399	-0.12549
31	24	1506	20160210_dm_TOP2-5_02.JPG.dat	TOP2-5	YMR271C	0.90373	-0.10575
31	25	1775	20160210_dm_TOP2-5_02.JPG.dat	TOP2-5	YMR271C	1.10299	0.09345
31	26	1794	20160210_dm_TOP2-5_02.JPG.dat	TOP2-5	YMR271C	1.1522	0.14265
31	27	1612	20160210_dm_TOP2-5_02.JPG.dat	TOP2-5	YMR271C	1.06365	0.05412
31	28	1597	20160210_dm_TOP2-5_02.JPG.dat	TOP2-5	YMR271C	1.0883	0.07877
31	29	1413	20160210_dm_TOP2-5_02.JPG.dat	TOP2-5	YMR271C	0.98342	-0.02608
31	30	1526	20160210_dm_TOP2-5_02.JPG.dat	TOP2-5	YMR271C	1.06263	0.0531
31	31	1339	20160210_dm_TOP2-5_02.JPG.dat	TOP2-5	YMR271C	0.93426	-0.07523
31	32	1476	20160210_dm_TOP2-5_02.JPG.dat	TOP2-5	YMR271C	1.01601	0.0065
31	33	1492	20160210_dm_TOP2-5_02.JPG.dat	TOP2-5	YMR271C	0.99624	-0.01327
31	34	1527	20160210_dm_TOP2-5_02.JPG.dat	TOP2-5	YMR271C	0.9975	-0.012
31	35	1685	20160210_dm_TOP2-5_02.JPG.dat	TOP2-5	YMR271C	1.09768	0.08815
31	36	1699	20160210_dm_TOP2-5_02.JPG.dat	TOP2-5	YMR271C	1.11882	0.10928
31	37	1151	20160210_dm_TOP2-5_02.JPG.dat	TOP2-5	YMR271C	#NUM!	#NUM!	status=JK
31	38	1498	20160210_dm_TOP2-5_02.JPG.dat	TOP2-5	YMR271C	1.00098	-0.00853
31	39	1610	20160210_dm_TOP2-5_02.JPG.dat	TOP2-5	YMR271C	1.05802	0.0485
31	40	1410	20160210_dm_TOP2-5_02.JPG.dat	TOP2-5	YMR271C	0.91471	-0.09478
31	41	1478	20160210_dm_TOP2-5_02.JPG.dat	TOP2-5	YMR271C	0.95082	-0.05867
31	42	1419	20160210_dm_TOP2-5_02.JPG.dat	TOP2-5	YMR271C	0.92152	-0.08796
31	43	1409	20160210_dm_TOP2-5_02.JPG.dat	TOP2-5	YMR271C	0.9444	-0.06509
31	44	1325	20160210_dm_TOP2-5_02.JPG.dat	TOP2-5	YMR271C	0.91028	-0.0992
31	45	1494	20160210_dm_TOP2-5_02.JPG.dat	TOP2-5	YMR271C	1.02866	0.01914
31	46	1604	20160210_dm_TOP2-5_02.JPG.dat	TOP2-5	YMR271C	1.02882	0.01931
31	47	1661	20160210_dm_TOP2-5_02.JPG.dat	TOP2-5	YMR271C	0.93033	-0.07916
31	48	1998	20160210_dm_TOP2-5_02.JPG.dat	TOP2-5	YMR271C	0.9831	-0.0264
32	1	2829	20160210_dm_TOP2-5_02.JPG.dat	TOP2-5	YMR271C	0.91423	-0.09525
32	2	2725	20160210_dm_TOP2-5_02.JPG.dat	TOP2-5	YMR271C	1.02337	0.01386
32	3	2443	20160210_dm_TOP2-5_02.JPG.dat	TOP2-5	YMR271C	1.07682	0.06729
32	4	1945	20160210_dm_TOP2-5_02.JPG.dat	TOP2-5	YMR271C	#NUM!	#NUM!	status=JK
32	5	2299	20160210_dm_TOP2-5_02.JPG.dat	TOP2-5	YMR271C	1.03042	0.0209
32	6	2608	20160210_dm_TOP2-5_02.JPG.dat	TOP2-5	YMR271C	1.10245	0.09291
32	7	2181	20160210_dm_TOP2-5_02.JPG.dat	TOP2-5	YMR271C	0.8845	-0.12497
32	8	2445	20160210_dm_TOP2-5_02.JPG.dat	TOP2-5	YMR271C	1.01735	0.00784
32	9	2320	20160210_dm_TOP2-5_02.JPG.dat	TOP2-5	YMR271C	1.03486	0.02534
32	10	2275	20160210_dm_TOP2-5_02.JPG.dat	TOP2-5	YMR271C	1.03084	0.02132
32	11	2627	20160210_dm_TOP2-5_02.JPG.dat	TOP2-5	YMR271C	1.14265	0.13311
32	12	2440	20160210_dm_TOP2-5_02.JPG.dat	TOP2-5	YMR271C	1.0321	0.02259
32	13	2375	20160210_dm_TOP2-5_02.JPG.dat	TOP2-5	YMR271C	1.00368	-0.00583
32	14	2504	20160210_dm_TOP2-5_02.JPG.dat	TOP2-5	YMR271C	1.05744	0.04792
32	15	2451	20160210_dm_TOP2-5_02.JPG.dat	TOP2-5	YMR271C	1.04395	0.03443
32	16	2508	20160210_dm_TOP2-5_02.JPG.dat	TOP2-5	YMR271C	1.07648	0.06695
32	17	2580	20160210_dm_TOP2-5_02.JPG.dat	TOP2-5	YMR271C	1.11004	0.1005
32	18	2369	20160210_dm_TOP2-5_02.JPG.dat	TOP2-5	YMR271C	1.02618	0.01667
32	19	2057	20160210_dm_TOP2-5_02.JPG.dat	TOP2-5	YMR271C	0.89448	-0.11499
32	20	2217	20160210_dm_TOP2-5_02.JPG.dat	TOP2-5	YMR271C	0.99327	-0.01623
32	21	2094	20160210_dm_TOP2-5_02.JPG.dat	TOP2-5	YMR271C	0.96862	-0.04088
32	22	2411	20160210_dm_TOP2-5_02.JPG.dat	TOP2-5	YMR271C	1.08652	0.07699
32	23	2409	20160210_dm_TOP2-5_02.JPG.dat	TOP2-5	YMR271C	#NUM!	#NUM!	status=JK
32	24	2185	20160210_dm_TOP2-5_02.JPG.dat	TOP2-5	YMR271C	0.90301	-0.10647
32	25	2128	20160210_dm_TOP2-5_02.JPG.dat	TOP2-5	YMR271C	0.91387	-0.09561
32	26	2196	20160210_dm_TOP2-5_02.JPG.dat	TOP2-5	YMR271C	0.97794	-0.03156
32	27	2195	20160210_dm_TOP2-5_02.JPG.dat	TOP2-5	YMR271C	1.00671	-0.0028
32	28	2084	20160210_dm_TOP2-5_02.JPG.dat	TOP2-5	YMR271C	0.98973	-0.01977
32	29	2307	20160210_dm_TOP2-5_02.JPG.dat	TOP2-5	YMR271C	1.12167	0.11213
32	30	1744	20160210_dm_TOP2-5_02.JPG.dat	TOP2-5	YMR271C	0.84856	-0.1609
32	31	1929	20160210_dm_TOP2-5_02.JPG.dat	TOP2-5	YMR271C	0.93839	-0.0711
32	32	2325	20160210_dm_TOP2-5_02.JPG.dat	TOP2-5	YMR271C	1.11268	0.10314
32	33	2215	20160210_dm_TOP2-5_02.JPG.dat	TOP2-5	YMR271C	1.02491	0.01539
32	34	2314	20160210_dm_TOP2-5_02.JPG.dat	TOP2-5	YMR271C	1.04349	0.03397
32	35	2197	20160210_dm_TOP2-5_02.JPG.dat	TOP2-5	YMR271C	0.98395	-0.02555
32	36	2297	20160210_dm_TOP2-5_02.JPG.dat	TOP2-5	YMR271C	1.03706	0.02755
32	37	2200	20160210_dm_TOP2-5_02.JPG.dat	TOP2-5	YMR271C	1.00622	-0.00329
32	38	2190	20160210_dm_TOP2-5_02.JPG.dat	TOP2-5	YMR271C	0.9996	-0.00991
32	39	2076	20160210_dm_TOP2-5_02.JPG.dat	TOP2-5	YMR271C	0.93152	-0.07797
32	40	2212	20160210_dm_TOP2-5_02.JPG.dat	TOP2-5	YMR271C	0.98157	-0.02793
32	41	2262	20160210_dm_TOP2-5_02.JPG.dat	TOP2-5	YMR271C	0.99622	-0.01329
32	42	2031	20160210_dm_TOP2-5_02.JPG.dat	TOP2-5	YMR271C	0.90436	-0.10512
32	43	2301	20160210_dm_TOP2-5_02.JPG.dat	TOP2-5	YMR271C	1.06088	0.05135
32	44	2353	20160210_dm_TOP2-5_02.JPG.dat	TOP2-5	YMR271C	1.11668	0.10714
32	45	2285	20160210_dm_TOP2-5_02.JPG.dat	TOP2-5	YMR271C	#NUM!	#NUM!	status=JK
32	46	2289	20160210_dm_TOP2-5_02.JPG.dat	TOP2-5	YMR271C	1.01962	0.01011
32	47	2896	20160210_dm_TOP2-5_02.JPG.dat	TOP2-5	YMR271C	#NUM!	#NUM!	status=JK
32	48	2694	20160210_dm_TOP2-5_02.JPG.dat	TOP2-5	YMR271C	0.92461	-0.08488

## Sheet: 20160210_dm_TOP2-5_04.JPG.dat
Row	Column	Raw colony size	Plate id / file name	Query	Array	Normalized colony size	Score	Additional information
1	1	2415	20160210_dm_TOP2-5_04.JPG.dat	TOP2-5	YMR271C	1.17829	0.16272
1	2	1725	20160210_dm_TOP2-5_04.JPG.dat	TOP2-5	YMR271C	0.94771	-0.06779
1	3	1683	20160210_dm_TOP2-5_04.JPG.dat	TOP2-5	YMR271C	1.04571	0.03018
1	4	1601	20160210_dm_TOP2-5_04.JPG.dat	TOP2-5	YMR271C	1.02729	0.01177
1	5	1644	20160210_dm_TOP2-5_04.JPG.dat	TOP2-5	YMR271C	1.00179	-0.01373
1	6	1664	20160210_dm_TOP2-5_04.JPG.dat	TOP2-5	YMR271C	0.99094	-0.02457
1	7	1627	20160210_dm_TOP2-5_04.JPG.dat	TOP2-5	YMR271C	0.99326	-0.02225
1	8	1653	20160210_dm_TOP2-5_04.JPG.dat	TOP2-5	YMR271C	1.00712	-0.0084
1	9	1627	20160210_dm_TOP2-5_04.JPG.dat	TOP2-5	YMR271C	0.97362	-0.04189
1	10	1558	20160210_dm_TOP2-5_04.JPG.dat	TOP2-5	YMR271C	0.93621	-0.07929
1	11	1613	20160210_dm_TOP2-5_04.JPG.dat	TOP2-5	YMR271C	0.99773	-0.01778
1	12	1279	20160210_dm_TOP2-5_04.JPG.dat	TOP2-5	YMR271C	#NUM!	#NUM!	status=JK
1	13	1356	20160210_dm_TOP2-5_04.JPG.dat	TOP2-5	YMR271C	0.89965	-0.11584
1	14	1390	20160210_dm_TOP2-5_04.JPG.dat	TOP2-5	YMR271C	0.92286	-0.09264
1	15	1425	20160210_dm_TOP2-5_04.JPG.dat	TOP2-5	YMR271C	0.89966	-0.11583
1	16	1492	20160210_dm_TOP2-5_04.JPG.dat	TOP2-5	YMR271C	0.90119	-0.1143
1	17	1335	20160210_dm_TOP2-5_04.JPG.dat	TOP2-5	YMR271C	0.80763	-0.20784
1	18	1300	20160210_dm_TOP2-5_04.JPG.dat	TOP2-5	YMR271C	0.7919	-0.22356
1	19	1579	20160210_dm_TOP2-5_04.JPG.dat	TOP2-5	YMR271C	0.96968	-0.04583
1	20	1542	20160210_dm_TOP2-5_04.JPG.dat	TOP2-5	YMR271C	0.98872	-0.02679
1	21	1472	20160210_dm_TOP2-5_04.JPG.dat	TOP2-5	YMR271C	0.99446	-0.02105
1	22	1400	20160210_dm_TOP2-5_04.JPG.dat	TOP2-5	YMR271C	0.94025	-0.07525
1	23	1465	20160210_dm_TOP2-5_04.JPG.dat	TOP2-5	YMR271C	0.94291	-0.07259
1	24	1706	20160210_dm_TOP2-5_04.JPG.dat	TOP2-5	YMR271C	1.06334	0.04781
1	25	1593	20160210_dm_TOP2-5_04.JPG.dat	TOP2-5	YMR271C	0.95833	-0.05717
1	26	1629	20160210_dm_TOP2-5_04.JPG.dat	TOP2-5	YMR271C	0.94094	-0.07456
1	27	1840	20160210_dm_TOP2-5_04.JPG.dat	TOP2-5	YMR271C	1.04769	0.03216
1	28	1834	20160210_dm_TOP2-5_04.JPG.dat	TOP2-5	YMR271C	1.08128	0.06574
1	29	1755	20160210_dm_TOP2-5_04.JPG.dat	TOP2-5	YMR271C	1.0873	0.07176
1	30	1737	20160210_dm_TOP2-5_04.JPG.dat	TOP2-5	YMR271C	1.07391	0.05838
1	31	1744	20160210_dm_TOP2-5_04.JPG.dat	TOP2-5	YMR271C	1.05265	0.03712
1	32	1808	20160210_dm_TOP2-5_04.JPG.dat	TOP2-5	YMR271C	1.09935	0.0838
1	33	1757	20160210_dm_TOP2-5_04.JPG.dat	TOP2-5	YMR271C	1.0929	0.07736
1	34	1709	20160210_dm_TOP2-5_04.JPG.dat	TOP2-5	YMR271C	1.06412	0.04858
1	35	1712	20160210_dm_TOP2-5_04.JPG.dat	TOP2-5	YMR271C	1.04672	0.03119
1	36	1845	20160210_dm_TOP2-5_04.JPG.dat	TOP2-5	YMR271C	1.12908	0.11353
1	37	1736	20160210_dm_TOP2-5_04.JPG.dat	TOP2-5	YMR271C	1.08564	0.0701
1	38	1666	20160210_dm_TOP2-5_04.JPG.dat	TOP2-5	YMR271C	1.04631	0.03078
1	39	1775	20160210_dm_TOP2-5_04.JPG.dat	TOP2-5	YMR271C	1.10085	0.0853
1	40	1684	20160210_dm_TOP2-5_04.JPG.dat	TOP2-5	YMR271C	1.04317	0.02764
1	41	1720	20160210_dm_TOP2-5_04.JPG.dat	TOP2-5	YMR271C	1.07003	0.0545
1	42	1669	20160210_dm_TOP2-5_04.JPG.dat	TOP2-5	YMR271C	1.0496	0.03407
1	43	1656	20160210_dm_TOP2-5_04.JPG.dat	TOP2-5	YMR271C	1.07853	0.06299
1	44	1655	20160210_dm_TOP2-5_04.JPG.dat	TOP2-5	YMR271C	1.13608	0.12053
1	45	1545	20160210_dm_TOP2-5_04.JPG.dat	TOP2-5	YMR271C	1.08357	0.06803
1	46	1713	20160210_dm_TOP2-5_04.JPG.dat	TOP2-5	YMR271C	1.10051	0.08496
1	47	1889	20160210_dm_TOP2-5_04.JPG.dat	TOP2-5	YMR271C	1.05685	0.04132
1	48	3174	20160210_dm_TOP2-5_04.JPG.dat	TOP2-5	YMR271C	#NUM!	#NUM!	status=JK
2	1	1913	20160210_dm_TOP2-5_04.JPG.dat	TOP2-5	YMR271C	1.03754	0.02202
2	2	1274	20160210_dm_TOP2-5_04.JPG.dat	TOP2-5	YMR271C	0.78078	-0.23468
2	3	1436	20160210_dm_TOP2-5_04.JPG.dat	TOP2-5	YMR271C	0.99865	-0.01686
2	4	1272	20160210_dm_TOP2-5_04.JPG.dat	TOP2-5	YMR271C	0.9166	-0.09889
2	5	1414	20160210_dm_TOP2-5_04.JPG.dat	TOP2-5	YMR271C	0.9706	-0.04491
2	6	1318	20160210_dm_TOP2-5_04.JPG.dat	TOP2-5	YMR271C	#NUM!	#NUM!	status=JK
2	7	1420	20160210_dm_TOP2-5_04.JPG.dat	TOP2-5	YMR271C	0.97913	-0.03638
2	8	1497	20160210_dm_TOP2-5_04.JPG.dat	TOP2-5	YMR271C	1.03023	0.0147
2	9	1382	20160210_dm_TOP2-5_04.JPG.dat	TOP2-5	YMR271C	0.93305	-0.08244
2	10	1462	20160210_dm_TOP2-5_04.JPG.dat	TOP2-5	YMR271C	0.98824	-0.02728
2	11	1528	20160210_dm_TOP2-5_04.JPG.dat	TOP2-5	YMR271C	1.0596	0.04407
2	12	1485	20160210_dm_TOP2-5_04.JPG.dat	TOP2-5	YMR271C	1.06017	0.04464
2	13	1596	20160210_dm_TOP2-5_04.JPG.dat	TOP2-5	YMR271C	1.18061	0.16505
2	14	1509	20160210_dm_TOP2-5_04.JPG.dat	TOP2-5	YMR271C	1.11606	0.10051
2	15	1580	20160210_dm_TOP2-5_04.JPG.dat	TOP2-5	YMR271C	1.11209	0.09654
2	16	1676	20160210_dm_TOP2-5_04.JPG.dat	TOP2-5	YMR271C	1.13016	0.11461
2	17	1521	20160210_dm_TOP2-5_04.JPG.dat	TOP2-5	YMR271C	1.02893	0.0134
2	18	1438	20160210_dm_TOP2-5_04.JPG.dat	TOP2-5	YMR271C	0.98078	-0.03474
2	19	1614	20160210_dm_TOP2-5_04.JPG.dat	TOP2-5	YMR271C	1.11149	0.09594
2	20	1568	20160210_dm_TOP2-5_04.JPG.dat	TOP2-5	YMR271C	1.12987	0.11432
2	21	1519	20160210_dm_TOP2-5_04.JPG.dat	TOP2-5	YMR271C	1.15605	0.14049
2	22	1532	20160210_dm_TOP2-5_04.JPG.dat	TOP2-5	YMR271C	1.16161	0.14605
2	23	1488	20160210_dm_TOP2-5_04.JPG.dat	TOP2-5	YMR271C	1.08271	0.06717
2	24	1451	20160210_dm_TOP2-5_04.JPG.dat	TOP2-5	YMR271C	1.02289	0.00736
2	25	1435	20160210_dm_TOP2-5_04.JPG.dat	TOP2-5	YMR271C	0.97808	-0.03743
2	26	1816	20160210_dm_TOP2-5_04.JPG.dat	TOP2-5	YMR271C	#NUM!	#NUM!	status=JK
2	27	1556	20160210_dm_TOP2-5_04.JPG.dat	TOP2-5	YMR271C	1.00775	-0.00777
2	28	1659	20160210_dm_TOP2-5_04.JPG.dat	TOP2-5	YMR271C	1.11471	0.09916
2	29	1483	20160210_dm_TOP2-5_04.JPG.dat	TOP2-5	YMR271C	1.04886	0.03333
2	30	1389	20160210_dm_TOP2-5_04.JPG.dat	TOP2-5	YMR271C	0.98189	-0.03362
2	31	1446	20160210_dm_TOP2-5_04.JPG.dat	TOP2-5	YMR271C	0.99919	-0.01633
2	32	1414	20160210_dm_TOP2-5_04.JPG.dat	TOP2-5	YMR271C	0.98525	-0.03027
2	33	1449	20160210_dm_TOP2-5_04.JPG.dat	TOP2-5	YMR271C	1.03348	0.01796
2	34	1332	20160210_dm_TOP2-5_04.JPG.dat	TOP2-5	YMR271C	0.95056	-0.06494
2	35	1281	20160210_dm_TOP2-5_04.JPG.dat	TOP2-5	YMR271C	0.89635	-0.11914
2	36	1356	20160210_dm_TOP2-5_04.JPG.dat	TOP2-5	YMR271C	0.94834	-0.06716
2	37	1289	20160210_dm_TOP2-5_04.JPG.dat	TOP2-5	YMR271C	0.92005	-0.09544
2	38	1377	20160210_dm_TOP2-5_04.JPG.dat	TOP2-5	YMR271C	0.98489	-0.03062
2	39	1394	20160210_dm_TOP2-5_04.JPG.dat	TOP2-5	YMR271C	0.98262	-0.03289
2	40	1280	20160210_dm_TOP2-5_04.JPG.dat	TOP2-5	YMR271C	0.89952	-0.11597
2	41	1211	20160210_dm_TOP2-5_04.JPG.dat	TOP2-5	YMR271C	0.85313	-0.16234
2	42	1258	20160210_dm_TOP2-5_04.JPG.dat	TOP2-5	YMR271C	0.89364	-0.12185
2	43	1460	20160210_dm_TOP2-5_04.JPG.dat	TOP2-5	YMR271C	1.07068	0.05515
2	44	1420	20160210_dm_TOP2-5_04.JPG.dat	TOP2-5	YMR271C	1.09467	0.07913
2	45	1514	20160210_dm_TOP2-5_04.JPG.dat	TOP2-5	YMR271C	#NUM!	#NUM!	status=JK
2	46	1476	20160210_dm_TOP2-5_04.JPG.dat	TOP2-5	YMR271C	1.05971	0.04418
2	47	1377	20160210_dm_TOP2-5_04.JPG.dat	TOP2-5	YMR271C	0.85963	-0.15585
2	48	1756	20160210_dm_TOP2-5_04.JPG.dat	TOP2-5	YMR271C	0.96187	-0.05364
3	1	1615	20160210_dm_TOP2-5_04.JPG.dat	TOP2-5	YMR271C	1.02154	0.00601
3	2	1598	20160210_dm_TOP2-5_04.JPG.dat	TOP2-5	YMR271C	#NUM!	#NUM!	status=JK
3	3	1060	20160210_dm_TOP2-5_04.JPG.dat	TOP2-5	YFL034C-B	0.8658	0.08412
3	4	1077	20160210_dm_TOP2-5_04.JPG.dat	TOP2-5	YFL034C-B	0.91474	0.13305
3	5	1526	20160210_dm_TOP2-5_04.JPG.dat	TOP2-5	YPR019W	1.23837	0.06624
3	6	1425	20160210_dm_TOP2-5_04.JPG.dat	TOP2-5	YPR019W	1.13581	-0.03629
3	7	1108	20160210_dm_TOP2-5_04.JPG.dat	TOP2-5	YIR022W	#NUM!	#NUM!	status=JK
3	8	0	20160210_dm_TOP2-5_04.JPG.dat	TOP2-5	YIR022W	0	0
3	9	1409	20160210_dm_TOP2-5_04.JPG.dat	TOP2-5	YLR032W	1.12843	0.15717
3	10	1371	20160210_dm_TOP2-5_04.JPG.dat	TOP2-5	YLR032W	1.09636	0.12511
3	11	1186	20160210_dm_TOP2-5_04.JPG.dat	TOP2-5	YJL136C	0.9697	0.13254
3	12	1264	20160210_dm_TOP2-5_04.JPG.dat	TOP2-5	YJL136C	1.06075	0.22356
3	13	1136	20160210_dm_TOP2-5_04.JPG.dat	TOP2-5	YIL109C	0.98456	0.03855
3	14	1102	20160210_dm_TOP2-5_04.JPG.dat	TOP2-5	YIL109C	0.95428	0.00829
3	15	1563	20160210_dm_TOP2-5_04.JPG.dat	TOP2-5	YDR182W	1.28856	0.18851
3	16	1520	20160210_dm_TOP2-5_04.JPG.dat	TOP2-5	YDR182W	1.20187	0.10184
3	17	0	20160210_dm_TOP2-5_04.JPG.dat	TOP2-5	YDR331W	0	0
3	18	0	20160210_dm_TOP2-5_04.JPG.dat	TOP2-5	YDR331W	0	0
3	19	1313	20160210_dm_TOP2-5_04.JPG.dat	TOP2-5	YDL065C	1.06535	0.09082
3	20	1192	20160210_dm_TOP2-5_04.JPG.dat	TOP2-5	YDL065C	1.01444	0.03992
3	21	1110	20160210_dm_TOP2-5_04.JPG.dat	TOP2-5	YPL101W	1.00037	0.0679
3	22	1190	20160210_dm_TOP2-5_04.JPG.dat	TOP2-5	YPL101W	1.07224	0.13975
3	23	1320	20160210_dm_TOP2-5_04.JPG.dat	TOP2-5	YDR334W	1.14301	0.16257
3	24	1333	20160210_dm_TOP2-5_04.JPG.dat	TOP2-5	YDR334W	1.11914	0.13871
3	25	1077	20160210_dm_TOP2-5_04.JPG.dat	TOP2-5	YBR257W	0.87593	-0.14421
3	26	1048	20160210_dm_TOP2-5_04.JPG.dat	TOP2-5	YBR257W	0.82124	-0.19889
3	27	0	20160210_dm_TOP2-5_04.JPG.dat	TOP2-5	YJL091C	0	0
3	28	0	20160210_dm_TOP2-5_04.JPG.dat	TOP2-5	YJL091C	0	0
3	29	1347	20160210_dm_TOP2-5_04.JPG.dat	TOP2-5	YPL120W	1.14447	0.07423
3	30	1246	20160210_dm_TOP2-5_04.JPG.dat	TOP2-5	YPL120W	1.0593	-0.01092
3	31	1029	20160210_dm_TOP2-5_04.JPG.dat	TOP2-5	YHR005C	0.85587	-0.2141
3	32	1262	20160210_dm_TOP2-5_04.JPG.dat	TOP2-5	YHR005C	1.05953	-0.01049
3	33	1176	20160210_dm_TOP2-5_04.JPG.dat	TOP2-5	YDL077C	1.01121	0.01803
3	34	1187	20160210_dm_TOP2-5_04.JPG.dat	TOP2-5	YDL077C	1.02025	0.02707
3	35	1081	20160210_dm_TOP2-5_04.JPG.dat	TOP2-5	YER133W	0.90976	-0.02288
3	36	1058	20160210_dm_TOP2-5_04.JPG.dat	TOP2-5	YER133W	0.88877	-0.04387
3	37	1238	20160210_dm_TOP2-5_04.JPG.dat	TOP2-5	YDL058W	1.06006	0.0615
3	38	1260	20160210_dm_TOP2-5_04.JPG.dat	TOP2-5	YDL058W	1.07882	0.08026
3	39	1235	20160210_dm_TOP2-5_04.JPG.dat	TOP2-5	YDR454C	#NUM!	#NUM!	status=JK
3	40	1127	20160210_dm_TOP2-5_04.JPG.dat	TOP2-5	YDR454C	0.94407	0.05322
3	41	1205	20160210_dm_TOP2-5_04.JPG.dat	TOP2-5	YIL147C	1.00977	-0.07203
3	42	1427	20160210_dm_TOP2-5_04.JPG.dat	TOP2-5	YIL147C	#NUM!	#NUM!	status=JK
3	43	677	20160210_dm_TOP2-5_04.JPG.dat	TOP2-5	YGR074W	0.58737	-0.26993
3	44	564	20160210_dm_TOP2-5_04.JPG.dat	TOP2-5	YGR074W	0.51285	-0.34444
3	45	939	20160210_dm_TOP2-5_04.JPG.dat	TOP2-5	YPL082C	0.86778	-0.19645
3	46	465	20160210_dm_TOP2-5_04.JPG.dat	TOP2-5	YPL082C	0.39162	-0.67249
3	47	1597	20160210_dm_TOP2-5_04.JPG.dat	TOP2-5	YMR271C	1.16733	0.15176
3	48	1682	20160210_dm_TOP2-5_04.JPG.dat	TOP2-5	YMR271C	1.07681	0.06127
4	1	1816	20160210_dm_TOP2-5_04.JPG.dat	TOP2-5	YMR271C	1.04306	0.02753
4	2	1546	20160210_dm_TOP2-5_04.JPG.dat	TOP2-5	YMR271C	1.01074	-0.00478
4	3	1120	20160210_dm_TOP2-5_04.JPG.dat	TOP2-5	YFL034C-B	0.83708	0.0554
4	4	1079	20160210_dm_TOP2-5_04.JPG.dat	TOP2-5	YFL034C-B	0.84205	0.06038
4	5	1613	20160210_dm_TOP2-5_04.JPG.dat	TOP2-5	YPR019W	1.20682	0.0347
4	6	1643	20160210_dm_TOP2-5_04.JPG.dat	TOP2-5	YPR019W	1.21087	0.03875
4	7	0	20160210_dm_TOP2-5_04.JPG.dat	TOP2-5	YIR022W	0	0
4	8	0	20160210_dm_TOP2-5_04.JPG.dat	TOP2-5	YIR022W	0	0
4	9	1554	20160210_dm_TOP2-5_04.JPG.dat	TOP2-5	YLR032W	1.15093	0.17966
4	10	1394	20160210_dm_TOP2-5_04.JPG.dat	TOP2-5	YLR032W	1.02736	0.05613
4	11	1275	20160210_dm_TOP2-5_04.JPG.dat	TOP2-5	YJL136C	0.95676	0.1196
4	12	1304	20160210_dm_TOP2-5_04.JPG.dat	TOP2-5	YJL136C	1.00013	0.16295
4	13	1349	20160210_dm_TOP2-5_04.JPG.dat	TOP2-5	YIL109C	1.06398	0.11796
4	14	1340	20160210_dm_TOP2-5_04.JPG.dat	TOP2-5	YIL109C	1.0538	0.10778
4	15	1545	20160210_dm_TOP2-5_04.JPG.dat	TOP2-5	YDR182W	1.15634	0.05633
4	16	1763	20160210_dm_TOP2-5_04.JPG.dat	TOP2-5	YDR182W	1.26617	0.16613
4	17	0	20160210_dm_TOP2-5_04.JPG.dat	TOP2-5	YDR331W	0	0
4	18	0	20160210_dm_TOP2-5_04.JPG.dat	TOP2-5	YDR331W	0	0
4	19	1378	20160210_dm_TOP2-5_04.JPG.dat	TOP2-5	YDL065C	1.02102	0.04651
4	20	1460	20160210_dm_TOP2-5_04.JPG.dat	TOP2-5	YDL065C	1.13821	0.16366
4	21	1136	20160210_dm_TOP2-5_04.JPG.dat	TOP2-5	YPL101W	0.94146	0.00901
4	22	1238	20160210_dm_TOP2-5_04.JPG.dat	TOP2-5	YPL101W	1.03018	0.0977
4	23	1311	20160210_dm_TOP2-5_04.JPG.dat	TOP2-5	YDR334W	1.05153	0.07112
4	24	1349	20160210_dm_TOP2-5_04.JPG.dat	TOP2-5	YDR334W	1.0508	0.07039
4	25	707	20160210_dm_TOP2-5_04.JPG.dat	TOP2-5	YBR257W	0.53487	-0.48518
4	26	1715	20160210_dm_TOP2-5_04.JPG.dat	TOP2-5	YBR257W	1.25264	0.23239
4	27	0	20160210_dm_TOP2-5_04.JPG.dat	TOP2-5	YJL091C	0	0
4	28	0	20160210_dm_TOP2-5_04.JPG.dat	TOP2-5	YJL091C	0	0
4	29	1713	20160210_dm_TOP2-5_04.JPG.dat	TOP2-5	YPL120W	1.36382	0.29352
4	30	1584	20160210_dm_TOP2-5_04.JPG.dat	TOP2-5	YPL120W	1.26322	0.19295
4	31	1283	20160210_dm_TOP2-5_04.JPG.dat	TOP2-5	YHR005C	1.00224	-0.06776
4	32	1248	20160210_dm_TOP2-5_04.JPG.dat	TOP2-5	YHR005C	0.98535	-0.08465
4	33	1203	20160210_dm_TOP2-5_04.JPG.dat	TOP2-5	YDL077C	0.97324	-0.01992
4	34	1208	20160210_dm_TOP2-5_04.JPG.dat	TOP2-5	YDL077C	0.97595	-0.01722
4	35	1064	20160210_dm_TOP2-5_04.JPG.dat	TOP2-5	YER133W	0.84052	-0.09211
4	36	973	20160210_dm_TOP2-5_04.JPG.dat	TOP2-5	YER133W	0.76623	-0.16638
4	37	1324	20160210_dm_TOP2-5_04.JPG.dat	TOP2-5	YDL058W	1.06129	0.06273
4	38	1400	20160210_dm_TOP2-5_04.JPG.dat	TOP2-5	YDL058W	#NUM!	#NUM!	status=JK
4	39	1144	20160210_dm_TOP2-5_04.JPG.dat	TOP2-5	YDR454C	0.89754	0.00671
4	40	1183	20160210_dm_TOP2-5_04.JPG.dat	TOP2-5	YDR454C	0.92112	0.03028
4	41	1366	20160210_dm_TOP2-5_04.JPG.dat	TOP2-5	YIL147C	1.06143	-0.02039
4	42	1358	20160210_dm_TOP2-5_04.JPG.dat	TOP2-5	YIL147C	1.05808	-0.02373
4	43	1322	20160210_dm_TOP2-5_04.JPG.dat	TOP2-5	YGR074W	1.05689	0.19945
4	44	883	20160210_dm_TOP2-5_04.JPG.dat	TOP2-5	YGR074W	0.73752	-0.11983
4	45	638	20160210_dm_TOP2-5_04.JPG.dat	TOP2-5	YPL082C	0.53999	-0.52415
4	46	919	20160210_dm_TOP2-5_04.JPG.dat	TOP2-5	YPL082C	0.70683	-0.35736
4	47	1535	20160210_dm_TOP2-5_04.JPG.dat	TOP2-5	YMR271C	1.02277	0.00724
4	48	1748	20160210_dm_TOP2-5_04.JPG.dat	TOP2-5	YMR271C	1.01823	0.00271
5	1	1794	20160210_dm_TOP2-5_04.JPG.dat	TOP2-5	YMR271C	1.05883	0.04329
5	2	1755	20160210_dm_TOP2-5_04.JPG.dat	TOP2-5	YMR271C	#NUM!	#NUM!	status=JK
5	3	1299	20160210_dm_TOP2-5_04.JPG.dat	TOP2-5	YIL143C	1.00523	-0.0496
5	4	875	20160210_dm_TOP2-5_04.JPG.dat	TOP2-5	YIL143C	0.70966	-0.34509
5	5	1086	20160210_dm_TOP2-5_04.JPG.dat	TOP2-5	YFL039C	0.84709	0.13313
5	6	1093	20160210_dm_TOP2-5_04.JPG.dat	TOP2-5	YFL039C	0.84199	0.12803
5	7	721	20160210_dm_TOP2-5_04.JPG.dat	TOP2-5	YML023C	0.5718	-0.32927
5	8	691	20160210_dm_TOP2-5_04.JPG.dat	TOP2-5	YML023C	0.54705	-0.35402
5	9	1236	20160210_dm_TOP2-5_04.JPG.dat	TOP2-5	YNL138W	0.95616	0.12047
5	10	1270	20160210_dm_TOP2-5_04.JPG.dat	TOP2-5	YNL138W	0.97375	0.13806
5	11	0	20160210_dm_TOP2-5_04.JPG.dat	TOP2-5	YDR276C	0	-0.49657
5	12	1305	20160210_dm_TOP2-5_04.JPG.dat	TOP2-5	YDR276C	1.03202	0.53516
5	13	1378	20160210_dm_TOP2-5_04.JPG.dat	TOP2-5	YNL158W	1.11662	0.01631
5	14	1628	20160210_dm_TOP2-5_04.JPG.dat	TOP2-5	YNL158W	1.31244	0.21207
5	15	1506	20160210_dm_TOP2-5_04.JPG.dat	TOP2-5	YJL005W	1.15487	-0.11319
5	16	1719	20160210_dm_TOP2-5_04.JPG.dat	TOP2-5	YJL005W	1.26543	-0.00265
5	17	0	20160210_dm_TOP2-5_04.JPG.dat	TOP2-5	YDR208W	0	0
5	18	0	20160210_dm_TOP2-5_04.JPG.dat	TOP2-5	YDR208W	0	0
5	19	1534	20160210_dm_TOP2-5_04.JPG.dat	TOP2-5	YDR168W	1.17221	0.19645
5	20	1331	20160210_dm_TOP2-5_04.JPG.dat	TOP2-5	YDR168W	1.07421	0.09848
5	21	789	20160210_dm_TOP2-5_04.JPG.dat	TOP2-5	YDR299W	0.6797	0.03818
5	22	718	20160210_dm_TOP2-5_04.JPG.dat	TOP2-5	YDR299W	0.62349	-0.018
5	23	1222	20160210_dm_TOP2-5_04.JPG.dat	TOP2-5	YKL088W	1.02668	0.13119
5	24	1272	20160210_dm_TOP2-5_04.JPG.dat	TOP2-5	YKL088W	1.04025	0.14476
5	25	1589	20160210_dm_TOP2-5_04.JPG.dat	TOP2-5	YHR189W	1.26576	0.03966
5	26	1738	20160210_dm_TOP2-5_04.JPG.dat	TOP2-5	YHR189W	1.33925	0.11312
5	27	0	20160210_dm_TOP2-5_04.JPG.dat	TOP2-5	YLR310C	0	0
5	28	0	20160210_dm_TOP2-5_04.JPG.dat	TOP2-5	YLR310C	0	0
5	29	36	20160210_dm_TOP2-5_04.JPG.dat	TOP2-5	YOR204W	0.03039	-0.83088
5	30	39	20160210_dm_TOP2-5_04.JPG.dat	TOP2-5	YOR204W	0.03301	-0.82826
5	31	1292	20160210_dm_TOP2-5_04.JPG.dat	TOP2-5	YFL039C	1.0731	0.35908
5	32	1278	20160210_dm_TOP2-5_04.JPG.dat	TOP2-5	YFL039C	1.07358	0.35956
5	33	956	20160210_dm_TOP2-5_04.JPG.dat	TOP2-5	YKR008W	0.82336	-0.13542
5	34	1005	20160210_dm_TOP2-5_04.JPG.dat	TOP2-5	YKR008W	0.86375	-0.09505
5	35	1273	20160210_dm_TOP2-5_04.JPG.dat	TOP2-5	YLR430W	1.06866	-0.10674
5	36	1284	20160210_dm_TOP2-5_04.JPG.dat	TOP2-5	YLR430W	1.07336	-0.10203
5	37	1108	20160210_dm_TOP2-5_04.JPG.dat	TOP2-5	YNR011C	0.94176	-0.03124
5	38	1068	20160210_dm_TOP2-5_04.JPG.dat	TOP2-5	YNR011C	0.90366	-0.06933
5	39	1439	20160210_dm_TOP2-5_04.JPG.dat	TOP2-5	YBR195C	1.192	0.07508
5	40	1437	20160210_dm_TOP2-5_04.JPG.dat	TOP2-5	YBR195C	1.17835	0.06144
5	41	1173	20160210_dm_TOP2-5_04.JPG.dat	TOP2-5	YLR430W	0.958	-0.21736
5	42	1373	20160210_dm_TOP2-5_04.JPG.dat	TOP2-5	YLR430W	1.12045	-0.05496
5	43	1402	20160210_dm_TOP2-5_04.JPG.dat	TOP2-5	YGR156W	1.17014	0.03668
5	44	1282	20160210_dm_TOP2-5_04.JPG.dat	TOP2-5	YGR156W	1.11414	-0.01931
5	45	627	20160210_dm_TOP2-5_04.JPG.dat	TOP2-5	YPR135W	0.55042	-0.07744
5	46	1008	20160210_dm_TOP2-5_04.JPG.dat	TOP2-5	YPR135W	0.80165	0.17373
5	47	1635	20160210_dm_TOP2-5_04.JPG.dat	TOP2-5	YMR271C	1.12414	0.10859
5	48	1811	20160210_dm_TOP2-5_04.JPG.dat	TOP2-5	YMR271C	1.0864	0.07086
6	1	1854	20160210_dm_TOP2-5_04.JPG.dat	TOP2-5	YMR271C	1.00995	-0.00557
6	2	1661	20160210_dm_TOP2-5_04.JPG.dat	TOP2-5	YMR271C	1.03715	0.02162
6	3	1201	20160210_dm_TOP2-5_04.JPG.dat	TOP2-5	YIL143C	0.86325	-0.19154
6	4	1588	20160210_dm_TOP2-5_04.JPG.dat	TOP2-5	YIL143C	1.20016	0.14527
6	5	995	20160210_dm_TOP2-5_04.JPG.dat	TOP2-5	YFL039C	0.72514	0.01122
6	6	1016	20160210_dm_TOP2-5_04.JPG.dat	TOP2-5	YFL039C	0.73293	0.01901
6	7	853	20160210_dm_TOP2-5_04.JPG.dat	TOP2-5	YML023C	0.63424	-0.26685
6	8	853	20160210_dm_TOP2-5_04.JPG.dat	TOP2-5	YML023C	0.63299	-0.2681
6	9	1318	20160210_dm_TOP2-5_04.JPG.dat	TOP2-5	YNL138W	0.95466	0.11897
6	10	1159	20160210_dm_TOP2-5_04.JPG.dat	TOP2-5	YNL138W	#NUM!	#NUM!	status=JK
6	11	1101	20160210_dm_TOP2-5_04.JPG.dat	TOP2-5	YDR276C	0.79678	0.29999
6	12	0	20160210_dm_TOP2-5_04.JPG.dat	TOP2-5	YDR276C	0	-0.49657
6	13	1674	20160210_dm_TOP2-5_04.JPG.dat	TOP2-5	YNL158W	1.25976	0.15941
6	14	1554	20160210_dm_TOP2-5_04.JPG.dat	TOP2-5	YNL158W	1.16287	0.06254
6	15	1669	20160210_dm_TOP2-5_04.JPG.dat	TOP2-5	YJL005W	1.18901	-0.07905
6	16	1879	20160210_dm_TOP2-5_04.JPG.dat	TOP2-5	YJL005W	1.28616	0.01807
6	17	0	20160210_dm_TOP2-5_04.JPG.dat	TOP2-5	YDR208W	0	0
6	18	0	20160210_dm_TOP2-5_04.JPG.dat	TOP2-5	YDR208W	0	0
6	19	1570	20160210_dm_TOP2-5_04.JPG.dat	TOP2-5	YDR168W	1.12223	0.14648
6	20	1525	20160210_dm_TOP2-5_04.JPG.dat	TOP2-5	YDR168W	1.15423	0.17848
6	21	659	20160210_dm_TOP2-5_04.JPG.dat	TOP2-5	YDR299W	0.53335	-0.10812
6	22	1479	20160210_dm_TOP2-5_04.JPG.dat	TOP2-5	YDR299W	#NUM!	#NUM!	status=JK
6	23	1319	20160210_dm_TOP2-5_04.JPG.dat	TOP2-5	YKL088W	1.04605	0.15056
6	24	1283	20160210_dm_TOP2-5_04.JPG.dat	TOP2-5	YKL088W	0.99173	0.09625
6	25	1633	20160210_dm_TOP2-5_04.JPG.dat	TOP2-5	YHR189W	1.2329	0.0068
6	26	1753	20160210_dm_TOP2-5_04.JPG.dat	TOP2-5	YHR189W	1.28269	0.05658
6	27	0	20160210_dm_TOP2-5_04.JPG.dat	TOP2-5	YLR310C	0	0
6	28	265	20160210_dm_TOP2-5_04.JPG.dat	TOP2-5	YLR310C	#NUM!	#NUM!	status=JK
6	29	66	20160210_dm_TOP2-5_04.JPG.dat	TOP2-5	YOR204W	0.05315	-0.80813
6	30	59	20160210_dm_TOP2-5_04.JPG.dat	TOP2-5	YOR204W	0.0477	-0.81358
6	31	1332	20160210_dm_TOP2-5_04.JPG.dat	TOP2-5	YFL039C	#NUM!	#NUM!	status=JK
6	32	1337	20160210_dm_TOP2-5_04.JPG.dat	TOP2-5	YFL039C	1.0759	0.36188
6	33	1073	20160210_dm_TOP2-5_04.JPG.dat	TOP2-5	YKR008W	0.8859	-0.0729
6	34	1022	20160210_dm_TOP2-5_04.JPG.dat	TOP2-5	YKR008W	0.84163	-0.11716
6	35	1407	20160210_dm_TOP2-5_04.JPG.dat	TOP2-5	YLR430W	1.13039	-0.04501
6	36	1399	20160210_dm_TOP2-5_04.JPG.dat	TOP2-5	YLR430W	1.11801	-0.0574
6	37	1112	20160210_dm_TOP2-5_04.JPG.dat	TOP2-5	YNR011C	0.90272	-0.07027
6	38	1050	20160210_dm_TOP2-5_04.JPG.dat	TOP2-5	YNR011C	0.84675	-0.12622
6	39	1396	20160210_dm_TOP2-5_04.JPG.dat	TOP2-5	YBR195C	#NUM!	#NUM!	status=JK
6	40	1492	20160210_dm_TOP2-5_04.JPG.dat	TOP2-5	YBR195C	1.1606	0.04369
6	41	1375	20160210_dm_TOP2-5_04.JPG.dat	TOP2-5	YLR430W	1.06321	-0.11218
6	42	1447	20160210_dm_TOP2-5_04.JPG.dat	TOP2-5	YLR430W	1.11374	-0.06167
6	43	1444	20160210_dm_TOP2-5_04.JPG.dat	TOP2-5	YGR156W	1.13207	-0.00138
6	44	1298	20160210_dm_TOP2-5_04.JPG.dat	TOP2-5	YGR156W	1.05581	-0.07762
6	45	910	20160210_dm_TOP2-5_04.JPG.dat	TOP2-5	YPR135W	0.7452	0.11729
6	46	674	20160210_dm_TOP2-5_04.JPG.dat	TOP2-5	YPR135W	0.49833	-0.12952
6	47	1694	20160210_dm_TOP2-5_04.JPG.dat	TOP2-5	YMR271C	1.0803	0.06477
6	48	1865	20160210_dm_TOP2-5_04.JPG.dat	TOP2-5	YMR271C	1.03545	0.01992
7	1	1921	20160210_dm_TOP2-5_04.JPG.dat	TOP2-5	YMR271C	0.97515	-0.04036
7	2	1875	20160210_dm_TOP2-5_04.JPG.dat	TOP2-5	YMR271C	1.0931	0.07756
7	3	1251	20160210_dm_TOP2-5_04.JPG.dat	TOP2-5	YOL094C	0.84119	0.10132
7	4	1203	20160210_dm_TOP2-5_04.JPG.dat	TOP2-5	YOL094C	0.85229	0.11242
7	5	1464	20160210_dm_TOP2-5_04.JPG.dat	TOP2-5	YNL312W	1.0011	0.06787
7	6	1362	20160210_dm_TOP2-5_04.JPG.dat	TOP2-5	YNL312W	0.92293	-0.01028
7	7	1470	20160210_dm_TOP2-5_04.JPG.dat	TOP2-5	YDL164C	1.02801	-0.02122
7	8	1546	20160210_dm_TOP2-5_04.JPG.dat	TOP2-5	YDL164C	1.07881	0.02956
7	9	1412	20160210_dm_TOP2-5_04.JPG.dat	TOP2-5	YER147C	0.96164	-0.0109
7	10	1342	20160210_dm_TOP2-5_04.JPG.dat	TOP2-5	YER147C	0.90275	-0.06977
7	11	1663	20160210_dm_TOP2-5_04.JPG.dat	TOP2-5	YLR116W	1.12975	-0.01205
7	12	1744	20160210_dm_TOP2-5_04.JPG.dat	TOP2-5	YLR116W	1.20602	0.0642
7	13	1557	20160210_dm_TOP2-5_04.JPG.dat	TOP2-5	YFL045C	1.10141	-0.07703
7	14	1382	20160210_dm_TOP2-5_04.JPG.dat	TOP2-5	YFL045C	0.97367	-0.20474
7	15	1599	20160210_dm_TOP2-5_04.JPG.dat	TOP2-5	YDR489W	1.07377	0.04924
7	16	1704	20160210_dm_TOP2-5_04.JPG.dat	TOP2-5	YDR489W	1.10039	0.07585
7	17	776	20160210_dm_TOP2-5_04.JPG.dat	TOP2-5	YDR325W	0.50647	-0.29107
7	18	1002	20160210_dm_TOP2-5_04.JPG.dat	TOP2-5	YDR325W	#NUM!	#NUM!	status=JK
7	19	1169	20160210_dm_TOP2-5_04.JPG.dat	TOP2-5	YML126C	0.7913	-0.08766
7	20	678	20160210_dm_TOP2-5_04.JPG.dat	TOP2-5	YML126C	#NUM!	#NUM!	status=JK
7	21	1291	20160210_dm_TOP2-5_04.JPG.dat	TOP2-5	YGR274C	0.99077	-0.29109
7	22	1340	20160210_dm_TOP2-5_04.JPG.dat	TOP2-5	YGR274C	1.04008	-0.24179
7	23	1226	20160210_dm_TOP2-5_04.JPG.dat	TOP2-5	YEL032W	0.92455	0.09259
7	24	1092	20160210_dm_TOP2-5_04.JPG.dat	TOP2-5	YEL032W	0.80403	-0.0279
7	25	1571	20160210_dm_TOP2-5_04.JPG.dat	TOP2-5	YNL147W	1.13186	-0.00796
7	26	1492	20160210_dm_TOP2-5_04.JPG.dat	TOP2-5	YNL147W	1.04281	-0.09699
7	27	1557	20160210_dm_TOP2-5_04.JPG.dat	TOP2-5	YOR070C	1.08214	-0.03979
7	28	1574	20160210_dm_TOP2-5_04.JPG.dat	TOP2-5	YOR070C	#NUM!	#NUM!	status=JK
7	29	1397	20160210_dm_TOP2-5_04.JPG.dat	TOP2-5	YOR272W	1.07148	-0.02948
7	30	1470	20160210_dm_TOP2-5_04.JPG.dat	TOP2-5	YOR272W	1.12995	0.02897
7	31	0	20160210_dm_TOP2-5_04.JPG.dat	TOP2-5	YBR160W	0	-1.11498
7	32	0	20160210_dm_TOP2-5_04.JPG.dat	TOP2-5	YBR160W	0	-1.11498
7	33	1505	20160210_dm_TOP2-5_04.JPG.dat	TOP2-5	YBR123C	#NUM!	#NUM!	status=JK
7	34	1381	20160210_dm_TOP2-5_04.JPG.dat	TOP2-5	YBR123C	1.07428	0.01927
7	35	1063	20160210_dm_TOP2-5_04.JPG.dat	TOP2-5	YKL104C	#NUM!	#NUM!	status=JK
7	36	1162	20160210_dm_TOP2-5_04.JPG.dat	TOP2-5	YKL104C	0.87565	0.02998
7	37	1424	20160210_dm_TOP2-5_04.JPG.dat	TOP2-5	YMR168C	1.09015	-0.05009
7	38	1357	20160210_dm_TOP2-5_04.JPG.dat	TOP2-5	YMR168C	1.03236	-0.10787
7	39	1660	20160210_dm_TOP2-5_04.JPG.dat	TOP2-5	YJR076C	1.23457	0.17063
7	40	1429	20160210_dm_TOP2-5_04.JPG.dat	TOP2-5	YJR076C	1.04982	-0.01407
7	41	1445	20160210_dm_TOP2-5_04.JPG.dat	TOP2-5	YKL176C	1.05444	0.05746
7	42	1561	20160210_dm_TOP2-5_04.JPG.dat	TOP2-5	YKL176C	1.13382	0.13682
7	43	521	20160210_dm_TOP2-5_04.JPG.dat	TOP2-5	YDR062W	0.38472	-0.1786
7	44	568	20160210_dm_TOP2-5_04.JPG.dat	TOP2-5	YDR062W	#NUM!	#NUM!	status=JK
7	45	1782	20160210_dm_TOP2-5_04.JPG.dat	TOP2-5	YJR065C	1.36899	0.62756
7	46	1737	20160210_dm_TOP2-5_04.JPG.dat	TOP2-5	YJR065C	1.20222	0.46084
7	47	1686	20160210_dm_TOP2-5_04.JPG.dat	TOP2-5	YMR271C	1.00447	-0.01105
7	48	1796	20160210_dm_TOP2-5_04.JPG.dat	TOP2-5	YMR271C	0.92995	-0.08555
8	1	2008	20160210_dm_TOP2-5_04.JPG.dat	TOP2-5	YMR271C	0.98706	-0.02845
8	2	1562	20160210_dm_TOP2-5_04.JPG.dat	TOP2-5	YMR271C	0.88254	-0.13294
8	3	1300	20160210_dm_TOP2-5_04.JPG.dat	TOP2-5	YOL094C	0.84793	0.10806
8	4	1208	20160210_dm_TOP2-5_04.JPG.dat	TOP2-5	YOL094C	0.83102	0.09116
8	5	1416	20160210_dm_TOP2-5_04.JPG.dat	TOP2-5	YNL312W	0.94045	0.00724
8	6	1584	20160210_dm_TOP2-5_04.JPG.dat	TOP2-5	YNL312W	1.04421	0.11097
8	7	1714	20160210_dm_TOP2-5_04.JPG.dat	TOP2-5	YDL164C	1.16886	0.11959
8	8	1629	20160210_dm_TOP2-5_04.JPG.dat	TOP2-5	YDL164C	1.11101	0.06175
8	9	1340	20160210_dm_TOP2-5_04.JPG.dat	TOP2-5	YER147C	0.89338	-0.07914
8	10	1417	20160210_dm_TOP2-5_04.JPG.dat	TOP2-5	YER147C	0.93457	-0.03795
8	11	1613	20160210_dm_TOP2-5_04.JPG.dat	TOP2-5	YLR116W	1.07536	-0.06642
8	12	1765	20160210_dm_TOP2-5_04.JPG.dat	TOP2-5	YLR116W	1.20058	0.05876
8	13	1422	20160210_dm_TOP2-5_04.JPG.dat	TOP2-5	YFL045C	0.98983	-0.18858
8	14	1558	20160210_dm_TOP2-5_04.JPG.dat	TOP2-5	YFL045C	1.08118	-0.09726
8	15	1596	20160210_dm_TOP2-5_04.JPG.dat	TOP2-5	YDR489W	1.05465	0.03011
8	16	1758	20160210_dm_TOP2-5_04.JPG.dat	TOP2-5	YDR489W	1.11474	0.09019
8	17	812	20160210_dm_TOP2-5_04.JPG.dat	TOP2-5	YDR325W	0.51932	-0.27823
8	18	781	20160210_dm_TOP2-5_04.JPG.dat	TOP2-5	YDR325W	0.50727	-0.29027
8	19	1067	20160210_dm_TOP2-5_04.JPG.dat	TOP2-5	YML126C	0.70787	-0.17107
8	20	1006	20160210_dm_TOP2-5_04.JPG.dat	TOP2-5	YML126C	0.70873	-0.17022
8	21	1294	20160210_dm_TOP2-5_04.JPG.dat	TOP2-5	YGR274C	0.97371	-0.30814
8	22	1394	20160210_dm_TOP2-5_04.JPG.dat	TOP2-5	YGR274C	1.06205	-0.21982
8	23	1460	20160210_dm_TOP2-5_04.JPG.dat	TOP2-5	YEL032W	1.08286	0.25085
8	24	1190	20160210_dm_TOP2-5_04.JPG.dat	TOP2-5	YEL032W	0.86364	0.03169
8	25	1632	20160210_dm_TOP2-5_04.JPG.dat	TOP2-5	YNL147W	1.16174	0.02191
8	26	1512	20160210_dm_TOP2-5_04.JPG.dat	TOP2-5	YNL147W	1.04524	-0.09455
8	27	1579	20160210_dm_TOP2-5_04.JPG.dat	TOP2-5	YOR070C	1.0845	-0.03743
8	28	1536	20160210_dm_TOP2-5_04.JPG.dat	TOP2-5	YOR070C	1.09917	-0.02276
8	29	1312	20160210_dm_TOP2-5_04.JPG.dat	TOP2-5	YOR272W	0.99062	-0.11032
8	30	1398	20160210_dm_TOP2-5_04.JPG.dat	TOP2-5	YOR272W	1.05573	-0.04523
8	31	0	20160210_dm_TOP2-5_04.JPG.dat	TOP2-5	YBR160W	0	-1.11498
8	32	1303	20160210_dm_TOP2-5_04.JPG.dat	TOP2-5	YBR160W	#NUM!	#NUM!	status=JK
8	33	1396	20160210_dm_TOP2-5_04.JPG.dat	TOP2-5	YBR123C	1.06818	0.01318
8	34	1435	20160210_dm_TOP2-5_04.JPG.dat	TOP2-5	YBR123C	1.09329	0.03828
8	35	1182	20160210_dm_TOP2-5_04.JPG.dat	TOP2-5	YKL104C	0.87819	0.03251
8	36	1173	20160210_dm_TOP2-5_04.JPG.dat	TOP2-5	YKL104C	0.86766	0.02198
8	37	1478	20160210_dm_TOP2-5_04.JPG.dat	TOP2-5	YMR168C	1.11184	-0.0284
8	38	1437	20160210_dm_TOP2-5_04.JPG.dat	TOP2-5	YMR168C	1.07543	-0.0648
8	39	1658	20160210_dm_TOP2-5_04.JPG.dat	TOP2-5	YJR076C	1.21452	0.15058
8	40	1538	20160210_dm_TOP2-5_04.JPG.dat	TOP2-5	YJR076C	1.11333	0.04943
8	41	1371	20160210_dm_TOP2-5_04.JPG.dat	TOP2-5	YKL176C	0.98544	-0.01152
8	42	1574	20160210_dm_TOP2-5_04.JPG.dat	TOP2-5	YKL176C	1.12623	0.12924
8	43	519	20160210_dm_TOP2-5_04.JPG.dat	TOP2-5	YDR062W	0.37679	-0.18653
8	44	495	20160210_dm_TOP2-5_04.JPG.dat	TOP2-5	YDR062W	0.37134	-0.19198
8	45	1767	20160210_dm_TOP2-5_04.JPG.dat	TOP2-5	YJR065C	1.32849	0.58707
8	46	1824	20160210_dm_TOP2-5_04.JPG.dat	TOP2-5	YJR065C	1.2328	0.49141
8	47	1693	20160210_dm_TOP2-5_04.JPG.dat	TOP2-5	YMR271C	0.98301	-0.0325
8	48	1875	20160210_dm_TOP2-5_04.JPG.dat	TOP2-5	YMR271C	0.94462	-0.07088
9	1	1956	20160210_dm_TOP2-5_04.JPG.dat	TOP2-5	YMR271C	1.13698	0.12142
9	2	1758	20160210_dm_TOP2-5_04.JPG.dat	TOP2-5	YMR271C	1.17361	0.15805
9	3	1447	20160210_dm_TOP2-5_04.JPG.dat	TOP2-5	YDR082W	1.11466	-0.10907
9	4	1680	20160210_dm_TOP2-5_04.JPG.dat	TOP2-5	YDR082W	1.36461	0.14081
9	5	1241	20160210_dm_TOP2-5_04.JPG.dat	TOP2-5	YDL097C	0.97263	-0.20254
9	6	1010	20160210_dm_TOP2-5_04.JPG.dat	TOP2-5	YDL097C	0.78577	-0.38934
9	7	740	20160210_dm_TOP2-5_04.JPG.dat	TOP2-5	YDL002C	0.59646	-0.23847
9	8	1096	20160210_dm_TOP2-5_04.JPG.dat	TOP2-5	YDL002C	0.88574	0.05073
9	9	1183	20160210_dm_TOP2-5_04.JPG.dat	TOP2-5	YIL115C	0.93821	0.02205
9	10	926	20160210_dm_TOP2-5_04.JPG.dat	TOP2-5	YIL115C	0.72909	-0.18701
9	11	1216	20160210_dm_TOP2-5_04.JPG.dat	TOP2-5	YBL007C	0.97015	-0.02743
9	12	1374	20160210_dm_TOP2-5_04.JPG.dat	TOP2-5	YBL007C	1.12093	0.12331
9	13	827	20160210_dm_TOP2-5_04.JPG.dat	TOP2-5	YML069W	0.69067	-0.08346
9	14	664	20160210_dm_TOP2-5_04.JPG.dat	TOP2-5	YML069W	0.55316	-0.22093
9	15	685	20160210_dm_TOP2-5_04.JPG.dat	TOP2-5	YDL105W	0.54245	-0.11264
9	16	756	20160210_dm_TOP2-5_04.JPG.dat	TOP2-5	YDL105W	0.57304	-0.08206
9	17	1616	20160210_dm_TOP2-5_04.JPG.dat	TOP2-5	YBR060C	1.23121	0.01131
9	18	1659	20160210_dm_TOP2-5_04.JPG.dat	TOP2-5	YBR060C	1.27858	0.05867
9	19	1606	20160210_dm_TOP2-5_04.JPG.dat	TOP2-5	YHR067W	1.25943	0.19344
9	20	1534	20160210_dm_TOP2-5_04.JPG.dat	TOP2-5	YHR067W	1.27432	0.20833
9	21	0	20160210_dm_TOP2-5_04.JPG.dat	TOP2-5	YGL116W	0	0
9	22	0	20160210_dm_TOP2-5_04.JPG.dat	TOP2-5	YGL116W	0	0
9	23	1071	20160210_dm_TOP2-5_04.JPG.dat	TOP2-5	YOR204W	0.93429	0.07277
9	24	942	20160210_dm_TOP2-5_04.JPG.dat	TOP2-5	YOR204W	0.80686	-0.05463
9	25	910	20160210_dm_TOP2-5_04.JPG.dat	TOP2-5	YLR060W	#NUM!	#NUM!	status=JK
9	26	767	20160210_dm_TOP2-5_04.JPG.dat	TOP2-5	YLR060W	0.62924	-0.3384
9	27	269	20160210_dm_TOP2-5_04.JPG.dat	TOP2-5	YJL019W	0.2197	-0.2971
9	28	1023	20160210_dm_TOP2-5_04.JPG.dat	TOP2-5	YJL019W	#NUM!	#NUM!	status=JK
9	29	1334	20160210_dm_TOP2-5_04.JPG.dat	TOP2-5	YKR020W	1.20127	0.05386
9	30	1274	20160210_dm_TOP2-5_04.JPG.dat	TOP2-5	YKR020W	1.14948	0.00208
9	31	1688	20160210_dm_TOP2-5_04.JPG.dat	TOP2-5	YHR107C	1.49646	0.299
9	32	1591	20160210_dm_TOP2-5_04.JPG.dat	TOP2-5	YHR107C	1.42281	0.22538
9	33	1039	20160210_dm_TOP2-5_04.JPG.dat	TOP2-5	YPL093W	0.94938	-0.07841
9	34	801	20160210_dm_TOP2-5_04.JPG.dat	TOP2-5	YPL093W	0.72901	-0.29873
9	35	1350	20160210_dm_TOP2-5_04.JPG.dat	TOP2-5	YNL136W	1.19969	0.08235
9	36	1284	20160210_dm_TOP2-5_04.JPG.dat	TOP2-5	YNL136W	1.13766	0.02034
9	37	497	20160210_dm_TOP2-5_04.JPG.dat	TOP2-5	YJR065C	0.44839	-0.29279
9	38	616	20160210_dm_TOP2-5_04.JPG.dat	TOP2-5	YJR065C	0.55355	-0.18765
9	39	1361	20160210_dm_TOP2-5_04.JPG.dat	TOP2-5	YGR172C	1.19843	0.20702
9	40	1360	20160210_dm_TOP2-5_04.JPG.dat	TOP2-5	YGR172C	1.18369	0.19228
9	41	1554	20160210_dm_TOP2-5_04.JPG.dat	TOP2-5	YGL213C	1.34306	0.04078
9	42	1602	20160210_dm_TOP2-5_04.JPG.dat	TOP2-5	YGL213C	1.37838	0.0761
9	43	1163	20160210_dm_TOP2-5_04.JPG.dat	TOP2-5	YFL034C-B	#NUM!	#NUM!	status=JK
9	44	845	20160210_dm_TOP2-5_04.JPG.dat	TOP2-5	YFL034C-B	0.75915	-0.0225
9	45	1221	20160210_dm_TOP2-5_04.JPG.dat	TOP2-5	YEL026W	1.09662	0.11704
9	46	1289	20160210_dm_TOP2-5_04.JPG.dat	TOP2-5	YEL026W	1.03856	0.05901
9	47	1710	20160210_dm_TOP2-5_04.JPG.dat	TOP2-5	YMR271C	1.18136	0.1658
9	48	1885	20160210_dm_TOP2-5_04.JPG.dat	TOP2-5	YMR271C	1.12801	0.11245
10	1	1921	20160210_dm_TOP2-5_04.JPG.dat	TOP2-5	YMR271C	1.05002	0.03449
10	2	1770	20160210_dm_TOP2-5_04.JPG.dat	TOP2-5	YMR271C	1.11072	0.09517
10	3	1651	20160210_dm_TOP2-5_04.JPG.dat	TOP2-5	YDR082W	1.19504	-0.02872
10	4	1602	20160210_dm_TOP2-5_04.JPG.dat	TOP2-5	YDR082W	1.22298	-0.00078
10	5	1376	20160210_dm_TOP2-5_04.JPG.dat	TOP2-5	YDL097C	1.01363	-0.16154
10	6	1551	20160210_dm_TOP2-5_04.JPG.dat	TOP2-5	YDL097C	1.13549	-0.03971
10	7	1163	20160210_dm_TOP2-5_04.JPG.dat	TOP2-5	YDL002C	0.88435	0.04934
10	8	790	20160210_dm_TOP2-5_04.JPG.dat	TOP2-5	YDL002C	0.60502	-0.22991
10	9	1424	20160210_dm_TOP2-5_04.JPG.dat	TOP2-5	YIL115C	1.07567	0.15947
10	10	1238	20160210_dm_TOP2-5_04.JPG.dat	TOP2-5	YIL115C	0.93217	0.01601
10	11	1440	20160210_dm_TOP2-5_04.JPG.dat	TOP2-5	YBL007C	1.10154	0.10392
10	12	1591	20160210_dm_TOP2-5_04.JPG.dat	TOP2-5	YBL007C	1.24669	0.24903
10	13	820	20160210_dm_TOP2-5_04.JPG.dat	TOP2-5	YML069W	0.65801	-0.11612
10	14	595	20160210_dm_TOP2-5_04.JPG.dat	TOP2-5	YML069W	0.47601	-0.29806
10	15	664	20160210_dm_TOP2-5_04.JPG.dat	TOP2-5	YDL105W	0.50382	-0.15126
10	16	760	20160210_dm_TOP2-5_04.JPG.dat	TOP2-5	YDL105W	0.54969	-0.1054
10	17	1571	20160210_dm_TOP2-5_04.JPG.dat	TOP2-5	YBR060C	1.13645	-0.08342
10	18	1714	20160210_dm_TOP2-5_04.JPG.dat	TOP2-5	YBR060C	1.24755	0.02764
10	19	1564	20160210_dm_TOP2-5_04.JPG.dat	TOP2-5	YHR067W	1.15341	0.08745
10	20	1539	20160210_dm_TOP2-5_04.JPG.dat	TOP2-5	YHR067W	1.1978	0.13182
10	21	0	20160210_dm_TOP2-5_04.JPG.dat	TOP2-5	YGL116W	0	0
10	22	0	20160210_dm_TOP2-5_04.JPG.dat	TOP2-5	YGL116W	0	0
10	23	1106	20160210_dm_TOP2-5_04.JPG.dat	TOP2-5	YOR204W	0.89965	0.03813
10	24	936	20160210_dm_TOP2-5_04.JPG.dat	TOP2-5	YOR204W	0.74906	-0.11241
10	25	754	20160210_dm_TOP2-5_04.JPG.dat	TOP2-5	YLR060W	0.59582	-0.37181
10	26	829	20160210_dm_TOP2-5_04.JPG.dat	TOP2-5	YLR060W	0.63936	-0.32828
10	27	212	20160210_dm_TOP2-5_04.JPG.dat	TOP2-5	YJL019W	0.16322	-0.35356
10	28	390	20160210_dm_TOP2-5_04.JPG.dat	TOP2-5	YJL019W	0.31422	-0.20261
10	29	1306	20160210_dm_TOP2-5_04.JPG.dat	TOP2-5	YKR020W	1.11403	-0.03336
10	30	1296	20160210_dm_TOP2-5_04.JPG.dat	TOP2-5	YKR020W	1.10976	-0.03763
10	31	1600	20160210_dm_TOP2-5_04.JPG.dat	TOP2-5	YHR107C	1.34881	0.15139
10	32	1634	20160210_dm_TOP2-5_04.JPG.dat	TOP2-5	YHR107C	1.38938	0.19195
10	33	1167	20160210_dm_TOP2-5_04.JPG.dat	TOP2-5	YPL093W	1.01295	-0.01486
10	34	775	20160210_dm_TOP2-5_04.JPG.dat	TOP2-5	YPL093W	0.66981	-0.35791
10	35	1260	20160210_dm_TOP2-5_04.JPG.dat	TOP2-5	YNL136W	1.06447	-0.05284
10	36	1395	20160210_dm_TOP2-5_04.JPG.dat	TOP2-5	YNL136W	1.17569	0.05836
10	37	716	20160210_dm_TOP2-5_04.JPG.dat	TOP2-5	YJR065C	0.61458	-0.12665
10	38	537	20160210_dm_TOP2-5_04.JPG.dat	TOP2-5	YJR065C	0.45948	-0.2817
10	39	1451	20160210_dm_TOP2-5_04.JPG.dat	TOP2-5	YGR172C	1.21764	0.22623
10	40	1298	20160210_dm_TOP2-5_04.JPG.dat	TOP2-5	YGR172C	#NUM!	#NUM!	status=JK
10	41	1518	20160210_dm_TOP2-5_04.JPG.dat	TOP2-5	YGL213C	1.25221	-0.05004
10	42	1608	20160210_dm_TOP2-5_04.JPG.dat	TOP2-5	YGL213C	1.32079	0.01853
10	43	833	20160210_dm_TOP2-5_04.JPG.dat	TOP2-5	YFL034C-B	0.6922	-0.08943
10	44	879	20160210_dm_TOP2-5_04.JPG.dat	TOP2-5	YFL034C-B	0.7513	-0.03035
10	45	1225	20160210_dm_TOP2-5_04.JPG.dat	TOP2-5	YEL026W	1.04444	0.06488
10	46	1429	20160210_dm_TOP2-5_04.JPG.dat	TOP2-5	YEL026W	1.09096	0.11139
10	47	1658	20160210_dm_TOP2-5_04.JPG.dat	TOP2-5	YMR271C	1.08346	0.06792
10	48	1850	20160210_dm_TOP2-5_04.JPG.dat	TOP2-5	YMR271C	1.04574	0.03021
11	1	1994	20160210_dm_TOP2-5_04.JPG.dat	TOP2-5	YMR271C	1.01876	0.00323
11	2	1734	20160210_dm_TOP2-5_04.JPG.dat	TOP2-5	YMR271C	1.01591	0.00038
11	3	1267	20160210_dm_TOP2-5_04.JPG.dat	TOP2-5	YDR145W	0.85519	-0.10208
11	4	1443	20160210_dm_TOP2-5_04.JPG.dat	TOP2-5	YDR145W	1.02664	0.06932
11	5	0	20160210_dm_TOP2-5_04.JPG.dat	TOP2-5	YKL013C	0	0
11	6	0	20160210_dm_TOP2-5_04.JPG.dat	TOP2-5	YKL013C	0	0
11	7	0	20160210_dm_TOP2-5_04.JPG.dat	TOP2-5	YOR250C	0	0
11	8	765	20160210_dm_TOP2-5_04.JPG.dat	TOP2-5	YOR250C	#NUM!	#NUM!	status=JK
11	9	1659	20160210_dm_TOP2-5_04.JPG.dat	TOP2-5	YLR166C	1.1863	0.11707
11	10	1577	20160210_dm_TOP2-5_04.JPG.dat	TOP2-5	YLR166C	1.12899	0.05977
11	11	1509	20160210_dm_TOP2-5_04.JPG.dat	TOP2-5	YGR140W	1.10036	-0.06359
11	12	1919	20160210_dm_TOP2-5_04.JPG.dat	TOP2-5	YGR140W	1.43551	0.27147
11	13	926	20160210_dm_TOP2-5_04.JPG.dat	TOP2-5	YFR027W	0.70971	-0.06284
11	14	928	20160210_dm_TOP2-5_04.JPG.dat	TOP2-5	YFR027W	0.70732	-0.06524
11	15	1552	20160210_dm_TOP2-5_04.JPG.dat	TOP2-5	YLR268W	#NUM!	#NUM!	status=JK
11	16	1456	20160210_dm_TOP2-5_04.JPG.dat	TOP2-5	YLR268W	0.99389	-0.04435
11	17	1674	20160210_dm_TOP2-5_04.JPG.dat	TOP2-5	YGR098C	1.13691	0.06712
11	18	1666	20160210_dm_TOP2-5_04.JPG.dat	TOP2-5	YGR098C	1.1331	0.06331
11	19	1619	20160210_dm_TOP2-5_04.JPG.dat	TOP2-5	YMR298W	1.11086	0.05231
11	20	1632	20160210_dm_TOP2-5_04.JPG.dat	TOP2-5	YMR298W	1.17782	0.11925
11	21	1406	20160210_dm_TOP2-5_04.JPG.dat	TOP2-5	YDR378C	1.07453	0.0689
11	22	1165	20160210_dm_TOP2-5_04.JPG.dat	TOP2-5	YDR378C	0.89749	-0.1081
11	23	1544	20160210_dm_TOP2-5_04.JPG.dat	TOP2-5	YDR339C	1.15955	0.04114
11	24	1589	20160210_dm_TOP2-5_04.JPG.dat	TOP2-5	YDR339C	1.1762	0.05778
11	25	0	20160210_dm_TOP2-5_04.JPG.dat	TOP2-5	YGR006W	0	-0.7689
11	26	855	20160210_dm_TOP2-5_04.JPG.dat	TOP2-5	YGR006W	0.61382	-0.15525
11	27	1872	20160210_dm_TOP2-5_04.JPG.dat	TOP2-5	YDR086C	1.34565	0.11006
11	28	1691	20160210_dm_TOP2-5_04.JPG.dat	TOP2-5	YDR086C	1.27659	0.04102
11	29	819	20160210_dm_TOP2-5_04.JPG.dat	TOP2-5	YHR191C	0.65654	-0.03903
11	30	933	20160210_dm_TOP2-5_04.JPG.dat	TOP2-5	YHR191C	0.75234	0.05673
11	31	1440	20160210_dm_TOP2-5_04.JPG.dat	TOP2-5	YGL093W	1.14414	-0.00054
11	32	1469	20160210_dm_TOP2-5_04.JPG.dat	TOP2-5	YGL093W	1.17743	0.03274
11	33	1169	20160210_dm_TOP2-5_04.JPG.dat	TOP2-5	YLR383W	0.9562	-0.11979
11	34	1479	20160210_dm_TOP2-5_04.JPG.dat	TOP2-5	YLR383W	1.20362	0.12757
11	35	0	20160210_dm_TOP2-5_04.JPG.dat	TOP2-5	YLR272C	0	-0.02866
11	36	0	20160210_dm_TOP2-5_04.JPG.dat	TOP2-5	YLR272C	0	-0.02866
11	37	956	20160210_dm_TOP2-5_04.JPG.dat	TOP2-5	YNR026C	0.77174	-0.23866
11	38	925	20160210_dm_TOP2-5_04.JPG.dat	TOP2-5	YNR026C	0.74467	-0.26572
11	39	1379	20160210_dm_TOP2-5_04.JPG.dat	TOP2-5	YGR120C	1.0898	0.01797
11	40	1455	20160210_dm_TOP2-5_04.JPG.dat	TOP2-5	YGR120C	1.13916	0.06732
11	41	796	20160210_dm_TOP2-5_04.JPG.dat	TOP2-5	YOR362C	0.62042	-0.19279
11	42	737	20160210_dm_TOP2-5_04.JPG.dat	TOP2-5	YOR362C	0.57251	-0.24069
11	43	1187	20160210_dm_TOP2-5_04.JPG.dat	TOP2-5	YOR262W	0.93231	-0.06779
11	44	1145	20160210_dm_TOP2-5_04.JPG.dat	TOP2-5	YOR262W	0.92383	-0.07627
11	45	1387	20160210_dm_TOP2-5_04.JPG.dat	TOP2-5	YLL011W	1.11461	0.152
11	46	1423	20160210_dm_TOP2-5_04.JPG.dat	TOP2-5	YLL011W	1.02253	0.05995
11	47	1707	20160210_dm_TOP2-5_04.JPG.dat	TOP2-5	YMR271C	1.04842	0.03289
11	48	1846	20160210_dm_TOP2-5_04.JPG.dat	TOP2-5	YMR271C	0.97981	-0.0357
12	1	1972	20160210_dm_TOP2-5_04.JPG.dat	TOP2-5	YMR271C	#NUM!	#NUM!	status=JK
12	2	1790	20160210_dm_TOP2-5_04.JPG.dat	TOP2-5	YMR271C	1.01802	0.00249
12	3	1459	20160210_dm_TOP2-5_04.JPG.dat	TOP2-5	YDR145W	0.95511	-0.00219
12	4	1268	20160210_dm_TOP2-5_04.JPG.dat	TOP2-5	YDR145W	0.87568	-0.0816
12	5	0	20160210_dm_TOP2-5_04.JPG.dat	TOP2-5	YKL013C	0	0
12	6	0	20160210_dm_TOP2-5_04.JPG.dat	TOP2-5	YKL013C	0	0
12	7	0	20160210_dm_TOP2-5_04.JPG.dat	TOP2-5	YOR250C	0	0
12	8	0	20160210_dm_TOP2-5_04.JPG.dat	TOP2-5	YOR250C	0	0
12	9	1594	20160210_dm_TOP2-5_04.JPG.dat	TOP2-5	YLR166C	1.12572	0.05651
12	10	1622	20160210_dm_TOP2-5_04.JPG.dat	TOP2-5	YLR166C	1.1503	0.08108
12	11	1884	20160210_dm_TOP2-5_04.JPG.dat	TOP2-5	YGR140W	1.36405	0.20003
12	12	1709	20160210_dm_TOP2-5_04.JPG.dat	TOP2-5	YGR140W	1.27192	0.10792
12	13	922	20160210_dm_TOP2-5_04.JPG.dat	TOP2-5	YFR027W	0.70278	-0.06977
12	14	954	20160210_dm_TOP2-5_04.JPG.dat	TOP2-5	YFR027W	0.71977	-0.05279
12	15	1387	20160210_dm_TOP2-5_04.JPG.dat	TOP2-5	YLR268W	0.9839	-0.05434
12	16	1530	20160210_dm_TOP2-5_04.JPG.dat	TOP2-5	YLR268W	1.02412	-0.01413
12	17	1752	20160210_dm_TOP2-5_04.JPG.dat	TOP2-5	YGR098C	1.16062	0.09083
12	18	1745	20160210_dm_TOP2-5_04.JPG.dat	TOP2-5	YGR098C	1.15212	0.08233
12	19	1684	20160210_dm_TOP2-5_04.JPG.dat	TOP2-5	YMR298W	1.11767	0.05913
12	20	1679	20160210_dm_TOP2-5_04.JPG.dat	TOP2-5	YMR298W	1.16801	0.10945
12	21	1255	20160210_dm_TOP2-5_04.JPG.dat	TOP2-5	YDR378C	0.92172	-0.08387
12	22	1117	20160210_dm_TOP2-5_04.JPG.dat	TOP2-5	YDR378C	0.82485	-0.18072
12	23	1449	20160210_dm_TOP2-5_04.JPG.dat	TOP2-5	YDR339C	1.042	-0.07638
12	24	1499	20160210_dm_TOP2-5_04.JPG.dat	TOP2-5	YDR339C	1.06363	-0.05475
12	25	541	20160210_dm_TOP2-5_04.JPG.dat	TOP2-5	YGR006W	0.38128	-0.38773
12	26	757	20160210_dm_TOP2-5_04.JPG.dat	TOP2-5	YGR006W	0.52405	-0.245
12	27	1641	20160210_dm_TOP2-5_04.JPG.dat	TOP2-5	YDR086C	1.14099	-0.09454
12	28	1643	20160210_dm_TOP2-5_04.JPG.dat	TOP2-5	YDR086C	1.20395	-0.0316
12	29	469	20160210_dm_TOP2-5_04.JPG.dat	TOP2-5	YHR191C	#NUM!	#NUM!	status=JK
12	30	868	20160210_dm_TOP2-5_04.JPG.dat	TOP2-5	YHR191C	0.68323	-0.01235
12	31	1490	20160210_dm_TOP2-5_04.JPG.dat	TOP2-5	YGL093W	1.15657	0.01189
12	32	1519	20160210_dm_TOP2-5_04.JPG.dat	TOP2-5	YGL093W	1.18895	0.04425
12	33	1462	20160210_dm_TOP2-5_04.JPG.dat	TOP2-5	YLR383W	1.16767	0.09163
12	34	1287	20160210_dm_TOP2-5_04.JPG.dat	TOP2-5	YLR383W	1.02249	-0.05351
12	35	140	20160210_dm_TOP2-5_04.JPG.dat	TOP2-5	YLR272C	0.10866	0.07997
12	36	1299	20160210_dm_TOP2-5_04.JPG.dat	TOP2-5	YLR272C	#NUM!	#NUM!	status=JK
12	37	964	20160210_dm_TOP2-5_04.JPG.dat	TOP2-5	YNR026C	0.75875	-0.25165
12	38	896	20160210_dm_TOP2-5_04.JPG.dat	TOP2-5	YNR026C	0.70346	-0.30693
12	39	1416	20160210_dm_TOP2-5_04.JPG.dat	TOP2-5	YGR120C	1.09262	0.02079
12	40	1351	20160210_dm_TOP2-5_04.JPG.dat	TOP2-5	YGR120C	1.03488	-0.03693
12	41	1056	20160210_dm_TOP2-5_04.JPG.dat	TOP2-5	YOR362C	0.80729	-0.00598
12	42	0	20160210_dm_TOP2-5_04.JPG.dat	TOP2-5	YOR362C	#NUM!	#NUM!	status=JK
12	43	1331	20160210_dm_TOP2-5_04.JPG.dat	TOP2-5	YOR262W	1.02529	0.02516
12	44	1252	20160210_dm_TOP2-5_04.JPG.dat	TOP2-5	YOR262W	0.98965	-0.01046
12	45	1355	20160210_dm_TOP2-5_04.JPG.dat	TOP2-5	YLL011W	1.06553	0.10293
12	46	1479	20160210_dm_TOP2-5_04.JPG.dat	TOP2-5	YLL011W	1.0386	0.076
12	47	1728	20160210_dm_TOP2-5_04.JPG.dat	TOP2-5	YMR271C	1.0357	0.02017
12	48	1821	20160210_dm_TOP2-5_04.JPG.dat	TOP2-5	YMR271C	0.94185	-0.07365
13	1	1841	20160210_dm_TOP2-5_04.JPG.dat	TOP2-5	YMR271C	0.97843	-0.03708
13	2	1774	20160210_dm_TOP2-5_04.JPG.dat	TOP2-5	YMR271C	1.08029	0.06475
13	3	1281	20160210_dm_TOP2-5_04.JPG.dat	TOP2-5	YLR115W	0.89968	0.03061
13	4	1169	20160210_dm_TOP2-5_04.JPG.dat	TOP2-5	YLR115W	0.86986	0.0008
13	5	1556	20160210_dm_TOP2-5_04.JPG.dat	TOP2-5	YBR160W	1.13197	0.01669
13	6	1713	20160210_dm_TOP2-5_04.JPG.dat	TOP2-5	YBR160W	1.25068	0.13536
13	7	1250	20160210_dm_TOP2-5_04.JPG.dat	TOP2-5	YFR028C	#NUM!	#NUM!	status=JK
13	8	1356	20160210_dm_TOP2-5_04.JPG.dat	TOP2-5	YFR028C	1.05975	-0.06418
13	9	1618	20160210_dm_TOP2-5_04.JPG.dat	TOP2-5	YBL084C	1.26298	-0.01295
13	10	1758	20160210_dm_TOP2-5_04.JPG.dat	TOP2-5	YBL084C	1.38233	0.10636
13	11	1095	20160210_dm_TOP2-5_04.JPG.dat	TOP2-5	YPR016C	0.8801	-0.22308
13	12	1246	20160210_dm_TOP2-5_04.JPG.dat	TOP2-5	YPR016C	1.02655	-0.07667
13	13	1076	20160210_dm_TOP2-5_04.JPG.dat	TOP2-5	YDR416W	0.9024	-0.2105
13	14	1119	20160210_dm_TOP2-5_04.JPG.dat	TOP2-5	YDR416W	0.91985	-0.19305
13	15	1080	20160210_dm_TOP2-5_04.JPG.dat	TOP2-5	YJR042W	#NUM!	#NUM!	status=JK
13	16	1265	20160210_dm_TOP2-5_04.JPG.dat	TOP2-5	YJR042W	0.91115	-0.07333
13	17	0	20160210_dm_TOP2-5_04.JPG.dat	TOP2-5	YNR010W	0	-0.2089
13	18	621	20160210_dm_TOP2-5_04.JPG.dat	TOP2-5	YNR010W	0.43709	0.22807
13	19	665	20160210_dm_TOP2-5_04.JPG.dat	TOP2-5	YDL030W	0.46884	-0.53131
13	20	827	20160210_dm_TOP2-5_04.JPG.dat	TOP2-5	YDL030W	#NUM!	#NUM!	status=JK
13	21	1036	20160210_dm_TOP2-5_04.JPG.dat	TOP2-5	YDL126C	0.804	0.0595
13	22	1223	20160210_dm_TOP2-5_04.JPG.dat	TOP2-5	YDL126C	0.95276	0.20822
13	23	2009	20160210_dm_TOP2-5_04.JPG.dat	TOP2-5	YBR110W	1.52309	0.29224
13	24	1824	20160210_dm_TOP2-5_04.JPG.dat	TOP2-5	YBR110W	1.36553	0.13473
13	25	1758	20160210_dm_TOP2-5_04.JPG.dat	TOP2-5	YBR160W	1.30943	0.19409
13	26	1555	20160210_dm_TOP2-5_04.JPG.dat	TOP2-5	YBR160W	1.14056	0.02527
13	27	1310	20160210_dm_TOP2-5_04.JPG.dat	TOP2-5	YOL021C	0.96761	0.12384
13	28	1152	20160210_dm_TOP2-5_04.JPG.dat	TOP2-5	YOL021C	0.8989	0.05514
13	29	1181	20160210_dm_TOP2-5_04.JPG.dat	TOP2-5	YJL025W	0.98425	-0.04853
13	30	1071	20160210_dm_TOP2-5_04.JPG.dat	TOP2-5	YJL025W	0.90194	-0.13081
13	31	1300	20160210_dm_TOP2-5_04.JPG.dat	TOP2-5	YBR236C	1.08031	0.04407
13	32	1032	20160210_dm_TOP2-5_04.JPG.dat	TOP2-5	YBR236C	0.86451	-0.17167
13	33	1550	20160210_dm_TOP2-5_04.JPG.dat	TOP2-5	YDR049W	1.32558	0.22034
13	34	1187	20160210_dm_TOP2-5_04.JPG.dat	TOP2-5	YDR049W	1.01033	-0.09483
13	35	1099	20160210_dm_TOP2-5_04.JPG.dat	TOP2-5	YLR002C	0.91394	-0.12334
13	36	1164	20160210_dm_TOP2-5_04.JPG.dat	TOP2-5	YLR002C	0.96506	-0.07224
13	37	1448	20160210_dm_TOP2-5_04.JPG.dat	TOP2-5	YHR020W	1.22172	0.04737
13	38	1447	20160210_dm_TOP2-5_04.JPG.dat	TOP2-5	YHR020W	1.21892	0.04457
13	39	968	20160210_dm_TOP2-5_04.JPG.dat	TOP2-5	YKL145W	0.80271	0.08228
13	40	932	20160210_dm_TOP2-5_04.JPG.dat	TOP2-5	YKL145W	0.76923	0.0488
13	41	1214	20160210_dm_TOP2-5_04.JPG.dat	TOP2-5	YCL016C	1.0025	0.12674
13	42	1320	20160210_dm_TOP2-5_04.JPG.dat	TOP2-5	YCL016C	#NUM!	#NUM!	status=JK
13	43	1233	20160210_dm_TOP2-5_04.JPG.dat	TOP2-5	YLR200W	1.02668	0.01199
13	44	1498	20160210_dm_TOP2-5_04.JPG.dat	TOP2-5	YLR200W	#NUM!	#NUM!	status=JK
13	45	1088	20160210_dm_TOP2-5_04.JPG.dat	TOP2-5	YJL074C	0.92293	-0.05371
13	46	1430	20160210_dm_TOP2-5_04.JPG.dat	TOP2-5	YJL074C	1.08181	0.10513
13	47	1807	20160210_dm_TOP2-5_04.JPG.dat	TOP2-5	YMR271C	#NUM!	#NUM!	status=JK
13	48	1911	20160210_dm_TOP2-5_04.JPG.dat	TOP2-5	YMR271C	1.06151	0.04597
14	1	2212	20160210_dm_TOP2-5_04.JPG.dat	TOP2-5	YMR271C	1.13222	0.11667
14	2	1813	20160210_dm_TOP2-5_04.JPG.dat	TOP2-5	YMR271C	1.06299	0.04746
14	3	1245	20160210_dm_TOP2-5_04.JPG.dat	TOP2-5	YLR115W	0.84354	-0.02551
14	4	1360	20160210_dm_TOP2-5_04.JPG.dat	TOP2-5	YLR115W	0.98089	0.1118
14	5	1490	20160210_dm_TOP2-5_04.JPG.dat	TOP2-5	YBR160W	1.0592	-0.05606
14	6	1586	20160210_dm_TOP2-5_04.JPG.dat	TOP2-5	YBR160W	1.1378	0.02251
14	7	1426	20160210_dm_TOP2-5_04.JPG.dat	TOP2-5	YFR028C	1.07891	-0.04503
14	8	1366	20160210_dm_TOP2-5_04.JPG.dat	TOP2-5	YFR028C	1.06088	-0.06305
14	9	1828	20160210_dm_TOP2-5_04.JPG.dat	TOP2-5	YBL084C	1.42532	0.14934
14	10	1862	20160210_dm_TOP2-5_04.JPG.dat	TOP2-5	YBL084C	1.46777	0.19178
14	11	1350	20160210_dm_TOP2-5_04.JPG.dat	TOP2-5	YPR016C	1.08819	-0.01505
14	12	1595	20160210_dm_TOP2-5_04.JPG.dat	TOP2-5	YPR016C	1.31302	0.20973
14	13	1016	20160210_dm_TOP2-5_04.JPG.dat	TOP2-5	YDR416W	0.84493	-0.26795
14	14	1086	20160210_dm_TOP2-5_04.JPG.dat	TOP2-5	YDR416W	0.87589	-0.237
14	15	1226	20160210_dm_TOP2-5_04.JPG.dat	TOP2-5	YJR042W	0.91596	-0.06852
14	16	1285	20160210_dm_TOP2-5_04.JPG.dat	TOP2-5	YJR042W	0.89439	-0.09009
14	17	0	20160210_dm_TOP2-5_04.JPG.dat	TOP2-5	YNR010W	0	-0.2089
14	18	714	20160210_dm_TOP2-5_04.JPG.dat	TOP2-5	YNR010W	0.4804	0.27136
14	19	657	20160210_dm_TOP2-5_04.JPG.dat	TOP2-5	YDL030W	0.44147	-0.55867
14	20	605	20160210_dm_TOP2-5_04.JPG.dat	TOP2-5	YDL030W	0.42356	-0.57657
14	21	821	20160210_dm_TOP2-5_04.JPG.dat	TOP2-5	YDL126C	0.60456	-0.13988
14	22	768	20160210_dm_TOP2-5_04.JPG.dat	TOP2-5	YDL126C	0.56716	-0.17727
14	23	1302	20160210_dm_TOP2-5_04.JPG.dat	TOP2-5	YBR110W	0.935	-0.29568
14	24	1726	20160210_dm_TOP2-5_04.JPG.dat	TOP2-5	YBR110W	1.2251	-0.00566
14	25	1451	20160210_dm_TOP2-5_04.JPG.dat	TOP2-5	YBR160W	1.02704	-0.08822
14	26	1589	20160210_dm_TOP2-5_04.JPG.dat	TOP2-5	YBR160W	1.11114	-0.00414
14	27	1151	20160210_dm_TOP2-5_04.JPG.dat	TOP2-5	YOL021C	0.81338	-0.03035
14	28	1218	20160210_dm_TOP2-5_04.JPG.dat	TOP2-5	YOL021C	0.91214	0.06839
14	29	1256	20160210_dm_TOP2-5_04.JPG.dat	TOP2-5	YJL025W	1.0075	-0.02528
14	30	1140	20160210_dm_TOP2-5_04.JPG.dat	TOP2-5	YJL025W	0.92644	-0.10632
14	31	1257	20160210_dm_TOP2-5_04.JPG.dat	TOP2-5	YBR236C	1.00873	-0.02749
14	32	1328	20160210_dm_TOP2-5_04.JPG.dat	TOP2-5	YBR236C	1.07482	0.03859
14	33	1423	20160210_dm_TOP2-5_04.JPG.dat	TOP2-5	YDR049W	1.17623	0.07102
14	34	1623	20160210_dm_TOP2-5_04.JPG.dat	TOP2-5	YDR049W	1.33507	0.22982
14	35	948	20160210_dm_TOP2-5_04.JPG.dat	TOP2-5	YLR002C	#NUM!	#NUM!	status=JK
14	36	1215	20160210_dm_TOP2-5_04.JPG.dat	TOP2-5	YLR002C	0.97246	-0.06484
14	37	1461	20160210_dm_TOP2-5_04.JPG.dat	TOP2-5	YHR020W	1.1896	0.01525
14	38	1518	20160210_dm_TOP2-5_04.JPG.dat	TOP2-5	YHR020W	1.23469	0.06033
14	39	305	20160210_dm_TOP2-5_04.JPG.dat	TOP2-5	YKL145W	#NUM!	#NUM!	status=JK
14	40	1009	20160210_dm_TOP2-5_04.JPG.dat	TOP2-5	YKL145W	0.80704	0.0866
14	41	1262	20160210_dm_TOP2-5_04.JPG.dat	TOP2-5	YCL016C	1.01186	0.13609
14	42	1218	20160210_dm_TOP2-5_04.JPG.dat	TOP2-5	YCL016C	0.97753	0.10177
14	43	1261	20160210_dm_TOP2-5_04.JPG.dat	TOP2-5	YLR200W	1.0204	0.00571
14	44	1210	20160210_dm_TOP2-5_04.JPG.dat	TOP2-5	YLR200W	1.00293	-0.01176
14	45	1492	20160210_dm_TOP2-5_04.JPG.dat	TOP2-5	YJL074C	1.22833	0.25161
14	46	1437	20160210_dm_TOP2-5_04.JPG.dat	TOP2-5	YJL074C	1.05437	0.0777
14	47	1687	20160210_dm_TOP2-5_04.JPG.dat	TOP2-5	YMR271C	1.05372	0.03818
14	48	1898	20160210_dm_TOP2-5_04.JPG.dat	TOP2-5	YMR271C	1.01983	0.0043
15	1	2073	20160210_dm_TOP2-5_04.JPG.dat	TOP2-5	YMR271C	0.95306	-0.06244
15	2	1830	20160210_dm_TOP2-5_04.JPG.dat	TOP2-5	YMR271C	0.96344	-0.05207
15	3	1605	20160210_dm_TOP2-5_04.JPG.dat	TOP2-5	YER022W	0.97762	-0.03335
15	4	1695	20160210_dm_TOP2-5_04.JPG.dat	TOP2-5	YER022W	1.10344	0.09243
15	5	1714	20160210_dm_TOP2-5_04.JPG.dat	TOP2-5	YIR010W	1.10509	-0.07211
15	6	1710	20160210_dm_TOP2-5_04.JPG.dat	TOP2-5	YIR010W	1.11576	-0.06144
15	7	1447	20160210_dm_TOP2-5_04.JPG.dat	TOP2-5	YML098W	0.99841	-0.04598
15	8	1790	20160210_dm_TOP2-5_04.JPG.dat	TOP2-5	YML098W	1.27258	0.22811
15	9	0	20160210_dm_TOP2-5_04.JPG.dat	TOP2-5	YDL007W	0	0
15	10	0	20160210_dm_TOP2-5_04.JPG.dat	TOP2-5	YDL007W	0	0
15	11	0	20160210_dm_TOP2-5_04.JPG.dat	TOP2-5	YMR308C	#NUM!	#NUM!	status=JK
15	12	385	20160210_dm_TOP2-5_04.JPG.dat	TOP2-5	YMR308C	0.29034	-0.00058
15	13	1857	20160210_dm_TOP2-5_04.JPG.dat	TOP2-5	YNR035C	1.40414	0.26157
15	14	1862	20160210_dm_TOP2-5_04.JPG.dat	TOP2-5	YNR035C	1.35543	0.21288
15	15	0	20160210_dm_TOP2-5_04.JPG.dat	TOP2-5	YPR103W	0	0
15	16	0	20160210_dm_TOP2-5_04.JPG.dat	TOP2-5	YPR103W	0	0
15	17	1777	20160210_dm_TOP2-5_04.JPG.dat	TOP2-5	YCR093W	1.07813	-0.04534
15	18	1859	20160210_dm_TOP2-5_04.JPG.dat	TOP2-5	YCR093W	1.11041	-0.01307
15	19	1942	20160210_dm_TOP2-5_04.JPG.dat	TOP2-5	YOR370C	1.15535	0.02763
15	20	1851	20160210_dm_TOP2-5_04.JPG.dat	TOP2-5	YOR370C	1.14523	0.01751
15	21	1717	20160210_dm_TOP2-5_04.JPG.dat	TOP2-5	YDR088C	1.11741	0.05735
15	22	1782	20160210_dm_TOP2-5_04.JPG.dat	TOP2-5	YDR088C	1.16307	0.10299
15	23	766	20160210_dm_TOP2-5_04.JPG.dat	TOP2-5	YDR052C	#NUM!	#NUM!	status=JK
15	24	1514	20160210_dm_TOP2-5_04.JPG.dat	TOP2-5	YDR052C	0.95138	-0.18787
15	25	1740	20160210_dm_TOP2-5_04.JPG.dat	TOP2-5	YBR004C	1.09239	0.02349
15	26	1704	20160210_dm_TOP2-5_04.JPG.dat	TOP2-5	YBR004C	1.06043	-0.00846
15	27	1576	20160210_dm_TOP2-5_04.JPG.dat	TOP2-5	YAL001C	0.99482	-0.0488
15	28	1652	20160210_dm_TOP2-5_04.JPG.dat	TOP2-5	YAL001C	#NUM!	#NUM!	status=JK
15	29	361	20160210_dm_TOP2-5_04.JPG.dat	TOP2-5	YGL097W	0.26006	0.04284
15	30	1272	20160210_dm_TOP2-5_04.JPG.dat	TOP2-5	YGL097W	#NUM!	#NUM!	status=JK
15	31	1538	20160210_dm_TOP2-5_04.JPG.dat	TOP2-5	YMR296C	#NUM!	#NUM!	status=JK
15	32	891	20160210_dm_TOP2-5_04.JPG.dat	TOP2-5	YMR296C	0.64927	-0.24978
15	33	1370	20160210_dm_TOP2-5_04.JPG.dat	TOP2-5	YLR115W	1.01921	0.15011
15	34	1189	20160210_dm_TOP2-5_04.JPG.dat	TOP2-5	YLR115W	0.8798	0.01074
15	35	1294	20160210_dm_TOP2-5_04.JPG.dat	TOP2-5	YDL190C	0.93399	0.03858
15	36	1508	20160210_dm_TOP2-5_04.JPG.dat	TOP2-5	YDL190C	1.08331	0.18786
15	37	752	20160210_dm_TOP2-5_04.JPG.dat	TOP2-5	YDL105W	0.54908	-0.10601
15	38	826	20160210_dm_TOP2-5_04.JPG.dat	TOP2-5	YDL105W	0.60253	-0.05258
15	39	1439	20160210_dm_TOP2-5_04.JPG.dat	TOP2-5	YMR168C	1.03582	-0.1044
15	40	1284	20160210_dm_TOP2-5_04.JPG.dat	TOP2-5	YMR168C	#NUM!	#NUM!	status=JK
15	41	0	20160210_dm_TOP2-5_04.JPG.dat	TOP2-5	YAL041W	0	-1.01592
15	42	0	20160210_dm_TOP2-5_04.JPG.dat	TOP2-5	YAL041W	0	-1.01592
15	43	536	20160210_dm_TOP2-5_04.JPG.dat	TOP2-5	YGR006W	#NUM!	#NUM!	status=JK
15	44	1225	20160210_dm_TOP2-5_04.JPG.dat	TOP2-5	YGR006W	0.91637	0.14721
15	45	994	20160210_dm_TOP2-5_04.JPG.dat	TOP2-5	YFL034C-B	0.73839	-0.04326
15	46	880	20160210_dm_TOP2-5_04.JPG.dat	TOP2-5	YFL034C-B	0.58263	-0.19898
15	47	1799	20160210_dm_TOP2-5_04.JPG.dat	TOP2-5	YMR271C	1.01363	-0.00189
15	48	1911	20160210_dm_TOP2-5_04.JPG.dat	TOP2-5	YMR271C	0.92542	-0.09008
16	1	1982	20160210_dm_TOP2-5_04.JPG.dat	TOP2-5	YMR271C	0.90238	-0.11311
16	2	1782	20160210_dm_TOP2-5_04.JPG.dat	TOP2-5	YMR271C	0.93039	-0.0851
16	3	1777	20160210_dm_TOP2-5_04.JPG.dat	TOP2-5	YER022W	1.07521	0.06421
16	4	1776	20160210_dm_TOP2-5_04.JPG.dat	TOP2-5	YER022W	1.15241	0.14139
16	5	1775	20160210_dm_TOP2-5_04.JPG.dat	TOP2-5	YIR010W	1.14555	-0.03166
16	6	1866	20160210_dm_TOP2-5_04.JPG.dat	TOP2-5	YIR010W	1.2218	0.04457
16	7	1574	20160210_dm_TOP2-5_04.JPG.dat	TOP2-5	YML098W	1.09233	0.04791
16	8	1749	20160210_dm_TOP2-5_04.JPG.dat	TOP2-5	YML098W	1.25296	0.2085
16	9	0	20160210_dm_TOP2-5_04.JPG.dat	TOP2-5	YDL007W	0	0
16	10	0	20160210_dm_TOP2-5_04.JPG.dat	TOP2-5	YDL007W	0	0
16	11	330	20160210_dm_TOP2-5_04.JPG.dat	TOP2-5	YMR308C	0.24599	-0.04491
16	12	361	20160210_dm_TOP2-5_04.JPG.dat	TOP2-5	YMR308C	0.27173	-0.01918
16	13	1818	20160210_dm_TOP2-5_04.JPG.dat	TOP2-5	YNR035C	1.36255	0.21999
16	14	1917	20160210_dm_TOP2-5_04.JPG.dat	TOP2-5	YNR035C	1.37422	0.23166
16	15	0	20160210_dm_TOP2-5_04.JPG.dat	TOP2-5	YPR103W	0	0
16	16	0	20160210_dm_TOP2-5_04.JPG.dat	TOP2-5	YPR103W	0	0
16	17	1859	20160210_dm_TOP2-5_04.JPG.dat	TOP2-5	YCR093W	1.10074	-0.02273
16	18	1765	20160210_dm_TOP2-5_04.JPG.dat	TOP2-5	YCR093W	1.02749	-0.09597
16	19	1887	20160210_dm_TOP2-5_04.JPG.dat	TOP2-5	YOR370C	1.09323	-0.03448
16	20	1797	20160210_dm_TOP2-5_04.JPG.dat	TOP2-5	YOR370C	1.08235	-0.04535
16	21	1676	20160210_dm_TOP2-5_04.JPG.dat	TOP2-5	YDR088C	1.06393	0.00389
16	22	1647	20160210_dm_TOP2-5_04.JPG.dat	TOP2-5	YDR088C	1.05002	-0.01002
16	23	1748	20160210_dm_TOP2-5_04.JPG.dat	TOP2-5	YDR052C	1.08447	-0.05481
16	24	1560	20160210_dm_TOP2-5_04.JPG.dat	TOP2-5	YDR052C	0.9587	-0.18055
16	25	1705	20160210_dm_TOP2-5_04.JPG.dat	TOP2-5	YBR004C	1.04847	-0.02041
16	26	1649	20160210_dm_TOP2-5_04.JPG.dat	TOP2-5	YBR004C	1.00739	-0.06149
16	27	1573	20160210_dm_TOP2-5_04.JPG.dat	TOP2-5	YAL001C	0.97672	-0.0669
16	28	1533	20160210_dm_TOP2-5_04.JPG.dat	TOP2-5	YAL001C	1.01369	-0.02993
16	29	66	20160210_dm_TOP2-5_04.JPG.dat	TOP2-5	YGL097W	0.0469	-0.17026
16	30	251	20160210_dm_TOP2-5_04.JPG.dat	TOP2-5	YGL097W	0.18123	-0.03597
16	31	859	20160210_dm_TOP2-5_04.JPG.dat	TOP2-5	YMR296C	0.61244	-0.2866
16	32	1041	20160210_dm_TOP2-5_04.JPG.dat	TOP2-5	YMR296C	0.74855	-0.15052
16	33	1115	20160210_dm_TOP2-5_04.JPG.dat	TOP2-5	YLR115W	0.81833	-0.05072
16	34	1258	20160210_dm_TOP2-5_04.JPG.dat	TOP2-5	YLR115W	0.91743	0.04836
16	35	1526	20160210_dm_TOP2-5_04.JPG.dat	TOP2-5	YDL190C	1.08426	0.18881
16	36	1313	20160210_dm_TOP2-5_04.JPG.dat	TOP2-5	YDL190C	0.92745	0.03204
16	37	698	20160210_dm_TOP2-5_04.JPG.dat	TOP2-5	YDL105W	0.50061	-0.15447
16	38	897	20160210_dm_TOP2-5_04.JPG.dat	TOP2-5	YDL105W	0.64254	-0.01258
16	39	1430	20160210_dm_TOP2-5_04.JPG.dat	TOP2-5	YMR168C	1.01107	-0.12915
16	40	1448	20160210_dm_TOP2-5_04.JPG.dat	TOP2-5	YMR168C	1.024	-0.11622
16	41	0	20160210_dm_TOP2-5_04.JPG.dat	TOP2-5	YAL041W	0	-1.01592
16	42	0	20160210_dm_TOP2-5_04.JPG.dat	TOP2-5	YAL041W	0	-1.01592
16	43	1503	20160210_dm_TOP2-5_04.JPG.dat	TOP2-5	YGR006W	1.08202	0.31282
16	44	1326	20160210_dm_TOP2-5_04.JPG.dat	TOP2-5	YGR006W	0.97824	0.20907
16	45	1002	20160210_dm_TOP2-5_04.JPG.dat	TOP2-5	YFL034C-B	0.73479	-0.04686
16	46	0	20160210_dm_TOP2-5_04.JPG.dat	TOP2-5	YFL034C-B	#NUM!	#NUM!	status=JK
16	47	1838	20160210_dm_TOP2-5_04.JPG.dat	TOP2-5	YMR271C	1.02425	0.00873
16	48	1851	20160210_dm_TOP2-5_04.JPG.dat	TOP2-5	YMR271C	0.88685	-0.12863
17	1	1856	20160210_dm_TOP2-5_04.JPG.dat	TOP2-5	YMR271C	1.00285	-0.01267
17	2	1740	20160210_dm_TOP2-5_04.JPG.dat	TOP2-5	YMR271C	1.07978	0.06424
17	3	1268	20160210_dm_TOP2-5_04.JPG.dat	TOP2-5	YDR228C	0.91338	-0.14784
17	4	1406	20160210_dm_TOP2-5_04.JPG.dat	TOP2-5	YDR228C	1.08641	0.02515
17	5	1162	20160210_dm_TOP2-5_04.JPG.dat	TOP2-5	YER133W	0.89382	-0.03882
17	6	610	20160210_dm_TOP2-5_04.JPG.dat	TOP2-5	YER133W	0.47639	-0.45614
17	7	1877	20160210_dm_TOP2-5_04.JPG.dat	TOP2-5	YMR013C	#NUM!	#NUM!	status=BG
17	8	2171	20160210_dm_TOP2-5_04.JPG.dat	TOP2-5	YMR013C	#NUM!	#NUM!	status=BG
17	9	0	20160210_dm_TOP2-5_04.JPG.dat	TOP2-5	YIL022W	0	0
17	10	0	20160210_dm_TOP2-5_04.JPG.dat	TOP2-5	YIL022W	0	0
17	11	836	20160210_dm_TOP2-5_04.JPG.dat	TOP2-5	YOR174W	0.73883	0.55199
17	12	77	20160210_dm_TOP2-5_04.JPG.dat	TOP2-5	YOR174W	0.06839	-0.11827
17	13	1866	20160210_dm_TOP2-5_04.JPG.dat	TOP2-5	YBR060C	1.64944	0.42943
17	14	1938	20160210_dm_TOP2-5_04.JPG.dat	TOP2-5	YBR060C	1.63726	0.41725
17	15	463	20160210_dm_TOP2-5_04.JPG.dat	TOP2-5	YDR062W	0.35919	-0.20412
17	16	430	20160210_dm_TOP2-5_04.JPG.dat	TOP2-5	YDR062W	0.30859	-0.25471
17	17	1508	20160210_dm_TOP2-5_04.JPG.dat	TOP2-5	YBL097W	1.05429	0.11163
17	18	1378	20160210_dm_TOP2-5_04.JPG.dat	TOP2-5	YBL097W	0.94739	0.00476
17	19	1762	20160210_dm_TOP2-5_04.JPG.dat	TOP2-5	YDR463W	1.20576	-0.11976
17	20	1394	20160210_dm_TOP2-5_04.JPG.dat	TOP2-5	YDR463W	0.99144	-0.33402
17	21	1143	20160210_dm_TOP2-5_04.JPG.dat	TOP2-5	YML032C	0.8579	0.07528
17	22	1418	20160210_dm_TOP2-5_04.JPG.dat	TOP2-5	YML032C	1.06889	0.28621
17	23	1652	20160210_dm_TOP2-5_04.JPG.dat	TOP2-5	YGR218W	1.21159	0.05715
17	24	1345	20160210_dm_TOP2-5_04.JPG.dat	TOP2-5	YGR218W	0.97668	-0.1777
17	25	1408	20160210_dm_TOP2-5_04.JPG.dat	TOP2-5	YDR016C	1.022	0.02987
17	26	1393	20160210_dm_TOP2-5_04.JPG.dat	TOP2-5	YDR016C	1.00384	0.01172
17	27	1343	20160210_dm_TOP2-5_04.JPG.dat	TOP2-5	YNL001W	0.98407	0.03966
17	28	1389	20160210_dm_TOP2-5_04.JPG.dat	TOP2-5	YNL001W	1.0843	0.13986
17	29	1077	20160210_dm_TOP2-5_04.JPG.dat	TOP2-5	YMR227C	0.90333	-0.04097
17	30	987	20160210_dm_TOP2-5_04.JPG.dat	TOP2-5	YMR227C	0.84105	-0.10323
17	31	982	20160210_dm_TOP2-5_04.JPG.dat	TOP2-5	YOL135C	0.82559	0.01244
17	32	950	20160210_dm_TOP2-5_04.JPG.dat	TOP2-5	YOL135C	0.80482	-0.00833
17	33	942	20160210_dm_TOP2-5_04.JPG.dat	TOP2-5	YNL153C	0.81371	-0.11639
17	34	901	20160210_dm_TOP2-5_04.JPG.dat	TOP2-5	YNL153C	0.77277	-0.15732
17	35	1432	20160210_dm_TOP2-5_04.JPG.dat	TOP2-5	YBL034C	1.19542	0.05969
17	36	1444	20160210_dm_TOP2-5_04.JPG.dat	TOP2-5	YBL034C	1.1977	0.06196
17	37	1389	20160210_dm_TOP2-5_04.JPG.dat	TOP2-5	YGR075C	1.16936	0.01391
17	38	1590	20160210_dm_TOP2-5_04.JPG.dat	TOP2-5	YGR075C	1.33773	0.18223
17	39	1343	20160210_dm_TOP2-5_04.JPG.dat	TOP2-5	YAL041W	1.1158	0.09958
17	40	1377	20160210_dm_TOP2-5_04.JPG.dat	TOP2-5	YAL041W	1.14512	0.12888
17	41	1517	20160210_dm_TOP2-5_04.JPG.dat	TOP2-5	YLR459W	1.26938	0.15633
17	42	1452	20160210_dm_TOP2-5_04.JPG.dat	TOP2-5	YLR459W	1.22051	0.10747
17	43	1213	20160210_dm_TOP2-5_04.JPG.dat	TOP2-5	YIL144W	1.03012	-0.18625
17	44	1280	20160210_dm_TOP2-5_04.JPG.dat	TOP2-5	YIL144W	1.11577	-0.10062
17	45	853	20160210_dm_TOP2-5_04.JPG.dat	TOP2-5	YDR182W	0.7401	-0.35979
17	46	1031	20160210_dm_TOP2-5_04.JPG.dat	TOP2-5	YDR182W	0.79923	-0.30068
17	47	1766	20160210_dm_TOP2-5_04.JPG.dat	TOP2-5	YMR271C	1.16757	0.15201
17	48	1936	20160210_dm_TOP2-5_04.JPG.dat	TOP2-5	YMR271C	1.10147	0.08592
18	1	2037	20160210_dm_TOP2-5_04.JPG.dat	TOP2-5	YMR271C	1.02478	0.00925
18	2	1816	20160210_dm_TOP2-5_04.JPG.dat	TOP2-5	YMR271C	1.05091	0.03538
18	3	1348	20160210_dm_TOP2-5_04.JPG.dat	TOP2-5	YDR228C	0.90701	-0.1542
18	4	1432	20160210_dm_TOP2-5_04.JPG.dat	TOP2-5	YDR228C	1.03452	-0.02673
18	5	1625	20160210_dm_TOP2-5_04.JPG.dat	TOP2-5	YER133W	1.16983	0.23711
18	6	1608	20160210_dm_TOP2-5_04.JPG.dat	TOP2-5	YER133W	1.17676	0.24405
18	7	2091	20160210_dm_TOP2-5_04.JPG.dat	TOP2-5	YMR013C	#NUM!	#NUM!	status=BG
18	8	2262	20160210_dm_TOP2-5_04.JPG.dat	TOP2-5	YMR013C	#NUM!	#NUM!	status=BG
18	9	0	20160210_dm_TOP2-5_04.JPG.dat	TOP2-5	YIL022W	0	0
18	10	0	20160210_dm_TOP2-5_04.JPG.dat	TOP2-5	YIL022W	0	0
18	11	0	20160210_dm_TOP2-5_04.JPG.dat	TOP2-5	YOR174W	0	-0.18664
18	12	376	20160210_dm_TOP2-5_04.JPG.dat	TOP2-5	YOR174W	0.31082	0.12409
18	13	1996	20160210_dm_TOP2-5_04.JPG.dat	TOP2-5	YBR060C	1.64291	0.4229
18	14	1961	20160210_dm_TOP2-5_04.JPG.dat	TOP2-5	YBR060C	#NUM!	#NUM!	status=JK
18	15	1585	20160210_dm_TOP2-5_04.JPG.dat	TOP2-5	YDR062W	#NUM!	#NUM!	status=JK
18	16	409	20160210_dm_TOP2-5_04.JPG.dat	TOP2-5	YDR062W	0.27391	-0.28938
18	17	1532	20160210_dm_TOP2-5_04.JPG.dat	TOP2-5	YBL097W	1.00171	0.05906
18	18	1617	20160210_dm_TOP2-5_04.JPG.dat	TOP2-5	YBL097W	1.04177	0.09911
18	19	1963	20160210_dm_TOP2-5_04.JPG.dat	TOP2-5	YDR463W	1.26108	-0.06446
18	20	1638	20160210_dm_TOP2-5_04.JPG.dat	TOP2-5	YDR463W	1.095	-0.2305
18	21	1313	20160210_dm_TOP2-5_04.JPG.dat	TOP2-5	YML032C	0.92805	0.14541
18	22	1425	20160210_dm_TOP2-5_04.JPG.dat	TOP2-5	YML032C	1.01188	0.22921
18	23	1507	20160210_dm_TOP2-5_04.JPG.dat	TOP2-5	YGR218W	1.0412	-0.11319
18	24	1546	20160210_dm_TOP2-5_04.JPG.dat	TOP2-5	YGR218W	1.05587	-0.09853
18	25	1305	20160210_dm_TOP2-5_04.JPG.dat	TOP2-5	YDR016C	0.88915	-0.10294
18	26	1396	20160210_dm_TOP2-5_04.JPG.dat	TOP2-5	YDR016C	0.94273	-0.04938
18	27	1489	20160210_dm_TOP2-5_04.JPG.dat	TOP2-5	YNL001W	1.0208	0.07638
18	28	1414	20160210_dm_TOP2-5_04.JPG.dat	TOP2-5	YNL001W	1.03052	0.0861
18	29	879	20160210_dm_TOP2-5_04.JPG.dat	TOP2-5	YMR227C	0.68613	-0.2581
18	30	960	20160210_dm_TOP2-5_04.JPG.dat	TOP2-5	YMR227C	0.7585	-0.18575
18	31	797	20160210_dm_TOP2-5_04.JPG.dat	TOP2-5	YOL135C	0.61954	-0.19355
18	32	758	20160210_dm_TOP2-5_04.JPG.dat	TOP2-5	YOL135C	0.59283	-0.22026
18	33	895	20160210_dm_TOP2-5_04.JPG.dat	TOP2-5	YNL153C	0.71347	-0.2166
18	34	998	20160210_dm_TOP2-5_04.JPG.dat	TOP2-5	YNL153C	0.78935	-0.14074
18	35	1605	20160210_dm_TOP2-5_04.JPG.dat	TOP2-5	YBL034C	1.23503	0.09928
18	36	1420	20160210_dm_TOP2-5_04.JPG.dat	TOP2-5	YBL034C	#NUM!	#NUM!	status=JK
18	37	1508	20160210_dm_TOP2-5_04.JPG.dat	TOP2-5	YGR075C	1.16955	0.0141
18	38	1371	20160210_dm_TOP2-5_04.JPG.dat	TOP2-5	YGR075C	1.06398	-0.09143
18	39	1485	20160210_dm_TOP2-5_04.JPG.dat	TOP2-5	YAL041W	1.13962	0.12339
18	40	1500	20160210_dm_TOP2-5_04.JPG.dat	TOP2-5	YAL041W	1.15285	0.13661
18	41	1496	20160210_dm_TOP2-5_04.JPG.dat	TOP2-5	YLR459W	1.15729	0.04427
18	42	1396	20160210_dm_TOP2-5_04.JPG.dat	TOP2-5	YLR459W	1.08471	-0.02829
18	43	1258	20160210_dm_TOP2-5_04.JPG.dat	TOP2-5	YIL144W	0.98858	-0.22778
18	44	1390	20160210_dm_TOP2-5_04.JPG.dat	TOP2-5	YIL144W	1.12262	-0.09377
18	45	798	20160210_dm_TOP2-5_04.JPG.dat	TOP2-5	YDR182W	0.64245	-0.45742
18	46	888	20160210_dm_TOP2-5_04.JPG.dat	TOP2-5	YDR182W	0.63955	-0.46031
18	47	1797	20160210_dm_TOP2-5_04.JPG.dat	TOP2-5	YMR271C	1.10506	0.08951
18	48	1936	20160210_dm_TOP2-5_04.JPG.dat	TOP2-5	YMR271C	1.02537	0.00985
19	1	2015	20160210_dm_TOP2-5_04.JPG.dat	TOP2-5	YMR271C	0.97257	-0.04294
19	2	1776	20160210_dm_TOP2-5_04.JPG.dat	TOP2-5	YMR271C	0.98564	-0.02988
19	3	1018	20160210_dm_TOP2-5_04.JPG.dat	TOP2-5	YNL247W	0.65708	-0.36297
19	4	1160	20160210_dm_TOP2-5_04.JPG.dat	TOP2-5	YNL247W	0.80399	-0.2161
19	5	0	20160210_dm_TOP2-5_04.JPG.dat	TOP2-5	YPL252C	0	0
19	6	0	20160210_dm_TOP2-5_04.JPG.dat	TOP2-5	YPL252C	0	0
19	7	0	20160210_dm_TOP2-5_04.JPG.dat	TOP2-5	YLR215C	0	0
19	8	0	20160210_dm_TOP2-5_04.JPG.dat	TOP2-5	YLR215C	0	0
19	9	0	20160210_dm_TOP2-5_04.JPG.dat	TOP2-5	YOR046C	0	0
19	10	0	20160210_dm_TOP2-5_04.JPG.dat	TOP2-5	YOR046C	0	0
19	11	1532	20160210_dm_TOP2-5_04.JPG.dat	TOP2-5	YNL153C	1.2088	0.2786
19	12	1944	20160210_dm_TOP2-5_04.JPG.dat	TOP2-5	YNL153C	1.53943	0.60913
19	13	1220	20160210_dm_TOP2-5_04.JPG.dat	TOP2-5	YOL081W	0.96284	0.02666
19	14	1292	20160210_dm_TOP2-5_04.JPG.dat	TOP2-5	YOL081W	0.97494	0.03876
19	15	1798	20160210_dm_TOP2-5_04.JPG.dat	TOP2-5	YML114C	1.24993	0.12626
19	16	1804	20160210_dm_TOP2-5_04.JPG.dat	TOP2-5	YML114C	1.16449	0.04085
19	17	0	20160210_dm_TOP2-5_04.JPG.dat	TOP2-5	YFL039C	0	-0.71372
19	18	0	20160210_dm_TOP2-5_04.JPG.dat	TOP2-5	YFL039C	0	-0.71372
19	19	1860	20160210_dm_TOP2-5_04.JPG.dat	TOP2-5	YAL002W	1.16294	0.08002
19	20	1932	20160210_dm_TOP2-5_04.JPG.dat	TOP2-5	YAL002W	1.25888	0.17593
19	21	1562	20160210_dm_TOP2-5_04.JPG.dat	TOP2-5	YDR315C	1.07729	0.01132
19	22	1478	20160210_dm_TOP2-5_04.JPG.dat	TOP2-5	YDR315C	1.02558	-0.04038
19	23	1402	20160210_dm_TOP2-5_04.JPG.dat	TOP2-5	YGL163C	0.94795	0.00514
19	24	1470	20160210_dm_TOP2-5_04.JPG.dat	TOP2-5	YGL163C	0.98159	0.03877
19	25	1359	20160210_dm_TOP2-5_04.JPG.dat	TOP2-5	YLR089C	0.90336	-0.0069
19	26	1391	20160210_dm_TOP2-5_04.JPG.dat	TOP2-5	YLR089C	0.9143	0.00404
19	27	1263	20160210_dm_TOP2-5_04.JPG.dat	TOP2-5	YLR222C	0.84084	-0.0703
19	28	833	20160210_dm_TOP2-5_04.JPG.dat	TOP2-5	YLR222C	#NUM!	#NUM!	status=JK
19	29	1706	20160210_dm_TOP2-5_04.JPG.dat	TOP2-5	YDL097C	1.28579	0.11054
19	30	1855	20160210_dm_TOP2-5_04.JPG.dat	TOP2-5	YDL097C	1.41	0.23472
19	31	1525	20160210_dm_TOP2-5_04.JPG.dat	TOP2-5	YJR076C	1.13674	0.07283
19	32	1574	20160210_dm_TOP2-5_04.JPG.dat	TOP2-5	YJR076C	1.17751	0.11359
19	33	1687	20160210_dm_TOP2-5_04.JPG.dat	TOP2-5	YKL052C	#NUM!	#NUM!	status=JK
19	34	1594	20160210_dm_TOP2-5_04.JPG.dat	TOP2-5	YKL052C	1.20356	0.0156
19	35	956	20160210_dm_TOP2-5_04.JPG.dat	TOP2-5	YCR077C	0.70182	-0.0592
19	36	815	20160210_dm_TOP2-5_04.JPG.dat	TOP2-5	YCR077C	0.5941	-0.16689
19	37	1416	20160210_dm_TOP2-5_04.JPG.dat	TOP2-5	YFR032C-A	1.04796	0.02638
19	38	1450	20160210_dm_TOP2-5_04.JPG.dat	TOP2-5	YFR032C-A	1.07397	0.05238
19	39	1019	20160210_dm_TOP2-5_04.JPG.dat	TOP2-5	YFL034C-B	0.74702	-0.03463
19	40	1017	20160210_dm_TOP2-5_04.JPG.dat	TOP2-5	YFL034C-B	0.74675	-0.0349
19	41	1292	20160210_dm_TOP2-5_04.JPG.dat	TOP2-5	YKR037C	0.95433	-0.00471
19	42	1366	20160210_dm_TOP2-5_04.JPG.dat	TOP2-5	YKR037C	1.01304	0.05399
19	43	1583	20160210_dm_TOP2-5_04.JPG.dat	TOP2-5	YER083C	1.18882	0.06214
19	44	1128	20160210_dm_TOP2-5_04.JPG.dat	TOP2-5	YER083C	0.87145	-0.25514
19	45	1258	20160210_dm_TOP2-5_04.JPG.dat	TOP2-5	YLL003W	0.96967	-0.0738
19	46	592	20160210_dm_TOP2-5_04.JPG.dat	TOP2-5	YLL003W	0.40868	-0.63464
19	47	1866	20160210_dm_TOP2-5_04.JPG.dat	TOP2-5	YMR271C	1.10139	0.08585
19	48	1942	20160210_dm_TOP2-5_04.JPG.dat	TOP2-5	YMR271C	0.98809	-0.02743
20	1	2006	20160210_dm_TOP2-5_04.JPG.dat	TOP2-5	YMR271C	0.94045	-0.07505
20	2	1731	20160210_dm_TOP2-5_04.JPG.dat	TOP2-5	YMR271C	0.93294	-0.08256
20	3	945	20160210_dm_TOP2-5_04.JPG.dat	TOP2-5	YNL247W	0.59251	-0.42752
20	4	1154	20160210_dm_TOP2-5_04.JPG.dat	TOP2-5	YNL247W	0.77703	-0.24305
20	5	0	20160210_dm_TOP2-5_04.JPG.dat	TOP2-5	YPL252C	0	0
20	6	0	20160210_dm_TOP2-5_04.JPG.dat	TOP2-5	YPL252C	0	0
20	7	0	20160210_dm_TOP2-5_04.JPG.dat	TOP2-5	YLR215C	0	0
20	8	0	20160210_dm_TOP2-5_04.JPG.dat	TOP2-5	YLR215C	0	0
20	9	0	20160210_dm_TOP2-5_04.JPG.dat	TOP2-5	YOR046C	0	0
20	10	0	20160210_dm_TOP2-5_04.JPG.dat	TOP2-5	YOR046C	0	0
20	11	1753	20160210_dm_TOP2-5_04.JPG.dat	TOP2-5	YNL153C	1.33053	0.40029
20	12	1517	20160210_dm_TOP2-5_04.JPG.dat	TOP2-5	YNL153C	1.15659	0.2264
20	13	1334	20160210_dm_TOP2-5_04.JPG.dat	TOP2-5	YOL081W	1.01483	0.07864
20	14	1088	20160210_dm_TOP2-5_04.JPG.dat	TOP2-5	YOL081W	#NUM!	#NUM!	status=JK
20	15	1656	20160210_dm_TOP2-5_04.JPG.dat	TOP2-5	YML114C	1.11717	-0.00646
20	16	1625	20160210_dm_TOP2-5_04.JPG.dat	TOP2-5	YML114C	1.02162	-0.10198
20	17	0	20160210_dm_TOP2-5_04.JPG.dat	TOP2-5	YFL039C	0	-0.71372
20	18	0	20160210_dm_TOP2-5_04.JPG.dat	TOP2-5	YFL039C	0	-0.71372
20	19	1712	20160210_dm_TOP2-5_04.JPG.dat	TOP2-5	YAL002W	1.05548	-0.02741
20	20	1685	20160210_dm_TOP2-5_04.JPG.dat	TOP2-5	YAL002W	1.08539	0.00249
20	21	1422	20160210_dm_TOP2-5_04.JPG.dat	TOP2-5	YDR315C	0.97134	-0.0946
20	22	1538	20160210_dm_TOP2-5_04.JPG.dat	TOP2-5	YDR315C	1.05936	-0.00661
20	23	1572	20160210_dm_TOP2-5_04.JPG.dat	TOP2-5	YGL163C	1.05748	0.11464
20	24	1376	20160210_dm_TOP2-5_04.JPG.dat	TOP2-5	YGL163C	0.91422	-0.02858
20	25	1692	20160210_dm_TOP2-5_04.JPG.dat	TOP2-5	YLR089C	1.11799	0.20767
20	26	1689	20160210_dm_TOP2-5_04.JPG.dat	TOP2-5	YLR089C	1.10115	0.19083
20	27	1473	20160210_dm_TOP2-5_04.JPG.dat	TOP2-5	YLR222C	0.97031	0.05914
20	28	1303	20160210_dm_TOP2-5_04.JPG.dat	TOP2-5	YLR222C	0.90677	-0.00438
20	29	1972	20160210_dm_TOP2-5_04.JPG.dat	TOP2-5	YDL097C	1.45984	0.28454
20	30	1781	20160210_dm_TOP2-5_04.JPG.dat	TOP2-5	YDL097C	1.32555	0.1503
20	31	1664	20160210_dm_TOP2-5_04.JPG.dat	TOP2-5	YJR076C	1.21135	0.14742
20	32	1476	20160210_dm_TOP2-5_04.JPG.dat	TOP2-5	YJR076C	1.07591	0.01202
20	33	1628	20160210_dm_TOP2-5_04.JPG.dat	TOP2-5	YKL052C	1.20609	0.01813
20	34	1659	20160210_dm_TOP2-5_04.JPG.dat	TOP2-5	YKL052C	1.21695	0.02898
20	35	653	20160210_dm_TOP2-5_04.JPG.dat	TOP2-5	YCR077C	0.46578	-0.29517
20	36	623	20160210_dm_TOP2-5_04.JPG.dat	TOP2-5	YCR077C	0.44135	-0.31959
20	37	1130	20160210_dm_TOP2-5_04.JPG.dat	TOP2-5	YFR032C-A	0.81364	-0.20788
20	38	1348	20160210_dm_TOP2-5_04.JPG.dat	TOP2-5	YFR032C-A	0.97185	-0.04971
20	39	1008	20160210_dm_TOP2-5_04.JPG.dat	TOP2-5	YFL034C-B	0.71944	-0.06221
20	40	1016	20160210_dm_TOP2-5_04.JPG.dat	TOP2-5	YFL034C-B	0.72548	-0.05616
20	41	1403	20160210_dm_TOP2-5_04.JPG.dat	TOP2-5	YKR037C	1.00659	0.04755
20	42	1491	20160210_dm_TOP2-5_04.JPG.dat	TOP2-5	YKR037C	1.07338	0.11431
20	43	1680	20160210_dm_TOP2-5_04.JPG.dat	TOP2-5	YER083C	1.22572	0.09903
20	44	1098	20160210_dm_TOP2-5_04.JPG.dat	TOP2-5	YER083C	0.82404	-0.30254
20	45	259	20160210_dm_TOP2-5_04.JPG.dat	TOP2-5	YLL003W	0.19395	-0.8493
20	46	141	20160210_dm_TOP2-5_04.JPG.dat	TOP2-5	YLL003W	0.09461	-0.94862
20	47	1878	20160210_dm_TOP2-5_04.JPG.dat	TOP2-5	YMR271C	1.07802	0.06248
20	48	1997	20160210_dm_TOP2-5_04.JPG.dat	TOP2-5	YMR271C	0.98874	-0.02677
21	1	1982	20160210_dm_TOP2-5_04.JPG.dat	TOP2-5	YMR271C	0.89214	-0.12334
21	2	1773	20160210_dm_TOP2-5_04.JPG.dat	TOP2-5	YMR271C	0.9191	-0.09639
21	3	1669	20160210_dm_TOP2-5_04.JPG.dat	TOP2-5	YGR253C	1.00846	0.08122
21	4	1629	20160210_dm_TOP2-5_04.JPG.dat	TOP2-5	YGR253C	1.05762	0.13037
21	5	1879	20160210_dm_TOP2-5_04.JPG.dat	TOP2-5	YML125C	1.21191	0.061
21	6	1774	20160210_dm_TOP2-5_04.JPG.dat	TOP2-5	YML125C	1.16021	0.00931
21	7	1696	20160210_dm_TOP2-5_04.JPG.dat	TOP2-5	YKR082W	1.17554	0.01485
21	8	1553	20160210_dm_TOP2-5_04.JPG.dat	TOP2-5	YKR082W	#NUM!	#NUM!	status=JK
21	9	1834	20160210_dm_TOP2-5_04.JPG.dat	TOP2-5	YKR084C	1.29789	0.03115
21	10	1822	20160210_dm_TOP2-5_04.JPG.dat	TOP2-5	YKR084C	1.29985	0.03311
21	11	1520	20160210_dm_TOP2-5_04.JPG.dat	TOP2-5	YKL060C	1.09906	0.03645
21	12	1542	20160210_dm_TOP2-5_04.JPG.dat	TOP2-5	YKL060C	1.11847	0.05586
21	13	1157	20160210_dm_TOP2-5_04.JPG.dat	TOP2-5	YHR036W	0.83873	0.06005
21	14	894	20160210_dm_TOP2-5_04.JPG.dat	TOP2-5	YHR036W	0.62424	-0.15438
21	15	1507	20160210_dm_TOP2-5_04.JPG.dat	TOP2-5	YHR088W	0.97704	0.0279
21	16	1467	20160210_dm_TOP2-5_04.JPG.dat	TOP2-5	YHR088W	0.88959	-0.05952
21	17	1466	20160210_dm_TOP2-5_04.JPG.dat	TOP2-5	YPL228W	0.87931	-0.16115
21	18	1593	20160210_dm_TOP2-5_04.JPG.dat	TOP2-5	YPL228W	0.95227	-0.0882
21	19	1726	20160210_dm_TOP2-5_04.JPG.dat	TOP2-5	YOR259C	1.03843	-0.01757
21	20	1780	20160210_dm_TOP2-5_04.JPG.dat	TOP2-5	YOR259C	1.12196	0.06593
21	21	300	20160210_dm_TOP2-5_04.JPG.dat	TOP2-5	YNL102W	0.20102	0.07942
21	22	2322	20160210_dm_TOP2-5_04.JPG.dat	TOP2-5	YNL102W	#NUM!	#NUM!	status=JK
21	23	1769	20160210_dm_TOP2-5_04.JPG.dat	TOP2-5	YDL020C	1.17152	0.11837
21	24	1764	20160210_dm_TOP2-5_04.JPG.dat	TOP2-5	YDL020C	1.15383	0.10069
21	25	1641	20160210_dm_TOP2-5_04.JPG.dat	TOP2-5	YBR156C	1.06609	-0.07116
21	26	1628	20160210_dm_TOP2-5_04.JPG.dat	TOP2-5	YBR156C	1.0412	-0.09605
21	27	0	20160210_dm_TOP2-5_04.JPG.dat	TOP2-5	YER093C	0	0
21	28	0	20160210_dm_TOP2-5_04.JPG.dat	TOP2-5	YER093C	0	0
21	29	1114	20160210_dm_TOP2-5_04.JPG.dat	TOP2-5	YNL061W	0.80126	-0.03918
21	30	917	20160210_dm_TOP2-5_04.JPG.dat	TOP2-5	YNL061W	0.66135	-0.17905
21	31	1337	20160210_dm_TOP2-5_04.JPG.dat	TOP2-5	YDL015C	0.94125	-0.04297
21	32	1272	20160210_dm_TOP2-5_04.JPG.dat	TOP2-5	YDL015C	0.89538	-0.08883
21	33	1274	20160210_dm_TOP2-5_04.JPG.dat	TOP2-5	YDL003W	0.91005	-0.01305
21	34	1318	20160210_dm_TOP2-5_04.JPG.dat	TOP2-5	YDL003W	0.9315	0.00839
21	35	1382	20160210_dm_TOP2-5_04.JPG.dat	TOP2-5	YPR190C	0.94988	-0.13173
21	36	1547	20160210_dm_TOP2-5_04.JPG.dat	TOP2-5	YPR190C	1.05649	-0.02514
21	37	1147	20160210_dm_TOP2-5_04.JPG.dat	TOP2-5	YFR037C	0.79637	-0.0561
21	38	1255	20160210_dm_TOP2-5_04.JPG.dat	TOP2-5	YFR037C	0.87308	0.02059
21	39	1598	20160210_dm_TOP2-5_04.JPG.dat	TOP2-5	YML098W	1.1008	0.05638
21	40	1614	20160210_dm_TOP2-5_04.JPG.dat	TOP2-5	YML098W	1.11085	0.06643
21	41	0	20160210_dm_TOP2-5_04.JPG.dat	TOP2-5	YHR190W	0	0
21	42	0	20160210_dm_TOP2-5_04.JPG.dat	TOP2-5	YHR190W	0	0
21	43	1467	20160210_dm_TOP2-5_04.JPG.dat	TOP2-5	YBR237W	1.0295	-0.14282
21	44	1783	20160210_dm_TOP2-5_04.JPG.dat	TOP2-5	YBR237W	#NUM!	#NUM!	status=JK
21	45	0	20160210_dm_TOP2-5_04.JPG.dat	TOP2-5	YKL024C	0	0
21	46	0	20160210_dm_TOP2-5_04.JPG.dat	TOP2-5	YKL024C	0	0
21	47	1863	20160210_dm_TOP2-5_04.JPG.dat	TOP2-5	YMR271C	1.02906	0.01353
21	48	1907	20160210_dm_TOP2-5_04.JPG.dat	TOP2-5	YMR271C	0.90894	-0.10655
22	1	1954	20160210_dm_TOP2-5_04.JPG.dat	TOP2-5	YMR271C	0.91502	-0.10048
22	2	1843	20160210_dm_TOP2-5_04.JPG.dat	TOP2-5	YMR271C	#NUM!	#NUM!	status=JK
22	3	1593	20160210_dm_TOP2-5_04.JPG.dat	TOP2-5	YGR253C	1.0018	0.07456
22	4	1558	20160210_dm_TOP2-5_04.JPG.dat	TOP2-5	YGR253C	1.04961	0.12236
22	5	1742	20160210_dm_TOP2-5_04.JPG.dat	TOP2-5	YML125C	1.1589	0.00801
[truncated: 523 more rows]

## Sheet: 20160210_dm_TOP2-5_03.JPG.dat
Row	Column	Raw colony size	Plate id / file name	Query	Array	Normalized colony size	Score	Additional information
[truncated: 1,536 more rows]

[truncated: 5 more sheets: 20160210_ctrl_TOP2-5_03.JPG.dat, 20160210_ctrl_TOP2-5_01.JPG.dat, 20160210_ctrl_TOP2-5_02.JPG.dat, 20160210_ctrl_TOP2-5_04.JPG.dat, Summary]
