# Supplementary material for: Genome-Scale Genetic Interactions and Cell Imaging Confirm Cytokinesis as Deleterious to Transient Topoisomerase II Deficiency in Saccharomyces cerevisiae
Source: G3 (Bethesda). 2017 Aug 23;7(10):3379–91. doi: 10.1534/g3.117.300104 (PMC5633387; doi:10.1534/g3.117.300104)
Supplement: Supplementary file 2 [file 3379FileS2.zip › SGAtool_ top2-5 TSv6 37C x 6h.xlsx]

## Sheet: README
####################################################################################
# SGATools v1.0
# Tools for image processing, normalizing and scoring Synthetic Genetic Array screens.
#
# This software is in the public domain, furnished "as is", without technical
# support, and with no warranty, express or implied, as to its usefulness for
# any purpose.
####################################################################################
Your normalized and scored data folder will contain:
a) For each input image, one dat file
b) One combined data file: this file combines all files from a) and averages values (colony sizes, scores, etc..) of replicate arrays
c) Scores only data file: this file contains only data rows with scores and has a much simpler format compared to that described below. There are 6 tab-delimited columns: query, array, score, standard deviation, p-value
Each file in your directory will has a 9 columns tab-delimited format:
1. Row: the row of the colony
______________________________________________________________________
2. Column: the column of the colony
______________________________________________________________________
3. Raw colony size: the size of the colony as quantified by the image analysis software
______________________________________________________________________
4. Plate id: unique id for this plate, set as file name
______________________________________________________________________
5. Query gene name/ORF: Name of the query ORF if image/dat files follow conventional file naming (see file naming in help). If they do not, a value of '1' is placed as the query ORF
______________________________________________________________________
6. Array gene name/ORF: Name of the array ORF if plate layout file supplied. If not, a unique value is assigned to each group of replicate arrays
______________________________________________________________________
7. Normalized colony size: the raw colony size after normalization. The size is relative to plate median colony size, and a proxy for fitness. Normalized value of 1 is as fit as the average strain, 1.3 means it is 30% fitter than the average strain, and 0.4 that it's 40% as fit as the average strain.
______________________________________________________________________
8. Score: the colony fitness score computed using the normalized colony size (7) and the corresponding normalized colony size in the control screen
______________________________________________________________________
9. Additional information as key-value pairs
* SD: Standard deviation of scores (in the combined file)
* LK: Linkage effect- the array exists too close to the query on the chromosome
* JK: Jackknife filter- This colony induces too much variance in the sizes of other colonies in the replicate group
* BG: Big replicates- At least three colonies of this replicate are too large. The whole replicate is excluded
* CP: Cap- Normalized colony size was too large (> 1000) and was capped at 1000
For more help, see SGAtools help page at http://sgatools.ccbr.utoronto.ca/help

## Sheet: Combined data
Query ORF	Query Name	Array ORF	Array Name	Array annotation	Normalized colony size (EXPERIMENT)	Normalized colony std. dev. (EXPERIMENT)	Normalized colony size (CONTROL)	Normalized colony std. dev. (CONTROL)	Score	Score stdev	p-Value	Additional information
TOP2-5	TOP2-5	YBL074C	AAR2	aar2-ph	0.89557	0.014	0.90793	0.005	-0.01246	0.014	0
TOP2-5	TOP2-5	YBR236C	ABD1	abd1-5	1.0072	0.047	1.01613	0.018	-0.03026	0.047	3e-05
TOP2-5	TOP2-5	YBR236C	ABD1	abd1-8	1.13788	0.11	1.12077	0.09	0.10034	0.11	0.00025
TOP2-5	TOP2-5	YKL112W	ABF1	abf1-103	0.09043	0.141	0.41419	0.579	-0.45848	0.141	0.38175	status=JK
TOP2-5	TOP2-5	YKL112W	ABF1	abf1-102	0.9725	0.063	0.99248	0.075	-0.03932	0.063	7e-05
TOP2-5	TOP2-5	YKL112W	ABF1	abf1-101	0.67902	0.211	0.68912	0.258	0.12973	0.211	0.00759
TOP2-5	TOP2-5	YFL039C	ACT1	act1-108	0	0	0	0	-0.86146	0	#NUM!	status=JK
TOP2-5	TOP2-5	YFL039C	ACT1	act1-121	0	0	0	0	-0.86146	0	#NUM!
TOP2-5	TOP2-5	YFL039C	ACT1	act1-105	0.42772	0.495	0	0	-0.28687	0.495	0.18271
TOP2-5	TOP2-5	YFL039C	ACT1	act1-129	0.48332	0.558	0.92703	0.017	-0.23132	0.558	0.18183
TOP2-5	TOP2-5	YFL039C	ACT1	act1-2	0.65868	0.108	0.70884	0.187	-0.20319	0.108	0.00119
TOP2-5	TOP2-5	YFL039C	ACT1	act1-155	0.73048	0.175	0.93631	0.08	-0.19875	0.175	0.00358
TOP2-5	TOP2-5	YFL039C	ACT1	act1-125	0.71914	0.029	0.86818	0.012	-0.15037	0.029	0.00054	status=JK
TOP2-5	TOP2-5	YFL039C	ACT1	act1-159	0.74615	0.028	0.79535	0.037	-0.12339	0.028	0.00046	status=JK
TOP2-5	TOP2-5	YFL039C	ACT1	act1-133	0.81633	0.119	0.8649	0.048	-0.11295	0.119	0.00083
TOP2-5	TOP2-5	YFL039C	ACT1	act1-3	0.84957	0.13	0.86665	0.068	-0.07974	0.13	0.00097
TOP2-5	TOP2-5	YFL039C	ACT1	act1-111	0.87084	0.005	0.85028	0.042	-0.05848	0.005	1e-05	status=JK
TOP2-5	TOP2-5	YFL039C	ACT1	act1-136	0.83991	0.058	0.95904	0.096	-0.02208	0.058	9e-05
TOP2-5	TOP2-5	YFL039C	ACT1	act1-4	0.88963	0.047	0.94571	0.093	0.02001	0.047	4e-05
TOP2-5	TOP2-5	YFL039C	ACT1	act1-112	0.93899	0.11	0.91976	0.058	0.06933	0.11	0.00044
TOP2-5	TOP2-5	YFL039C	ACT1	act1-101	0.93148	0.053	0.93518	0.06	0.06943	0.053	5e-05
TOP2-5	TOP2-5	YFL039C	ACT1	act1-132	1.00356	0.048	1.00371	0.05	0.07415	0.048	3e-05
TOP2-5	TOP2-5	YFL039C	ACT1	act1-122	1.02619	0.059	1.01091	0.034	0.09677	0.059	5e-05
TOP2-5	TOP2-5	YFL039C	ACT1	act1-120	0.83728	0.16	0.72049	0.052	0.12242	0.16	0.00187
TOP2-5	TOP2-5	YFL039C	ACT1	act1-119	1.18986	0.055	1.13954	0.007	0.26034	0.055	3e-05
TOP2-5	TOP2-5	YFL039C	ACT1	act1-124	1.14154	0.073	1.2434	0.111	0.27936	0.073	7e-05
TOP2-5	TOP2-5	YLR397C	AFG2	afg2-18	1.19127	0.004	1.20381	0.013	-0.01839	0.004	0	status=JK
TOP2-5	TOP2-5	YJL046W	AIM22	AIM22	1.09352	0.013	1.05317	0.008	0.04039	0.013	4e-05	status=JK
TOP2-5	TOP2-5	YOR335C	ALA1	ala1-1	0.5676	0.659	0	0	0.56723	0.659	0.18367
TOP2-5	TOP2-5	YBR110W	ALG1	alg1-1	1.16075	0.1	1.2086	0.245	-0.07146	0.1	0.00247	status=JK
TOP2-5	TOP2-5	YGL047W	ALG13	alg13-ph	1.10586	0.025	1.08945	0.02	0.01914	0.025	0
TOP2-5	TOP2-5	YBR070C	ALG14	alg14-ph	0.8927	0.047	0.93192	0.095	-0.02383	0.047	4e-05
TOP2-5	TOP2-5	YGL065C	ALG2	alg2-1	1.32243	0.02	1.18865	0.079	0.12609	0.02	8e-05	status=JK
TOP2-5	TOP2-5	YOL130W	ALR1	yol130w-ph	1.0812	0.033	0.95466	0.056	0.13181	0.033	1e-05
TOP2-5	TOP2-5	YLR089C	ALT1	ALT1	1.05212	0.054	0.91632	0.042	0.14066	0.054	4e-05
TOP2-5	TOP2-5	YBR211C	AME1	ame1-4	1.02357	0.014	0.98072	0.002	0.04353	0.014	7e-05	status=JK
TOP2-5	TOP2-5	YDL008W	APC11	apc11-22	0.76162	0.005	0.92821	0.093	-0.16511	0.005	1e-05	status=JK
TOP2-5	TOP2-5	YDL008W	APC11	apc11-13	1.12252	0.045	1.05883	0.051	0.06754	0.045	2e-05
TOP2-5	TOP2-5	YLR127C	APC2	apc2-8	1.17226	0.11	1.17483	0.067	-0.00347	0.11	0.00023
TOP2-5	TOP2-5	YDR118W	APC4	apc4-ph	1.21055	0.046	1.08536	0.05	0.11567	0.046	2e-05
TOP2-5	TOP2-5	YOR249C	APC5	apc5-ca-paps	0	0	0	0	-0.59557	0	#NUM!
TOP2-5	TOP2-5	YOR249C	APC5	apc5-ca	1.17075	0.026	1.28639	0.102	0.57443	0.026	0.00016	status=JK
TOP2-5	TOP2-5	YIL040W	APQ12	APQ12	0.08725	0.039	0.16008	0.124	-0.03556	0.039	0.05995	status=JK
TOP2-5	TOP2-5	YIL062C	ARC15	arc15-10	0	0	0	0	0	0	#NUM!
TOP2-5	TOP2-5	YKL013C	ARC19	ykl013c-ph	0.60234	0.696	0	0	0.60196	0.695	0.18171
TOP2-5	TOP2-5	YNR035C	ARC35	arc35-6	1.13367	0.005	1.03925	0.058	0.08165	0.005	1e-05	status=JK
TOP2-5	TOP2-5	YNR035C	ARC35	arc35-5	1.34059	0.063	1.15115	0.054	0.19658	0.063	3e-05
TOP2-5	TOP2-5	YBR234C	ARC40	arc40-ph	1.011	0.016	1.02329	0.026	-0.01179	0.016	0
TOP2-5	TOP2-5	YDL192W	ARF1	ARF1	0.92344	0.051	0.86157	0.06	0.06406	0.051	5e-05
TOP2-5	TOP2-5	YBR164C	ARL1	ARL1	1.11358	0.042	1.14935	0.004	-0.03471	0.042	2e-05
TOP2-5	TOP2-5	YDR127W	ARO1	ARO1	0.95448	0.024	0.9151	0.04	0.03401	0.024	0.00022	status=JK
TOP2-5	TOP2-5	YPR060C	ARO7	ARO7	1.00147	0.133	1.00269	0.08	0.00319	0.133	0.00064
TOP2-5	TOP2-5	YHR129C	ARP1	ARP1	1.07787	0.006	1.01806	0.057	0.06414	0.006	1e-05	status=JK
TOP2-5	TOP2-5	YDL029W	ARP2	arp2-14	0	0	0	0	0	0	#NUM!
TOP2-5	TOP2-5	YJR065C	ARP3	arp3-g302y	0	0	0	0	-0.74168	0	#NUM!
TOP2-5	TOP2-5	YJR065C	ARP3	arp3-d11a	0.65853	0.103	0.74011	0.007	-0.08357	0.103	0.00105
TOP2-5	TOP2-5	YJR065C	ARP3	arp3-31	0	0	0	0	0	0	#NUM!
TOP2-5	TOP2-5	YJR065C	ARP3	arp3-h161a	0	0	0	0	0	0	#NUM!	status=JK
TOP2-5	TOP2-5	YJR065C	ARP3	arp3-g15c	0.04778	0.041	0.13835	0.067	0.04775	0.041	0.1839	status=JK
TOP2-5	TOP2-5	YJR065C	ARP3	arp3-f306g	1.05788	0.158	1.21554	0.082	0.31552	0.158	0.00091
TOP2-5	TOP2-5	YJL081C	ARP4	arp4-g161d	0.4107	0.143	0.46861	0.169	-0.07235	0.143	0.01058
TOP2-5	TOP2-5	YPR034W	ARP7	arp7-e411k	0	0	0	0	0	0	#NUM!
TOP2-5	TOP2-5	YMR033W	ARP9	arp9-1	1.04617	0.031	1.11315	0.055	-0.05876	0.031	1e-05
TOP2-5	TOP2-5	YPR085C	ASA1	ypr085c-ph	0.91352	0.039	0.90937	0.02	0.00467	0.039	2e-05
TOP2-5	TOP2-5	YJL115W	ASF1	ASF1	0.70929	0.141	0.66453	0.071	0.04703	0.141	0.00209
TOP2-5	TOP2-5	YKL052C	ASK1	ask1-3	1.01771	0.082	1.19269	0.013	-0.17158	0.082	0.00014
TOP2-5	TOP2-5	YKL052C	ASK1	ask1-2	1.19669	0.041	1.18662	0.044	0.009	0.041	1e-05
TOP2-5	TOP2-5	YLR393W	ATP10	ATP10	0.77129	0.17	1.00178	0.126	-0.26264	0.17	0.00282
TOP2-5	TOP2-5	YML081C-A	ATP18	ATP18	1.09108	0.103	1.22169	0.077	-0.12613	0.103	0.00023
TOP2-5	TOP2-5	YKL004W	AUR1	ykl004w-ph	1.02835	0.04	1.03569	0.046	-0.0137	0.04	2e-05
TOP2-5	TOP2-5	YKR099W	BAS1	BAS1	1.18443	0.038	1.11632	0.019	0.06543	0.038	1e-05
TOP2-5	TOP2-5	YPL255W	BBP1	bbp1-1	1.06385	0.027	1.04361	0.007	0.01751	0.027	0
TOP2-5	TOP2-5	YPL255W	BBP1	bbp1-2	0.82022	0.983	0.64789	0.828	0.38981	0.982	0.1936	status=CP
TOP2-5	TOP2-5	YHR040W	BCD1	bcd1-ph	1.0586	0.155	1.14915	0.117	-0.07114	0.155	0.00085
TOP2-5	TOP2-5	YDR361C	BCP1	bcp1-ts	0.9876	0.064	1.03766	0.01	-0.04816	0.064	0.00138	status=JK
TOP2-5	TOP2-5	YBR200W	BEM1	BEM1	0.57836	0.669	0	0	0.57799	0.669	0.18229
TOP2-5	TOP2-5	YER155C	BEM2	BEM2	0.87523	0.305	0.78098	0.024	0.0886	0.305	0.01055
TOP2-5	TOP2-5	YIL004C	BET1	bet1-1	1.20593	0.006	1.16568	0.033	0.04288	0.006	1e-05	status=JK
TOP2-5	TOP2-5	YPR176C	BET2	bet2-1	1.0551	0.041	0.98991	0.036	0.061	0.041	2e-05
TOP2-5	TOP2-5	YKR068C	BET3	bet3-ph	0.9036	0.05	0.99773	0.088	-0.0949	0.049	5e-05
TOP2-5	TOP2-5	YML077W	BET5	bet5-ph	1.14362	0.065	1.13271	0.049	0.01314	0.064	5e-05
TOP2-5	TOP2-5	YDR299W	BFR2	bfr2-ph	1.05185	0.355	0.65138	0.029	0.40931	0.355	0.00961
TOP2-5	TOP2-5	YHR101C	BIG1	big1-ph	1.22078	0.012	1.1427	0.011	0.07168	0.012	0
TOP2-5	TOP2-5	BLANK	BLANK	BLANK	0	0	0	0	0	0	#NUM!
TOP2-5	TOP2-5	BLANK	BLANK	BLANK	0	0	0	0	0	0	#NUM!
TOP2-5	TOP2-5	BLANK	BLANK	BLANK	0	0	0	0	0	0	#NUM!
TOP2-5	TOP2-5	BLANK	BLANK	BLANK	0.62543	0.726	0	0	0.62503	0.726	0.18338
TOP2-5	TOP2-5	YPL217C	BMS1	bms1-1	0.55015	0.085	0.75785	0.011	-0.21232	0.085	0.00099
TOP2-5	TOP2-5	YLR078C	BOS1	bos1-1	0.87927	0.025	0.87807	0.009	0.00233	0.025	0.00027	status=JK
TOP2-5	TOP2-5	YNR051C	BRE5	BRE5	0.71675	0.042	0.75575	0.027	-0.03361	0.042	5e-05
TOP2-5	TOP2-5	YGR246C	BRF1	brf1-w107r	0.12185	0.168	0.04319	0.039	0.10059	0.168	0.24242
TOP2-5	TOP2-5	YHR036W	BRL1	brl1-2221	0.99727	0.106	1.01429	0.103	-0.02921	0.106	0.00033
TOP2-5	TOP2-5	YHR036W	BRL1	brl1-k405i	0.80578	0.068	0.8052	0.107	0.02616	0.068	0.00016
TOP2-5	TOP2-5	YHR036W	BRL1	brl1-3231	1.04685	0.028	0.95565	0.052	0.06316	0.028	0.00024	status=JK
TOP2-5	TOP2-5	YHR036W	BRL1	brl1-c371s	1.02698	0.048	0.95076	0.051	0.06585	0.048	3e-05
TOP2-5	TOP2-5	YHR036W	BRL1	brl1-c371r	1.05914	0.046	0.99826	0.054	0.07544	0.046	2e-05
TOP2-5	TOP2-5	YBL097W	BRN1	brn1-16	0.47921	0.553	0.94943	0.025	-0.46426	0.553	0.18169
TOP2-5	TOP2-5	YBL097W	BRN1	brn1-9	0.67664	0.21	0.66716	0.246	0.07298	0.21	0.00759
TOP2-5	TOP2-5	YGL247W	BRR6	brr6-ph	0.91172	0.032	0.90205	0.03	0.01485	0.032	1e-05
TOP2-5	TOP2-5	YOL077C	BRX1	brx1-ph	0.90722	0.042	0.92514	0.048	-0.02889	0.042	0.00073	status=JK
TOP2-5	TOP2-5	YGL174W	BUD13	BUD13	1.05947	0.026	1.09856	0.038	-0.05168	0.026	0
TOP2-5	TOP2-5	YLR319C	BUD6	BUD6	1.21326	0.055	1.17818	0.058	0.02345	0.055	3e-05
TOP2-5	TOP2-5	YDR531W	CAB1	cab1-ph	0.79388	0.048	0.75999	0.053	0.02613	0.048	6e-05
TOP2-5	TOP2-5	YIL083C	CAB2	yil083c-ph	1.1197	0.017	1.03836	0.074	0.08226	0.017	8e-05	status=JK
TOP2-5	TOP2-5	YKL088W	CAB3	cab3-ph	0.94401	0.077	0.90113	0.033	0.04745	0.077	0.00015
TOP2-5	TOP2-5	YGR277C	CAB4	cab4-ph	1.13696	0.042	1.15304	0.013	-0.0209	0.042	1e-05
TOP2-5	TOP2-5	YDR196C	CAB5	cab5-ph	0.53948	0.031	0.93604	0.075	-0.39913	0.031	0.0011	status=JK
TOP2-5	TOP2-5	YDR196C	CAB5	cab5-1	0	0	0	0	0	0	#NUM!
TOP2-5	TOP2-5	YML102W	CAC2	CAC2	1.14914	0.01	1.03157	0.051	0.11405	0.01	3e-05	status=JK
TOP2-5	TOP2-5	YFL029C	CAK1	cak1-23	0.696	0.273	0.85691	0.013	-0.16298	0.273	0.01464
TOP2-5	TOP2-5	YGR140W	CBF2	cbf2-1	1.07706	0.009	1.08005	0.001	-0.04524	0.009	0
TOP2-5	TOP2-5	YGR140W	CBF2	cbf2-42	1.13123	0.25	1.17369	0.025	-0.03412	0.249	0.00283
TOP2-5	TOP2-5	YGR140W	CBF2	cbf2-2	1.18846	0.021	1.13704	0.018	0.06609	0.021	0
TOP2-5	TOP2-5	YKL208W	CBT1	CBT1	0.99812	0.039	1.12032	0.022	-0.11573	0.039	2e-05
TOP2-5	TOP2-5	YER168C	CCA1	cca1-1	0	0	0	0	0	0	#NUM!
TOP2-5	TOP2-5	YER168C	CCA1	cca1-ph	0.88755	0.061	0.74301	0.016	0.14325	0.061	9e-05
TOP2-5	TOP2-5	YPR025C	CCL1	ccl1-ts4	1.11592	0.038	1.07033	0.016	0.0483	0.038	1e-05
TOP2-5	TOP2-5	YDL143W	CCT4	cct4-1	0.82609	0.117	0.77567	0.053	0.04883	0.117	0.00077
TOP2-5	TOP2-5	YJR064W	CCT5	yjr064w-ph	1.13215	0.031	1.06419	0.053	0.07808	0.031	1e-05
TOP2-5	TOP2-5	YDR188W	CCT6	cct6-18	0.60739	0.221	0.56709	0.163	0.04122	0.221	0.01189
TOP2-5	TOP2-5	YLR110C	CCW12	CCW12	1.05856	0.045	1.02116	0.022	0.04349	0.045	2e-05
TOP2-5	TOP2-5	YBR131W	CCZ1	CCZ1	1.70205	0.025	1.31867	0.074	0.3759	0.025	7e-05	status=JK
TOP2-5	TOP2-5	YDR182W	CDC1	cdc1-4	0.72597	0.251	0.843	0.108	-0.37512	0.25	0.01022
TOP2-5	TOP2-5	YDR182W	CDC1	cdc1-1	1.01596	0.022	1.02591	0.007	-0.00651	0.022	0
TOP2-5	TOP2-5	YDR182W	CDC1	cdc1-2	1.17924	0.02	1.2574	0.05	0.07786	0.02	0
TOP2-5	TOP2-5	YDR182W	CDC1	cdc1-6	0.97831	0.139	0.81053	0.062	0.17782	0.139	0.00077
TOP2-5	TOP2-5	YCR002C	CDC10	cdc10-5	0.01448	0.019	0.02126	0.027	-0.52434	0.019	0.31402	status=JK
TOP2-5	TOP2-5	YCR002C	CDC10	cdc10-2	1.07828	0.102	1.03029	0.051	0.01442	0.102	0.00023
TOP2-5	TOP2-5	YCR002C	CDC10	cdc10-1	1.20341	0.014	1.07926	0.02	0.13947	0.014	4e-05	status=JK
TOP2-5	TOP2-5	YCR002C	CDC10	cdc10-4	1.29479	0.035	1.03826	0.011	0.75515	0.035	0.00025	status=JK
TOP2-5	TOP2-5	YJR076C	CDC11	cdc11-5	0.13573	0.052	0.36978	0.18	-0.19418	0.052	0.04569	status=JK
TOP2-5	TOP2-5	YJR076C	CDC11	cdc11-3	0.99741	0.118	1.04464	0.019	-0.06772	0.118	0.00045
TOP2-5	TOP2-5	YJR076C	CDC11	cdc11-4	0.90047	0.066	0.78589	0.054	0.05274	0.066	0.00011
TOP2-5	TOP2-5	YJR076C	CDC11	cdc11-1	1.16465	0.202	1.07894	0.039	0.0994	0.202	0.00139
TOP2-5	TOP2-5	YJR076C	CDC11	cdc11-2	1.10762	0.086	1.03832	0.025	0.25976	0.086	0.00013
TOP2-5	TOP2-5	YHR107C	CDC12	cdc12-td	0.92916	0.062	0.99326	0.031	-0.26949	0.062	8e-05
TOP2-5	TOP2-5	YHR107C	CDC12	cdc12-1	1.17958	0.084	1.24056	0.037	-0.01923	0.084	0.0001
TOP2-5	TOP2-5	YLR215C	CDC123	cdc123-4	0.56235	0.65	0	0	0.56199	0.649	0.18181
TOP2-5	TOP2-5	YDL220C	CDC13	cdc13-1	0	0	0	0	0	0	#NUM!
TOP2-5	TOP2-5	YFR028C	CDC14	cdc14-1	1.02278	0.164	1.10334	0.07	-0.10247	0.164	0.0011
TOP2-5	TOP2-5	YFR028C	CDC14	cdc14-2	1.05131	0.079	1.1222	0.065	-0.07395	0.079	0.00012
TOP2-5	TOP2-5	YFR028C	CDC14	cdc14-8	0	0	0	0	0	0	#NUM!
TOP2-5	TOP2-5	YFR028C	CDC14	cdc14-3	0.93605	0.06	0.87665	0.011	0.93545	0.06	7e-05
TOP2-5	TOP2-5	YAR019C	CDC15	cdc15-2	0	0	0	0	-0.51823	0	#NUM!
TOP2-5	TOP2-5	YAR019C	CDC15	cdc15-1	1.09239	0.049	1.0829	0.033	0.57346	0.049	2e-05
TOP2-5	TOP2-5	YKL022C	CDC16	cdc16-1	0.40408	0.473	0	0	0.40382	0.473	0.18594
TOP2-5	TOP2-5	YAL038W	CDC19	cdc19-1	1.35414	0.073	1.10528	0.035	0.24532	0.073	4e-05
TOP2-5	TOP2-5	YGL116W	CDC20	cdc20-3	1.4171	0.043	1.24292	0.005	0.1747	0.043	1e-05
TOP2-5	TOP2-5	YGL116W	CDC20	cdc20-2	1.62209	0.006	1.15771	0.009	0.46912	0.006	0	status=JK
TOP2-5	TOP2-5	YGL116W	CDC20	cdc20-1	0.47105	0.544	0	0	0.47075	0.544	0.18171
TOP2-5	TOP2-5	YOR074C	CDC21	cdc21-1	0	0	0	0	-0.57724	0	#NUM!
TOP2-5	TOP2-5	YOR074C	CDC21	cdc21-ts	1.27247	0.029	1.1998	0.038	0.69441	0.029	0
TOP2-5	TOP2-5	YHR166C	CDC23	cdc23-1	1.26137	0.274	1.27668	0.125	-0.00758	0.274	0.00272
TOP2-5	TOP2-5	YHR166C	CDC23	cdc23-4	1.20402	0.008	1.14884	0.021	0.05862	0.008	2e-05	status=JK
TOP2-5	TOP2-5	YAL041W	CDC24	cdc24-3	0.55146	0.66	0.53181	0.621	-0.62422	0.659	0.19321
TOP2-5	TOP2-5	YAL041W	CDC24	cdc24-11	0.57745	0.667	0	0	-0.4397	0.666	0.18169
TOP2-5	TOP2-5	YAL041W	CDC24	cdc24-5	0.94658	0.3	0.96761	0.287	-0.07081	0.3	0.00806
TOP2-5	TOP2-5	YAL041W	CDC24	cdc24-4	1.08268	0.257	1.19271	0.078	0.06521	0.257	0.00352
TOP2-5	TOP2-5	YAL041W	CDC24	cdc24-h	1.09832	0.014	1.01513	0.011	0.08084	0.014	5e-05	status=JK
TOP2-5	TOP2-5	YAL041W	CDC24	cdc24-1	1.13694	0.085	0.95742	0.18	0.14	0.085	0.00185	status=JK
TOP2-5	TOP2-5	YAL041W	CDC24	cdc24-2	#NUM!	#NUM!	1.25271	0.011	#NUM!	#NUM!	#NUM!	status=BG
TOP2-5	TOP2-5	YLR310C	CDC25	cdc25-2	1.15517	0.003	1.19851	0.042	-0.04396	0.003	0	status=JK
TOP2-5	TOP2-5	YLR310C	CDC25	cdc25-1	0.62871	0.635	0	0	0.62831	0.634	0.14195
TOP2-5	TOP2-5	YFR036W	CDC26	cdc26-1	1.42563	0.039	1.14788	0.036	0.27697	0.039	1e-05
TOP2-5	TOP2-5	YBL084C	CDC27	cdc27-1	0.75094	0.867	1.26704	0.11	-0.5262	0.867	0.18183
TOP2-5	TOP2-5	YBL084C	CDC27	cdc27-2	1.15417	0.017	1.01198	0.018	0.14369	0.017	8e-05	status=JK
TOP2-5	TOP2-5	YBR160W	CDC28	cdc28-1	1.13406	0.012	1.12602	0.096	0.01742	0.012	4e-05	status=JK
TOP2-5	TOP2-5	YBR160W	CDC28	cdc28-td	1.1564	0.214	0.00069	0.001	0.03974	0.214	0.01119	status=JK
TOP2-5	TOP2-5	YBR160W	CDC28	cdc28-4	1.1877	0.023	1.17551	0.053	0.07103	0.023	0
TOP2-5	TOP2-5	YBR160W	CDC28	cdc28-13	1.35463	0.041	1.2158	0.005	0.13565	0.041	1e-05
TOP2-5	TOP2-5	YLR314C	CDC3	cdc3-1	0	0	0	0	-0.55167	0	#NUM!
TOP2-5	TOP2-5	YLR314C	CDC3	cdc3-3	1.41864	0.035	1.16024	0.052	0.86606	0.035	0.0002	status=JK
TOP2-5	TOP2-5	YOR257W	CDC31	cdc31-5	0.16704	0.17	0.17193	0.111	-0.00091	0.17	0.14489
TOP2-5	TOP2-5	YOR257W	CDC31	cdc31-2	0	0	0	0	0	0	#NUM!	status=JK
TOP2-5	TOP2-5	YOR257W	CDC31	cdc31-1	0.47337	0.547	0	0	0.47307	0.547	0.18211
TOP2-5	TOP2-5	YOL139C	CDC33	cdc33-e72g	0.84068	0.205	0.79047	0.124	0.04959	0.205	0.00379
TOP2-5	TOP2-5	YDR054C	CDC34	cdc34-1	1.06935	0.054	1.18842	0.052	-0.10166	0.054	4e-05
TOP2-5	TOP2-5	YDR054C	CDC34	cdc34-2	0	0	0	0	0	0	#NUM!
TOP2-5	TOP2-5	YDL165W	CDC36	cdc36-16	0.64131	0.038	0.80929	0.021	-0.17066	0.038	6e-05
TOP2-5	TOP2-5	YDR168W	CDC37	cdc37-1	1.03311	0.247	1.02201	0.053	0.05619	0.247	0.00359
TOP2-5	TOP2-5	YDR168W	CDC37	cdc37-ts	1.09323	0.015	0.95502	0.064	0.11627	0.015	6e-05	status=JK
TOP2-5	TOP2-5	YCR093W	CDC39	cdc39-1	1.06315	0.07	1.12771	0.045	-0.06165	0.07	8e-05
TOP2-5	TOP2-5	YFL009W	CDC4	cdc4-1	0	0	0	0	-0.55051	0	#NUM!
TOP2-5	TOP2-5	YFL009W	CDC4	cdc4-2	0	0	0	0	0	0	#NUM!
TOP2-5	TOP2-5	YFL009W	CDC4	cdc4-3	1.13891	0.004	1.11642	0.017	0.58767	0.004	0
TOP2-5	TOP2-5	YDR364C	CDC40	cdc40-ts	0.6489	0.09	0.73361	0.066	-0.08771	0.09	0.00073
TOP2-5	TOP2-5	YLR229C	CDC42	cdc42-1	1.09283	0.017	1.129	0.006	-0.03315	0.017	0
TOP2-5	TOP2-5	YGL155W	CDC43	cdc43-2	0.6787	0.043	0.79003	0.035	-0.10933	0.043	0.00132	status=JK
TOP2-5	TOP2-5	YLR103C	CDC45	cdc45-27	1.06788	0.144	0.9714	0.104	0.08598	0.144	0.00067
TOP2-5	TOP2-5	YDL126C	CDC48	cdc48-1	0.55908	0.099	0.5908	0.099	-0.44554	0.099	0.0015
TOP2-5	TOP2-5	YDL126C	CDC48	cdc48-2	1.0073	0.054	1.06345	0.048	0.0024	0.054	4e-05
TOP2-5	TOP2-5	YDL126C	CDC48	cdc48-3	1.03523	0.04	1.02084	0.017	0.0165	0.04	2e-05
TOP2-5	TOP2-5	YDL126C	CDC48	cdc48-9	1.08631	0.062	1.00183	0.052	0.08137	0.062	5e-05
TOP2-5	TOP2-5	YDL126C	CDC48	cdc48-4601	0.92547	0.36	0.79442	0.203	0.17998	0.36	0.0143
TOP2-5	TOP2-5	YMR001C	CDC5	cdc5-1	0	0	0	0	0	0	#NUM!
TOP2-5	TOP2-5	YDL132W	CDC53	cdc53-1	0.52175	0.156	0.68012	0.177	-0.14589	0.156	0.00683
TOP2-5	TOP2-5	YDL132W	CDC53	cdc53-1	0.70121	0.239	0.81662	0.101	-0.10648	0.238	0.00982
TOP2-5	TOP2-5	YJL194W	CDC6	cdc6-1	1.10244	0.173	1.04403	0.019	0.06521	0.173	0.00104
TOP2-5	TOP2-5	YPL160W	CDC60	cdc60-ts	0	0	0	0	0	0	#NUM!
TOP2-5	TOP2-5	YDL017W	CDC7	cdc7-4	1.21736	0.037	1.24469	0.024	-0.02636	0.037	1e-05
TOP2-5	TOP2-5	YDL017W	CDC7	cdc7-1	0	0	0	0	0	0	#NUM!
TOP2-5	TOP2-5	YLR418C	CDC73	CDC73	0.69316	0.104	0.78502	0.099	-0.09535	0.104	0.0009
TOP2-5	TOP2-5	YJR057W	CDC8	cdc8-1	0.55045	0.014	1.02621	0.015	-0.48144	0.014	0.0002	status=JK
TOP2-5	TOP2-5	YJR057W	CDC8	cdc8-2	0.44264	0.077	0.80085	0.035	-0.36029	0.077	0.0014
TOP2-5	TOP2-5	YDL164C	CDC9	cdc9-1	0.9362	0.305	1.03615	0.077	-0.11424	0.305	0.0087
TOP2-5	TOP2-5	YBR029C	CDS1	cds1-ph	1.03517	0.026	1.01839	0.043	0.01049	0.026	0
TOP2-5	TOP2-5	YMR213W	CEF1	cef1-13	1.1266	0.028	1.11847	0.04	0.00117	0.028	0
TOP2-5	TOP2-5	YGL130W	CEG1	ceg1-3	0.99846	0.046	1.02885	0.064	-0.04463	0.046	3e-05
TOP2-5	TOP2-5	YGL130W	CEG1	ceg1-34	1.12029	0.053	1.06671	0.071	-0.03117	0.053	3e-05
TOP2-5	TOP2-5	YGL130W	CEG1	ceg1-c354	0.28326	0.329	0.3014	0.299	-0.02971	0.329	0.1833
TOP2-5	TOP2-5	YGL130W	CEG1	ceg1-ts	1.20287	0.035	1.23843	0.078	0.05136	0.035	1e-05
TOP2-5	TOP2-5	YMR168C	CEP3	cep3-1	0.8944	0.347	1.05605	0.009	-0.24707	0.347	0.01413
TOP2-5	TOP2-5	YMR168C	CEP3	cep3-2	1.19449	0.168	1.15703	0.013	0.05282	0.168	0.00075
TOP2-5	TOP2-5	YPL228W	CET1	cet1-2	0.9894	0.146	1.04109	0.032	-0.05233	0.145	0.00086
TOP2-5	TOP2-5	YPL228W	CET1	cet1-1	0.98103	0.014	0.97177	0.028	0.01021	0.014	7e-05	status=JK
TOP2-5	TOP2-5	YPL228W	CET1	cet1-15	1.20941	0.046	1.14836	0.047	0.05947	0.046	1e-05
TOP2-5	TOP2-5	YLR115W	CFT2	cft2-1	0.89558	0.119	0.95978	0.066	0.02546	0.119	0.00063
TOP2-5	TOP2-5	YLR115W	CFT2	cft2-ph	0.9325	0.037	0.79052	0.024	0.06235	0.037	2e-05
TOP2-5	TOP2-5	YHR122W	CIA2	yhr122w-ph	0.99369	0.014	1.12116	0.032	-0.12777	0.014	7e-05	status=JK
TOP2-5	TOP2-5	YHR052W	CIC1	cic1-2	0.60773	0.055	0.97911	0.01	-0.37553	0.055	0.0002
TOP2-5	TOP2-5	YMR198W	CIK1	CIK1	1.13781	0.135	1.02501	0.082	0.1216	0.135	0.00045
TOP2-5	TOP2-5	YBR135W	CKS1	cks1-38	1.17199	0.112	1.16456	0.041	0.00809	0.112	0.00024
TOP2-5	TOP2-5	YBR135W	CKS1	cks1-35	1.25161	0.037	1.19574	0.042	0.05758	0.037	1e-05
TOP2-5	TOP2-5	YLR117C	CLF1	clf1-1	0.93582	0.056	1.04963	0.073	-0.1281	0.056	6e-05
TOP2-5	TOP2-5	YOR250C	CLP1	clp1-ph	0.52863	0.612	0	0	0.52829	0.611	0.18236
TOP2-5	TOP2-5	YBR109C	CMD1	cmd1-8	0.8863	0.008	1.04701	0.003	-0.16053	0.007	0
TOP2-5	TOP2-5	YBR109C	CMD1	cmd1-3	0.93574	0.221	0.82756	0.178	0.08161	0.221	0.00345
TOP2-5	TOP2-5	YBR109C	CMD1	cmd1-1	0.99976	0.011	0.91276	0.051	0.08886	0.011	4e-05	status=JK
TOP2-5	TOP2-5	YBR155W	CNS1	cns1-1	0.43604	0.447	0.46138	0.448	-0.00584	0.447	0.1461
TOP2-5	TOP2-5	YLR218C	COA4	COA4	1.33737	0.027	1.13467	0.061	0.21837	0.027	0.00013	status=JK
TOP2-5	TOP2-5	YLL050C	COF1	cof1-8	0.79416	0.306	0.85854	0.001	-0.06483	0.305	0.01384
TOP2-5	TOP2-5	YLL050C	COF1	cof1-5	1.11574	0.019	1.15796	0.027	-0.04045	0.019	0.0001	status=JK
TOP2-5	TOP2-5	YGR120C	COG2	cog2-1	0.8301	0.23	1.07327	0.007	-0.24287	0.23	0.00547
TOP2-5	TOP2-5	YER157W	COG3	cog3-1	0.81471	0.011	0.74344	0.032	0.06524	0.011	7e-05	status=JK
TOP2-5	TOP2-5	YER157W	COG3	cog3-2	1.38923	0.136	1.26287	0.081	0.1255	0.136	0.00026
TOP2-5	TOP2-5	YNL041C	COG6	COG6	1.06068	0.051	0.93379	0.061	0.12273	0.051	3e-05
TOP2-5	TOP2-5	YDL145C	COP1	cop1-1	1.01732	0.016	1.05064	0.031	-0.04072	0.016	8e-05	status=JK
TOP2-5	TOP2-5	YGR218W	CRM1	crm1-1	1.05158	0.046	1.14052	0.075	-0.10417	0.046	2e-05
TOP2-5	TOP2-5	YNR010W	CSE2	CSE2	0.61926	0.556	0.21703	0.251	0.40978	0.556	0.11231
TOP2-5	TOP2-5	YKL049C	CSE4	cse4-1	1.16755	0.07	1.10608	0.061	0.05394	0.07	6e-05
TOP2-5	TOP2-5	YLR087C	CSF1	CSF1	1.12108	0.076	1.08375	0.078	0.05231	0.076	9e-05
TOP2-5	TOP2-5	YNL232W	CSL4	csl4-ph	0.88691	0.028	0.98034	0.025	-0.08914	0.028	1e-05
TOP2-5	TOP2-5	YMR094W	CTF13	ctf13-30	1.13641	0.031	1.07979	0.049	0.07028	0.031	1e-05
TOP2-5	TOP2-5	YMR078C	CTF18	CTF18	0.71612	0.068	0.60164	0.052	0.11556	0.068	0.00023
TOP2-5	TOP2-5	YPR135W	CTF4	CTF4	0.91646	0.276	0.64804	0.081	0.28763	0.276	0.00698
TOP2-5	TOP2-5	YHR191C	CTF8	ctf8-162	0.79834	0.02	0.8338	0.013	-0.03812	0.02	0.00021	status=JK
TOP2-5	TOP2-5	YHR191C	CTF8	CTF8	0.96425	0.017	0.88598	0.032	0.0844	0.017	0.00011	status=JK
TOP2-5	TOP2-5	YHR191C	CTF8	ctf8-9	0.83302	0.244	0.68381	0.114	0.1365	0.244	0.00643
TOP2-5	TOP2-5	YMR240C	CUS1	cus1-3	0.84588	0.063	0.91185	0.096	-0.06307	0.063	0.00011
TOP2-5	TOP2-5	YDL209C	CWC2	cwc2-1	0.95245	0.174	0.95965	0.234	-0.03062	0.174	0.00162
TOP2-5	TOP2-5	YGR278W	CWC22	cwc22-ph	0.96692	0.136	0.97224	0.102	0.01824	0.136	0.00075
TOP2-5	TOP2-5	YJL005W	CYR1	cdc35-1	1.13897	0.097	1.25917	0.045	-0.13057	0.097	0.00017
TOP2-5	TOP2-5	YDR016C	DAD1	dad1-ph	0.96094	0.016	0.99311	0.071	-0.03236	0.016	9e-05	status=JK
TOP2-5	TOP2-5	YKR083C	DAD2	dad2-9	1.17584	0.015	1.01337	0.061	0.17377	0.015	0
TOP2-5	TOP2-5	YGR113W	DAM1	dam1-9	0.94931	0.055	1.12823	0.055	-0.12435	0.055	5e-05
TOP2-5	TOP2-5	YGR113W	DAM1	dam1-19	1.07071	0.046	1.08253	0.046	-0.00302	0.046	2e-05
TOP2-5	TOP2-5	YGR113W	DAM1	dam1-1	1.11398	0.15	1.07588	0.003	0.03879	0.15	0.00067
TOP2-5	TOP2-5	YGR113W	DAM1	dam1-11	1.13788	0.052	1.05626	0.028	0.0912	0.052	3e-05
TOP2-5	TOP2-5	YGR113W	DAM1	dam1-5	1.20111	0.036	1.02124	0.059	0.12729	0.036	1e-05
TOP2-5	TOP2-5	YGR092W	DBF2	DBF2	0.68656	0.095	0.59477	0.036	-0.09997	0.095	0.00072
TOP2-5	TOP2-5	YGR092W	DBF2	dbf2-1	0	0	0	0	0	0	#NUM!
TOP2-5	TOP2-5	YGR092W	DBF2	dbf2-2	1.15115	0.089	1.09146	0.032	0.05845	0.089	0.00013
TOP2-5	TOP2-5	YGR092W	DBF2	dbf2-3	1.0749	0.041	0.99798	0.064	0.28812	0.041	2e-05
TOP2-5	TOP2-5	YDR052C	DBF4	dbf4-1	1.00207	0.159	1.18048	0.053	-0.13852	0.159	0.00108
TOP2-5	TOP2-5	YDR052C	DBF4	dbf4-2	1.06531	0.116	1.09833	0.038	-0.07532	0.116	0.00035
TOP2-5	TOP2-5	YDR052C	DBF4	dbf4-3	1.15654	0.2	1.02964	0.108	0.01586	0.2	0.0014
TOP2-5	TOP2-5	YDR052C	DBF4	dbf4-ts	1.20267	0.026	1.11845	0.059	0.04186	0.026	0
TOP2-5	TOP2-5	YDR052C	DBF4	dbf4-4	1.28468	0.047	1.1744	0.04	0.12381	0.047	1e-05
TOP2-5	TOP2-5	YOR046C	DBP5	dbp5-1	0.22554	0.196	0.27694	0.045	-0.0449	0.196	0.10505
TOP2-5	TOP2-5	YOR046C	DBP5	dbp5-2	0.59681	0.689	0	0	0.59643	0.689	0.1817
TOP2-5	TOP2-5	YNR038W	DBP6	dbp6-ph	1.04197	0.003	1.09229	0.02	-0.05309	0.003	0	status=JK
TOP2-5	TOP2-5	YLR276C	DBP9	dbp9-ph	1.07956	0.005	1.01999	0.033	0.05398	0.005	1e-05	status=JK
TOP2-5	TOP2-5	YCL016C	DCC1	DCC1	0.48156	0.557	0.8799	0.033	-0.39498	0.557	0.1822
TOP2-5	TOP2-5	YNL118C	DCP2	dcp2-7	0.92113	0.166	0.97017	0.052	-0.02203	0.166	0.00158
TOP2-5	TOP2-5	YNL118C	DCP2	dcp2-7d	0.02401	0.031	0.02483	0.031	0.007	0.031	0.22279
TOP2-5	TOP2-5	YOR204W	DED1	ded1-f144c	0.55327	0.626	0.06481	0.008	-0.30907	0.626	0.17524
TOP2-5	TOP2-5	YOR204W	DED1	ded1-199	1.08784	0.016	0.95809	0.067	0.12878	0.016	7e-05	status=JK
TOP2-5	TOP2-5	YOR204W	DED1	ded1-95	1.1281	0.024	0.99027	0.131	0.26539	0.024	0.00015	status=JK
TOP2-5	TOP2-5	YHR019C	DED81	ded81-ph	1.52905	0.011	1.26181	0.02	0.27424	0.011	2e-05	status=JK
TOP2-5	TOP2-5	YFL001W	DEG1	DEG1	1.18427	0.012	1.11145	0.019	0.07215	0.012	3e-05	status=JK
TOP2-5	TOP2-5	YAL013W	DEP1	DEP1	1.26595	0.009	1.20543	0.067	0.05101	0.009	2e-05	status=JK
TOP2-5	TOP2-5	YOR030W	DFG16	DFG16	0.83732	0.01	0.88593	0.004	-0.04838	0.01	5e-05	status=JK
TOP2-5	TOP2-5	YOR236W	DFR1	dfr1-td	0	0	0	0	0	0	#NUM!
TOP2-5	TOP2-5	YKL078W	DHR2	dhr2-ph	1.03944	0.026	0.93256	0.03	0.10332	0.026	0.00022	status=JK
TOP2-5	TOP2-5	YPR082C	DIB1	ypr082c-ph	1.01429	0.038	1.01271	0.057	-0.01347	0.038	1e-05
TOP2-5	TOP2-5	YPL266W	DIM1	dim1-2	0.86113	0.104	0.8809	0.116	-0.00576	0.104	0.00048
TOP2-5	TOP2-5	YOL021C	DIS3	dis3-1	0.88334	0.144	0.83841	0.023	0.03856	0.144	0.00117
TOP2-5	TOP2-5	YHR164C	DNA2	dna2-1	0.77698	0.226	0.67641	0.246	0.14928	0.226	0.00627
TOP2-5	TOP2-5	YKL213C	DOA1	DOA1	0.97493	0.013	1.05172	0.021	-0.07967	0.013	0
TOP2-5	TOP2-5	YNL001W	DOM34	DOM34	0.82403	0.166	0.95209	0.049	-0.12144	0.166	0.00217
TOP2-5	TOP2-5	YDR141C	DOP1	dop1-1	1.20601	0.03	1.22411	0.026	-0.02484	0.03	0.0002	status=JK
TOP2-5	TOP2-5	YJL090C	DPB11	dpb11-1	1.09236	0.06	1.01846	0.062	0.0737	0.06	5e-05
TOP2-5	TOP2-5	YPR175W	DPB2	dpb2-1	1.19861	0.005	1.17058	0.058	0.04444	0.005	1e-05	status=JK
TOP2-5	TOP2-5	YPR183W	DPM1	dpm1-6	0.87434	0.007	0.98522	0.014	-0.1069	0.007	2e-05	status=JK
TOP2-5	TOP2-5	YNL258C	DSL1	dsl1-dc30	0	0	0	0	0	0	#NUM!
TOP2-5	TOP2-5	YIR010W	DSN1	dsn1-7	0.9892	0.318	1.17755	0.003	-0.18933	0.318	0.00838
TOP2-5	TOP2-5	YIR010W	DSN1	dsn1-8	1.09421	0.024	1.0892	0.016	0.00707	0.024	0
TOP2-5	TOP2-5	YGL043W	DST1	DST1	0.94448	0.096	0.97702	0.063	-0.04325	0.096	0.00028
TOP2-5	TOP2-5	YGL061C	DUO1	duo1-2	1.24783	0.089	1.07596	0.019	0.17746	0.089	0.0001
TOP2-5	TOP2-5	YPR023C	EAF3	EAF3	1.0548	0.039	1.0214	0.024	0.03006	0.039	1e-05
TOP2-5	TOP2-5	YNL136W	EAF7	EAF7	0.6002	0.694	1.11554	0.039	-0.51814	0.694	0.18211
TOP2-5	TOP2-5	YKL172W	EBP2	ebp2-1	0.92852	0.013	0.9671	0.051	-0.02268	0.013	6e-05	status=JK
TOP2-5	TOP2-5	YLR436C	ECM30	ECM30	1.24402	0.023	1.18047	0.064	0.06755	0.023	0.00011	status=JK
TOP2-5	TOP2-5	YFR027W	ECO1	eco1-1	0.84056	0.05	0.76852	0.032	0.06701	0.05	6e-05
TOP2-5	TOP2-5	YAL003W	EFB1	efb1-4	0	0	0	0	0	0	#NUM!
TOP2-5	TOP2-5	YKL048C	ELM1	ELM1	1.46222	0.368	1.04826	0.189	0.43785	0.368	0.00415
TOP2-5	TOP2-5	YPL101W	ELP4	ELP4	0.7698	0.116	0.93945	0.022	-0.16367	0.116	0.00093
TOP2-5	TOP2-5	YPL101W	ELP4	ELP4	0.7582	0.006	0.71204	0.047	0.04157	0.006	2e-05	status=JK
TOP2-5	TOP2-5	YPL101W	ELP4	ELP4	0.86608	0.033	0.76319	0.027	0.10161	0.033	1e-05
TOP2-5	TOP2-5	YLR186W	EMG1	emg1-ph	0.83606	0.021	0.9244	0.032	-0.08698	0.021	0
TOP2-5	TOP2-5	YLR186W	EMG1	emg1-1	0.9407	0.024	1.01264	0.037	-0.07367	0.024	0
TOP2-5	TOP2-5	YLR186W	EMG1	emg1-1	0.96884	0.13	1.02707	0.048	-0.05298	0.13	0.00066
TOP2-5	TOP2-5	YDR512C	EMI1	EMI1	0.74136	0.032	0.94256	0.068	-0.19937	0.032	0.00061	status=JK
TOP2-5	TOP2-5	YBR247C	ENP1	enp1-1	1.12993	0.013	1.28922	0.098	-0.1367	0.013	5e-05	status=JK
TOP2-5	TOP2-5	YLL038C	ENT4	ENT4	1.08475	0.034	0.98897	0.032	0.0882	0.034	1e-05
TOP2-5	TOP2-5	YMR049C	ERB1	erb1-ph	0.93308	0.009	0.95866	0.012	-0.032	0.009	3e-05	status=JK
TOP2-5	TOP2-5	YBL040C	ERD2	erd2-ph	0.52868	0.61	0.42776	0.495	0.12246	0.61	0.1817
TOP2-5	TOP2-5	YPL028W	ERG10	erg10-1	0.97336	0.03	0.96126	0.031	0.02127	0.03	1e-05
TOP2-5	TOP2-5	YHR007C	ERG11	erg11-td	1.10688	0.01	1.02771	0.035	0.08348	0.01	3e-05	status=JK
TOP2-5	TOP2-5	YML126C	ERG13	erg13-ph	1.09875	0.154	0.8804	0.011	0.21855	0.154	0.00075
TOP2-5	TOP2-5	YGL001C	ERG26	erg26-1	1.20196	0.055	1.10468	0.044	0.09025	0.055	3e-05
TOP2-5	TOP2-5	YLR100W	ERG27	erg27-ph	0.85869	0.014	0.91719	0.061	-0.05262	0.014	0
TOP2-5	TOP2-5	YLR056W	ERG3	ERG3	0.95633	0.14	0.99796	0.06	-0.05489	0.14	0.00085
TOP2-5	TOP2-5	YMR220W	ERG8	erg8-1	1.21333	0.029	1.1271	0.028	0.08095	0.029	0
TOP2-5	TOP2-5	YHR190W	ERG9	erg9-ph	0.48945	0.565	0	0	0.48914	0.565	0.18173
TOP2-5	TOP2-5	YML130C	ERO1	ero1-1	1.16679	0.01	0.94079	0.05	0.24358	0.01	3e-05	status=JK
TOP2-5	TOP2-5	YOR244W	ESA1	esa1-1851	0.55118	0.493	0.47737	0.408	-0.36921	0.493	0.1115
TOP2-5	TOP2-5	YOR244W	ESA1	esa1-l254p	0.76235	0.167	0.82592	0.109	-0.06228	0.167	0.00277
TOP2-5	TOP2-5	YOR244W	ESA1	esa1-d414	0.98512	0.071	1.02483	0.011	0.06444	0.071	0.0001
TOP2-5	TOP2-5	YGR098C	ESP1	esp1-1	0.66256	0.604	1.07053	0.003	-0.40824	0.603	0.11576
TOP2-5	TOP2-5	YJR017C	ESS1	ess1-h164r	0.84172	0.04	0.9666	0.008	-0.12503	0.04	3e-05
TOP2-5	TOP2-5	YBR026C	ETR1	ETR1	1.12369	0.107	1.04375	0.089	0.06789	0.107	0.00024
TOP2-5	TOP2-5	YJL085W	EXO70	exo70-29/37	1.13413	0.078	1.05208	0.017	0.07664	0.078	9e-05
TOP2-5	TOP2-5	YJL085W	EXO70	exo70-38	1.16137	0.048	1.06563	0.056	0.10147	0.048	2e-05
TOP2-5	TOP2-5	YBR102C	EXO84	exo84-102	1.02558	0.077	0.96994	0.014	0.05478	0.077	0.00012
TOP2-5	TOP2-5	YDL045C	FAD1	fad1-ph	1.19024	0.06	1.03723	0.058	0.13751	0.06	4e-05
TOP2-5	TOP2-5	YDR021W	FAL1	fal1-1	0.54452	0.045	0.75056	0.094	-0.22223	0.045	0.00228	status=JK
TOP2-5	TOP2-5	YKL060C	FBA1	ykl060c-ph	1.04824	0.12	1.06095	0.055	-0.01563	0.12	0.00041
TOP2-5	TOP2-5	YDR339C	FCF1	fcf1-ph	1.22715	0.147	1.11696	0.034	0.10732	0.147	0.00046
TOP2-5	TOP2-5	YMR277W	FCP1	fcp1-1	1.22171	0.057	1.13234	0.062	0.07499	0.056	3e-05
TOP2-5	TOP2-5	YJR093C	FIP1	fip1-ph	1.021	0.042	1.07948	0.048	-0.06064	0.042	2e-05
TOP2-5	TOP2-5	YJR093C	FIP1	fip1-433	0.93349	0.107	0.94254	0.071	-0.0181	0.107	0.00041
TOP2-5	TOP2-5	YLR342W	FKS1	FKS1	1.22007	0.014	0.99084	0.038	0.22569	0.014	4e-05	status=JK
TOP2-5	TOP2-5	YDR236C	FMN1	ydr236c-ph	0.79225	0.114	0.90682	0.05	-0.10379	0.114	0.00082
TOP2-5	TOP2-5	YDR373W	FRQ1	frq1-1	1.21495	0.036	1.09774	0.021	0.11826	0.036	1e-05
TOP2-5	TOP2-5	YLR060W	FRS1	ylr060w-ph	0.92056	0.129	0.9753	0.013	-0.0483	0.129	0.00646	status=JK
TOP2-5	TOP2-5	YFL022C	FRS2	frs2-ph	0	0	0	0	0	0	#NUM!
TOP2-5	TOP2-5	YLR088W	GAA1	gaa1-ts	1.04247	0.009	1.17152	0.056	-0.13922	0.009	2e-05	status=JK
TOP2-5	TOP2-5	YLR459W	GAB1	gab1-1	1.01089	0.079	1.09502	0.104	-0.1034	0.079	0.00013
TOP2-5	TOP2-5	YLR459W	GAB1	gab1-2	0.91351	0.026	0.91166	0.033	-0.005	0.026	1e-05
TOP2-5	TOP2-5	YLR459W	GAB1	gab1-3	1.24917	0.058	1.14704	0.082	0.13211	0.058	0.00073	status=JK
TOP2-5	TOP2-5	YMR307W	GAS1	GAS1	1.2243	0.041	1.11223	0.008	0.10877	0.041	1e-05
TOP2-5	TOP2-5	YOR260W	GCD1	gcd1-502	0.86714	0.082	0.98156	0.216	-0.08754	0.082	0.00297	status=JK
TOP2-5	TOP2-5	YOR260W	GCD1	gcd1-ph	0.87731	0.078	0.85906	0.086	0.00841	0.078	0.00019
TOP2-5	TOP2-5	YNL062C	GCD10	gcd10-506	1.03442	0.044	1.06266	0.006	-0.02537	0.044	2e-05
TOP2-5	TOP2-5	YJL125C	GCD14	gcd14-4	0.8956	0.02	1.07217	0.026	-0.18121	0.02	0
TOP2-5	TOP2-5	YLR291C	GCD7	gcd7-ph	1.35589	0.044	1.23999	0.062	0.1184	0.044	1e-05
TOP2-5	TOP2-5	YER136W	GDI1	gdi1-1	1.15507	0.06	1.17119	0.07	-0.00118	0.06	4e-05
TOP2-5	TOP2-5	YER083C	GET2	GET2	1.16449	0.077	1.11359	0.126	0.03644	0.077	8e-05
TOP2-5	TOP2-5	YER083C	GET2	GET2	1.05054	0.278	0.96509	0.152	0.05792	0.278	0.00481
TOP2-5	TOP2-5	YER083C	GET2	GET2	1.05176	0.061	0.89031	0.029	0.14697	0.061	5e-05
TOP2-5	TOP2-5	YKL104C	GFA1	gfa1-97	1.02427	0.128	0.84627	0.046	0.17747	0.128	0.00053
TOP2-5	TOP2-5	YNL153C	GIM3	GIM3	0.79911	0.046	0.75643	0.044	0.05039	0.046	5e-05
TOP2-5	TOP2-5	YNL153C	GIM3	GIM3	1.04299	0.15	0.96541	0.211	0.11167	0.15	0
TOP2-5	TOP2-5	YER133W	GLC7	glc7-10	0.515	0.601	1.1314	0.094	-0.41851	0.601	0.18504
TOP2-5	TOP2-5	YER133W	GLC7	glc7-12	1.08013	0.093	0.89902	0.028	0.14626	0.093	0.00017
TOP2-5	TOP2-5	YDL207W	GLE1	gle1-2	0	0	0	0	0	0	#NUM!
TOP2-5	TOP2-5	YDL207W	GLE1	gle1-4	0	0	0	0	0	0	#NUM!
TOP2-5	TOP2-5	YOR168W	GLN4	gln4-ph	1.10735	0.018	1.07134	0.01	0.03579	0.018	0
TOP2-5	TOP2-5	YFL017C	GNA1	yfl017c-ph	1.02854	0.041	1.13582	0.063	-0.10871	0.041	2e-05
TOP2-5	TOP2-5	YFL017C	GNA1	gna1-ts	0	0	0	0	0	0	#NUM!
TOP2-5	TOP2-5	YHR005C	GPA1	gpa1-ts	1.02259	0.144	1.06737	0.009	-0.0487	0.144	0.00075
TOP2-5	TOP2-5	YGR216C	GPI1	gpi1-1	1.13456	0.066	1.1372	0.062	0.00144	0.066	5e-05
TOP2-5	TOP2-5	YGL142C	GPI10	gpi10-ph	1.39316	0.11	1.03952	0.055	0.36138	0.11	0.00013
TOP2-5	TOP2-5	YDR302W	GPI11	gpi11-ph	0.88706	0.004	0.788	0.076	0.11101	0.004	1e-05	status=JK
TOP2-5	TOP2-5	YMR281W	GPI12	gpi12-ph	1.18717	0.003	0.97302	0.002	0.21674	0.003	0	status=JK
TOP2-5	TOP2-5	YLL031C	GPI13	gpi13-3	0.63347	0.732	1.13381	0.046	-0.50899	0.731	0.18178
TOP2-5	TOP2-5	YLL031C	GPI13	gpi13-4	0	0	0	0	0	0	#NUM!
TOP2-5	TOP2-5	YLL031C	GPI13	gpi13-5	1.41668	0.035	1.26168	0.054	0.16022	0.035	0
TOP2-5	TOP2-5	YNL038W	GPI15	gpi15-ph	1.22424	0.054	1.04939	0.099	0.16763	0.054	2e-05
TOP2-5	TOP2-5	YHR188C	GPI16	gpi16-ph	1.21262	0.054	1.16756	0.049	0.04555	0.054	2e-05
TOP2-5	TOP2-5	YDR434W	GPI17	gpi17-ph	1.28728	0.012	1.26575	0.027	0.01514	0.012	0
TOP2-5	TOP2-5	YBR004C	GPI18	ybr004c-ph	0.9713	0.106	1.06977	0.055	-0.09882	0.106	0.00036
TOP2-5	TOP2-5	YDR437W	GPI19	gpi19-2	0.8934	0.013	0.82686	0.013	0.06587	0.013	0
TOP2-5	TOP2-5	YDR437W	GPI19	gpi19-ph	0.92385	0.047	0.77839	0.043	0.066	0.047	4e-05
TOP2-5	TOP2-5	YDR437W	GPI19	gpi19-2xh	0.94736	0.035	0.91012	0.026	0.08949	0.035	1e-05
TOP2-5	TOP2-5	YPL076W	GPI2	gpi2-774	0.95058	0.07	0.8569	0.12	0.0911	0.07	0.00011
TOP2-5	TOP2-5	YPL076W	GPI2	gpi2-1-7b	0.90512	0.048	0.75131	0.025	0.15146	0.048	4e-05
TOP2-5	TOP2-5	YDR331W	GPI8	gpi8-ts	0	0	0	0	0	0	#NUM!
TOP2-5	TOP2-5	YDR331W	GPI8	ydr331w-ph	1.11677	0.004	1.10717	0.043	0.01671	0.004	0	status=JK
TOP2-5	TOP2-5	YLL035W	GRC3	grc3-ph	0.94851	0.02	1.19865	0.054	-0.23819	0.02	0.00015	status=JK
TOP2-5	TOP2-5	YBR121C	GRS1	grs1-ph	0.99544	0.129	1.2286	0.011	-0.2389	0.129	0.0006
TOP2-5	TOP2-5	YLR293C	GSP1	gsp1-p162l	0.95768	0.155	0.90313	0.112	0.02912	0.155	0.00115
TOP2-5	TOP2-5	YML121W	GTR1	GTR1	1.08044	0.036	1.01164	0.025	0.06488	0.036	1e-05
TOP2-5	TOP2-5	YDR454C	GUK1	guk1-ph	0.96703	0.273	0.90385	0.052	0.07507	0.273	0.00581
TOP2-5	TOP2-5	YGL245W	GUS1	gus1-ph	1.1969	0.054	1.16988	0.054	0.01427	0.054	3e-05
TOP2-5	TOP2-5	YJL091C	GWT1	gwt1-20	0	0	0	0	0	0	#NUM!
TOP2-5	TOP2-5	YOR070C	GYP1	GYP1	1.09816	0.012	1.13504	0.046	-0.02512	0.012	4e-05	status=JK
TOP2-5	TOP2-5	YFL031W	HAC1	HAC1	1.10096	0.097	1.04534	0.109	0.0441	0.097	0.00019
TOP2-5	TOP2-5	YMR290C	HAS1	has1-ph	1.08737	0.043	1.1682	0.041	-0.0721	0.043	0.00053	status=JK
TOP2-5	TOP2-5	YKR084C	HBS1	HBS1	1.02559	0.095	1.25853	0.094	-0.24252	0.095	0.00022
TOP2-5	TOP2-5	YNL021W	HDA1	HDA1	1.19296	0.002	1.18994	0.011	0.0057	0.002	0	status=JK
TOP2-5	TOP2-5	YPR179C	HDA3	HDA3	0.87481	0.026	0.77228	0.004	0.0996	0.026	1e-05
TOP2-5	TOP2-5	YDR044W	HEM13	hem13-ph	1.02255	0.05	1.03627	0.074	-0.01329	0.05	3e-05
TOP2-5	TOP2-5	YDR158W	HOM2	HOM2	0.94226	0.029	1.17748	0.072	-0.24498	0.029	1e-05
TOP2-5	TOP2-5	YJR139C	HOM6	HOM6	0.96871	0.046	1.13212	0.025	-0.15051	0.046	0.00075	status=JK
TOP2-5	TOP2-5	YOL123W	HRP1	hrp1-1	0	0	0	0	0	0	#NUM!	status=JK
TOP2-5	TOP2-5	YOL123W	HRP1	hrp1-7	0	0	0	0	0	0	#NUM!
TOP2-5	TOP2-5	YOL123W	HRP1	hrp1-4	0.64768	0.158	0.56567	0.043	0.64726	0.158	0.00378
TOP2-5	TOP2-5	YPL204W	HRR25	hrr25-ph	0.86	0.032	0.76511	0.051	0.09424	0.032	1e-05
TOP2-5	TOP2-5	YGL073W	HSF1	hsf1-848	1.2037	0.065	1.12318	0.048	0.07886	0.065	4e-05
TOP2-5	TOP2-5	YOR020C	HSP10	hsp10-ts	0.86578	0.026	0.98814	0.053	-0.11316	0.026	0.00029	status=JK
TOP2-5	TOP2-5	YHR067W	HTD2	HTD2	1.17112	0.016	1.05555	0.024	0.10383	0.016	0
TOP2-5	TOP2-5	YPR033C	HTS1	hts1-1	0	0	0	0	0	0	#NUM!
TOP2-5	TOP2-5	YKL189W	HYM1	hym1-15	0	0	0	0	0	0	#NUM!	status=JK
TOP2-5	TOP2-5	YEL034W	HYP2	hyp2-3	0.34216	0.391	0.36584	0.361	-0.40741	0.391	0.1788
TOP2-5	TOP2-5	YEL034W	HYP2	hyp2-2	0.72827	0.119	1.00055	0.046	-0.30888	0.119	0.00117
TOP2-5	TOP2-5	YEL034W	HYP2	hyp2-1159	1.08322	0.017	1.07023	0.013	0.04584	0.017	8e-05	status=JK
TOP2-5	TOP2-5	YEL034W	HYP2	hyp2-1	0.96238	0.135	0.89014	0.141	0.21242	0.134	0.00074
TOP2-5	TOP2-5	YFL013C	IES1	IES1	0.66965	0.074	0.67067	0.066	0.01514	0.074	0.00036
TOP2-5	TOP2-5	YER092W	IES5	IES5	0.67947	0.027	0.77656	0.055	-0.09166	0.027	2e-05
TOP2-5	TOP2-5	YLR384C	IKI3	IKI3	0.92044	0.128	0.79755	0.013	0.12036	0.128	0.00073
TOP2-5	TOP2-5	YBL076C	ILS1	ils1-1	1.24209	0.01	1.02283	0.02	0.22437	0.01	2e-05	status=JK
TOP2-5	TOP2-5	YNL075W	IMP4	imp4-2	0.75843	0.239	0.82828	0.071	-0.08136	0.239	0.00794
TOP2-5	TOP2-5	YDR123C	INO2	INO2	0.73445	0.03	0.61641	0.02	0.1187	0.03	2e-05
TOP2-5	TOP2-5	YHR085W	IPI1	ipi1-ph	0.94595	0.031	0.93925	0.032	0.00903	0.031	1e-05
TOP2-5	TOP2-5	YNL182C	IPI3	ipi3-ph	1.09168	0.062	1.10421	0.005	-0.01494	0.062	5e-05
TOP2-5	TOP2-5	YDR315C	IPK1	IPK1	1.0758	0.781	1.06608	0.032	0.00854	0.78	0.07042	status=CP
TOP2-5	TOP2-5	YPL209C	IPL1	ipl1-1	0.62492	0.061	0.96413	0.03	-0.43027	0.061	0.00025
TOP2-5	TOP2-5	YPL209C	IPL1	ipl1-2	0.97194	0.022	1.16617	0.039	-0.08347	0.022	0
TOP2-5	TOP2-5	YBR011C	IPP1	ipp1-ph	0.96096	0.042	0.94942	0.012	0.01329	0.042	2e-05
TOP2-5	TOP2-5	YOL081W	IRA2	IRA2	0.92898	0.169	0.95156	0.034	-0.00831	0.168	0.0016
TOP2-5	TOP2-5	YIL026C	IRR1	irr1-1	0.97671	0.072	1.02065	0.006	-0.04144	0.072	0.00182	status=JK
TOP2-5	TOP2-5	YIR005W	IST3	IST3	1.20815	0.055	1.15711	0.044	0.0424	0.055	3e-05
TOP2-5	TOP2-5	YKL032C	IXR1	IXR1	0.9238	0.071	0.89738	0.012	0.03192	0.071	0.00012
TOP2-5	TOP2-5	YLR347C	KAP95	kap95-l63a	1.10696	0.051	1.02093	0.029	0.06352	0.051	3e-05
TOP2-5	TOP2-5	YLR347C	KAP95	kap95-e126k	1.18275	0.083	1.1026	0.063	0.13926	0.083	9e-05
TOP2-5	TOP2-5	YJL034W	KAR2	kar2-159	1.17052	0.052	1.14005	0.016	0.02361	0.052	2e-05
TOP2-5	TOP2-5	YJR054W	KCH1	KCH1	0.38958	0.45	0.35239	0.408	0.05831	0.45	0.18187
TOP2-5	TOP2-5	YDL108W	KIN28	kin28-ts	1.04186	0.038	1.14421	0.05	-0.09874	0.038	1e-05
TOP2-5	TOP2-5	YHR186C	KOG1	kog1-1	1.05453	0.024	1.0392	0.021	0.01495	0.024	0
TOP2-5	TOP2-5	YER038C	KRE29	kre29-ts2	1.19671	0.032	1.14382	0.016	0.04343	0.032	1e-05
TOP2-5	TOP2-5	YNL132W	KRE33	ynl132w-ph	0.98058	0.028	0.96595	0.009	0.00908	0.028	1e-05
TOP2-5	TOP2-5	YOR336W	KRE5	kre5-ts2	0.95926	0.071	0.93508	0.087	0.00327	0.071	0.00011
TOP2-5	TOP2-5	YJL174W	KRE9	yjl174w-ph	1.11975	0.01	1.04201	0.033	0.07834	0.01	0
TOP2-5	TOP2-5	YCL059C	KRR1	krr1-17	0.56153	0.65	1.13337	0.023	-0.56813	0.649	0.18233
TOP2-5	TOP2-5	YCL059C	KRR1	krr1-18	0.98519	0.142	0.90086	0.071	0.07917	0.142	0.00082
TOP2-5	TOP2-5	YOR181W	LAS17	las17-1	0.19611	0.096	0.60163	0.123	-0.42135	0.096	0.02637
TOP2-5	TOP2-5	YOR181W	LAS17	las17-14	1.03107	0.038	1.10228	0.106	-0.05795	0.038	1e-05
TOP2-5	TOP2-5	YOR181W	LAS17	las17-13	0	0	0	0	0	0	#NUM!
TOP2-5	TOP2-5	YNL071W	LAT1	LAT1	1.05476	0.218	0.84797	0.114	0.22853	0.218	0.00234
TOP2-5	TOP2-5	YMR296C	LCB1	lcb1-2	0.72246	0.027	0.88336	0.113	-0.17762	0.027	0.00047	status=JK
TOP2-5	TOP2-5	YMR296C	LCB1	lcb1-10	0.89649	0.116	0.76572	0.387	-0.09559	0.116	0.00555	status=JK
TOP2-5	TOP2-5	YMR296C	LCB1	lcb1-5	1.05867	0.019	1.0152	0.02	0.06649	0.019	0.0001	status=JK
TOP2-5	TOP2-5	YMR296C	LCB1	lcb1-4	0.89495	0.05	0.82454	0.138	0.1145	0.05	0.00105	status=JK
TOP2-5	TOP2-5	YDR062W	LCB2	lcb2-2	0.30336	0.041	0.29367	0.073	-0.05045	0.041	0.00604	status=JK
TOP2-5	TOP2-5	YDR062W	LCB2	lcb2-1	0.3707	0.029	0.3805	0.042	0.01686	0.029	0.00014
TOP2-5	TOP2-5	YDR062W	LCB2	lcb2-19	0.74862	0.228	0.59444	0.034	0.18445	0.227	0.00714
TOP2-5	TOP2-5	YDR062W	LCB2	lcb2-16	1.0499	0.032	0.41267	0.029	0.48554	0.032	0.00031	status=JK
TOP2-5	TOP2-5	YOR322C	LDB19	LDB19	1.03114	0.109	1.06961	0.062	-0.03227	0.109	0.00032
TOP2-5	TOP2-5	YOR123C	LEO1	LEO1	0.88176	0.035	0.86031	0.005	0.0218	0.035	2e-05
TOP2-5	TOP2-5	YPL055C	LGE1	LGE1	0.61958	0.054	0.68971	0.056	-0.08311	0.054	0.00019
TOP2-5	TOP2-5	YMR298W	LIP1	lip1-ph	0.86959	0.377	1.07097	0.024	-0.1901	0.377	0.01918
TOP2-5	TOP2-5	YOR196C	LIP5	LIP5	1.19109	0.015	1.07281	0.077	0.09648	0.015	5e-05	status=JK
TOP2-5	TOP2-5	YBL026W	LSM2	lsm2-ph	1.05939	0.09	1.15636	0.016	-0.10218	0.09	0.00017
TOP2-5	TOP2-5	YDR378C	LSM6	LSM6	0.78392	0.125	1.00092	0.038	-0.22277	0.125	0.0011
TOP2-5	TOP2-5	YNL147W	LSM7	LSM7	1.07462	0.076	1.14435	0.027	-0.06654	0.075	0.0001
TOP2-5	TOP2-5	YKL176C	LST4	LST4	1.16558	0.155	1.01185	0.05	0.16731	0.155	0.00064
TOP2-5	TOP2-5	YNL006W	LST8	lst8-15	1.02604	0.048	1.01772	0.079	-0.01072	0.048	3e-05
TOP2-5	TOP2-5	YNL006W	LST8	lst8-6	0.62076	0.404	0.38647	0.138	0.24926	0.403	0.05428
TOP2-5	TOP2-5	YDL087C	LUC7	luc7-1	1.32419	0.079	1.30249	0.035	0.02521	0.079	6e-05
TOP2-5	TOP2-5	YKL021C	MAK11	mak11-2	1.07355	0.176	1.1096	0.059	-0.04196	0.176	0.00119
TOP2-5	TOP2-5	YKL021C	MAK11	mak11-ph	1.14251	0.041	1.0762	0.134	0.0301	0.041	0.00043	status=JK
TOP2-5	TOP2-5	YAL025C	MAK16	mak16-ph	0.78589	0.038	0.94979	0.035	-0.15819	0.038	3e-05
TOP2-5	TOP2-5	YDR060W	MAK21	mak21-3	1.14015	0.034	1.23426	0.089	-0.10643	0.034	1e-05
TOP2-5	TOP2-5	YDR060W	MAK21	mak21-1	1.03987	0.02	0.95147	0.072	0.07559	0.02	0.00012	status=JK
TOP2-5	TOP2-5	YBR142W	MAK5	mak5-ph	1.04072	0.039	1.04032	0.043	0.0061	0.039	1e-05
TOP2-5	TOP2-5	YLR163C	MAS1	mas1-1	1.1774	0.084	1.10514	0.075	0.07979	0.084	0.0001
TOP2-5	TOP2-5	YHR024C	MAS2	mas2-10	0.65825	0.034	0.99715	0.036	-0.34442	0.034	4e-05
TOP2-5	TOP2-5	YDL003W	MCD1	mcd1-73	1.02013	0.013	1.03538	0.014	-0.01327	0.013	6e-05	status=JK
TOP2-5	TOP2-5	YDL003W	MCD1	ydl003w-ph	1.18209	0.171	0.92511	0.062	0.25771	0.171	0.00082
TOP2-5	TOP2-5	YKL165C	MCD4	mcd4-174	0	0	0	0	0	0	#NUM!	status=JK
TOP2-5	TOP2-5	YMR043W	MCM1	mcm1-ph	0.71494	0.366	0.72855	0.332	-0.01301	0.366	0.02987
TOP2-5	TOP2-5	YIL150C	MCM10	mcm10-1	1.11433	0.057	1.08103	0.001	0.02151	0.057	4e-05
TOP2-5	TOP2-5	YIL150C	MCM10	mcm10-43	1.19596	0.031	1.13363	0.029	0.10309	0.031	0
TOP2-5	TOP2-5	YBL023C	MCM2	mcm2-1	0.95027	0.048	1.003	0.044	-0.05415	0.048	4e-05
TOP2-5	TOP2-5	YEL032W	MCM3	mcm3-1	1.00889	0.017	0.86503	0.156	0.17583	0.017	0.0001	status=JK
TOP2-5	TOP2-5	YPR019W	MCM4	mcm4-ph	0.99085	0.278	1.18295	0.063	-0.18256	0.278	0.00568
TOP2-5	TOP2-5	YLR274W	MCM5	cdc46-1	0.85187	0.089	1.03239	0.032	-0.16338	0.088	0.00031
TOP2-5	TOP2-5	YBR202W	MCM7	cdc47-ts	0.63495	0.078	0.7043	0.109	-0.06515	0.078	0.0005
TOP2-5	TOP2-5	YGL219C	MDM34	MDM34	1.16828	0.013	1.09171	0.008	0.07677	0.013	4e-05	status=JK
TOP2-5	TOP2-5	YPR070W	MED1	MED1	0.54399	0.049	0.58141	0.096	-0.06434	0.049	0.0002
TOP2-5	TOP2-5	YMR112C	MED11	med11-ts	0.81655	0.069	0.84432	0.035	-0.03588	0.069	0.00017
TOP2-5	TOP2-5	YOR174W	MED4	med4-6	0.55368	0.025	0.59197	0.014	-0.03888	0.025	3e-05
TOP2-5	TOP2-5	YOR174W	MED4	med4-54	0.64786	0.605	0.28277	0.354	0.46065	0.605	0.12184
TOP2-5	TOP2-5	YHR058C	MED6	med6-ts	0.41783	0.516	0.43178	0.514	-0.00075	0.516	0.20398
TOP2-5	TOP2-5	YHR058C	MED6	med6-ph	0.93831	0.033	0.91625	0.056	0.02503	0.033	1e-05
TOP2-5	TOP2-5	YHR058C	MED6	med6-ts	0.49025	0.453	0.52533	0.537	0.07163	0.453	0.11933
TOP2-5	TOP2-5	YOL135C	MED7	med7-163	0.86433	0.022	0.97181	0.025	-0.10121	0.022	0
TOP2-5	TOP2-5	YOL135C	MED7	med7-141	0.89096	0.403	0.79665	0.107	0.07678	0.403	0.02151
TOP2-5	TOP2-5	YBR193C	MED8	med8-39	1.04767	0.027	1.11759	0.033	-0.06214	0.027	0
TOP2-5	TOP2-5	YBR193C	MED8	med8-51	0.99414	0.031	1.03441	0.028	-0.0429	0.031	1e-05
TOP2-5	TOP2-5	YGR264C	MES1	mes1-1	1.12202	0.014	0.89248	0.028	0.23433	0.014	5e-05	status=JK
TOP2-5	TOP2-5	YIL046W	MET30	met30-6	0	0	0	0	0	0	#NUM!
TOP2-5	TOP2-5	YIL046W	MET30	met30-9	0	0	0	0	0	0	#NUM!	status=JK
TOP2-5	TOP2-5	YPL169C	MEX67	mex67-ts5	1.03688	0.048	1.09214	0.04	-0.05712	0.048	3e-05
TOP2-5	TOP2-5	YOR232W	MGE1	mge1-100	1.03834	0.029	1.14713	0.049	-0.11009	0.029	1e-05
TOP2-5	TOP2-5	YKL089W	MIF2	mif2-3	0.98316	0.033	0.94708	0.007	0.03982	0.033	1e-05
TOP2-5	TOP2-5	YEL019C	MMS21	mms21-1	0.8371	0.056	0.82561	0.033	0.01687	0.056	8e-05
TOP2-5	TOP2-5	YDR245W	MNN10	MNN10	0.47382	0.095	0.58007	0.006	-0.10742	0.095	0.00217
TOP2-5	TOP2-5	YIL106W	MOB1	yil106w-ph	1.13711	0.089	1.11757	0.152	0.03961	0.089	0.00013
TOP2-5	TOP2-5	YFL034C-B	MOB2	mob2-14	0	0	0	0	0	0	#NUM!
TOP2-5	TOP2-5	YFL034C-B	MOB2	mob2-19	0	0	0	0	0	0	#NUM!
TOP2-5	TOP2-5	YFL034C-B	MOB2	mob2-20	0	0	0	0	0	0	#NUM!
TOP2-5	TOP2-5	YFL034C-B	MOB2	mob2-28	0	0	0	0	0	0	#NUM!
TOP2-5	TOP2-5	YFL034C-B	MOB2	mob2-11	0.83014	0.018	0.71592	0.07	0.0475	0.018	0.00015	status=JK
TOP2-5	TOP2-5	YFL034C-B	MOB2	mob2-24	0.9197	0.052	0.86	0.087	0.07734	0.052	5e-05
TOP2-5	TOP2-5	YFL034C-B	MOB2	mob2-8	0.92433	0.105	0.77195	0.023	0.14163	0.105	0.0004
TOP2-5	TOP2-5	YFL034C-B	MOB2	mob2-34	0.9552	0.132	0.7487	0.034	0.17249	0.132	0.00071
TOP2-5	TOP2-5	YFL034C-B	MOB2	mob2-38	1.04594	0.03	0.89852	0.071	0.26317	0.03	0.00027	status=JK
TOP2-5	TOP2-5	YFL034C-B	MOB2	mob2-36	0.38989	0.453	0.32198	0.372	0.38964	0.453	0.18396
TOP2-5	TOP2-5	YFL034C-B	MOB2	mob2-26	0.76084	0.049	0.83161	0.013	0.76035	0.049	7e-05
TOP2-5	TOP2-5	YFL034C-B	MOB2	mob2-22	0.89175	0.068	0.74403	0.051	0.89118	0.068	0.00012
TOP2-5	TOP2-5	YFL034C-B	MOB2	mob2-40	1.07104	0.089	0.82364	0.083	1.07036	0.089	0.00227	status=JK
TOP2-5	TOP2-5	YJR074W	MOG1	MOG1	1.16368	0.029	1.17739	0.042	-0.01807	0.029	0
TOP2-5	TOP2-5	YPL082C	MOT1	mot1-1033	0.70655	0.107	1.06759	0.05	-0.35879	0.107	0.00095
TOP2-5	TOP2-5	YDL028C	MPS1	mps1-6	0	0	0	0	-0.97172	0	#NUM!	status=JK
TOP2-5	TOP2-5	YDL028C	MPS1	mps1-1	0.40735	0.211	0.68017	0.302	-0.56463	0.21	0.03054
TOP2-5	TOP2-5	YDL028C	MPS1	mps1-417	0.87866	0.059	1.01454	0.032	-0.09363	0.059	8e-05
TOP2-5	TOP2-5	YDL028C	MPS1	mps1-3796	1.04309	0.029	0.98851	0.019	0.0707	0.029	1e-05
TOP2-5	TOP2-5	YGL075C	MPS2	mps2-2	0.58268	0.407	0.62295	0.445	-0.1201	0.407	0.06452
TOP2-5	TOP2-5	YGL075C	MPS2	mps2-1	0.77888	0.071	0.76731	0.104	0.07597	0.071	0.00278	status=CP,JK
TOP2-5	TOP2-5	YJL019W	MPS3	mps3-7	0	0	0	0	0	0	#NUM!
TOP2-5	TOP2-5	YJL019W	MPS3	mps3-1	0.83371	0.464	0.58695	0.342	0.31601	0.464	0.0369
TOP2-5	TOP2-5	YCL061C	MRC1	MRC1	1.10013	0.078	0.99595	0.086	0.10612	0.078	0	status=JK
TOP2-5	TOP2-5	YCL061C	MRC1	MRC1	1.02887	0.057	0.91156	0.05	0.12933	0.057	5e-05
TOP2-5	TOP2-5	YMR224C	MRE11	MRE11	0.84612	0.012	0.76305	0.063	0.09294	0.012	7e-05	status=JK
TOP2-5	TOP2-5	YOR370C	MRS6	mrs6-2	1.1076	0.108	1.12553	0.027	-0.02147	0.108	0.00026
TOP2-5	TOP2-5	YML128C	MSC1	MSC1	0.90087	0.053	0.85586	0.066	0.03255	0.053	6e-05
TOP2-5	TOP2-5	YBR195C	MSI1	MSI1	1.15237	0.025	1.12752	0.039	0.03411	0.025	0.00016	status=JK
TOP2-5	TOP2-5	YLR116W	MSL5	msl5-ph	1.11606	0.136	1.13276	0.051	-0.0271	0.136	0.00049
TOP2-5	TOP2-5	YLR116W	MSL5	msl5-9	1.12961	0.065	1.15696	0.086	-0.01758	0.065	5e-05
TOP2-5	TOP2-5	YDR208W	MSS4	mss4-103	1.01927	0.008	1.10384	0.064	-0.08337	0.008	2e-05	status=JK
TOP2-5	TOP2-5	YDR208W	MSS4	mss4-102	0.48011	0.569	0	0	0.4798	0.569	0.19028
TOP2-5	TOP2-5	YGR158C	MTR3	mtr3-ts	0.40338	0.065	0.48631	0.021	-0.08114	0.065	0.00114
TOP2-5	TOP2-5	YJL050W	MTR4	mtr4-1	1.06614	0.07	1.07551	0.079	-0.00657	0.07	8e-05
TOP2-5	TOP2-5	YAL034W-A	MTW1	mtw1-ts	1.0389	0.029	1.01117	0.01	0.02571	0.029	1e-05
TOP2-5	TOP2-5	YMR100W	MUB1	MUB1	1.12817	0.044	1.20376	0.024	-0.0781	0.044	2e-05
TOP2-5	TOP2-5	YKL074C	MUD2	MUD2	1.21516	0.09	1.22657	0.058	-0.01392	0.09	0.00011
TOP2-5	TOP2-5	YBR057C	MUM2	MUM2	1.1602	0.035	1.09299	0.004	0.06803	0.035	1e-05
TOP2-5	TOP2-5	YNR043W	MVD1	mvd1-1296	0.83687	0.153	0.85562	0.115	-0.03861	0.153	0.00163
TOP2-5	TOP2-5	YOR326W	MYO2	myo2-14	0.819	0.033	0.87995	0.088	-0.17104	0.033	2e-05
TOP2-5	TOP2-5	YOR326W	MYO2	myo2-16	1.26278	0.068	1.12889	0.022	0.27246	0.068	4e-05
TOP2-5	TOP2-5	YPL190C	NAB3	nab3-11	0.05761	0.051	0.15922	0.157	-0.09706	0.051	0.10946
TOP2-5	TOP2-5	YLR457C	NBP1	nbp1-1	1.25148	0.061	1.16253	0.055	0.09583	0.061	3e-05
TOP2-5	TOP2-5	YDR162C	NBP2	NBP2	0.80442	0.01	0.96386	0.006	-0.16211	0.01	5e-05	status=JK
TOP2-5	TOP2-5	YGL091C	NBP35	nbp35-ph	0.72697	0.103	0.83173	0.164	-0.0832	0.103	0.00078
TOP2-5	TOP2-5	YML031W	NDC1	ndc1-4	0.39206	0.426	0.43553	0.461	0.01467	0.425	0.1627
TOP2-5	TOP2-5	YIL048W	NEO1	neo1-2	1.08966	0.018	1.0923	0.032	0.0005	0.018	9e-05	status=JK
TOP2-5	TOP2-5	YDL002C	NHP10	NHP10	0.81303	0.032	0.85388	0.034	-0.02296	0.032	0.00053	status=JK
TOP2-5	TOP2-5	YDL208W	NHP2	nhp2-ph	1.05358	0.038	1.03041	0.012	0.02273	0.038	1e-05
TOP2-5	TOP2-5	YPL174C	NIP100	NIP100	0.96259	0.002	1.02294	0.04	-0.05921	0.002	0	status=JK
TOP2-5	TOP2-5	YPL211W	NIP7	nip7-1	0.71793	0.038	0.9264	0.039	-0.21217	0.038	4e-05
TOP2-5	TOP2-5	YHR170W	NMD3	nmd3-4	1.05622	0.016	1.04447	0.054	0.00982	0.016	0
TOP2-5	TOP2-5	YLR195C	NMT1	nmt1-181	0.46127	0.064	0.5385	0.058	-0.06469	0.064	0.00072
TOP2-5	TOP2-5	YJR112W	NNF1	nnf1-17	1.11114	0.236	0.99722	0.149	0.015	0.236	0.00254
TOP2-5	TOP2-5	YJR112W	NNF1	nnf1-77	1.16386	0.009	1.10418	0.013	0.06769	0.009	2e-05	status=JK
TOP2-5	TOP2-5	YJR112W	NNF1	nnf1-48	1.27668	0.021	1.12451	0.038	0.15137	0.021	0
TOP2-5	TOP2-5	YLR002C	NOC3	noc3-ph	0.85244	0.116	1.04733	0.025	-0.18601	0.116	0.00069
TOP2-5	TOP2-5	YPL093W	NOG1	nog1-1	1.05084	0.04	1.0344	0.012	0.02177	0.04	2e-05
TOP2-5	TOP2-5	YNR053C	NOG2	nog2-1	1.02228	0.053	1.01811	0.041	0.00042	0.053	4e-05
TOP2-5	TOP2-5	YDL014W	NOP1	nop1-2	0	0	0	0	-0.62378	0	#NUM!	status=JK
TOP2-5	TOP2-5	YDL014W	NOP1	nop1-3	1.38274	0.079	1.25733	0.009	0.75808	0.079	5e-05
TOP2-5	TOP2-5	YDL148C	NOP14	ydl148c-ph	0.85703	0.149	0.84828	0.113	0.00331	0.149	0.00142
TOP2-5	TOP2-5	YNL061W	NOP2	nop2-10	0	0	0.00022	0	-0.82868	0	#NUM!	status=JK
TOP2-5	TOP2-5	YNL061W	NOP2	nop2-5	0.45194	0.486	0.82269	0.095	-0.38927	0.486	0.15993
TOP2-5	TOP2-5	YNL061W	NOP2	nop2-9	0.39735	0.092	0.53067	0.149	-0.31175	0.092	0.00322
TOP2-5	TOP2-5	YNL061W	NOP2	nop2-4	0.84672	0.051	0.85985	0.025	-0.01622	0.051	6e-05
TOP2-5	TOP2-5	YNL061W	NOP2	nop2-3	0.81654	0.094	0.9003	0.067	-0.01266	0.094	0.00041
TOP2-5	TOP2-5	YNL061W	NOP2	nop2-6	0.99386	0.009	0.8759	0.085	0.28438	0.009	3e-05	status=JK
TOP2-5	TOP2-5	YPL043W	NOP4	nop4-3	0.93227	0.005	0.98232	0.045	-0.03682	0.005	1e-05	status=JK
TOP2-5	TOP2-5	YLR197W	NOP56	nop56-ph	0.94132	0.04	0.97021	0.009	-0.02355	0.04	0.00059	status=JK
TOP2-5	TOP2-5	YDL213C	NOP6	NOP6	1.10898	0.003	1.0231	0.051	0.09308	0.003	0	status=JK
TOP2-5	TOP2-5	YGR103W	NOP7	nop7-1	0.93559	0.014	1.1026	0.063	-0.15032	0.014	0
TOP2-5	TOP2-5	YOL144W	NOP8	nop8-101	1.12373	0.115	1.08751	0.044	0.04713	0.115	0.00029
TOP2-5	TOP2-5	YJR072C	NPA3	npa3-ph	1.19177	0.031	1.14599	0.051	0.04416	0.031	0
TOP2-5	TOP2-5	YLR007W	NSE1	nse1-16	0.67746	0.025	0.7603	0.075	-0.06589	0.025	0.00046	status=JK
TOP2-5	TOP2-5	YDR288W	NSE3	nse3-ph	0.51068	0.59	0.91455	0.078	-0.4132	0.59	0.18182
TOP2-5	TOP2-5	YDR288W	NSE3	nse3-ts3	0.60763	0.078	0.56158	0.051	-0.22435	0.078	0.00058
TOP2-5	TOP2-5	YDR288W	NSE3	nse3-ts4	1.13234	0.056	1.13988	0.085	0.30002	0.056	3e-05
TOP2-5	TOP2-5	YDL105W	NSE4	nse4-ts3	0.61662	0.004	0.87479	0.02	-0.19218	0.004	1e-05	status=JK
TOP2-5	TOP2-5	YDL105W	NSE4	nse4-ts4	0.66365	0.022	0.73151	0.045	-0.14517	0.022	1e-05
TOP2-5	TOP2-5	YDL105W	NSE4	nse4-ph	0.82296	0.051	0.78261	0.022	0.03472	0.051	7e-05
TOP2-5	TOP2-5	YDL105W	NSE4	nse4-ts2	0.85909	0.355	0.60518	0.044	0.20304	0.355	0.01687
TOP2-5	TOP2-5	YDL105W	NSE4	nse4-ts1	0.90695	0.368	0.67257	0.017	0.25087	0.368	0.01601
TOP2-5	TOP2-5	YML023C	NSE5	nse5-ts4	0.64356	0.005	0.75892	0.01	-0.11915	0.005	2e-05	status=JK
TOP2-5	TOP2-5	YML023C	NSE5	nse5-ts1	0.88035	0.312	0.90192	0.031	-0.02189	0.312	0.01106
TOP2-5	TOP2-5	YML023C	NSE5	nse5-ts3	0.94579	0.099	0.9674	0.073	-0.01989	0.099	0.00032
TOP2-5	TOP2-5	YML023C	NSE5	nse5-ts2	0.95478	0.108	0.98092	0.041	-0.0109	0.108	0.00039
TOP2-5	TOP2-5	YPL233W	NSL1	nsl1-6	0.99767	0.484	1.16481	0.035	-0.17502	0.484	0.02591
TOP2-5	TOP2-5	YPL233W	NSL1	nsl1-5	1.09114	0.051	1.04547	0.014	0.03987	0.051	3e-05
TOP2-5	TOP2-5	YNL091W	NST1	NST1	0.30709	0.309	0.22986	0.161	0.09815	0.309	0.14118
TOP2-5	TOP2-5	YER009W	NTF2	ntf2-h104y	1.31185	0.007	1.14056	0.034	0.19124	0.007	1e-05	status=JK
TOP2-5	TOP2-5	YER009W	NTF2	ntf2-ph	1.3327	0.096	1.11792	0.02	0.21208	0.096	0.0001
TOP2-5	TOP2-5	YKR022C	NTR2	ykr022c-ph	1.23489	0.008	1.1588	0.035	0.06493	0.008	0
TOP2-5	TOP2-5	YOL069W	NUF2	nuf2-61	1.13327	0.031	0.98097	0.005	0.15164	0.031	1e-05
TOP2-5	TOP2-5	YOL069W	NUF2	nuf2-ph	1.36113	0.09	1.18216	0.025	0.18047	0.09	8e-05
TOP2-5	TOP2-5	YER006W	NUG1	nug1-2	1.12164	0.009	1.06435	0.035	0.05607	0.009	2e-05	status=JK
TOP2-5	TOP2-5	YDR150W	NUM1	NUM1	1.1442	0.081	1.00209	0.086	0.12832	0.081	0.0001
TOP2-5	TOP2-5	YKR082W	NUP133	NUP133	0.53026	0.612	1.17043	0.078	-0.63142	0.612	0.18174
TOP2-5	TOP2-5	YGL092W	NUP145	nup145-r4	1.03586	0.008	1.0243	0.033	0.01406	0.008	2e-05	status=JK
TOP2-5	TOP2-5	YIL115C	NUP159	nup159-1	1.10789	0.089	0.91395	0.02	0.1905	0.089	0.00014
TOP2-5	TOP2-5	YML103C	NUP188	NUP188	0.9148	0.023	0.89653	0.011	0.01857	0.023	0.00022	status=JK
TOP2-5	TOP2-5	YJL039C	NUP192	nup192-15	1.22763	0.018	1.08749	0.121	0.11414	0.018	7e-05	status=JK
TOP2-5	TOP2-5	YGR119C	NUP57	nup57-e17	0	0	0	0	0	0	#NUM!
TOP2-5	TOP2-5	YJR042W	NUP85	yjr042w-ph	0.53644	0.62	0.9721	0.072	-0.44897	0.62	0.18208
TOP2-5	TOP2-5	YDL193W	NUS1	nus1-ph	1.11949	0.043	1.07629	0.015	0.04332	0.043	2e-05
TOP2-5	TOP2-5	YGL151W	NUT1	NUT1	0.6707	0.101	0.64894	0.043	0.02363	0.101	0.00093
TOP2-5	TOP2-5	YPR168W	NUT2	nut2-ts	0.71059	0.023	0.77592	0.045	-0.05702	0.023	0.00036	status=JK
TOP2-5	TOP2-5	YGR179C	OKP1	okp1-5	1.20817	0.026	1.10799	0.027	0.10359	0.026	0
TOP2-5	TOP2-5	YGL055W	OLE1	ole1-m2	0.64005	0.129	0.74713	0.096	-0.08894	0.129	0.0022
TOP2-5	TOP2-5	YJR073C	OPI3	OPI3	0.46389	0.04	0.33654	0.017	0.12434	0.04	0.00017
TOP2-5	TOP2-5	YML065W	ORC1	orc1-ph	0.7603	0.117	0.81152	0.091	-0.03248	0.117	0.00098
TOP2-5	TOP2-5	YBR060C	ORC2	orc2-2	1.13034	0.039	1.20248	0.031	-0.09098	0.039	1e-05
TOP2-5	TOP2-5	YBR060C	ORC2	orc2-3	1.06691	0.052	1.14008	0.071	-0.08671	0.052	3e-05
TOP2-5	TOP2-5	YBR060C	ORC2	orc2-1	1.22319	0.161	1.234	0.013	0.00182	0.161	0.00062
TOP2-5	TOP2-5	YBR060C	ORC2	orc2-4	0.9709	0.054	0.89019	0.045	0.08087	0.054	5e-05
TOP2-5	TOP2-5	YLL004W	ORC3	orc3-70	0.98084	0.025	1.02759	0.007	-0.04774	0.025	0
TOP2-5	TOP2-5	YPR162C	ORC4	ypr162c-ph	0.79627	0.159	0.78167	0.097	0.00579	0.159	0.00211
TOP2-5	TOP2-5	YNL261W	ORC5	orc5-70	0.90154	0.119	1.05178	0.033	-0.13853	0.118	0.00062
TOP2-5	TOP2-5	YHR118C	ORC6	orc6-ph	0.70651	0.021	0.89894	0.086	-0.17163	0.021	0.0003	status=JK
TOP2-5	TOP2-5	YJL002C	OST1	ost1-6	0.9969	0.058	1.09354	0.003	-0.09647	0.058	6e-05
TOP2-5	TOP2-5	YOR103C	OST2	ost2-ph	0.11828	0.137	0.19087	0.166	-0.07533	0.137	0.18282
TOP2-5	TOP2-5	YOR085W	OST3	OST3	1.15713	0.008	1.19899	0.02	-0.04135	0.008	2e-05	status=JK
TOP2-5	TOP2-5	YJL104W	PAM16	pam16-3	0.9228	0.096	1.02701	0.073	-0.10679	0.096	0.0003
TOP2-5	TOP2-5	YLR008C	PAM18	pam18-1	1.0155	0.125	1.13072	0.086	-0.11095	0.125	0.00051
TOP2-5	TOP2-5	YIR006C	PAN1	pan1-4	0.60774	0.116	0.97014	0.043	-0.36011	0.116	0.00184
TOP2-5	TOP2-5	YKR002W	PAP1	pap1-1	0.98097	0.015	0.96801	0.033	0.01064	0.015	0
TOP2-5	TOP2-5	YCR077C	PAT1	PAT1	0.82047	0.19	0.7676	0.077	0.05848	0.19	0.00327
TOP2-5	TOP2-5	YCL052C	PBN1	pbn1-ph	1.22267	0.038	1.15827	0.051	0.06252	0.038	1e-05
TOP2-5	TOP2-5	YDR228C	PCF11	pcf11-1	0.83297	0.128	0.74836	0.073	-0.18449	0.128	0.00098
TOP2-5	TOP2-5	YDR228C	PCF11	pcf11-2	1.0145	0.01	1.00695	0.097	-0.00307	0.01	3e-05	status=JK
TOP2-5	TOP2-5	YDR228C	PCF11	pcf11-ts2	1.07378	0.064	1.06546	0.079	0.01123	0.064	6e-05
TOP2-5	TOP2-5	YDR228C	PCF11	pcf11-ts9	1.18147	0.16	1.07691	0.194	0.1638	0.16	0.00067
TOP2-5	TOP2-5	YDR228C	PCF11	pcf11-ts10	1.28571	0.064	1.10342	0.052	0.26796	0.064	3e-05
TOP2-5	TOP2-5	YGR101W	PCP1	PCP1	0.59169	0.685	0	0	0.59131	0.684	0.18235
TOP2-5	TOP2-5	YBR221C	PDB1	PDB1	0.99875	0.063	0.88675	0.102	0.08683	0.063	7e-05
TOP2-5	TOP2-5	YDR081C	PDC2	ydr081c-ph	0.43106	0.115	0.61092	0.136	-0.21539	0.115	0.0049
TOP2-5	TOP2-5	YDR113C	PDS1	pds1-128	0.94205	0.019	0.92408	0.045	0.01693	0.019	0
TOP2-5	TOP2-5	YMR076C	PDS5	pds5-1	0.68261	0.054	0.71583	0.049	-0.04866	0.054	0.00014
TOP2-5	TOP2-5	YKL197C	PEX1	PEX1	0.83712	0.057	0.85741	0.04	-0.02859	0.057	9e-05
TOP2-5	TOP2-5	YLR191W	PEX13	PEX13	0.86966	0.043	0.89681	0.011	-0.03003	0.043	3e-05
TOP2-5	TOP2-5	YDL065C	PEX19	PEX19	1.04301	0.202	0.97318	0.061	0.06729	0.202	0.00195
TOP2-5	TOP2-5	YMR205C	PFK2	PFK2	0.85269	0.086	0.86288	0.063	0.0074	0.086	0.00028
TOP2-5	TOP2-5	YOR122C	PFY1	pfy1-4	0.85404	0.064	0.82973	0.013	-0.05797	0.064	0.00011
TOP2-5	TOP2-5	YOR122C	PFY1	pfy1-13	0.76457	0.042	0.76473	0.001	-0.00038	0.042	5e-05
TOP2-5	TOP2-5	YOR122C	PFY1	pfy1-14	1.24248	0.028	1.11755	0.109	0.33023	0.028	0.00017	status=JK
TOP2-5	TOP2-5	YNL158W	PGA1	pga1-ph	0.98677	0.211	1.10429	0.016	-0.11479	0.211	0.00258
TOP2-5	TOP2-5	YML125C	PGA3	pga3-ph	1.10909	0.135	1.16062	0.07	-0.04316	0.135	0.00049
TOP2-5	TOP2-5	YBR196C	PGI1	pgi1-2	1.19975	0.039	1.231	0.022	-0.02678	0.039	1e-05
TOP2-5	TOP2-5	YCL004W	PGS1	ycl004w-ph	1.12021	0.058	1.04017	0.105	0.08322	0.058	4e-05
TOP2-5	TOP2-5	YOL001W	PHO80	PHO80	1.23493	0.062	1.1656	0.051	0.0816	0.062	3e-05
TOP2-5	TOP2-5	YJL097W	PHS1	phs1-ph	0.97209	0.207	1.16835	0.053	-0.19905	0.207	0.00256
TOP2-5	TOP2-5	YJL097W	PHS1	phs1-1	0	0	0	0	0	0	#NUM!
TOP2-5	TOP2-5	YHR034C	PIH1	PIH1	1.05668	0.02	1.01292	0.038	0.03376	0.02	0
TOP2-5	TOP2-5	YNL267W	PIK1	pik1-104	0.26938	0.331	0.22121	0.275	0.10508	0.33	0.20163
TOP2-5	TOP2-5	YNL267W	PIK1	pik1-139	0.3038	0.341	0.19774	0.187	0.13948	0.341	0.17292
TOP2-5	TOP2-5	YBL105C	PKC1	pkc1-4	0.8071	0.034	0.85428	0.061	-0.15196	0.034	2e-05
TOP2-5	TOP2-5	YBL105C	PKC1	pkc1-1	1.071	0.033	1.07203	0.043	-0.00581	0.033	1e-05
TOP2-5	TOP2-5	YBL105C	PKC1	pkc1-2	0.98386	0.013	1.03989	0.043	0.02468	0.013	6e-05	status=JK
TOP2-5	TOP2-5	YBL105C	PKC1	pkc1-3	0.95947	0.04	0.86389	0.027	0.02812	0.04	2e-05
TOP2-5	TOP2-5	YBL105C	PKC1	pkc1-ts	0.9776	0.044	1.02793	0.049	0.04624	0.044	2e-05
TOP2-5	TOP2-5	YMR123W	PKR1	PKR1	1.01183	0.041	0.89593	0.013	0.12274	0.041	2e-05
TOP2-5	TOP2-5	YER003C	PMI40	pmi40-ph	1.08669	0.057	1.03161	0.071	0.06706	0.057	4e-05
TOP2-5	TOP2-5	YDR276C	PMP3	PMP3	1.09873	0.186	0.53155	0.616	0.60104	0.186	0.00941	status=JK
TOP2-5	TOP2-5	YML069W	POB3	pob3-q308k	0.15373	0.039	0.22559	0.069	-0.16618	0.039	0.00412
TOP2-5	TOP2-5	YML069W	POB3	pob3-l78r	0.78421	0.037	0.77539	0.039	0.00911	0.036	0.00072	status=JK
TOP2-5	TOP2-5	YML069W	POB3	pob3-7	0.98701	0.038	0.95493	0.004	0.66657	0.038	2e-05
TOP2-5	TOP2-5	YNL102W	POL1	pol1-12	0	0	0	0	-0.34808	0	#NUM!	status=JK
TOP2-5	TOP2-5	YNL102W	POL1	pol1-2	0.58967	0.302	0.67306	0.341	-0.16488	0.302	0.0299
TOP2-5	TOP2-5	YNL102W	POL1	pol1-1	0.86275	0.021	0.8468	0.012	-0.0024	0.021	0.0002	status=JK
TOP2-5	TOP2-5	YNL102W	POL1	pol1-13	0.90606	0.095	0.96212	0.1	0.04088	0.095	0.00031
TOP2-5	TOP2-5	YNL102W	POL1	pol1-17	0.39497	0.407	0.11628	0.086	0.27306	0.407	0.14759
TOP2-5	TOP2-5	YNL102W	POL1	pol1-ts	0.8234	0.161	0.77986	0.063	0.4748	0.161	0.002
TOP2-5	TOP2-5	YBL035C	POL12	pol12-ts	1.1038	0.132	1.09922	0.138	0.04027	0.131	0.00046
TOP2-5	TOP2-5	YNL262W	POL2	pol2-12	1.10838	0.113	0.99228	0.024	0.12709	0.113	0.00029
TOP2-5	TOP2-5	YDL102W	POL3	cdc2-7	0.61527	0.117	0.78838	0.074	-0.24977	0.117	0.00185
TOP2-5	TOP2-5	YDL102W	POL3	cdc2-2	1.21286	0.029	1.13298	0.027	0.0874	0.029	0
TOP2-5	TOP2-5	YDL102W	POL3	cdc2-1	1.20477	0.085	1.03728	0.009	0.33936	0.085	0.0001
TOP2-5	TOP2-5	YJR006W	POL31	hys2-ts	0.74798	0.067	1.02894	0.034	-0.26451	0.067	0.00263	status=JK
TOP2-5	TOP2-5	YJR006W	POL31	pol31-ph	1.06276	0.025	1.11442	0.051	-0.03497	0.025	0.00018	status=JK
TOP2-5	TOP2-5	YJR043C	POL32	POL32	0.88025	0.029	0.97637	0.05	-0.09515	0.029	1e-05
TOP2-5	TOP2-5	YEL055C	POL5	pol5-1	1.14208	0.031	1.14245	0.165	0.04944	0.031	0.00025	status=JK
TOP2-5	TOP2-5	YEL055C	POL5	pol5-3	1.0252	0.218	0.98338	0.118	0.08199	0.218	0.00255
TOP2-5	TOP2-5	YEL055C	POL5	pol5-2	1.17022	0.018	1.02181	0.062	0.14372	0.018	8e-05	status=JK
TOP2-5	TOP2-5	YNL282W	POP3	pop3-ph	0.89443	0.242	0.88134	0.074	-0.02577	0.242	0.00513
TOP2-5	TOP2-5	YBR257W	POP4	pop4-ph	1.07867	0.068	1.03486	0.261	0.05722	0.068	0.00132	status=JK
TOP2-5	TOP2-5	YBR167C	POP7	pop7-ph	1.27004	0.035	1.39811	0.038	-0.11478	0.035	1e-05
TOP2-5	TOP2-5	YER012W	PRE1	pre1-1	0.76868	0.045	0.87627	0.025	-0.10411	0.045	6e-05
TOP2-5	TOP2-5	YOR362C	PRE10	yor362c-ph	0.65798	0.479	0.83078	0.05	-0.15618	0.478	0.07078
TOP2-5	TOP2-5	YPR103W	PRE2	pre2-1	0	0	0	0	0	0	#NUM!
TOP2-5	TOP2-5	YPR103W	PRE2	pre2-2	0	0	0	0	0	0	#NUM!
TOP2-5	TOP2-5	YPR103W	PRE2	pre2-75	0	0	0	0	0	0	#NUM!	status=JK
TOP2-5	TOP2-5	YPR103W	PRE2	pre2-v214a	0	0	0	0	0	0	#NUM!	status=JK
TOP2-5	TOP2-5	YPR103W	PRE2	pre2-127	0.19151	0.228	0	0	0.19138	0.228	0.19144
TOP2-5	TOP2-5	YJL001W	PRE3	pre3-2	1.15297	0.047	1.09888	0.057	0.06085	0.047	2e-05
TOP2-5	TOP2-5	YFR050C	PRE4	pre4-ph	0.86504	0.067	0.8805	0.02	-0.02148	0.067	0.00013
TOP2-5	TOP2-5	YOL038W	PRE6	pre6-ph	1.08728	0.053	1.12994	0.049	-0.02917	0.053	3e-05
TOP2-5	TOP2-5	YBL041W	PRE7	pre7-ph	1.17331	0.019	1.19192	0.038	-0.01448	0.019	9e-05	status=JK
TOP2-5	TOP2-5	YGR135W	PRE9	PRE9	1.08223	0.077	1.04807	0.036	0.03077	0.077	0.0001
TOP2-5	TOP2-5	YIR008C	PRI1	pri1-m4	0.95442	0.078	1.00222	0.047	-0.05301	0.078	0.00015
TOP2-5	TOP2-5	YKL045W	PRI2	pri2-1	0.95859	0.137	0.97125	0.066	-0.01501	0.137	0.00079
TOP2-5	TOP2-5	YER023W	PRO3	pro3-ph	1.04172	0.015	0.9852	0.049	0.04752	0.015	7e-05	status=JK
TOP2-5	TOP2-5	YDL043C	PRP11	prp11-ts	0.75795	0.117	1.03723	0.054	-0.2962	0.117	0.001
TOP2-5	TOP2-5	YKR086W	PRP16	prp16-2	1.2543	0.001	1.17402	0.031	0.08137	0.001	0	status=JK
TOP2-5	TOP2-5	YKR086W	PRP16	prp16-ts	1.047	0.083	0.96241	0.051	0.09187	0.082	0.00013
TOP2-5	TOP2-5	YGR006W	PRP18	prp18-1202	0.92158	0.345	0.44703	0.333	0.15145	0.344	0.01278
TOP2-5	TOP2-5	YGR006W	PRP18	prp18-ts	1.0678	0.09	1.03775	0.04	0.29757	0.09	0.00017
TOP2-5	TOP2-5	YLL036C	PRP19	prp19-1	0.67868	0.34	0.83655	0.279	-0.23176	0.339	0.02807
TOP2-5	TOP2-5	YNR011C	PRP2	prp2-1	1.12297	0.037	0.9827	0.072	0.14869	0.037	1e-05
TOP2-5	TOP2-5	YJL203W	PRP21	prp21-ts	0.99485	0.005	1.11642	0.047	-0.12651	0.005	1e-05	status=JK
TOP2-5	TOP2-5	YER013W	PRP22	prp22-1	0.94031	0.016	0.94479	0.06	-0.0054	0.016	0.0001	status=JK
TOP2-5	TOP2-5	YMR268C	PRP24	prp24-ts	1.31144	0.068	1.30965	0.017	-0.00024	0.068	4e-05
TOP2-5	TOP2-5	YDR243C	PRP28	prp28-101	1.08661	0.012	1.11231	0.033	-0.02961	0.012	4e-05	status=JK
TOP2-5	TOP2-5	YDR473C	PRP3	prp3-1	1.00922	0.037	1.07448	0.015	-0.05929	0.037	1e-05
TOP2-5	TOP2-5	YGR091W	PRP31	prp31-ts	0.95533	0.003	0.99464	0.011	-0.14979	0.003	0	status=JK
TOP2-5	TOP2-5	YGR091W	PRP31	prp31-1	1.20908	0.025	1.21875	0.016	0.1038	0.025	0.00014	status=JK
TOP2-5	TOP2-5	YGR075C	PRP38	prp38-1	1.06097	0.084	1.16271	0.067	-0.09581	0.084	0.00014
TOP2-5	TOP2-5	YML046W	PRP39	prp39-1	1.53595	0.252	1.39679	0.28	0.19645	0.252	0.00118
TOP2-5	TOP2-5	YPR178W	PRP4	prp4-ts	0.95578	0.062	1.12667	0.004	-0.17328	0.062	7e-05
TOP2-5	TOP2-5	YPR178W	PRP4	prp4-1	1.06578	0.048	1.14187	0.071	-0.07176	0.048	2e-05
TOP2-5	TOP2-5	YDR235W	PRP42	prp42-ph	0.20897	0.141	0.31154	0.032	-0.09678	0.141	0.05963
TOP2-5	TOP2-5	YGL120C	PRP43	prp43-ts2	0.92333	0.061	1.05332	0.009	-0.13323	0.061	8e-05
TOP2-5	TOP2-5	YBR237W	PRP5	prp5-1	1.05917	0.232	1.16709	0.061	-0.11453	0.232	0.00278
TOP2-5	TOP2-5	YBR055C	PRP6	prp6-1	1.31975	0.039	1.2981	0.067	0.07544	0.039	1e-05
TOP2-5	TOP2-5	YBR055C	PRP6	prp6-ts	1.34036	0.054	1.20075	0.051	0.09603	0.054	2e-05
TOP2-5	TOP2-5	YDL030W	PRP9	prp9-ts	0.86812	0.473	1.01697	0.114	-0.1333	0.472	0.03493
TOP2-5	TOP2-5	YDL030W	PRP9	prp9-1	0.50813	0.282	0.55328	0.06	-0.03778	0.282	0.03671
TOP2-5	TOP2-5	YOR361C	PRT1	prt1-1	1.17742	0.046	1.11489	0.034	0.05527	0.045	2e-05
TOP2-5	TOP2-5	YMR308C	PSE1	pse1-34	0.27209	0.18	0.2589	0.152	-0.01917	0.18	0.05669
TOP2-5	TOP2-5	YMR308C	PSE1	pse1-41	1.15672	0.16	1.10245	0.131	0.01377	0.16	0.00071
TOP2-5	TOP2-5	YDR013W	PSF1	psf1-1	1.19211	0.041	1.15589	0.058	0.03215	0.041	1e-05
TOP2-5	TOP2-5	YJL072C	PSF2	yjl072c-ph	1.26311	0.078	1.15254	0.048	0.10221	0.078	7e-05
TOP2-5	TOP2-5	YHR189W	PTH1	PTH1	1.09172	0.039	1.22797	0.005	-0.13577	0.039	1e-05
TOP2-5	TOP2-5	YGR156W	PTI1	pti1-ts1	0.84455	0.338	1.13514	0.12	-0.29009	0.338	0.01541
TOP2-5	TOP2-5	YGR156W	PTI1	pti1-ts7	1.07058	0.092	1.03713	0.047	0.0449	0.092	0.00018
TOP2-5	TOP2-5	YDR496C	PUF6	PUF6	0.8797	0.134	0.8819	0.059	0.0141	0.134	0.00096
TOP2-5	TOP2-5	YOR157C	PUP1	pup1-1	1.16533	0.033	1.11749	0.048	0.04246	0.033	1e-05
TOP2-5	TOP2-5	YGR253C	PUP2	pup2-ph	0.77096	0.062	0.92815	0.019	-0.15728	0.062	0.00014
TOP2-5	TOP2-5	YER094C	PUP3	pup3-ph	0.62479	0.129	0.94723	0.033	-0.32042	0.129	0.00233
TOP2-5	TOP2-5	YLR196W	PWP1	pwp1-ph	1.01957	0.033	1.10374	0.024	-0.08738	0.033	1e-05
TOP2-5	TOP2-5	YPR191W	QCR2	QCR2	0.85143	0.04	1.08101	0.046	-0.23421	0.04	3e-05
TOP2-5	TOP2-5	YDL103C	QRI1	qri1-ph	0.94641	0.058	1.11574	0.084	-0.15571	0.057	6e-05
TOP2-5	TOP2-5	YDL103C	QRI1	qri1-ts1	1.06028	0.041	1.12807	0.025	-0.08075	0.041	2e-05
TOP2-5	TOP2-5	YDL103C	QRI1	qri1-ts6	1.05245	0.062	1.01951	0.055	0.02135	0.062	6e-05
TOP2-5	TOP2-5	YKL113C	RAD27	RAD27	0.97143	0.056	0.9266	0.01	0.05153	0.056	5e-05
TOP2-5	TOP2-5	YER171W	RAD3	rad3-ts14	0.7147	0.118	0.80976	0.072	-0.09833	0.118	0.00121
TOP2-5	TOP2-5	YLR032W	RAD5	RAD5	0.93854	0.06	0.97496	0.06	-0.03383	0.06	7e-05
TOP2-5	TOP2-5	YML032C	RAD52	RAD52	1.04053	0.106	0.77888	0.023	0.25681	0.105	0.00029
TOP2-5	TOP2-5	YGL163C	RAD54	RAD54	1.10437	0.072	0.93968	0.033	0.16032	0.071	7e-05
TOP2-5	TOP2-5	YDR004W	RAD57	RAD57	0.91904	0.076	0.7789	0.118	0.1814	0.076	0.00016
TOP2-5	TOP2-5	YDL090C	RAM1	ram1-119	0.33894	0.401	0.39355	0.465	0.00474	0.401	0.18983
TOP2-5	TOP2-5	YKL019W	RAM2	ykl019w-ph	1.07618	0.073	1.02512	0.015	0.05374	0.072	8e-05
TOP2-5	TOP2-5	YNL216W	RAP1	rap1-2	0.79808	0.614	0.71912	0.452	0.0205	0.614	0.08039
TOP2-5	TOP2-5	YNL216W	RAP1	rap1-1	0.71722	0.898	0.61964	0.689	0.19865	0.897	0.20837
TOP2-5	TOP2-5	YOR048C	RAT1	rat1-1	0	0	0	0	0	0	#NUM!
TOP2-5	TOP2-5	YDR527W	RBA50	rba50-ph	1.10752	0.074	1.00938	0.041	0.08909	0.073	8e-05
TOP2-5	TOP2-5	YMR075W	RCO1	RCO1	1.08884	0.006	1.00799	0.026	0.0823	0.006	1e-05	status=JK
TOP2-5	TOP2-5	YPR094W	RDS3	rds3-1	0.98102	0.076	1.09232	0.062	-0.12394	0.075	0.00013
TOP2-5	TOP2-5	YBR049C	REB1	reb1-ph	0	0	0	0	0	0	#NUM!
TOP2-5	TOP2-5	YFR051C	RET2	ret2-1	1.07219	0.233	1.2071	0.062	-0.14646	0.232	0.0027
TOP2-5	TOP2-5	YPL010W	RET3	ret3-1	0.93454	0.013	0.87242	0.059	0.0743	0.013	0
TOP2-5	TOP2-5	YAR007C	RFA1	rfa1-m2	1.04933	0.053	0.95296	0.062	0.09461	0.053	4e-05
TOP2-5	TOP2-5	YNL312W	RFA2	rfa2-ph	0.87993	0.125	0.93656	0.006	-0.05438	0.125	0.00078
TOP2-5	TOP2-5	YJL173C	RFA3	rfa3-313	0.52545	0.612	0	0	0.52511	0.611	0.18438
TOP2-5	TOP2-5	YJR068W	RFC2	rfc2-1	0.95755	0.011	0.99851	0.036	-0.03824	0.011	4e-05	status=JK
TOP2-5	TOP2-5	YOL094C	RFC4	rfc4-20	1.12637	0.428	0.73544	0.056	0.38538	0.428	0.01339
TOP2-5	TOP2-5	YBR087W	RFC5	rfc5-1	0	0	0	0	0	0	#NUM!
TOP2-5	TOP2-5	YLR071C	RGR1	rgr1-100	0.59092	0.079	0.70489	0.301	-0.09605	0.079	0.00594	status=JK
TOP2-5	TOP2-5	YPR165W	RHO1	rho1-td	0.47679	0.553	1.02159	0.068	-0.53062	0.553	0.18322
TOP2-5	TOP2-5	YIL118W	RHO3	rho3-1	1.20935	0.082	1.08337	0.052	0.0998	0.082	0.00152	status=JK
TOP2-5	TOP2-5	YIL118W	RHO3	rho3-ser228	1.16875	0.035	1.01926	0.059	0.14643	0.035	1e-05
TOP2-5	TOP2-5	YNL163C	RIA1	ria1-ts	0.53736	0.041	0.73487	0.015	-0.1907	0.041	0.00192	status=JK
TOP2-5	TOP2-5	YNL163C	RIA1	ria1-ts	0.74322	0.032	0.88429	0.04	-0.137	0.032	2e-05
TOP2-5	TOP2-5	YOL066C	RIB2	rib2-ph	1.26778	0.064	1.22924	0.081	0.05736	0.064	4e-05
TOP2-5	TOP2-5	YBR153W	RIB7	rib7-ph	1.16366	0.008	1.21074	0.053	-0.03371	0.008	0
TOP2-5	TOP2-5	YMR154C	RIM13	RIM13	0.94375	0.045	0.92596	0.015	0.01652	0.045	3e-05
TOP2-5	TOP2-5	YOR275C	RIM20	RIM20	0.88452	0.059	0.82925	0.014	0.04954	0.059	8e-05
TOP2-5	TOP2-5	YGL045W	RIM8	RIM8	0.79184	0.14	0.81976	0.04	-0.03749	0.14	0.00148
TOP2-5	TOP2-5	YNL207W	RIO2	rio2-1	0.96776	0.004	0.94734	0.041	0.01458	0.004	0	status=JK
TOP2-5	TOP2-5	YPR018W	RLF2	RLF2	1.33345	0.225	1.12374	0.035	0.20199	0.224	0.00128
TOP2-5	TOP2-5	YDR091C	RLI1	rli1-ph	0.9596	0.016	1.09409	0.011	-0.13181	0.016	0
TOP2-5	TOP2-5	YNL002C	RLP7	rlp7-ph	0.85693	0.053	0.89533	0.065	-0.02222	0.053	6e-05
TOP2-5	TOP2-5	YLR145W	RMP1	rmp1-ts	0.39568	0.457	0.75102	0.13	-0.3867	0.457	0.18173
TOP2-5	TOP2-5	YMR235C	RNA1	rna1-1	1.00425	0.033	1.03157	0.009	-0.02827	0.033	1e-05
TOP2-5	TOP2-5	YMR235C	RNA1	rna1-s116f	1.19323	0.038	1.06837	0.052	0.14224	0.038	1e-05
TOP2-5	TOP2-5	YMR061W	RNA14	rna14-ph	1.03677	0.062	0.9817	0.23	-0.01174	0.062	0.00118	status=JK
TOP2-5	TOP2-5	YGL044C	RNA15	rna15-58	1.05279	0.042	1.12661	0.092	-0.06527	0.042	2e-05
TOP2-5	TOP2-5	YMR239C	RNT1	rnt1-47	0.88371	0.002	0.9844	0.01	-0.09853	0.002	0	status=JK
TOP2-5	TOP2-5	YMR239C	RNT1	rnt1-ts	1.14141	0.054	1.08812	0.054	0.0567	0.054	3e-05
TOP2-5	TOP2-5	YMR200W	ROT1	rot1-ph	1.17537	0.019	1.01576	0.014	0.15873	0.019	0
TOP2-5	TOP2-5	YBL093C	ROX3	rox3-182	0.87138	0.254	0.90422	0.265	-0.01376	0.254	0.00633
TOP2-5	TOP2-5	YDR156W	RPA14	RPA14	0.95736	0.011	1.0489	0.024	-0.09182	0.011	0
TOP2-5	TOP2-5	YOR341W	RPA190	rpa190-g728d	0.74507	0.021	0.91482	0.009	-0.1654	0.021	1e-05
TOP2-5	TOP2-5	YOR341W	RPA190	rpa190-1	0.87511	0.025	0.96636	0.03	-0.08438	0.025	1e-05
TOP2-5	TOP2-5	YJL148W	RPA34	RPA34	1.06675	0.266	0.92047	0.048	0.14354	0.266	0.00405
TOP2-5	TOP2-5	YOR151C	RPB2	rpb2-6	0.5657	0.076	0.6652	0.087	-0.09443	0.076	0.00065
TOP2-5	TOP2-5	YIL021W	RPB3	rpb3-2	1.01577	0.106	1.05959	0.017	-0.03761	0.106	0.00031
TOP2-5	TOP2-5	YBR154C	RPB5	rpb5-ph	1.03552	0.111	1.06577	0.015	-0.11308	0.111	0.00033
TOP2-5	TOP2-5	YBR154C	RPB5	rpb5-h147r	1.19024	0.088	1.2484	0.089	0.04154	0.088	0.00011
TOP2-5	TOP2-5	YDR404C	RPB7	ydr404c-ph	0	0	0	0	0	0	#NUM!
TOP2-5	TOP2-5	YOR224C	RPB8	rpb8-ph	0.89403	0.039	1.00733	0.034	-0.11756	0.039	2e-05
TOP2-5	TOP2-5	YDR045C	RPC11	rpc11-ph	1.04392	0.024	1.09627	0.022	-0.05476	0.024	0
TOP2-5	TOP2-5	YJL011C	RPC17	yjl011c-ph	0.7682	0.006	0.90682	0.039	-0.12918	0.006	0
TOP2-5	TOP2-5	YKL144C	RPC25	rpc25-ph	0.90366	0.067	0.92848	0.009	-0.02229	0.067	0.00011
TOP2-5	TOP2-5	YNR003C	RPC34	rpc34-1	0.78895	0.365	0.7806	0.04	0.01281	0.364	0.02274
TOP2-5	TOP2-5	YPR110C	RPC40	rpc40-v78r	0.09543	0.127	0.16423	0.221	0.00055	0.127	0.2293
TOP2-5	TOP2-5	YPR190C	RPC82	ypr190c-ph	1.05603	0.028	1.08363	0.077	-0.0269	0.028	0
TOP2-5	TOP2-5	YHR088W	RPF1	rpf1-ph	1.11964	0.071	1.10379	0.089	0.01797	0.071	7e-05
TOP2-5	TOP2-5	YHR088W	RPF1	rpf1-1	1.02614	0.12	0.94075	0.037	0.07581	0.12	0.00043
TOP2-5	TOP2-5	YKR081C	RPF2	rpf2-ph	0.91151	0.198	0.88861	0.038	0.00485	0.198	0.0027
TOP2-5	TOP2-5	YBR079C	RPG1	rpg1-ph	1.06516	0.039	1.03422	0.063	-0.00199	0.039	1e-05
TOP2-5	TOP2-5	YBR079C	RPG1	rpg1-1	1.19983	0.037	1.07324	0.022	0.13259	0.037	1e-05
TOP2-5	TOP2-5	YLR029C	RPL15A	ylr029c-ph	1.04236	0.038	1.13457	0.05	-0.08963	0.038	1e-05
TOP2-5	TOP2-5	YGR034W	RPL26B	RPL26B	1.01636	0.135	1.00514	0.032	0.00222	0.135	0.00064
TOP2-5	TOP2-5	YFR032C-A	RPL29	RPL29	0.86228	0.087	1.02652	0.057	-0.16043	0.087	0.00028
TOP2-5	TOP2-5	YNL067W	RPL9B	RPL9B	0.92694	0.052	0.84953	0.035	0.0775	0.052	5e-05
TOP2-5	TOP2-5	YHR027C	RPN1	rpn1-821	0.72746	0.107	0.90072	0.146	-0.21738	0.107	0.00087
TOP2-5	TOP2-5	YHR200W	RPN10	RPN10	1.02582	0.084	1.07606	0.071	-0.06834	0.084	0.00015
TOP2-5	TOP2-5	YFR004W	RPN11	rpn11-8	0.2544	0.04	0.86537	0.046	-0.60714	0.04	0.00107
TOP2-5	TOP2-5	YFR004W	RPN11	rpn11-14	0.83393	0.028	0.96927	0.065	-0.14826	0.028	1e-05
TOP2-5	TOP2-5	YFR052W	RPN12	rpn12-1	0.85011	0.182	0.89578	0.098	-0.02917	0.182	0.0026
TOP2-5	TOP2-5	YDL020C	RPN4	RPN4	0.90416	0.073	1.05442	0.055	-0.15013	0.073	0.00014
TOP2-5	TOP2-5	YDL147W	RPN5	rpn5-1	1.0072	0.046	1.05213	0.05	-0.06824	0.046	0.00069	status=JK
TOP2-5	TOP2-5	YDL147W	RPN5	rpn5-ph	0.89933	0.054	0.92817	0.051	-0.03356	0.054	6e-05
TOP2-5	TOP2-5	YDL097C	RPN6	rpn6-ph	0.43262	0.5	1.04838	0.081	-0.74355	0.5	0.18197
TOP2-5	TOP2-5	YDL097C	RPN6	rpn6-1	0.95783	0.156	1.2685	0.061	-0.21867	0.156	0.00117
TOP2-5	TOP2-5	YPR108W	RPN7	rpn7-3	0.96149	0.031	0.9796	0.068	-0.00221	0.031	0.00035	status=JK
TOP2-5	TOP2-5	YDL140C	RPO21	rpo21-1	0.68392	0.179	0.74436	0.066	-0.05467	0.179	0.00465
TOP2-5	TOP2-5	YOR116C	RPO31	rpo31-698	0.97805	0.018	1.03233	0.01	-0.05402	0.018	0
TOP2-5	TOP2-5	YLR340W	RPP0	rpp0-ph	1.23773	0.009	1.0867	0.006	0.14974	0.009	2e-05	status=JK
TOP2-5	TOP2-5	YDR064W	RPS13	rps13-ph	1.02682	0.075	1.25526	0.005	-0.22886	0.075	0.00011
TOP2-5	TOP2-5	YJL136C	RPS21B	RPS21B	1.02026	0.003	0.83216	0.011	0.182	0.003	0	status=JK
TOP2-5	TOP2-5	YLR367W	RPS22B	RPS22B	1.23679	0.053	1.14777	0.039	0.09987	0.053	2e-05
TOP2-5	TOP2-5	YKL145W	RPT1	rpt1-1	0.80711	0.34	0.7291	0.193	0.08578	0.34	0.01777
TOP2-5	TOP2-5	YDL007W	RPT2	rpt2-rf	0	0	0	0	0	0	#NUM!
TOP2-5	TOP2-5	YDR394W	RPT3	rpt3-1	1.20263	0.006	1.16445	0.011	0.03786	0.006	1e-05	status=JK
TOP2-5	TOP2-5	YOR259C	RPT4	rpt4-145	0.78865	0.061	0.83325	0.128	-0.08107	0.061	0.00198	status=JK
TOP2-5	TOP2-5	YOR259C	RPT4	rpt4-150	0.99714	0.064	1.05681	0.01	-0.06011	0.064	7e-05
TOP2-5	TOP2-5	YGL048C	RPT6	rpt6-25	1.01369	0.029	1.08366	0.049	-0.06828	0.029	1e-05
TOP2-5	TOP2-5	YGL048C	RPT6	rpt6-1	0	0	0	0	0	0	#NUM!
TOP2-5	TOP2-5	YGL048C	RPT6	rpt6-20	0	0	0	0	0	0	#NUM!
TOP2-5	TOP2-5	YKL125W	RRN3	rrn3-s213p	0.94762	0.074	1.03568	0.08	-0.1062	0.074	0.00013
TOP2-5	TOP2-5	YJL025W	RRN7	rrn7-ph	1.0285	0.098	1.02732	0.041	-0.00553	0.098	0.00303	status=JK
TOP2-5	TOP2-5	YDR087C	RRP1	rrp1-1	0.67208	0.048	0.72312	0.043	-0.05825	0.048	0.0001
TOP2-5	TOP2-5	YHR065C	RRP3	yhr065c-ph	1.01239	0.039	0.99993	0.005	0.01402	0.039	2e-05
TOP2-5	TOP2-5	YHR069C	RRP4	rrp4-1	1.01447	0.033	0.90134	0.018	0.11619	0.033	1e-05
TOP2-5	TOP2-5	YDL111C	RRP42	rrp42-ph	1.01967	0.051	1.05917	0.05	-0.03454	0.051	3e-05
TOP2-5	TOP2-5	YDR280W	RRP45	rrp45-ph	0.59794	0.69	1.2039	0.063	-0.60194	0.69	0.18169
TOP2-5	TOP2-5	YMR229C	RRP5	rrp5-delta6	0.86137	0.044	0.88283	0.062	-0.0499	0.044	0.00087	status=JK
TOP2-5	TOP2-5	YDR083W	RRP8	RRP8	1.15135	0.151	1.03944	0.008	0.11199	0.15	0.00061
TOP2-5	TOP2-5	YOR294W	RRS1	rrs1-84	1.02819	0.014	1.08071	0.036	-0.05618	0.014	0
TOP2-5	TOP2-5	YOR294W	RRS1	rrs1-124	0.98455	0.041	1.00494	0.025	-0.0241	0.041	2e-05
TOP2-5	TOP2-5	YDR303C	RSC3	rsc3-1	1.12718	0.005	1.13862	0.056	-0.02177	0.005	1e-05	status=JK
TOP2-5	TOP2-5	YKR008W	RSC4	rsc4-2	0.93403	0.026	0.95799	0.044	-0.02594	0.026	1e-05
TOP2-5	TOP2-5	YLR033W	RSC58	rsc58-ph	1.04676	0.01	1.10891	0.069	-0.0753	0.01	3e-05	status=JK
TOP2-5	TOP2-5	YCR052W	RSC6	rsc6-ph	1.11169	0.05	1.07364	0.063	0.02299	0.05	2e-05
TOP2-5	TOP2-5	YFR037C	RSC8	rsc8-ts21	0.43628	0.505	0.81093	0.042	-0.41697	0.504	0.18219
TOP2-5	TOP2-5	YFR037C	RSC8	rsc8-ts16	0.97134	0.104	0.9754	0.018	0.11774	0.104	0.00034
TOP2-5	TOP2-5	YML127W	RSC9	rsc9-ph	0.67183	0.041	0.84172	0.007	-0.16827	0.041	6e-05
TOP2-5	TOP2-5	YML049C	RSE1	rse1-1	1.05112	0.089	1.07207	0.063	-0.02385	0.089	0.00017
TOP2-5	TOP2-5	YER125W	RSP5	rsp5-sm1	0.50277	0.105	0.77432	0.051	-0.27182	0.104	0.00238
TOP2-5	TOP2-5	YER125W	RSP5	rsp5-1	0.77673	0.083	0.92319	0.006	-0.14764	0.083	0.00034
TOP2-5	TOP2-5	YER125W	RSP5	rsp5-3	1.0469	0.049	1.00863	0.006	0.03546	0.049	3e-05
TOP2-5	TOP2-5	YOR014W	RTS1	RTS1	0.75489	0.187	0.93354	0.199	-0.2098	0.186	0.00394
TOP2-5	TOP2-5	YJL047C	RTT101	RTT101	1.04453	0.055	0.88465	0.052	0.14814	0.055	4e-05
TOP2-5	TOP2-5	YLL002W	RTT109	RTT109	0.8596	0.048	0.71081	0.057	0.16401	0.048	5e-05
TOP2-5	TOP2-5	YPL235W	RVB2	rvb2-ph	1.21303	0.047	1.14213	0.006	0.07177	0.047	2e-05
TOP2-5	TOP2-5	YFR005C	SAD1	sad1-1	0.76054	0.061	0.89659	0.046	-0.13506	0.061	0.00014
TOP2-5	TOP2-5	YHR083W	SAM35	sam35-2	1.15836	0.065	1.19725	0.098	-0.06081	0.065	5e-05
TOP2-5	TOP2-5	YMR263W	SAP30	SAP30	1.10995	0.041	1.17492	0.081	-0.06384	0.041	1e-05
TOP2-5	TOP2-5	YDR180W	SCC2	scc2-4	0.6491	0.128	0.8116	0.096	-0.16771	0.128	0.00203
TOP2-5	TOP2-5	YER147C	SCC4	yer147c-ph	0.91222	0.142	0.91713	0.153	-0.04811	0.142	0.00102
TOP2-5	TOP2-5	YER147C	SCC4	scc4-4	1.03286	0.007	0.97217	0.047	0.05911	0.007	0
TOP2-5	TOP2-5	YOR329C	SCD5	scd5-d338	0	0	0	0	0	0	#NUM!
TOP2-5	TOP2-5	YOR329C	SCD5	scd5-pp1d2	0	0	0	0	0	0	#NUM!
TOP2-5	TOP2-5	YGL011C	SCL1	scl1-ph	0	0	0	0	0	0	#NUM!
TOP2-5	TOP2-5	YMR272C	SCS7	SCS7	0.61085	0.705	1.27432	0.058	-0.66262	0.705	0.18173
TOP2-5	TOP2-5	YGR245C	SDA1	sda1-2	0.54361	0.575	1.07072	0.072	-0.54739	0.574	0.1549
TOP2-5	TOP2-5	YLR022C	SDO1	sdo1-vma1-ts	1.14452	0.041	1.08513	0.043	0.07057	0.041	1e-05
TOP2-5	TOP2-5	YKL193C	SDS22	sds22-6	0.99291	0.009	1.03176	0.019	-0.04236	0.009	3e-05	status=JK
TOP2-5	TOP2-5	YKL193C	SDS22	sds22-5	1.27612	0.059	1.13896	0.041	0.13621	0.059	3e-05
TOP2-5	TOP2-5	YIL084C	SDS3	SDS3	1.22466	0.05	1.20144	0.031	0.03312	0.05	2e-05
TOP2-5	TOP2-5	YDR164C	SEC1	sec1-1	1.44243	0.046	1.31673	0.081	0.14072	0.046	1e-05
TOP2-5	TOP2-5	YLR166C	SEC10	sec10-2	1.28526	0.157	1.06637	0.039	0.21463	0.157	0.00049
TOP2-5	TOP2-5	YIR022W	SEC11	sec11-2	0.32316	0.373	0	0	0.32295	0.373	0.1817
TOP2-5	TOP2-5	YNR026C	SEC12	sec12-4	1.13331	0.043	1.18091	0.034	-0.04183	0.043	1e-05
TOP2-5	TOP2-5	YNR026C	SEC12	sec12-1	1.02538	0.34	1.01553	0.015	0.01368	0.34	0.00912
TOP2-5	TOP2-5	YLR208W	SEC13	sec13-1	1.01043	0.041	1.02295	0.004	-0.01498	0.041	2e-05
TOP2-5	TOP2-5	YMR079W	SEC14	sec14-3	1.20787	0.075	1.19952	0.006	0.00937	0.075	7e-05
TOP2-5	TOP2-5	YGL233W	SEC15	sec15-1	1.08854	0.031	1.18132	0.034	-0.08282	0.031	1e-05
TOP2-5	TOP2-5	YPL085W	SEC16	sec16-2	0.97904	0.173	1.11081	0.175	-0.17373	0.173	0.00148
TOP2-5	TOP2-5	YBL050W	SEC17	sec17-1	1.09551	0.05	1.01094	0.057	0.07928	0.05	3e-05
TOP2-5	TOP2-5	YBR080C	SEC18	sec18-1	0.93455	0.045	1.1358	0.038	-0.20449	0.044	0.00076	status=JK
TOP2-5	TOP2-5	YNL272C	SEC2	sec2-41	0.71092	0.067	0.61425	0.132	0.12121	0.067	0.00023
TOP2-5	TOP2-5	YDR498C	SEC20	sec20-1	0.83985	0.053	0.72139	0.019	0.11468	0.053	7e-05
TOP2-5	TOP2-5	YNL287W	SEC21	sec21-1	0.31322	0.029	0.90295	0.034	-0.59098	0.029	0.00293	status=JK
TOP2-5	TOP2-5	YLR268W	SEC22	sec22-1	1.09761	0.071	1.02818	0.023	0.05807	0.071	7e-05
TOP2-5	TOP2-5	YLR268W	SEC22	sec22-3	1.01134	0.011	0.95071	0.006	0.06361	0.011	4e-05	status=JK
TOP2-5	TOP2-5	YPR181C	SEC23	sec23-1	0.5099	0.284	0.89517	0.093	-0.40062	0.284	0.03712
TOP2-5	TOP2-5	YIL109C	SEC24	sec24-2	1.18647	0.039	1.23111	0.018	-0.03432	0.039	1e-05
TOP2-5	TOP2-5	YIL109C	SEC24	sec24-20	1.1408	0.047	0.9443	0.041	0.19355	0.047	2e-05
TOP2-5	TOP2-5	YDR238C	SEC26	sec26-f856aw860a	0.75874	0.049	1.14124	0.003	-0.38117	0.049	7e-05
TOP2-5	TOP2-5	YDR238C	SEC26	sec26-11d26	0.97627	0.017	1.05945	0.017	-0.08495	0.017	0
TOP2-5	TOP2-5	YGL137W	SEC27	sec27-1	0.90199	0.081	1.04706	0.101	-0.10549	0.081	0.00268	status=JK
TOP2-5	TOP2-5	YER008C	SEC3	sec3-2	1.11941	0.036	1.11564	0.022	0.0078	0.036	1e-05
TOP2-5	TOP2-5	YDL195W	SEC31	sec31-1	1.12182	0.04	1.18529	0.079	-0.06993	0.04	1e-05
TOP2-5	TOP2-5	YLR440C	SEC39	sec39-1	1.00342	0.034	1.11192	0.012	-0.10644	0.034	1e-05
TOP2-5	TOP2-5	YLR440C	SEC39	sec39-ph	1.0917	0.097	1.19906	0.103	-0.09833	0.097	0.00019
TOP2-5	TOP2-5	YLR440C	SEC39	sec39-2	1.28974	0.163	1.21808	0.061	0.07452	0.163	0.00055
TOP2-5	TOP2-5	YFL005W	SEC4	sec4-8	1.3164	0.038	1.20987	0.017	0.10384	0.038	1e-05
TOP2-5	TOP2-5	YDR166C	SEC5	sec5-24	1.31087	0.049	1.23281	0.048	0.07578	0.049	1e-05
TOP2-5	TOP2-5	YFL045C	SEC53	sec53-6	0.86673	0.009	1.19118	0.055	-0.31296	0.009	3e-05	status=JK
TOP2-5	TOP2-5	YMR013C	SEC59	sec59-ts	0.67918	0.785	#NUM!	#NUM!	#NUM!	#NUM!	0.18189
TOP2-5	TOP2-5	YIL068C	SEC6	sec6-4	1.13327	0.086	1.10696	0.047	0.03583	0.086	0.00012
TOP2-5	TOP2-5	YLR378C	SEC61	sec61-2	1.03455	0.035	0.97503	0.052	0.06135	0.035	1e-05
TOP2-5	TOP2-5	YPL094C	SEC62	sec62-ts	1.04406	0.017	1.10264	0.015	-0.05858	0.017	8e-05	status=JK
TOP2-5	TOP2-5	YOR254C	SEC63	sec63-1	1.0977	0.01	1.06742	0.003	0.03163	0.01	3e-05	status=JK
TOP2-5	TOP2-5	YML105C	SEC65	sec65-1	0.68788	0.074	0.87223	0.076	-0.17707	0.074	0.00034
TOP2-5	TOP2-5	YDR170C	SEC7	sec7-1	1.08794	0.069	1.09439	0.08	-0.01605	0.069	7e-05
TOP2-5	TOP2-5	YPR055W	SEC8	sec8-6	1.11196	0.052	1.0747	0.018	0.03898	0.052	3e-05
TOP2-5	TOP2-5	YPR055W	SEC8	sec8-9	1.14136	0.03	1.10183	0.056	0.05503	0.03	1e-05
TOP2-5	TOP2-5	YGR009C	SEC9	sec9-4	0.21369	0.219	0.26013	0.247	-0.05715	0.219	0.14602
TOP2-5	TOP2-5	YLR026C	SED5	sed5-1	1.00464	0.086	0.89641	0.078	0.10333	0.086	0.00017
TOP2-5	TOP2-5	YLR430W	SEN1	sen1-1	1.03046	0.164	1.19128	0.037	-0.14629	0.163	0.00108
TOP2-5	TOP2-5	YLR430W	SEN1	sen1-1	1.13042	0.013	1.16873	0.055	-0.04639	0.013	5e-05	status=JK
TOP2-5	TOP2-5	YLR105C	SEN2	sen2-1	1.02156	0.044	1.09119	0.035	-0.05874	0.044	2e-05
TOP2-5	TOP2-5	YOR184W	SER1	SER1	0.89144	0.083	0.78076	0.036	0.12955	0.083	0.00285	status=JK
TOP2-5	TOP2-5	YJL168C	SET2	SET2	0.84056	0.224	0.96553	0.045	-0.14651	0.224	0.00493
TOP2-5	TOP2-5	YLR321C	SFH1	sfh1-1	0	0	0	0	0	0	#NUM!
TOP2-5	TOP2-5	YLL003W	SFI1	sfi1-7	0.00399	0.007	0.47705	0.429	-1.0401	0.007	0.42265	status=JK
TOP2-5	TOP2-5	YLL003W	SFI1	sfi1-3	0.93654	0.167	1.08734	0.059	-0.10814	0.167	0.00152
TOP2-5	TOP2-5	YKL006C-A	SFT1	sft1-15	1.02313	0.05	0.98494	0.022	0.03564	0.05	3e-05
TOP2-5	TOP2-5	YPL047W	SGF11	SGF11	1.12614	0.025	1.0394	0.019	0.09269	0.025	0
TOP2-5	TOP2-5	YCL010C	SGF29	SGF29	0.96596	0.029	1.00937	0.03	-0.04088	0.029	1e-05
TOP2-5	TOP2-5	YGL066W	SGF73	SGF73	1.26398	0.109	1.42206	0.141	-0.13131	0.109	0.00018
TOP2-5	TOP2-5	YMR190C	SGS1	SGS1	0.90552	0.116	0.88414	0.007	0.02306	0.116	0.00057
TOP2-5	TOP2-5	YOR057W	SGT1	sgt1-5	1.01918	0.042	1.10001	0.075	-0.09662	0.042	2e-05
TOP2-5	TOP2-5	YOR057W	SGT1	sgt1-3	1.02125	0.138	1.01903	0.097	0.00559	0.138	0.00067
TOP2-5	TOP2-5	YPR161C	SGV1	sgv1-80	0.73492	0.197	0.80368	0.184	-0.07728	0.197	0.00497
TOP2-5	TOP2-5	YPR161C	SGV1	sgv1-23	0.66879	0.481	0.05678	0.098	-0.01737	0.48	0.06882
TOP2-5	TOP2-5	YPR161C	SGV1	ypr161c-ph	1.15865	0.021	1.05411	0.015	0.10302	0.021	0
TOP2-5	TOP2-5	YPR161C	SGV1	sgv1-35	0.80877	0.247	0.80762	0.131	0.12252	0.247	0.00721
TOP2-5	TOP2-5	YOR035C	SHE4	SHE4	1.15652	0.041	1.1243	0.003	0.03137	0.041	1e-05
TOP2-5	TOP2-5	YIL104C	SHQ1	shq1-ph	1.14429	0.041	1.22629	0.029	-0.08334	0.041	1e-05
TOP2-5	TOP2-5	YGR195W	SKI6	ski6-ph	0.99747	0.085	0.99805	0.023	0.0026	0.085	0.00017
TOP2-5	TOP2-5	YGL213C	SKI8	SKI8	1.01983	0.384	1.30028	0.008	-0.28382	0.384	0.01305
TOP2-5	TOP2-5	YDR328C	SKP1	skp1-3	0	0	0	0	0	0	#NUM!
TOP2-5	TOP2-5	YBL007C	SLA1	SLA1	1.18887	0.134	1.00674	0.072	0.18995	0.134	0.00039
TOP2-5	TOP2-5	YGL113W	SLD3	sld3-ph	0.98806	0.049	0.9757	0.035	0.01036	0.049	3e-05
TOP2-5	TOP2-5	YDR489W	SLD5	sld5-ph	0.86559	0.25	1.01512	0.055	-0.16007	0.249	0.00615
TOP2-5	TOP2-5	YBR156C	SLI15	sli15-3	0.56947	0.658	1.15111	0.058	-0.56882	0.657	0.18169
TOP2-5	TOP2-5	YDL033C	SLM3	SLM3	0	0	0	0	0	0	#NUM!
TOP2-5	TOP2-5	YIL147C	SLN1	sln1-ts4	1.0185	0.201	1.09212	0.068	-0.06459	0.201	0.00204
TOP2-5	TOP2-5	YHR030C	SLT2	SLT2	0.19339	0.143	0.3307	0.225	-0.08046	0.143	0.14454	status=JK
TOP2-5	TOP2-5	YHR030C	SLT2	SLT2	0.21765	0.14	0.35579	0.103	-0.07676	0.14	0.00321
TOP2-5	TOP2-5	YDR088C	SLU7	slu7-ts2	0.6734	0.031	0.79161	0.03	-0.12297	0.031	3e-05
TOP2-5	TOP2-5	YDR088C	SLU7	slu7-ts1	1.04278	0.125	1.0604	0.003	-0.01854	0.125	0.00047
TOP2-5	TOP2-5	YER116C	SLX8	SLX8	0.75988	0.136	0.70162	0.082	0.03323	0.136	0.00155
TOP2-5	TOP2-5	YGR081C	SLX9	SLX9	1.02684	0.039	1.01531	0.011	0.01384	0.039	2e-05
TOP2-5	TOP2-5	YDR189W	SLY1	sly1-ts	1.12458	0.098	1.13236	0.056	0.00151	0.098	0.00018
TOP2-5	TOP2-5	YFL008W	SMC1	smc1-259	0.90856	0.114	0.92482	0.025	-0.01923	0.114	0.00053
TOP2-5	TOP2-5	YFL008W	SMC1	smc1-2	0.84173	0.006	0.79717	0.031	0.04712	0.006	2e-05	status=JK
TOP2-5	TOP2-5	YFR031C	SMC2	smc2-8	0.08544	0.139	0.08381	0.104	0.03387	0.138	0.39736	status=JK
TOP2-5	TOP2-5	YJL074C	SMC3	smc3-42	1.15125	0.075	1.17354	0.074	-0.03616	0.075	8e-05
TOP2-5	TOP2-5	YJL074C	SMC3	smc3-1	0.94233	0.13	0.9972	0.098	-0.03548	0.13	0.00071
TOP2-5	TOP2-5	YLR086W	SMC4	smc4-1	0.51123	0.298	0.39743	0.241	0.13029	0.298	0.04143
TOP2-5	TOP2-5	YOL034W	SMC5	smc5-6	1.03575	0.012	1.02995	0.044	0.00759	0.012	0
TOP2-5	TOP2-5	YLR383W	SMC6	smc6-9	1.08683	0.009	1.06741	0.036	0.00951	0.009	3e-05	status=JK
TOP2-5	TOP2-5	YGR074W	SMD1	smd1-1	1.02379	0.198	0.87826	0.161	0.16526	0.197	0.00192
TOP2-5	TOP2-5	YGR229C	SMI1	SMI1	0.78	0.022	0.73711	0.002	0.0436	0.022	1e-05
TOP2-5	TOP2-5	YOR149C	SMP3	smp3-2	1.19942	0.066	1.10198	0.035	0.09288	0.066	5e-05
TOP2-5	TOP2-5	YOR149C	SMP3	smp3-1	1.17587	0.058	1.07186	0.022	0.10583	0.058	3e-05
TOP2-5	TOP2-5	YDR510W	SMT3	smt3-331	0.66501	0.016	0.6448	0.068	0.03049	0.016	0.00018	status=JK
TOP2-5	TOP2-5	YGL115W	SNF4	SNF4	1.32063	0.062	1.27588	0.034	0.05095	0.062	3e-05
TOP2-5	TOP2-5	YDR478W	SNM1	snm1-172	0.77229	0.379	1.04448	0.079	-0.2785	0.379	0.02674
TOP2-5	TOP2-5	YDR478W	SNM1	snm1-ph	0.02836	0.049	0.31451	0.397	-0.18714	0.049	0.42265	status=JK
TOP2-5	TOP2-5	YIL061C	SNP1	yil061c-ph	0.9588	0.081	1.0338	0.006	-0.07769	0.081	0.00017
TOP2-5	TOP2-5	YKL173W	SNU114	snu114-40	0.9091	0.034	0.94479	0.007	-0.03871	0.034	1e-05
TOP2-5	TOP2-5	YKL173W	SNU114	snu114-60	1.17815	0.051	1.1271	0.066	0.04613	0.051	2e-05
TOP2-5	TOP2-5	YEL026W	SNU13	snu13-l67w	0.69032	0.124	0.65773	0.112	0.00988	0.124	0.00156
TOP2-5	TOP2-5	YEL026W	SNU13	snu13-ph	1.00311	0.037	0.97133	0.075	0.02237	0.037	1e-05
TOP2-5	TOP2-5	YDL098C	SNU23	snu23-ph	0.88781	0.034	1.13844	0.047	-0.25523	0.034	2e-05
TOP2-5	TOP2-5	YDR240C	SNU56	ydr240c-ph	1.16214	0.035	1.05817	0.042	0.09932	0.035	1e-05
TOP2-5	TOP2-5	YGR013W	SNU71	snu71-ph	1.21222	0.019	1.15891	0.017	0.05749	0.019	0
TOP2-5	TOP2-5	YLL011W	SOF1	sof1-ph	0.99671	0.049	0.96071	0.015	0.03295	0.049	3e-05
TOP2-5	TOP2-5	YGL093W	SPC105	spc105-15	1.01543	0.037	1.16681	0.068	-0.1464	0.037	1e-05
TOP2-5	TOP2-5	YGL093W	SPC105	spc105-4	1.07953	0.05	1.14811	0.028	-0.06649	0.05	3e-05
TOP2-5	TOP2-5	YDR356W	SPC110	spc110-220	0.9902	0.022	0.91927	0.02	0.01037	0.022	0
TOP2-5	TOP2-5	YDR356W	SPC110	spc110-221	1.09523	0.02	1.06777	0.044	0.11534	0.02	0
TOP2-5	TOP2-5	YDR201W	SPC19	spc19-ph	1.11786	0.052	1.01634	0.05	0.10539	0.052	3e-05
TOP2-5	TOP2-5	YMR117C	SPC24	spc24-10	0.57417	0.662	1.10962	0.007	-0.54426	0.662	0.18133
TOP2-5	TOP2-5	YMR117C	SPC24	spc24-9	1.10868	0.055	1.16562	0.046	-0.0101	0.055	0.00082	status=JK
TOP2-5	TOP2-5	YER018C	SPC25	spc25-1	1.13806	0.028	1.17771	0.03	-0.04085	0.028	0
TOP2-5	TOP2-5	YPL124W	SPC29	spc29-20	0.49423	0.379	0.47048	0.372	-0.02635	0.379	0.07974
TOP2-5	TOP2-5	YPL124W	SPC29	spc29-3	0.79542	0.25	0.82012	0.158	0.00691	0.25	0.00788
TOP2-5	TOP2-5	YLR066W	SPC3	spc3-4	0.00839	0.015	0	0	0.00838	0.015	0.42265	status=JK
TOP2-5	TOP2-5	YKR037C	SPC34	spc34-5	0.49478	0.571	0.95838	0.01	-0.46511	0.571	0.18173
TOP2-5	TOP2-5	YKR037C	SPC34	spc34-7	0.87784	0.085	0.84967	0.022	0.0209	0.085	0.00025
TOP2-5	TOP2-5	YKL042W	SPC42	spc42-10	0.86101	0.161	0.99347	0.104	-0.11656	0.161	0.00176
TOP2-5	TOP2-5	YKL042W	SPC42	spc42-11	1.05256	0.036	1.14426	0.055	-0.09138	0.036	1e-05
TOP2-5	TOP2-5	YHR172W	SPC97	yhr172w-ph	0.9032	0.287	0.96671	0.099	-0.06094	0.286	0.00807
TOP2-5	TOP2-5	YNL126W	SPC98	spc98-ph	1.11876	0.029	0.94399	0.05	0.17612	0.029	0
TOP2-5	TOP2-5	YPR133C	SPN1	spn1-k192n	0.81891	0.077	0.78665	0.095	0.0425	0.077	0.00023
TOP2-5	TOP2-5	YBR152W	SPP381	spp381-ph	1.07333	0.006	1.04128	0.029	0.03867	0.006	0
TOP2-5	TOP2-5	YPL175W	SPT14	spt14-1-10c	0.58355	0.283	0.69307	0.036	-0.09046	0.282	0.02577
TOP2-5	TOP2-5	YER148W	SPT15	spt15-i143n	0.68963	0.232	0.72059	0.234	-0.08393	0.231	0.00947
TOP2-5	TOP2-5	YER148W	SPT15	spt15-p65s	0.98842	0.043	0.94655	0.17	0.01383	0.043	2e-05
TOP2-5	TOP2-5	YGL207W	SPT16	spt16-ts	0.94983	0.001	1.07445	0.038	-0.12393	0.001	0	status=JK
TOP2-5	TOP2-5	YER161C	SPT2	SPT2	1.17752	0.058	1.07351	0.087	0.11287	0.058	3e-05
TOP2-5	TOP2-5	YDR392W	SPT3	SPT3	1.31143	0.053	1.31654	0.112	-0.02296	0.053	2e-05
TOP2-5	TOP2-5	YML010W	SPT5	spt5-194	0	0	0	0	0	0	#NUM!
TOP2-5	TOP2-5	YGR116W	SPT6	spt6-14	0.62851	0.253	0.85641	0.175	-0.2554	0.253	0.01571
TOP2-5	TOP2-5	YIR012W	SQT1	sqt1-201	0.85804	0.048	0.92697	0.041	-0.06082	0.048	5e-05
TOP2-5	TOP2-5	YER022W	SRB4	srb4-2	1.01242	0.02	1.00319	0.06	0.00022	0.02	0.00013	status=JK
TOP2-5	TOP2-5	YBR253W	SRB6	srb6-ph	1.34283	0.105	1.301	0.082	0.02754	0.105	0.00013
TOP2-5	TOP2-5	YGL097W	SRM1	srm1-ts	0	0	0	0	0	0	#NUM!	status=JK
TOP2-5	TOP2-5	YGL097W	SRM1	srm1-g282s	0.48446	0.454	0.2343	0.092	0.26683	0.454	0.12268
TOP2-5	TOP2-5	YLR119W	SRN2	SRN2	1.16785	0.014	1.20881	0.05	-0.03506	0.014	5e-05	status=JK
TOP2-5	TOP2-5	YNL189W	SRP1	srp1-ph	1.23649	0.067	1.18788	0.03	0.05022	0.067	4e-05
TOP2-5	TOP2-5	YDR292C	SRP101	srp101-47	1.30007	0.055	0.87304	0.242	0.36633	0.055	0.00059	status=JK
TOP2-5	TOP2-5	YKL154W	SRP102	srp102-510	1.21451	0.02	1.12977	0.086	0.09249	0.02	0
TOP2-5	TOP2-5	YKR092C	SRP40	SRP40	1.15776	0.066	1.10285	0.092	0.07356	0.066	5e-05
TOP2-5	TOP2-5	YPR088C	SRP54	ypr088c-ph	1.15716	0.081	1.10155	0.086	0.04392	0.081	9e-05
TOP2-5	TOP2-5	YNL138W	SRV2	srv2-2	0.37582	0.096	0.64626	0.08	-0.26763	0.096	0.0043
TOP2-5	TOP2-5	YNL138W	SRV2	srv2-ts	0.93608	0.112	0.84013	0.064	0.09935	0.112	0.00046
TOP2-5	TOP2-5	YJR045C	SSC1	ssc1-2	1.16792	0.009	1.12852	0.025	0.04176	0.009	2e-05	status=JK
TOP2-5	TOP2-5	YDR293C	SSD1	SSD1	1.02693	0.028	1.02265	0.018	-1e-05	0.028	1e-05
TOP2-5	TOP2-5	YHR066W	SSF1	SSF1	1.13723	0.071	1.04068	0.039	0.10005	0.071	7e-05
TOP2-5	TOP2-5	YLR005W	SSL1	ssl1-ph	1.00723	0.034	1.09747	0.034	-0.08402	0.034	1e-05
TOP2-5	TOP2-5	YLR005W	SSL1	ssl1-t242i	0.92378	0.095	0.89644	0.056	0.03703	0.095	0.0003
TOP2-5	TOP2-5	YIL143C	SSL2	ssl2-ts	0.86528	0.145	1.04824	0.165	-0.19072	0.145	0.00127
TOP2-5	TOP2-5	YDR086C	SSS1	sss1-ph	0.98684	0.224	1.22152	0.077	-0.25005	0.224	0.00307
TOP2-5	TOP2-5	YLR452C	SST2	SST2	1.09079	0.046	1.02366	0.087	0.06471	0.046	2e-05
TOP2-5	TOP2-5	YNL222W	SSU72	ssu72-2	0.52727	0.609	0	0	0.52693	0.609	0.18172
TOP2-5	TOP2-5	YHR178W	STB5	STB5	0.61925	0.09	0.66646	0.066	-0.04402	0.09	0.00083
TOP2-5	TOP2-5	YCL032W	STE50	STE50	0.39936	0.394	0.44385	0.454	0.0038	0.394	0.13574
TOP2-5	TOP2-5	YIL126W	STH1	sth1-2	0	0	0	0	0	0	#NUM!
TOP2-5	TOP2-5	YIL126W	STH1	sth1-3	0.65359	0.759	0	0	0.65317	0.758	0.1833
TOP2-5	TOP2-5	YDR082W	STN1	stn1-13	1.17992	0.255	1.2075	0.065	-0.04529	0.255	0.00267
TOP2-5	TOP2-5	YDR463W	STP1	STP1	1.04798	0.006	1.3732	0.436	-0.279	0.006	0
TOP2-5	TOP2-5	YIR011C	STS1	sts1-ph	0.84588	0.025	0.79463	0.023	0.0561	0.025	1e-05
TOP2-5	TOP2-5	YGL022W	STT3	stt3-1	0	0	0	0	0	0	#NUM!
TOP2-5	TOP2-5	YGL022W	STT3	stt3-7	0.92435	0.062	0.85514	0.049	0.06728	0.062	8e-05
TOP2-5	TOP2-5	YGL022W	STT3	stt3-2	0.9652	0.06	0.85378	0.019	0.10811	0.06	7e-05
TOP2-5	TOP2-5	YLR305C	STT4	stt4-4	1.12307	0.033	1.13228	0.059	-0.0006	0.033	1e-05
TOP2-5	TOP2-5	YBL034C	STU1	stu1-7	0	0	0	0	-0.53028	0	#NUM!
TOP2-5	TOP2-5	YBL034C	STU1	stu1-6	0.91491	0.216	1.12978	0.042	-0.22204	0.216	0.00346
TOP2-5	TOP2-5	YBL034C	STU1	stu1-12	0.90462	0.061	0.89022	0.055	0.00227	0.061	8e-05
TOP2-5	TOP2-5	YBL034C	STU1	stu1-8	1.11083	0.081	1.06556	0.028	0.0398	0.081	0.0001
TOP2-5	TOP2-5	YBL034C	STU1	stu1-5	1.23043	0.07	1.10396	0.048	0.69936	0.07	5e-05
TOP2-5	TOP2-5	YLR045C	STU2	stu2-10	0.23069	0.168	0.30974	0.127	-0.80149	0.168	0.1405	status=JK
TOP2-5	TOP2-5	YLR045C	STU2	stu2-13	1.11467	0.035	1.12622	0.034	-0.01791	0.035	1e-05
TOP2-5	TOP2-5	YLR045C	STU2	stu2-12	1.12913	0.007	1.08287	0.047	0.09637	0.007	1e-05	status=JK
TOP2-5	TOP2-5	YLR045C	STU2	stu2-11	1.22981	0.007	1.09642	0.052	0.12614	0.007	1e-05	status=JK
TOP2-5	TOP2-5	YPR086W	SUA7	ypr086w-ph	0.41741	0.04	0.59546	0.328	-0.16762	0.04	0.00301	status=JK
TOP2-5	TOP2-5	YPR086W	SUA7	sua7-c149r	0.76281	0.009	0.71287	0.074	0.05617	0.009	5e-05	status=JK
TOP2-5	TOP2-5	YDL084W	SUB2	sub2-1	1.18779	0.016	1.18502	0.051	-0.02303	0.016	6e-05	status=JK
TOP2-5	TOP2-5	YJR007W	SUI2	yjr007w-ph	1.16395	0.054	1.13597	0.005	0.02702	0.054	3e-05
TOP2-5	TOP2-5	YDR310C	SUM1	SUM1	1.14209	0.041	1.06164	0.095	0.06249	0.041	1e-05
TOP2-5	TOP2-5	YDR172W	SUP35	sup35-td	0.82887	0.043	0.8732	0.039	-0.03893	0.043	0.0009	status=JK
TOP2-5	TOP2-5	YBR143C	SUP45	sup45-ts	0.73844	0.183	0.92776	0.189	-0.21722	0.183	0.00401
TOP2-5	TOP2-5	YPL057C	SUR1	SUR1	1.01985	0.025	1.06023	0.046	-0.02697	0.024	0
TOP2-5	TOP2-5	YAL011W	SWC3	SWC3	1.06906	0.015	0.99966	0.008	0.07145	0.015	0
TOP2-5	TOP2-5	YGR002C	SWC4	swc4-4	0.61863	0.714	0	0	0.61823	0.714	0.1817
TOP2-5	TOP2-5	YKL018W	SWD2	swd2-ts1	1.29827	0.025	1.10046	0.048	0.18637	0.025	0.00012	status=JK
TOP2-5	TOP2-5	YKL018W	SWD2	swd2-1	0.50894	0.59	0	0	0.50861	0.59	0.18301
TOP2-5	TOP2-5	YBR175W	SWD3	SWD3	0.88281	0.103	0.77781	0.07	0.12219	0.103	0.00043
TOP2-5	TOP2-5	YDR126W	SWF1	SWF1	1.13709	0.006	1.0523	0.007	0.08833	0.006	1e-05	status=JK
TOP2-5	TOP2-5	YDR334W	SWR1	SWR1	1.02735	0.038	0.98502	0.019	0.04574	0.038	1e-05
TOP2-5	TOP2-5	YDR416W	SYF1	ydr416w-ph	1.0538	0.301	1.11248	0.015	-0.06046	0.301	0.00601
TOP2-5	TOP2-5	YJL035C	TAD2	tad2-ph	1.16257	0.017	1.17414	0.034	-0.00787	0.017	0
TOP2-5	TOP2-5	YLR316C	TAD3	tad3-ph	1.30586	0.044	1.25055	0.017	0.06583	0.044	1e-05
TOP2-5	TOP2-5	YGR274C	TAF1	taf1-2	0.67871	0.784	1.29038	0.044	-0.60439	0.783	0.18178
TOP2-5	TOP2-5	YGR274C	TAF1	taf1-1	1.14375	0.019	1.03785	0.025	0.10777	0.019	0
TOP2-5	TOP2-5	YDR167W	TAF10	taf10-ts34	0	0	0	0	0	0	#NUM!
TOP2-5	TOP2-5	YML015C	TAF11	taf11-ts2	0.83042	0.003	0.87781	0.004	-0.04649	0.003	0	status=JK
TOP2-5	TOP2-5	YDR145W	TAF12	taf12-l464a	0	0	0	0	-0.51504	0	#NUM!
TOP2-5	TOP2-5	YDR145W	TAF12	taf12-9	0.90823	0.245	1.0187	0.243	-0.14275	0.245	0.00508
TOP2-5	TOP2-5	YDR145W	TAF12	taf12-ts23	0.92613	0.004	0.95848	0.053	-0.03231	0.004	1e-05	status=JK
TOP2-5	TOP2-5	YDR145W	TAF12	taf12-l446a	0.8403	0.026	0.72877	0.076	0.12492	0.026	0.00031	status=JK
TOP2-5	TOP2-5	YDR145W	TAF12	taf12-w486stop	0.97689	0.019	1.05643	0.022	0.46122	0.019	0
TOP2-5	TOP2-5	YML098W	TAF13	taf13-2	1.13566	0.261	1.00022	0.106	0.08994	0.261	0.00321
TOP2-5	TOP2-5	YML098W	TAF13	taf13-1	1.17026	0.074	1.0523	0.01	0.12451	0.074	7e-05
TOP2-5	TOP2-5	YCR042C	TAF2	taf2-1	0.51721	0.71	0	0	0.51688	0.709	0.24102
TOP2-5	TOP2-5	YMR005W	TAF4	taf4-18	0	0	0	0	0	0	#NUM!
TOP2-5	TOP2-5	YBR198C	TAF5	taf5-20	0.6386	0.214	0.73978	0.332	-0.38589	0.214	0.00943
TOP2-5	TOP2-5	YBR198C	TAF5	taf5-3	0.97287	0.039	1.10489	0.002	-0.05184	0.039	2e-05
TOP2-5	TOP2-5	YBR198C	TAF5	taf5-15	1.21479	0.111	1.09114	0.018	0.11733	0.111	0.00021
TOP2-5	TOP2-5	YGL112C	TAF6	taf6-ts	0.99421	0.076	0.83023	0.039	0.16781	0.076	0.00012
TOP2-5	TOP2-5	YMR227C	TAF7	taf7-ts1	0.93659	0.127	0.94542	0.056	-0.00885	0.127	0.00068
TOP2-5	TOP2-5	YML114C	TAF8	taf8-7	0.9828	0.037	1.12077	0.033	-0.1421	0.037	1e-05
TOP2-5	TOP2-5	YMR236W	TAF9	taf9-ts2	1.21191	0.058	1.20417	0.008	0.00817	0.058	3e-05
TOP2-5	TOP2-5	YJR046W	TAH11	tah11-ts	0.82808	0.057	0.90568	0.018	-0.07744	0.057	9e-05
TOP2-5	TOP2-5	YMR028W	TAP42	tap42-11	1.04894	0.045	1.02554	0.072	0.00343	0.045	2e-05
TOP2-5	TOP2-5	YPL128C	TBF1	tbf1-ph	1.07563	0.033	1.03243	0.033	0.04636	0.033	0.00032	status=JK
TOP2-5	TOP2-5	YDR212W	TCP1	tcp1-1	1.10965	0.05	1.03136	0.03	0.07949	0.05	2e-05
TOP2-5	TOP2-5	YDR212W	TCP1	tcp1-2	0.92976	0.05	0.80137	0.053	0.1213	0.05	4e-05
TOP2-5	TOP2-5	YBR118W	TEF2	TEF2	1.2228	0.077	1.1669	0.078	0.07717	0.077	7e-05
TOP2-5	TOP2-5	YGR099W	TEL2	tel2-15	0	0	0	0	0	0	#NUM!
TOP2-5	TOP2-5	YGR099W	TEL2	tel2-7	1.19658	0.05	1.18154	0.031	0.01499	0.05	2e-05
TOP2-5	TOP2-5	YML064C	TEM1	tem1-3	1.26129	0.095	1.20053	0.044	0.05315	0.095	0.00012
TOP2-5	TOP2-5	YKL028W	TFA1	tfa1-21	0.98907	0.03	0.97884	0.11	-0.00429	0.03	1e-05
TOP2-5	TOP2-5	YKR062W	TFA2	tfa2-45	0.83985	0.194	0.83002	0.115	-0.01119	0.194	0.00322
TOP2-5	TOP2-5	YDR311W	TFB1	tfb1-6	0.93792	0.035	1.0128	0.025	-0.06781	0.035	1e-05
TOP2-5	TOP2-5	YDR311W	TFB1	tfb1-1	0.89511	0.121	0.7839	0.161	0.07272	0.121	0.00067
TOP2-5	TOP2-5	YDR460W	TFB3	tfb3-ts	0.39853	0.495	0.17273	0.216	0.29469	0.494	0.2056
TOP2-5	TOP2-5	YBR123C	TFC1	tfc1-e447k	0.91569	0.015	1.06978	0.027	-0.14049	0.015	9e-05	status=JK
TOP2-5	TOP2-5	YAL001C	TFC3	tfc3-g349e	0.94738	0.011	1.0407	0.029	-0.09745	0.011	4e-05	status=JK
TOP2-5	TOP2-5	YGR047C	TFC4	ygr047c-ph	0.83439	0.05	1.07872	0.047	-0.24833	0.05	6e-05
TOP2-5	TOP2-5	YDR362C	TFC6	tfc6-m1	1.03202	0.014	1.0924	0.04	-0.05406	0.014	6e-05	status=JK
TOP2-5	TOP2-5	YPL007C	TFC8	tfc8-ph	1.15506	0.059	1.14177	0.053	0.02017	0.059	4e-05
TOP2-5	TOP2-5	YGR005C	TFG2	tfg2-ph	0.90384	0.075	1.02359	0.109	-0.12656	0.075	0.00228	status=JK
TOP2-5	TOP2-5	YOR143C	THI80	thi80-ph	1.53992	0.047	1.31558	0.032	0.2191	0.047	1e-05
TOP2-5	TOP2-5	YIL144W	TID3	tid3-1	1.11018	0.022	1.20377	0.061	-0.10765	0.022	0.00014	status=JK
TOP2-5	TOP2-5	YPR016C	TIF6	tif6-ts1	0.59639	0.575	1.08483	0.093	-0.50786	0.575	0.12978
TOP2-5	TOP2-5	YPR016C	TIF6	ypr016c-ph	0.75388	0.348	1.10858	0.054	-0.35047	0.348	0.02276
TOP2-5	TOP2-5	YPR016C	TIF6	tif6-ts4	1.08126	0.008	1.01059	0.021	0.07332	0.008	0
TOP2-5	TOP2-5	YDL217C	TIM22	tim22-19	1.13496	0.065	1.03318	0.015	0.10253	0.065	5e-05
TOP2-5	TOP2-5	YNR017W	TIM23	tim23-ph	0.91374	0.095	0.95747	0.106	-0.01749	0.095	0.0003
TOP2-5	TOP2-5	YIL022W	TIM44	tim44-8	0	0	0	0	0	0	#NUM!
TOP2-5	TOP2-5	YPL063W	TIM50	tim50-ph	1.06667	0.005	1.21814	0.069	-0.14673	0.005	1e-05	status=JK
TOP2-5	TOP2-5	YGL145W	TIP20	tip20-5	1.1307	0.009	1.25986	0.059	-0.12156	0.009	0
TOP2-5	TOP2-5	YOL018C	TLG2	TLG2	0.77304	0.069	0.73996	0.046	0.03481	0.069	0.0002
TOP2-5	TOP2-5	YOR194C	TOA1	toa1-ph	0.7729	0.053	0.69873	0.056	0.08545	0.053	9e-05
TOP2-5	TOP2-5	YKL203C	TOR2	tor2-29	0	0	0	0	0	0	#NUM!	status=JK
TOP2-5	TOP2-5	YKL203C	TOR2	tor2-21	1.18243	0.021	1.13139	0.039	0.04945	0.021	0
TOP2-5	TOP2-5	YDR050C	TPI1	tpi1-1670	1.40482	0.051	1.2996	0.061	0.1094	0.051	1e-05
TOP2-5	TOP2-5	YNL079C	TPM1	TPM1	0.5893	0.074	0.48235	0.222	0.05721	0.074	0.00516	status=JK
TOP2-5	TOP2-5	YBR126C	TPS1	TPS1	0.54736	0.632	0.98004	0.133	-0.46	0.632	0.18171
TOP2-5	TOP2-5	YOL102C	TPT1	yol102c-ph	0	0	0	0	0	0	#NUM!
TOP2-5	TOP2-5	YBR254C	TRS20	trs20-ph	0.97087	0.016	1.02296	0.005	-0.05271	0.016	9e-05	status=JK
TOP2-5	TOP2-5	YDR246W	TRS23	trs23-ph	0.88225	0.083	1.00803	0.019	-0.12278	0.083	0.00022
TOP2-5	TOP2-5	YML028W	TSA1	TSA1	1.24517	0.029	1.18852	0.039	0.04037	0.029	0.00018	status=JK
TOP2-5	TOP2-5	YBR265W	TSC10	tsc10-1	1.18057	0.048	1.03555	0.034	0.14334	0.048	2e-05
TOP2-5	TOP2-5	YER093C	TSC11	tsc11-7	1.17752	0.055	1.19536	0.028	-0.0113	0.054	3e-05
TOP2-5	TOP2-5	YER093C	TSC11	tsc11-1	1.21465	0.069	1.12172	0.063	0.1025	0.069	5e-05
TOP2-5	TOP2-5	YER093C	TSC11	tsc11-5	0.58644	0.681	0	0	0.58607	0.681	0.18357
TOP2-5	TOP2-5	YDL015C	TSC13	tsc13-ph	1.12743	0.074	0.96988	0.052	0.14192	0.074	8e-05
TOP2-5	TOP2-5	YBR058C-A	TSC3	tsc3-2	0.9502	0.198	0.90654	0.028	0.0587	0.197	0.00238
TOP2-5	TOP2-5	YFL037W	TUB2	tub2-443	1.15223	0.037	1.0697	0.048	0.09129	0.037	1e-05
TOP2-5	TOP2-5	YLR212C	TUB4	tub4-d	0.46993	0.129	0.59442	0.197	-0.34495	0.129	0.00536
TOP2-5	TOP2-5	YLR212C	TUB4	tub4-y445d	0.98407	0.024	0.97715	0.025	0.16886	0.024	0
TOP2-5	TOP2-5	YGR185C	TYS1	tys1-1	1.30289	0.047	1.15564	0.015	0.15414	0.047	1e-05
TOP2-5	TOP2-5	YKL210W	UBA1	uba1-1	0.95017	0.018	1.02823	0.056	-0.08639	0.018	0.00012	status=JK
TOP2-5	TOP2-5	YHR111W	UBA4	UBA4	0.95564	0.06	0.95919	0.102	-0.01551	0.06	7e-05
TOP2-5	TOP2-5	YBR082C	UBC4	UBC4	1.2914	0.057	1.1962	0.071	0.07577	0.057	2e-05
TOP2-5	TOP2-5	YDL064W	UBC9	ubc9-2	0.83046	0.006	0.83249	0.03	0.00161	0.006	2e-05	status=JK
TOP2-5	TOP2-5	YMR304W	UBP15	UBP15	1.32541	0.003	1.30497	0.032	0.01452	0.003	0	status=JK
TOP2-5	TOP2-5	YGR048W	UFD1	ufd1-2	1.17103	0.014	1.18693	0.039	-0.02201	0.014	0
TOP2-5	TOP2-5	YDL190C	UFD2	UFD2	1.00405	0.173	0.89982	0.008	0.1075	0.173	0.00137
TOP2-5	TOP2-5	YOR075W	UFE1	ufe1-1	1.0121	0.014	1.13707	0.1	-0.14568	0.014	6e-05	status=JK
TOP2-5	TOP2-5	YKL035W	UGP1	ugp1-ph	1.16237	0.05	1.12338	0.027	0.02391	0.05	2e-05
TOP2-5	TOP2-5	YPL020C	ULP1	ulp1-333	0.97161	0.133	0.95888	0.133	0.0257	0.133	0.00069
TOP2-5	TOP2-5	YLR193C	UPS1	UPS1	0.97956	0.012	0.98217	0.01	-0.00603	0.012	0
TOP2-5	TOP2-5	YMR271C	URA10	URA10	1.01109	0.194	1.02466	0.104	-0.00565	0.194	0	status=JK;status=CP
TOP2-5	TOP2-5	YMR271C	URA10	URA10	1.02322	0.096	1.01643	0.081	0.01364	0.096	0	status=JK
TOP2-5	TOP2-5	YMR271C	URA10	URA10	1.02513	0.084	1.01935	0.101	0.01823	0.084	0	status=JK
TOP2-5	TOP2-5	YMR271C	URA10	URA10	1.03162	0.114	1.02378	0.106	0.02362	0.113	0	status=JK
TOP2-5	TOP2-5	YKL024C	URA6	ura6-6	1.09378	0.081	1.18967	0.014	-0.09828	0.081	0.00011
TOP2-5	TOP2-5	YKL024C	URA6	ura6-4	1.05553	0.07	0.97966	0.041	0.06448	0.07	8e-05
TOP2-5	TOP2-5	YKL024C	URA6	ura6-5	0.6285	0.728	0	0	0.62809	0.727	0.18247
TOP2-5	TOP2-5	YIL008W	URM1	URM1	0	0	0	0	0	0	#NUM!	status=JK
TOP2-5	TOP2-5	YGL098W	USE1	use1-ts	1.40975	0.006	1.20816	0.02	0.20111	0.006	1e-05	status=JK
TOP2-5	TOP2-5	YDL058W	USO1	uso1-1	1.06376	0.036	0.99491	0.01	0.06397	0.036	1e-05
TOP2-5	TOP2-5	YLR222C	UTP13	ylr222c-ph	0.42221	0.488	0.92062	0.028	-0.48973	0.487	0.18185
TOP2-5	TOP2-5	YMR093W	UTP15	ymr093w-ph	0	0	0	0	0	0	#NUM!
TOP2-5	TOP2-5	YOR004W	UTP23	utp23-ph	1.29237	0.094	1.21101	0.061	0.09177	0.094	0.0001
TOP2-5	TOP2-5	YDR398W	UTP5	ydr398w-ph	0.58724	0.524	0.06951	0.12	0.58687	0.524	0.11098
TOP2-5	TOP2-5	YDR449C	UTP6	ydr449c-ph	0.92692	0.027	0.94016	0.006	-0.01099	0.027	0.00029	status=JK
TOP2-5	TOP2-5	YHR196W	UTP9	utp9-ph	0.55339	0.407	0.61797	0.459	-0.18246	0.407	0.07272
TOP2-5	TOP2-5	YDL077C	VAM6	VAM6	1.03547	0.138	0.99039	0.044	0.04107	0.138	0.00064
TOP2-5	TOP2-5	YGR094W	VAS1	ygr094w-ph	1.39792	0.071	1.20186	0.055	0.18586	0.071	4e-05
TOP2-5	TOP2-5	YLR410W	VIP1	VIP1	0.99192	0.091	1.04812	0.027	-0.04334	0.091	0.00021
TOP2-5	TOP2-5	YDR049W	VMS1	VMS1	1.06503	0.081	1.10746	0.01	-0.04147	0.081	0.00012
TOP2-5	TOP2-5	YOR089C	VPS21	VPS21	0.94333	0.063	1.01592	0.061	-0.05781	0.063	8e-05
TOP2-5	TOP2-5	YHR012W	VPS29	VPS29	0.88195	0.007	0.86482	0.018	0.02111	0.007	2e-05	status=JK
TOP2-5	TOP2-5	YPL120W	VPS30	VPS30	0.71604	0.824	1.05292	0.092	-0.35525	0.824	0.18073
TOP2-5	TOP2-5	YKR020W	VPS51	VPS51	0.88184	0.163	1.14097	0.053	-0.26678	0.163	0.00168
TOP2-5	TOP2-5	YML041C	VPS71	VPS71	0.90139	0.091	0.87054	0.069	0.02773	0.091	0.00028
TOP2-5	TOP2-5	YAL002W	VPS8	VPS8	0.98626	0.036	1.08068	0.025	-0.09788	0.036	1e-05
TOP2-5	TOP2-5	YMR197C	VTI1	vti1-2	1.06799	0.025	1.01554	0.016	-0.05144	0.025	0
TOP2-5	TOP2-5	YMR197C	VTI1	vti1-11	1.26211	0.003	1.14337	0.025	0.14256	0.003	0	status=JK
TOP2-5	TOP2-5	YEL002C	WBP1	wbp1-1	1.07517	0.007	1.00714	0.044	0.07159	0.007	1e-05	status=JK
TOP2-5	TOP2-5	YEL002C	WBP1	wbp1-2	1.09613	0.069	1.03801	0.11	0.09254	0.069	7e-05
TOP2-5	TOP2-5	YPL252C	YAH1	yah1-ts	0.65243	0.754	0	0	0.65201	0.753	0.18176
TOP2-5	TOP2-5	YDR325W	YCG1	ycg1-2	0.9767	0.173	0.78982	0.019	0.17799	0.173	0.00148
TOP2-5	TOP2-5	YLR272C	YCS4	ycs4-1	1.05002	0.096	0.03794	0.043	1.02066	0.096	0.0028	status=JK
TOP2-5	TOP2-5	YNL064C	YDJ1	YDJ1	0.8102	0.064	0.93574	0.097	-0.14241	0.064	0.00014
TOP2-5	TOP2-5	YDR341C	YDR341C	ydr341c-ph	1.30495	0.032	1.15851	0.037	0.14826	0.032	0
TOP2-5	TOP2-5	YLR249W	YEF3	yef3-f650s	1.14022	0.141	1.05252	0.054	0.09799	0.141	0.00505	status=JK
TOP2-5	TOP2-5	YGR122W	YGR122W	YGR122W	0.44295	0.511	0.46647	0.536	-0.0231	0.511	0.18169
TOP2-5	TOP2-5	YGR125W	YGR125W	YGR125W	1.08262	0.089	1.06007	0.013	0.01684	0.089	0.00015
TOP2-5	TOP2-5	YLR298C	YHC1	yhc1-7	0.26201	0.37	0.3381	0.346	-0.49647	0.369	0.2513
TOP2-5	TOP2-5	YLR298C	YHC1	yhc1-8	0.94208	0.123	1.06697	0.082	-0.11303	0.123	0.0006
TOP2-5	TOP2-5	YLR298C	YHC1	yhc1-2	0.78658	0.267	0.81917	0.207	-0.09569	0.267	0.00979
TOP2-5	TOP2-5	YLR298C	YHC1	yhc1-3	0.67713	0.064	0.75587	0.007	-0.08161	0.064	0.00023
TOP2-5	TOP2-5	YLR298C	YHC1	yhc1-6	0.81053	0.068	0.92097	0.047	-0.07175	0.067	0.00016
TOP2-5	TOP2-5	YLR298C	YHC1	yhc1-1	1.62493	0.09	1.33724	0.025	0.86558	0.09	5e-05
TOP2-5	TOP2-5	YHR020W	YHR020W	yhr020w-ph	0.9482	0.409	1.17778	0.065	-0.22741	0.409	0.01889
TOP2-5	TOP2-5	YNL263C	YIF1	yif1-td	0.87355	0.03	0.90814	0.042	-0.05302	0.03	0.0004	status=JK
TOP2-5	TOP2-5	YGR172C	YIP1	yip1-4	1.07806	0.092	1.05939	0.034	-0.10139	0.092	0.00017
TOP2-5	TOP2-5	YGR172C	YIP1	yip1-ph	0.9679	0.08	0.98176	0.066	-0.02463	0.08	0.00016
TOP2-5	TOP2-5	YGR172C	YIP1	yip1-40	1.22466	0.027	1.23633	0.053	0.04512	0.027	0
TOP2-5	TOP2-5	YJR141W	YJR141W	yjr141w-ph	0.90961	0.058	0.89084	0.055	0.02147	0.058	7e-05
TOP2-5	TOP2-5	YKL095W	YJU2	yju2-ph	1.01317	0.107	0.93169	0.058	0.08174	0.107	0.00032
TOP2-5	TOP2-5	YLR200W	YKE2	YKE2	0.9458	0.277	1.03165	0.055	-0.07007	0.277	0.00642
TOP2-5	TOP2-5	YKL069W	YKL069W	YKL069W	0.93068	0.014	0.97453	0.088	-0.06908	0.014	7e-05	status=JK
TOP2-5	TOP2-5	YKL196C	YKT6	ykt6-ph	1.0232	0.051	0.88175	0.029	0.14282	0.051	3e-05
TOP2-5	TOP2-5	YLR317W	YLR317W	ylr317w-ph	1.14898	0.011	1.07496	0.012	0.0728	0.011	3e-05	status=JK
TOP2-5	TOP2-5	YMR134W	YMR134W	ymr134w-ph	1.23069	0.102	1.13162	0.132	0.12479	0.102	0.00016
TOP2-5	TOP2-5	YNL181W	YNL181W	ynl181w-ph	1.21464	0.071	1.0649	0.042	0.15651	0.071	5e-05
TOP2-5	TOP2-5	YNL247W	YNL247W	ynl247w-ph	0.98241	0.122	1.02711	0.018	-0.03895	0.122	0.00053
TOP2-5	TOP2-5	YOR262W	YOR262W	yor262w-ph	1.00283	0.074	1.0146	0.053	0.0015	0.074	0.00011
TOP2-5	TOP2-5	YFL038C	YPT1	ypt1-3	1.20609	0.034	1.11531	0.026	0.09764	0.034	1e-05
TOP2-5	TOP2-5	YML001W	YPT7	YPT7	1.2634	0.045	1.14004	0.037	0.1255	0.045	1e-05
TOP2-5	TOP2-5	YDR002W	YRB1	yrb1-51	1.16308	0.024	1.14028	0.001	0.0218	0.024	0
TOP2-5	TOP2-5	YGR270W	YTA7	YTA7	0.93553	0.01	0.77907	0.017	0.1586	0.01	4e-05	status=JK
TOP2-5	TOP2-5	YOR272W	YTM1	ytm1-1	1.03964	0.057	1.09053	0.044	-0.06262	0.057	5e-05
TOP2-5	TOP2-5	YGR211W	ZPR1	zpr1-1	0.91792	0.01	0.90546	0.068	0.01783	0.01	4e-05	status=JK
TOP2-5	TOP2-5	YGL255W	ZRT1	ZRT1	0.91003	0.369	1.09858	0.118	-0.1825	0.369	0.01595

## Sheet: 20160213_dm_TOP2-5_01.JPG.dat
Row	Column	Raw colony size	Plate id / file name	Query	Array	Normalized colony size	Score	Additional information
1	1	2951	20160213_dm_TOP2-5_01.JPG.dat	TOP2-5	YMR271C	#NUM!	#NUM!	status=JK
1	2	1591	20160213_dm_TOP2-5_01.JPG.dat	TOP2-5	YMR271C	0.94134	-0.0655
1	3	1608	20160213_dm_TOP2-5_01.JPG.dat	TOP2-5	YMR271C	1.04218	0.03527
1	4	1407	20160213_dm_TOP2-5_01.JPG.dat	TOP2-5	YMR271C	0.9787	-0.02817
1	5	1290	20160213_dm_TOP2-5_01.JPG.dat	TOP2-5	YMR271C	0.92159	-0.08524
1	6	1372	20160213_dm_TOP2-5_01.JPG.dat	TOP2-5	YMR271C	0.95157	-0.05528
1	7	1564	20160213_dm_TOP2-5_01.JPG.dat	TOP2-5	YMR271C	1.03164	0.02474
1	8	1514	20160213_dm_TOP2-5_01.JPG.dat	TOP2-5	YMR271C	0.99145	-0.01542
1	9	1506	20160213_dm_TOP2-5_01.JPG.dat	TOP2-5	YMR271C	#NUM!	#NUM!	status=JK
1	10	1498	20160213_dm_TOP2-5_01.JPG.dat	TOP2-5	YMR271C	1.06902	0.0621
1	11	1481	20160213_dm_TOP2-5_01.JPG.dat	TOP2-5	YMR271C	1.06901	0.06209
1	12	1402	20160213_dm_TOP2-5_01.JPG.dat	TOP2-5	YMR271C	#NUM!	#NUM!	status=JK
1	13	1859	20160213_dm_TOP2-5_01.JPG.dat	TOP2-5	YMR271C	1.2612	0.25415
1	14	1172	20160213_dm_TOP2-5_01.JPG.dat	TOP2-5	YMR271C	0.79142	-0.21533
1	15	1603	20160213_dm_TOP2-5_01.JPG.dat	TOP2-5	YMR271C	#NUM!	#NUM!	status=JK
1	16	1478	20160213_dm_TOP2-5_01.JPG.dat	TOP2-5	YMR271C	1.02798	0.02108
1	17	1348	20160213_dm_TOP2-5_01.JPG.dat	TOP2-5	YMR271C	#NUM!	#NUM!	status=JK
1	18	1534	20160213_dm_TOP2-5_01.JPG.dat	TOP2-5	YMR271C	1.0681	0.06118
1	19	1519	20160213_dm_TOP2-5_01.JPG.dat	TOP2-5	YMR271C	1.09881	0.09187
1	20	1415	20160213_dm_TOP2-5_01.JPG.dat	TOP2-5	YMR271C	1.02541	0.01852
1	21	1293	20160213_dm_TOP2-5_01.JPG.dat	TOP2-5	YMR271C	0.89537	-0.11144
1	22	1326	20160213_dm_TOP2-5_01.JPG.dat	TOP2-5	YMR271C	0.87221	-0.13458
1	23	1582	20160213_dm_TOP2-5_01.JPG.dat	TOP2-5	YMR271C	1.01968	0.01279
1	24	1537	20160213_dm_TOP2-5_01.JPG.dat	TOP2-5	YMR271C	0.99714	-0.00974
1	25	1674	20160213_dm_TOP2-5_01.JPG.dat	TOP2-5	YMR271C	1.10759	0.10064
1	26	1721	20160213_dm_TOP2-5_01.JPG.dat	TOP2-5	YMR271C	1.14593	0.13896
1	27	1547	20160213_dm_TOP2-5_01.JPG.dat	TOP2-5	YMR271C	1.02156	0.01467
1	28	1506	20160213_dm_TOP2-5_01.JPG.dat	TOP2-5	YMR271C	0.97896	-0.0279
1	29	1812	20160213_dm_TOP2-5_01.JPG.dat	TOP2-5	YMR271C	1.16563	0.15864
1	30	1562	20160213_dm_TOP2-5_01.JPG.dat	TOP2-5	YMR271C	1.0266	0.01971
1	31	1666	20160213_dm_TOP2-5_01.JPG.dat	TOP2-5	YMR271C	1.1487	0.14173
1	32	1466	20160213_dm_TOP2-5_01.JPG.dat	TOP2-5	YMR271C	1.01926	0.01236
1	33	1404	20160213_dm_TOP2-5_01.JPG.dat	TOP2-5	YMR271C	0.95724	-0.04961
1	34	1410	20160213_dm_TOP2-5_01.JPG.dat	TOP2-5	YMR271C	0.94293	-0.06391
1	35	1493	20160213_dm_TOP2-5_01.JPG.dat	TOP2-5	YMR271C	0.98337	-0.0235
1	36	1411	20160213_dm_TOP2-5_01.JPG.dat	TOP2-5	YMR271C	0.94643	-0.06041
1	37	1446	20160213_dm_TOP2-5_01.JPG.dat	TOP2-5	YMR271C	1.03097	0.02407
1	38	1386	20160213_dm_TOP2-5_01.JPG.dat	TOP2-5	YMR271C	1.04296	0.03605
1	39	1447	20160213_dm_TOP2-5_01.JPG.dat	TOP2-5	YMR271C	1.08574	0.07881
1	40	1398	20160213_dm_TOP2-5_01.JPG.dat	TOP2-5	YMR271C	1.01218	0.00529
1	41	1456	20160213_dm_TOP2-5_01.JPG.dat	TOP2-5	YMR271C	1.02383	0.01693
1	42	1424	20160213_dm_TOP2-5_01.JPG.dat	TOP2-5	YMR271C	0.99248	-0.0144
1	43	1514	20160213_dm_TOP2-5_01.JPG.dat	TOP2-5	YMR271C	1.07562	0.06869
1	44	1534	20160213_dm_TOP2-5_01.JPG.dat	TOP2-5	YMR271C	1.09445	0.08752
1	45	1495	20160213_dm_TOP2-5_01.JPG.dat	TOP2-5	YMR271C	1.04816	0.04125
1	46	1808	20160213_dm_TOP2-5_01.JPG.dat	TOP2-5	YMR271C	1.19782	0.19081
1	47	1470	20160213_dm_TOP2-5_01.JPG.dat	TOP2-5	YMR271C	0.90026	-0.10655
1	48	1449	20160213_dm_TOP2-5_01.JPG.dat	TOP2-5	YMR271C	0.81951	-0.18725
2	1	1573	20160213_dm_TOP2-5_01.JPG.dat	TOP2-5	YMR271C	1.14327	0.1363
2	2	1334	20160213_dm_TOP2-5_01.JPG.dat	TOP2-5	YMR271C	1.06291	0.05599
2	3	1182	20160213_dm_TOP2-5_01.JPG.dat	TOP2-5	YMR271C	1.03246	0.02556
2	4	1249	20160213_dm_TOP2-5_01.JPG.dat	TOP2-5	YMR271C	1.17182	0.16483
2	5	1101	20160213_dm_TOP2-5_01.JPG.dat	TOP2-5	YMR271C	1.06238	0.05547
2	6	1057	20160213_dm_TOP2-5_01.JPG.dat	TOP2-5	YMR271C	0.99157	-0.0153
2	7	1189	20160213_dm_TOP2-5_01.JPG.dat	TOP2-5	YMR271C	1.06163	0.05471
2	8	1206	20160213_dm_TOP2-5_01.JPG.dat	TOP2-5	YMR271C	1.06808	0.06116
2	9	1158	20160213_dm_TOP2-5_01.JPG.dat	TOP2-5	YMR271C	1.07676	0.06983
2	10	1117	20160213_dm_TOP2-5_01.JPG.dat	TOP2-5	YMR271C	1.07457	0.06764
2	11	1095	20160213_dm_TOP2-5_01.JPG.dat	TOP2-5	YMR271C	1.06364	0.05672
2	12	1135	20160213_dm_TOP2-5_01.JPG.dat	TOP2-5	YMR271C	1.06825	0.06132
2	13	1154	20160213_dm_TOP2-5_01.JPG.dat	TOP2-5	YMR271C	1.05	0.04309
2	14	1107	20160213_dm_TOP2-5_01.JPG.dat	TOP2-5	YMR271C	1.00165	-0.00523
2	15	1111	20160213_dm_TOP2-5_01.JPG.dat	TOP2-5	YMR271C	1.03527	0.02837
2	16	1131	20160213_dm_TOP2-5_01.JPG.dat	TOP2-5	YMR271C	1.05439	0.04748
2	17	1140	20160213_dm_TOP2-5_01.JPG.dat	TOP2-5	YMR271C	1.04614	0.03923
2	18	1122	20160213_dm_TOP2-5_01.JPG.dat	TOP2-5	YMR271C	1.05042	0.04351
2	19	1017	20160213_dm_TOP2-5_01.JPG.dat	TOP2-5	YMR271C	0.99028	-0.01659
2	20	1135	20160213_dm_TOP2-5_01.JPG.dat	TOP2-5	YMR271C	1.10826	0.10131
2	21	946	20160213_dm_TOP2-5_01.JPG.dat	TOP2-5	YMR271C	0.8837	-0.12311
2	22	920	20160213_dm_TOP2-5_01.JPG.dat	TOP2-5	YMR271C	#NUM!	#NUM!	status=JK
2	23	1075	20160213_dm_TOP2-5_01.JPG.dat	TOP2-5	YMR271C	0.93889	-0.06795
2	24	1046	20160213_dm_TOP2-5_01.JPG.dat	TOP2-5	YMR271C	0.92227	-0.08456
2	25	1022	20160213_dm_TOP2-5_01.JPG.dat	TOP2-5	YMR271C	#NUM!	#NUM!	status=JK
2	26	1254	20160213_dm_TOP2-5_01.JPG.dat	TOP2-5	YMR271C	1.14169	0.13472
2	27	1091	20160213_dm_TOP2-5_01.JPG.dat	TOP2-5	YMR271C	0.98776	-0.01911
2	28	1173	20160213_dm_TOP2-5_01.JPG.dat	TOP2-5	YMR271C	1.04869	0.04178
2	29	1079	20160213_dm_TOP2-5_01.JPG.dat	TOP2-5	YMR271C	0.95764	-0.04921
2	30	1200	20160213_dm_TOP2-5_01.JPG.dat	TOP2-5	YMR271C	1.09153	0.08459
2	31	1107	20160213_dm_TOP2-5_01.JPG.dat	TOP2-5	YMR271C	1.05825	0.05134
2	32	1121	20160213_dm_TOP2-5_01.JPG.dat	TOP2-5	YMR271C	1.0812	0.07427
2	33	1072	20160213_dm_TOP2-5_01.JPG.dat	TOP2-5	YMR271C	1.01238	0.00549
2	34	1059	20160213_dm_TOP2-5_01.JPG.dat	TOP2-5	YMR271C	0.97945	-0.02742
2	35	1013	20160213_dm_TOP2-5_01.JPG.dat	TOP2-5	YMR271C	0.92275	-0.08408
2	36	1026	20160213_dm_TOP2-5_01.JPG.dat	TOP2-5	YMR271C	0.95186	-0.05499
2	37	1058	20160213_dm_TOP2-5_01.JPG.dat	TOP2-5	YMR271C	1.04289	0.03599
2	38	1048	20160213_dm_TOP2-5_01.JPG.dat	TOP2-5	YMR271C	#NUM!	#NUM!	status=JK
2	39	1015	20160213_dm_TOP2-5_01.JPG.dat	TOP2-5	YMR271C	1.05143	0.04452
2	40	1035	20160213_dm_TOP2-5_01.JPG.dat	TOP2-5	YMR271C	1.03312	0.02622
2	41	1005	20160213_dm_TOP2-5_01.JPG.dat	TOP2-5	YMR271C	0.97314	-0.03372
2	42	914	20160213_dm_TOP2-5_01.JPG.dat	TOP2-5	YMR271C	0.87599	-0.13081
2	43	1053	20160213_dm_TOP2-5_01.JPG.dat	TOP2-5	YMR271C	1.02655	0.01965
2	44	993	20160213_dm_TOP2-5_01.JPG.dat	TOP2-5	YMR271C	0.96855	-0.03831
2	45	1011	20160213_dm_TOP2-5_01.JPG.dat	TOP2-5	YMR271C	0.96527	-0.04159
2	46	1077	20160213_dm_TOP2-5_01.JPG.dat	TOP2-5	YMR271C	0.96866	-0.03819
2	47	1031	20160213_dm_TOP2-5_01.JPG.dat	TOP2-5	YMR271C	0.85508	-0.1517
2	48	1409	20160213_dm_TOP2-5_01.JPG.dat	TOP2-5	YMR271C	#NUM!	#NUM!	status=JK
3	1	1358	20160213_dm_TOP2-5_01.JPG.dat	TOP2-5	YMR271C	1.17208	0.16509
3	2	1253	20160213_dm_TOP2-5_01.JPG.dat	TOP2-5	YMR271C	1.18622	0.17922
3	3	566	20160213_dm_TOP2-5_01.JPG.dat	TOP2-5	YML105C	0.58786	-0.27703
3	4	634	20160213_dm_TOP2-5_01.JPG.dat	TOP2-5	YML105C	0.70773	-0.15723
3	5	0	20160213_dm_TOP2-5_01.JPG.dat	TOP2-5	YOR329C	0	0
3	6	0	20160213_dm_TOP2-5_01.JPG.dat	TOP2-5	YOR329C	0	0
3	7	1144	20160213_dm_TOP2-5_01.JPG.dat	TOP2-5	YJR076C	1.21928	0.37135
3	8	1048	20160213_dm_TOP2-5_01.JPG.dat	TOP2-5	YJR076C	1.10705	0.25919
3	9	0	20160213_dm_TOP2-5_01.JPG.dat	TOP2-5	YGR119C	0	0
3	10	0	20160213_dm_TOP2-5_01.JPG.dat	TOP2-5	YGR119C	0	0
3	11	1020	20160213_dm_TOP2-5_01.JPG.dat	TOP2-5	YPR055W	1.17352	0.08717
3	12	999	20160213_dm_TOP2-5_01.JPG.dat	TOP2-5	YPR055W	1.11017	0.02386
3	13	993	20160213_dm_TOP2-5_01.JPG.dat	TOP2-5	YGR140W	1.06461	-0.05769
3	14	1010	20160213_dm_TOP2-5_01.JPG.dat	TOP2-5	YGR140W	1.07552	-0.04678
3	15	1036	20160213_dm_TOP2-5_01.JPG.dat	TOP2-5	YLR452C	1.13474	0.10863
3	16	940	20160213_dm_TOP2-5_01.JPG.dat	TOP2-5	YLR452C	1.03062	0.00457
3	17	0	20160213_dm_TOP2-5_01.JPG.dat	TOP2-5	YDL029W	0	0
3	18	0	20160213_dm_TOP2-5_01.JPG.dat	TOP2-5	YDL029W	0	0
3	19	970	20160213_dm_TOP2-5_01.JPG.dat	TOP2-5	YDR150W	1.11442	0.09856
3	20	903	20160213_dm_TOP2-5_01.JPG.dat	TOP2-5	YDR150W	1.04268	0.02687
3	21	859	20160213_dm_TOP2-5_01.JPG.dat	TOP2-5	YMR296C	0.95102	0.17054
3	22	832	20160213_dm_TOP2-5_01.JPG.dat	TOP2-5	YMR296C	0.88017	0.09974
3	23	790	20160213_dm_TOP2-5_01.JPG.dat	TOP2-5	YIR011C	0.82189	0.03213
3	24	812	20160213_dm_TOP2-5_01.JPG.dat	TOP2-5	YIR011C	0.85473	0.06494
3	25	1053	20160213_dm_TOP2-5_01.JPG.dat	TOP2-5	YOR361C	1.13896	0.01683
3	26	1094	20160213_dm_TOP2-5_01.JPG.dat	TOP2-5	YOR361C	1.19802	0.07586
3	27	0	20160213_dm_TOP2-5_01.JPG.dat	TOP2-5	YFL009W	0	0
3	28	0	20160213_dm_TOP2-5_01.JPG.dat	TOP2-5	YFL009W	0	0
3	29	815	20160213_dm_TOP2-5_01.JPG.dat	TOP2-5	YGL247W	0.87958	-0.01726
3	30	827	20160213_dm_TOP2-5_01.JPG.dat	TOP2-5	YGL247W	0.91807	0.0212
3	31	0	20160213_dm_TOP2-5_01.JPG.dat	TOP2-5	BLANK	0	0
3	32	0	20160213_dm_TOP2-5_01.JPG.dat	TOP2-5	BLANK	0	0
3	33	865	20160213_dm_TOP2-5_01.JPG.dat	TOP2-5	YLR117C	0.99994	-0.06403
3	34	764	20160213_dm_TOP2-5_01.JPG.dat	TOP2-5	YLR117C	0.86382	-0.20005
3	35	1052	20160213_dm_TOP2-5_01.JPG.dat	TOP2-5	YJL034W	1.17097	0.02406
3	36	1041	20160213_dm_TOP2-5_01.JPG.dat	TOP2-5	YJL034W	1.1802	0.03328
3	37	744	20160213_dm_TOP2-5_01.JPG.dat	TOP2-5	YJL125C	0.89547	-0.18134
3	38	707	20160213_dm_TOP2-5_01.JPG.dat	TOP2-5	YJL125C	0.89647	-0.18034
3	39	977	20160213_dm_TOP2-5_01.JPG.dat	TOP2-5	YER038C	1.23287	0.07957
3	40	974	20160213_dm_TOP2-5_01.JPG.dat	TOP2-5	YER038C	1.18237	0.0291
3	41	792	20160213_dm_TOP2-5_01.JPG.dat	TOP2-5	YPL010W	0.93128	0.07103
3	42	790	20160213_dm_TOP2-5_01.JPG.dat	TOP2-5	YPL010W	0.91766	0.05742
3	43	890	20160213_dm_TOP2-5_01.JPG.dat	TOP2-5	YHR069C	1.04907	0.15077
3	44	859	20160213_dm_TOP2-5_01.JPG.dat	TOP2-5	YHR069C	1.00966	0.11138
3	45	497	20160213_dm_TOP2-5_01.JPG.dat	TOP2-5	YBR202W	0.56965	-0.13042
3	46	602	20160213_dm_TOP2-5_01.JPG.dat	TOP2-5	YBR202W	0.64818	-0.05193
3	47	1200	20160213_dm_TOP2-5_01.JPG.dat	TOP2-5	YMR271C	1.18869	0.18169
3	48	1258	20160213_dm_TOP2-5_01.JPG.dat	TOP2-5	YMR271C	1.1455	0.13852
4	1	1382	20160213_dm_TOP2-5_01.JPG.dat	TOP2-5	YMR271C	1.12856	0.1216
4	2	1385	20160213_dm_TOP2-5_01.JPG.dat	TOP2-5	YMR271C	1.24051	0.23348
4	3	702	20160213_dm_TOP2-5_01.JPG.dat	TOP2-5	YML105C	0.68984	-0.17511
4	4	725	20160213_dm_TOP2-5_01.JPG.dat	TOP2-5	YML105C	0.7661	-0.0989
4	5	0	20160213_dm_TOP2-5_01.JPG.dat	TOP2-5	YOR329C	0	0
4	6	0	20160213_dm_TOP2-5_01.JPG.dat	TOP2-5	YOR329C	0	0
4	7	1082	20160213_dm_TOP2-5_01.JPG.dat	TOP2-5	YJR076C	1.09332	0.24546
4	8	1010	20160213_dm_TOP2-5_01.JPG.dat	TOP2-5	YJR076C	1.01081	0.16302
4	9	0	20160213_dm_TOP2-5_01.JPG.dat	TOP2-5	YGR119C	0	0
4	10	0	20160213_dm_TOP2-5_01.JPG.dat	TOP2-5	YGR119C	0	0
4	11	1071	20160213_dm_TOP2-5_01.JPG.dat	TOP2-5	YPR055W	1.15988	0.07354
4	12	1076	20160213_dm_TOP2-5_01.JPG.dat	TOP2-5	YPR055W	1.12188	0.03557
4	13	1084	20160213_dm_TOP2-5_01.JPG.dat	TOP2-5	YGR140W	1.0863	-0.03601
4	14	1089	20160213_dm_TOP2-5_01.JPG.dat	TOP2-5	YGR140W	1.08182	-0.04049
4	15	1059	20160213_dm_TOP2-5_01.JPG.dat	TOP2-5	YLR452C	1.08034	0.05427
4	16	1095	20160213_dm_TOP2-5_01.JPG.dat	TOP2-5	YLR452C	1.11745	0.09135
4	17	0	20160213_dm_TOP2-5_01.JPG.dat	TOP2-5	YDL029W	0	0
4	18	0	20160213_dm_TOP2-5_01.JPG.dat	TOP2-5	YDL029W	0	0
4	19	1124	20160213_dm_TOP2-5_01.JPG.dat	TOP2-5	YDR150W	1.20472	0.1888
4	20	1125	20160213_dm_TOP2-5_01.JPG.dat	TOP2-5	YDR150W	1.21498	0.19905
4	21	822	20160213_dm_TOP2-5_01.JPG.dat	TOP2-5	YMR296C	0.85366	0.07324
4	22	639	20160213_dm_TOP2-5_01.JPG.dat	TOP2-5	YMR296C	#NUM!	#NUM!	status=JK
4	23	892	20160213_dm_TOP2-5_01.JPG.dat	TOP2-5	YIR011C	0.87735	0.08755
4	24	831	20160213_dm_TOP2-5_01.JPG.dat	TOP2-5	YIR011C	0.82956	0.03979
4	25	1107	20160213_dm_TOP2-5_01.JPG.dat	TOP2-5	YOR361C	1.1408	0.01868
4	26	1176	20160213_dm_TOP2-5_01.JPG.dat	TOP2-5	YOR361C	1.23189	0.10971
4	27	0	20160213_dm_TOP2-5_01.JPG.dat	TOP2-5	YFL009W	0	0
4	28	0	20160213_dm_TOP2-5_01.JPG.dat	TOP2-5	YFL009W	0	0
4	29	858	20160213_dm_TOP2-5_01.JPG.dat	TOP2-5	YGL247W	0.89642	-0.00044
4	30	883	20160213_dm_TOP2-5_01.JPG.dat	TOP2-5	YGL247W	0.95281	0.05592
4	31	0	20160213_dm_TOP2-5_01.JPG.dat	TOP2-5	BLANK	0	0
4	32	0	20160213_dm_TOP2-5_01.JPG.dat	TOP2-5	BLANK	0	0
4	33	824	20160213_dm_TOP2-5_01.JPG.dat	TOP2-5	YLR117C	0.92955	-0.13437
4	34	861	20160213_dm_TOP2-5_01.JPG.dat	TOP2-5	YLR117C	0.94998	-0.11395
4	35	1131	20160213_dm_TOP2-5_01.JPG.dat	TOP2-5	YJL034W	1.22826	0.08131
4	36	997	20160213_dm_TOP2-5_01.JPG.dat	TOP2-5	YJL034W	1.10265	-0.04422
4	37	742	20160213_dm_TOP2-5_01.JPG.dat	TOP2-5	YJL125C	0.87052	-0.20627
4	38	745	20160213_dm_TOP2-5_01.JPG.dat	TOP2-5	YJL125C	0.91992	-0.1569
4	39	988	20160213_dm_TOP2-5_01.JPG.dat	TOP2-5	YER038C	1.21225	0.05897
4	40	984	20160213_dm_TOP2-5_01.JPG.dat	TOP2-5	YER038C	1.15935	0.00609
4	41	825	20160213_dm_TOP2-5_01.JPG.dat	TOP2-5	YPL010W	0.94003	0.07978
4	42	845	20160213_dm_TOP2-5_01.JPG.dat	TOP2-5	YPL010W	0.9492	0.08895
4	43	854	20160213_dm_TOP2-5_01.JPG.dat	TOP2-5	YHR069C	0.97116	0.07291
4	44	909	20160213_dm_TOP2-5_01.JPG.dat	TOP2-5	YHR069C	1.02798	0.1297
4	45	673	20160213_dm_TOP2-5_01.JPG.dat	TOP2-5	YBR202W	0.73987	0.03969
4	46	565	20160213_dm_TOP2-5_01.JPG.dat	TOP2-5	YBR202W	0.58211	-0.11796
4	47	1206	20160213_dm_TOP2-5_01.JPG.dat	TOP2-5	YMR271C	1.14127	0.1343
4	48	1348	20160213_dm_TOP2-5_01.JPG.dat	TOP2-5	YMR271C	1.17082	0.16383
5	1	1469	20160213_dm_TOP2-5_01.JPG.dat	TOP2-5	YMR271C	1.11711	0.11016
5	2	1427	20160213_dm_TOP2-5_01.JPG.dat	TOP2-5	YMR271C	1.1898	0.1828
5	3	1128	20160213_dm_TOP2-5_01.JPG.dat	TOP2-5	YNL041C	1.03181	0.09388
5	4	1119	20160213_dm_TOP2-5_01.JPG.dat	TOP2-5	YNL041C	1.10065	0.16268
5	5	1029	20160213_dm_TOP2-5_01.JPG.dat	TOP2-5	YDR044W	1.04386	0.00801
5	6	1027	20160213_dm_TOP2-5_01.JPG.dat	TOP2-5	YDR044W	1.01556	-0.02027
5	7	1394	20160213_dm_TOP2-5_01.JPG.dat	TOP2-5	YBR160W	1.31305	0.0941
5	8	1514	20160213_dm_TOP2-5_01.JPG.dat	TOP2-5	YBR160W	1.41161	0.1926
5	9	1276	20160213_dm_TOP2-5_01.JPG.dat	TOP2-5	YMR079W	1.24586	0.04734
5	10	1280	20160213_dm_TOP2-5_01.JPG.dat	TOP2-5	YMR079W	1.28349	0.08495
5	11	522	20160213_dm_TOP2-5_01.JPG.dat	TOP2-5	YBL097W	0.52364	-0.07992
5	12	1011	20160213_dm_TOP2-5_01.JPG.dat	TOP2-5	YBL097W	0.97321	0.36936
5	13	1317	20160213_dm_TOP2-5_01.JPG.dat	TOP2-5	YMR307W	1.21453	0.099
5	14	1366	20160213_dm_TOP2-5_01.JPG.dat	TOP2-5	YMR307W	1.24537	0.12982
5	15	1035	20160213_dm_TOP2-5_01.JPG.dat	TOP2-5	YGL207W	#NUM!	#NUM!	status=JK
5	16	1018	20160213_dm_TOP2-5_01.JPG.dat	TOP2-5	YGL207W	0.95063	-0.12313
5	17	1493	20160213_dm_TOP2-5_01.JPG.dat	TOP2-5	YML046W	1.3732	0.0338
5	18	1709	20160213_dm_TOP2-5_01.JPG.dat	TOP2-5	YML046W	1.60601	0.26646
5	19	581	20160213_dm_TOP2-5_01.JPG.dat	TOP2-5	YDR364C	0.57024	-0.16633
5	20	692	20160213_dm_TOP2-5_01.JPG.dat	TOP2-5	YDR364C	0.6859	-0.05074
5	21	908	20160213_dm_TOP2-5_01.JPG.dat	TOP2-5	YNL232W	0.86785	-0.10819
5	22	968	20160213_dm_TOP2-5_01.JPG.dat	TOP2-5	YNL232W	0.89256	-0.08349
5	23	1118	20160213_dm_TOP2-5_01.JPG.dat	TOP2-5	YDL126C	1.02057	0.01566
5	24	1126	20160213_dm_TOP2-5_01.JPG.dat	TOP2-5	YDL126C	1.047	0.04207
5	25	1131	20160213_dm_TOP2-5_01.JPG.dat	TOP2-5	YLR022C	1.09035	0.01644
5	26	1201	20160213_dm_TOP2-5_01.JPG.dat	TOP2-5	YLR022C	1.18228	0.1083
5	27	1150	20160213_dm_TOP2-5_01.JPG.dat	TOP2-5	YNR026C	1.13919	-0.03596
5	28	1099	20160213_dm_TOP2-5_01.JPG.dat	TOP2-5	YNR026C	1.08838	-0.08673
5	29	851	20160213_dm_TOP2-5_01.JPG.dat	TOP2-5	YLL002W	0.84646	0.15088
5	30	876	20160213_dm_TOP2-5_01.JPG.dat	TOP2-5	YLL002W	0.90404	0.20842
5	31	911	20160213_dm_TOP2-5_01.JPG.dat	TOP2-5	YNL061W	0.99499	0.28552
5	32	890	20160213_dm_TOP2-5_01.JPG.dat	TOP2-5	YNL061W	0.98422	0.27475
5	33	761	20160213_dm_TOP2-5_01.JPG.dat	TOP2-5	YER157W	0.82533	0.07585
5	34	769	20160213_dm_TOP2-5_01.JPG.dat	TOP2-5	YER157W	0.81619	0.06672
5	35	1055	20160213_dm_TOP2-5_01.JPG.dat	TOP2-5	YPL047W	1.1021	0.06867
5	36	1052	20160213_dm_TOP2-5_01.JPG.dat	TOP2-5	YPL047W	1.11915	0.0857
5	37	461	20160213_dm_TOP2-5_01.JPG.dat	TOP2-5	YLR071C	0.51995	-0.16698
5	38	486	20160213_dm_TOP2-5_01.JPG.dat	TOP2-5	YLR071C	0.57641	-0.11055
5	39	728	20160213_dm_TOP2-5_01.JPG.dat	TOP2-5	YOL018C	0.8565	0.11822
5	40	614	20160213_dm_TOP2-5_01.JPG.dat	TOP2-5	YOL018C	0.69218	-0.046
5	41	842	20160213_dm_TOP2-5_01.JPG.dat	TOP2-5	YOR224C	0.91633	-0.09527
5	42	799	20160213_dm_TOP2-5_01.JPG.dat	TOP2-5	YOR224C	0.8555	-0.15606
5	43	1032	20160213_dm_TOP2-5_01.JPG.dat	TOP2-5	YKL035W	1.11579	-0.02264
5	44	1080	20160213_dm_TOP2-5_01.JPG.dat	TOP2-5	YKL035W	1.15814	0.01969
5	45	929	20160213_dm_TOP2-5_01.JPG.dat	TOP2-5	YBR060C	0.96555	0.07552
5	46	923	20160213_dm_TOP2-5_01.JPG.dat	TOP2-5	YBR060C	0.89692	0.00694
5	47	1173	20160213_dm_TOP2-5_01.JPG.dat	TOP2-5	YMR271C	1.04521	0.0383
5	48	1382	20160213_dm_TOP2-5_01.JPG.dat	TOP2-5	YMR271C	1.12845	0.12149
6	1	1467	20160213_dm_TOP2-5_01.JPG.dat	TOP2-5	YMR271C	1.07238	0.06545
6	2	1502	20160213_dm_TOP2-5_01.JPG.dat	TOP2-5	YMR271C	1.20351	0.1965
6	3	1142	20160213_dm_TOP2-5_01.JPG.dat	TOP2-5	YNL041C	1.00402	0.06611
6	4	1170	20160213_dm_TOP2-5_01.JPG.dat	TOP2-5	YNL041C	1.10625	0.16827
6	5	1101	20160213_dm_TOP2-5_01.JPG.dat	TOP2-5	YDR044W	1.07465	0.03878
6	6	1004	20160213_dm_TOP2-5_01.JPG.dat	TOP2-5	YDR044W	0.95614	-0.07965
6	7	1482	20160213_dm_TOP2-5_01.JPG.dat	TOP2-5	YBR160W	1.34532	0.12635
6	8	1501	20160213_dm_TOP2-5_01.JPG.dat	TOP2-5	YBR160W	1.34853	0.12956
6	9	1181	20160213_dm_TOP2-5_01.JPG.dat	TOP2-5	YMR079W	1.11046	-0.08798
6	10	1237	20160213_dm_TOP2-5_01.JPG.dat	TOP2-5	YMR079W	1.19167	-0.00682
6	11	706	20160213_dm_TOP2-5_01.JPG.dat	TOP2-5	YBL097W	0.67846	0.0748
6	12	578	20160213_dm_TOP2-5_01.JPG.dat	TOP2-5	YBL097W	0.53125	-0.07231
6	13	1335	20160213_dm_TOP2-5_01.JPG.dat	TOP2-5	YMR307W	1.17156	0.05606
6	14	1463	20160213_dm_TOP2-5_01.JPG.dat	TOP2-5	YMR307W	1.26575	0.15019
6	15	1074	20160213_dm_TOP2-5_01.JPG.dat	TOP2-5	YGL207W	0.94981	-0.12394
6	16	1075	20160213_dm_TOP2-5_01.JPG.dat	TOP2-5	YGL207W	0.94904	-0.12471
6	17	1501	20160213_dm_TOP2-5_01.JPG.dat	TOP2-5	YML046W	1.3045	-0.03486
6	18	2095	20160213_dm_TOP2-5_01.JPG.dat	TOP2-5	YML046W	1.8601	0.52039
6	19	818	20160213_dm_TOP2-5_01.JPG.dat	TOP2-5	YDR364C	0.75953	0.02284
6	20	617	20160213_dm_TOP2-5_01.JPG.dat	TOP2-5	YDR364C	0.57994	-0.15663
6	21	1016	20160213_dm_TOP2-5_01.JPG.dat	TOP2-5	YNL232W	0.92356	-0.05251
6	22	980	20160213_dm_TOP2-5_01.JPG.dat	TOP2-5	YNL232W	0.86367	-0.11236
6	23	1294	20160213_dm_TOP2-5_01.JPG.dat	TOP2-5	YDL126C	1.13349	0.12851
6	24	1277	20160213_dm_TOP2-5_01.JPG.dat	TOP2-5	YDL126C	1.1442	0.13922
6	25	1217	20160213_dm_TOP2-5_01.JPG.dat	TOP2-5	YLR022C	1.13605	0.06211
6	26	1221	20160213_dm_TOP2-5_01.JPG.dat	TOP2-5	YLR022C	1.1694	0.09544
6	27	1228	20160213_dm_TOP2-5_01.JPG.dat	TOP2-5	YNR026C	1.18912	0.01394
6	28	1148	20160213_dm_TOP2-5_01.JPG.dat	TOP2-5	YNR026C	1.11656	-0.05857
6	29	813	20160213_dm_TOP2-5_01.JPG.dat	TOP2-5	YLL002W	0.79778	0.10223
6	30	870	20160213_dm_TOP2-5_01.JPG.dat	TOP2-5	YLL002W	0.89011	0.1945
6	31	923	20160213_dm_TOP2-5_01.JPG.dat	TOP2-5	YNL061W	1.00236	0.29288
6	32	535	20160213_dm_TOP2-5_01.JPG.dat	TOP2-5	YNL061W	#NUM!	#NUM!	status=JK
6	33	702	20160213_dm_TOP2-5_01.JPG.dat	TOP2-5	YER157W	#NUM!	#NUM!	status=JK
6	34	759	20160213_dm_TOP2-5_01.JPG.dat	TOP2-5	YER157W	0.80262	0.05316
6	35	1079	20160213_dm_TOP2-5_01.JPG.dat	TOP2-5	YPL047W	1.12257	0.08912
6	36	1096	20160213_dm_TOP2-5_01.JPG.dat	TOP2-5	YPL047W	1.16074	0.12727
6	37	603	20160213_dm_TOP2-5_01.JPG.dat	TOP2-5	YLR071C	0.6764	-0.01062
6	38	927	20160213_dm_TOP2-5_01.JPG.dat	TOP2-5	YLR071C	#NUM!	#NUM!	status=JK
6	39	643	20160213_dm_TOP2-5_01.JPG.dat	TOP2-5	YOL018C	0.7502	0.01199
6	40	711	20160213_dm_TOP2-5_01.JPG.dat	TOP2-5	YOL018C	0.79329	0.05505
6	41	871	20160213_dm_TOP2-5_01.JPG.dat	TOP2-5	YOR224C	0.93644	-0.07517
6	42	822	20160213_dm_TOP2-5_01.JPG.dat	TOP2-5	YOR224C	0.86782	-0.14375
6	43	1075	20160213_dm_TOP2-5_01.JPG.dat	TOP2-5	YKL035W	1.14331	0.00486
6	44	1171	20160213_dm_TOP2-5_01.JPG.dat	TOP2-5	YKL035W	1.23223	0.09372
6	45	998	20160213_dm_TOP2-5_01.JPG.dat	TOP2-5	YBR060C	1.01516	0.1251
6	46	1060	20160213_dm_TOP2-5_01.JPG.dat	TOP2-5	YBR060C	1.00596	0.11591
6	47	1170	20160213_dm_TOP2-5_01.JPG.dat	TOP2-5	YMR271C	1.01633	0.00944
6	48	1335	20160213_dm_TOP2-5_01.JPG.dat	TOP2-5	YMR271C	1.06068	0.05376
7	1	1348	20160213_dm_TOP2-5_01.JPG.dat	TOP2-5	YMR271C	0.93107	-0.07577
7	2	1348	20160213_dm_TOP2-5_01.JPG.dat	TOP2-5	YMR271C	1.02072	0.01383
7	3	893	20160213_dm_TOP2-5_01.JPG.dat	TOP2-5	YEL026W	0.74243	0.06196
7	4	611	20160213_dm_TOP2-5_01.JPG.dat	TOP2-5	YEL026W	0.54679	-0.13356
7	5	1084	20160213_dm_TOP2-5_01.JPG.dat	TOP2-5	YNL132W	1.00224	0.03072
7	6	1112	20160213_dm_TOP2-5_01.JPG.dat	TOP2-5	YNL132W	1.00402	0.03251
7	7	1009	20160213_dm_TOP2-5_01.JPG.dat	TOP2-5	YOR020C	0.86882	-0.11012
7	8	856	20160213_dm_TOP2-5_01.JPG.dat	TOP2-5	YOR020C	#NUM!	#NUM!	status=JK
7	9	1	20160213_dm_TOP2-5_01.JPG.dat	TOP2-5	YOR103C	0.00089	-0.19265
7	10	281	20160213_dm_TOP2-5_01.JPG.dat	TOP2-5	YOR103C	0.25633	0.06263
7	11	1275	20160213_dm_TOP2-5_01.JPG.dat	TOP2-5	YML102W	1.1587	0.1236
7	12	1313	20160213_dm_TOP2-5_01.JPG.dat	TOP2-5	YML102W	1.13817	0.10309
7	13	1333	20160213_dm_TOP2-5_01.JPG.dat	TOP2-5	YHR007C	1.09976	0.07637
7	14	1379	20160213_dm_TOP2-5_01.JPG.dat	TOP2-5	YHR007C	1.1182	0.0948
7	15	0	20160213_dm_TOP2-5_01.JPG.dat	TOP2-5	YBR049C	0	0
7	16	0	20160213_dm_TOP2-5_01.JPG.dat	TOP2-5	YBR049C	0	0
7	17	1500	20160213_dm_TOP2-5_01.JPG.dat	TOP2-5	YML028W	1.21288	0.0081
7	18	1837	20160213_dm_TOP2-5_01.JPG.dat	TOP2-5	YML028W	#NUM!	#NUM!	status=JK
7	19	1354	20160213_dm_TOP2-5_01.JPG.dat	TOP2-5	YGL219C	1.16751	0.076
7	20	1418	20160213_dm_TOP2-5_01.JPG.dat	TOP2-5	YGL219C	#NUM!	#NUM!	status=JK
7	21	1232	20160213_dm_TOP2-5_01.JPG.dat	TOP2-5	YOR294W	1.04112	0.03242
7	22	1158	20160213_dm_TOP2-5_01.JPG.dat	TOP2-5	YOR294W	0.95011	-0.05852
7	23	1384	20160213_dm_TOP2-5_01.JPG.dat	TOP2-5	YNL118C	1.13086	0.18757
7	24	899	20160213_dm_TOP2-5_01.JPG.dat	TOP2-5	YNL118C	0.75311	-0.18994
7	25	444	20160213_dm_TOP2-5_01.JPG.dat	TOP2-5	YJL081C	0.38876	-0.09427
7	26	428	20160213_dm_TOP2-5_01.JPG.dat	TOP2-5	YJL081C	0.38559	-0.09744
7	27	1156	20160213_dm_TOP2-5_01.JPG.dat	TOP2-5	YBR193C	1.05622	-0.0536
7	28	1109	20160213_dm_TOP2-5_01.JPG.dat	TOP2-5	YBR193C	1.02078	-0.08901
7	29	842	20160213_dm_TOP2-5_01.JPG.dat	TOP2-5	YDR172W	0.78428	-0.08349
7	30	576	20160213_dm_TOP2-5_01.JPG.dat	TOP2-5	YDR172W	#NUM!	#NUM!	status=JK
7	31	897	20160213_dm_TOP2-5_01.JPG.dat	TOP2-5	YGR270W	0.92936	0.15243
7	32	827	20160213_dm_TOP2-5_01.JPG.dat	TOP2-5	YGR270W	#NUM!	#NUM!	status=JK
7	33	952	20160213_dm_TOP2-5_01.JPG.dat	TOP2-5	YKL193C	0.98319	-0.05208
7	34	985	20160213_dm_TOP2-5_01.JPG.dat	TOP2-5	YKL193C	0.99479	-0.04048
7	35	1214	20160213_dm_TOP2-5_01.JPG.dat	TOP2-5	YDR394W	1.20513	0.04036
7	36	1235	20160213_dm_TOP2-5_01.JPG.dat	TOP2-5	YDR394W	#NUM!	#NUM!	status=JK
7	37	0	20160213_dm_TOP2-5_01.JPG.dat	TOP2-5	YJL097W	0	0
7	38	0	20160213_dm_TOP2-5_01.JPG.dat	TOP2-5	YJL097W	0	0
7	39	1186	20160213_dm_TOP2-5_01.JPG.dat	TOP2-5	YOL066C	1.30921	0.09876
7	40	1159	20160213_dm_TOP2-5_01.JPG.dat	TOP2-5	YOL066C	1.22115	0.01075
7	41	1037	20160213_dm_TOP2-5_01.JPG.dat	TOP2-5	YLR088W	1.05278	-0.12892
7	42	1040	20160213_dm_TOP2-5_01.JPG.dat	TOP2-5	YLR088W	1.0386	-0.14309
7	43	712	20160213_dm_TOP2-5_01.JPG.dat	TOP2-5	YER148W	0.7175	-0.05608
7	44	368	20160213_dm_TOP2-5_01.JPG.dat	TOP2-5	YER148W	0.36763	-0.40572
7	45	1089	20160213_dm_TOP2-5_01.JPG.dat	TOP2-5	YAL034W-A	1.05363	0.04043
7	46	1128	20160213_dm_TOP2-5_01.JPG.dat	TOP2-5	YAL034W-A	1.02023	0.00704
7	47	1184	20160213_dm_TOP2-5_01.JPG.dat	TOP2-5	YMR271C	0.98215	-0.02472
7	48	1319	20160213_dm_TOP2-5_01.JPG.dat	TOP2-5	YMR271C	1.00239	-0.00449
8	1	1307	20160213_dm_TOP2-5_01.JPG.dat	TOP2-5	YMR271C	0.90259	-0.10423
8	2	1259	20160213_dm_TOP2-5_01.JPG.dat	TOP2-5	YMR271C	0.9525	-0.05435
8	3	1003	20160213_dm_TOP2-5_01.JPG.dat	TOP2-5	YEL026W	0.83298	0.15245
8	4	715	20160213_dm_TOP2-5_01.JPG.dat	TOP2-5	YEL026W	0.63908	-0.04133
8	5	1050	20160213_dm_TOP2-5_01.JPG.dat	TOP2-5	YNL132W	0.96936	-0.00213
8	6	1050	20160213_dm_TOP2-5_01.JPG.dat	TOP2-5	YNL132W	0.94669	-0.02479
8	7	975	20160213_dm_TOP2-5_01.JPG.dat	TOP2-5	YOR020C	0.83877	-0.14015
8	8	1045	20160213_dm_TOP2-5_01.JPG.dat	TOP2-5	YOR020C	0.88975	-0.0892
8	9	0	20160213_dm_TOP2-5_01.JPG.dat	TOP2-5	YOR103C	0	-0.19354
8	10	237	20160213_dm_TOP2-5_01.JPG.dat	TOP2-5	YOR103C	0.2159	0.02222
8	11	1385	20160213_dm_TOP2-5_01.JPG.dat	TOP2-5	YML102W	#NUM!	#NUM!	status=JK
8	12	1332	20160213_dm_TOP2-5_01.JPG.dat	TOP2-5	YML102W	1.15054	0.11545
8	13	1344	20160213_dm_TOP2-5_01.JPG.dat	TOP2-5	YHR007C	1.10268	0.07928
8	14	1446	20160213_dm_TOP2-5_01.JPG.dat	TOP2-5	YHR007C	#NUM!	#NUM!	status=JK
8	15	0	20160213_dm_TOP2-5_01.JPG.dat	TOP2-5	YBR049C	0	0
8	16	0	20160213_dm_TOP2-5_01.JPG.dat	TOP2-5	YBR049C	0	0
8	17	1576	20160213_dm_TOP2-5_01.JPG.dat	TOP2-5	YML028W	1.25517	0.05036
8	18	1563	20160213_dm_TOP2-5_01.JPG.dat	TOP2-5	YML028W	1.26747	0.06266
8	19	1394	20160213_dm_TOP2-5_01.JPG.dat	TOP2-5	YGL219C	1.18146	0.08994
8	20	1347	20160213_dm_TOP2-5_01.JPG.dat	TOP2-5	YGL219C	1.15587	0.06437
8	21	1188	20160213_dm_TOP2-5_01.JPG.dat	TOP2-5	YOR294W	0.98819	-0.02047
8	22	1186	20160213_dm_TOP2-5_01.JPG.dat	TOP2-5	YOR294W	0.95879	-0.04985
8	23	1028	20160213_dm_TOP2-5_01.JPG.dat	TOP2-5	YNL118C	0.82947	-0.11363
8	24	1171	20160213_dm_TOP2-5_01.JPG.dat	TOP2-5	YNL118C	0.97109	0.0279
8	25	301	20160213_dm_TOP2-5_01.JPG.dat	TOP2-5	YJL081C	0.26165	-0.2213
8	26	676	20160213_dm_TOP2-5_01.JPG.dat	TOP2-5	YJL081C	0.60678	0.12361
8	27	1186	20160213_dm_TOP2-5_01.JPG.dat	TOP2-5	YBR193C	1.0813	-0.02854
8	28	1122	20160213_dm_TOP2-5_01.JPG.dat	TOP2-5	YBR193C	1.03238	-0.07742
8	29	932	20160213_dm_TOP2-5_01.JPG.dat	TOP2-5	YDR172W	0.87004	0.00221
8	30	851	20160213_dm_TOP2-5_01.JPG.dat	TOP2-5	YDR172W	0.83229	-0.03551
8	31	891	20160213_dm_TOP2-5_01.JPG.dat	TOP2-5	YGR270W	0.9305	0.15357
8	32	890	20160213_dm_TOP2-5_01.JPG.dat	TOP2-5	YGR270W	0.94675	0.1698
8	33	958	20160213_dm_TOP2-5_01.JPG.dat	TOP2-5	YKL193C	1.00075	-0.03453
8	34	1022	20160213_dm_TOP2-5_01.JPG.dat	TOP2-5	YKL193C	#NUM!	#NUM!	status=JK
8	35	1192	20160213_dm_TOP2-5_01.JPG.dat	TOP2-5	YDR394W	1.19561	0.03084
8	36	1183	20160213_dm_TOP2-5_01.JPG.dat	TOP2-5	YDR394W	1.20715	0.04237
8	37	0	20160213_dm_TOP2-5_01.JPG.dat	TOP2-5	YJL097W	0	0
8	38	0	20160213_dm_TOP2-5_01.JPG.dat	TOP2-5	YJL097W	0	0
8	39	1202	20160213_dm_TOP2-5_01.JPG.dat	TOP2-5	YOL066C	1.33567	0.1252
8	40	1139	20160213_dm_TOP2-5_01.JPG.dat	TOP2-5	YOL066C	1.20509	-0.00529
8	41	1019	20160213_dm_TOP2-5_01.JPG.dat	TOP2-5	YLR088W	1.03602	-0.14567
8	42	1105	20160213_dm_TOP2-5_01.JPG.dat	TOP2-5	YLR088W	#NUM!	#NUM!	status=JK
8	43	909	20160213_dm_TOP2-5_01.JPG.dat	TOP2-5	YER148W	0.91811	0.1444
8	44	753	20160213_dm_TOP2-5_01.JPG.dat	TOP2-5	YER148W	0.75527	-0.01833
8	45	1102	20160213_dm_TOP2-5_01.JPG.dat	TOP2-5	YAL034W-A	1.07222	0.05901
8	46	1108	20160213_dm_TOP2-5_01.JPG.dat	TOP2-5	YAL034W-A	1.00952	-0.00366
8	47	1243	20160213_dm_TOP2-5_01.JPG.dat	TOP2-5	YMR271C	1.04045	0.03354
8	48	1380	20160213_dm_TOP2-5_01.JPG.dat	TOP2-5	YMR271C	1.05968	0.05276
9	1	1513	20160213_dm_TOP2-5_01.JPG.dat	TOP2-5	YMR271C	1.04931	0.0424
9	2	1320	20160213_dm_TOP2-5_01.JPG.dat	TOP2-5	YMR271C	1.00203	-0.00485
9	3	1227	20160213_dm_TOP2-5_01.JPG.dat	TOP2-5	YPR176C	1.02168	0.0276
9	4	1241	20160213_dm_TOP2-5_01.JPG.dat	TOP2-5	YPR176C	1.11164	0.11751
9	5	629	20160213_dm_TOP2-5_01.JPG.dat	TOP2-5	YDR021W	0.58182	-0.18495
9	6	617	20160213_dm_TOP2-5_01.JPG.dat	TOP2-5	YDR021W	0.55741	-0.20934
9	7	1277	20160213_dm_TOP2-5_01.JPG.dat	TOP2-5	YIL048W	1.10087	0.01171
9	8	1288	20160213_dm_TOP2-5_01.JPG.dat	TOP2-5	YIL048W	1.09965	0.01049
9	9	1108	20160213_dm_TOP2-5_01.JPG.dat	TOP2-5	YMR190C	0.98983	0.10731
9	10	887	20160213_dm_TOP2-5_01.JPG.dat	TOP2-5	YMR190C	0.8113	-0.0711
9	11	1056	20160213_dm_TOP2-5_01.JPG.dat	TOP2-5	YHR036W	0.96157	0.00048
9	12	1242	20160213_dm_TOP2-5_01.JPG.dat	TOP2-5	YHR036W	1.07557	0.1144
9	13	730	20160213_dm_TOP2-5_01.JPG.dat	TOP2-5	YDL043C	0.59905	-0.455
9	14	1053	20160213_dm_TOP2-5_01.JPG.dat	TOP2-5	YDL043C	0.84523	-0.20897
9	15	1286	20160213_dm_TOP2-5_01.JPG.dat	TOP2-5	YFL039C	1.04708	0.11765
9	16	1185	20160213_dm_TOP2-5_01.JPG.dat	TOP2-5	YFL039C	0.95655	0.02718
9	17	1402	20160213_dm_TOP2-5_01.JPG.dat	TOP2-5	YJL046W	1.106	0.05286
9	18	1348	20160213_dm_TOP2-5_01.JPG.dat	TOP2-5	YJL046W	1.08074	0.02762
9	19	506	20160213_dm_TOP2-5_01.JPG.dat	TOP2-5	YER125W	0.42367	-0.35087
9	20	475	20160213_dm_TOP2-5_01.JPG.dat	TOP2-5	YER125W	0.40285	-0.37167
9	21	1080	20160213_dm_TOP2-5_01.JPG.dat	TOP2-5	YEL019C	0.88963	0.06937
9	22	980	20160213_dm_TOP2-5_01.JPG.dat	TOP2-5	YEL019C	0.78658	-0.03362
9	23	1281	20160213_dm_TOP2-5_01.JPG.dat	TOP2-5	YDR293C	1.02931	0.00236
9	24	1232	20160213_dm_TOP2-5_01.JPG.dat	TOP2-5	YDR293C	1.02071	-0.00623
9	25	1148	20160213_dm_TOP2-5_01.JPG.dat	TOP2-5	YGR081C	0.99833	-0.01466
9	26	1182	20160213_dm_TOP2-5_01.JPG.dat	TOP2-5	YGR081C	1.06377	0.05074
9	27	1403	20160213_dm_TOP2-5_01.JPG.dat	TOP2-5	YDR434W	1.28515	0.01301
9	28	1403	20160213_dm_TOP2-5_01.JPG.dat	TOP2-5	YDR434W	1.29832	0.02617
9	29	1079	20160213_dm_TOP2-5_01.JPG.dat	TOP2-5	YPL169C	1.01505	-0.07893
9	30	1082	20160213_dm_TOP2-5_01.JPG.dat	TOP2-5	YPL169C	1.06807	-0.02595
9	31	900	20160213_dm_TOP2-5_01.JPG.dat	TOP2-5	YHR191C	0.95075	0.07091
9	32	912	20160213_dm_TOP2-5_01.JPG.dat	TOP2-5	YHR191C	0.98361	0.10375
9	33	1319	20160213_dm_TOP2-5_01.JPG.dat	TOP2-5	YDR050C	1.39934	0.10392
9	34	1288	20160213_dm_TOP2-5_01.JPG.dat	TOP2-5	YDR050C	1.33929	0.04391
9	35	974	20160213_dm_TOP2-5_01.JPG.dat	TOP2-5	YDL126C	0.99542	-0.00947
9	36	1006	20160213_dm_TOP2-5_01.JPG.dat	TOP2-5	YDL126C	1.04666	0.04174
9	37	553	20160213_dm_TOP2-5_01.JPG.dat	TOP2-5	YGL151W	0.60829	-0.03874
9	38	657	20160213_dm_TOP2-5_01.JPG.dat	TOP2-5	YGL151W	0.75474	0.10761
9	39	1031	20160213_dm_TOP2-5_01.JPG.dat	TOP2-5	YBR026C	1.16727	0.11144
9	40	954	20160213_dm_TOP2-5_01.JPG.dat	TOP2-5	YBR026C	1.02639	-0.02935
9	41	1034	20160213_dm_TOP2-5_01.JPG.dat	TOP2-5	YBR102C	1.06662	0.0958
9	42	975	20160213_dm_TOP2-5_01.JPG.dat	TOP2-5	YBR102C	0.98747	0.0167
9	43	1125	20160213_dm_TOP2-5_01.JPG.dat	TOP2-5	YNL189W	1.15156	-0.03465
9	44	1193	20160213_dm_TOP2-5_01.JPG.dat	TOP2-5	YNL189W	1.21414	0.02789
9	45	1097	20160213_dm_TOP2-5_01.JPG.dat	TOP2-5	YLR045C	1.08465	-0.04791
9	46	1174	20160213_dm_TOP2-5_01.JPG.dat	TOP2-5	YLR045C	1.0879	-0.04466
9	47	1161	20160213_dm_TOP2-5_01.JPG.dat	TOP2-5	YMR271C	0.98934	-0.01753
9	48	1191	20160213_dm_TOP2-5_01.JPG.dat	TOP2-5	YMR271C	0.93168	-0.07516
10	1	1486	20160213_dm_TOP2-5_01.JPG.dat	TOP2-5	YMR271C	1.03036	0.02346
10	2	1398	20160213_dm_TOP2-5_01.JPG.dat	TOP2-5	YMR271C	1.05939	0.05247
10	3	1241	20160213_dm_TOP2-5_01.JPG.dat	TOP2-5	YPR176C	1.02996	0.03588
10	4	1185	20160213_dm_TOP2-5_01.JPG.dat	TOP2-5	YPR176C	1.05713	0.06303
10	5	537	20160213_dm_TOP2-5_01.JPG.dat	TOP2-5	YDR021W	0.49432	-0.27239
10	6	0	20160213_dm_TOP2-5_01.JPG.dat	TOP2-5	YDR021W	#NUM!	#NUM!	status=JK
10	7	1246	20160213_dm_TOP2-5_01.JPG.dat	TOP2-5	YIL048W	1.06845	-0.02069
10	8	834	20160213_dm_TOP2-5_01.JPG.dat	TOP2-5	YIL048W	#NUM!	#NUM!	status=JK
10	9	1146	20160213_dm_TOP2-5_01.JPG.dat	TOP2-5	YMR190C	1.02093	0.13839
10	10	876	20160213_dm_TOP2-5_01.JPG.dat	TOP2-5	YMR190C	0.80001	-0.08238
10	11	1143	20160213_dm_TOP2-5_01.JPG.dat	TOP2-5	YHR036W	1.03967	0.07853
10	12	1193	20160213_dm_TOP2-5_01.JPG.dat	TOP2-5	YHR036W	1.03111	0.06997
10	13	1037	20160213_dm_TOP2-5_01.JPG.dat	TOP2-5	YDL043C	0.84776	-0.20645
10	14	927	20160213_dm_TOP2-5_01.JPG.dat	TOP2-5	YDL043C	0.73978	-0.31436
10	15	1290	20160213_dm_TOP2-5_01.JPG.dat	TOP2-5	YFL039C	1.04183	0.1124
10	16	1212	20160213_dm_TOP2-5_01.JPG.dat	TOP2-5	YFL039C	0.96878	0.0394
10	17	1403	20160213_dm_TOP2-5_01.JPG.dat	TOP2-5	YJL046W	1.09381	0.04068
10	18	1531	20160213_dm_TOP2-5_01.JPG.dat	TOP2-5	YJL046W	#NUM!	#NUM!	status=JK
10	19	737	20160213_dm_TOP2-5_01.JPG.dat	TOP2-5	YER125W	0.60799	-0.16667
10	20	690	20160213_dm_TOP2-5_01.JPG.dat	TOP2-5	YER125W	0.57659	-0.19804
10	21	1082	20160213_dm_TOP2-5_01.JPG.dat	TOP2-5	YEL019C	0.88064	0.06038
10	22	995	20160213_dm_TOP2-5_01.JPG.dat	TOP2-5	YEL019C	0.79158	-0.02862
10	23	1329	20160213_dm_TOP2-5_01.JPG.dat	TOP2-5	YDR293C	1.06226	0.03529
10	24	1205	20160213_dm_TOP2-5_01.JPG.dat	TOP2-5	YDR293C	0.99546	-0.03146
10	25	1137	20160213_dm_TOP2-5_01.JPG.dat	TOP2-5	YGR081C	0.9877	-0.02528
10	26	1173	20160213_dm_TOP2-5_01.JPG.dat	TOP2-5	YGR081C	1.05757	0.04454
10	27	1407	20160213_dm_TOP2-5_01.JPG.dat	TOP2-5	YDR434W	1.29504	0.02289
10	28	1363	20160213_dm_TOP2-5_01.JPG.dat	TOP2-5	YDR434W	1.2706	-0.00152
10	29	1032	20160213_dm_TOP2-5_01.JPG.dat	TOP2-5	YPL169C	0.97998	-0.11397
10	30	1088	20160213_dm_TOP2-5_01.JPG.dat	TOP2-5	YPL169C	1.08441	-0.00961
10	31	806	20160213_dm_TOP2-5_01.JPG.dat	TOP2-5	YHR191C	#NUM!	#NUM!	status=JK
10	32	879	20160213_dm_TOP2-5_01.JPG.dat	TOP2-5	YHR191C	0.95839	0.07854
10	33	1319	20160213_dm_TOP2-5_01.JPG.dat	TOP2-5	YDR050C	1.41736	0.12193
10	34	1387	20160213_dm_TOP2-5_01.JPG.dat	TOP2-5	YDR050C	1.46331	0.16784
10	35	903	20160213_dm_TOP2-5_01.JPG.dat	TOP2-5	YDL126C	0.93627	-0.06858
10	36	996	20160213_dm_TOP2-5_01.JPG.dat	TOP2-5	YDL126C	1.05084	0.04591
10	37	503	20160213_dm_TOP2-5_01.JPG.dat	TOP2-5	YGL151W	0.5611	-0.0859
10	38	651	20160213_dm_TOP2-5_01.JPG.dat	TOP2-5	YGL151W	0.75866	0.11153
10	39	1093	20160213_dm_TOP2-5_01.JPG.dat	TOP2-5	YBR026C	1.25487	0.19898
10	40	959	20160213_dm_TOP2-5_01.JPG.dat	TOP2-5	YBR026C	1.04624	-0.00951
10	41	898	20160213_dm_TOP2-5_01.JPG.dat	TOP2-5	YBR102C	0.93796	-0.03278
10	42	1083	20160213_dm_TOP2-5_01.JPG.dat	TOP2-5	YBR102C	1.11026	0.13941
10	43	1249	20160213_dm_TOP2-5_01.JPG.dat	TOP2-5	YNL189W	1.29422	0.10791
10	44	1247	20160213_dm_TOP2-5_01.JPG.dat	TOP2-5	YNL189W	1.28605	0.09974
10	45	1153	20160213_dm_TOP2-5_01.JPG.dat	TOP2-5	YLR045C	1.15681	0.0242
10	46	1200	20160213_dm_TOP2-5_01.JPG.dat	TOP2-5	YLR045C	1.12931	-0.00328
10	47	1200	20160213_dm_TOP2-5_01.JPG.dat	TOP2-5	YMR271C	1.03859	0.03168
10	48	1341	20160213_dm_TOP2-5_01.JPG.dat	TOP2-5	YMR271C	1.06605	0.05913
11	1	1459	20160213_dm_TOP2-5_01.JPG.dat	TOP2-5	YMR271C	1.00018	-0.0067
11	2	1385	20160213_dm_TOP2-5_01.JPG.dat	TOP2-5	YMR271C	1.03584	0.02894
11	3	1058	20160213_dm_TOP2-5_01.JPG.dat	TOP2-5	YOR336W	0.86508	-0.09086
11	4	1176	20160213_dm_TOP2-5_01.JPG.dat	TOP2-5	YOR336W	1.03253	0.07648
11	5	1399	20160213_dm_TOP2-5_01.JPG.dat	TOP2-5	YLR347C	1.2665	0.22296
11	6	1226	20160213_dm_TOP2-5_01.JPG.dat	TOP2-5	YLR347C	1.08278	0.03936
11	7	1297	20160213_dm_TOP2-5_01.JPG.dat	TOP2-5	YFL039C	1.09272	0.16326
11	8	1166	20160213_dm_TOP2-5_01.JPG.dat	TOP2-5	YFL039C	0.97481	0.04542
11	9	1229	20160213_dm_TOP2-5_01.JPG.dat	TOP2-5	YOR057W	1.07676	0.06107
11	10	932	20160213_dm_TOP2-5_01.JPG.dat	TOP2-5	YOR057W	0.83752	-0.17801
11	11	1049	20160213_dm_TOP2-5_01.JPG.dat	TOP2-5	YNR043W	0.9388	0.06326
11	12	927	20160213_dm_TOP2-5_01.JPG.dat	TOP2-5	YNR043W	0.78762	-0.08782
11	13	1008	20160213_dm_TOP2-5_01.JPG.dat	TOP2-5	YFR052W	0.80855	-0.0707
11	14	790	20160213_dm_TOP2-5_01.JPG.dat	TOP2-5	YFR052W	0.61747	-0.26166
11	15	1206	20160213_dm_TOP2-5_01.JPG.dat	TOP2-5	YFR050C	0.95199	0.06541
11	16	1100	20160213_dm_TOP2-5_01.JPG.dat	TOP2-5	YFR050C	0.85832	-0.02819
11	17	1297	20160213_dm_TOP2-5_01.JPG.dat	TOP2-5	YDR356W	0.98597	0.00614
11	18	1290	20160213_dm_TOP2-5_01.JPG.dat	TOP2-5	YDR356W	0.99424	0.01442
11	19	1633	20160213_dm_TOP2-5_01.JPG.dat	TOP2-5	YFL005W	1.31395	0.10138
11	20	1639	20160213_dm_TOP2-5_01.JPG.dat	TOP2-5	YFL005W	1.33826	0.12568
11	21	1325	20160213_dm_TOP2-5_01.JPG.dat	TOP2-5	YGL113W	1.05723	0.07948
11	22	1258	20160213_dm_TOP2-5_01.JPG.dat	TOP2-5	YGL113W	0.98523	0.00752
11	23	1368	20160213_dm_TOP2-5_01.JPG.dat	TOP2-5	YGL233W	1.08054	-0.09081
11	24	1281	20160213_dm_TOP2-5_01.JPG.dat	TOP2-5	YGL233W	1.04843	-0.12291
11	25	1533	20160213_dm_TOP2-5_01.JPG.dat	TOP2-5	YMR304W	1.32246	0.01156
11	26	1478	20160213_dm_TOP2-5_01.JPG.dat	TOP2-5	YMR304W	1.3275	0.0166
11	27	989	20160213_dm_TOP2-5_01.JPG.dat	TOP2-5	YDR498C	0.90953	0.18432
11	28	902	20160213_dm_TOP2-5_01.JPG.dat	TOP2-5	YDR498C	0.84171	0.11654
11	29	1253	20160213_dm_TOP2-5_01.JPG.dat	TOP2-5	YGL245W	1.19203	0.00941
11	30	1245	20160213_dm_TOP2-5_01.JPG.dat	TOP2-5	YGL245W	1.24301	0.06036
11	31	1175	20160213_dm_TOP2-5_01.JPG.dat	TOP2-5	YKR086W	1.25368	0.08075
11	32	1150	20160213_dm_TOP2-5_01.JPG.dat	TOP2-5	YKR086W	1.25425	0.08132
11	33	564	20160213_dm_TOP2-5_01.JPG.dat	TOP2-5	YGL130W	0.60682	0.29365
11	34	0	20160213_dm_TOP2-5_01.JPG.dat	TOP2-5	YGL130W	0	-0.31279
11	35	1032	20160213_dm_TOP2-5_01.JPG.dat	TOP2-5	YLR056W	1.07122	0.05992
11	36	1022	20160213_dm_TOP2-5_01.JPG.dat	TOP2-5	YLR056W	1.07845	0.06715
11	37	807	20160213_dm_TOP2-5_01.JPG.dat	TOP2-5	YDL028C	0.90021	-0.07209
11	38	737	20160213_dm_TOP2-5_01.JPG.dat	TOP2-5	YDL028C	0.85933	-0.11295
11	39	1039	20160213_dm_TOP2-5_01.JPG.dat	TOP2-5	YHR040W	1.19313	0.06331
11	40	939	20160213_dm_TOP2-5_01.JPG.dat	TOP2-5	YHR040W	1.02561	-0.10411
11	41	1272	20160213_dm_TOP2-5_01.JPG.dat	TOP2-5	YDR341C	1.32979	0.17309
11	42	1265	20160213_dm_TOP2-5_01.JPG.dat	TOP2-5	YDR341C	1.298	0.14131
11	43	485	20160213_dm_TOP2-5_01.JPG.dat	TOP2-5	YNL163C	0.50273	-0.2253
11	44	564	20160213_dm_TOP2-5_01.JPG.dat	TOP2-5	YNL163C	0.58238	-0.14571
11	45	900	20160213_dm_TOP2-5_01.JPG.dat	TOP2-5	YPR085C	0.90496	-0.00387
11	46	914	20160213_dm_TOP2-5_01.JPG.dat	TOP2-5	YPR085C	0.86215	-0.04666
11	47	1048	20160213_dm_TOP2-5_01.JPG.dat	TOP2-5	YMR271C	0.90857	-0.09825
11	48	1134	20160213_dm_TOP2-5_01.JPG.dat	TOP2-5	YMR271C	0.90299	-0.10383
12	1	1460	20160213_dm_TOP2-5_01.JPG.dat	TOP2-5	YMR271C	0.99258	-0.0143
12	2	1371	20160213_dm_TOP2-5_01.JPG.dat	TOP2-5	YMR271C	1.01538	0.00849
12	3	1223	20160213_dm_TOP2-5_01.JPG.dat	TOP2-5	YOR336W	0.9887	0.03269
12	4	1096	20160213_dm_TOP2-5_01.JPG.dat	TOP2-5	YOR336W	0.95074	-0.00525
12	5	1286	20160213_dm_TOP2-5_01.JPG.dat	TOP2-5	YLR347C	1.1495	0.10604
12	6	1414	20160213_dm_TOP2-5_01.JPG.dat	TOP2-5	YLR347C	1.23221	0.18869
12	7	1275	20160213_dm_TOP2-5_01.JPG.dat	TOP2-5	YFL039C	1.05925	0.12981
12	8	1186	20160213_dm_TOP2-5_01.JPG.dat	TOP2-5	YFL039C	0.97798	0.04859
12	9	1166	20160213_dm_TOP2-5_01.JPG.dat	TOP2-5	YOR057W	1.00775	-0.0079
12	10	1311	20160213_dm_TOP2-5_01.JPG.dat	TOP2-5	YOR057W	1.16297	0.14722
12	11	1105	20160213_dm_TOP2-5_01.JPG.dat	TOP2-5	YNR043W	0.97746	0.1019
12	12	766	20160213_dm_TOP2-5_01.JPG.dat	TOP2-5	YNR043W	0.64358	-0.23177
12	13	1316	20160213_dm_TOP2-5_01.JPG.dat	TOP2-5	YFR052W	1.04241	0.163
12	14	1209	20160213_dm_TOP2-5_01.JPG.dat	TOP2-5	YFR052W	0.93199	0.05266
12	15	1109	20160213_dm_TOP2-5_01.JPG.dat	TOP2-5	YFR050C	0.86237	-0.02415
12	16	1025	20160213_dm_TOP2-5_01.JPG.dat	TOP2-5	YFR050C	0.78748	-0.09899
12	17	1288	20160213_dm_TOP2-5_01.JPG.dat	TOP2-5	YDR356W	0.96385	-0.01596
12	18	1340	20160213_dm_TOP2-5_01.JPG.dat	TOP2-5	YDR356W	1.01672	0.03687
12	19	1595	20160213_dm_TOP2-5_01.JPG.dat	TOP2-5	YFL005W	1.26422	0.05169
12	20	1676	20160213_dm_TOP2-5_01.JPG.dat	TOP2-5	YFL005W	1.34918	0.1366
12	21	1197	20160213_dm_TOP2-5_01.JPG.dat	TOP2-5	YGL113W	0.94432	-0.03335
12	22	1242	20160213_dm_TOP2-5_01.JPG.dat	TOP2-5	YGL113W	0.96548	-0.01221
12	23	1417	20160213_dm_TOP2-5_01.JPG.dat	TOP2-5	YGL233W	1.11485	-0.05653
12	24	1357	20160213_dm_TOP2-5_01.JPG.dat	TOP2-5	YGL233W	1.11034	-0.06103
12	25	1575	20160213_dm_TOP2-5_01.JPG.dat	TOP2-5	YMR304W	#NUM!	#NUM!	status=JK
12	26	1470	20160213_dm_TOP2-5_01.JPG.dat	TOP2-5	YMR304W	1.32628	0.01538
12	27	843	20160213_dm_TOP2-5_01.JPG.dat	TOP2-5	YDR498C	0.78075	0.05562
12	28	879	20160213_dm_TOP2-5_01.JPG.dat	TOP2-5	YDR498C	0.82739	0.10223
12	29	1281	20160213_dm_TOP2-5_01.JPG.dat	TOP2-5	YGL245W	1.22973	0.04709
12	30	1116	20160213_dm_TOP2-5_01.JPG.dat	TOP2-5	YGL245W	1.12281	-0.05977
12	31	1170	20160213_dm_TOP2-5_01.JPG.dat	TOP2-5	YKR086W	1.25497	0.08204
12	32	1187	20160213_dm_TOP2-5_01.JPG.dat	TOP2-5	YKR086W	#NUM!	#NUM!	status=JK
12	33	488	20160213_dm_TOP2-5_01.JPG.dat	TOP2-5	YGL130W	0.52621	0.21308
12	34	0	20160213_dm_TOP2-5_01.JPG.dat	TOP2-5	YGL130W	0	-0.31279
12	35	841	20160213_dm_TOP2-5_01.JPG.dat	TOP2-5	YLR056W	0.87431	-0.13686
12	36	759	20160213_dm_TOP2-5_01.JPG.dat	TOP2-5	YLR056W	0.80135	-0.20977
12	37	724	20160213_dm_TOP2-5_01.JPG.dat	TOP2-5	YDL028C	0.80822	-0.16402
12	38	811	20160213_dm_TOP2-5_01.JPG.dat	TOP2-5	YDL028C	0.94687	-0.02545
12	39	1010	20160213_dm_TOP2-5_01.JPG.dat	TOP2-5	YHR040W	1.16201	0.0322
12	40	779	20160213_dm_TOP2-5_01.JPG.dat	TOP2-5	YHR040W	0.85363	-0.27598
12	41	1267	20160213_dm_TOP2-5_01.JPG.dat	TOP2-5	YDR341C	1.3301	0.1734
12	42	1224	20160213_dm_TOP2-5_01.JPG.dat	TOP2-5	YDR341C	1.26192	0.10526
12	43	233	20160213_dm_TOP2-5_01.JPG.dat	TOP2-5	YNL163C	#NUM!	#NUM!	status=JK
12	44	508	20160213_dm_TOP2-5_01.JPG.dat	TOP2-5	YNL163C	0.52696	-0.20109
12	45	940	20160213_dm_TOP2-5_01.JPG.dat	TOP2-5	YPR085C	0.95027	0.04141
12	46	988	20160213_dm_TOP2-5_01.JPG.dat	TOP2-5	YPR085C	0.93667	0.02782
12	47	993	20160213_dm_TOP2-5_01.JPG.dat	TOP2-5	YMR271C	0.86456	-0.14223
12	48	1225	20160213_dm_TOP2-5_01.JPG.dat	TOP2-5	YMR271C	0.97903	-0.02784
13	1	1455	20160213_dm_TOP2-5_01.JPG.dat	TOP2-5	YMR271C	#NUM!	#NUM!	status=JK
13	2	1393	20160213_dm_TOP2-5_01.JPG.dat	TOP2-5	YMR271C	1.00427	-0.00261
13	3	1384	20160213_dm_TOP2-5_01.JPG.dat	TOP2-5	YPR016C	1.08843	0.08048
13	4	1289	20160213_dm_TOP2-5_01.JPG.dat	TOP2-5	YPR016C	1.08682	0.07888
13	5	1151	20160213_dm_TOP2-5_01.JPG.dat	TOP2-5	YOR116C	1	-0.03209
13	6	1149	20160213_dm_TOP2-5_01.JPG.dat	TOP2-5	YOR116C	0.9731	-0.05897
13	7	1293	20160213_dm_TOP2-5_01.JPG.dat	TOP2-5	YCR052W	1.04384	-0.04481
13	8	1379	20160213_dm_TOP2-5_01.JPG.dat	TOP2-5	YCR052W	1.10544	0.01674
13	9	36	20160213_dm_TOP2-5_01.JPG.dat	TOP2-5	YOR257W	0.03025	-0.13761
13	10	26	20160213_dm_TOP2-5_01.JPG.dat	TOP2-5	YOR257W	0.02244	-0.14542
13	11	1111	20160213_dm_TOP2-5_01.JPG.dat	TOP2-5	YKL213C	0.95727	-0.09732
13	12	1206	20160213_dm_TOP2-5_01.JPG.dat	TOP2-5	YKL213C	0.98795	-0.06666
13	13	1471	20160213_dm_TOP2-5_01.JPG.dat	TOP2-5	YLR293C	1.13738	0.20871
13	14	1310	20160213_dm_TOP2-5_01.JPG.dat	TOP2-5	YLR293C	0.98524	0.05666
13	15	1410	20160213_dm_TOP2-5_01.JPG.dat	TOP2-5	YDR356W	1.06905	0.08917
13	16	1481	20160213_dm_TOP2-5_01.JPG.dat	TOP2-5	YDR356W	1.10993	0.13002
13	17	1104	20160213_dm_TOP2-5_01.JPG.dat	TOP2-5	YOR122C	0.80577	0.04079
13	18	1039	20160213_dm_TOP2-5_01.JPG.dat	TOP2-5	YOR122C	0.76884	0.00389
13	19	1569	20160213_dm_TOP2-5_01.JPG.dat	TOP2-5	YGR172C	1.21285	0.03331
13	20	1566	20160213_dm_TOP2-5_01.JPG.dat	TOP2-5	YGR172C	1.23003	0.05048
13	21	1256	20160213_dm_TOP2-5_01.JPG.dat	TOP2-5	YDR302W	#NUM!	#NUM!	status=JK
13	22	1162	20160213_dm_TOP2-5_01.JPG.dat	TOP2-5	YDR302W	0.88474	0.10869
13	23	1427	20160213_dm_TOP2-5_01.JPG.dat	TOP2-5	YIL104C	1.1025	-0.12511
13	24	1386	20160213_dm_TOP2-5_01.JPG.dat	TOP2-5	YIL104C	1.1169	-0.11072
13	25	962	20160213_dm_TOP2-5_01.JPG.dat	TOP2-5	YJR046W	0.82045	-0.08506
13	26	845	20160213_dm_TOP2-5_01.JPG.dat	TOP2-5	YJR046W	0.75393	-0.15155
13	27	993	20160213_dm_TOP2-5_01.JPG.dat	TOP2-5	YHR058C	0.91115	-0.0021
13	28	973	20160213_dm_TOP2-5_01.JPG.dat	TOP2-5	YHR058C	0.90853	-0.00472
13	29	1320	20160213_dm_TOP2-5_01.JPG.dat	TOP2-5	YCR002C	1.25716	0.71755
13	30	1332	20160213_dm_TOP2-5_01.JPG.dat	TOP2-5	YCR002C	1.3267	0.78704
13	31	905	20160213_dm_TOP2-5_01.JPG.dat	TOP2-5	YBL105C	0.95855	0.02719
13	32	922	20160213_dm_TOP2-5_01.JPG.dat	TOP2-5	YBL105C	0.99474	0.06337
13	33	889	20160213_dm_TOP2-5_01.JPG.dat	TOP2-5	YDR236C	0.94261	0.04646
13	34	785	20160213_dm_TOP2-5_01.JPG.dat	TOP2-5	YDR236C	0.81627	-0.0798
13	35	0	20160213_dm_TOP2-5_01.JPG.dat	TOP2-5	YOR074C	0	-0.57724
13	36	0	20160213_dm_TOP2-5_01.JPG.dat	TOP2-5	YOR074C	0	-0.57724
13	37	1184	20160213_dm_TOP2-5_01.JPG.dat	TOP2-5	YDL087C	1.29788	-0.00108
13	38	1067	20160213_dm_TOP2-5_01.JPG.dat	TOP2-5	YDL087C	1.22492	-0.074
13	39	1069	20160213_dm_TOP2-5_01.JPG.dat	TOP2-5	YCL061C	1.21038	0.2163
13	40	987	20160213_dm_TOP2-5_01.JPG.dat	TOP2-5	YCL061C	1.06601	0.07203
13	41	887	20160213_dm_TOP2-5_01.JPG.dat	TOP2-5	YOR204W	#NUM!	#NUM!	status=JK
13	42	1056	20160213_dm_TOP2-5_01.JPG.dat	TOP2-5	YOR204W	1.07391	0.11487
13	43	965	20160213_dm_TOP2-5_01.JPG.dat	TOP2-5	YGR172C	0.99027	-0.18913
13	44	1001	20160213_dm_TOP2-5_01.JPG.dat	TOP2-5	YGR172C	1.02279	-0.15663
13	45	909	20160213_dm_TOP2-5_01.JPG.dat	TOP2-5	YDL098C	0.90453	-0.23851
13	46	902	20160213_dm_TOP2-5_01.JPG.dat	TOP2-5	YDL098C	0.84067	-0.30233
13	47	1144	20160213_dm_TOP2-5_01.JPG.dat	TOP2-5	YMR271C	0.97724	-0.02962
13	48	1410	20160213_dm_TOP2-5_01.JPG.dat	TOP2-5	YMR271C	1.10439	0.09744
14	1	1533	20160213_dm_TOP2-5_01.JPG.dat	TOP2-5	YMR271C	1.01349	0.00661
14	2	1389	20160213_dm_TOP2-5_01.JPG.dat	TOP2-5	YMR271C	0.99946	-0.00742
14	3	1374	20160213_dm_TOP2-5_01.JPG.dat	TOP2-5	YPR016C	1.0779	0.06997
14	4	1275	20160213_dm_TOP2-5_01.JPG.dat	TOP2-5	YPR016C	1.07188	0.06395
14	5	1104	20160213_dm_TOP2-5_01.JPG.dat	TOP2-5	YOR116C	0.95636	-0.07571
14	6	1164	20160213_dm_TOP2-5_01.JPG.dat	TOP2-5	YOR116C	0.98276	-0.04932
14	7	1422	20160213_dm_TOP2-5_01.JPG.dat	TOP2-5	YCR052W	1.14434	0.05562
14	8	1443	20160213_dm_TOP2-5_01.JPG.dat	TOP2-5	YCR052W	1.15316	0.06443
14	9	292	20160213_dm_TOP2-5_01.JPG.dat	TOP2-5	YOR257W	0.2446	0.0766
14	10	431	20160213_dm_TOP2-5_01.JPG.dat	TOP2-5	YOR257W	0.37087	0.20279
14	11	1134	20160213_dm_TOP2-5_01.JPG.dat	TOP2-5	YKL213C	0.97468	-0.07992
14	12	1198	20160213_dm_TOP2-5_01.JPG.dat	TOP2-5	YKL213C	0.97983	-0.07478
14	13	983	20160213_dm_TOP2-5_01.JPG.dat	TOP2-5	YLR293C	0.75944	-0.16899
14	14	1262	20160213_dm_TOP2-5_01.JPG.dat	TOP2-5	YLR293C	0.94864	0.02009
14	15	1438	20160213_dm_TOP2-5_01.JPG.dat	TOP2-5	YDR356W	1.08969	0.1098
14	16	1484	20160213_dm_TOP2-5_01.JPG.dat	TOP2-5	YDR356W	1.11226	0.13236
14	17	1064	20160213_dm_TOP2-5_01.JPG.dat	TOP2-5	YOR122C	0.77735	0.01239
14	18	953	20160213_dm_TOP2-5_01.JPG.dat	TOP2-5	YOR122C	0.70631	-0.0586
14	19	1545	20160213_dm_TOP2-5_01.JPG.dat	TOP2-5	YGR172C	1.19653	0.01701
14	20	1599	20160213_dm_TOP2-5_01.JPG.dat	TOP2-5	YGR172C	1.25924	0.07967
14	21	1151	20160213_dm_TOP2-5_01.JPG.dat	TOP2-5	YDR302W	0.89196	0.11591
14	22	1153	20160213_dm_TOP2-5_01.JPG.dat	TOP2-5	YDR302W	0.88449	0.10844
14	23	1525	20160213_dm_TOP2-5_01.JPG.dat	TOP2-5	YIL104C	1.18992	-0.03775
14	24	1431	20160213_dm_TOP2-5_01.JPG.dat	TOP2-5	YIL104C	1.16784	-0.05981
14	25	1025	20160213_dm_TOP2-5_01.JPG.dat	TOP2-5	YJR046W	0.88759	-0.01797
14	26	937	20160213_dm_TOP2-5_01.JPG.dat	TOP2-5	YJR046W	0.85034	-0.05519
14	27	1027	20160213_dm_TOP2-5_01.JPG.dat	TOP2-5	YHR058C	0.96007	0.04678
14	28	1022	20160213_dm_TOP2-5_01.JPG.dat	TOP2-5	YHR058C	0.97347	0.06018
14	29	1339	20160213_dm_TOP2-5_01.JPG.dat	TOP2-5	YCR002C	1.30049	0.76085
14	30	815	20160213_dm_TOP2-5_01.JPG.dat	TOP2-5	YCR002C	#NUM!	#NUM!	status=JK
14	31	842	20160213_dm_TOP2-5_01.JPG.dat	TOP2-5	YBL105C	0.9036	-0.02772
14	32	900	20160213_dm_TOP2-5_01.JPG.dat	TOP2-5	YBL105C	0.981	0.04963
14	33	680	20160213_dm_TOP2-5_01.JPG.dat	TOP2-5	YDR236C	0.72648	-0.16952
14	34	654	20160213_dm_TOP2-5_01.JPG.dat	TOP2-5	YDR236C	0.68366	-0.21232
14	35	0	20160213_dm_TOP2-5_01.JPG.dat	TOP2-5	YOR074C	0	-0.57724
14	36	0	20160213_dm_TOP2-5_01.JPG.dat	TOP2-5	YOR074C	0	-0.57724
14	37	1249	20160213_dm_TOP2-5_01.JPG.dat	TOP2-5	YDL087C	1.37801	0.07899
14	38	1206	20160213_dm_TOP2-5_01.JPG.dat	TOP2-5	YDL087C	1.39594	0.09692
14	39	1090	20160213_dm_TOP2-5_01.JPG.dat	TOP2-5	YCL061C	1.24579	0.25169
14	40	1014	20160213_dm_TOP2-5_01.JPG.dat	TOP2-5	YCL061C	1.10751	0.1135
14	41	1036	20160213_dm_TOP2-5_01.JPG.dat	TOP2-5	YOR204W	1.0846	0.12555
14	42	1075	20160213_dm_TOP2-5_01.JPG.dat	TOP2-5	YOR204W	1.105	0.14594
14	43	1156	20160213_dm_TOP2-5_01.JPG.dat	TOP2-5	YGR172C	1.19777	0.01824
14	44	1069	20160213_dm_TOP2-5_01.JPG.dat	TOP2-5	YGR172C	1.10142	-0.07805
14	45	916	20160213_dm_TOP2-5_01.JPG.dat	TOP2-5	YDL098C	0.91785	-0.2252
14	46	948	20160213_dm_TOP2-5_01.JPG.dat	TOP2-5	YDL098C	0.88818	-0.25486
14	47	1137	20160213_dm_TOP2-5_01.JPG.dat	TOP2-5	YMR271C	0.97429	-0.03257
14	48	1409	20160213_dm_TOP2-5_01.JPG.dat	TOP2-5	YMR271C	1.1058	0.09885
15	1	1452	20160213_dm_TOP2-5_01.JPG.dat	TOP2-5	YMR271C	0.93012	-0.07672
15	2	1351	20160213_dm_TOP2-5_01.JPG.dat	TOP2-5	YMR271C	0.94182	-0.06502
15	3	1371	20160213_dm_TOP2-5_01.JPG.dat	TOP2-5	YDR527W	1.04154	0.02315
15	4	1408	20160213_dm_TOP2-5_01.JPG.dat	TOP2-5	YDR527W	1.14621	0.12775
15	5	1187	20160213_dm_TOP2-5_01.JPG.dat	TOP2-5	YBL105C	0.99575	0.06437
15	6	1154	20160213_dm_TOP2-5_01.JPG.dat	TOP2-5	YBL105C	0.9437	0.01236
15	7	1463	20160213_dm_TOP2-5_01.JPG.dat	TOP2-5	YLR317W	1.13984	0.06367
15	8	1569	20160213_dm_TOP2-5_01.JPG.dat	TOP2-5	YLR317W	#NUM!	#NUM!	status=JK
15	9	1297	20160213_dm_TOP2-5_01.JPG.dat	TOP2-5	YLL038C	1.05216	0.05563
15	10	1320	20160213_dm_TOP2-5_01.JPG.dat	TOP2-5	YLL038C	1.09984	0.10328
15	11	722	20160213_dm_TOP2-5_01.JPG.dat	TOP2-5	YML031W	0.60114	0.22362
15	12	98	20160213_dm_TOP2-5_01.JPG.dat	TOP2-5	YML031W	0.0777	-0.29948
15	13	1519	20160213_dm_TOP2-5_01.JPG.dat	TOP2-5	YIL083C	1.13813	0.10067
15	14	1513	20160213_dm_TOP2-5_01.JPG.dat	TOP2-5	YIL083C	1.10356	0.06613
15	15	1489	20160213_dm_TOP2-5_01.JPG.dat	TOP2-5	YPL255W	1.09466	0.0483
15	16	1436	20160213_dm_TOP2-5_01.JPG.dat	TOP2-5	YPL255W	1.04543	-0.0009
15	17	1606	20160213_dm_TOP2-5_01.JPG.dat	TOP2-5	YMR308C	1.14051	-0.00243
15	18	1619	20160213_dm_TOP2-5_01.JPG.dat	TOP2-5	YMR308C	1.16705	0.0241
15	19	1439	20160213_dm_TOP2-5_01.JPG.dat	TOP2-5	YGL047W	1.08409	-0.00262
15	20	1483	20160213_dm_TOP2-5_01.JPG.dat	TOP2-5	YGL047W	1.13719	0.05045
15	21	1370	20160213_dm_TOP2-5_01.JPG.dat	TOP2-5	YLR033W	1.03607	-0.08598
15	22	1408	20160213_dm_TOP2-5_01.JPG.dat	TOP2-5	YLR033W	1.05671	-0.06535
15	23	0	20160213_dm_TOP2-5_01.JPG.dat	TOP2-5	YGL048C	0	0
15	24	0	20160213_dm_TOP2-5_01.JPG.dat	TOP2-5	YGL048C	0	0
15	25	1235	20160213_dm_TOP2-5_01.JPG.dat	TOP2-5	YDL028C	1.05371	0.08131
15	26	1120	20160213_dm_TOP2-5_01.JPG.dat	TOP2-5	YDL028C	1.00291	0.03055
15	27	907	20160213_dm_TOP2-5_01.JPG.dat	TOP2-5	YKL112W	0.83761	0.28822
15	28	672	20160213_dm_TOP2-5_01.JPG.dat	TOP2-5	YKL112W	0.63271	0.08346
15	29	1244	20160213_dm_TOP2-5_01.JPG.dat	TOP2-5	YGR156W	1.19283	0.16707
15	30	979	20160213_dm_TOP2-5_01.JPG.dat	TOP2-5	YGR156W	0.97559	-0.05003
15	31	930	20160213_dm_TOP2-5_01.JPG.dat	TOP2-5	YPL209C	0.97794	-0.07748
15	32	917	20160213_dm_TOP2-5_01.JPG.dat	TOP2-5	YPL209C	0.97622	-0.07919
15	33	845	20160213_dm_TOP2-5_01.JPG.dat	TOP2-5	YDR182W	0.87956	0.07914
15	34	1150	20160213_dm_TOP2-5_01.JPG.dat	TOP2-5	YDR182W	1.16869	0.36808
15	35	980	20160213_dm_TOP2-5_01.JPG.dat	TOP2-5	YDL103C	0.97608	-0.05496
15	36	1065	20160213_dm_TOP2-5_01.JPG.dat	TOP2-5	YDL103C	1.07847	0.04736
15	37	467	20160213_dm_TOP2-5_01.JPG.dat	TOP2-5	YFL039C	0.50182	-0.42727
15	38	611	20160213_dm_TOP2-5_01.JPG.dat	TOP2-5	YFL039C	0.68984	-0.23936
15	39	476	20160213_dm_TOP2-5_01.JPG.dat	TOP2-5	YJL115W	0.53139	-0.13076
15	40	710	20160213_dm_TOP2-5_01.JPG.dat	TOP2-5	YJL115W	0.75876	0.09646
15	41	953	20160213_dm_TOP2-5_01.JPG.dat	TOP2-5	YMR061W	0.9762	-0.07228
15	42	539	20160213_dm_TOP2-5_01.JPG.dat	TOP2-5	YMR061W	#NUM!	#NUM!	status=JK
15	43	0	20160213_dm_TOP2-5_01.JPG.dat	TOP2-5	YBR087W	0	0
15	44	0	20160213_dm_TOP2-5_01.JPG.dat	TOP2-5	YBR087W	0	0
15	45	1139	20160213_dm_TOP2-5_01.JPG.dat	TOP2-5	YLR110C	1.1109	0.09579
15	46	1150	20160213_dm_TOP2-5_01.JPG.dat	TOP2-5	YLR110C	1.04688	0.03182
15	47	1266	20160213_dm_TOP2-5_01.JPG.dat	TOP2-5	YMR271C	1.05258	0.04567
15	48	1436	20160213_dm_TOP2-5_01.JPG.dat	TOP2-5	YMR271C	1.09257	0.08564
16	1	1487	20160213_dm_TOP2-5_01.JPG.dat	TOP2-5	YMR271C	0.91941	-0.08742
16	2	1439	20160213_dm_TOP2-5_01.JPG.dat	TOP2-5	YMR271C	0.96848	-0.03838
16	3	1432	20160213_dm_TOP2-5_01.JPG.dat	TOP2-5	YDR527W	1.05046	0.03207
16	4	1516	20160213_dm_TOP2-5_01.JPG.dat	TOP2-5	YDR527W	1.19186	0.17338
16	5	1272	20160213_dm_TOP2-5_01.JPG.dat	TOP2-5	YBL105C	1.03078	0.09939
16	6	1190	20160213_dm_TOP2-5_01.JPG.dat	TOP2-5	YBL105C	0.94018	0.00884
16	7	1544	20160213_dm_TOP2-5_01.JPG.dat	TOP2-5	YLR317W	1.16162	0.08544
16	8	1533	20160213_dm_TOP2-5_01.JPG.dat	TOP2-5	YLR317W	1.14549	0.06931
16	9	1437	20160213_dm_TOP2-5_01.JPG.dat	TOP2-5	YLL038C	1.12553	0.12895
16	10	1320	20160213_dm_TOP2-5_01.JPG.dat	TOP2-5	YLL038C	1.06149	0.06495
16	11	1107	20160213_dm_TOP2-5_01.JPG.dat	TOP2-5	YML031W	0.88938	0.51168
16	12	0	20160213_dm_TOP2-5_01.JPG.dat	TOP2-5	YML031W	0	-0.37713
16	13	1544	20160213_dm_TOP2-5_01.JPG.dat	TOP2-5	YIL083C	1.11742	0.07998
16	14	1461	20160213_dm_TOP2-5_01.JPG.dat	TOP2-5	YIL083C	#NUM!	#NUM!	status=JK
16	15	1516	20160213_dm_TOP2-5_01.JPG.dat	TOP2-5	YPL255W	1.07709	0.03074
16	16	1474	20160213_dm_TOP2-5_01.JPG.dat	TOP2-5	YPL255W	1.03823	-0.00809
16	17	1970	20160213_dm_TOP2-5_01.JPG.dat	TOP2-5	YMR308C	1.35479	0.21172
16	18	1381	20160213_dm_TOP2-5_01.JPG.dat	TOP2-5	YMR308C	0.96451	-0.17831
16	19	1489	20160213_dm_TOP2-5_01.JPG.dat	TOP2-5	YGL047W	1.08657	-0.00014
16	20	1501	20160213_dm_TOP2-5_01.JPG.dat	TOP2-5	YGL047W	1.1156	0.02887
16	21	1343	20160213_dm_TOP2-5_01.JPG.dat	TOP2-5	YLR033W	#NUM!	#NUM!	status=JK
16	22	1435	20160213_dm_TOP2-5_01.JPG.dat	TOP2-5	YLR033W	1.0475	-0.07455
16	23	0	20160213_dm_TOP2-5_01.JPG.dat	TOP2-5	YGL048C	0	0
16	24	0	20160213_dm_TOP2-5_01.JPG.dat	TOP2-5	YGL048C	0	0
16	25	1285	20160213_dm_TOP2-5_01.JPG.dat	TOP2-5	YDL028C	1.0715	0.0991
16	26	1192	20160213_dm_TOP2-5_01.JPG.dat	TOP2-5	YDL028C	1.04422	0.07183
16	27	442	20160213_dm_TOP2-5_01.JPG.dat	TOP2-5	YKL112W	0.39957	-0.14954
16	28	918	20160213_dm_TOP2-5_01.JPG.dat	TOP2-5	YKL112W	0.84616	0.29677
16	29	1154	20160213_dm_TOP2-5_01.JPG.dat	TOP2-5	YGR156W	1.08116	0.05548
16	30	1065	20160213_dm_TOP2-5_01.JPG.dat	TOP2-5	YGR156W	1.03273	0.00708
16	31	974	20160213_dm_TOP2-5_01.JPG.dat	TOP2-5	YPL209C	0.99235	-0.06307
16	32	916	20160213_dm_TOP2-5_01.JPG.dat	TOP2-5	YPL209C	0.94125	-0.11414
16	33	869	20160213_dm_TOP2-5_01.JPG.dat	TOP2-5	YDR182W	0.87118	0.07076
16	34	1017	20160213_dm_TOP2-5_01.JPG.dat	TOP2-5	YDR182W	0.99381	0.19331
16	35	1080	20160213_dm_TOP2-5_01.JPG.dat	TOP2-5	YDL103C	1.03397	0.00289
16	36	1151	20160213_dm_TOP2-5_01.JPG.dat	TOP2-5	YDL103C	1.12126	0.09012
16	37	860	20160213_dm_TOP2-5_01.JPG.dat	TOP2-5	YFL039C	0.89058	-0.03875
16	38	770	20160213_dm_TOP2-5_01.JPG.dat	TOP2-5	YFL039C	0.83968	-0.08962
16	39	630	20160213_dm_TOP2-5_01.JPG.dat	TOP2-5	YJL115W	0.68065	0.0184
16	40	836	20160213_dm_TOP2-5_01.JPG.dat	TOP2-5	YJL115W	0.86637	0.204
16	41	1041	20160213_dm_TOP2-5_01.JPG.dat	TOP2-5	YMR061W	1.03435	-0.01416
16	42	1130	20160213_dm_TOP2-5_01.JPG.dat	TOP2-5	YMR061W	1.09976	0.0512
16	43	0	20160213_dm_TOP2-5_01.JPG.dat	TOP2-5	YBR087W	0	0
16	44	0	20160213_dm_TOP2-5_01.JPG.dat	TOP2-5	YBR087W	0	0
16	45	1140	20160213_dm_TOP2-5_01.JPG.dat	TOP2-5	YLR110C	1.07229	0.05721
16	46	1146	20160213_dm_TOP2-5_01.JPG.dat	TOP2-5	YLR110C	1.00418	-0.01086
16	47	1264	20160213_dm_TOP2-5_01.JPG.dat	TOP2-5	YMR271C	1.01003	0.00314
16	48	1284	20160213_dm_TOP2-5_01.JPG.dat	TOP2-5	YMR271C	0.93778	-0.06906
17	1	1460	20160213_dm_TOP2-5_01.JPG.dat	TOP2-5	YMR271C	0.91466	-0.09216
17	2	1461	20160213_dm_TOP2-5_01.JPG.dat	TOP2-5	YMR271C	0.99723	-0.00965
17	3	1473	20160213_dm_TOP2-5_01.JPG.dat	TOP2-5	YLR163C	1.0977	0.00013
17	4	1512	20160213_dm_TOP2-5_01.JPG.dat	TOP2-5	YLR163C	1.20796	0.11032
17	5	1460	20160213_dm_TOP2-5_01.JPG.dat	TOP2-5	YAL013W	#NUM!	#NUM!	status=JK
17	6	1568	20160213_dm_TOP2-5_01.JPG.dat	TOP2-5	YAL013W	1.25918	0.04424
17	7	177	20160213_dm_TOP2-5_01.JPG.dat	TOP2-5	YDL028C	#NUM!	#NUM!	status=JK
17	8	0	20160213_dm_TOP2-5_01.JPG.dat	TOP2-5	YDL028C	0	-0.97172
17	9	1251	20160213_dm_TOP2-5_01.JPG.dat	TOP2-5	YJR093C	0.99387	-0.08775
17	10	1198	20160213_dm_TOP2-5_01.JPG.dat	TOP2-5	YJR093C	0.97637	-0.10524
17	11	0	20160213_dm_TOP2-5_01.JPG.dat	TOP2-5	YNL258C	0	0
17	12	0	20160213_dm_TOP2-5_01.JPG.dat	TOP2-5	YNL258C	0	0
17	13	1648	20160213_dm_TOP2-5_01.JPG.dat	TOP2-5	YMR239C	1.20775	0.123
17	14	1515	20160213_dm_TOP2-5_01.JPG.dat	TOP2-5	YMR239C	1.08243	-0.00224
17	15	1374	20160213_dm_TOP2-5_01.JPG.dat	TOP2-5	YLR193C	0.98992	0.00432
17	16	1351	20160213_dm_TOP2-5_01.JPG.dat	TOP2-5	YLR193C	0.96622	-0.01936
17	17	1511	20160213_dm_TOP2-5_01.JPG.dat	TOP2-5	YMR197C	1.05627	-0.06315
17	18	1552	20160213_dm_TOP2-5_01.JPG.dat	TOP2-5	YMR197C	1.1024	-0.01705
17	19	509	20160213_dm_TOP2-5_01.JPG.dat	TOP2-5	YJR057W	0.37787	-0.42501
17	20	665	20160213_dm_TOP2-5_01.JPG.dat	TOP2-5	YJR057W	0.50309	-0.29987
17	21	1330	20160213_dm_TOP2-5_01.JPG.dat	TOP2-5	YBR109C	0.99529	0.0844
17	22	1358	20160213_dm_TOP2-5_01.JPG.dat	TOP2-5	YBR109C	1.01228	0.10137
17	23	1650	20160213_dm_TOP2-5_01.JPG.dat	TOP2-5	YOR074C	1.25729	0.67924
17	24	1605	20160213_dm_TOP2-5_01.JPG.dat	TOP2-5	YOR074C	1.28606	0.70799
17	25	629	20160213_dm_TOP2-5_01.JPG.dat	TOP2-5	YJL168C	0.53685	-0.45002
17	26	898	20160213_dm_TOP2-5_01.JPG.dat	TOP2-5	YJL168C	0.80486	-0.18218
17	27	1091	20160213_dm_TOP2-5_01.JPG.dat	TOP2-5	YCL010C	1.0071	0.00023
17	28	1023	20160213_dm_TOP2-5_01.JPG.dat	TOP2-5	YCL010C	0.96048	-0.04636
17	29	427	20160213_dm_TOP2-5_01.JPG.dat	TOP2-5	YDL132W	0.40624	-0.26133
17	30	679	20160213_dm_TOP2-5_01.JPG.dat	TOP2-5	YDL132W	0.66548	-0.00225
17	31	348	20160213_dm_TOP2-5_01.JPG.dat	TOP2-5	YGR246C	0.35634	0.33493
17	32	0	20160213_dm_TOP2-5_01.JPG.dat	TOP2-5	YGR246C	0	-0.02118
17	33	993	20160213_dm_TOP2-5_01.JPG.dat	TOP2-5	YJL203W	0.99421	-0.12716
17	34	1016	20160213_dm_TOP2-5_01.JPG.dat	TOP2-5	YJL203W	0.99033	-0.13103
17	35	1199	20160213_dm_TOP2-5_01.JPG.dat	TOP2-5	YIL068C	1.1452	0.04775
17	36	1259	20160213_dm_TOP2-5_01.JPG.dat	TOP2-5	YIL068C	1.22614	0.12864
17	37	980	20160213_dm_TOP2-5_01.JPG.dat	TOP2-5	YDR060W	1.01718	0.05292
17	38	957	20160213_dm_TOP2-5_01.JPG.dat	TOP2-5	YDR060W	1.04828	0.084
17	39	756	20160213_dm_TOP2-5_01.JPG.dat	TOP2-5	YDR145W	0.82213	-0.22879
17	40	1074	20160213_dm_TOP2-5_01.JPG.dat	TOP2-5	YDR145W	1.12155	0.07044
17	41	834	20160213_dm_TOP2-5_01.JPG.dat	TOP2-5	YOR184W	0.83581	0.07396
17	42	433	20160213_dm_TOP2-5_01.JPG.dat	TOP2-5	YOR184W	#NUM!	#NUM!	status=JK
17	43	1000	20160213_dm_TOP2-5_01.JPG.dat	TOP2-5	YBR080C	0.98498	-0.15409
17	44	941	20160213_dm_TOP2-5_01.JPG.dat	TOP2-5	YBR080C	0.91787	-0.22115
17	45	1037	20160213_dm_TOP2-5_01.JPG.dat	TOP2-5	YJR076C	0.97977	0.13199
17	46	1039	20160213_dm_TOP2-5_01.JPG.dat	TOP2-5	YJR076C	0.91344	0.06571
17	47	1275	20160213_dm_TOP2-5_01.JPG.dat	TOP2-5	YMR271C	1.02101	0.01411
17	48	1399	20160213_dm_TOP2-5_01.JPG.dat	TOP2-5	YMR271C	1.0231	0.01621
18	1	1475	20160213_dm_TOP2-5_01.JPG.dat	TOP2-5	YMR271C	0.91105	-0.09578
18	2	1495	20160213_dm_TOP2-5_01.JPG.dat	TOP2-5	YMR271C	1.00824	0.00136
18	3	1521	20160213_dm_TOP2-5_01.JPG.dat	TOP2-5	YLR163C	1.12265	0.02507
18	4	1616	20160213_dm_TOP2-5_01.JPG.dat	TOP2-5	YLR163C	1.28131	0.18363
18	5	1542	20160213_dm_TOP2-5_01.JPG.dat	TOP2-5	YAL013W	1.26203	0.0471
18	6	1599	20160213_dm_TOP2-5_01.JPG.dat	TOP2-5	YAL013W	1.27665	0.0617
18	7	0	20160213_dm_TOP2-5_01.JPG.dat	TOP2-5	YDL028C	0	-0.97172
18	8	0	20160213_dm_TOP2-5_01.JPG.dat	TOP2-5	YDL028C	0	-0.97172
18	9	1332	20160213_dm_TOP2-5_01.JPG.dat	TOP2-5	YJR093C	1.05045	-0.03121
18	10	1316	20160213_dm_TOP2-5_01.JPG.dat	TOP2-5	YJR093C	1.0633	-0.01836
18	11	0	20160213_dm_TOP2-5_01.JPG.dat	TOP2-5	YNL258C	0	0
18	12	0	20160213_dm_TOP2-5_01.JPG.dat	TOP2-5	YNL258C	0	0
18	13	1594	20160213_dm_TOP2-5_01.JPG.dat	TOP2-5	YMR239C	1.15722	0.07249
18	14	1578	20160213_dm_TOP2-5_01.JPG.dat	TOP2-5	YMR239C	1.11825	0.03356
18	15	1382	20160213_dm_TOP2-5_01.JPG.dat	TOP2-5	YLR193C	0.98879	0.0032
18	16	1369	20160213_dm_TOP2-5_01.JPG.dat	TOP2-5	YLR193C	0.97331	-0.01227
18	17	1536	20160213_dm_TOP2-5_01.JPG.dat	TOP2-5	YMR197C	1.06835	-0.05108
18	18	1478	20160213_dm_TOP2-5_01.JPG.dat	TOP2-5	YMR197C	1.04492	-0.07449
18	19	696	20160213_dm_TOP2-5_01.JPG.dat	TOP2-5	YJR057W	0.51483	-0.28815
18	20	497	20160213_dm_TOP2-5_01.JPG.dat	TOP2-5	YJR057W	0.37475	-0.42813
18	21	1255	20160213_dm_TOP2-5_01.JPG.dat	TOP2-5	YBR109C	#NUM!	#NUM!	status=JK
18	22	1335	20160213_dm_TOP2-5_01.JPG.dat	TOP2-5	YBR109C	0.9917	0.08081
18	23	1634	20160213_dm_TOP2-5_01.JPG.dat	TOP2-5	YOR074C	1.24027	0.66223
18	24	1637	20160213_dm_TOP2-5_01.JPG.dat	TOP2-5	YOR074C	1.30628	0.7282
18	25	1182	20160213_dm_TOP2-5_01.JPG.dat	TOP2-5	YJL168C	1.00446	0.01729
18	26	1142	20160213_dm_TOP2-5_01.JPG.dat	TOP2-5	YJL168C	1.01606	0.02889
18	27	1049	20160213_dm_TOP2-5_01.JPG.dat	TOP2-5	YCL010C	0.95819	-0.04865
18	28	1014	20160213_dm_TOP2-5_01.JPG.dat	TOP2-5	YCL010C	0.93808	-0.06874
18	29	395	20160213_dm_TOP2-5_01.JPG.dat	TOP2-5	YDL132W	0.36848	-0.29906
18	30	677	20160213_dm_TOP2-5_01.JPG.dat	TOP2-5	YDL132W	0.6468	-0.02091
18	31	131	20160213_dm_TOP2-5_01.JPG.dat	TOP2-5	YGR246C	0.13007	0.10881
18	32	1	20160213_dm_TOP2-5_01.JPG.dat	TOP2-5	YGR246C	0.00099	-0.02019
18	33	1038	20160213_dm_TOP2-5_01.JPG.dat	TOP2-5	YJL203W	1.00001	-0.12136
18	34	991	20160213_dm_TOP2-5_01.JPG.dat	TOP2-5	YJL203W	#NUM!	#NUM!	status=JK
18	35	1108	20160213_dm_TOP2-5_01.JPG.dat	TOP2-5	YIL068C	1.01858	-0.07879
18	36	1218	20160213_dm_TOP2-5_01.JPG.dat	TOP2-5	YIL068C	1.14316	0.04572
18	37	872	20160213_dm_TOP2-5_01.JPG.dat	TOP2-5	YDR060W	#NUM!	#NUM!	status=JK
18	38	995	20160213_dm_TOP2-5_01.JPG.dat	TOP2-5	YDR060W	1.05414	0.08986
18	39	570	20160213_dm_TOP2-5_01.JPG.dat	TOP2-5	YDR145W	0.60057	-0.45021
18	40	1075	20160213_dm_TOP2-5_01.JPG.dat	TOP2-5	YDR145W	1.08866	0.03756
18	41	876	20160213_dm_TOP2-5_01.JPG.dat	TOP2-5	YOR184W	0.85217	0.09031
18	42	1036	20160213_dm_TOP2-5_01.JPG.dat	TOP2-5	YOR184W	0.98635	0.2244
18	43	1310	20160213_dm_TOP2-5_01.JPG.dat	TOP2-5	YBR080C	#NUM!	#NUM!	status=JK
18	44	952	20160213_dm_TOP2-5_01.JPG.dat	TOP2-5	YBR080C	0.90078	-0.23823
18	45	894	20160213_dm_TOP2-5_01.JPG.dat	TOP2-5	YJR076C	0.81971	-0.02796
18	46	1042	20160213_dm_TOP2-5_01.JPG.dat	TOP2-5	YJR076C	0.88896	0.04124
18	47	1283	20160213_dm_TOP2-5_01.JPG.dat	TOP2-5	YMR271C	0.99734	-0.00954
18	48	1363	20160213_dm_TOP2-5_01.JPG.dat	TOP2-5	YMR271C	0.96813	-0.03872
19	1	1498	20160213_dm_TOP2-5_01.JPG.dat	TOP2-5	YMR271C	0.96108	-0.04578
19	2	1544	20160213_dm_TOP2-5_01.JPG.dat	TOP2-5	YMR271C	1.08524	0.07831
19	3	1274	20160213_dm_TOP2-5_01.JPG.dat	TOP2-5	YLR026C	0.98398	0.08268
19	4	1243	20160213_dm_TOP2-5_01.JPG.dat	TOP2-5	YLR026C	1.03431	0.13298
19	5	0	20160213_dm_TOP2-5_01.JPG.dat	TOP2-5	YAL003W	0	0
19	6	0	20160213_dm_TOP2-5_01.JPG.dat	TOP2-5	YAL003W	0	0
19	7	1183	20160213_dm_TOP2-5_01.JPG.dat	TOP2-5	YGL043W	0.94771	-0.04002
19	8	1018	20160213_dm_TOP2-5_01.JPG.dat	TOP2-5	YGL043W	0.80851	-0.17913
19	9	1343	20160213_dm_TOP2-5_01.JPG.dat	TOP2-5	YLR276C	#NUM!	#NUM!	status=JK
19	10	1265	20160213_dm_TOP2-5_01.JPG.dat	TOP2-5	YLR276C	1.07369	0.04811
19	11	1262	20160213_dm_TOP2-5_01.JPG.dat	TOP2-5	YLR208W	1.06629	0.04085
19	12	1224	20160213_dm_TOP2-5_01.JPG.dat	TOP2-5	YLR208W	0.98253	-0.04286
19	13	1370	20160213_dm_TOP2-5_01.JPG.dat	TOP2-5	YHR065C	1.04214	0.04375
19	14	1362	20160213_dm_TOP2-5_01.JPG.dat	TOP2-5	YHR065C	1.01209	0.01372
19	15	1163	20160213_dm_TOP2-5_01.JPG.dat	TOP2-5	YKL173W	0.87368	-0.07411
19	16	1212	20160213_dm_TOP2-5_01.JPG.dat	TOP2-5	YKL173W	0.9062	-0.0416
19	17	1309	20160213_dm_TOP2-5_01.JPG.dat	TOP2-5	YGR091W	0.95878	-0.14634
19	18	1281	20160213_dm_TOP2-5_01.JPG.dat	TOP2-5	YGR091W	0.95489	-0.15023
19	19	1367	20160213_dm_TOP2-5_01.JPG.dat	TOP2-5	YDL208W	1.06724	0.03638
19	20	1378	20160213_dm_TOP2-5_01.JPG.dat	TOP2-5	YDL208W	1.0967	0.06582
19	21	1598	20160213_dm_TOP2-5_01.JPG.dat	TOP2-5	YPL235W	1.25619	0.1149
19	22	1552	20160213_dm_TOP2-5_01.JPG.dat	TOP2-5	YPL235W	1.21311	0.07185
19	23	1424	20160213_dm_TOP2-5_01.JPG.dat	TOP2-5	YLR342W	#NUM!	#NUM!	status=JK
19	24	1476	20160213_dm_TOP2-5_01.JPG.dat	TOP2-5	YLR342W	1.23553	0.24114
19	25	1024	20160213_dm_TOP2-5_01.JPG.dat	TOP2-5	YPR179C	0.91095	0.13572
19	26	943	20160213_dm_TOP2-5_01.JPG.dat	TOP2-5	YPR179C	0.8742	0.09899
19	27	1006	20160213_dm_TOP2-5_01.JPG.dat	TOP2-5	YGR103W	0.95268	-0.13323
19	28	985	20160213_dm_TOP2-5_01.JPG.dat	TOP2-5	YGR103W	0.93974	-0.14617
19	29	1295	20160213_dm_TOP2-5_01.JPG.dat	TOP2-5	YKR022C	1.24118	0.07121
19	30	1271	20160213_dm_TOP2-5_01.JPG.dat	TOP2-5	YKR022C	1.24202	0.07205
19	31	708	20160213_dm_TOP2-5_01.JPG.dat	TOP2-5	YDR512C	0.71519	-0.22553
19	32	772	20160213_dm_TOP2-5_01.JPG.dat	TOP2-5	YDR512C	0.7767	-0.16406
19	33	1214	20160213_dm_TOP2-5_01.JPG.dat	TOP2-5	YLR340W	#NUM!	#NUM!	status=JK
19	34	1302	20160213_dm_TOP2-5_01.JPG.dat	TOP2-5	YLR340W	1.23231	0.14432
19	35	971	20160213_dm_TOP2-5_01.JPG.dat	TOP2-5	YPL228W	#NUM!	#NUM!	status=JK
19	36	1029	20160213_dm_TOP2-5_01.JPG.dat	TOP2-5	YPL228W	0.97819	0.00736
19	37	950	20160213_dm_TOP2-5_01.JPG.dat	TOP2-5	YPL174C	0.96503	-0.05677
19	38	1059	20160213_dm_TOP2-5_01.JPG.dat	TOP2-5	YPL174C	#NUM!	#NUM!	status=JK
19	39	1146	20160213_dm_TOP2-5_01.JPG.dat	TOP2-5	YHR101C	1.22472	0.07562
19	40	1174	20160213_dm_TOP2-5_01.JPG.dat	TOP2-5	YHR101C	1.20717	0.05809
19	41	1030	20160213_dm_TOP2-5_01.JPG.dat	TOP2-5	YJL104W	1.01719	-0.01246
19	42	891	20160213_dm_TOP2-5_01.JPG.dat	TOP2-5	YJL104W	0.86012	-0.16943
19	43	820	20160213_dm_TOP2-5_01.JPG.dat	TOP2-5	YDR162C	0.79401	-0.17252
19	44	840	20160213_dm_TOP2-5_01.JPG.dat	TOP2-5	YDR162C	0.80583	-0.16071
19	45	1161	20160213_dm_TOP2-5_01.JPG.dat	TOP2-5	YKL019W	1.0803	0.05786
19	46	1173	20160213_dm_TOP2-5_01.JPG.dat	TOP2-5	YKL019W	1.01645	-0.00595
19	47	1281	20160213_dm_TOP2-5_01.JPG.dat	TOP2-5	YMR271C	1.0123	0.00541
19	48	1358	20160213_dm_TOP2-5_01.JPG.dat	TOP2-5	YMR271C	0.98181	-0.02506
20	1	1509	20160213_dm_TOP2-5_01.JPG.dat	TOP2-5	YMR271C	0.95962	-0.04724
20	2	1528	20160213_dm_TOP2-5_01.JPG.dat	TOP2-5	YMR271C	1.06885	0.06192
20	3	1162	20160213_dm_TOP2-5_01.JPG.dat	TOP2-5	YLR026C	0.89771	-0.00352
20	4	1320	20160213_dm_TOP2-5_01.JPG.dat	TOP2-5	YLR026C	1.10255	0.20119
20	5	0	20160213_dm_TOP2-5_01.JPG.dat	TOP2-5	YAL003W	0	0
20	6	0	20160213_dm_TOP2-5_01.JPG.dat	TOP2-5	YAL003W	0	0
20	7	1239	20160213_dm_TOP2-5_01.JPG.dat	TOP2-5	YGL043W	1.00272	0.01495
20	8	1269	20160213_dm_TOP2-5_01.JPG.dat	TOP2-5	YGL043W	1.01898	0.0312
20	9	1290	20160213_dm_TOP2-5_01.JPG.dat	TOP2-5	YLR276C	1.08298	0.0574
20	10	1261	20160213_dm_TOP2-5_01.JPG.dat	TOP2-5	YLR276C	1.08203	0.05645
20	11	1192	20160213_dm_TOP2-5_01.JPG.dat	TOP2-5	YLR208W	1.01656	-0.00886
20	12	1207	20160213_dm_TOP2-5_01.JPG.dat	TOP2-5	YLR208W	0.97635	-0.04904
20	13	1354	20160213_dm_TOP2-5_01.JPG.dat	TOP2-5	YHR065C	1.03857	0.04018
20	14	1276	20160213_dm_TOP2-5_01.JPG.dat	TOP2-5	YHR065C	0.95677	-0.04157
20	15	1259	20160213_dm_TOP2-5_01.JPG.dat	TOP2-5	YKL173W	0.95555	0.00771
20	16	1191	20160213_dm_TOP2-5_01.JPG.dat	TOP2-5	YKL173W	0.90097	-0.04684
20	17	1284	20160213_dm_TOP2-5_01.JPG.dat	TOP2-5	YGR091W	0.95231	-0.15281
20	18	1317	20160213_dm_TOP2-5_01.JPG.dat	TOP2-5	YGR091W	#NUM!	#NUM!	status=JK
20	19	1274	20160213_dm_TOP2-5_01.JPG.dat	TOP2-5	YDL208W	1.00702	-0.0238
20	20	1297	20160213_dm_TOP2-5_01.JPG.dat	TOP2-5	YDL208W	1.04336	0.01252
20	21	1448	20160213_dm_TOP2-5_01.JPG.dat	TOP2-5	YPL235W	1.14836	0.00714
20	22	1568	20160213_dm_TOP2-5_01.JPG.dat	TOP2-5	YPL235W	1.23446	0.09319
20	23	1509	20160213_dm_TOP2-5_01.JPG.dat	TOP2-5	YLR342W	1.20996	0.21558
20	24	1445	20160213_dm_TOP2-5_01.JPG.dat	TOP2-5	YLR342W	1.21472	0.22034
20	25	972	20160213_dm_TOP2-5_01.JPG.dat	TOP2-5	YPR179C	0.86491	0.08971
20	26	921	20160213_dm_TOP2-5_01.JPG.dat	TOP2-5	YPR179C	0.84917	0.07398
20	27	992	20160213_dm_TOP2-5_01.JPG.dat	TOP2-5	YGR103W	0.92882	-0.15708
20	28	981	20160213_dm_TOP2-5_01.JPG.dat	TOP2-5	YGR103W	0.9211	-0.16479
20	29	1307	20160213_dm_TOP2-5_01.JPG.dat	TOP2-5	YKR022C	1.22831	0.05835
20	30	1288	20160213_dm_TOP2-5_01.JPG.dat	TOP2-5	YKR022C	1.22807	0.05811
20	31	947	20160213_dm_TOP2-5_01.JPG.dat	TOP2-5	YDR512C	#NUM!	#NUM!	status=JK
20	32	753	20160213_dm_TOP2-5_01.JPG.dat	TOP2-5	YDR512C	0.7322	-0.20852
20	33	1310	20160213_dm_TOP2-5_01.JPG.dat	TOP2-5	YLR340W	1.23274	0.14475
20	34	1366	20160213_dm_TOP2-5_01.JPG.dat	TOP2-5	YLR340W	1.24814	0.16014
20	35	1077	20160213_dm_TOP2-5_01.JPG.dat	TOP2-5	YPL228W	0.96819	-0.00262
20	36	1084	20160213_dm_TOP2-5_01.JPG.dat	TOP2-5	YPL228W	0.99672	0.02589
20	37	977	20160213_dm_TOP2-5_01.JPG.dat	TOP2-5	YPL174C	0.96032	-0.06148
20	38	926	20160213_dm_TOP2-5_01.JPG.dat	TOP2-5	YPL174C	0.96242	-0.05939
20	39	1192	20160213_dm_TOP2-5_01.JPG.dat	TOP2-5	YHR101C	1.23429	0.08518
20	40	1221	20160213_dm_TOP2-5_01.JPG.dat	TOP2-5	YHR101C	1.21693	0.06784
20	41	1036	20160213_dm_TOP2-5_01.JPG.dat	TOP2-5	YJL104W	0.99091	-0.03872
20	42	882	20160213_dm_TOP2-5_01.JPG.dat	TOP2-5	YJL104W	0.82296	-0.20656
20	43	926	20160213_dm_TOP2-5_01.JPG.dat	TOP2-5	YDR162C	#NUM!	#NUM!	status=JK
20	44	876	20160213_dm_TOP2-5_01.JPG.dat	TOP2-5	YDR162C	0.81343	-0.15312
20	45	1305	20160213_dm_TOP2-5_01.JPG.dat	TOP2-5	YKL019W	1.17693	0.15443
20	46	1226	20160213_dm_TOP2-5_01.JPG.dat	TOP2-5	YKL019W	1.03104	0.00863
20	47	1288	20160213_dm_TOP2-5_01.JPG.dat	TOP2-5	YMR271C	0.98909	-0.01778
20	48	1308	20160213_dm_TOP2-5_01.JPG.dat	TOP2-5	YMR271C	0.92019	-0.08664
21	1	1503	20160213_dm_TOP2-5_01.JPG.dat	TOP2-5	YMR271C	0.95437	-0.05248
21	2	1534	20160213_dm_TOP2-5_01.JPG.dat	TOP2-5	YMR271C	1.07502	0.0681
21	3	875	20160213_dm_TOP2-5_01.JPG.dat	TOP2-5	YPR086W	#NUM!	#NUM!	status=JK
21	4	474	20160213_dm_TOP2-5_01.JPG.dat	TOP2-5	YPR086W	0.39934	-0.18568
21	5	1445	20160213_dm_TOP2-5_01.JPG.dat	TOP2-5	YCL052C	1.26769	0.10751
21	6	1396	20160213_dm_TOP2-5_01.JPG.dat	TOP2-5	YCL052C	1.20143	0.04129
21	7	402	20160213_dm_TOP2-5_01.JPG.dat	TOP2-5	YDL028C	0.33029	-0.64165
21	8	526	20160213_dm_TOP2-5_01.JPG.dat	TOP2-5	YDL028C	0.42931	-0.54269
21	9	727	20160213_dm_TOP2-5_01.JPG.dat	TOP2-5	YOR151C	0.62101	-0.03916
21	10	730	20160213_dm_TOP2-5_01.JPG.dat	TOP2-5	YOR151C	0.63745	-0.02272
21	11	1302	20160213_dm_TOP2-5_01.JPG.dat	TOP2-5	YKL024C	1.12923	0.13814
21	12	1260	20160213_dm_TOP2-5_01.JPG.dat	TOP2-5	YKL024C	1.03629	0.04525
21	13	1544	20160213_dm_TOP2-5_01.JPG.dat	TOP2-5	YGR140W	1.2053	0.08292
21	14	1553	20160213_dm_TOP2-5_01.JPG.dat	TOP2-5	YGR140W	1.18579	0.06342
21	15	764	20160213_dm_TOP2-5_01.JPG.dat	TOP2-5	YGL075C	0.5913	-0.11148
21	16	318	20160213_dm_TOP2-5_01.JPG.dat	TOP2-5	YGL075C	0.24559	-0.45697
21	17	1289	20160213_dm_TOP2-5_01.JPG.dat	TOP2-5	YFL034C-B	0.97683	0.13444
21	18	1150	20160213_dm_TOP2-5_01.JPG.dat	TOP2-5	YFL034C-B	0.88828	0.04594
21	19	1444	20160213_dm_TOP2-5_01.JPG.dat	TOP2-5	YOR085W	1.16669	-0.03179
21	20	1405	20160213_dm_TOP2-5_01.JPG.dat	TOP2-5	YOR085W	1.15314	-0.04534
21	21	1372	20160213_dm_TOP2-5_01.JPG.dat	TOP2-5	YBL026W	1.10735	-0.05426
21	22	1430	20160213_dm_TOP2-5_01.JPG.dat	TOP2-5	YBL026W	1.14318	-0.01845
21	23	602	20160213_dm_TOP2-5_01.JPG.dat	TOP2-5	YPR070W	0.48914	-0.11916
21	24	614	20160213_dm_TOP2-5_01.JPG.dat	TOP2-5	YPR070W	0.52147	-0.08685
21	25	766	20160213_dm_TOP2-5_01.JPG.dat	TOP2-5	YJR006W	0.68559	-0.32686
21	26	803	20160213_dm_TOP2-5_01.JPG.dat	TOP2-5	YJR006W	0.74029	-0.27219
21	27	500	20160213_dm_TOP2-5_01.JPG.dat	TOP2-5	YOR259C	#NUM!	#NUM!	status=JK
21	28	864	20160213_dm_TOP2-5_01.JPG.dat	TOP2-5	YOR259C	0.80217	-0.06756
21	29	475	20160213_dm_TOP2-5_01.JPG.dat	TOP2-5	YNL138W	0.43996	-0.20354
21	30	270	20160213_dm_TOP2-5_01.JPG.dat	TOP2-5	YNL138W	0.25301	-0.39036
21	31	1184	20160213_dm_TOP2-5_01.JPG.dat	TOP2-5	YFL039C	1.13776	0.20827
21	32	1206	20160213_dm_TOP2-5_01.JPG.dat	TOP2-5	YFL039C	1.14669	0.21719
21	33	1309	20160213_dm_TOP2-5_01.JPG.dat	TOP2-5	YLR367W	1.20463	0.06772
21	34	1323	20160213_dm_TOP2-5_01.JPG.dat	TOP2-5	YLR367W	1.18258	0.04569
21	35	925	20160213_dm_TOP2-5_01.JPG.dat	TOP2-5	YFL039C	0.81423	-0.11505
21	36	1074	20160213_dm_TOP2-5_01.JPG.dat	TOP2-5	YFL039C	0.96768	0.0383
21	37	1316	20160213_dm_TOP2-5_01.JPG.dat	TOP2-5	YER083C	1.26818	0.27543
21	38	924	20160213_dm_TOP2-5_01.JPG.dat	TOP2-5	YER083C	0.9417	-0.05085
21	39	276	20160213_dm_TOP2-5_01.JPG.dat	TOP2-5	YOR181W	0.28035	-0.33717
21	40	89	20160213_dm_TOP2-5_01.JPG.dat	TOP2-5	YOR181W	0.08699	-0.53041
21	41	1266	20160213_dm_TOP2-5_01.JPG.dat	TOP2-5	YLR397C	1.18673	-0.02292
21	42	1208	20160213_dm_TOP2-5_01.JPG.dat	TOP2-5	YLR397C	#NUM!	#NUM!	status=JK
21	43	1558	20160213_dm_TOP2-5_01.JPG.dat	TOP2-5	YGL116W	1.42692	0.18451
21	44	1512	20160213_dm_TOP2-5_01.JPG.dat	TOP2-5	YGL116W	1.37439	0.13201
21	45	450	20160213_dm_TOP2-5_01.JPG.dat	TOP2-5	YDR235W	0.39755	0.09169
21	46	228	20160213_dm_TOP2-5_01.JPG.dat	TOP2-5	YDR235W	0.18793	-0.1178
21	47	1344	20160213_dm_TOP2-5_01.JPG.dat	TOP2-5	YMR271C	1.0124	0.00551
21	48	1375	20160213_dm_TOP2-5_01.JPG.dat	TOP2-5	YMR271C	0.94945	-0.05739
22	1	1480	20160213_dm_TOP2-5_01.JPG.dat	TOP2-5	YMR271C	0.99519	-0.01169
22	2	1409	20160213_dm_TOP2-5_01.JPG.dat	TOP2-5	YMR271C	1.04888	0.04197
22	3	471	20160213_dm_TOP2-5_01.JPG.dat	TOP2-5	YPR086W	0.38989	-0.19512
22	4	514	20160213_dm_TOP2-5_01.JPG.dat	TOP2-5	YPR086W	0.46301	-0.12205
22	5	1317	20160213_dm_TOP2-5_01.JPG.dat	TOP2-5	YCL052C	1.23914	0.07898
22	6	1278	20160213_dm_TOP2-5_01.JPG.dat	TOP2-5	YCL052C	1.18242	0.0223
22	7	209	20160213_dm_TOP2-5_01.JPG.dat	TOP2-5	YDL028C	0.18485	-0.78699
22	8	779	20160213_dm_TOP2-5_01.JPG.dat	TOP2-5	YDL028C	0.68497	-0.28719
22	9	569	20160213_dm_TOP2-5_01.JPG.dat	TOP2-5	YOR151C	0.52365	-0.13645
22	10	511	20160213_dm_TOP2-5_01.JPG.dat	TOP2-5	YOR151C	0.48068	-0.17939
22	11	1167	20160213_dm_TOP2-5_01.JPG.dat	TOP2-5	YKL024C	1.08981	0.09874
22	12	1092	20160213_dm_TOP2-5_01.JPG.dat	TOP2-5	YKL024C	0.96678	-0.02421
22	13	1431	20160213_dm_TOP2-5_01.JPG.dat	TOP2-5	YGR140W	1.20275	0.08037
22	14	1410	20160213_dm_TOP2-5_01.JPG.dat	TOP2-5	YGR140W	1.16001	0.03765
22	15	408	20160213_dm_TOP2-5_01.JPG.dat	TOP2-5	YGL075C	0.34066	-0.36197
22	16	1382	20160213_dm_TOP2-5_01.JPG.dat	TOP2-5	YGL075C	1.15316	0.45002
22	17	1055	20160213_dm_TOP2-5_01.JPG.dat	TOP2-5	YFL034C-B	0.86528	0.02295
22	18	1133	20160213_dm_TOP2-5_01.JPG.dat	TOP2-5	YFL034C-B	0.94842	0.10604
22	19	1315	20160213_dm_TOP2-5_01.JPG.dat	TOP2-5	YOR085W	1.15155	-0.04693
22	20	1446	20160213_dm_TOP2-5_01.JPG.dat	TOP2-5	YOR085W	#NUM!	#NUM!	status=JK
22	21	1207	20160213_dm_TOP2-5_01.JPG.dat	TOP2-5	YBL026W	1.05078	-0.11079
22	22	1089	20160213_dm_TOP2-5_01.JPG.dat	TOP2-5	YBL026W	0.93627	-0.22523
22	23	689	20160213_dm_TOP2-5_01.JPG.dat	TOP2-5	YPR070W	0.60005	-0.00832
22	24	623	20160213_dm_TOP2-5_01.JPG.dat	TOP2-5	YPR070W	0.56529	-0.04305
22	25	348	20160213_dm_TOP2-5_01.JPG.dat	TOP2-5	YJR006W	#NUM!	#NUM!	status=JK
22	26	839	20160213_dm_TOP2-5_01.JPG.dat	TOP2-5	YJR006W	0.81805	-0.19449
22	27	738	20160213_dm_TOP2-5_01.JPG.dat	TOP2-5	YOR259C	0.72209	-0.14758
22	28	866	20160213_dm_TOP2-5_01.JPG.dat	TOP2-5	YOR259C	0.84169	-0.02806
22	29	478	20160213_dm_TOP2-5_01.JPG.dat	TOP2-5	YNL138W	0.46244	-0.18107
22	30	356	20160213_dm_TOP2-5_01.JPG.dat	TOP2-5	YNL138W	0.34786	-0.29557
22	31	1232	20160213_dm_TOP2-5_01.JPG.dat	TOP2-5	YFL039C	1.23233	0.30278
22	32	1257	20160213_dm_TOP2-5_01.JPG.dat	TOP2-5	YFL039C	1.24266	0.3131
22	33	1318	20160213_dm_TOP2-5_01.JPG.dat	TOP2-5	YLR367W	1.26026	0.12332
22	34	1400	20160213_dm_TOP2-5_01.JPG.dat	TOP2-5	YLR367W	1.29971	0.16275
22	35	741	20160213_dm_TOP2-5_01.JPG.dat	TOP2-5	YFL039C	0.67735	-0.25185
22	36	862	20160213_dm_TOP2-5_01.JPG.dat	TOP2-5	YFL039C	0.80608	-0.1232
22	37	1285	20160213_dm_TOP2-5_01.JPG.dat	TOP2-5	YER083C	1.28502	0.29225
22	38	669	20160213_dm_TOP2-5_01.JPG.dat	TOP2-5	YER083C	0.70727	-0.28513
22	39	137	20160213_dm_TOP2-5_01.JPG.dat	TOP2-5	YOR181W	0.1444	-0.47304
22	40	269	20160213_dm_TOP2-5_01.JPG.dat	TOP2-5	YOR181W	0.27273	-0.34479
22	41	1229	20160213_dm_TOP2-5_01.JPG.dat	TOP2-5	YLR397C	1.1957	-0.01396
22	42	1259	20160213_dm_TOP2-5_01.JPG.dat	TOP2-5	YLR397C	1.19137	-0.01829
22	43	1468	20160213_dm_TOP2-5_01.JPG.dat	TOP2-5	YGL116W	1.3944	0.15202
22	44	1561	20160213_dm_TOP2-5_01.JPG.dat	TOP2-5	YGL116W	1.4727	0.23027
22	45	60	20160213_dm_TOP2-5_01.JPG.dat	TOP2-5	YDR235W	0.05506	-0.25059
22	46	228	20160213_dm_TOP2-5_01.JPG.dat	TOP2-5	YDR235W	0.19532	-0.11042
22	47	1350	20160213_dm_TOP2-5_01.JPG.dat	TOP2-5	YMR271C	1.05758	0.05066
22	48	1455	20160213_dm_TOP2-5_01.JPG.dat	TOP2-5	YMR271C	1.04512	0.03821
23	1	1507	20160213_dm_TOP2-5_01.JPG.dat	TOP2-5	YMR271C	0.94872	-0.05813
23	2	1383	20160213_dm_TOP2-5_01.JPG.dat	TOP2-5	YMR271C	0.96697	-0.03989
23	3	1267	20160213_dm_TOP2-5_01.JPG.dat	TOP2-5	YCL061C	0.98846	-0.00547
23	4	1222	20160213_dm_TOP2-5_01.JPG.dat	TOP2-5	YCL061C	1.04118	0.04721
23	5	1040	20160213_dm_TOP2-5_01.JPG.dat	TOP2-5	YGL045W	0.92861	0.09919
23	6	951	20160213_dm_TOP2-5_01.JPG.dat	TOP2-5	YGL045W	0.83814	0.00878
23	7	1479	20160213_dm_TOP2-5_01.JPG.dat	TOP2-5	YBR079C	1.24864	0.18137
23	8	1378	20160213_dm_TOP2-5_01.JPG.dat	TOP2-5	YBR079C	1.15793	0.09072
23	9	834	20160213_dm_TOP2-5_01.JPG.dat	TOP2-5	YBR155W	0.73304	0.29097
23	10	1003	20160213_dm_TOP2-5_01.JPG.dat	TOP2-5	YBR155W	0.90007	0.45789
23	11	1277	20160213_dm_TOP2-5_01.JPG.dat	TOP2-5	YOL038W	1.13724	0.02076
23	12	1250	20160213_dm_TOP2-5_01.JPG.dat	TOP2-5	YOL038W	1.05505	-0.06138
23	13	1194	20160213_dm_TOP2-5_01.JPG.dat	TOP2-5	YBL034C	0.95801	0.05562
23	14	1117	20160213_dm_TOP2-5_01.JPG.dat	TOP2-5	YBL034C	0.87857	-0.02377
23	15	1244	20160213_dm_TOP2-5_01.JPG.dat	TOP2-5	YDR238C	0.9933	-0.06793
23	16	1236	20160213_dm_TOP2-5_01.JPG.dat	TOP2-5	YDR238C	0.98763	-0.0736
23	17	1038	20160213_dm_TOP2-5_01.JPG.dat	TOP2-5	YLR186W	0.81622	-0.10682
23	18	1077	20160213_dm_TOP2-5_01.JPG.dat	TOP2-5	YLR186W	0.86547	-0.0576
23	19	1076	20160213_dm_TOP2-5_01.JPG.dat	TOP2-5	YML041C	0.90467	0.03101
23	20	1167	20160213_dm_TOP2-5_01.JPG.dat	TOP2-5	YML041C	0.99291	0.1192
23	21	1394	20160213_dm_TOP2-5_01.JPG.dat	TOP2-5	YDR002W	1.16006	0.01878
23	22	1415	20160213_dm_TOP2-5_01.JPG.dat	TOP2-5	YDR002W	1.15847	0.01719
23	23	0	20160213_dm_TOP2-5_01.JPG.dat	TOP2-5	YDR196C	0	0
23	24	0	20160213_dm_TOP2-5_01.JPG.dat	TOP2-5	YDR196C	0	0
23	25	1385	20160213_dm_TOP2-5_01.JPG.dat	TOP2-5	YJL039C	1.24775	0.13424
23	26	1327	20160213_dm_TOP2-5_01.JPG.dat	TOP2-5	YJL039C	1.21963	0.10614
23	27	1226	20160213_dm_TOP2-5_01.JPG.dat	TOP2-5	YCL059C	1.12552	0.21941
23	28	1048	20160213_dm_TOP2-5_01.JPG.dat	TOP2-5	YCL059C	0.95184	0.04584
23	29	1544	20160213_dm_TOP2-5_01.JPG.dat	TOP2-5	YLL031C	1.39265	0.1362
23	30	1518	20160213_dm_TOP2-5_01.JPG.dat	TOP2-5	YLL031C	1.38072	0.12427
23	31	1199	20160213_dm_TOP2-5_01.JPG.dat	TOP2-5	YER018C	1.11385	-0.06503
23	32	1221	20160213_dm_TOP2-5_01.JPG.dat	TOP2-5	YER018C	1.11925	-0.05964
23	33	1281	20160213_dm_TOP2-5_01.JPG.dat	TOP2-5	YIL118W	1.13303	0.02352
23	34	794	20160213_dm_TOP2-5_01.JPG.dat	TOP2-5	YIL118W	#NUM!	#NUM!	status=JK
23	35	502	20160213_dm_TOP2-5_01.JPG.dat	TOP2-5	YGR009C	0.42179	0.15083
23	36	445	20160213_dm_TOP2-5_01.JPG.dat	TOP2-5	YGR009C	0.38209	0.11114
23	37	1230	20160213_dm_TOP2-5_01.JPG.dat	TOP2-5	YKL021C	1.12824	0.01585
23	38	744	20160213_dm_TOP2-5_01.JPG.dat	TOP2-5	YKL021C	#NUM!	#NUM!	status=JK
23	39	1028	20160213_dm_TOP2-5_01.JPG.dat	TOP2-5	YDR361C	0.99322	-0.04254
23	40	1128	20160213_dm_TOP2-5_01.JPG.dat	TOP2-5	YDR361C	1.04825	0.01245
23	41	1335	20160213_dm_TOP2-5_01.JPG.dat	TOP2-5	YKL203C	1.19101	0.05803
23	42	1344	20160213_dm_TOP2-5_01.JPG.dat	TOP2-5	YKL203C	1.16681	0.03384
23	43	969	20160213_dm_TOP2-5_01.JPG.dat	TOP2-5	YFL039C	#NUM!	#NUM!	status=JK
23	44	999	20160213_dm_TOP2-5_01.JPG.dat	TOP2-5	YFL039C	0.8654	-0.06392
23	45	1928	20160213_dm_TOP2-5_01.JPG.dat	TOP2-5	YKL112W	#NUM!	#NUM!	status=JK
23	46	0	20160213_dm_TOP2-5_01.JPG.dat	TOP2-5	YKL112W	0	-0.54885
23	47	1400	20160213_dm_TOP2-5_01.JPG.dat	TOP2-5	YMR271C	1.00777	0.00089
23	48	1401	20160213_dm_TOP2-5_01.JPG.dat	TOP2-5	YMR271C	0.92449	-0.08234
24	1	1550	20160213_dm_TOP2-5_01.JPG.dat	TOP2-5	YMR271C	0.9831	-0.02377
24	2	1343	20160213_dm_TOP2-5_01.JPG.dat	TOP2-5	YMR271C	0.94819	-0.05866
24	3	1117	20160213_dm_TOP2-5_01.JPG.dat	TOP2-5	YCL061C	#NUM!	#NUM!	status=JK
24	4	1177	20160213_dm_TOP2-5_01.JPG.dat	TOP2-5	YCL061C	1.01701	0.02305
24	5	885	20160213_dm_TOP2-5_01.JPG.dat	TOP2-5	YGL045W	0.80316	-0.02618
24	6	666	20160213_dm_TOP2-5_01.JPG.dat	TOP2-5	YGL045W	0.59744	-0.23176
24	7	1386	20160213_dm_TOP2-5_01.JPG.dat	TOP2-5	YBR079C	1.19286	0.12563
24	8	1400	20160213_dm_TOP2-5_01.JPG.dat	TOP2-5	YBR079C	1.19989	0.13265
24	9	124	20160213_dm_TOP2-5_01.JPG.dat	TOP2-5	YBR155W	0.11104	-0.33063
24	10	0	20160213_dm_TOP2-5_01.JPG.dat	TOP2-5	YBR155W	0	-0.4416
24	11	1244	20160213_dm_TOP2-5_01.JPG.dat	TOP2-5	YOL038W	1.12788	0.0114
24	12	1197	20160213_dm_TOP2-5_01.JPG.dat	TOP2-5	YOL038W	1.02895	-0.08746
24	13	1161	20160213_dm_TOP2-5_01.JPG.dat	TOP2-5	YBL034C	0.95072	0.04833
24	14	1034	20160213_dm_TOP2-5_01.JPG.dat	TOP2-5	YBL034C	0.83119	-0.07112
24	15	1181	20160213_dm_TOP2-5_01.JPG.dat	TOP2-5	YDR238C	0.96543	-0.09578
24	16	1170	20160213_dm_TOP2-5_01.JPG.dat	TOP2-5	YDR238C	0.95873	-0.10248
24	17	1036	20160213_dm_TOP2-5_01.JPG.dat	TOP2-5	YLR186W	0.83682	-0.08622
24	18	999	20160213_dm_TOP2-5_01.JPG.dat	TOP2-5	YLR186W	0.82575	-0.09729
24	19	1076	20160213_dm_TOP2-5_01.JPG.dat	TOP2-5	YML041C	0.93064	0.05696
24	20	890	20160213_dm_TOP2-5_01.JPG.dat	TOP2-5	YML041C	0.77734	-0.09624
24	21	1404	20160213_dm_TOP2-5_01.JPG.dat	TOP2-5	YDR002W	1.19537	0.05407
24	22	1366	20160213_dm_TOP2-5_01.JPG.dat	TOP2-5	YDR002W	1.13842	-0.00285
24	23	0	20160213_dm_TOP2-5_01.JPG.dat	TOP2-5	YDR196C	0	0
24	24	0	20160213_dm_TOP2-5_01.JPG.dat	TOP2-5	YDR196C	0	0
24	25	1336	20160213_dm_TOP2-5_01.JPG.dat	TOP2-5	YJL039C	1.21552	0.10203
24	26	1141	20160213_dm_TOP2-5_01.JPG.dat	TOP2-5	YJL039C	#NUM!	#NUM!	status=JK
24	27	871	20160213_dm_TOP2-5_01.JPG.dat	TOP2-5	YCL059C	0.80088	-0.10502
24	28	1172	20160213_dm_TOP2-5_01.JPG.dat	TOP2-5	YCL059C	1.06252	0.15645
24	29	1611	20160213_dm_TOP2-5_01.JPG.dat	TOP2-5	YLL031C	1.44822	0.19174
24	30	1595	20160213_dm_TOP2-5_01.JPG.dat	TOP2-5	YLL031C	1.44514	0.18866
24	31	1237	20160213_dm_TOP2-5_01.JPG.dat	TOP2-5	YER018C	1.14395	-0.03495
24	32	1288	20160213_dm_TOP2-5_01.JPG.dat	TOP2-5	YER018C	1.17517	-0.00376
24	33	1475	20160213_dm_TOP2-5_01.JPG.dat	TOP2-5	YIL118W	1.29586	0.18625
24	34	1418	20160213_dm_TOP2-5_01.JPG.dat	TOP2-5	YIL118W	1.19917	0.08962
24	35	0	20160213_dm_TOP2-5_01.JPG.dat	TOP2-5	YGR009C	0	-0.2707
24	36	60	20160213_dm_TOP2-5_01.JPG.dat	TOP2-5	YGR009C	0.05086	-0.21987
24	37	1228	20160213_dm_TOP2-5_01.JPG.dat	TOP2-5	YKL021C	1.11073	-0.00165
24	38	1245	20160213_dm_TOP2-5_01.JPG.dat	TOP2-5	YKL021C	1.18855	0.07612
24	39	968	20160213_dm_TOP2-5_01.JPG.dat	TOP2-5	YDR361C	0.92132	-0.1144
24	40	684	20160213_dm_TOP2-5_01.JPG.dat	TOP2-5	YDR361C	#NUM!	#NUM!	status=JK
24	41	1375	20160213_dm_TOP2-5_01.JPG.dat	TOP2-5	YKL203C	1.20842	0.07543
24	42	1359	20160213_dm_TOP2-5_01.JPG.dat	TOP2-5	YKL203C	1.16346	0.03049
24	43	1018	20160213_dm_TOP2-5_01.JPG.dat	TOP2-5	YFL039C	0.87501	-0.05431
24	44	1021	20160213_dm_TOP2-5_01.JPG.dat	TOP2-5	YFL039C	0.8721	-0.05722
24	45	304	20160213_dm_TOP2-5_01.JPG.dat	TOP2-5	YKL112W	0.25267	-0.29634
24	46	24	20160213_dm_TOP2-5_01.JPG.dat	TOP2-5	YKL112W	0.01863	-0.53023
24	47	1355	20160213_dm_TOP2-5_01.JPG.dat	TOP2-5	YMR271C	0.96214	-0.04472
24	48	1371	20160213_dm_TOP2-5_01.JPG.dat	TOP2-5	YMR271C	0.89221	-0.1146
25	1	1496	20160213_dm_TOP2-5_01.JPG.dat	TOP2-5	YMR271C	1.03201	0.02511
25	2	1325	20160213_dm_TOP2-5_01.JPG.dat	TOP2-5	YMR271C	1.019	0.0121
25	3	716	20160213_dm_TOP2-5_01.JPG.dat	TOP2-5	YBL093C	0.61652	-0.26846
25	4	1062	20160213_dm_TOP2-5_01.JPG.dat	TOP2-5	YBL093C	1.00259	0.11736
25	5	563	20160213_dm_TOP2-5_01.JPG.dat	TOP2-5	YOR174W	0.55926	-0.03331
25	6	569	20160213_dm_TOP2-5_01.JPG.dat	TOP2-5	YOR174W	0.55946	-0.03311
25	7	1085	20160213_dm_TOP2-5_01.JPG.dat	TOP2-5	YLR378C	1.02443	0.05124
25	8	1061	20160213_dm_TOP2-5_01.JPG.dat	TOP2-5	YLR378C	0.99836	0.02519
25	9	694	20160213_dm_TOP2-5_01.JPG.dat	TOP2-5	YPL209C	0.68252	-0.3727
25	10	614	20160213_dm_TOP2-5_01.JPG.dat	TOP2-5	YPL209C	0.61643	-0.43875
25	11	1002	20160213_dm_TOP2-5_01.JPG.dat	TOP2-5	YKL144C	0.99834	0.07233
25	12	904	20160213_dm_TOP2-5_01.JPG.dat	TOP2-5	YKL144C	0.85485	-0.07107
25	13	1160	20160213_dm_TOP2-5_01.JPG.dat	TOP2-5	YBR079C	1.04593	-0.0212
25	14	1256	20160213_dm_TOP2-5_01.JPG.dat	TOP2-5	YBR079C	1.1126	0.04542
25	15	1097	20160213_dm_TOP2-5_01.JPG.dat	TOP2-5	YKL032C	0.98994	0.09801
25	16	909	20160213_dm_TOP2-5_01.JPG.dat	TOP2-5	YKL032C	0.82341	-0.06841
25	17	880	20160213_dm_TOP2-5_01.JPG.dat	TOP2-5	YDL090C	0.78697	0.45248
25	18	0	20160213_dm_TOP2-5_01.JPG.dat	TOP2-5	YDL090C	0	-0.33398
25	19	705	20160213_dm_TOP2-5_01.JPG.dat	TOP2-5	YDL102W	0.67667	-0.1884
25	20	746	20160213_dm_TOP2-5_01.JPG.dat	TOP2-5	YDL102W	0.72259	-0.14252
25	21	1110	20160213_dm_TOP2-5_01.JPG.dat	TOP2-5	YGR135W	1.04544	-0.006
25	22	1084	20160213_dm_TOP2-5_01.JPG.dat	TOP2-5	YGR135W	0.99628	-0.05512
25	23	1341	20160213_dm_TOP2-5_01.JPG.dat	TOP2-5	YOL001W	1.23361	0.08028
25	24	1389	20160213_dm_TOP2-5_01.JPG.dat	TOP2-5	YOL001W	1.32162	0.16823
25	25	990	20160213_dm_TOP2-5_01.JPG.dat	TOP2-5	YLR298C	0.98314	-0.072
25	26	806	20160213_dm_TOP2-5_01.JPG.dat	TOP2-5	YLR298C	0.80952	-0.24551
25	27	1316	20160213_dm_TOP2-5_01.JPG.dat	TOP2-5	YDL102W	1.3088	0.44332
25	28	1236	20160213_dm_TOP2-5_01.JPG.dat	TOP2-5	YDL102W	1.20749	0.34208
25	29	0	20160213_dm_TOP2-5_01.JPG.dat	TOP2-5	YLR321C	0	0
25	30	0	20160213_dm_TOP2-5_01.JPG.dat	TOP2-5	YLR321C	0	0
25	31	362	20160213_dm_TOP2-5_01.JPG.dat	TOP2-5	YNL061W	0.35994	-0.34913
25	32	518	20160213_dm_TOP2-5_01.JPG.dat	TOP2-5	YNL061W	0.50805	-0.20111
25	33	1404	20160213_dm_TOP2-5_01.JPG.dat	TOP2-5	YGR005C	#NUM!	#NUM!	status=JK
25	34	996	20160213_dm_TOP2-5_01.JPG.dat	TOP2-5	YGR005C	0.90499	-0.12541
25	35	1341	20160213_dm_TOP2-5_01.JPG.dat	TOP2-5	YDR141C	1.19641	-0.03443
25	36	1361	20160213_dm_TOP2-5_01.JPG.dat	TOP2-5	YDR141C	1.23941	0.00855
25	37	1100	20160213_dm_TOP2-5_01.JPG.dat	TOP2-5	YLR440C	1.06837	-0.1467
25	38	1408	20160213_dm_TOP2-5_01.JPG.dat	TOP2-5	YLR440C	1.44261	0.2273
25	39	910	20160213_dm_TOP2-5_01.JPG.dat	TOP2-5	YGR113W	0.9289	-0.14618
25	40	1184	20160213_dm_TOP2-5_01.JPG.dat	TOP2-5	YGR113W	1.16114	0.08591
25	41	1077	20160213_dm_TOP2-5_01.JPG.dat	TOP2-5	YBR234C	1.01515	-0.00764
25	42	1123	20160213_dm_TOP2-5_01.JPG.dat	TOP2-5	YBR234C	1.03183	0.00903
25	43	1243	20160213_dm_TOP2-5_01.JPG.dat	TOP2-5	YCL061C	1.14647	0.15244
25	44	1190	20160213_dm_TOP2-5_01.JPG.dat	TOP2-5	YCL061C	1.09109	0.09709
25	45	1440	20160213_dm_TOP2-5_01.JPG.dat	TOP2-5	YOR149C	1.28523	0.17864
25	46	1455	20160213_dm_TOP2-5_01.JPG.dat	TOP2-5	YOR149C	1.21351	0.10697
25	47	1526	20160213_dm_TOP2-5_01.JPG.dat	TOP2-5	YMR271C	#NUM!	#NUM!	status=JK
25	48	1438	20160213_dm_TOP2-5_01.JPG.dat	TOP2-5	YMR271C	1.00566	-0.00123
26	1	1534	20160213_dm_TOP2-5_01.JPG.dat	TOP2-5	YMR271C	1.03649	0.02958
26	2	1308	20160213_dm_TOP2-5_01.JPG.dat	TOP2-5	YMR271C	0.98565	-0.02122
26	3	837	20160213_dm_TOP2-5_01.JPG.dat	TOP2-5	YBL093C	0.70564	-0.17939
26	4	1255	20160213_dm_TOP2-5_01.JPG.dat	TOP2-5	YBL093C	1.16079	0.27546
26	5	593	20160213_dm_TOP2-5_01.JPG.dat	TOP2-5	YOR174W	0.57769	-0.01489
26	6	537	20160213_dm_TOP2-5_01.JPG.dat	TOP2-5	YOR174W	0.51831	-0.07423
26	7	1113	20160213_dm_TOP2-5_01.JPG.dat	TOP2-5	YLR378C	1.03297	0.05978
26	8	1169	20160213_dm_TOP2-5_01.JPG.dat	TOP2-5	YLR378C	1.08242	0.1092
26	9	560	20160213_dm_TOP2-5_01.JPG.dat	TOP2-5	YPL209C	0.54297	-0.51216
26	10	664	20160213_dm_TOP2-5_01.JPG.dat	TOP2-5	YPL209C	0.65775	-0.39746
26	11	917	20160213_dm_TOP2-5_01.JPG.dat	TOP2-5	YKL144C	0.90215	-0.0238
26	12	918	20160213_dm_TOP2-5_01.JPG.dat	TOP2-5	YKL144C	0.85932	-0.06661
26	13	1145	20160213_dm_TOP2-5_01.JPG.dat	TOP2-5	YBR079C	1.02281	-0.04431
26	14	1229	20160213_dm_TOP2-5_01.JPG.dat	TOP2-5	YBR079C	1.07929	0.01213
26	15	1050	20160213_dm_TOP2-5_01.JPG.dat	TOP2-5	YKL032C	0.94038	0.04848
26	16	1046	20160213_dm_TOP2-5_01.JPG.dat	TOP2-5	YKL032C	0.94148	0.04959
26	17	639	20160213_dm_TOP2-5_01.JPG.dat	TOP2-5	YDL090C	0.5688	0.23445
26	18	0	20160213_dm_TOP2-5_01.JPG.dat	TOP2-5	YDL090C	0	-0.33398
26	19	634	20160213_dm_TOP2-5_01.JPG.dat	TOP2-5	YDL102W	0.60748	-0.25755
26	20	470	20160213_dm_TOP2-5_01.JPG.dat	TOP2-5	YDL102W	0.45433	-0.4106
26	21	1189	20160213_dm_TOP2-5_01.JPG.dat	TOP2-5	YGR135W	1.11538	0.0639
26	22	1283	20160213_dm_TOP2-5_01.JPG.dat	TOP2-5	YGR135W	1.17181	0.12029
26	23	1294	20160213_dm_TOP2-5_01.JPG.dat	TOP2-5	YOL001W	1.1795	0.0262
26	24	1282	20160213_dm_TOP2-5_01.JPG.dat	TOP2-5	YOL001W	1.20501	0.0517
26	25	904	20160213_dm_TOP2-5_01.JPG.dat	TOP2-5	YLR298C	0.88331	-0.17176
26	26	1110	20160213_dm_TOP2-5_01.JPG.dat	TOP2-5	YLR298C	1.09237	0.03716
26	27	1236	20160213_dm_TOP2-5_01.JPG.dat	TOP2-5	YDL102W	1.20173	0.33632
26	28	1155	20160213_dm_TOP2-5_01.JPG.dat	TOP2-5	YDL102W	1.10107	0.23572
26	29	0	20160213_dm_TOP2-5_01.JPG.dat	TOP2-5	YLR321C	0	0
26	30	0	20160213_dm_TOP2-5_01.JPG.dat	TOP2-5	YLR321C	0	0
26	31	441	20160213_dm_TOP2-5_01.JPG.dat	TOP2-5	YNL061W	0.42711	-0.282
26	32	308	20160213_dm_TOP2-5_01.JPG.dat	TOP2-5	YNL061W	0.29428	-0.41475
26	33	1064	20160213_dm_TOP2-5_01.JPG.dat	TOP2-5	YGR005C	0.97818	-0.05227
26	34	936	20160213_dm_TOP2-5_01.JPG.dat	TOP2-5	YGR005C	0.82835	-0.202
26	35	896	20160213_dm_TOP2-5_01.JPG.dat	TOP2-5	YDR141C	#NUM!	#NUM!	status=JK
26	36	1335	20160213_dm_TOP2-5_01.JPG.dat	TOP2-5	YDR141C	1.1822	-0.04863
26	37	1350	20160213_dm_TOP2-5_01.JPG.dat	TOP2-5	YLR440C	1.27329	0.05809
26	38	1382	20160213_dm_TOP2-5_01.JPG.dat	TOP2-5	YLR440C	1.37467	0.1594
26	39	1300	20160213_dm_TOP2-5_01.JPG.dat	TOP2-5	YGR113W	1.28755	0.21225
26	40	1133	20160213_dm_TOP2-5_01.JPG.dat	TOP2-5	YGR113W	1.07835	0.00317
26	41	1091	20160213_dm_TOP2-5_01.JPG.dat	TOP2-5	YBR234C	0.99888	-0.02389
26	42	1118	20160213_dm_TOP2-5_01.JPG.dat	TOP2-5	YBR234C	0.99812	-0.02465
26	43	1242	20160213_dm_TOP2-5_01.JPG.dat	TOP2-5	YCL061C	1.11342	0.1194
26	44	1205	20160213_dm_TOP2-5_01.JPG.dat	TOP2-5	YCL061C	1.07411	0.08012
26	45	1344	20160213_dm_TOP2-5_01.JPG.dat	TOP2-5	YOR149C	1.16615	0.05964
26	46	1397	20160213_dm_TOP2-5_01.JPG.dat	TOP2-5	YOR149C	1.13277	0.02628
26	47	1398	20160213_dm_TOP2-5_01.JPG.dat	TOP2-5	YMR271C	1.03695	0.03005
26	48	1467	20160213_dm_TOP2-5_01.JPG.dat	TOP2-5	YMR271C	0.99782	-0.00905
27	1	1471	20160213_dm_TOP2-5_01.JPG.dat	TOP2-5	YMR271C	1.08344	0.0765
27	2	1320	20160213_dm_TOP2-5_01.JPG.dat	TOP2-5	YMR271C	1.08213	0.0752
27	3	1249	20160213_dm_TOP2-5_01.JPG.dat	TOP2-5	YML064C	1.14277	-0.06529
27	4	1302	20160213_dm_TOP2-5_01.JPG.dat	TOP2-5	YML064C	1.30379	0.09563
27	5	719	20160213_dm_TOP2-5_01.JPG.dat	TOP2-5	YMR076C	0.75695	0.02564
27	6	638	20160213_dm_TOP2-5_01.JPG.dat	TOP2-5	YMR076C	0.66499	-0.06627
27	7	32	20160213_dm_TOP2-5_01.JPG.dat	TOP2-5	YNL216W	0.03205	-0.48608
27	8	0	20160213_dm_TOP2-5_01.JPG.dat	TOP2-5	YNL216W	0	-0.51811
27	9	1067	20160213_dm_TOP2-5_01.JPG.dat	TOP2-5	YER006W	1.11963	0.05406
27	10	1053	20160213_dm_TOP2-5_01.JPG.dat	TOP2-5	YER006W	1.13149	0.06592
27	11	1070	20160213_dm_TOP2-5_01.JPG.dat	TOP2-5	YPL020C	1.14505	0.19903
27	12	931	20160213_dm_TOP2-5_01.JPG.dat	TOP2-5	YPL020C	0.95077	0.00487
27	13	1250	20160213_dm_TOP2-5_01.JPG.dat	TOP2-5	YGR091W	1.22128	0.11599
27	14	1085	20160213_dm_TOP2-5_01.JPG.dat	TOP2-5	YGR091W	#NUM!	#NUM!	status=JK
27	15	0	20160213_dm_TOP2-5_01.JPG.dat	TOP2-5	YPR033C	0	0
27	16	0	20160213_dm_TOP2-5_01.JPG.dat	TOP2-5	YPR033C	0	0
27	17	1023	20160213_dm_TOP2-5_01.JPG.dat	TOP2-5	YPR023C	1.00165	-0.02305
27	18	1054	20160213_dm_TOP2-5_01.JPG.dat	TOP2-5	YPR023C	1.06273	0.03798
27	19	594	20160213_dm_TOP2-5_01.JPG.dat	TOP2-5	YOR244W	0.62795	-0.19659
27	20	571	20160213_dm_TOP2-5_01.JPG.dat	TOP2-5	YOR244W	0.60826	-0.21628
27	21	1286	20160213_dm_TOP2-5_01.JPG.dat	TOP2-5	YBR198C	1.32666	0.22913
27	22	1214	20160213_dm_TOP2-5_01.JPG.dat	TOP2-5	YBR198C	1.21706	0.1196
27	23	903	20160213_dm_TOP2-5_01.JPG.dat	TOP2-5	YDR246W	0.90149	-0.10355
27	24	754	20160213_dm_TOP2-5_01.JPG.dat	TOP2-5	YDR246W	0.77449	-0.23047
27	25	0	20160213_dm_TOP2-5_01.JPG.dat	TOP2-5	YDL014W	0	-0.62378
27	26	1477	20160213_dm_TOP2-5_01.JPG.dat	TOP2-5	YDL014W	#NUM!	#NUM!	status=JK
27	27	630	20160213_dm_TOP2-5_01.JPG.dat	TOP2-5	YPL055C	0.66574	-0.03698
27	28	524	20160213_dm_TOP2-5_01.JPG.dat	TOP2-5	YPL055C	0.54261	-0.16004
27	29	1253	20160213_dm_TOP2-5_01.JPG.dat	TOP2-5	YDL014W	1.28389	0.65929
27	30	1334	20160213_dm_TOP2-5_01.JPG.dat	TOP2-5	YDL014W	1.38081	0.75615
27	31	578	20160213_dm_TOP2-5_01.JPG.dat	TOP2-5	YOR014W	0.61099	-0.3536
27	32	574	20160213_dm_TOP2-5_01.JPG.dat	TOP2-5	YOR014W	0.59908	-0.36551
27	33	1130	20160213_dm_TOP2-5_01.JPG.dat	TOP2-5	YNR035C	1.135	0.08297
27	34	1166	20160213_dm_TOP2-5_01.JPG.dat	TOP2-5	YNR035C	1.12769	0.07566
27	35	1099	20160213_dm_TOP2-5_01.JPG.dat	TOP2-5	YEL055C	#NUM!	#NUM!	status=JK
27	36	1228	20160213_dm_TOP2-5_01.JPG.dat	TOP2-5	YEL055C	1.18513	0.15862
27	37	948	20160213_dm_TOP2-5_01.JPG.dat	TOP2-5	YFL039C	0.97377	0.04439
27	38	870	20160213_dm_TOP2-5_01.JPG.dat	TOP2-5	YFL039C	0.94198	0.01261
27	39	749	20160213_dm_TOP2-5_01.JPG.dat	TOP2-5	YPR161C	0.80652	-0.00573
27	40	606	20160213_dm_TOP2-5_01.JPG.dat	TOP2-5	YPR161C	0.62745	-0.18468
27	41	1213	20160213_dm_TOP2-5_01.JPG.dat	TOP2-5	YOR196C	1.20765	0.11303
27	42	1215	20160213_dm_TOP2-5_01.JPG.dat	TOP2-5	YOR196C	1.18036	0.08575
27	43	910	20160213_dm_TOP2-5_01.JPG.dat	TOP2-5	YOR341W	0.88857	-0.07093
27	44	893	20160213_dm_TOP2-5_01.JPG.dat	TOP2-5	YOR341W	0.86743	-0.09206
27	45	1146	20160213_dm_TOP2-5_01.JPG.dat	TOP2-5	YLR347C	1.08351	0.04009
27	46	1199	20160213_dm_TOP2-5_01.JPG.dat	TOP2-5	YLR347C	1.05949	0.01608
27	47	1372	20160213_dm_TOP2-5_01.JPG.dat	TOP2-5	YMR271C	1.1087	0.10175
27	48	1376	20160213_dm_TOP2-5_01.JPG.dat	TOP2-5	YMR271C	1.01994	0.01305
28	1	1495	20160213_dm_TOP2-5_01.JPG.dat	TOP2-5	YMR271C	1.1475	0.14052
28	2	1322	20160213_dm_TOP2-5_01.JPG.dat	TOP2-5	YMR271C	1.12288	0.11592
28	3	1308	20160213_dm_TOP2-5_01.JPG.dat	TOP2-5	YML064C	1.23481	0.02669
28	4	1325	20160213_dm_TOP2-5_01.JPG.dat	TOP2-5	YML064C	1.36378	0.15558
28	5	582	20160213_dm_TOP2-5_01.JPG.dat	TOP2-5	YMR076C	0.62755	-0.10368
28	6	639	20160213_dm_TOP2-5_01.JPG.dat	TOP2-5	YMR076C	0.68094	-0.05033
28	7	1849	20160213_dm_TOP2-5_01.JPG.dat	TOP2-5	YNL216W	1.89306	1.37374
28	8	922	20160213_dm_TOP2-5_01.JPG.dat	TOP2-5	YNL216W	0.94377	0.42506
28	9	1096	20160213_dm_TOP2-5_01.JPG.dat	TOP2-5	YER006W	#NUM!	#NUM!	status=JK
28	10	1006	20160213_dm_TOP2-5_01.JPG.dat	TOP2-5	YER006W	1.11379	0.04823
28	11	873	20160213_dm_TOP2-5_01.JPG.dat	TOP2-5	YPL020C	0.96885	0.02295
28	12	773	20160213_dm_TOP2-5_01.JPG.dat	TOP2-5	YPL020C	0.82176	-0.12406
28	13	1158	20160213_dm_TOP2-5_01.JPG.dat	TOP2-5	YGR091W	1.1806	0.07533
28	14	1218	20160213_dm_TOP2-5_01.JPG.dat	TOP2-5	YGR091W	1.22537	0.12008
28	15	0	20160213_dm_TOP2-5_01.JPG.dat	TOP2-5	YPR033C	0	0
28	16	0	20160213_dm_TOP2-5_01.JPG.dat	TOP2-5	YPR033C	0	0
28	17	1072	20160213_dm_TOP2-5_01.JPG.dat	TOP2-5	YPR023C	1.09475	0.06999
28	18	1009	20160213_dm_TOP2-5_01.JPG.dat	TOP2-5	YPR023C	1.06007	0.03533
28	19	817	20160213_dm_TOP2-5_01.JPG.dat	TOP2-5	YOR244W	0.89728	0.07257
28	20	831	20160213_dm_TOP2-5_01.JPG.dat	TOP2-5	YOR244W	0.9159	0.09117
28	21	1001	20160213_dm_TOP2-5_01.JPG.dat	TOP2-5	YBR198C	1.06324	-0.03412
28	22	1216	20160213_dm_TOP2-5_01.JPG.dat	TOP2-5	YBR198C	1.25219	0.1547
28	23	859	20160213_dm_TOP2-5_01.JPG.dat	TOP2-5	YDR246W	0.87861	-0.12641
28	24	928	20160213_dm_TOP2-5_01.JPG.dat	TOP2-5	YDR246W	0.97441	-0.03068
28	25	0	20160213_dm_TOP2-5_01.JPG.dat	TOP2-5	YDL014W	0	-0.62378
28	26	0	20160213_dm_TOP2-5_01.JPG.dat	TOP2-5	YDL014W	0	-0.62378
28	27	576	20160213_dm_TOP2-5_01.JPG.dat	TOP2-5	YPL055C	0.62185	-0.08084
28	28	611	20160213_dm_TOP2-5_01.JPG.dat	TOP2-5	YPL055C	0.64813	-0.05458
28	29	1404	20160213_dm_TOP2-5_01.JPG.dat	TOP2-5	YDL014W	1.47768	0.85296
28	30	1300	20160213_dm_TOP2-5_01.JPG.dat	TOP2-5	YDL014W	1.38858	0.76392
28	31	905	20160213_dm_TOP2-5_01.JPG.dat	TOP2-5	YOR014W	0.98992	0.02509
28	32	758	20160213_dm_TOP2-5_01.JPG.dat	TOP2-5	YOR014W	0.81957	-0.14516
28	33	1093	20160213_dm_TOP2-5_01.JPG.dat	TOP2-5	YNR035C	1.13833	0.0863
28	34	1082	20160213_dm_TOP2-5_01.JPG.dat	TOP2-5	YNR035C	#NUM!	#NUM!	status=JK
28	35	1196	20160213_dm_TOP2-5_01.JPG.dat	TOP2-5	YEL055C	1.17582	0.14932
28	36	1151	20160213_dm_TOP2-5_01.JPG.dat	TOP2-5	YEL055C	1.1497	0.12322
28	37	659	20160213_dm_TOP2-5_01.JPG.dat	TOP2-5	YFL039C	0.69924	-0.22997
28	38	701	20160213_dm_TOP2-5_01.JPG.dat	TOP2-5	YFL039C	0.78328	-0.14599
28	39	478	20160213_dm_TOP2-5_01.JPG.dat	TOP2-5	YPR161C	0.53056	-0.28151
28	40	914	20160213_dm_TOP2-5_01.JPG.dat	TOP2-5	YPR161C	0.97515	0.1628
28	41	876	20160213_dm_TOP2-5_01.JPG.dat	TOP2-5	YOR196C	#NUM!	#NUM!	status=JK
28	42	1177	20160213_dm_TOP2-5_01.JPG.dat	TOP2-5	YOR196C	1.18526	0.09065
28	43	887	20160213_dm_TOP2-5_01.JPG.dat	TOP2-5	YOR341W	0.90108	-0.05843
28	44	832	20160213_dm_TOP2-5_01.JPG.dat	TOP2-5	YOR341W	0.84336	-0.11611
28	45	1189	20160213_dm_TOP2-5_01.JPG.dat	TOP2-5	YLR347C	1.17719	0.13371
28	46	1193	20160213_dm_TOP2-5_01.JPG.dat	TOP2-5	YLR347C	1.10764	0.0642
28	47	1156	20160213_dm_TOP2-5_01.JPG.dat	TOP2-5	YMR271C	0.9849	-0.02197
28	48	1394	20160213_dm_TOP2-5_01.JPG.dat	TOP2-5	YMR271C	1.09243	0.08549
29	1	1447	20160213_dm_TOP2-5_01.JPG.dat	TOP2-5	YMR271C	1.15549	0.14851
29	2	1307	20160213_dm_TOP2-5_01.JPG.dat	TOP2-5	YMR271C	1.14812	0.14115
29	3	870	20160213_dm_TOP2-5_01.JPG.dat	TOP2-5	YGL120C	0.84548	-0.21103
29	4	926	20160213_dm_TOP2-5_01.JPG.dat	TOP2-5	YGL120C	0.97718	-0.07941
29	5	909	20160213_dm_TOP2-5_01.JPG.dat	TOP2-5	YDR054C	1.00102	-0.16995
29	6	1005	20160213_dm_TOP2-5_01.JPG.dat	TOP2-5	YDR054C	1.09115	-0.07988
29	7	824	20160213_dm_TOP2-5_01.JPG.dat	TOP2-5	YER013W	#NUM!	#NUM!	status=JK
29	8	918	20160213_dm_TOP2-5_01.JPG.dat	TOP2-5	YER013W	0.95642	0.0107
29	9	1231	20160213_dm_TOP2-5_01.JPG.dat	TOP2-5	YOL069W	1.35039	0.16973
29	10	1220	20160213_dm_TOP2-5_01.JPG.dat	TOP2-5	YOL069W	1.38155	0.20087
29	11	306	20160213_dm_TOP2-5_01.JPG.dat	TOP2-5	YDR062W	0.34944	-0.00439
29	12	742	20160213_dm_TOP2-5_01.JPG.dat	TOP2-5	YDR062W	#NUM!	#NUM!	status=JK
29	13	896	20160213_dm_TOP2-5_01.JPG.dat	TOP2-5	YKR037C	0.94575	0.08876
29	14	802	20160213_dm_TOP2-5_01.JPG.dat	TOP2-5	YKR037C	0.83685	-0.02007
29	15	1138	20160213_dm_TOP2-5_01.JPG.dat	TOP2-5	YOR004W	1.21067	0.01012
29	16	1252	20160213_dm_TOP2-5_01.JPG.dat	TOP2-5	YOR004W	1.33848	0.13784
29	17	750	20160213_dm_TOP2-5_01.JPG.dat	TOP2-5	YNL102W	0.79278	0.0381
29	18	813	20160213_dm_TOP2-5_01.JPG.dat	TOP2-5	YNL102W	0.88298	0.12825
29	19	858	20160213_dm_TOP2-5_01.JPG.dat	TOP2-5	YFL017C	0.97178	-0.16543
29	20	943	20160213_dm_TOP2-5_01.JPG.dat	TOP2-5	YFL017C	1.06867	-0.06861
29	21	1163	20160213_dm_TOP2-5_01.JPG.dat	TOP2-5	YMR197C	1.26478	0.14522
29	22	1201	20160213_dm_TOP2-5_01.JPG.dat	TOP2-5	YMR197C	1.2629	0.14335
29	23	1003	20160213_dm_TOP2-5_01.JPG.dat	TOP2-5	YOL130W	1.04489	0.09552
29	24	1021	20160213_dm_TOP2-5_01.JPG.dat	TOP2-5	YOL130W	1.08969	0.14029
29	25	575	20160213_dm_TOP2-5_01.JPG.dat	TOP2-5	YDL126C	0.63435	-0.37031
29	26	390	20160213_dm_TOP2-5_01.JPG.dat	TOP2-5	YDL126C	0.43386	-0.57067
29	27	7	20160213_dm_TOP2-5_01.JPG.dat	TOP2-5	YCR002C	0.0077	-0.53112
29	28	33	20160213_dm_TOP2-5_01.JPG.dat	TOP2-5	YCR002C	0.03575	-0.50309
29	29	1089	20160213_dm_TOP2-5_01.JPG.dat	TOP2-5	YGR277C	1.17388	0.01599
29	30	986	20160213_dm_TOP2-5_01.JPG.dat	TOP2-5	YGR277C	1.08372	-0.0741
29	31	348	20160213_dm_TOP2-5_01.JPG.dat	TOP2-5	YDR062W	0.39297	0.03911
29	32	299	20160213_dm_TOP2-5_01.JPG.dat	TOP2-5	YDR062W	0.33454	-0.01929
29	33	1002	20160213_dm_TOP2-5_01.JPG.dat	TOP2-5	YAL041W	1.08076	0.08385
29	34	633	20160213_dm_TOP2-5_01.JPG.dat	TOP2-5	YAL041W	#NUM!	#NUM!	status=JK
29	35	1220	20160213_dm_TOP2-5_01.JPG.dat	TOP2-5	YDL045C	1.24175	0.18898
29	36	1131	20160213_dm_TOP2-5_01.JPG.dat	TOP2-5	YDL045C	1.16787	0.11515
29	37	1206	20160213_dm_TOP2-5_01.JPG.dat	TOP2-5	YDR292C	1.32122	0.38746
29	38	1164	20160213_dm_TOP2-5_01.JPG.dat	TOP2-5	YDR292C	1.34108	0.4073
29	39	634	20160213_dm_TOP2-5_01.JPG.dat	TOP2-5	YER171W	0.72496	-0.08808
29	40	693	20160213_dm_TOP2-5_01.JPG.dat	TOP2-5	YER171W	0.76166	-0.05141
29	41	854	20160213_dm_TOP2-5_01.JPG.dat	TOP2-5	YML103C	0.90686	0.01063
29	42	733	20160213_dm_TOP2-5_01.JPG.dat	TOP2-5	YML103C	#NUM!	#NUM!	status=JK
29	43	1084	20160213_dm_TOP2-5_01.JPG.dat	TOP2-5	YDR240C	1.14588	0.08307
29	44	1066	20160213_dm_TOP2-5_01.JPG.dat	TOP2-5	YDR240C	1.12752	0.06472
29	45	1915	20160213_dm_TOP2-5_01.JPG.dat	TOP2-5	YGL075C	#NUM!	#NUM!	status=CP,JK
29	46	717	20160213_dm_TOP2-5_01.JPG.dat	TOP2-5	YGL075C	0.6991	-0.00375
29	47	1284	20160213_dm_TOP2-5_01.JPG.dat	TOP2-5	YMR271C	1.15261	0.14563
29	48	1393	20160213_dm_TOP2-5_01.JPG.dat	TOP2-5	YMR271C	1.1532	0.14623
30	1	1421	20160213_dm_TOP2-5_01.JPG.dat	TOP2-5	YMR271C	1.22522	0.21819
30	2	1246	20160213_dm_TOP2-5_01.JPG.dat	TOP2-5	YMR271C	1.17619	0.1692
30	3	869	20160213_dm_TOP2-5_01.JPG.dat	TOP2-5	YGL120C	0.90483	-0.15172
30	4	857	20160213_dm_TOP2-5_01.JPG.dat	TOP2-5	YGL120C	0.96582	-0.09077
30	5	963	20160213_dm_TOP2-5_01.JPG.dat	TOP2-5	YDR054C	1.12878	-0.04227
30	6	916	20160213_dm_TOP2-5_01.JPG.dat	TOP2-5	YDR054C	1.05645	-0.11456
30	7	850	20160213_dm_TOP2-5_01.JPG.dat	TOP2-5	YER013W	0.94062	-0.00508
30	8	835	20160213_dm_TOP2-5_01.JPG.dat	TOP2-5	YER013W	0.92387	-0.02183
30	9	1070	20160213_dm_TOP2-5_01.JPG.dat	TOP2-5	YOL069W	1.24755	0.06696
30	10	1214	20160213_dm_TOP2-5_01.JPG.dat	TOP2-5	YOL069W	1.46505	0.28432
30	11	237	20160213_dm_TOP2-5_01.JPG.dat	TOP2-5	YDR062W	0.28972	-0.06407
30	12	230	20160213_dm_TOP2-5_01.JPG.dat	TOP2-5	YDR062W	0.2709	-0.08288
30	13	686	20160213_dm_TOP2-5_01.JPG.dat	TOP2-5	YKR037C	0.7779	-0.07898
30	14	847	20160213_dm_TOP2-5_01.JPG.dat	TOP2-5	YKR037C	0.95088	0.0939
30	15	1065	20160213_dm_TOP2-5_01.JPG.dat	TOP2-5	YOR004W	1.21815	0.0176
30	16	1221	20160213_dm_TOP2-5_01.JPG.dat	TOP2-5	YOR004W	1.40219	0.20152
30	17	397	20160213_dm_TOP2-5_01.JPG.dat	TOP2-5	YNL102W	0.45029	-0.30417
30	18	200	20160213_dm_TOP2-5_01.JPG.dat	TOP2-5	YNL102W	0.23264	-0.52168
30	19	849	20160213_dm_TOP2-5_01.JPG.dat	TOP2-5	YFL017C	1.02768	-0.10958
30	20	866	20160213_dm_TOP2-5_01.JPG.dat	TOP2-5	YFL017C	1.04604	-0.09123
30	21	1090	20160213_dm_TOP2-5_01.JPG.dat	TOP2-5	YMR197C	1.25867	0.13912
30	22	1017	20160213_dm_TOP2-5_01.JPG.dat	TOP2-5	YMR197C	#NUM!	#NUM!	status=JK
30	23	969	20160213_dm_TOP2-5_01.JPG.dat	TOP2-5	YOL130W	1.06828	0.1189
30	24	994	20160213_dm_TOP2-5_01.JPG.dat	TOP2-5	YOL130W	1.12196	0.17254
30	25	551	20160213_dm_TOP2-5_01.JPG.dat	TOP2-5	YDL126C	0.6428	-0.36187
30	26	446	20160213_dm_TOP2-5_01.JPG.dat	TOP2-5	YDL126C	0.5253	-0.47929
30	27	104	20160213_dm_TOP2-5_01.JPG.dat	TOP2-5	YCR002C	#NUM!	#NUM!	status=JK
30	28	0	20160213_dm_TOP2-5_01.JPG.dat	TOP2-5	YCR002C	0	-0.53881
30	29	1015	20160213_dm_TOP2-5_01.JPG.dat	TOP2-5	YGR277C	1.16573	0.00785
30	30	957	20160213_dm_TOP2-5_01.JPG.dat	TOP2-5	YGR277C	1.12449	-0.03336
30	31	297	20160213_dm_TOP2-5_01.JPG.dat	TOP2-5	YDR062W	0.35923	0.0054
30	32	330	20160213_dm_TOP2-5_01.JPG.dat	TOP2-5	YDR062W	0.39607	0.04221
30	33	1067	20160213_dm_TOP2-5_01.JPG.dat	TOP2-5	YAL041W	1.23442	0.23742
30	34	982	20160213_dm_TOP2-5_01.JPG.dat	TOP2-5	YAL041W	1.09563	0.09872
30	35	1022	20160213_dm_TOP2-5_01.JPG.dat	TOP2-5	YDL045C	1.11567	0.06299
30	36	1117	20160213_dm_TOP2-5_01.JPG.dat	TOP2-5	YDL045C	1.23567	0.1829
30	37	1056	20160213_dm_TOP2-5_01.JPG.dat	TOP2-5	YDR292C	1.23793	0.30422
30	38	534	20160213_dm_TOP2-5_01.JPG.dat	TOP2-5	YDR292C	#NUM!	#NUM!	status=JK
30	39	449	20160213_dm_TOP2-5_01.JPG.dat	TOP2-5	YER171W	0.54863	-0.2643
30	40	701	20160213_dm_TOP2-5_01.JPG.dat	TOP2-5	YER171W	0.82355	0.01045
30	41	828	20160213_dm_TOP2-5_01.JPG.dat	TOP2-5	YML103C	0.94107	0.04482
30	42	799	20160213_dm_TOP2-5_01.JPG.dat	TOP2-5	YML103C	0.89648	0.00026
30	43	1023	20160213_dm_TOP2-5_01.JPG.dat	TOP2-5	YDR240C	1.16557	0.10275
30	44	1058	20160213_dm_TOP2-5_01.JPG.dat	TOP2-5	YDR240C	1.20958	0.14673
30	45	744	20160213_dm_TOP2-5_01.JPG.dat	TOP2-5	YGL075C	0.83632	0.13338
30	46	755	20160213_dm_TOP2-5_01.JPG.dat	TOP2-5	YGL075C	0.80121	0.09829
30	47	1281	20160213_dm_TOP2-5_01.JPG.dat	TOP2-5	YMR271C	1.25575	0.24871
30	48	1410	20160213_dm_TOP2-5_01.JPG.dat	TOP2-5	YMR271C	1.27855	0.27149
31	1	1331	20160213_dm_TOP2-5_01.JPG.dat	TOP2-5	YMR271C	0.96469	-0.04217
31	2	1106	20160213_dm_TOP2-5_01.JPG.dat	TOP2-5	YMR271C	0.87387	-0.13292
31	3	1199	20160213_dm_TOP2-5_01.JPG.dat	TOP2-5	YMR271C	1.04253	0.03562
31	4	1138	20160213_dm_TOP2-5_01.JPG.dat	TOP2-5	YMR271C	1.06796	0.06104
31	5	1040	20160213_dm_TOP2-5_01.JPG.dat	TOP2-5	YMR271C	1.0122	0.00532
31	6	842	20160213_dm_TOP2-5_01.JPG.dat	TOP2-5	YMR271C	0.80497	-0.20179
31	7	1087	20160213_dm_TOP2-5_01.JPG.dat	TOP2-5	YMR271C	0.99666	-0.01022
31	8	1088	20160213_dm_TOP2-5_01.JPG.dat	TOP2-5	YMR271C	0.99761	-0.00927
31	9	1069	20160213_dm_TOP2-5_01.JPG.dat	TOP2-5	YMR271C	1.03404	0.02714
31	10	1114	20160213_dm_TOP2-5_01.JPG.dat	TOP2-5	YMR271C	1.11818	0.11123
31	11	1066	20160213_dm_TOP2-5_01.JPG.dat	TOP2-5	YMR271C	1.08801	0.08108
31	12	1130	20160213_dm_TOP2-5_01.JPG.dat	TOP2-5	YMR271C	1.1127	0.10575
31	13	1030	20160213_dm_TOP2-5_01.JPG.dat	TOP2-5	YMR271C	0.97759	-0.02928
31	14	1075	20160213_dm_TOP2-5_01.JPG.dat	TOP2-5	YMR271C	1.0112	0.00432
31	15	1125	20160213_dm_TOP2-5_01.JPG.dat	TOP2-5	YMR271C	1.07737	0.07044
31	16	1035	20160213_dm_TOP2-5_01.JPG.dat	TOP2-5	YMR271C	0.99405	-0.01283
31	17	1115	20160213_dm_TOP2-5_01.JPG.dat	TOP2-5	YMR271C	1.05624	0.04933
31	18	1160	20160213_dm_TOP2-5_01.JPG.dat	TOP2-5	YMR271C	1.1253	0.11834
31	19	979	20160213_dm_TOP2-5_01.JPG.dat	TOP2-5	YMR271C	0.98613	-0.02074
31	20	756	20160213_dm_TOP2-5_01.JPG.dat	TOP2-5	YMR271C	#NUM!	#NUM!	status=JK
31	21	1036	20160213_dm_TOP2-5_01.JPG.dat	TOP2-5	YMR271C	0.99072	-0.01615
31	22	1017	20160213_dm_TOP2-5_01.JPG.dat	TOP2-5	YMR271C	0.93817	-0.06867
31	23	969	20160213_dm_TOP2-5_01.JPG.dat	TOP2-5	YMR271C	0.88405	-0.12275
31	24	1017	20160213_dm_TOP2-5_01.JPG.dat	TOP2-5	YMR271C	0.94958	-0.05727
31	25	1061	20160213_dm_TOP2-5_01.JPG.dat	TOP2-5	YMR271C	1.02363	0.01674
31	26	1008	20160213_dm_TOP2-5_01.JPG.dat	TOP2-5	YMR271C	0.98276	-0.02411
31	27	1159	20160213_dm_TOP2-5_01.JPG.dat	TOP2-5	YMR271C	1.12077	0.11381
31	28	1140	20160213_dm_TOP2-5_01.JPG.dat	TOP2-5	YMR271C	1.08995	0.08302
31	29	1120	20160213_dm_TOP2-5_01.JPG.dat	TOP2-5	YMR271C	1.07028	0.06336
31	30	1061	20160213_dm_TOP2-5_01.JPG.dat	TOP2-5	YMR271C	1.04011	0.03321
31	31	1130	20160213_dm_TOP2-5_01.JPG.dat	TOP2-5	YMR271C	1.14134	0.13437
31	32	1120	20160213_dm_TOP2-5_01.JPG.dat	TOP2-5	YMR271C	1.12308	0.11612
31	33	1073	20160213_dm_TOP2-5_01.JPG.dat	TOP2-5	YMR271C	1.03793	0.03103
31	34	1028	20160213_dm_TOP2-5_01.JPG.dat	TOP2-5	YMR271C	0.96006	-0.04679
31	35	1062	20160213_dm_TOP2-5_01.JPG.dat	TOP2-5	YMR271C	0.9707	-0.03616
31	36	1040	20160213_dm_TOP2-5_01.JPG.dat	TOP2-5	YMR271C	0.96264	-0.04422
31	37	1010	20160213_dm_TOP2-5_01.JPG.dat	TOP2-5	YMR271C	0.98953	-0.01734
31	38	1060	20160213_dm_TOP2-5_01.JPG.dat	TOP2-5	YMR271C	1.08981	0.08287
31	39	1085	20160213_dm_TOP2-5_01.JPG.dat	TOP2-5	YMR271C	1.10621	0.09926
31	40	1046	20160213_dm_TOP2-5_01.JPG.dat	TOP2-5	YMR271C	1.02559	0.01869
31	41	1095	20160213_dm_TOP2-5_01.JPG.dat	TOP2-5	YMR271C	1.03947	0.03257
31	42	1066	20160213_dm_TOP2-5_01.JPG.dat	TOP2-5	YMR271C	1.0016	-0.00528
31	43	1120	20160213_dm_TOP2-5_01.JPG.dat	TOP2-5	YMR271C	1.07161	0.06469
31	44	982	20160213_dm_TOP2-5_01.JPG.dat	TOP2-5	YMR271C	0.9453	-0.06155
31	45	1067	20160213_dm_TOP2-5_01.JPG.dat	TOP2-5	YMR271C	1.01334	0.00645
31	46	1187	20160213_dm_TOP2-5_01.JPG.dat	TOP2-5	YMR271C	1.06801	0.06108
31	47	1222	20160213_dm_TOP2-5_01.JPG.dat	TOP2-5	YMR271C	1.01925	0.01236
31	48	1393	20160213_dm_TOP2-5_01.JPG.dat	TOP2-5	YMR271C	1.07804	0.07111
32	1	2002	20160213_dm_TOP2-5_01.JPG.dat	TOP2-5	YMR271C	0.88459	-0.12221
32	2	2579	20160213_dm_TOP2-5_01.JPG.dat	TOP2-5	YMR271C	#NUM!	#NUM!	status=JK
32	3	1965	20160213_dm_TOP2-5_01.JPG.dat	TOP2-5	YMR271C	1.03501	0.02811
32	4	1872	20160213_dm_TOP2-5_01.JPG.dat	TOP2-5	YMR271C	1.06154	0.05462
32	5	1913	20160213_dm_TOP2-5_01.JPG.dat	TOP2-5	YMR271C	1.12213	0.11517
32	6	1844	20160213_dm_TOP2-5_01.JPG.dat	TOP2-5	YMR271C	1.05988	0.05297
32	7	1812	20160213_dm_TOP2-5_01.JPG.dat	TOP2-5	YMR271C	0.99794	-0.00893
32	8	1923	20160213_dm_TOP2-5_01.JPG.dat	TOP2-5	YMR271C	#NUM!	#NUM!	status=JK
32	9	1819	20160213_dm_TOP2-5_01.JPG.dat	TOP2-5	YMR271C	1.05861	0.05169
32	10	1515	20160213_dm_TOP2-5_01.JPG.dat	TOP2-5	YMR271C	0.91791	-0.08892
32	11	1612	20160213_dm_TOP2-5_01.JPG.dat	TOP2-5	YMR271C	0.99652	-0.01035
32	12	1714	20160213_dm_TOP2-5_01.JPG.dat	TOP2-5	YMR271C	1.02341	0.01652
32	13	1500	20160213_dm_TOP2-5_01.JPG.dat	TOP2-5	YMR271C	0.86322	-0.14357
32	14	1875	20160213_dm_TOP2-5_01.JPG.dat	TOP2-5	YMR271C	1.06958	0.06266
32	15	1481	20160213_dm_TOP2-5_01.JPG.dat	TOP2-5	YMR271C	0.86021	-0.14658
32	16	1828	20160213_dm_TOP2-5_01.JPG.dat	TOP2-5	YMR271C	1.06384	0.05692
32	17	1591	20160213_dm_TOP2-5_01.JPG.dat	TOP2-5	YMR271C	0.91221	-0.09461
32	18	1759	20160213_dm_TOP2-5_01.JPG.dat	TOP2-5	YMR271C	1.03131	0.02441
32	19	1565	20160213_dm_TOP2-5_01.JPG.dat	TOP2-5	YMR271C	0.95086	-0.05599
32	20	1695	20160213_dm_TOP2-5_01.JPG.dat	TOP2-5	YMR271C	1.02321	0.01632
32	21	2048	20160213_dm_TOP2-5_01.JPG.dat	TOP2-5	YMR271C	1.17539	0.1684
32	22	2022	20160213_dm_TOP2-5_01.JPG.dat	TOP2-5	YMR271C	1.11936	0.1124
32	23	1800	20160213_dm_TOP2-5_01.JPG.dat	TOP2-5	YMR271C	0.98539	-0.02148
32	24	1931	20160213_dm_TOP2-5_01.JPG.dat	TOP2-5	YMR271C	1.08002	0.07309
32	25	1969	20160213_dm_TOP2-5_01.JPG.dat	TOP2-5	YMR271C	1.13431	0.12735
32	26	1933	20160213_dm_TOP2-5_01.JPG.dat	TOP2-5	YMR271C	1.12471	0.11775
32	27	1790	20160213_dm_TOP2-5_01.JPG.dat	TOP2-5	YMR271C	1.03358	0.02668
32	28	1912	20160213_dm_TOP2-5_01.JPG.dat	TOP2-5	YMR271C	1.0931	0.08616
32	29	1525	20160213_dm_TOP2-5_01.JPG.dat	TOP2-5	YMR271C	0.87321	-0.13359
32	30	1537	20160213_dm_TOP2-5_01.JPG.dat	TOP2-5	YMR271C	0.90518	-0.10164
32	31	1913	20160213_dm_TOP2-5_01.JPG.dat	TOP2-5	YMR271C	1.16267	0.15569
32	32	1818	20160213_dm_TOP2-5_01.JPG.dat	TOP2-5	YMR271C	1.09843	0.09149
32	33	1958	20160213_dm_TOP2-5_01.JPG.dat	TOP2-5	YMR271C	1.14375	0.13678
32	34	1623	20160213_dm_TOP2-5_01.JPG.dat	TOP2-5	YMR271C	0.91913	-0.0877
32	35	1699	20160213_dm_TOP2-5_01.JPG.dat	TOP2-5	YMR271C	0.94305	-0.0638
32	36	1577	20160213_dm_TOP2-5_01.JPG.dat	TOP2-5	YMR271C	#NUM!	#NUM!	status=JK
32	37	1829	20160213_dm_TOP2-5_01.JPG.dat	TOP2-5	YMR271C	1.08681	0.07987
32	38	1816	20160213_dm_TOP2-5_01.JPG.dat	TOP2-5	YMR271C	1.1312	0.12424
32	39	2193	20160213_dm_TOP2-5_01.JPG.dat	TOP2-5	YMR271C	#NUM!	#NUM!	status=JK
32	40	1700	20160213_dm_TOP2-5_01.JPG.dat	TOP2-5	YMR271C	1.00919	0.0023
32	41	1690	20160213_dm_TOP2-5_01.JPG.dat	TOP2-5	YMR271C	0.97201	-0.03485
32	42	1676	20160213_dm_TOP2-5_01.JPG.dat	TOP2-5	YMR271C	0.95612	-0.05073
32	43	1642	20160213_dm_TOP2-5_01.JPG.dat	TOP2-5	YMR271C	0.95654	-0.05031
32	44	1722	20160213_dm_TOP2-5_01.JPG.dat	TOP2-5	YMR271C	1.01206	0.00518
32	45	1697	20160213_dm_TOP2-5_01.JPG.dat	TOP2-5	YMR271C	0.98773	-0.01914
32	46	1774	20160213_dm_TOP2-5_01.JPG.dat	TOP2-5	YMR271C	0.98189	-0.02498
32	47	1760	20160213_dm_TOP2-5_01.JPG.dat	TOP2-5	YMR271C	0.90654	-0.10028
32	48	1620	20160213_dm_TOP2-5_01.JPG.dat	TOP2-5	YMR271C	0.77678	-0.22995

## Sheet: 20160213_dm_TOP2-5_02.JPG.dat
Row	Column	Raw colony size	Plate id / file name	Query	Array	Normalized colony size	Score	Additional information
1	1	2976	20160213_dm_TOP2-5_02.JPG.dat	TOP2-5	YMR271C	1.73737	0.72734
1	2	1311	20160213_dm_TOP2-5_02.JPG.dat	TOP2-5	YMR271C	0.84007	-0.16939
1	3	1398	20160213_dm_TOP2-5_02.JPG.dat	TOP2-5	YMR271C	0.98579	-0.02376
1	4	1281	20160213_dm_TOP2-5_02.JPG.dat	TOP2-5	YMR271C	0.95683	-0.0527
1	5	1318	20160213_dm_TOP2-5_02.JPG.dat	TOP2-5	YMR271C	0.97171	-0.03783
1	6	1506	20160213_dm_TOP2-5_02.JPG.dat	TOP2-5	YMR271C	1.06555	0.05595
1	7	1344	20160213_dm_TOP2-5_02.JPG.dat	TOP2-5	YMR271C	0.91316	-0.09634
1	8	1404	20160213_dm_TOP2-5_02.JPG.dat	TOP2-5	YMR271C	0.97642	-0.03312
1	9	1175	20160213_dm_TOP2-5_02.JPG.dat	TOP2-5	YMR271C	0.87201	-0.13747
1	10	1308	20160213_dm_TOP2-5_02.JPG.dat	TOP2-5	YMR271C	0.99019	-0.01936
1	11	1433	20160213_dm_TOP2-5_02.JPG.dat	TOP2-5	YMR271C	1.05546	0.04587
1	12	1362	20160213_dm_TOP2-5_02.JPG.dat	TOP2-5	YMR271C	0.96482	-0.04472
1	13	1720	20160213_dm_TOP2-5_02.JPG.dat	TOP2-5	YMR271C	1.1869	0.17722
1	14	1557	20160213_dm_TOP2-5_02.JPG.dat	TOP2-5	YMR271C	1.06765	0.05805
1	15	1804	20160213_dm_TOP2-5_02.JPG.dat	TOP2-5	YMR271C	1.25555	0.24582
1	16	1565	20160213_dm_TOP2-5_02.JPG.dat	TOP2-5	YMR271C	1.07647	0.06686
1	17	1616	20160213_dm_TOP2-5_02.JPG.dat	TOP2-5	YMR271C	1.0772	0.06759
1	18	1553	20160213_dm_TOP2-5_02.JPG.dat	TOP2-5	YMR271C	1.01978	0.01021
1	19	1428	20160213_dm_TOP2-5_02.JPG.dat	TOP2-5	YMR271C	0.93489	-0.07462
1	20	1341	20160213_dm_TOP2-5_02.JPG.dat	TOP2-5	YMR271C	0.89704	-0.11246
1	21	1286	20160213_dm_TOP2-5_02.JPG.dat	TOP2-5	YMR271C	0.89343	-0.11606
1	22	1464	20160213_dm_TOP2-5_02.JPG.dat	TOP2-5	YMR271C	1.01436	0.00479
1	23	1426	20160213_dm_TOP2-5_02.JPG.dat	TOP2-5	YMR271C	0.94531	-0.06422
1	24	1830	20160213_dm_TOP2-5_02.JPG.dat	TOP2-5	YMR271C	#NUM!	#NUM!	status=JK
1	25	1323	20160213_dm_TOP2-5_02.JPG.dat	TOP2-5	YMR271C	0.88627	-0.12322
1	26	1589	20160213_dm_TOP2-5_02.JPG.dat	TOP2-5	YMR271C	1.10283	0.0932
1	27	1448	20160213_dm_TOP2-5_02.JPG.dat	TOP2-5	YMR271C	1.03754	0.02795
1	28	1377	20160213_dm_TOP2-5_02.JPG.dat	TOP2-5	YMR271C	1.01756	0.00798
1	29	1270	20160213_dm_TOP2-5_02.JPG.dat	TOP2-5	YMR271C	0.94821	-0.06132
1	30	1368	20160213_dm_TOP2-5_02.JPG.dat	TOP2-5	YMR271C	1.01247	0.0029
1	31	1409	20160213_dm_TOP2-5_02.JPG.dat	TOP2-5	YMR271C	1.01848	0.00891
1	32	1715	20160213_dm_TOP2-5_02.JPG.dat	TOP2-5	YMR271C	#NUM!	#NUM!	status=JK
1	33	1332	20160213_dm_TOP2-5_02.JPG.dat	TOP2-5	YMR271C	0.94304	-0.06648
1	34	1559	20160213_dm_TOP2-5_02.JPG.dat	TOP2-5	YMR271C	1.09675	0.08713
1	35	1647	20160213_dm_TOP2-5_02.JPG.dat	TOP2-5	YMR271C	1.15138	0.14172
1	36	1539	20160213_dm_TOP2-5_02.JPG.dat	TOP2-5	YMR271C	1.08774	0.07812
1	37	1462	20160213_dm_TOP2-5_02.JPG.dat	TOP2-5	YMR271C	1.04746	0.03787
1	38	1472	20160213_dm_TOP2-5_02.JPG.dat	TOP2-5	YMR271C	1.04994	0.04035
1	39	1536	20160213_dm_TOP2-5_02.JPG.dat	TOP2-5	YMR271C	1.0823	0.07269
1	40	1339	20160213_dm_TOP2-5_02.JPG.dat	TOP2-5	YMR271C	0.94025	-0.06927
1	41	1470	20160213_dm_TOP2-5_02.JPG.dat	TOP2-5	YMR271C	1.03349	0.0239
1	42	1459	20160213_dm_TOP2-5_02.JPG.dat	TOP2-5	YMR271C	1.02156	0.01199
1	43	1416	20160213_dm_TOP2-5_02.JPG.dat	TOP2-5	YMR271C	0.98748	-0.02207
1	44	1436	20160213_dm_TOP2-5_02.JPG.dat	TOP2-5	YMR271C	1.02242	0.01285
1	45	1399	20160213_dm_TOP2-5_02.JPG.dat	TOP2-5	YMR271C	1.02446	0.01489
1	46	1466	20160213_dm_TOP2-5_02.JPG.dat	TOP2-5	YMR271C	1.02626	0.01668
1	47	1489	20160213_dm_TOP2-5_02.JPG.dat	TOP2-5	YMR271C	0.93308	-0.07644
1	48	1484	20160213_dm_TOP2-5_02.JPG.dat	TOP2-5	YMR271C	0.8351	-0.17436
2	1	1530	20160213_dm_TOP2-5_02.JPG.dat	TOP2-5	YMR271C	1.19428	0.1846
2	2	1255	20160213_dm_TOP2-5_02.JPG.dat	TOP2-5	YMR271C	1.08088	0.07127
2	3	1218	20160213_dm_TOP2-5_02.JPG.dat	TOP2-5	YMR271C	1.16038	0.15072
2	4	1128	20160213_dm_TOP2-5_02.JPG.dat	TOP2-5	YMR271C	1.14434	0.13468
2	5	1176	20160213_dm_TOP2-5_02.JPG.dat	TOP2-5	YMR271C	1.18368	0.174
2	6	1128	20160213_dm_TOP2-5_02.JPG.dat	TOP2-5	YMR271C	1.09295	0.08333
2	7	1124	20160213_dm_TOP2-5_02.JPG.dat	TOP2-5	YMR271C	1.0477	0.03811
2	8	1084	20160213_dm_TOP2-5_02.JPG.dat	TOP2-5	YMR271C	1.0363	0.02672
2	9	1169	20160213_dm_TOP2-5_02.JPG.dat	TOP2-5	YMR271C	1.19355	0.18387
2	10	1006	20160213_dm_TOP2-5_02.JPG.dat	TOP2-5	YMR271C	1.04616	0.03657
2	11	888	20160213_dm_TOP2-5_02.JPG.dat	TOP2-5	YMR271C	0.89617	-0.11333
2	12	919	20160213_dm_TOP2-5_02.JPG.dat	TOP2-5	YMR271C	0.8903	-0.11919
2	13	1114	20160213_dm_TOP2-5_02.JPG.dat	TOP2-5	YMR271C	1.0487	0.03911
2	14	1061	20160213_dm_TOP2-5_02.JPG.dat	TOP2-5	YMR271C	0.99042	-0.01913
2	15	1016	20160213_dm_TOP2-5_02.JPG.dat	TOP2-5	YMR271C	0.96274	-0.0468
2	16	1040	20160213_dm_TOP2-5_02.JPG.dat	TOP2-5	YMR271C	0.9743	-0.03524
2	17	986	20160213_dm_TOP2-5_02.JPG.dat	TOP2-5	YMR271C	0.89379	-0.11571
2	18	995	20160213_dm_TOP2-5_02.JPG.dat	TOP2-5	YMR271C	0.88686	-0.12263
2	19	914	20160213_dm_TOP2-5_02.JPG.dat	TOP2-5	YMR271C	0.81151	-0.19793
2	20	1033	20160213_dm_TOP2-5_02.JPG.dat	TOP2-5	YMR271C	0.93833	-0.0712
2	21	987	20160213_dm_TOP2-5_02.JPG.dat	TOP2-5	YMR271C	0.93212	-0.0774
2	22	988	20160213_dm_TOP2-5_02.JPG.dat	TOP2-5	YMR271C	0.93121	-0.0783
2	23	991	20160213_dm_TOP2-5_02.JPG.dat	TOP2-5	YMR271C	0.89409	-0.1154
2	24	943	20160213_dm_TOP2-5_02.JPG.dat	TOP2-5	YMR271C	0.83656	-0.1729
2	25	1011	20160213_dm_TOP2-5_02.JPG.dat	TOP2-5	YMR271C	0.92313	-0.08638
2	26	1190	20160213_dm_TOP2-5_02.JPG.dat	TOP2-5	YMR271C	1.12719	0.11754
2	27	1014	20160213_dm_TOP2-5_02.JPG.dat	TOP2-5	YMR271C	0.9927	-0.01686
2	28	1071	20160213_dm_TOP2-5_02.JPG.dat	TOP2-5	YMR271C	1.08253	0.07292
2	29	851	20160213_dm_TOP2-5_02.JPG.dat	TOP2-5	YMR271C	0.86903	-0.14045
2	30	870	20160213_dm_TOP2-5_02.JPG.dat	TOP2-5	YMR271C	0.88136	-0.12813
2	31	1037	20160213_dm_TOP2-5_02.JPG.dat	TOP2-5	YMR271C	1.02809	0.01851
2	32	1038	20160213_dm_TOP2-5_02.JPG.dat	TOP2-5	YMR271C	1.01461	0.00504
2	33	1058	20160213_dm_TOP2-5_02.JPG.dat	TOP2-5	YMR271C	1.03181	0.02223
2	34	1066	20160213_dm_TOP2-5_02.JPG.dat	TOP2-5	YMR271C	1.03596	0.02638
2	35	1035	20160213_dm_TOP2-5_02.JPG.dat	TOP2-5	YMR271C	1.00188	-0.00768
2	36	1078	20160213_dm_TOP2-5_02.JPG.dat	TOP2-5	YMR271C	1.05745	0.04785
2	37	1111	20160213_dm_TOP2-5_02.JPG.dat	TOP2-5	YMR271C	#NUM!	#NUM!	status=JK
2	38	1071	20160213_dm_TOP2-5_02.JPG.dat	TOP2-5	YMR271C	1.06367	0.05407
2	39	1069	20160213_dm_TOP2-5_02.JPG.dat	TOP2-5	YMR271C	1.04924	0.03964
2	40	1059	20160213_dm_TOP2-5_02.JPG.dat	TOP2-5	YMR271C	1.03647	0.02688
2	41	998	20160213_dm_TOP2-5_02.JPG.dat	TOP2-5	YMR271C	0.97795	-0.0316
2	42	1000	20160213_dm_TOP2-5_02.JPG.dat	TOP2-5	YMR271C	0.9749	-0.03464
2	43	1052	20160213_dm_TOP2-5_02.JPG.dat	TOP2-5	YMR271C	1.01752	0.00795
2	44	1097	20160213_dm_TOP2-5_02.JPG.dat	TOP2-5	YMR271C	1.07869	0.06908
2	45	1084	20160213_dm_TOP2-5_02.JPG.dat	TOP2-5	YMR271C	1.09183	0.08221
2	46	1121	20160213_dm_TOP2-5_02.JPG.dat	TOP2-5	YMR271C	1.07527	0.06566
2	47	1006	20160213_dm_TOP2-5_02.JPG.dat	TOP2-5	YMR271C	0.86095	-0.14852
2	48	1500	20160213_dm_TOP2-5_02.JPG.dat	TOP2-5	YMR271C	#NUM!	#NUM!	status=JK
3	1	1257	20160213_dm_TOP2-5_02.JPG.dat	TOP2-5	YMR271C	1.17229	0.16262
3	2	1221	20160213_dm_TOP2-5_02.JPG.dat	TOP2-5	YMR271C	1.26286	0.25313
3	3	707	20160213_dm_TOP2-5_02.JPG.dat	TOP2-5	YEL034W	0.81314	-0.22406
3	4	502	20160213_dm_TOP2-5_02.JPG.dat	TOP2-5	YEL034W	0.61812	-0.41896
3	5	721	20160213_dm_TOP2-5_02.JPG.dat	TOP2-5	YMR154C	0.88485	-0.04234
3	6	799	20160213_dm_TOP2-5_02.JPG.dat	TOP2-5	YMR154C	0.94687	0.01964
3	7	1262	20160213_dm_TOP2-5_02.JPG.dat	TOP2-5	YBR253W	1.44236	0.12701
3	8	1210	20160213_dm_TOP2-5_02.JPG.dat	TOP2-5	YBR253W	1.41885	0.10351
3	9	0	20160213_dm_TOP2-5_02.JPG.dat	TOP2-5	YDL220C	0	0
3	10	0	20160213_dm_TOP2-5_02.JPG.dat	TOP2-5	YDL220C	0	0
3	11	880	20160213_dm_TOP2-5_02.JPG.dat	TOP2-5	YGR113W	1.08509	0.03845
3	12	933	20160213_dm_TOP2-5_02.JPG.dat	TOP2-5	YGR113W	1.10214	0.05548
3	13	1174	20160213_dm_TOP2-5_02.JPG.dat	TOP2-5	YBR082C	1.34364	0.12799
3	14	1174	20160213_dm_TOP2-5_02.JPG.dat	TOP2-5	YBR082C	1.32994	0.11429
3	15	724	20160213_dm_TOP2-5_02.JPG.dat	TOP2-5	YBR070C	0.83241	-0.08408
3	16	781	20160213_dm_TOP2-5_02.JPG.dat	TOP2-5	YBR070C	0.88781	-0.02872
3	17	1102	20160213_dm_TOP2-5_02.JPG.dat	TOP2-5	YKL074C	1.2114	-0.01768
3	18	1090	20160213_dm_TOP2-5_02.JPG.dat	TOP2-5	YKL074C	1.17654	-0.05252
3	19	992	20160213_dm_TOP2-5_02.JPG.dat	TOP2-5	YDR303C	#NUM!	#NUM!	status=JK
3	20	1027	20160213_dm_TOP2-5_02.JPG.dat	TOP2-5	YDR303C	1.12661	-0.02234
3	21	106	20160213_dm_TOP2-5_02.JPG.dat	TOP2-5	YNL079C	#NUM!	#NUM!	status=JK
3	22	477	20160213_dm_TOP2-5_02.JPG.dat	TOP2-5	YNL079C	0.54291	0.01085
3	23	698	20160213_dm_TOP2-5_02.JPG.dat	TOP2-5	YPL101W	0.76106	0.04443
3	24	754	20160213_dm_TOP2-5_02.JPG.dat	TOP2-5	YPL101W	#NUM!	#NUM!	status=JK
3	25	0	20160213_dm_TOP2-5_02.JPG.dat	TOP2-5	YFL039C	0	-0.86146
3	26	0	20160213_dm_TOP2-5_02.JPG.dat	TOP2-5	YFL039C	0	-0.86146
3	27	893	20160213_dm_TOP2-5_02.JPG.dat	TOP2-5	YHR122W	#NUM!	#NUM!	status=JK
3	28	818	20160213_dm_TOP2-5_02.JPG.dat	TOP2-5	YHR122W	1.00654	-0.11493
3	29	0	20160213_dm_TOP2-5_02.JPG.dat	TOP2-5	YNL102W	0	-0.34808
3	30	0	20160213_dm_TOP2-5_02.JPG.dat	TOP2-5	YNL102W	0	-0.34808
3	31	744	20160213_dm_TOP2-5_02.JPG.dat	TOP2-5	YLR078C	0.90517	0.02821
3	32	730	20160213_dm_TOP2-5_02.JPG.dat	TOP2-5	YLR078C	0.87782	0.00087
3	33	979	20160213_dm_TOP2-5_02.JPG.dat	TOP2-5	YOR149C	1.17767	0.10763
3	34	1028	20160213_dm_TOP2-5_02.JPG.dat	TOP2-5	YOR149C	1.2357	0.16562
3	35	0	20160213_dm_TOP2-5_02.JPG.dat	TOP2-5	YFL009W	0	-0.55051
3	36	0	20160213_dm_TOP2-5_02.JPG.dat	TOP2-5	YFL009W	0	-0.55051
3	37	0	20160213_dm_TOP2-5_02.JPG.dat	TOP2-5	YAR019C	0	-0.51823
3	38	0	20160213_dm_TOP2-5_02.JPG.dat	TOP2-5	YAR019C	0	-0.51823
3	39	962	20160213_dm_TOP2-5_02.JPG.dat	TOP2-5	YPR055W	1.17897	0.10595
3	40	860	20160213_dm_TOP2-5_02.JPG.dat	TOP2-5	YPR055W	1.05166	-0.02128
3	41	625	20160213_dm_TOP2-5_02.JPG.dat	TOP2-5	YFL013C	0.7654	0.11082
3	42	530	20160213_dm_TOP2-5_02.JPG.dat	TOP2-5	YFL013C	0.64504	-0.00946
3	43	0	20160213_dm_TOP2-5_02.JPG.dat	TOP2-5	YJR065C	0	0
3	44	0	20160213_dm_TOP2-5_02.JPG.dat	TOP2-5	YJR065C	0	0
3	45	462	20160213_dm_TOP2-5_02.JPG.dat	TOP2-5	YGR092W	0.57399	-0.21247
3	46	550	20160213_dm_TOP2-5_02.JPG.dat	TOP2-5	YGR092W	0.6482	-0.13831
3	47	1101	20160213_dm_TOP2-5_02.JPG.dat	TOP2-5	YMR271C	1.15365	0.14399
3	48	1332	20160213_dm_TOP2-5_02.JPG.dat	TOP2-5	YMR271C	1.24444	0.23473
4	1	1336	20160213_dm_TOP2-5_02.JPG.dat	TOP2-5	YMR271C	1.11003	0.1004
4	2	1340	20160213_dm_TOP2-5_02.JPG.dat	TOP2-5	YMR271C	1.23919	0.22948
4	3	615	20160213_dm_TOP2-5_02.JPG.dat	TOP2-5	YEL034W	0.63435	-0.40274
4	4	765	20160213_dm_TOP2-5_02.JPG.dat	TOP2-5	YEL034W	0.84747	-0.18976
4	5	856	20160213_dm_TOP2-5_02.JPG.dat	TOP2-5	YMR154C	0.94796	0.02072
4	6	928	20160213_dm_TOP2-5_02.JPG.dat	TOP2-5	YMR154C	0.99532	0.06805
4	7	1178	20160213_dm_TOP2-5_02.JPG.dat	TOP2-5	YBR253W	1.22182	-0.0934
4	8	1210	20160213_dm_TOP2-5_02.JPG.dat	TOP2-5	YBR253W	1.28828	-0.02697
4	9	0	20160213_dm_TOP2-5_02.JPG.dat	TOP2-5	YDL220C	0	0
4	10	0	20160213_dm_TOP2-5_02.JPG.dat	TOP2-5	YDL220C	0	0
4	11	1063	20160213_dm_TOP2-5_02.JPG.dat	TOP2-5	YGR113W	1.19066	0.14395
4	12	1093	20160213_dm_TOP2-5_02.JPG.dat	TOP2-5	YGR113W	1.17363	0.12692
4	13	1225	20160213_dm_TOP2-5_02.JPG.dat	TOP2-5	YBR082C	1.27375	0.05814
4	14	1184	20160213_dm_TOP2-5_02.JPG.dat	TOP2-5	YBR082C	1.21825	0.00268
4	15	866	20160213_dm_TOP2-5_02.JPG.dat	TOP2-5	YBR070C	0.90419	-0.01235
4	16	917	20160213_dm_TOP2-5_02.JPG.dat	TOP2-5	YBR070C	0.9464	0.02983
4	17	1344	20160213_dm_TOP2-5_02.JPG.dat	TOP2-5	YKL074C	1.34042	0.11125
4	18	1158	20160213_dm_TOP2-5_02.JPG.dat	TOP2-5	YKL074C	1.13229	-0.09674
4	19	1157	20160213_dm_TOP2-5_02.JPG.dat	TOP2-5	YDR303C	1.12294	-0.02601
4	20	1143	20160213_dm_TOP2-5_02.JPG.dat	TOP2-5	YDR303C	1.13199	-0.01697
4	21	656	20160213_dm_TOP2-5_02.JPG.dat	TOP2-5	YNL079C	0.6742	0.14206
4	22	537	20160213_dm_TOP2-5_02.JPG.dat	TOP2-5	YNL079C	0.55079	0.01873
4	23	776	20160213_dm_TOP2-5_02.JPG.dat	TOP2-5	YPL101W	0.76254	0.04591
4	24	776	20160213_dm_TOP2-5_02.JPG.dat	TOP2-5	YPL101W	0.75099	0.03437
4	25	36	20160213_dm_TOP2-5_02.JPG.dat	TOP2-5	YFL039C	#NUM!	#NUM!	status=JK
4	26	0	20160213_dm_TOP2-5_02.JPG.dat	TOP2-5	YFL039C	0	-0.86146
4	27	908	20160213_dm_TOP2-5_02.JPG.dat	TOP2-5	YHR122W	0.97892	-0.14254
4	28	891	20160213_dm_TOP2-5_02.JPG.dat	TOP2-5	YHR122W	0.99561	-0.12586
4	29	0	20160213_dm_TOP2-5_02.JPG.dat	TOP2-5	YNL102W	0	-0.34808
4	30	61	20160213_dm_TOP2-5_02.JPG.dat	TOP2-5	YNL102W	#NUM!	#NUM!	status=JK
4	31	766	20160213_dm_TOP2-5_02.JPG.dat	TOP2-5	YLR078C	0.85484	-0.02209
4	32	919	20160213_dm_TOP2-5_02.JPG.dat	TOP2-5	YLR078C	#NUM!	#NUM!	status=JK
4	33	988	20160213_dm_TOP2-5_02.JPG.dat	TOP2-5	YOR149C	1.09704	0.02705
4	34	1072	20160213_dm_TOP2-5_02.JPG.dat	TOP2-5	YOR149C	1.19305	0.123
4	35	0	20160213_dm_TOP2-5_02.JPG.dat	TOP2-5	YFL009W	0	-0.55051
4	36	0	20160213_dm_TOP2-5_02.JPG.dat	TOP2-5	YFL009W	0	-0.55051
4	37	0	20160213_dm_TOP2-5_02.JPG.dat	TOP2-5	YAR019C	0	-0.51823
4	38	0	20160213_dm_TOP2-5_02.JPG.dat	TOP2-5	YAR019C	0	-0.51823
4	39	971	20160213_dm_TOP2-5_02.JPG.dat	TOP2-5	YPR055W	1.11175	0.03877
4	40	967	20160213_dm_TOP2-5_02.JPG.dat	TOP2-5	YPR055W	1.10545	0.03247
4	41	515	20160213_dm_TOP2-5_02.JPG.dat	TOP2-5	YFL013C	0.58957	-0.06489
4	42	597	20160213_dm_TOP2-5_02.JPG.dat	TOP2-5	YFL013C	0.6786	0.02408
4	43	0	20160213_dm_TOP2-5_02.JPG.dat	TOP2-5	YJR065C	0	0
4	44	107	20160213_dm_TOP2-5_02.JPG.dat	TOP2-5	YJR065C	#NUM!	#NUM!	status=JK
4	45	641	20160213_dm_TOP2-5_02.JPG.dat	TOP2-5	YGR092W	0.73457	-0.05199
4	46	729	20160213_dm_TOP2-5_02.JPG.dat	TOP2-5	YGR092W	0.78948	0.00288
4	47	1150	20160213_dm_TOP2-5_02.JPG.dat	TOP2-5	YMR271C	1.10335	0.09372
4	48	1411	20160213_dm_TOP2-5_02.JPG.dat	TOP2-5	YMR271C	1.20287	0.19317
5	1	1393	20160213_dm_TOP2-5_02.JPG.dat	TOP2-5	YMR271C	1.09162	0.082
5	2	1372	20160213_dm_TOP2-5_02.JPG.dat	TOP2-5	YMR271C	1.20105	0.19136
5	3	1128	20160213_dm_TOP2-5_02.JPG.dat	TOP2-5	YFL039C	1.1044	0.24224
5	4	1160	20160213_dm_TOP2-5_02.JPG.dat	TOP2-5	YFL039C	1.22321	0.36097
5	5	0	20160213_dm_TOP2-5_02.JPG.dat	TOP2-5	YFL034C-B	0	0
5	6	0	20160213_dm_TOP2-5_02.JPG.dat	TOP2-5	YFL034C-B	0	0
5	7	1112	20160213_dm_TOP2-5_02.JPG.dat	TOP2-5	YDR060W	1.10707	-0.13949
5	8	1109	20160213_dm_TOP2-5_02.JPG.dat	TOP2-5	YDR060W	1.13381	-0.11277
5	9	778	20160213_dm_TOP2-5_02.JPG.dat	TOP2-5	YLR100W	0.85005	-0.06126
5	10	785	20160213_dm_TOP2-5_02.JPG.dat	TOP2-5	YLR100W	0.87276	-0.03857
5	11	644	20160213_dm_TOP2-5_02.JPG.dat	TOP2-5	YML065W	0.69213	-0.1006
5	12	789	20160213_dm_TOP2-5_02.JPG.dat	TOP2-5	YML065W	0.81344	0.02064
5	13	0	20160213_dm_TOP2-5_02.JPG.dat	TOP2-5	YLL031C	0	0
5	14	0	20160213_dm_TOP2-5_02.JPG.dat	TOP2-5	YLL031C	0	0
5	15	900	20160213_dm_TOP2-5_02.JPG.dat	TOP2-5	YNL061W	0.90079	0.03781
5	16	889	20160213_dm_TOP2-5_02.JPG.dat	TOP2-5	YNL061W	0.87933	0.01637
5	17	20	20160213_dm_TOP2-5_02.JPG.dat	TOP2-5	YKL189W	#NUM!	#NUM!	status=JK
5	18	0	20160213_dm_TOP2-5_02.JPG.dat	TOP2-5	YKL189W	0	0
5	19	1041	20160213_dm_TOP2-5_02.JPG.dat	TOP2-5	YNL262W	0.96535	-0.01584
5	20	1206	20160213_dm_TOP2-5_02.JPG.dat	TOP2-5	YNL262W	1.14025	0.15894
5	21	1201	20160213_dm_TOP2-5_02.JPG.dat	TOP2-5	YLR045C	#NUM!	#NUM!	status=JK
5	22	1254	20160213_dm_TOP2-5_02.JPG.dat	TOP2-5	YLR045C	1.22698	0.1233
5	23	1275	20160213_dm_TOP2-5_02.JPG.dat	TOP2-5	YGR099W	1.19564	0.01405
5	24	1236	20160213_dm_TOP2-5_02.JPG.dat	TOP2-5	YGR099W	1.14227	-0.03928
5	25	2047	20160213_dm_TOP2-5_02.JPG.dat	TOP2-5	YFR031C	#NUM!	#NUM!	status=JK
5	26	0	20160213_dm_TOP2-5_02.JPG.dat	TOP2-5	YFR031C	0	-0.05152
5	27	970	20160213_dm_TOP2-5_02.JPG.dat	TOP2-5	YGL022W	1.00386	0.14674
5	28	822	20160213_dm_TOP2-5_02.JPG.dat	TOP2-5	YGL022W	0.88383	0.02678
5	29	1048	20160213_dm_TOP2-5_02.JPG.dat	TOP2-5	YBL050W	1.14867	0.13241
5	30	1017	20160213_dm_TOP2-5_02.JPG.dat	TOP2-5	YBL050W	1.11633	0.10009
5	31	1023	20160213_dm_TOP2-5_02.JPG.dat	TOP2-5	YDL213C	1.111	0.09509
5	32	1027	20160213_dm_TOP2-5_02.JPG.dat	TOP2-5	YDL213C	1.11035	0.09444
5	33	941	20160213_dm_TOP2-5_02.JPG.dat	TOP2-5	YOL034W	1.02429	-0.00386
5	34	962	20160213_dm_TOP2-5_02.JPG.dat	TOP2-5	YOL034W	1.05273	0.02455
5	35	593	20160213_dm_TOP2-5_02.JPG.dat	TOP2-5	YHR052W	0.65142	-0.33187
5	36	582	20160213_dm_TOP2-5_02.JPG.dat	TOP2-5	YHR052W	0.65266	-0.33063
5	37	564	20160213_dm_TOP2-5_02.JPG.dat	TOP2-5	YDL105W	0.64693	-0.16189
5	38	591	20160213_dm_TOP2-5_02.JPG.dat	TOP2-5	YDL105W	0.67764	-0.1312
5	39	1061	20160213_dm_TOP2-5_02.JPG.dat	TOP2-5	YHR166C	1.20393	0.05852
5	40	1055	20160213_dm_TOP2-5_02.JPG.dat	TOP2-5	YHR166C	1.19577	0.05037
5	41	963	20160213_dm_TOP2-5_02.JPG.dat	TOP2-5	YGL092W	#NUM!	#NUM!	status=JK
5	42	915	20160213_dm_TOP2-5_02.JPG.dat	TOP2-5	YGL092W	1.02992	0.00813
5	43	716	20160213_dm_TOP2-5_02.JPG.dat	TOP2-5	YPR133C	0.7903	0.01391
5	44	813	20160213_dm_TOP2-5_02.JPG.dat	TOP2-5	YPR133C	0.90016	0.1237
5	45	871	20160213_dm_TOP2-5_02.JPG.dat	TOP2-5	YDR158W	0.97575	-0.2115
5	46	865	20160213_dm_TOP2-5_02.JPG.dat	TOP2-5	YDR158W	0.91223	-0.27499
5	47	1149	20160213_dm_TOP2-5_02.JPG.dat	TOP2-5	YMR271C	1.06951	0.05991
5	48	1262	20160213_dm_TOP2-5_02.JPG.dat	TOP2-5	YMR271C	1.03998	0.03039
6	1	1428	20160213_dm_TOP2-5_02.JPG.dat	TOP2-5	YMR271C	1.059	0.0494
6	2	1487	20160213_dm_TOP2-5_02.JPG.dat	TOP2-5	YMR271C	1.23559	0.22588
6	3	1138	20160213_dm_TOP2-5_02.JPG.dat	TOP2-5	YFL039C	1.06037	0.19824
6	4	1171	20160213_dm_TOP2-5_02.JPG.dat	TOP2-5	YFL039C	1.1782	0.31599
6	5	0	20160213_dm_TOP2-5_02.JPG.dat	TOP2-5	YFL034C-B	0	0
6	6	0	20160213_dm_TOP2-5_02.JPG.dat	TOP2-5	YFL034C-B	0	0
6	7	1183	20160213_dm_TOP2-5_02.JPG.dat	TOP2-5	YDR060W	1.13202	-0.11456
6	8	1208	20160213_dm_TOP2-5_02.JPG.dat	TOP2-5	YDR060W	1.1877	-0.05892
6	9	803	20160213_dm_TOP2-5_02.JPG.dat	TOP2-5	YLR100W	0.84385	-0.06746
6	10	812	20160213_dm_TOP2-5_02.JPG.dat	TOP2-5	YLR100W	0.86812	-0.0432
6	11	869	20160213_dm_TOP2-5_02.JPG.dat	TOP2-5	YML065W	0.89694	0.10408
6	12	645	20160213_dm_TOP2-5_02.JPG.dat	TOP2-5	YML065W	0.63867	-0.15403
6	13	0	20160213_dm_TOP2-5_02.JPG.dat	TOP2-5	YLL031C	0	0
6	14	0	20160213_dm_TOP2-5_02.JPG.dat	TOP2-5	YLL031C	0	0
6	15	837	20160213_dm_TOP2-5_02.JPG.dat	TOP2-5	YNL061W	0.80338	-0.05953
6	16	847	20160213_dm_TOP2-5_02.JPG.dat	TOP2-5	YNL061W	0.80338	-0.05953
6	17	0	20160213_dm_TOP2-5_02.JPG.dat	TOP2-5	YKL189W	0	0
6	18	0	20160213_dm_TOP2-5_02.JPG.dat	TOP2-5	YKL189W	0	0
6	19	1393	20160213_dm_TOP2-5_02.JPG.dat	TOP2-5	YNL262W	1.23687	0.2555
6	20	1205	20160213_dm_TOP2-5_02.JPG.dat	TOP2-5	YNL262W	1.09105	0.10977
6	21	1305	20160213_dm_TOP2-5_02.JPG.dat	TOP2-5	YLR045C	1.22492	0.12125
6	22	1320	20160213_dm_TOP2-5_02.JPG.dat	TOP2-5	YLR045C	1.23754	0.13385
6	23	1406	20160213_dm_TOP2-5_02.JPG.dat	TOP2-5	YGR099W	1.26402	0.08239
6	24	1336	20160213_dm_TOP2-5_02.JPG.dat	TOP2-5	YGR099W	1.1844	0.00282
6	25	12	20160213_dm_TOP2-5_02.JPG.dat	TOP2-5	YFR031C	0.01101	-0.04052
6	26	256	20160213_dm_TOP2-5_02.JPG.dat	TOP2-5	YFR031C	0.24533	0.19365
6	27	870	20160213_dm_TOP2-5_02.JPG.dat	TOP2-5	YGL022W	0.86848	0.01145
6	28	905	20160213_dm_TOP2-5_02.JPG.dat	TOP2-5	YGL022W	0.94121	0.08414
6	29	1020	20160213_dm_TOP2-5_02.JPG.dat	TOP2-5	YBL050W	1.08563	0.06941
6	30	964	20160213_dm_TOP2-5_02.JPG.dat	TOP2-5	YBL050W	1.03141	0.01523
6	31	989	20160213_dm_TOP2-5_02.JPG.dat	TOP2-5	YDL213C	#NUM!	#NUM!	status=JK
6	32	1040	20160213_dm_TOP2-5_02.JPG.dat	TOP2-5	YDL213C	1.10561	0.08971
6	33	963	20160213_dm_TOP2-5_02.JPG.dat	TOP2-5	YOL034W	1.03484	0.00667
6	34	951	20160213_dm_TOP2-5_02.JPG.dat	TOP2-5	YOL034W	1.03116	0.00299
6	35	539	20160213_dm_TOP2-5_02.JPG.dat	TOP2-5	YHR052W	0.58841	-0.39483
6	36	482	20160213_dm_TOP2-5_02.JPG.dat	TOP2-5	YHR052W	0.53841	-0.4448
6	37	600	20160213_dm_TOP2-5_02.JPG.dat	TOP2-5	YDL105W	0.6868	-0.12204
6	38	562	20160213_dm_TOP2-5_02.JPG.dat	TOP2-5	YDL105W	0.64324	-0.16557
6	39	1070	20160213_dm_TOP2-5_02.JPG.dat	TOP2-5	YHR166C	1.21237	0.06696
6	40	1101	20160213_dm_TOP2-5_02.JPG.dat	TOP2-5	YHR166C	#NUM!	#NUM!	status=JK
6	41	922	20160213_dm_TOP2-5_02.JPG.dat	TOP2-5	YGL092W	1.0448	0.02299
6	42	920	20160213_dm_TOP2-5_02.JPG.dat	TOP2-5	YGL092W	1.03287	0.01107
6	43	662	20160213_dm_TOP2-5_02.JPG.dat	TOP2-5	YPR133C	0.72554	-0.05081
6	44	786	20160213_dm_TOP2-5_02.JPG.dat	TOP2-5	YPR133C	0.85963	0.0832
6	45	869	20160213_dm_TOP2-5_02.JPG.dat	TOP2-5	YDR158W	0.9571	-0.23014
6	46	895	20160213_dm_TOP2-5_02.JPG.dat	TOP2-5	YDR158W	0.92394	-0.26328
6	47	1196	20160213_dm_TOP2-5_02.JPG.dat	TOP2-5	YMR271C	1.08538	0.07577
6	48	1348	20160213_dm_TOP2-5_02.JPG.dat	TOP2-5	YMR271C	1.07881	0.0692
7	1	1401	20160213_dm_TOP2-5_02.JPG.dat	TOP2-5	YMR271C	0.97543	-0.03412
7	2	1430	20160213_dm_TOP2-5_02.JPG.dat	TOP2-5	YMR271C	1.11674	0.1071
7	3	0	20160213_dm_TOP2-5_02.JPG.dat	TOP2-5	YDL207W	0	0
7	4	0	20160213_dm_TOP2-5_02.JPG.dat	TOP2-5	YDL207W	0	0
7	5	0	20160213_dm_TOP2-5_02.JPG.dat	TOP2-5	YOR181W	0	0
7	6	0	20160213_dm_TOP2-5_02.JPG.dat	TOP2-5	YOR181W	0	0
7	7	0	20160213_dm_TOP2-5_02.JPG.dat	TOP2-5	YOR257W	0	0
7	8	0	20160213_dm_TOP2-5_02.JPG.dat	TOP2-5	YOR257W	0	0
7	9	1290	20160213_dm_TOP2-5_02.JPG.dat	TOP2-5	YML001W	1.28061	0.14269
7	10	1216	20160213_dm_TOP2-5_02.JPG.dat	TOP2-5	YML001W	1.22696	0.08908
7	11	581	20160213_dm_TOP2-5_02.JPG.dat	TOP2-5	YLR418C	0.56558	-0.22285
7	12	703	20160213_dm_TOP2-5_02.JPG.dat	TOP2-5	YLR418C	0.65564	-0.13284
7	13	1269	20160213_dm_TOP2-5_02.JPG.dat	TOP2-5	YGL145W	1.14243	-0.10984
7	14	1261	20160213_dm_TOP2-5_02.JPG.dat	TOP2-5	YGL145W	1.12078	-0.13148
7	15	1520	20160213_dm_TOP2-5_02.JPG.dat	TOP2-5	YGL115W	1.36986	0.10014
7	16	1547	20160213_dm_TOP2-5_02.JPG.dat	TOP2-5	YGL115W	1.3763	0.10658
7	17	1328	20160213_dm_TOP2-5_02.JPG.dat	TOP2-5	YEL055C	1.14054	0.0479
7	18	1627	20160213_dm_TOP2-5_02.JPG.dat	TOP2-5	YEL055C	#NUM!	#NUM!	status=JK
7	19	1051	20160213_dm_TOP2-5_02.JPG.dat	TOP2-5	YDR437W	0.87543	0.04791
7	20	1066	20160213_dm_TOP2-5_02.JPG.dat	TOP2-5	YDR437W	0.90638	0.07884
7	21	693	20160213_dm_TOP2-5_02.JPG.dat	TOP2-5	YDL105W	0.61186	-0.19693
7	22	562	20160213_dm_TOP2-5_02.JPG.dat	TOP2-5	YDL105W	#NUM!	#NUM!	status=JK
7	23	299	20160213_dm_TOP2-5_02.JPG.dat	TOP2-5	YFR004W	0.25345	-0.6081
7	24	275	20160213_dm_TOP2-5_02.JPG.dat	TOP2-5	YFR004W	0.23002	-0.63151
7	25	1352	20160213_dm_TOP2-5_02.JPG.dat	TOP2-5	YJL085W	1.17112	0.11122
7	26	1337	20160213_dm_TOP2-5_02.JPG.dat	TOP2-5	YJL085W	1.21074	0.15081
7	27	1222	20160213_dm_TOP2-5_02.JPG.dat	TOP2-5	YDL008W	1.15345	0.09845
7	28	1187	20160213_dm_TOP2-5_02.JPG.dat	TOP2-5	YDL008W	1.16806	0.11305
7	29	1137	20160213_dm_TOP2-5_02.JPG.dat	TOP2-5	YJL035C	1.14625	-0.02417
7	30	1169	20160213_dm_TOP2-5_02.JPG.dat	TOP2-5	YJL035C	1.18572	0.01527
7	31	714	20160213_dm_TOP2-5_02.JPG.dat	TOP2-5	YDR087C	0.72077	-0.00959
7	32	698	20160213_dm_TOP2-5_02.JPG.dat	TOP2-5	YDR087C	0.70629	-0.02406
7	33	862	20160213_dm_TOP2-5_02.JPG.dat	TOP2-5	YBR109C	0.88392	-0.16291
7	34	847	20160213_dm_TOP2-5_02.JPG.dat	TOP2-5	YBR109C	0.87849	-0.16834
7	35	1084	20160213_dm_TOP2-5_02.JPG.dat	TOP2-5	YDR189W	1.13447	0.0114
7	36	941	20160213_dm_TOP2-5_02.JPG.dat	TOP2-5	YDR189W	1.00851	-0.11448
7	37	846	20160213_dm_TOP2-5_02.JPG.dat	TOP2-5	YNL002C	0.92975	0.05055
7	38	732	20160213_dm_TOP2-5_02.JPG.dat	TOP2-5	YNL002C	0.80445	-0.07467
7	39	874	20160213_dm_TOP2-5_02.JPG.dat	TOP2-5	YKL089W	0.95129	0.00797
7	40	892	20160213_dm_TOP2-5_02.JPG.dat	TOP2-5	YKL089W	0.97061	0.02728
7	41	730	20160213_dm_TOP2-5_02.JPG.dat	TOP2-5	YNL153C	0.79594	0.04722
7	42	778	20160213_dm_TOP2-5_02.JPG.dat	TOP2-5	YNL153C	0.84232	0.09358
7	43	969	20160213_dm_TOP2-5_02.JPG.dat	TOP2-5	YPL057C	1.0235	-0.02333
7	44	945	20160213_dm_TOP2-5_02.JPG.dat	TOP2-5	YPL057C	0.99432	-0.05249
7	45	954	20160213_dm_TOP2-5_02.JPG.dat	TOP2-5	YOR075W	1.0096	-0.14818
7	46	927	20160213_dm_TOP2-5_02.JPG.dat	TOP2-5	YOR075W	#NUM!	#NUM!	status=JK
7	47	1182	20160213_dm_TOP2-5_02.JPG.dat	TOP2-5	YMR271C	1.02825	0.01867
7	48	1321	20160213_dm_TOP2-5_02.JPG.dat	TOP2-5	YMR271C	1.01211	0.00254
8	1	1436	20160213_dm_TOP2-5_02.JPG.dat	TOP2-5	YMR271C	0.99055	-0.01901
8	2	1373	20160213_dm_TOP2-5_02.JPG.dat	TOP2-5	YMR271C	1.06314	0.05354
8	3	0	20160213_dm_TOP2-5_02.JPG.dat	TOP2-5	YDL207W	0	0
8	4	0	20160213_dm_TOP2-5_02.JPG.dat	TOP2-5	YDL207W	0	0
8	5	0	20160213_dm_TOP2-5_02.JPG.dat	TOP2-5	YOR181W	0	0
8	6	0	20160213_dm_TOP2-5_02.JPG.dat	TOP2-5	YOR181W	0	0
8	7	303	20160213_dm_TOP2-5_02.JPG.dat	TOP2-5	YOR257W	#NUM!	#NUM!	status=JK
8	8	0	20160213_dm_TOP2-5_02.JPG.dat	TOP2-5	YOR257W	0	0
8	9	1342	20160213_dm_TOP2-5_02.JPG.dat	TOP2-5	YML001W	1.31925	0.18131
8	10	1229	20160213_dm_TOP2-5_02.JPG.dat	TOP2-5	YML001W	1.22679	0.08891
8	11	829	20160213_dm_TOP2-5_02.JPG.dat	TOP2-5	YLR418C	0.79731	0.00874
8	12	819	20160213_dm_TOP2-5_02.JPG.dat	TOP2-5	YLR418C	0.75411	-0.03444
8	13	1273	20160213_dm_TOP2-5_02.JPG.dat	TOP2-5	YGL145W	1.13002	-0.12224
8	14	1290	20160213_dm_TOP2-5_02.JPG.dat	TOP2-5	YGL145W	1.12957	-0.12269
8	15	1411	20160213_dm_TOP2-5_02.JPG.dat	TOP2-5	YGL115W	1.25234	-0.0173
8	16	1467	20160213_dm_TOP2-5_02.JPG.dat	TOP2-5	YGL115W	1.28404	0.01437
8	17	1389	20160213_dm_TOP2-5_02.JPG.dat	TOP2-5	YEL055C	1.17417	0.08151
8	18	1342	20160213_dm_TOP2-5_02.JPG.dat	TOP2-5	YEL055C	1.11152	0.01891
8	19	1094	20160213_dm_TOP2-5_02.JPG.dat	TOP2-5	YDR437W	0.89906	0.07152
8	20	1065	20160213_dm_TOP2-5_02.JPG.dat	TOP2-5	YDR437W	0.89274	0.06521
8	21	712	20160213_dm_TOP2-5_02.JPG.dat	TOP2-5	YDL105W	0.61922	-0.18958
8	22	711	20160213_dm_TOP2-5_02.JPG.dat	TOP2-5	YDL105W	0.61877	-0.19003
8	23	373	20160213_dm_TOP2-5_02.JPG.dat	TOP2-5	YFR004W	0.31153	-0.55005
8	24	270	20160213_dm_TOP2-5_02.JPG.dat	TOP2-5	YFR004W	0.22261	-0.63891
8	25	1367	20160213_dm_TOP2-5_02.JPG.dat	TOP2-5	YJL085W	1.16875	0.10884
8	26	1224	20160213_dm_TOP2-5_02.JPG.dat	TOP2-5	YJL085W	1.09488	0.03503
8	27	1168	20160213_dm_TOP2-5_02.JPG.dat	TOP2-5	YDL008W	1.08986	0.0349
8	28	1108	20160213_dm_TOP2-5_02.JPG.dat	TOP2-5	YDL008W	1.07872	0.02376
8	29	1157	20160213_dm_TOP2-5_02.JPG.dat	TOP2-5	YJL035C	1.15739	-0.01304
8	30	1150	20160213_dm_TOP2-5_02.JPG.dat	TOP2-5	YJL035C	1.1609	-0.00954
8	31	620	20160213_dm_TOP2-5_02.JPG.dat	TOP2-5	YDR087C	0.62475	-0.10555
8	32	628	20160213_dm_TOP2-5_02.JPG.dat	TOP2-5	YDR087C	0.63649	-0.09381
8	33	870	20160213_dm_TOP2-5_02.JPG.dat	TOP2-5	YBR109C	0.89641	-0.15043
8	34	849	20160213_dm_TOP2-5_02.JPG.dat	TOP2-5	YBR109C	0.88637	-0.16046
8	35	1051	20160213_dm_TOP2-5_02.JPG.dat	TOP2-5	YDR189W	1.1088	-0.01425
8	36	1153	20160213_dm_TOP2-5_02.JPG.dat	TOP2-5	YDR189W	1.24652	0.12338
8	37	757	20160213_dm_TOP2-5_02.JPG.dat	TOP2-5	YNL002C	0.83944	-0.0397
8	38	770	20160213_dm_TOP2-5_02.JPG.dat	TOP2-5	YNL002C	0.8541	-0.02505
8	39	894	20160213_dm_TOP2-5_02.JPG.dat	TOP2-5	YKL089W	0.98205	0.0387
8	40	937	20160213_dm_TOP2-5_02.JPG.dat	TOP2-5	YKL089W	1.0287	0.08533
8	41	669	20160213_dm_TOP2-5_02.JPG.dat	TOP2-5	YNL153C	0.73586	-0.01282
8	42	753	20160213_dm_TOP2-5_02.JPG.dat	TOP2-5	YNL153C	0.82231	0.07357
8	43	988	20160213_dm_TOP2-5_02.JPG.dat	TOP2-5	YPL057C	1.05198	0.00514
8	44	953	20160213_dm_TOP2-5_02.JPG.dat	TOP2-5	YPL057C	1.00959	-0.03723
8	45	965	20160213_dm_TOP2-5_02.JPG.dat	TOP2-5	YOR075W	1.02717	-0.13062
8	46	1004	20160213_dm_TOP2-5_02.JPG.dat	TOP2-5	YOR075W	0.99952	-0.15825
8	47	1223	20160213_dm_TOP2-5_02.JPG.dat	TOP2-5	YMR271C	1.0679	0.0583
8	48	1349	20160213_dm_TOP2-5_02.JPG.dat	TOP2-5	YMR271C	1.03667	0.02709
9	1	1405	20160213_dm_TOP2-5_02.JPG.dat	TOP2-5	YMR271C	0.98644	-0.02311
9	2	1370	20160213_dm_TOP2-5_02.JPG.dat	TOP2-5	YMR271C	1.07976	0.07015
9	3	1024	20160213_dm_TOP2-5_02.JPG.dat	TOP2-5	YGR211W	0.90653	0.00645
9	4	966	20160213_dm_TOP2-5_02.JPG.dat	TOP2-5	YGR211W	0.92288	0.02279
9	5	545	20160213_dm_TOP2-5_02.JPG.dat	TOP2-5	YDR196C	0.52307	-0.41553
9	6	615	20160213_dm_TOP2-5_02.JPG.dat	TOP2-5	YDR196C	0.57524	-0.36339
9	7	1329	20160213_dm_TOP2-5_02.JPG.dat	TOP2-5	YDL017W	1.20845	-0.03526
9	8	1255	20160213_dm_TOP2-5_02.JPG.dat	TOP2-5	YDL017W	1.16854	-0.07515
9	9	1088	20160213_dm_TOP2-5_02.JPG.dat	TOP2-5	YAL011W	1.07982	0.08221
9	10	1041	20160213_dm_TOP2-5_02.JPG.dat	TOP2-5	YAL011W	1.04844	0.05085
9	11	1093	20160213_dm_TOP2-5_02.JPG.dat	TOP2-5	YHR036W	1.06008	0.07638
9	12	1073	20160213_dm_TOP2-5_02.JPG.dat	TOP2-5	YHR036W	0.99603	0.01237
9	13	1054	20160213_dm_TOP2-5_02.JPG.dat	TOP2-5	YFL034C-B	0.94396	0.94336
9	14	1070	20160213_dm_TOP2-5_02.JPG.dat	TOP2-5	YFL034C-B	0.94628	0.94567
9	15	1088	20160213_dm_TOP2-5_02.JPG.dat	TOP2-5	YLR212C	0.97469	0.15948
9	16	1081	20160213_dm_TOP2-5_02.JPG.dat	TOP2-5	YLR212C	0.9541	0.1389
9	17	1372	20160213_dm_TOP2-5_02.JPG.dat	TOP2-5	YJR074W	1.16943	-0.01232
9	18	1361	20160213_dm_TOP2-5_02.JPG.dat	TOP2-5	YJR074W	1.13661	-0.04512
9	19	1390	20160213_dm_TOP2-5_02.JPG.dat	TOP2-5	YPR175W	#NUM!	#NUM!	status=JK
9	20	1426	20160213_dm_TOP2-5_02.JPG.dat	TOP2-5	YPR175W	1.2044	0.05022
9	21	1193	20160213_dm_TOP2-5_02.JPG.dat	TOP2-5	YLR005W	1.0442	-0.04707
9	22	1153	20160213_dm_TOP2-5_02.JPG.dat	TOP2-5	YLR005W	1.00969	-0.08156
9	23	1148	20160213_dm_TOP2-5_02.JPG.dat	TOP2-5	YHR085W	0.96468	0.02775
9	24	1092	20160213_dm_TOP2-5_02.JPG.dat	TOP2-5	YHR085W	0.90629	-0.03061
9	25	1271	20160213_dm_TOP2-5_02.JPG.dat	TOP2-5	YAR019C	1.09497	0.57603
9	26	1212	20160213_dm_TOP2-5_02.JPG.dat	TOP2-5	YAR019C	1.09466	0.57573
9	27	1048	20160213_dm_TOP2-5_02.JPG.dat	TOP2-5	YDR145W	0.99027	0.47459
9	28	1002	20160213_dm_TOP2-5_02.JPG.dat	TOP2-5	YDR145W	0.99026	0.47458
9	29	991	20160213_dm_TOP2-5_02.JPG.dat	TOP2-5	YBR211C	1.00875	0.02871
9	30	1007	20160213_dm_TOP2-5_02.JPG.dat	TOP2-5	YBR211C	1.0373	0.05724
9	31	1076	20160213_dm_TOP2-5_02.JPG.dat	TOP2-5	YGR264C	1.10974	0.22206
9	32	1093	20160213_dm_TOP2-5_02.JPG.dat	TOP2-5	YGR264C	1.13709	0.24939
9	33	1076	20160213_dm_TOP2-5_02.JPG.dat	TOP2-5	YFL009W	1.14051	0.58926
9	34	1063	20160213_dm_TOP2-5_02.JPG.dat	TOP2-5	YFL009W	1.14284	0.59159
9	35	341	20160213_dm_TOP2-5_02.JPG.dat	TOP2-5	YDR245W	0.37045	-0.21073
9	36	532	20160213_dm_TOP2-5_02.JPG.dat	TOP2-5	YDR245W	0.59179	0.01047
9	37	922	20160213_dm_TOP2-5_02.JPG.dat	TOP2-5	YBR142W	1.05101	0.01639
9	38	868	20160213_dm_TOP2-5_02.JPG.dat	TOP2-5	YBR142W	0.98963	-0.04495
9	39	838	20160213_dm_TOP2-5_02.JPG.dat	TOP2-5	YKL069W	0.9457	-0.05406
9	40	816	20160213_dm_TOP2-5_02.JPG.dat	TOP2-5	YKL069W	0.91884	-0.08091
9	41	841	20160213_dm_TOP2-5_02.JPG.dat	TOP2-5	YDR156W	0.94723	-0.10195
9	42	857	20160213_dm_TOP2-5_02.JPG.dat	TOP2-5	YDR156W	0.95698	-0.0922
9	43	762	20160213_dm_TOP2-5_02.JPG.dat	TOP2-5	YIR012W	0.8301	-0.08874
9	44	822	20160213_dm_TOP2-5_02.JPG.dat	TOP2-5	YIR012W	0.89154	-0.02734
9	45	0	20160213_dm_TOP2-5_02.JPG.dat	TOP2-5	YPR103W	0	0
9	46	0	20160213_dm_TOP2-5_02.JPG.dat	TOP2-5	YPR103W	0	0
9	47	1146	20160213_dm_TOP2-5_02.JPG.dat	TOP2-5	YMR271C	1.02502	0.01545
9	48	1262	20160213_dm_TOP2-5_02.JPG.dat	TOP2-5	YMR271C	#NUM!	#NUM!	status=JK
10	1	1418	20160213_dm_TOP2-5_02.JPG.dat	TOP2-5	YMR271C	1.00998	0.00042
10	2	1341	20160213_dm_TOP2-5_02.JPG.dat	TOP2-5	YMR271C	1.06877	0.05916
10	3	942	20160213_dm_TOP2-5_02.JPG.dat	TOP2-5	YGR211W	#NUM!	#NUM!	status=JK
10	4	963	20160213_dm_TOP2-5_02.JPG.dat	TOP2-5	YGR211W	0.92434	0.02425
10	5	541	20160213_dm_TOP2-5_02.JPG.dat	TOP2-5	YDR196C	0.52012	-0.41847
10	6	745	20160213_dm_TOP2-5_02.JPG.dat	TOP2-5	YDR196C	#NUM!	#NUM!	status=JK
10	7	1375	20160213_dm_TOP2-5_02.JPG.dat	TOP2-5	YDL017W	1.24676	0.00302
10	8	1344	20160213_dm_TOP2-5_02.JPG.dat	TOP2-5	YDL017W	1.2457	0.00196
10	9	1083	20160213_dm_TOP2-5_02.JPG.dat	TOP2-5	YAL011W	1.06862	0.07101
10	10	1079	20160213_dm_TOP2-5_02.JPG.dat	TOP2-5	YAL011W	1.07935	0.08174
10	11	1144	20160213_dm_TOP2-5_02.JPG.dat	TOP2-5	YHR036W	1.10532	0.12159
10	12	1159	20160213_dm_TOP2-5_02.JPG.dat	TOP2-5	YHR036W	1.07514	0.09143
10	13	894	20160213_dm_TOP2-5_02.JPG.dat	TOP2-5	YFL034C-B	0.80183	0.80132
10	14	986	20160213_dm_TOP2-5_02.JPG.dat	TOP2-5	YFL034C-B	0.87492	0.87436
10	15	1120	20160213_dm_TOP2-5_02.JPG.dat	TOP2-5	YLR212C	1.0075	0.19227
10	16	1128	20160213_dm_TOP2-5_02.JPG.dat	TOP2-5	YLR212C	1	0.18478
10	17	1404	20160213_dm_TOP2-5_02.JPG.dat	TOP2-5	YJR074W	1.20172	0.01995
10	18	1368	20160213_dm_TOP2-5_02.JPG.dat	TOP2-5	YJR074W	1.14696	-0.03477
10	19	1438	20160213_dm_TOP2-5_02.JPG.dat	TOP2-5	YPR175W	1.19693	0.04276
10	20	1410	20160213_dm_TOP2-5_02.JPG.dat	TOP2-5	YPR175W	1.19451	0.04034
10	21	1156	20160213_dm_TOP2-5_02.JPG.dat	TOP2-5	YLR005W	1.01309	-0.07816
10	22	1098	20160213_dm_TOP2-5_02.JPG.dat	TOP2-5	YLR005W	0.96194	-0.12929
10	23	1162	20160213_dm_TOP2-5_02.JPG.dat	TOP2-5	YHR085W	0.97648	0.03954
10	24	1127	20160213_dm_TOP2-5_02.JPG.dat	TOP2-5	YHR085W	0.93634	-0.00057
10	25	1193	20160213_dm_TOP2-5_02.JPG.dat	TOP2-5	YAR019C	1.02994	0.51105
10	26	1267	20160213_dm_TOP2-5_02.JPG.dat	TOP2-5	YAR019C	1.14999	0.63103
10	27	1026	20160213_dm_TOP2-5_02.JPG.dat	TOP2-5	YDR145W	0.97728	0.46161
10	28	951	20160213_dm_TOP2-5_02.JPG.dat	TOP2-5	YDR145W	0.94975	0.4341
10	29	993	20160213_dm_TOP2-5_02.JPG.dat	TOP2-5	YBR211C	1.02468	0.04463
10	30	1065	20160213_dm_TOP2-5_02.JPG.dat	TOP2-5	YBR211C	#NUM!	#NUM!	status=JK
10	31	461	20160213_dm_TOP2-5_02.JPG.dat	TOP2-5	YGR264C	#NUM!	#NUM!	status=JK
10	32	1056	20160213_dm_TOP2-5_02.JPG.dat	TOP2-5	YGR264C	1.11923	0.23154
10	33	1050	20160213_dm_TOP2-5_02.JPG.dat	TOP2-5	YFL009W	1.1337	0.58246
10	34	1040	20160213_dm_TOP2-5_02.JPG.dat	TOP2-5	YFL009W	1.13862	0.58738
10	35	390	20160213_dm_TOP2-5_02.JPG.dat	TOP2-5	YDR245W	0.43075	-0.15047
10	36	445	20160213_dm_TOP2-5_02.JPG.dat	TOP2-5	YDR245W	0.50231	-0.07895
10	37	900	20160213_dm_TOP2-5_02.JPG.dat	TOP2-5	YBR142W	1.03941	0.00479
10	38	938	20160213_dm_TOP2-5_02.JPG.dat	TOP2-5	YBR142W	1.08282	0.04817
10	39	874	20160213_dm_TOP2-5_02.JPG.dat	TOP2-5	YKL069W	#NUM!	#NUM!	status=JK
10	40	813	20160213_dm_TOP2-5_02.JPG.dat	TOP2-5	YKL069W	0.9275	-0.07226
10	41	834	20160213_dm_TOP2-5_02.JPG.dat	TOP2-5	YDR156W	0.9522	-0.09698
10	42	860	20160213_dm_TOP2-5_02.JPG.dat	TOP2-5	YDR156W	0.97304	-0.07615
10	43	820	20160213_dm_TOP2-5_02.JPG.dat	TOP2-5	YIR012W	0.90582	-0.01306
10	44	731	20160213_dm_TOP2-5_02.JPG.dat	TOP2-5	YIR012W	0.8047	-0.11413
10	45	0	20160213_dm_TOP2-5_02.JPG.dat	TOP2-5	YPR103W	0	0
10	46	0	20160213_dm_TOP2-5_02.JPG.dat	TOP2-5	YPR103W	0	0
10	47	1134	20160213_dm_TOP2-5_02.JPG.dat	TOP2-5	YMR271C	1.03037	0.02079
10	48	1274	20160213_dm_TOP2-5_02.JPG.dat	TOP2-5	YMR271C	1.01878	0.00921
11	1	1417	20160213_dm_TOP2-5_02.JPG.dat	TOP2-5	YMR271C	0.98989	-0.01966
11	2	1332	20160213_dm_TOP2-5_02.JPG.dat	TOP2-5	YMR271C	1.03709	0.02751
11	3	837	20160213_dm_TOP2-5_02.JPG.dat	TOP2-5	YDL143W	0.72713	-0.05006
11	4	1042	20160213_dm_TOP2-5_02.JPG.dat	TOP2-5	YDL143W	0.9698	0.19245
11	5	1345	20160213_dm_TOP2-5_02.JPG.dat	TOP2-5	YKR092C	1.24928	0.16502
11	6	1241	20160213_dm_TOP2-5_02.JPG.dat	TOP2-5	YKR092C	1.11877	0.0346
11	7	1144	20160213_dm_TOP2-5_02.JPG.dat	TOP2-5	YKR002W	0.99972	0.02937
11	8	1103	20160213_dm_TOP2-5_02.JPG.dat	TOP2-5	YKR002W	0.9839	0.01357
11	9	1138	20160213_dm_TOP2-5_02.JPG.dat	TOP2-5	YEL034W	1.0813	0.04392
11	10	1105	20160213_dm_TOP2-5_02.JPG.dat	TOP2-5	YEL034W	1.06772	0.03035
11	11	1143	20160213_dm_TOP2-5_02.JPG.dat	TOP2-5	YBL041W	#NUM!	#NUM!	status=JK
11	12	1293	20160213_dm_TOP2-5_02.JPG.dat	TOP2-5	YBL041W	1.16729	-0.0205
11	13	0	20160213_dm_TOP2-5_02.JPG.dat	TOP2-5	YDR460W	0	-0.10359
11	14	124	20160213_dm_TOP2-5_02.JPG.dat	TOP2-5	YDR460W	0.10771	0.00405
11	15	930	20160213_dm_TOP2-5_02.JPG.dat	TOP2-5	YNL075W	0.81902	-0.02081
11	16	1142	20160213_dm_TOP2-5_02.JPG.dat	TOP2-5	YNL075W	0.99063	0.15069
11	17	1281	20160213_dm_TOP2-5_02.JPG.dat	TOP2-5	YDL111C	1.07328	0.01904
11	18	1159	20160213_dm_TOP2-5_02.JPG.dat	TOP2-5	YDL111C	0.95144	-0.10272
11	19	1133	20160213_dm_TOP2-5_02.JPG.dat	TOP2-5	YMR296C	#NUM!	#NUM!	status=JK
11	20	1300	20160213_dm_TOP2-5_02.JPG.dat	TOP2-5	YMR296C	1.07561	0.08342
11	21	1056	20160213_dm_TOP2-5_02.JPG.dat	TOP2-5	YNL102W	0.90207	0.55342
11	22	1168	20160213_dm_TOP2-5_02.JPG.dat	TOP2-5	YNL102W	0.99697	0.64826
11	23	1252	20160213_dm_TOP2-5_02.JPG.dat	TOP2-5	YIL021W	1.02483	-0.02856
11	24	1069	20160213_dm_TOP2-5_02.JPG.dat	TOP2-5	YIL021W	0.8661	-0.18719
11	25	1130	20160213_dm_TOP2-5_02.JPG.dat	TOP2-5	YLL004W	0.95268	-0.07588
11	26	1098	20160213_dm_TOP2-5_02.JPG.dat	TOP2-5	YLL004W	0.97481	-0.05377
11	27	1190	20160213_dm_TOP2-5_02.JPG.dat	TOP2-5	YJR112W	#NUM!	#NUM!	status=JK
11	28	1176	20160213_dm_TOP2-5_02.JPG.dat	TOP2-5	YJR112W	1.15381	0.05765
11	29	875	20160213_dm_TOP2-5_02.JPG.dat	TOP2-5	YHR012W	0.88978	0.02893
11	30	849	20160213_dm_TOP2-5_02.JPG.dat	TOP2-5	YHR012W	0.87723	0.01639
11	31	915	20160213_dm_TOP2-5_02.JPG.dat	TOP2-5	YFL039C	0.94886	0.08679
11	32	821	20160213_dm_TOP2-5_02.JPG.dat	TOP2-5	YFL039C	0.8593	-0.0027
11	33	934	20160213_dm_TOP2-5_02.JPG.dat	TOP2-5	YOR322C	0.99443	-0.06895
11	34	1067	20160213_dm_TOP2-5_02.JPG.dat	TOP2-5	YOR322C	1.14919	0.0857
11	35	609	20160213_dm_TOP2-5_02.JPG.dat	TOP2-5	YHR024C	0.6605	-0.34217
11	36	564	20160213_dm_TOP2-5_02.JPG.dat	TOP2-5	YHR024C	0.62371	-0.37893
11	37	1023	20160213_dm_TOP2-5_02.JPG.dat	TOP2-5	YNL126W	1.15518	0.21252
11	38	998	20160213_dm_TOP2-5_02.JPG.dat	TOP2-5	YNL126W	1.12565	0.18301
11	39	1017	20160213_dm_TOP2-5_02.JPG.dat	TOP2-5	YIL109C	1.13578	-0.08498
11	40	1054	20160213_dm_TOP2-5_02.JPG.dat	TOP2-5	YIL109C	1.17514	-0.04565
11	41	1097	20160213_dm_TOP2-5_02.JPG.dat	TOP2-5	YIL150C	1.22461	0.13172
11	42	1053	20160213_dm_TOP2-5_02.JPG.dat	TOP2-5	YIL150C	1.16464	0.07179
11	43	938	20160213_dm_TOP2-5_02.JPG.dat	TOP2-5	YNL006W	1.01492	-0.02183
11	44	985	20160213_dm_TOP2-5_02.JPG.dat	TOP2-5	YNL006W	1.0639	0.02712
11	45	813	20160213_dm_TOP2-5_02.JPG.dat	TOP2-5	YJR043C	0.88431	-0.0911
11	46	824	20160213_dm_TOP2-5_02.JPG.dat	TOP2-5	YJR043C	0.83968	-0.13569
11	47	1206	20160213_dm_TOP2-5_02.JPG.dat	TOP2-5	YMR271C	1.07805	0.06844
11	48	1405	20160213_dm_TOP2-5_02.JPG.dat	TOP2-5	YMR271C	#NUM!	#NUM!	status=JK
12	1	1411	20160213_dm_TOP2-5_02.JPG.dat	TOP2-5	YMR271C	1.00505	-0.00452
12	2	1341	20160213_dm_TOP2-5_02.JPG.dat	TOP2-5	YMR271C	1.06043	0.05083
12	3	835	20160213_dm_TOP2-5_02.JPG.dat	TOP2-5	YDL143W	0.73425	-0.04295
12	4	930	20160213_dm_TOP2-5_02.JPG.dat	TOP2-5	YDL143W	0.87316	0.09587
12	5	1179	20160213_dm_TOP2-5_02.JPG.dat	TOP2-5	YKR092C	1.10181	0.01765
12	6	1282	20160213_dm_TOP2-5_02.JPG.dat	TOP2-5	YKR092C	1.16119	0.07699
12	7	1114	20160213_dm_TOP2-5_02.JPG.dat	TOP2-5	YKR002W	0.97719	0.00686
12	8	1075	20160213_dm_TOP2-5_02.JPG.dat	TOP2-5	YKR002W	0.96308	-0.00724
12	9	1026	20160213_dm_TOP2-5_02.JPG.dat	TOP2-5	YEL034W	#NUM!	#NUM!	status=JK
12	10	1129	20160213_dm_TOP2-5_02.JPG.dat	TOP2-5	YEL034W	1.10064	0.06325
12	11	1220	20160213_dm_TOP2-5_02.JPG.dat	TOP2-5	YBL041W	1.1578	-0.02998
12	12	1303	20160213_dm_TOP2-5_02.JPG.dat	TOP2-5	YBL041W	1.19483	0.00703
12	13	1233	20160213_dm_TOP2-5_02.JPG.dat	TOP2-5	YDR460W	1.09924	0.99494
12	14	437	20160213_dm_TOP2-5_02.JPG.dat	TOP2-5	YDR460W	0.38718	0.28334
12	15	892	20160213_dm_TOP2-5_02.JPG.dat	TOP2-5	YNL075W	0.80098	-0.03884
12	16	479	20160213_dm_TOP2-5_02.JPG.dat	TOP2-5	YNL075W	0.4231	-0.41648
12	17	1216	20160213_dm_TOP2-5_02.JPG.dat	TOP2-5	YDL111C	1.03641	-0.0178
12	18	1219	20160213_dm_TOP2-5_02.JPG.dat	TOP2-5	YDL111C	1.01753	-0.03667
12	19	1281	20160213_dm_TOP2-5_02.JPG.dat	TOP2-5	YMR296C	1.06152	0.06934
12	20	1234	20160213_dm_TOP2-5_02.JPG.dat	TOP2-5	YMR296C	1.03887	0.0467
12	21	721	20160213_dm_TOP2-5_02.JPG.dat	TOP2-5	YNL102W	0.6267	0.27823
12	22	884	20160213_dm_TOP2-5_02.JPG.dat	TOP2-5	YNL102W	0.76786	0.41929
12	23	1274	20160213_dm_TOP2-5_02.JPG.dat	TOP2-5	YIL021W	1.06229	0.00888
12	24	1342	20160213_dm_TOP2-5_02.JPG.dat	TOP2-5	YIL021W	1.10987	0.05643
12	25	1138	20160213_dm_TOP2-5_02.JPG.dat	TOP2-5	YLL004W	0.98242	-0.04616
12	26	1112	20160213_dm_TOP2-5_02.JPG.dat	TOP2-5	YLL004W	1.01343	-0.01517
12	27	1213	20160213_dm_TOP2-5_02.JPG.dat	TOP2-5	YJR112W	1.16639	0.07022
12	28	1158	20160213_dm_TOP2-5_02.JPG.dat	TOP2-5	YJR112W	1.17138	0.07521
12	29	888	20160213_dm_TOP2-5_02.JPG.dat	TOP2-5	YHR012W	#NUM!	#NUM!	status=JK
12	30	825	20160213_dm_TOP2-5_02.JPG.dat	TOP2-5	YHR012W	0.87883	0.018
12	31	871	20160213_dm_TOP2-5_02.JPG.dat	TOP2-5	YFL039C	0.931	0.06895
12	32	916	20160213_dm_TOP2-5_02.JPG.dat	TOP2-5	YFL039C	0.98675	0.12467
12	33	991	20160213_dm_TOP2-5_02.JPG.dat	TOP2-5	YOR322C	1.08331	0.01986
12	34	814	20160213_dm_TOP2-5_02.JPG.dat	TOP2-5	YOR322C	0.89763	-0.16569
12	35	582	20160213_dm_TOP2-5_02.JPG.dat	TOP2-5	YHR024C	0.64475	-0.35791
12	36	625	20160213_dm_TOP2-5_02.JPG.dat	TOP2-5	YHR024C	0.70403	-0.29867
12	37	947	20160213_dm_TOP2-5_02.JPG.dat	TOP2-5	YNL126W	1.08718	0.14456
12	38	966	20160213_dm_TOP2-5_02.JPG.dat	TOP2-5	YNL126W	1.10704	0.16441
12	39	1069	20160213_dm_TOP2-5_02.JPG.dat	TOP2-5	YIL109C	1.21298	-0.00784
12	40	1079	20160213_dm_TOP2-5_02.JPG.dat	TOP2-5	YIL109C	1.22199	0.00117
12	41	1077	20160213_dm_TOP2-5_02.JPG.dat	TOP2-5	YIL150C	1.22112	0.12823
12	42	1045	20160213_dm_TOP2-5_02.JPG.dat	TOP2-5	YIL150C	1.17349	0.08063
12	43	876	20160213_dm_TOP2-5_02.JPG.dat	TOP2-5	YNL006W	0.96334	-0.07338
12	44	966	20160213_dm_TOP2-5_02.JPG.dat	TOP2-5	YNL006W	1.062	0.02522
12	45	819	20160213_dm_TOP2-5_02.JPG.dat	TOP2-5	YJR043C	0.90756	-0.06786
12	46	856	20160213_dm_TOP2-5_02.JPG.dat	TOP2-5	YJR043C	0.88945	-0.08595
12	47	1172	20160213_dm_TOP2-5_02.JPG.dat	TOP2-5	YMR271C	1.06892	0.05931
12	48	1342	20160213_dm_TOP2-5_02.JPG.dat	TOP2-5	YMR271C	1.07891	0.0693
13	1	1379	20160213_dm_TOP2-5_02.JPG.dat	TOP2-5	YMR271C	0.99337	-0.01618
13	2	1348	20160213_dm_TOP2-5_02.JPG.dat	TOP2-5	YMR271C	1.07615	0.06654
13	3	1215	20160213_dm_TOP2-5_02.JPG.dat	TOP2-5	YHR170W	1.07795	0.03154
13	4	1113	20160213_dm_TOP2-5_02.JPG.dat	TOP2-5	YHR170W	1.05365	0.00725
13	5	1190	20160213_dm_TOP2-5_02.JPG.dat	TOP2-5	YPR178W	1.1209	-0.01667
13	6	1118	20160213_dm_TOP2-5_02.JPG.dat	TOP2-5	YPR178W	1.02008	-0.11743
13	7	1216	20160213_dm_TOP2-5_02.JPG.dat	TOP2-5	YKL049C	1.07373	-0.03983
13	8	1308	20160213_dm_TOP2-5_02.JPG.dat	TOP2-5	YKL049C	1.18087	0.06725
13	9	1009	20160213_dm_TOP2-5_02.JPG.dat	TOP2-5	YGL130W	0.97316	-0.06991
13	10	962	20160213_dm_TOP2-5_02.JPG.dat	TOP2-5	YGL130W	0.94709	-0.09597
13	11	1227	20160213_dm_TOP2-5_02.JPG.dat	TOP2-5	YDR083W	1.1773	0.13792
13	12	1129	20160213_dm_TOP2-5_02.JPG.dat	TOP2-5	YDR083W	1.04655	0.00726
13	13	1164	20160213_dm_TOP2-5_02.JPG.dat	TOP2-5	YKL042W	1.04878	-0.09515
13	14	1225	20160213_dm_TOP2-5_02.JPG.dat	TOP2-5	YKL042W	1.09663	-0.04733
13	15	829	20160213_dm_TOP2-5_02.JPG.dat	TOP2-5	YPL211W	0.75205	-0.17807
13	16	759	20160213_dm_TOP2-5_02.JPG.dat	TOP2-5	YPL211W	0.67696	-0.25311
13	17	1412	20160213_dm_TOP2-5_02.JPG.dat	TOP2-5	YDL102W	1.21421	0.08876
13	18	1451	20160213_dm_TOP2-5_02.JPG.dat	TOP2-5	YDL102W	1.22179	0.09633
13	19	1438	20160213_dm_TOP2-5_02.JPG.dat	TOP2-5	YKR099W	1.20281	0.08379
13	20	1434	20160213_dm_TOP2-5_02.JPG.dat	TOP2-5	YKR099W	1.21954	0.10051
13	21	0	20160213_dm_TOP2-5_02.JPG.dat	TOP2-5	BLANK	0	0
13	22	0	20160213_dm_TOP2-5_02.JPG.dat	TOP2-5	BLANK	0	0
13	23	1429	20160213_dm_TOP2-5_02.JPG.dat	TOP2-5	YDR013W	1.20826	0.04829
13	24	1382	20160213_dm_TOP2-5_02.JPG.dat	TOP2-5	YDR013W	1.16115	0.0012
13	25	684	20160213_dm_TOP2-5_02.JPG.dat	TOP2-5	YDL165W	0.60125	-0.2107
13	26	735	20160213_dm_TOP2-5_02.JPG.dat	TOP2-5	YDL165W	0.68368	-0.12832
13	27	773	20160213_dm_TOP2-5_02.JPG.dat	TOP2-5	YGR229C	0.76026	0.02388
13	28	777	20160213_dm_TOP2-5_02.JPG.dat	TOP2-5	YGR229C	0.80501	0.06859
13	29	589	20160213_dm_TOP2-5_02.JPG.dat	TOP2-5	YHR178W	0.63261	-0.03068
13	30	536	20160213_dm_TOP2-5_02.JPG.dat	TOP2-5	YHR178W	0.58414	-0.07911
13	31	1084	20160213_dm_TOP2-5_02.JPG.dat	TOP2-5	YGR048W	1.18402	-0.00903
13	32	1075	20160213_dm_TOP2-5_02.JPG.dat	TOP2-5	YGR048W	1.18071	-0.01233
13	33	841	20160213_dm_TOP2-5_02.JPG.dat	TOP2-5	YOR260W	0.93509	0.06616
13	34	830	20160213_dm_TOP2-5_02.JPG.dat	TOP2-5	YOR260W	0.92845	0.05952
13	35	962	20160213_dm_TOP2-5_02.JPG.dat	TOP2-5	YHR036W	1.07866	0.09494
13	36	778	20160213_dm_TOP2-5_02.JPG.dat	TOP2-5	YHR036W	#NUM!	#NUM!	status=JK
13	37	844	20160213_dm_TOP2-5_02.JPG.dat	TOP2-5	YIL061C	0.97749	-0.05901
13	38	744	20160213_dm_TOP2-5_02.JPG.dat	TOP2-5	YIL061C	0.86001	-0.17641
13	39	782	20160213_dm_TOP2-5_02.JPG.dat	TOP2-5	YFL039C	0.89502	0.03299
13	40	721	20160213_dm_TOP2-5_02.JPG.dat	TOP2-5	YFL039C	0.82329	-0.0387
13	41	1227	20160213_dm_TOP2-5_02.JPG.dat	TOP2-5	YFR036W	1.40224	0.25359
13	42	1285	20160213_dm_TOP2-5_02.JPG.dat	TOP2-5	YFR036W	1.45246	0.30378
13	43	890	20160213_dm_TOP2-5_02.JPG.dat	TOP2-5	YML069W	0.98668	0.66625
13	44	864	20160213_dm_TOP2-5_02.JPG.dat	TOP2-5	YML069W	0.95876	0.63834
13	45	861	20160213_dm_TOP2-5_02.JPG.dat	TOP2-5	YNL067W	0.96364	0.11418
13	46	874	20160213_dm_TOP2-5_02.JPG.dat	TOP2-5	YNL067W	0.91778	0.06835
13	47	1168	20160213_dm_TOP2-5_02.JPG.dat	TOP2-5	YMR271C	1.07714	0.06753
13	48	1346	20160213_dm_TOP2-5_02.JPG.dat	TOP2-5	YMR271C	1.09494	0.08532
14	1	1449	20160213_dm_TOP2-5_02.JPG.dat	TOP2-5	YMR271C	1.00052	-0.00904
14	2	1345	20160213_dm_TOP2-5_02.JPG.dat	TOP2-5	YMR271C	1.0278	0.01822
14	3	1238	20160213_dm_TOP2-5_02.JPG.dat	TOP2-5	YHR170W	1.05215	0.00575
14	4	1147	20160213_dm_TOP2-5_02.JPG.dat	TOP2-5	YHR170W	1.04114	-0.00525
14	5	1205	20160213_dm_TOP2-5_02.JPG.dat	TOP2-5	YPR178W	1.08955	-0.048
14	6	1179	20160213_dm_TOP2-5_02.JPG.dat	TOP2-5	YPR178W	1.03259	-0.10493
14	7	1384	20160213_dm_TOP2-5_02.JPG.dat	TOP2-5	YKL049C	1.17268	0.05907
14	8	1431	20160213_dm_TOP2-5_02.JPG.dat	TOP2-5	YKL049C	1.24292	0.12926
14	9	1109	20160213_dm_TOP2-5_02.JPG.dat	TOP2-5	YGL130W	1.02995	-0.01317
14	10	1100	20160213_dm_TOP2-5_02.JPG.dat	TOP2-5	YGL130W	1.04364	0.00052
14	11	1463	20160213_dm_TOP2-5_02.JPG.dat	TOP2-5	YDR083W	1.3539	0.31441
14	12	1151	20160213_dm_TOP2-5_02.JPG.dat	TOP2-5	YDR083W	1.02767	-0.01161
14	13	1163	20160213_dm_TOP2-5_02.JPG.dat	TOP2-5	YKL042W	1.00825	-0.13565
14	14	1228	20160213_dm_TOP2-5_02.JPG.dat	TOP2-5	YKL042W	1.05656	-0.08737
14	15	858	20160213_dm_TOP2-5_02.JPG.dat	TOP2-5	YPL211W	0.74812	-0.18201
14	16	810	20160213_dm_TOP2-5_02.JPG.dat	TOP2-5	YPL211W	0.6946	-0.23549
14	17	1506	20160213_dm_TOP2-5_02.JPG.dat	TOP2-5	YDL102W	1.24283	0.11736
14	18	1451	20160213_dm_TOP2-5_02.JPG.dat	TOP2-5	YDL102W	1.17259	0.04716
14	19	1408	20160213_dm_TOP2-5_02.JPG.dat	TOP2-5	YKR099W	1.13145	0.01247
14	20	1448	20160213_dm_TOP2-5_02.JPG.dat	TOP2-5	YKR099W	1.18395	0.06494
14	21	0	20160213_dm_TOP2-5_02.JPG.dat	TOP2-5	BLANK	0	0
14	22	0	20160213_dm_TOP2-5_02.JPG.dat	TOP2-5	BLANK	0	0
14	23	1525	20160213_dm_TOP2-5_02.JPG.dat	TOP2-5	YDR013W	1.24249	0.0825
14	24	1427	20160213_dm_TOP2-5_02.JPG.dat	TOP2-5	YDR013W	1.15655	-0.00339
14	25	780	20160213_dm_TOP2-5_02.JPG.dat	TOP2-5	YDL165W	0.66187	-0.15012
14	26	688	20160213_dm_TOP2-5_02.JPG.dat	TOP2-5	YDL165W	0.61844	-0.19352
14	27	801	20160213_dm_TOP2-5_02.JPG.dat	TOP2-5	YGR229C	0.76234	0.02595
14	28	790	20160213_dm_TOP2-5_02.JPG.dat	TOP2-5	YGR229C	0.79239	0.05599
14	29	504	20160213_dm_TOP2-5_02.JPG.dat	TOP2-5	YHR178W	0.52364	-0.13957
14	30	700	20160213_dm_TOP2-5_02.JPG.dat	TOP2-5	YHR178W	0.73662	0.07327
14	31	1097	20160213_dm_TOP2-5_02.JPG.dat	TOP2-5	YGR048W	1.15517	-0.03786
14	32	1102	20160213_dm_TOP2-5_02.JPG.dat	TOP2-5	YGR048W	1.16421	-0.02882
14	33	718	20160213_dm_TOP2-5_02.JPG.dat	TOP2-5	YOR260W	0.7664	-0.10242
14	34	820	20160213_dm_TOP2-5_02.JPG.dat	TOP2-5	YOR260W	0.87928	0.01039
14	35	965	20160213_dm_TOP2-5_02.JPG.dat	TOP2-5	YHR036W	1.03621	0.05252
14	36	942	20160213_dm_TOP2-5_02.JPG.dat	TOP2-5	YHR036W	1.0257	0.04202
14	37	850	20160213_dm_TOP2-5_02.JPG.dat	TOP2-5	YIL061C	0.94146	-0.09501
14	38	955	20160213_dm_TOP2-5_02.JPG.dat	TOP2-5	YIL061C	1.05622	0.01968
14	39	799	20160213_dm_TOP2-5_02.JPG.dat	TOP2-5	YFL039C	0.87574	0.01372
14	40	700	20160213_dm_TOP2-5_02.JPG.dat	TOP2-5	YFL039C	0.76561	-0.09634
14	41	1337	20160213_dm_TOP2-5_02.JPG.dat	TOP2-5	YFR036W	1.46407	0.31539
14	42	1280	20160213_dm_TOP2-5_02.JPG.dat	TOP2-5	YFR036W	1.38374	0.2351
14	43	906	20160213_dm_TOP2-5_02.JPG.dat	TOP2-5	YML069W	0.96116	0.64074
14	44	980	20160213_dm_TOP2-5_02.JPG.dat	TOP2-5	YML069W	1.04143	0.72096
14	45	904	20160213_dm_TOP2-5_02.JPG.dat	TOP2-5	YNL067W	0.96914	0.11968
14	46	852	20160213_dm_TOP2-5_02.JPG.dat	TOP2-5	YNL067W	0.85719	0.0078
14	47	1155	20160213_dm_TOP2-5_02.JPG.dat	TOP2-5	YMR271C	1.02093	0.01135
14	48	1311	20160213_dm_TOP2-5_02.JPG.dat	TOP2-5	YMR271C	1.02273	0.01316
15	1	1417	20160213_dm_TOP2-5_02.JPG.dat	TOP2-5	YMR271C	0.96987	-0.03967
15	2	1319	20160213_dm_TOP2-5_02.JPG.dat	TOP2-5	YMR271C	0.99872	-0.01084
15	3	1110	20160213_dm_TOP2-5_02.JPG.dat	TOP2-5	YML049C	0.93561	-0.13929
15	4	1243	20160213_dm_TOP2-5_02.JPG.dat	TOP2-5	YML049C	1.11996	0.04494
15	5	961	20160213_dm_TOP2-5_02.JPG.dat	TOP2-5	YER116C	0.86264	0.13592
15	6	838	20160213_dm_TOP2-5_02.JPG.dat	TOP2-5	YER116C	0.72884	0.00221
15	7	1297	20160213_dm_TOP2-5_02.JPG.dat	TOP2-5	YOL069W	1.09145	0.10985
15	8	1309	20160213_dm_TOP2-5_02.JPG.dat	TOP2-5	YOL069W	1.12962	0.14799
15	9	696	20160213_dm_TOP2-5_02.JPG.dat	TOP2-5	YML023C	0.64232	-0.12039
15	10	877	20160213_dm_TOP2-5_02.JPG.dat	TOP2-5	YML023C	#NUM!	#NUM!	status=JK
15	11	104	20160213_dm_TOP2-5_02.JPG.dat	TOP2-5	YPL190C	0.09567	-0.05903
15	12	15	20160213_dm_TOP2-5_02.JPG.dat	TOP2-5	YPL190C	0.0133	-0.14135
15	13	1140	20160213_dm_TOP2-5_02.JPG.dat	TOP2-5	YDR127W	0.98113	0.06065
15	14	1267	20160213_dm_TOP2-5_02.JPG.dat	TOP2-5	YDR127W	#NUM!	#NUM!	status=JK
15	15	0	20160213_dm_TOP2-5_02.JPG.dat	TOP2-5	YFL039C	0	-0.86146
15	16	0	20160213_dm_TOP2-5_02.JPG.dat	TOP2-5	YFL039C	0	-0.86146
15	17	628	20160213_dm_TOP2-5_02.JPG.dat	TOP2-5	YJR073C	0.51498	0.1754
15	18	536	20160213_dm_TOP2-5_02.JPG.dat	TOP2-5	YJR073C	0.4309	0.09137
15	19	1516	20160213_dm_TOP2-5_02.JPG.dat	TOP2-5	YKL154W	1.21386	0.09184
15	20	1517	20160213_dm_TOP2-5_02.JPG.dat	TOP2-5	YKL154W	1.23638	0.11435
15	21	1161	20160213_dm_TOP2-5_02.JPG.dat	TOP2-5	YKL028W	0.97909	-0.01427
15	22	1203	20160213_dm_TOP2-5_02.JPG.dat	TOP2-5	YKL028W	1.01595	0.02257
15	23	1271	20160213_dm_TOP2-5_02.JPG.dat	TOP2-5	YDL003W	1.03477	0.00135
15	24	1254	20160213_dm_TOP2-5_02.JPG.dat	TOP2-5	YDL003W	1.01725	-0.01615
15	25	1295	20160213_dm_TOP2-5_02.JPG.dat	TOP2-5	YOR254C	1.101	0.03492
15	26	1166	20160213_dm_TOP2-5_02.JPG.dat	TOP2-5	YOR254C	#NUM!	#NUM!	status=JK
15	27	1086	20160213_dm_TOP2-5_02.JPG.dat	TOP2-5	YHR034C	1.03633	0.01342
15	28	1078	20160213_dm_TOP2-5_02.JPG.dat	TOP2-5	YHR034C	1.08355	0.06061
15	29	1102	20160213_dm_TOP2-5_02.JPG.dat	TOP2-5	YOL144W	1.14542	0.0688
15	30	985	20160213_dm_TOP2-5_02.JPG.dat	TOP2-5	YOL144W	1.03489	-0.04166
15	31	1024	20160213_dm_TOP2-5_02.JPG.dat	TOP2-5	YDR243C	1.07382	-0.04239
15	32	775	20160213_dm_TOP2-5_02.JPG.dat	TOP2-5	YDR243C	#NUM!	#NUM!	status=JK
15	33	841	20160213_dm_TOP2-5_02.JPG.dat	TOP2-5	YOL135C	0.88815	-0.07741
15	34	799	20160213_dm_TOP2-5_02.JPG.dat	TOP2-5	YOL135C	0.84561	-0.11992
15	35	987	20160213_dm_TOP2-5_02.JPG.dat	TOP2-5	YER083C	1.04493	0.14014
15	36	1050	20160213_dm_TOP2-5_02.JPG.dat	TOP2-5	YER083C	1.12645	0.22161
15	37	0	20160213_dm_TOP2-5_02.JPG.dat	TOP2-5	YPL160W	0	0
15	38	0	20160213_dm_TOP2-5_02.JPG.dat	TOP2-5	YPL160W	0	0
15	39	909	20160213_dm_TOP2-5_02.JPG.dat	TOP2-5	YHR111W	0.9832	0.01203
15	40	806	20160213_dm_TOP2-5_02.JPG.dat	TOP2-5	YHR111W	0.87073	-0.10037
15	41	883	20160213_dm_TOP2-5_02.JPG.dat	TOP2-5	YLR440C	0.95586	-0.15396
15	42	967	20160213_dm_TOP2-5_02.JPG.dat	TOP2-5	YLR440C	1.0328	-0.07708
15	43	0	20160213_dm_TOP2-5_02.JPG.dat	TOP2-5	YPR103W	0	0
15	44	0	20160213_dm_TOP2-5_02.JPG.dat	TOP2-5	YPR103W	0	0
15	45	1318	20160213_dm_TOP2-5_02.JPG.dat	TOP2-5	YGL066W	1.39878	0.00341
15	46	1261	20160213_dm_TOP2-5_02.JPG.dat	TOP2-5	YGL066W	1.25663	-0.13866
15	47	1199	20160213_dm_TOP2-5_02.JPG.dat	TOP2-5	YMR271C	1.05024	0.04065
15	48	1356	20160213_dm_TOP2-5_02.JPG.dat	TOP2-5	YMR271C	1.04891	0.03932
16	1	1423	20160213_dm_TOP2-5_02.JPG.dat	TOP2-5	YMR271C	0.9505	-0.05903
16	2	1385	20160213_dm_TOP2-5_02.JPG.dat	TOP2-5	YMR271C	1.02384	0.01426
16	3	1245	20160213_dm_TOP2-5_02.JPG.dat	TOP2-5	YML049C	1.02552	-0.04944
16	4	1275	20160213_dm_TOP2-5_02.JPG.dat	TOP2-5	YML049C	1.12339	0.04837
16	5	989	20160213_dm_TOP2-5_02.JPG.dat	TOP2-5	YER116C	0.86841	0.14169
16	6	681	20160213_dm_TOP2-5_02.JPG.dat	TOP2-5	YER116C	0.57963	-0.1469
16	7	1397	20160213_dm_TOP2-5_02.JPG.dat	TOP2-5	YOL069W	1.15112	0.16948
16	8	1374	20160213_dm_TOP2-5_02.JPG.dat	TOP2-5	YOL069W	1.16091	0.17926
16	9	708	20160213_dm_TOP2-5_02.JPG.dat	TOP2-5	YML023C	0.63909	-0.12363
16	10	705	20160213_dm_TOP2-5_02.JPG.dat	TOP2-5	YML023C	0.64928	-0.11344
16	11	120	20160213_dm_TOP2-5_02.JPG.dat	TOP2-5	YPL190C	0.10767	-0.04704
16	12	16	20160213_dm_TOP2-5_02.JPG.dat	TOP2-5	YPL190C	0.01382	-0.14083
16	13	1132	20160213_dm_TOP2-5_02.JPG.dat	TOP2-5	YDR127W	0.94876	0.02831
16	14	1122	20160213_dm_TOP2-5_02.JPG.dat	TOP2-5	YDR127W	0.93354	0.01309
16	15	0	20160213_dm_TOP2-5_02.JPG.dat	TOP2-5	YFL039C	0	-0.86146
16	16	0	20160213_dm_TOP2-5_02.JPG.dat	TOP2-5	YFL039C	0	-0.86146
16	17	542	20160213_dm_TOP2-5_02.JPG.dat	TOP2-5	YJR073C	0.43394	0.09441
16	18	605	20160213_dm_TOP2-5_02.JPG.dat	TOP2-5	YJR073C	0.47575	0.1362
16	19	1513	20160213_dm_TOP2-5_02.JPG.dat	TOP2-5	YKL154W	1.18768	0.06567
16	20	1524	20160213_dm_TOP2-5_02.JPG.dat	TOP2-5	YKL154W	1.22012	0.09809
16	21	1217	20160213_dm_TOP2-5_02.JPG.dat	TOP2-5	YKL028W	1.00952	0.01615
16	22	1144	20160213_dm_TOP2-5_02.JPG.dat	TOP2-5	YKL028W	0.95172	-0.04162
16	23	1123	20160213_dm_TOP2-5_02.JPG.dat	TOP2-5	YDL003W	#NUM!	#NUM!	status=JK
16	24	1258	20160213_dm_TOP2-5_02.JPG.dat	TOP2-5	YDL003W	1.00837	-0.02502
16	25	1315	20160213_dm_TOP2-5_02.JPG.dat	TOP2-5	YOR254C	1.10513	0.03905
16	26	1220	20160213_dm_TOP2-5_02.JPG.dat	TOP2-5	YOR254C	1.08698	0.02091
16	27	1111	20160213_dm_TOP2-5_02.JPG.dat	TOP2-5	YHR034C	1.0473	0.02438
16	28	1069	20160213_dm_TOP2-5_02.JPG.dat	TOP2-5	YHR034C	1.05955	0.03663
16	29	1250	20160213_dm_TOP2-5_02.JPG.dat	TOP2-5	YOL144W	1.27748	0.20078
16	30	1007	20160213_dm_TOP2-5_02.JPG.dat	TOP2-5	YOL144W	1.03712	-0.03942
16	31	1071	20160213_dm_TOP2-5_02.JPG.dat	TOP2-5	YDR243C	1.09688	-0.01935
16	32	1068	20160213_dm_TOP2-5_02.JPG.dat	TOP2-5	YDR243C	1.08913	-0.0271
16	33	827	20160213_dm_TOP2-5_02.JPG.dat	TOP2-5	YOL135C	0.84573	-0.1198
16	34	859	20160213_dm_TOP2-5_02.JPG.dat	TOP2-5	YOL135C	0.87785	-0.0877
16	35	1037	20160213_dm_TOP2-5_02.JPG.dat	TOP2-5	YER083C	1.05834	0.15354
16	36	945	20160213_dm_TOP2-5_02.JPG.dat	TOP2-5	YER083C	0.97734	0.07259
16	37	0	20160213_dm_TOP2-5_02.JPG.dat	TOP2-5	YPL160W	0	0
16	38	0	20160213_dm_TOP2-5_02.JPG.dat	TOP2-5	YPL160W	0	0
16	39	964	20160213_dm_TOP2-5_02.JPG.dat	TOP2-5	YHR111W	1.00791	0.03672
16	40	919	20160213_dm_TOP2-5_02.JPG.dat	TOP2-5	YHR111W	0.96074	-0.01042
16	41	956	20160213_dm_TOP2-5_02.JPG.dat	TOP2-5	YLR440C	1.00276	-0.1071
16	42	988	20160213_dm_TOP2-5_02.JPG.dat	TOP2-5	YLR440C	1.02225	-0.08762
16	43	0	20160213_dm_TOP2-5_02.JPG.dat	TOP2-5	YPR103W	0	0
16	44	54	20160213_dm_TOP2-5_02.JPG.dat	TOP2-5	YPR103W	#NUM!	#NUM!	status=JK
16	45	1097	20160213_dm_TOP2-5_02.JPG.dat	TOP2-5	YGL066W	1.1313	-0.26391
16	46	1310	20160213_dm_TOP2-5_02.JPG.dat	TOP2-5	YGL066W	1.2692	-0.12609
16	47	1174	20160213_dm_TOP2-5_02.JPG.dat	TOP2-5	YMR271C	1.00042	-0.00914
16	48	1282	20160213_dm_TOP2-5_02.JPG.dat	TOP2-5	YMR271C	0.96543	-0.04411
17	1	1422	20160213_dm_TOP2-5_02.JPG.dat	TOP2-5	YMR271C	0.93391	-0.07561
17	2	1384	20160213_dm_TOP2-5_02.JPG.dat	TOP2-5	YMR271C	1.00653	-0.00303
17	3	810	20160213_dm_TOP2-5_02.JPG.dat	TOP2-5	YER092W	0.6571	-0.11402
17	4	792	20160213_dm_TOP2-5_02.JPG.dat	TOP2-5	YER092W	0.6882	-0.08293
17	5	1257	20160213_dm_TOP2-5_02.JPG.dat	TOP2-5	YNL062C	1.0901	0.03028
17	6	1184	20160213_dm_TOP2-5_02.JPG.dat	TOP2-5	YNL062C	0.99712	-0.06264
17	7	1432	20160213_dm_TOP2-5_02.JPG.dat	TOP2-5	YDL193W	1.1698	0.0936
17	8	1318	20160213_dm_TOP2-5_02.JPG.dat	TOP2-5	YDL193W	1.1044	0.02824
17	9	914	20160213_dm_TOP2-5_02.JPG.dat	TOP2-5	YJR017C	0.81734	-0.14939
17	10	880	20160213_dm_TOP2-5_02.JPG.dat	TOP2-5	YJR017C	0.80147	-0.16525
17	11	1535	20160213_dm_TOP2-5_02.JPG.dat	TOP2-5	YLR436C	#NUM!	#NUM!	status=JK
17	12	1483	20160213_dm_TOP2-5_02.JPG.dat	TOP2-5	YLR436C	1.26302	0.08655
17	13	1411	20160213_dm_TOP2-5_02.JPG.dat	TOP2-5	YOR157C	1.16505	0.04217
17	14	1459	20160213_dm_TOP2-5_02.JPG.dat	TOP2-5	YOR157C	1.19463	0.07174
17	15	848	20160213_dm_TOP2-5_02.JPG.dat	TOP2-5	YDL132W	0.70342	-0.10426
17	16	1268	20160213_dm_TOP2-5_02.JPG.dat	TOP2-5	YDL132W	1.03653	0.22864
17	17	1463	20160213_dm_TOP2-5_02.JPG.dat	TOP2-5	YPR161C	1.15508	0.09945
17	18	1521	20160213_dm_TOP2-5_02.JPG.dat	TOP2-5	YPR161C	1.18235	0.1267
17	19	933	20160213_dm_TOP2-5_02.JPG.dat	TOP2-5	YNR051C	0.72622	-0.02414
17	20	952	20160213_dm_TOP2-5_02.JPG.dat	TOP2-5	YNR051C	0.75789	0.00751
17	21	1380	20160213_dm_TOP2-5_02.JPG.dat	TOP2-5	YIL118W	1.14089	0.1186
17	22	1369	20160213_dm_TOP2-5_02.JPG.dat	TOP2-5	YIL118W	1.13678	0.11449
17	23	1184	20160213_dm_TOP2-5_02.JPG.dat	TOP2-5	YPR094W	0.95139	-0.15356
17	24	1106	20160213_dm_TOP2-5_02.JPG.dat	TOP2-5	YPR094W	0.88803	-0.21688
17	25	1	20160213_dm_TOP2-5_02.JPG.dat	TOP2-5	YGL097W	#NUM!	#NUM!	status=JK
17	26	0	20160213_dm_TOP2-5_02.JPG.dat	TOP2-5	YGL097W	0	0
17	27	1268	20160213_dm_TOP2-5_02.JPG.dat	TOP2-5	YNL021W	1.19338	0.00612
17	28	1212	20160213_dm_TOP2-5_02.JPG.dat	TOP2-5	YNL021W	1.19484	0.00757
17	29	944	20160213_dm_TOP2-5_02.JPG.dat	TOP2-5	YFL008W	0.95563	0.02781
17	30	995	20160213_dm_TOP2-5_02.JPG.dat	TOP2-5	YFL008W	1.01088	0.08303
17	31	0	20160213_dm_TOP2-5_02.JPG.dat	TOP2-5	YIL062C	0	0
17	32	0	20160213_dm_TOP2-5_02.JPG.dat	TOP2-5	YIL062C	0	0
17	33	1272	20160213_dm_TOP2-5_02.JPG.dat	TOP2-5	YMR277W	1.26486	0.11811
17	34	1182	20160213_dm_TOP2-5_02.JPG.dat	TOP2-5	YMR277W	1.17095	0.02426
17	35	996	20160213_dm_TOP2-5_02.JPG.dat	TOP2-5	YBR193C	0.9836	-0.05344
17	36	1035	20160213_dm_TOP2-5_02.JPG.dat	TOP2-5	YBR193C	1.03506	-0.00201
17	37	1050	20160213_dm_TOP2-5_02.JPG.dat	TOP2-5	YDL195W	1.06838	-0.12334
17	38	1094	20160213_dm_TOP2-5_02.JPG.dat	TOP2-5	YDL195W	1.11466	-0.07708
17	39	1046	20160213_dm_TOP2-5_02.JPG.dat	TOP2-5	YBR247C	#NUM!	#NUM!	status=JK
17	40	1103	20160213_dm_TOP2-5_02.JPG.dat	TOP2-5	YBR247C	1.11615	-0.15047
17	41	865	20160213_dm_TOP2-5_02.JPG.dat	TOP2-5	YLR459W	0.87787	-0.04062
17	42	931	20160213_dm_TOP2-5_02.JPG.dat	TOP2-5	YLR459W	0.93174	0.01321
17	43	846	20160213_dm_TOP2-5_02.JPG.dat	TOP2-5	YML015C	0.83348	-0.04343
17	44	836	20160213_dm_TOP2-5_02.JPG.dat	TOP2-5	YML015C	0.82851	-0.0484
17	45	909	20160213_dm_TOP2-5_02.JPG.dat	TOP2-5	YOR123C	0.9114	0.05141
17	46	927	20160213_dm_TOP2-5_02.JPG.dat	TOP2-5	YOR123C	0.87473	0.01478
17	47	1199	20160213_dm_TOP2-5_02.JPG.dat	TOP2-5	YMR271C	0.99667	-0.01289
17	48	1317	20160213_dm_TOP2-5_02.JPG.dat	TOP2-5	YMR271C	0.96901	-0.04053
18	1	1414	20160213_dm_TOP2-5_02.JPG.dat	TOP2-5	YMR271C	0.91589	-0.09362
18	2	1422	20160213_dm_TOP2-5_02.JPG.dat	TOP2-5	YMR271C	1.02118	0.0116
18	3	821	20160213_dm_TOP2-5_02.JPG.dat	TOP2-5	YER092W	0.65871	-0.1124
18	4	829	20160213_dm_TOP2-5_02.JPG.dat	TOP2-5	YER092W	0.71388	-0.05727
18	5	1219	20160213_dm_TOP2-5_02.JPG.dat	TOP2-5	YNL062C	1.04969	-0.0101
18	6	1194	20160213_dm_TOP2-5_02.JPG.dat	TOP2-5	YNL062C	1.00076	-0.059
18	7	1311	20160213_dm_TOP2-5_02.JPG.dat	TOP2-5	YDL193W	1.06904	-0.0071
18	8	1355	20160213_dm_TOP2-5_02.JPG.dat	TOP2-5	YDL193W	1.13471	0.05853
18	9	962	20160213_dm_TOP2-5_02.JPG.dat	TOP2-5	YJR017C	0.85913	-0.10763
18	10	979	20160213_dm_TOP2-5_02.JPG.dat	TOP2-5	YJR017C	0.88894	-0.07783
18	11	1418	20160213_dm_TOP2-5_02.JPG.dat	TOP2-5	YLR436C	1.25054	0.07407
18	12	1440	20160213_dm_TOP2-5_02.JPG.dat	TOP2-5	YLR436C	1.21848	0.04203
18	13	1366	20160213_dm_TOP2-5_02.JPG.dat	TOP2-5	YOR157C	1.11881	-0.00403
18	14	1459	20160213_dm_TOP2-5_02.JPG.dat	TOP2-5	YOR157C	1.18284	0.05996
18	15	681	20160213_dm_TOP2-5_02.JPG.dat	TOP2-5	YDL132W	0.55855	-0.24905
18	16	627	20160213_dm_TOP2-5_02.JPG.dat	TOP2-5	YDL132W	0.50632	-0.30124
18	17	1493	20160213_dm_TOP2-5_02.JPG.dat	TOP2-5	YPR161C	1.16584	0.1102
18	18	1469	20160213_dm_TOP2-5_02.JPG.dat	TOP2-5	YPR161C	1.13132	0.07571
18	19	938	20160213_dm_TOP2-5_02.JPG.dat	TOP2-5	YNR051C	0.72413	-0.02623
18	20	833	20160213_dm_TOP2-5_02.JPG.dat	TOP2-5	YNR051C	0.65876	-0.09156
18	21	1446	20160213_dm_TOP2-5_02.JPG.dat	TOP2-5	YIL118W	1.18931	0.16698
18	22	1461	20160213_dm_TOP2-5_02.JPG.dat	TOP2-5	YIL118W	1.208	0.18566
18	23	1308	20160213_dm_TOP2-5_02.JPG.dat	TOP2-5	YPR094W	1.04835	-0.05666
18	24	1293	20160213_dm_TOP2-5_02.JPG.dat	TOP2-5	YPR094W	1.03633	-0.06867
18	25	0	20160213_dm_TOP2-5_02.JPG.dat	TOP2-5	YGL097W	0	0
18	26	0	20160213_dm_TOP2-5_02.JPG.dat	TOP2-5	YGL097W	0	0
18	27	1275	20160213_dm_TOP2-5_02.JPG.dat	TOP2-5	YNL021W	1.19067	0.00341
18	28	1238	20160213_dm_TOP2-5_02.JPG.dat	TOP2-5	YNL021W	#NUM!	#NUM!	status=JK
18	29	749	20160213_dm_TOP2-5_02.JPG.dat	TOP2-5	YFL008W	0.74718	-0.1805
18	30	923	20160213_dm_TOP2-5_02.JPG.dat	TOP2-5	YFL008W	0.92053	-0.00727
18	31	0	20160213_dm_TOP2-5_02.JPG.dat	TOP2-5	YIL062C	0	0
18	32	0	20160213_dm_TOP2-5_02.JPG.dat	TOP2-5	YIL062C	0	0
18	33	1320	20160213_dm_TOP2-5_02.JPG.dat	TOP2-5	YMR277W	1.27607	0.12931
18	34	1221	20160213_dm_TOP2-5_02.JPG.dat	TOP2-5	YMR277W	1.17497	0.02827
18	35	1037	20160213_dm_TOP2-5_02.JPG.dat	TOP2-5	YBR193C	0.99563	-0.04141
18	36	988	20160213_dm_TOP2-5_02.JPG.dat	TOP2-5	YBR193C	0.96225	-0.07476
18	37	1165	20160213_dm_TOP2-5_02.JPG.dat	TOP2-5	YDL195W	1.15585	-0.03592
18	38	1155	20160213_dm_TOP2-5_02.JPG.dat	TOP2-5	YDL195W	1.14839	-0.04338
18	39	1145	20160213_dm_TOP2-5_02.JPG.dat	TOP2-5	YBR247C	1.1309	-0.13573
18	40	1156	20160213_dm_TOP2-5_02.JPG.dat	TOP2-5	YBR247C	1.14274	-0.1239
18	41	918	20160213_dm_TOP2-5_02.JPG.dat	TOP2-5	YLR459W	0.90939	-0.00911
18	42	958	20160213_dm_TOP2-5_02.JPG.dat	TOP2-5	YLR459W	0.93505	0.01652
18	43	882	20160213_dm_TOP2-5_02.JPG.dat	TOP2-5	YML015C	#NUM!	#NUM!	status=JK
18	44	858	20160213_dm_TOP2-5_02.JPG.dat	TOP2-5	YML015C	0.82928	-0.04763
18	45	853	20160213_dm_TOP2-5_02.JPG.dat	TOP2-5	YOR123C	0.83463	-0.0253
18	46	983	20160213_dm_TOP2-5_02.JPG.dat	TOP2-5	YOR123C	0.90629	0.04631
18	47	1221	20160213_dm_TOP2-5_02.JPG.dat	TOP2-5	YMR271C	0.99306	-0.0165
18	48	1303	20160213_dm_TOP2-5_02.JPG.dat	TOP2-5	YMR271C	0.9396	-0.06992
19	1	1387	20160213_dm_TOP2-5_02.JPG.dat	TOP2-5	YMR271C	0.96462	-0.04492
19	2	1475	20160213_dm_TOP2-5_02.JPG.dat	TOP2-5	YMR271C	1.13937	0.12972
19	3	1443	20160213_dm_TOP2-5_02.JPG.dat	TOP2-5	YJL072C	1.24773	0.08683
19	4	1408	20160213_dm_TOP2-5_02.JPG.dat	TOP2-5	YJL072C	1.30951	0.14858
19	5	1072	20160213_dm_TOP2-5_02.JPG.dat	TOP2-5	YLR268W	0.99907	0.05135
19	6	1120	20160213_dm_TOP2-5_02.JPG.dat	TOP2-5	YLR268W	1.01831	0.07057
19	7	0	20160213_dm_TOP2-5_02.JPG.dat	TOP2-5	YOR046C	0	-0.2703
19	8	239	20160213_dm_TOP2-5_02.JPG.dat	TOP2-5	YOR046C	0.21814	-0.0523
19	9	836	20160213_dm_TOP2-5_02.JPG.dat	TOP2-5	YLR298C	0.81336	-0.06893
19	10	859	20160213_dm_TOP2-5_02.JPG.dat	TOP2-5	YLR298C	0.84836	-0.03394
19	11	1342	20160213_dm_TOP2-5_02.JPG.dat	TOP2-5	YNL181W	1.28523	0.22705
19	12	1310	20160213_dm_TOP2-5_02.JPG.dat	TOP2-5	YNL181W	1.20185	0.14372
19	13	1131	20160213_dm_TOP2-5_02.JPG.dat	TOP2-5	YLL036C	1.00329	0.09264
19	14	887	20160213_dm_TOP2-5_02.JPG.dat	TOP2-5	YLL036C	0.77769	-0.13282
19	15	1214	20160213_dm_TOP2-5_02.JPG.dat	TOP2-5	YER125W	1.07577	0.06431
19	16	1121	20160213_dm_TOP2-5_02.JPG.dat	TOP2-5	YER125W	0.97715	-0.03425
19	17	1443	20160213_dm_TOP2-5_02.JPG.dat	TOP2-5	YJL001W	1.21649	0.12433
19	18	1396	20160213_dm_TOP2-5_02.JPG.dat	TOP2-5	YJL001W	1.16185	0.06972
19	19	1310	20160213_dm_TOP2-5_02.JPG.dat	TOP2-5	YML121W	1.09308	0.07751
19	20	1312	20160213_dm_TOP2-5_02.JPG.dat	TOP2-5	YML121W	1.12138	0.1058
19	21	360	20160213_dm_TOP2-5_02.JPG.dat	TOP2-5	YGR158C	0.31999	-0.16447
19	22	470	20160213_dm_TOP2-5_02.JPG.dat	TOP2-5	YGR158C	0.41957	-0.06496
19	23	1385	20160213_dm_TOP2-5_02.JPG.dat	TOP2-5	YMR200W	1.19843	0.18178
19	24	1360	20160213_dm_TOP2-5_02.JPG.dat	TOP2-5	YMR200W	1.1751	0.15847
19	25	936	20160213_dm_TOP2-5_02.JPG.dat	TOP2-5	YNL263C	0.84492	-0.08163
19	26	916	20160213_dm_TOP2-5_02.JPG.dat	TOP2-5	YNL263C	0.87082	-0.05576
19	27	980	20160213_dm_TOP2-5_02.JPG.dat	TOP2-5	YMR296C	0.9768	-0.01533
19	28	736	20160213_dm_TOP2-5_02.JPG.dat	TOP2-5	YMR296C	0.76327	-0.22872
19	29	725	20160213_dm_TOP2-5_02.JPG.dat	TOP2-5	YHR027C	0.76657	-0.17829
19	30	812	20160213_dm_TOP2-5_02.JPG.dat	TOP2-5	YHR027C	0.85605	-0.08887
19	31	910	20160213_dm_TOP2-5_02.JPG.dat	TOP2-5	YLL035W	0.94408	-0.24261
19	32	910	20160213_dm_TOP2-5_02.JPG.dat	TOP2-5	YLL035W	0.93096	-0.25573
19	33	0	20160213_dm_TOP2-5_02.JPG.dat	TOP2-5	YDR167W	0	0
19	34	0	20160213_dm_TOP2-5_02.JPG.dat	TOP2-5	YDR167W	0	0
19	35	1103	20160213_dm_TOP2-5_02.JPG.dat	TOP2-5	YFL037W	1.12104	0.06012
19	36	1083	20160213_dm_TOP2-5_02.JPG.dat	TOP2-5	YFL037W	1.11976	0.05884
19	37	0	20160213_dm_TOP2-5_02.JPG.dat	TOP2-5	YIL046W	0	0
19	38	0	20160213_dm_TOP2-5_02.JPG.dat	TOP2-5	YIL046W	0	0
19	39	0	20160213_dm_TOP2-5_02.JPG.dat	TOP2-5	YJL019W	0	0
19	40	0	20160213_dm_TOP2-5_02.JPG.dat	TOP2-5	YJL019W	0	0
19	41	1011	20160213_dm_TOP2-5_02.JPG.dat	TOP2-5	YPL063W	1.06483	-0.14857
19	42	1026	20160213_dm_TOP2-5_02.JPG.dat	TOP2-5	YPL063W	1.06245	-0.15095
19	43	1065	20160213_dm_TOP2-5_02.JPG.dat	TOP2-5	YJL090C	1.08429	0.06563
19	44	992	20160213_dm_TOP2-5_02.JPG.dat	TOP2-5	YJL090C	1.01656	-0.00205
19	45	673	20160213_dm_TOP2-5_02.JPG.dat	TOP2-5	YLR007W	0.69846	-0.04491
19	46	664	20160213_dm_TOP2-5_02.JPG.dat	TOP2-5	YLR007W	0.64963	-0.09371
19	47	1213	20160213_dm_TOP2-5_02.JPG.dat	TOP2-5	YMR271C	1.04834	0.03875
19	48	1279	20160213_dm_TOP2-5_02.JPG.dat	TOP2-5	YMR271C	0.98207	-0.02748
20	1	1436	20160213_dm_TOP2-5_02.JPG.dat	TOP2-5	YMR271C	0.99446	-0.0151
20	2	1426	20160213_dm_TOP2-5_02.JPG.dat	TOP2-5	YMR271C	1.09912	0.0895
20	3	1341	20160213_dm_TOP2-5_02.JPG.dat	TOP2-5	YJL072C	1.15927	-0.00156
20	4	1433	20160213_dm_TOP2-5_02.JPG.dat	TOP2-5	YJL072C	1.33593	0.17498
20	5	1024	20160213_dm_TOP2-5_02.JPG.dat	TOP2-5	YLR268W	#NUM!	#NUM!	status=JK
20	6	1110	20160213_dm_TOP2-5_02.JPG.dat	TOP2-5	YLR268W	1.01664	0.0689
20	7	229	20160213_dm_TOP2-5_02.JPG.dat	TOP2-5	YOR046C	0.20526	-0.06517
20	8	518	20160213_dm_TOP2-5_02.JPG.dat	TOP2-5	YOR046C	0.47878	0.20817
20	9	725	20160213_dm_TOP2-5_02.JPG.dat	TOP2-5	YLR298C	0.71468	-0.16754
20	10	866	20160213_dm_TOP2-5_02.JPG.dat	TOP2-5	YLR298C	0.8657	-0.01661
20	11	1291	20160213_dm_TOP2-5_02.JPG.dat	TOP2-5	YNL181W	1.24972	0.19156
20	12	1211	20160213_dm_TOP2-5_02.JPG.dat	TOP2-5	YNL181W	1.12176	0.06369
20	13	819	20160213_dm_TOP2-5_02.JPG.dat	TOP2-5	YLL036C	0.7325	-0.17797
20	14	228	20160213_dm_TOP2-5_02.JPG.dat	TOP2-5	YLL036C	0.20124	-0.70889
20	15	1220	20160213_dm_TOP2-5_02.JPG.dat	TOP2-5	YER125W	1.08706	0.0756
20	16	1196	20160213_dm_TOP2-5_02.JPG.dat	TOP2-5	YER125W	1.04761	0.03617
20	17	1316	20160213_dm_TOP2-5_02.JPG.dat	TOP2-5	YJL001W	1.11482	0.02272
20	18	1337	20160213_dm_TOP2-5_02.JPG.dat	TOP2-5	YJL001W	1.11873	0.02662
20	19	1234	20160213_dm_TOP2-5_02.JPG.dat	TOP2-5	YML121W	1.03496	0.01943
20	20	1249	20160213_dm_TOP2-5_02.JPG.dat	TOP2-5	YML121W	1.07233	0.05678
20	21	444	20160213_dm_TOP2-5_02.JPG.dat	TOP2-5	YGR158C	0.39614	-0.08837
20	22	534	20160213_dm_TOP2-5_02.JPG.dat	TOP2-5	YGR158C	0.47781	-0.00676
20	23	1357	20160213_dm_TOP2-5_02.JPG.dat	TOP2-5	YMR200W	1.17546	0.15883
20	24	1336	20160213_dm_TOP2-5_02.JPG.dat	TOP2-5	YMR200W	1.15249	0.13586
20	25	1008	20160213_dm_TOP2-5_02.JPG.dat	TOP2-5	YNL263C	0.90491	-0.02168
20	26	625	20160213_dm_TOP2-5_02.JPG.dat	TOP2-5	YNL263C	#NUM!	#NUM!	status=JK
20	27	302	20160213_dm_TOP2-5_02.JPG.dat	TOP2-5	YMR296C	#NUM!	#NUM!	status=JK
20	28	932	20160213_dm_TOP2-5_02.JPG.dat	TOP2-5	YMR296C	0.9494	-0.04271
20	29	588	20160213_dm_TOP2-5_02.JPG.dat	TOP2-5	YHR027C	0.60871	-0.33605
20	30	659	20160213_dm_TOP2-5_02.JPG.dat	TOP2-5	YHR027C	0.67849	-0.26631
20	31	1046	20160213_dm_TOP2-5_02.JPG.dat	TOP2-5	YLL035W	#NUM!	#NUM!	status=JK
20	32	974	20160213_dm_TOP2-5_02.JPG.dat	TOP2-5	YLL035W	0.97048	-0.21623
20	33	0	20160213_dm_TOP2-5_02.JPG.dat	TOP2-5	YDR167W	0	0
20	34	0	20160213_dm_TOP2-5_02.JPG.dat	TOP2-5	YDR167W	0	0
20	35	1182	20160213_dm_TOP2-5_02.JPG.dat	TOP2-5	YFL037W	1.17584	0.11488
20	36	1175	20160213_dm_TOP2-5_02.JPG.dat	TOP2-5	YFL037W	1.19229	0.13132
20	37	0	20160213_dm_TOP2-5_02.JPG.dat	TOP2-5	YIL046W	0	0
20	38	0	20160213_dm_TOP2-5_02.JPG.dat	TOP2-5	YIL046W	0	0
20	39	0	20160213_dm_TOP2-5_02.JPG.dat	TOP2-5	YJL019W	0	0
20	40	0	20160213_dm_TOP2-5_02.JPG.dat	TOP2-5	YJL019W	0	0
20	41	1072	20160213_dm_TOP2-5_02.JPG.dat	TOP2-5	YPL063W	#NUM!	#NUM!	status=JK
20	42	1058	20160213_dm_TOP2-5_02.JPG.dat	TOP2-5	YPL063W	1.07275	-0.14066
20	43	1167	20160213_dm_TOP2-5_02.JPG.dat	TOP2-5	YJL090C	1.16287	0.14416
20	44	1102	20160213_dm_TOP2-5_02.JPG.dat	TOP2-5	YJL090C	1.10572	0.08704
20	45	673	20160213_dm_TOP2-5_02.JPG.dat	TOP2-5	YLR007W	0.6843	-0.05906
20	46	1027	20160213_dm_TOP2-5_02.JPG.dat	TOP2-5	YLR007W	#NUM!	#NUM!	status=JK
20	47	1233	20160213_dm_TOP2-5_02.JPG.dat	TOP2-5	YMR271C	1.04703	0.03744
20	48	1166	20160213_dm_TOP2-5_02.JPG.dat	TOP2-5	YMR271C	0.88179	-0.1277
21	1	1379	20160213_dm_TOP2-5_02.JPG.dat	TOP2-5	YMR271C	0.9836	-0.02595
21	2	1388	20160213_dm_TOP2-5_02.JPG.dat	TOP2-5	YMR271C	1.10472	0.09509
21	3	1062	20160213_dm_TOP2-5_02.JPG.dat	TOP2-5	YPR108W	0.95014	-0.01355
21	4	1165	20160213_dm_TOP2-5_02.JPG.dat	TOP2-5	YPR108W	#NUM!	#NUM!	status=JK
21	5	1229	20160213_dm_TOP2-5_02.JPG.dat	TOP2-5	YOR035C	1.19689	0.07171
21	6	1194	20160213_dm_TOP2-5_02.JPG.dat	TOP2-5	YOR035C	1.14124	0.0161
21	7	1108	20160213_dm_TOP2-5_02.JPG.dat	TOP2-5	YGL022W	1.04009	0.18295
21	8	956	20160213_dm_TOP2-5_02.JPG.dat	TOP2-5	YGL022W	0.92865	0.07158
21	9	871	20160213_dm_TOP2-5_02.JPG.dat	TOP2-5	YPL204W	0.90324	0.13746
21	10	820	20160213_dm_TOP2-5_02.JPG.dat	TOP2-5	YPL204W	0.86168	0.09592
21	11	1275	20160213_dm_TOP2-5_02.JPG.dat	TOP2-5	YGL061C	1.29618	0.22579
21	12	1227	20160213_dm_TOP2-5_02.JPG.dat	TOP2-5	YGL061C	1.19334	0.12301
21	13	1552	20160213_dm_TOP2-5_02.JPG.dat	TOP2-5	YLR314C	1.45728	0.90468
21	14	1808	20160213_dm_TOP2-5_02.JPG.dat	TOP2-5	YLR314C	#NUM!	#NUM!	status=JK
21	15	1280	20160213_dm_TOP2-5_02.JPG.dat	TOP2-5	YGR013W	1.19504	0.04032
21	16	1350	20160213_dm_TOP2-5_02.JPG.dat	TOP2-5	YGR013W	1.23842	0.08367
21	17	760	20160213_dm_TOP2-5_02.JPG.dat	TOP2-5	YLR298C	0.67368	-0.20851
21	18	1096	20160213_dm_TOP2-5_02.JPG.dat	TOP2-5	YLR298C	0.95933	0.07695
21	19	1177	20160213_dm_TOP2-5_02.JPG.dat	TOP2-5	YJL002C	1.0314	-0.06199
21	20	1175	20160213_dm_TOP2-5_02.JPG.dat	TOP2-5	YJL002C	1.05233	-0.04108
21	21	1196	20160213_dm_TOP2-5_02.JPG.dat	TOP2-5	YDR362C	#NUM!	#NUM!	status=JK
21	22	1096	20160213_dm_TOP2-5_02.JPG.dat	TOP2-5	YDR362C	1.01702	-0.06905
21	23	1075	20160213_dm_TOP2-5_02.JPG.dat	TOP2-5	YBR254C	0.96274	-0.06083
21	24	1114	20160213_dm_TOP2-5_02.JPG.dat	TOP2-5	YBR254C	0.98926	-0.03433
21	25	828	20160213_dm_TOP2-5_02.JPG.dat	TOP2-5	YPL175W	0.76066	0.08654
21	26	194	20160213_dm_TOP2-5_02.JPG.dat	TOP2-5	YPL175W	0.18602	-0.48774
21	27	1044	20160213_dm_TOP2-5_02.JPG.dat	TOP2-5	YBL034C	1.03921	-0.03178
21	28	1016	20160213_dm_TOP2-5_02.JPG.dat	TOP2-5	YBL034C	1.04397	-0.02703
21	29	797	20160213_dm_TOP2-5_02.JPG.dat	TOP2-5	YFR005C	0.82978	-0.06586
21	30	664	20160213_dm_TOP2-5_02.JPG.dat	TOP2-5	YFR005C	0.68611	-0.20944
21	31	1078	20160213_dm_TOP2-5_02.JPG.dat	TOP2-5	YMR213W	1.09309	-0.03231
21	32	1142	20160213_dm_TOP2-5_02.JPG.dat	TOP2-5	YMR213W	1.14138	0.01594
21	33	1194	20160213_dm_TOP2-5_02.JPG.dat	TOP2-5	YDR373W	1.1918	0.09512
21	34	1178	20160213_dm_TOP2-5_02.JPG.dat	TOP2-5	YDR373W	1.17608	0.07941
21	35	922	20160213_dm_TOP2-5_02.JPG.dat	TOP2-5	YMR049C	0.92478	-0.04029
21	36	919	20160213_dm_TOP2-5_02.JPG.dat	TOP2-5	YMR049C	0.94253	-0.02256
21	37	0	20160213_dm_TOP2-5_02.JPG.dat	TOP2-5	YFL034C-B	0	0
21	38	0	20160213_dm_TOP2-5_02.JPG.dat	TOP2-5	YFL034C-B	0	0
21	39	0	20160213_dm_TOP2-5_02.JPG.dat	TOP2-5	YDR054C	0	0
21	40	0	20160213_dm_TOP2-5_02.JPG.dat	TOP2-5	YDR054C	0	0
21	41	930	20160213_dm_TOP2-5_02.JPG.dat	TOP2-5	YJR068W	0.96849	-0.0273
21	42	937	20160213_dm_TOP2-5_02.JPG.dat	TOP2-5	YJR068W	0.95698	-0.0388
21	43	795	20160213_dm_TOP2-5_02.JPG.dat	TOP2-5	YKL172W	#NUM!	#NUM!	status=JK
21	44	911	20160213_dm_TOP2-5_02.JPG.dat	TOP2-5	YKL172W	0.9221	-0.0291
21	45	789	20160213_dm_TOP2-5_02.JPG.dat	TOP2-5	YFL034C-B	0.81022	0.8097
21	46	715	20160213_dm_TOP2-5_02.JPG.dat	TOP2-5	YFL034C-B	0.69433	0.69389
21	47	1281	20160213_dm_TOP2-5_02.JPG.dat	TOP2-5	YMR271C	1.1035	0.09388
21	48	1287	20160213_dm_TOP2-5_02.JPG.dat	TOP2-5	YMR271C	0.98975	-0.0198
22	1	1422	20160213_dm_TOP2-5_02.JPG.dat	TOP2-5	YMR271C	1.02365	0.01408
22	2	1280	20160213_dm_TOP2-5_02.JPG.dat	TOP2-5	YMR271C	1.03053	0.02095
22	3	1034	20160213_dm_TOP2-5_02.JPG.dat	TOP2-5	YPR108W	0.93765	-0.02603
22	4	1014	20160213_dm_TOP2-5_02.JPG.dat	TOP2-5	YPR108W	0.99667	0.03295
22	5	1115	20160213_dm_TOP2-5_02.JPG.dat	TOP2-5	YOR035C	1.10688	-0.01824
22	6	1208	20160213_dm_TOP2-5_02.JPG.dat	TOP2-5	YOR035C	1.18108	0.05592
22	7	941	20160213_dm_TOP2-5_02.JPG.dat	TOP2-5	YGL022W	0.90689	0.04983
22	8	985	20160213_dm_TOP2-5_02.JPG.dat	TOP2-5	YGL022W	0.98517	0.12807
22	9	794	20160213_dm_TOP2-5_02.JPG.dat	TOP2-5	YPL204W	0.84842	0.08267
22	10	764	20160213_dm_TOP2-5_02.JPG.dat	TOP2-5	YPL204W	0.82666	0.06093
22	11	1287	20160213_dm_TOP2-5_02.JPG.dat	TOP2-5	YGL061C	1.34646	0.27603
22	12	1154	20160213_dm_TOP2-5_02.JPG.dat	TOP2-5	YGL061C	1.15532	0.08501
22	13	1437	20160213_dm_TOP2-5_02.JPG.dat	TOP2-5	YLR314C	1.38879	0.83623
22	14	1481	20160213_dm_TOP2-5_02.JPG.dat	TOP2-5	YLR314C	1.40984	0.85727
22	15	1264	20160213_dm_TOP2-5_02.JPG.dat	TOP2-5	YGR013W	1.21311	0.05838
22	16	1275	20160213_dm_TOP2-5_02.JPG.dat	TOP2-5	YGR013W	1.20233	0.04761
22	17	511	20160213_dm_TOP2-5_02.JPG.dat	TOP2-5	YLR298C	0.46514	-0.41692
22	18	1167	20160213_dm_TOP2-5_02.JPG.dat	TOP2-5	YLR298C	1.04817	0.16574
22	19	1026	20160213_dm_TOP2-5_02.JPG.dat	TOP2-5	YJL002C	0.92092	-0.1724
22	20	1074	20160213_dm_TOP2-5_02.JPG.dat	TOP2-5	YJL002C	0.98297	-0.11039
22	21	1104	20160213_dm_TOP2-5_02.JPG.dat	TOP2-5	YDR362C	1.04412	-0.04196
22	22	1099	20160213_dm_TOP2-5_02.JPG.dat	TOP2-5	YDR362C	1.03492	-0.05116
22	23	1061	20160213_dm_TOP2-5_02.JPG.dat	TOP2-5	YBR254C	0.96061	-0.06296
22	24	957	20160213_dm_TOP2-5_02.JPG.dat	TOP2-5	YBR254C	#NUM!	#NUM!	status=JK
22	25	631	20160213_dm_TOP2-5_02.JPG.dat	TOP2-5	YPL175W	0.57972	-0.09429
22	26	846	20160213_dm_TOP2-5_02.JPG.dat	TOP2-5	YPL175W	0.80779	0.13363
22	27	1207	20160213_dm_TOP2-5_02.JPG.dat	TOP2-5	YBL034C	1.19186	0.12077
22	28	1150	20160213_dm_TOP2-5_02.JPG.dat	TOP2-5	YBL034C	1.16829	0.09722
22	29	722	20160213_dm_TOP2-5_02.JPG.dat	TOP2-5	YFR005C	0.74187	-0.15372
22	30	770	20160213_dm_TOP2-5_02.JPG.dat	TOP2-5	YFR005C	0.78441	-0.1112
22	31	1157	20160213_dm_TOP2-5_02.JPG.dat	TOP2-5	YMR213W	1.15596	0.03052
22	32	1133	20160213_dm_TOP2-5_02.JPG.dat	TOP2-5	YMR213W	1.11595	-0.00947
22	33	1268	20160213_dm_TOP2-5_02.JPG.dat	TOP2-5	YDR373W	1.24789	0.15118
22	34	1263	20160213_dm_TOP2-5_02.JPG.dat	TOP2-5	YDR373W	1.24404	0.14733
22	35	941	20160213_dm_TOP2-5_02.JPG.dat	TOP2-5	YMR049C	0.93193	-0.03315
22	36	980	20160213_dm_TOP2-5_02.JPG.dat	TOP2-5	YMR049C	#NUM!	#NUM!	status=JK
22	37	0	20160213_dm_TOP2-5_02.JPG.dat	TOP2-5	YFL034C-B	0	0
22	38	0	20160213_dm_TOP2-5_02.JPG.dat	TOP2-5	YFL034C-B	0	0
22	39	0	20160213_dm_TOP2-5_02.JPG.dat	TOP2-5	YDR054C	0	0
22	40	0	20160213_dm_TOP2-5_02.JPG.dat	TOP2-5	YDR054C	0	0
22	41	925	20160213_dm_TOP2-5_02.JPG.dat	TOP2-5	YJR068W	0.94716	-0.04862
22	42	1008	20160213_dm_TOP2-5_02.JPG.dat	TOP2-5	YJR068W	#NUM!	#NUM!	status=JK
22	43	931	20160213_dm_TOP2-5_02.JPG.dat	TOP2-5	YKL172W	0.92048	-0.03072
22	44	945	20160213_dm_TOP2-5_02.JPG.dat	TOP2-5	YKL172W	0.94299	-0.00822
22	45	769	20160213_dm_TOP2-5_02.JPG.dat	TOP2-5	YFL034C-B	0.78017	0.77967
22	46	789	20160213_dm_TOP2-5_02.JPG.dat	TOP2-5	YFL034C-B	0.75862	0.75813
22	47	1244	20160213_dm_TOP2-5_02.JPG.dat	TOP2-5	YMR271C	1.06349	0.05389
22	48	1341	20160213_dm_TOP2-5_02.JPG.dat	TOP2-5	YMR271C	1.02577	0.0162
23	1	1391	20160213_dm_TOP2-5_02.JPG.dat	TOP2-5	YMR271C	0.9102	-0.09931
23	2	1334	20160213_dm_TOP2-5_02.JPG.dat	TOP2-5	YMR271C	0.97845	-0.03109
23	3	1358	20160213_dm_TOP2-5_02.JPG.dat	TOP2-5	YJR007W	1.1235	-0.0134
23	4	1312	20160213_dm_TOP2-5_02.JPG.dat	TOP2-5	YJR007W	1.17908	0.04215
23	5	0	20160213_dm_TOP2-5_02.JPG.dat	TOP2-5	YLR314C	0	-0.55167
23	6	0	20160213_dm_TOP2-5_02.JPG.dat	TOP2-5	YLR314C	0	-0.55167
23	7	1168	20160213_dm_TOP2-5_02.JPG.dat	TOP2-5	YPL043W	#NUM!	#NUM!	status=JK
23	8	1016	20160213_dm_TOP2-5_02.JPG.dat	TOP2-5	YPL043W	0.93813	-0.03096
23	9	1218	20160213_dm_TOP2-5_02.JPG.dat	TOP2-5	YCR002C	1.20138	0.13744
23	10	1119	20160213_dm_TOP2-5_02.JPG.dat	TOP2-5	YCR002C	#NUM!	#NUM!	status=JK
23	11	843	20160213_dm_TOP2-5_02.JPG.dat	TOP2-5	YDR180W	0.81402	-0.0029
23	12	549	20160213_dm_TOP2-5_02.JPG.dat	TOP2-5	YDR180W	0.5079	-0.30881
23	13	687	20160213_dm_TOP2-5_02.JPG.dat	TOP2-5	YPL217C	0.61392	-0.14859
23	14	493	20160213_dm_TOP2-5_02.JPG.dat	TOP2-5	YPL217C	0.43399	-0.32842
23	15	1281	20160213_dm_TOP2-5_02.JPG.dat	TOP2-5	YIL150C	1.13591	0.04308
23	16	1283	20160213_dm_TOP2-5_02.JPG.dat	TOP2-5	YIL150C	1.11743	0.02461
23	17	1066	20160213_dm_TOP2-5_02.JPG.dat	TOP2-5	YJR141W	0.89687	0.00875
23	18	1152	20160213_dm_TOP2-5_02.JPG.dat	TOP2-5	YJR141W	0.95506	0.0669
23	19	0	20160213_dm_TOP2-5_02.JPG.dat	TOP2-5	YGL048C	0	0
23	20	0	20160213_dm_TOP2-5_02.JPG.dat	TOP2-5	YGL048C	0	0
23	21	869	20160213_dm_TOP2-5_02.JPG.dat	TOP2-5	YAL025C	0.75237	-0.19168
23	22	961	20160213_dm_TOP2-5_02.JPG.dat	TOP2-5	YAL025C	0.82554	-0.11856
23	23	1230	20160213_dm_TOP2-5_02.JPG.dat	TOP2-5	YOR294W	1.0123	-0.07206
23	24	1291	20160213_dm_TOP2-5_02.JPG.dat	TOP2-5	YOR294W	1.04409	-0.0403
23	25	180	20160213_dm_TOP2-5_02.JPG.dat	TOP2-5	YML069W	0.14899	-0.17091
23	26	188	20160213_dm_TOP2-5_02.JPG.dat	TOP2-5	YML069W	0.16124	-0.15867
23	27	692	20160213_dm_TOP2-5_02.JPG.dat	TOP2-5	YFL039C	0.61212	-0.24973
23	28	761	20160213_dm_TOP2-5_02.JPG.dat	TOP2-5	YFL039C	0.69094	-0.17096
23	29	1209	20160213_dm_TOP2-5_02.JPG.dat	TOP2-5	YBL105C	1.10869	0.03186
23	30	1195	20160213_dm_TOP2-5_02.JPG.dat	TOP2-5	YBL105C	1.08543	0.00861
23	31	1159	20160213_dm_TOP2-5_02.JPG.dat	TOP2-5	YMR235C	1.03195	-0.00059
23	32	1135	20160213_dm_TOP2-5_02.JPG.dat	TOP2-5	YMR235C	0.99684	-0.03568
23	33	1219	20160213_dm_TOP2-5_02.JPG.dat	TOP2-5	YKL078W	1.06992	0.13378
23	34	1004	20160213_dm_TOP2-5_02.JPG.dat	TOP2-5	YKL078W	#NUM!	#NUM!	status=JK
23	35	1034	20160213_dm_TOP2-5_02.JPG.dat	TOP2-5	YNL207W	#NUM!	#NUM!	status=JK
23	36	1073	20160213_dm_TOP2-5_02.JPG.dat	TOP2-5	YNL207W	0.97033	0.01715
23	37	1062	20160213_dm_TOP2-5_02.JPG.dat	TOP2-5	YKL004W	0.98305	-0.05897
23	38	1088	20160213_dm_TOP2-5_02.JPG.dat	TOP2-5	YKL004W	1.00932	-0.03272
23	39	1390	20160213_dm_TOP2-5_02.JPG.dat	TOP2-5	YBR167C	1.27566	-0.10916
23	40	1440	20160213_dm_TOP2-5_02.JPG.dat	TOP2-5	YBR167C	1.3164	-0.06845
23	41	1147	20160213_dm_TOP2-5_02.JPG.dat	TOP2-5	YNR038W	1.04239	-0.05268
23	42	1165	20160213_dm_TOP2-5_02.JPG.dat	TOP2-5	YNR038W	1.039	-0.05606
23	43	1387	20160213_dm_TOP2-5_02.JPG.dat	TOP2-5	YHR188C	1.21804	0.05097
23	44	1281	20160213_dm_TOP2-5_02.JPG.dat	TOP2-5	YHR188C	1.13638	-0.03064
23	45	1412	20160213_dm_TOP2-5_02.JPG.dat	TOP2-5	YIL084C	1.27521	0.08364
23	46	1392	20160213_dm_TOP2-5_02.JPG.dat	TOP2-5	YIL084C	1.19395	0.00243
23	47	1214	20160213_dm_TOP2-5_02.JPG.dat	TOP2-5	YMR271C	0.92767	-0.08184
23	48	1300	20160213_dm_TOP2-5_02.JPG.dat	TOP2-5	YMR271C	0.89063	-0.11887
24	1	1435	20160213_dm_TOP2-5_02.JPG.dat	TOP2-5	YMR271C	0.96814	-0.0414
24	2	1255	20160213_dm_TOP2-5_02.JPG.dat	TOP2-5	YMR271C	0.95002	-0.05951
24	3	1311	20160213_dm_TOP2-5_02.JPG.dat	TOP2-5	YJR007W	1.11975	-0.01715
24	4	1328	20160213_dm_TOP2-5_02.JPG.dat	TOP2-5	YJR007W	1.23347	0.0965
24	5	0	20160213_dm_TOP2-5_02.JPG.dat	TOP2-5	YLR314C	0	-0.55167
24	6	0	20160213_dm_TOP2-5_02.JPG.dat	TOP2-5	YLR314C	0	-0.55167
24	7	1003	20160213_dm_TOP2-5_02.JPG.dat	TOP2-5	YPL043W	0.92793	-0.04116
24	8	968	20160213_dm_TOP2-5_02.JPG.dat	TOP2-5	YPL043W	0.93076	-0.03834
24	9	1158	20160213_dm_TOP2-5_02.JPG.dat	TOP2-5	YCR002C	1.19097	0.12703
24	10	1169	20160213_dm_TOP2-5_02.JPG.dat	TOP2-5	YCR002C	1.21788	0.15393
24	11	604	20160213_dm_TOP2-5_02.JPG.dat	TOP2-5	YDR180W	0.60929	-0.20749
24	12	687	20160213_dm_TOP2-5_02.JPG.dat	TOP2-5	YDR180W	0.66519	-0.15163
24	13	655	20160213_dm_TOP2-5_02.JPG.dat	TOP2-5	YPL217C	0.613	-0.14952
24	14	586	20160213_dm_TOP2-5_02.JPG.dat	TOP2-5	YPL217C	0.5397	-0.22277
24	15	1261	20160213_dm_TOP2-5_02.JPG.dat	TOP2-5	YIL150C	1.16895	0.0761
24	16	1138	20160213_dm_TOP2-5_02.JPG.dat	TOP2-5	YIL150C	1.03501	-0.05775
24	17	1087	20160213_dm_TOP2-5_02.JPG.dat	TOP2-5	YJR141W	0.95334	0.06518
24	18	967	20160213_dm_TOP2-5_02.JPG.dat	TOP2-5	YJR141W	0.83315	-0.05494
24	19	0	20160213_dm_TOP2-5_02.JPG.dat	TOP2-5	YGL048C	0	0
24	20	0	20160213_dm_TOP2-5_02.JPG.dat	TOP2-5	YGL048C	0	0
24	21	911	20160213_dm_TOP2-5_02.JPG.dat	TOP2-5	YAL025C	0.81046	-0.13363
24	22	859	20160213_dm_TOP2-5_02.JPG.dat	TOP2-5	YAL025C	0.75518	-0.18887
24	23	1235	20160213_dm_TOP2-5_02.JPG.dat	TOP2-5	YOR294W	1.03604	-0.04834
24	24	1243	20160213_dm_TOP2-5_02.JPG.dat	TOP2-5	YOR294W	1.02034	-0.06403
24	25	238	20160213_dm_TOP2-5_02.JPG.dat	TOP2-5	YML069W	0.19913	-0.12081
24	26	122	20160213_dm_TOP2-5_02.JPG.dat	TOP2-5	YML069W	0.10555	-0.21433
24	27	889	20160213_dm_TOP2-5_02.JPG.dat	TOP2-5	YFL039C	0.79197	-0.06999
24	28	591	20160213_dm_TOP2-5_02.JPG.dat	TOP2-5	YFL039C	0.53971	-0.32209
24	29	1120	20160213_dm_TOP2-5_02.JPG.dat	TOP2-5	YBL105C	1.03263	-0.04415
24	30	1158	20160213_dm_TOP2-5_02.JPG.dat	TOP2-5	YBL105C	1.05724	-0.01956
24	31	1072	20160213_dm_TOP2-5_02.JPG.dat	TOP2-5	YMR235C	0.9601	-0.07239
24	32	1162	20160213_dm_TOP2-5_02.JPG.dat	TOP2-5	YMR235C	1.02813	-0.00441
24	33	1159	20160213_dm_TOP2-5_02.JPG.dat	TOP2-5	YKL078W	1.02616	0.09005
24	34	1152	20160213_dm_TOP2-5_02.JPG.dat	TOP2-5	YKL078W	1.02224	0.08613
24	35	1085	20160213_dm_TOP2-5_02.JPG.dat	TOP2-5	YNL207W	0.9692	0.01602
24	36	1054	20160213_dm_TOP2-5_02.JPG.dat	TOP2-5	YNL207W	0.96376	0.01058
24	37	1148	20160213_dm_TOP2-5_02.JPG.dat	TOP2-5	YKL004W	1.07465	0.03257
24	38	1116	20160213_dm_TOP2-5_02.JPG.dat	TOP2-5	YKL004W	1.04638	0.00432
24	39	1332	20160213_dm_TOP2-5_02.JPG.dat	TOP2-5	YBR167C	1.23453	-0.15027
24	40	1360	20160213_dm_TOP2-5_02.JPG.dat	TOP2-5	YBR167C	1.25356	-0.13124
24	41	1214	20160213_dm_TOP2-5_02.JPG.dat	TOP2-5	YNR038W	#NUM!	#NUM!	status=JK
24	42	1164	20160213_dm_TOP2-5_02.JPG.dat	TOP2-5	YNR038W	1.04454	-0.05053
24	43	1431	20160213_dm_TOP2-5_02.JPG.dat	TOP2-5	YHR188C	1.26446	0.09735
24	44	1379	20160213_dm_TOP2-5_02.JPG.dat	TOP2-5	YHR188C	1.23159	0.06451
24	45	1383	20160213_dm_TOP2-5_02.JPG.dat	TOP2-5	YIL084C	1.2586	0.06704
24	46	1353	20160213_dm_TOP2-5_02.JPG.dat	TOP2-5	YIL084C	1.17089	-0.02062
24	47	1223	20160213_dm_TOP2-5_02.JPG.dat	TOP2-5	YMR271C	0.94416	-0.06536
24	48	1288	20160213_dm_TOP2-5_02.JPG.dat	TOP2-5	YMR271C	0.89272	-0.11677
25	1	1373	20160213_dm_TOP2-5_02.JPG.dat	TOP2-5	YMR271C	0.98349	-0.02606
25	2	1284	20160213_dm_TOP2-5_02.JPG.dat	TOP2-5	YMR271C	1.03335	0.02376
25	3	703	20160213_dm_TOP2-5_02.JPG.dat	TOP2-5	YPR086W	#NUM!	#NUM!	status=JK
25	4	761	20160213_dm_TOP2-5_02.JPG.dat	TOP2-5	YPR086W	0.75377	0.04713
25	5	795	20160213_dm_TOP2-5_02.JPG.dat	TOP2-5	YER012W	0.80097	-0.07184
25	6	811	20160213_dm_TOP2-5_02.JPG.dat	TOP2-5	YER012W	0.81222	-0.06059
25	7	745	20160213_dm_TOP2-5_02.JPG.dat	TOP2-5	YMR078C	0.74017	0.1396
25	8	655	20160213_dm_TOP2-5_02.JPG.dat	TOP2-5	YMR078C	0.67768	0.07715
25	9	907	20160213_dm_TOP2-5_02.JPG.dat	TOP2-5	YGL044C	1.00573	-0.11231
25	10	919	20160213_dm_TOP2-5_02.JPG.dat	TOP2-5	YGL044C	1.03435	-0.08371
25	11	1088	20160213_dm_TOP2-5_02.JPG.dat	TOP2-5	YFL001W	1.18782	0.0757
25	12	989	20160213_dm_TOP2-5_02.JPG.dat	TOP2-5	YFL001W	#NUM!	#NUM!	status=JK
25	13	815	20160213_dm_TOP2-5_02.JPG.dat	TOP2-5	YDL064W	0.82701	-0.00184
25	14	829	20160213_dm_TOP2-5_02.JPG.dat	TOP2-5	YDL064W	0.82747	-0.00138
25	15	1080	20160213_dm_TOP2-5_02.JPG.dat	TOP2-5	YGL174W	1.0844	-0.02677
25	16	1060	20160213_dm_TOP2-5_02.JPG.dat	TOP2-5	YGL174W	1.04314	-0.068
25	17	899	20160213_dm_TOP2-5_02.JPG.dat	TOP2-5	YDL148C	0.85085	-0.00287
25	18	705	20160213_dm_TOP2-5_02.JPG.dat	TOP2-5	YDL148C	0.65344	-0.20016
25	19	1268	20160213_dm_TOP2-5_02.JPG.dat	TOP2-5	YBR153W	1.16182	-0.03555
25	20	1250	20160213_dm_TOP2-5_02.JPG.dat	TOP2-5	YBR153W	1.15504	-0.04233
25	21	1111	20160213_dm_TOP2-5_02.JPG.dat	TOP2-5	YDL103C	1.04946	-0.09157
25	22	1198	20160213_dm_TOP2-5_02.JPG.dat	TOP2-5	YDL103C	1.11316	-0.02791
25	23	1177	20160213_dm_TOP2-5_02.JPG.dat	TOP2-5	YHR186C	1.03916	-0.00041
25	24	1243	20160213_dm_TOP2-5_02.JPG.dat	TOP2-5	YHR186C	1.06861	0.02902
25	25	1352	20160213_dm_TOP2-5_02.JPG.dat	TOP2-5	YMR094W	1.18037	0.11422
25	26	1232	20160213_dm_TOP2-5_02.JPG.dat	TOP2-5	YMR094W	1.11007	0.04396
25	27	1232	20160213_dm_TOP2-5_02.JPG.dat	TOP2-5	YDR212W	1.14197	0.11178
25	28	1208	20160213_dm_TOP2-5_02.JPG.dat	TOP2-5	YDR212W	1.14783	0.11764
25	29	1400	20160213_dm_TOP2-5_02.JPG.dat	TOP2-5	YGR094W	1.34408	0.13205
25	30	1530	20160213_dm_TOP2-5_02.JPG.dat	TOP2-5	YGR094W	1.45598	0.24388
25	31	1382	20160213_dm_TOP2-5_02.JPG.dat	TOP2-5	YJR112W	1.2924	0.19615
25	32	1433	20160213_dm_TOP2-5_02.JPG.dat	TOP2-5	YJR112W	1.32662	0.23035
25	33	687	20160213_dm_TOP2-5_02.JPG.dat	TOP2-5	YLR212C	0.63806	-0.17694
25	34	519	20160213_dm_TOP2-5_02.JPG.dat	TOP2-5	YLR212C	0.48373	-0.33117
25	35	1237	20160213_dm_TOP2-5_02.JPG.dat	TOP2-5	YER093C	1.16118	-0.02763
25	36	1277	20160213_dm_TOP2-5_02.JPG.dat	TOP2-5	YER093C	1.22687	0.03802
25	37	726	20160213_dm_TOP2-5_02.JPG.dat	TOP2-5	YGR116W	0.71346	-0.17051
25	38	359	20160213_dm_TOP2-5_02.JPG.dat	TOP2-5	YGR116W	0.35288	-0.53086
25	39	714	20160213_dm_TOP2-5_02.JPG.dat	TOP2-5	YDR123C	0.69275	0.07703
25	40	773	20160213_dm_TOP2-5_02.JPG.dat	TOP2-5	YDR123C	0.74471	0.12896
25	41	0	20160213_dm_TOP2-5_02.JPG.dat	TOP2-5	YPR103W	0	0
25	42	0	20160213_dm_TOP2-5_02.JPG.dat	TOP2-5	YPR103W	0	0
25	43	1388	20160213_dm_TOP2-5_02.JPG.dat	TOP2-5	YBR135W	1.28042	0.08637
25	44	1298	20160213_dm_TOP2-5_02.JPG.dat	TOP2-5	YBR135W	1.21104	0.01704
25	45	1188	20160213_dm_TOP2-5_02.JPG.dat	TOP2-5	YGR092W	1.13079	0.34397
25	46	1153	20160213_dm_TOP2-5_02.JPG.dat	TOP2-5	YGR092W	1.04524	0.25848
25	47	1280	20160213_dm_TOP2-5_02.JPG.dat	TOP2-5	YMR271C	1.03673	0.02714
25	48	1279	20160213_dm_TOP2-5_02.JPG.dat	TOP2-5	YMR271C	0.93141	-0.07811
26	1	1399	20160213_dm_TOP2-5_02.JPG.dat	TOP2-5	YMR271C	1.00997	0.0004
26	2	1247	20160213_dm_TOP2-5_02.JPG.dat	TOP2-5	YMR271C	1.01154	0.00197
26	3	833	20160213_dm_TOP2-5_02.JPG.dat	TOP2-5	YPR086W	0.76306	0.05642
26	4	773	20160213_dm_TOP2-5_02.JPG.dat	TOP2-5	YPR086W	0.7716	0.06496
26	5	706	20160213_dm_TOP2-5_02.JPG.dat	TOP2-5	YER012W	0.71742	-0.15533
26	6	736	20160213_dm_TOP2-5_02.JPG.dat	TOP2-5	YER012W	0.74408	-0.12869
26	7	645	20160213_dm_TOP2-5_02.JPG.dat	TOP2-5	YMR078C	0.6473	0.04679
26	8	764	20160213_dm_TOP2-5_02.JPG.dat	TOP2-5	YMR078C	0.79932	0.19871
26	9	950	20160213_dm_TOP2-5_02.JPG.dat	TOP2-5	YGL044C	1.06738	-0.0507
26	10	965	20160213_dm_TOP2-5_02.JPG.dat	TOP2-5	YGL044C	1.10372	-0.01438
26	11	1053	20160213_dm_TOP2-5_02.JPG.dat	TOP2-5	YFL001W	1.17113	0.05902
26	12	1114	20160213_dm_TOP2-5_02.JPG.dat	TOP2-5	YFL001W	1.19386	0.08173
26	13	909	20160213_dm_TOP2-5_02.JPG.dat	TOP2-5	YDL064W	#NUM!	#NUM!	status=JK
26	14	819	20160213_dm_TOP2-5_02.JPG.dat	TOP2-5	YDL064W	0.83691	0.00805
26	15	1004	20160213_dm_TOP2-5_02.JPG.dat	TOP2-5	YGL174W	1.03236	-0.07878
26	16	1070	20160213_dm_TOP2-5_02.JPG.dat	TOP2-5	YGL174W	1.07798	-0.03318
26	17	953	20160213_dm_TOP2-5_02.JPG.dat	TOP2-5	YDL148C	0.92145	0.06769
26	18	1062	20160213_dm_TOP2-5_02.JPG.dat	TOP2-5	YDL148C	1.00239	0.14858
26	19	1252	20160213_dm_TOP2-5_02.JPG.dat	TOP2-5	YBR153W	1.16247	-0.0349
26	20	1261	20160213_dm_TOP2-5_02.JPG.dat	TOP2-5	YBR153W	1.1753	-0.02208
26	21	1068	20160213_dm_TOP2-5_02.JPG.dat	TOP2-5	YDL103C	1.01342	-0.12759
26	22	1146	20160213_dm_TOP2-5_02.JPG.dat	TOP2-5	YDL103C	1.0651	-0.07594
26	23	1230	20160213_dm_TOP2-5_02.JPG.dat	TOP2-5	YHR186C	1.0813	0.0417
26	24	1207	20160213_dm_TOP2-5_02.JPG.dat	TOP2-5	YHR186C	1.02904	-0.01052
26	25	1315	20160213_dm_TOP2-5_02.JPG.dat	TOP2-5	YMR094W	1.1359	0.06978
26	26	1257	20160213_dm_TOP2-5_02.JPG.dat	TOP2-5	YMR094W	1.11928	0.05317
26	27	1211	20160213_dm_TOP2-5_02.JPG.dat	TOP2-5	YDR212W	1.10936	0.0792
26	28	1105	20160213_dm_TOP2-5_02.JPG.dat	TOP2-5	YDR212W	1.03944	0.00932
26	29	1396	20160213_dm_TOP2-5_02.JPG.dat	TOP2-5	YGR094W	1.32943	0.11741
26	30	1546	20160213_dm_TOP2-5_02.JPG.dat	TOP2-5	YGR094W	1.46219	0.25009
26	31	1053	20160213_dm_TOP2-5_02.JPG.dat	TOP2-5	YJR112W	0.98075	-0.1153
26	32	914	20160213_dm_TOP2-5_02.JPG.dat	TOP2-5	YJR112W	0.84477	-0.2512
26	33	462	20160213_dm_TOP2-5_02.JPG.dat	TOP2-5	YLR212C	0.42935	-0.38551
26	34	352	20160213_dm_TOP2-5_02.JPG.dat	TOP2-5	YLR212C	0.32861	-0.48619
26	35	1178	20160213_dm_TOP2-5_02.JPG.dat	TOP2-5	YER093C	1.10776	-0.08101
26	36	1262	20160213_dm_TOP2-5_02.JPG.dat	TOP2-5	YER093C	1.21427	0.02543
26	37	519	20160213_dm_TOP2-5_02.JPG.dat	TOP2-5	YGR116W	0.51041	-0.37343
26	38	954	20160213_dm_TOP2-5_02.JPG.dat	TOP2-5	YGR116W	0.9373	0.0532
26	39	787	20160213_dm_TOP2-5_02.JPG.dat	TOP2-5	YDR123C	0.76231	0.14655
26	40	768	20160213_dm_TOP2-5_02.JPG.dat	TOP2-5	YDR123C	0.73801	0.12227
26	41	50	20160213_dm_TOP2-5_02.JPG.dat	TOP2-5	YPR103W	#NUM!	#NUM!	status=JK
26	42	0	20160213_dm_TOP2-5_02.JPG.dat	TOP2-5	YPR103W	0	0
26	43	1395	20160213_dm_TOP2-5_02.JPG.dat	TOP2-5	YBR135W	1.28516	0.09112
26	44	1319	20160213_dm_TOP2-5_02.JPG.dat	TOP2-5	YBR135W	1.22981	0.0358
26	45	1135	20160213_dm_TOP2-5_02.JPG.dat	TOP2-5	YGR092W	1.08029	0.29351
26	46	1150	20160213_dm_TOP2-5_02.JPG.dat	TOP2-5	YGR092W	1.04329	0.25653
26	47	1317	20160213_dm_TOP2-5_02.JPG.dat	TOP2-5	YMR271C	1.06837	0.05877
26	48	1312	20160213_dm_TOP2-5_02.JPG.dat	TOP2-5	YMR271C	0.95775	-0.05179
27	1	1382	20160213_dm_TOP2-5_02.JPG.dat	TOP2-5	YMR271C	1.03222	0.02264
27	2	1245	20160213_dm_TOP2-5_02.JPG.dat	TOP2-5	YMR271C	1.04385	0.03426
27	3	932	20160213_dm_TOP2-5_02.JPG.dat	TOP2-5	YBL074C	0.88098	-0.02704
27	4	872	20160213_dm_TOP2-5_02.JPG.dat	TOP2-5	YBL074C	0.8966	-0.01143
27	5	1197	20160213_dm_TOP2-5_02.JPG.dat	TOP2-5	YLR457C	1.25156	0.09591
27	6	1272	20160213_dm_TOP2-5_02.JPG.dat	TOP2-5	YLR457C	1.3213	0.16561
27	7	888	20160213_dm_TOP2-5_02.JPG.dat	TOP2-5	YDR311W	0.91392	-0.0918
27	8	840	20160213_dm_TOP2-5_02.JPG.dat	TOP2-5	YDR311W	0.90172	-0.10399
27	9	659	20160213_dm_TOP2-5_02.JPG.dat	TOP2-5	YGL055W	0.76016	0.0311
27	10	583	20160213_dm_TOP2-5_02.JPG.dat	TOP2-5	YGL055W	0.68565	-0.04336
27	11	596	20160213_dm_TOP2-5_02.JPG.dat	TOP2-5	YHR118C	0.68285	-0.19528
27	12	654	20160213_dm_TOP2-5_02.JPG.dat	TOP2-5	YHR118C	0.72389	-0.15426
27	13	0	20160213_dm_TOP2-5_02.JPG.dat	TOP2-5	YMR005W	0	0
27	14	0	20160213_dm_TOP2-5_02.JPG.dat	TOP2-5	YMR005W	0	0
27	15	1018	20160213_dm_TOP2-5_02.JPG.dat	TOP2-5	YKL006C-A	1.08788	0.10035
27	16	986	20160213_dm_TOP2-5_02.JPG.dat	TOP2-5	YKL006C-A	1.03364	0.04614
27	17	881	20160213_dm_TOP2-5_02.JPG.dat	TOP2-5	YMR239C	0.88635	-0.0959
27	18	900	20160213_dm_TOP2-5_02.JPG.dat	TOP2-5	YMR239C	0.88326	-0.09898
27	19	585	20160213_dm_TOP2-5_02.JPG.dat	TOP2-5	YPL124W	0.56414	-0.22423
27	20	828	20160213_dm_TOP2-5_02.JPG.dat	TOP2-5	YPL124W	0.80005	0.01153
27	21	1320	20160213_dm_TOP2-5_02.JPG.dat	TOP2-5	YLR249W	1.29618	0.25385
27	22	1065	20160213_dm_TOP2-5_02.JPG.dat	TOP2-5	YLR249W	1.02217	-0.01998
27	23	1233	20160213_dm_TOP2-5_02.JPG.dat	TOP2-5	YDR331W	1.11616	0.0161
27	24	1271	20160213_dm_TOP2-5_02.JPG.dat	TOP2-5	YDR331W	1.11306	0.013
27	25	0	20160213_dm_TOP2-5_02.JPG.dat	TOP2-5	YFL034C-B	0	0
27	26	0	20160213_dm_TOP2-5_02.JPG.dat	TOP2-5	YFL034C-B	0	0
27	27	1238	20160213_dm_TOP2-5_02.JPG.dat	TOP2-5	YNL182C	1.16399	0.05733
27	28	1071	20160213_dm_TOP2-5_02.JPG.dat	TOP2-5	YNL182C	1.03489	-0.07169
27	29	1094	20160213_dm_TOP2-5_02.JPG.dat	TOP2-5	YHR129C	1.07124	0.05752
27	30	1108	20160213_dm_TOP2-5_02.JPG.dat	TOP2-5	YHR129C	1.07842	0.06469
27	31	1175	20160213_dm_TOP2-5_02.JPG.dat	TOP2-5	YJL174W	1.12689	0.08547
27	32	1167	20160213_dm_TOP2-5_02.JPG.dat	TOP2-5	YJL174W	1.1118	0.07039
27	33	1058	20160213_dm_TOP2-5_02.JPG.dat	TOP2-5	YKL208W	1.01358	-0.10028
27	34	1081	20160213_dm_TOP2-5_02.JPG.dat	TOP2-5	YKL208W	1.03973	-0.07415
27	35	1246	20160213_dm_TOP2-5_02.JPG.dat	TOP2-5	YMR220W	1.20516	0.07279
27	36	1265	20160213_dm_TOP2-5_02.JPG.dat	TOP2-5	YMR220W	1.24921	0.11681
27	37	976	20160213_dm_TOP2-5_02.JPG.dat	TOP2-5	YGR195W	0.98334	-0.01152
27	38	1110	20160213_dm_TOP2-5_02.JPG.dat	TOP2-5	YGR195W	1.11624	0.12129
27	39	404	20160213_dm_TOP2-5_02.JPG.dat	TOP2-5	YDR081C	0.40033	-0.2461
27	40	500	20160213_dm_TOP2-5_02.JPG.dat	TOP2-5	YDR081C	0.49156	-0.15492
27	41	1103	20160213_dm_TOP2-5_02.JPG.dat	TOP2-5	YMR033W	1.07572	-0.02922
27	42	1047	20160213_dm_TOP2-5_02.JPG.dat	TOP2-5	YMR033W	1.00371	-0.10118
27	43	1191	20160213_dm_TOP2-5_02.JPG.dat	TOP2-5	YER008C	1.12798	0.01636
27	44	1128	20160213_dm_TOP2-5_02.JPG.dat	TOP2-5	YER008C	1.08265	-0.02894
27	45	1081	20160213_dm_TOP2-5_02.JPG.dat	TOP2-5	YMR123W	1.06059	0.17146
27	46	1031	20160213_dm_TOP2-5_02.JPG.dat	TOP2-5	YMR123W	0.96496	0.0759
27	47	1243	20160213_dm_TOP2-5_02.JPG.dat	TOP2-5	YMR271C	1.04094	0.03135
27	48	1294	20160213_dm_TOP2-5_02.JPG.dat	TOP2-5	YMR271C	0.97555	-0.034
28	1	1427	20160213_dm_TOP2-5_02.JPG.dat	TOP2-5	YMR271C	1.06651	0.05691
28	2	1197	20160213_dm_TOP2-5_02.JPG.dat	TOP2-5	YMR271C	1.00231	-0.00725
28	3	946	20160213_dm_TOP2-5_02.JPG.dat	TOP2-5	YBL074C	0.89105	-0.01698
28	4	894	20160213_dm_TOP2-5_02.JPG.dat	TOP2-5	YBL074C	0.91365	0.00561
28	5	1132	20160213_dm_TOP2-5_02.JPG.dat	TOP2-5	YLR457C	1.17333	0.01773
28	6	1227	20160213_dm_TOP2-5_02.JPG.dat	TOP2-5	YLR457C	1.25973	0.10408
28	7	959	20160213_dm_TOP2-5_02.JPG.dat	TOP2-5	YDR311W	0.97085	-0.03491
28	8	917	20160213_dm_TOP2-5_02.JPG.dat	TOP2-5	YDR311W	0.96521	-0.04055
28	9	583	20160213_dm_TOP2-5_02.JPG.dat	TOP2-5	YGL055W	0.65732	-0.07168
28	10	398	20160213_dm_TOP2-5_02.JPG.dat	TOP2-5	YGL055W	0.45706	-0.27181
28	11	778	20160213_dm_TOP2-5_02.JPG.dat	TOP2-5	YHR118C	#NUM!	#NUM!	status=JK
28	12	657	20160213_dm_TOP2-5_02.JPG.dat	TOP2-5	YHR118C	0.71279	-0.16535
28	13	0	20160213_dm_TOP2-5_02.JPG.dat	TOP2-5	YMR005W	0	0
28	14	0	20160213_dm_TOP2-5_02.JPG.dat	TOP2-5	YMR005W	0	0
28	15	941	20160213_dm_TOP2-5_02.JPG.dat	TOP2-5	YKL006C-A	0.99749	0.01001
28	16	930	20160213_dm_TOP2-5_02.JPG.dat	TOP2-5	YKL006C-A	0.97351	-0.01396
28	17	873	20160213_dm_TOP2-5_02.JPG.dat	TOP2-5	YMR239C	0.88154	-0.1007
28	18	932	20160213_dm_TOP2-5_02.JPG.dat	TOP2-5	YMR239C	#NUM!	#NUM!	status=JK
28	19	693	20160213_dm_TOP2-5_02.JPG.dat	TOP2-5	YPL124W	0.67552	-0.11291
28	20	1165	20160213_dm_TOP2-5_02.JPG.dat	TOP2-5	YPL124W	1.14197	0.35324
28	21	1106	20160213_dm_TOP2-5_02.JPG.dat	TOP2-5	YLR249W	1.10232	0.06011
28	22	40	20160213_dm_TOP2-5_02.JPG.dat	TOP2-5	YLR249W	#NUM!	#NUM!	status=JK
28	23	1304	20160213_dm_TOP2-5_02.JPG.dat	TOP2-5	YDR331W	#NUM!	#NUM!	status=JK
28	24	1261	20160213_dm_TOP2-5_02.JPG.dat	TOP2-5	YDR331W	1.12109	0.02102
28	25	0	20160213_dm_TOP2-5_02.JPG.dat	TOP2-5	YFL034C-B	0	0
28	26	0	20160213_dm_TOP2-5_02.JPG.dat	TOP2-5	YFL034C-B	0	0
28	27	1174	20160213_dm_TOP2-5_02.JPG.dat	TOP2-5	YNL182C	1.12341	0.01678
28	28	1060	20160213_dm_TOP2-5_02.JPG.dat	TOP2-5	YNL182C	1.04441	-0.06218
28	29	1084	20160213_dm_TOP2-5_02.JPG.dat	TOP2-5	YHR129C	1.08395	0.07021
28	30	1035	20160213_dm_TOP2-5_02.JPG.dat	TOP2-5	YHR129C	#NUM!	#NUM!	status=JK
28	31	1137	20160213_dm_TOP2-5_02.JPG.dat	TOP2-5	YJL174W	1.11119	0.06978
28	32	1165	20160213_dm_TOP2-5_02.JPG.dat	TOP2-5	YJL174W	1.12912	0.0877
28	33	976	20160213_dm_TOP2-5_02.JPG.dat	TOP2-5	YKL208W	0.9486	-0.16522
28	34	1019	20160213_dm_TOP2-5_02.JPG.dat	TOP2-5	YKL208W	0.99057	-0.12328
28	35	1251	20160213_dm_TOP2-5_02.JPG.dat	TOP2-5	YMR220W	1.21862	0.08624
28	36	1191	20160213_dm_TOP2-5_02.JPG.dat	TOP2-5	YMR220W	1.18033	0.04797
28	37	970	20160213_dm_TOP2-5_02.JPG.dat	TOP2-5	YGR195W	0.97745	-0.0174
28	38	910	20160213_dm_TOP2-5_02.JPG.dat	TOP2-5	YGR195W	0.91284	-0.08197
28	39	288	20160213_dm_TOP2-5_02.JPG.dat	TOP2-5	YDR081C	0.28479	-0.36156
28	40	557	20160213_dm_TOP2-5_02.JPG.dat	TOP2-5	YDR081C	0.54755	-0.09897
28	41	1083	20160213_dm_TOP2-5_02.JPG.dat	TOP2-5	YMR033W	1.05907	-0.04587
28	42	1084	20160213_dm_TOP2-5_02.JPG.dat	TOP2-5	YMR033W	1.04616	-0.05877
28	43	1152	20160213_dm_TOP2-5_02.JPG.dat	TOP2-5	YER008C	1.10161	-0.00999
28	44	1200	20160213_dm_TOP2-5_02.JPG.dat	TOP2-5	YER008C	1.1654	0.05376
28	45	1032	20160213_dm_TOP2-5_02.JPG.dat	TOP2-5	YMR123W	1.02658	0.13748
28	46	1047	20160213_dm_TOP2-5_02.JPG.dat	TOP2-5	YMR123W	0.9952	0.10611
28	47	1215	20160213_dm_TOP2-5_02.JPG.dat	TOP2-5	YMR271C	1.03432	0.02473
28	48	1316	20160213_dm_TOP2-5_02.JPG.dat	TOP2-5	YMR271C	1.00881	-0.00076
29	1	1375	20160213_dm_TOP2-5_02.JPG.dat	TOP2-5	YMR271C	1.02778	0.0182
29	2	1244	20160213_dm_TOP2-5_02.JPG.dat	TOP2-5	YMR271C	1.03974	0.03016
29	3	1090	20160213_dm_TOP2-5_02.JPG.dat	TOP2-5	YDR170C	1.02236	-0.08158
29	4	1152	20160213_dm_TOP2-5_02.JPG.dat	TOP2-5	YDR170C	1.1693	0.06526
29	5	270	20160213_dm_TOP2-5_02.JPG.dat	TOP2-5	YHR030C	0.27721	0.00331
29	6	941	20160213_dm_TOP2-5_02.JPG.dat	TOP2-5	YHR030C	#NUM!	#NUM!	status=JK
29	7	0	20160213_dm_TOP2-5_02.JPG.dat	TOP2-5	YMR001C	0	0
29	8	0	20160213_dm_TOP2-5_02.JPG.dat	TOP2-5	YMR001C	0	0
29	9	909	20160213_dm_TOP2-5_02.JPG.dat	TOP2-5	YDR182W	1.001	-0.02145
29	10	916	20160213_dm_TOP2-5_02.JPG.dat	TOP2-5	YDR182W	1.0259	0.00343
29	11	0	20160213_dm_TOP2-5_02.JPG.dat	TOP2-5	YJR054W	0	-0.33102
29	12	717	20160213_dm_TOP2-5_02.JPG.dat	TOP2-5	YJR054W	0.76054	0.42904
29	13	1199	20160213_dm_TOP2-5_02.JPG.dat	TOP2-5	YHR083W	1.24483	0.02561
29	14	1129	20160213_dm_TOP2-5_02.JPG.dat	TOP2-5	YHR083W	1.16479	-0.05438
29	15	1110	20160213_dm_TOP2-5_02.JPG.dat	TOP2-5	YJR072C	1.16278	0.01518
29	16	1131	20160213_dm_TOP2-5_02.JPG.dat	TOP2-5	YJR072C	1.1771	0.0295
29	17	664	20160213_dm_TOP2-5_02.JPG.dat	TOP2-5	YDR088C	0.67014	-0.12623
29	18	705	20160213_dm_TOP2-5_02.JPG.dat	TOP2-5	YDR088C	0.69972	-0.09666
29	19	202	20160213_dm_TOP2-5_02.JPG.dat	TOP2-5	YPR181C	0.19841	-0.71191
29	20	888	20160213_dm_TOP2-5_02.JPG.dat	TOP2-5	YPR181C	0.88088	-0.02987
29	21	0	20160213_dm_TOP2-5_02.JPG.dat	TOP2-5	YER168C	0	0
29	22	0	20160213_dm_TOP2-5_02.JPG.dat	TOP2-5	YER168C	0	0
29	23	1156	20160213_dm_TOP2-5_02.JPG.dat	TOP2-5	YDR201W	1.07769	0.06525
29	24	1286	20160213_dm_TOP2-5_02.JPG.dat	TOP2-5	YDR201W	1.16136	0.14886
29	25	0	20160213_dm_TOP2-5_02.JPG.dat	TOP2-5	YDR478W	0	-0.21548
29	26	90	20160213_dm_TOP2-5_02.JPG.dat	TOP2-5	YDR478W	0.08509	-0.13044
29	27	1002	20160213_dm_TOP2-5_02.JPG.dat	TOP2-5	YOR057W	0.97773	-0.13804
29	28	1065	20160213_dm_TOP2-5_02.JPG.dat	TOP2-5	YOR057W	1.07212	-0.04371
29	29	0	20160213_dm_TOP2-5_02.JPG.dat	TOP2-5	YPR034W	0	0
29	30	0	20160213_dm_TOP2-5_02.JPG.dat	TOP2-5	YPR034W	0	0
29	31	1061	20160213_dm_TOP2-5_02.JPG.dat	TOP2-5	YKL024C	1.05913	-0.1329
29	32	1008	20160213_dm_TOP2-5_02.JPG.dat	TOP2-5	YKL024C	0.99639	-0.19561
29	33	960	20160213_dm_TOP2-5_02.JPG.dat	TOP2-5	YLR197W	0.94897	-0.0159
29	34	525	20160213_dm_TOP2-5_02.JPG.dat	TOP2-5	YLR197W	#NUM!	#NUM!	status=JK
29	35	0	20160213_dm_TOP2-5_02.JPG.dat	TOP2-5	YDR145W	0	-0.51504
29	36	0	20160213_dm_TOP2-5_02.JPG.dat	TOP2-5	YDR145W	0	-0.51504
29	37	1084	20160213_dm_TOP2-5_02.JPG.dat	TOP2-5	YMR075W	1.09531	0.08877
29	38	1035	20160213_dm_TOP2-5_02.JPG.dat	TOP2-5	YMR075W	#NUM!	#NUM!	status=JK
29	39	1081	20160213_dm_TOP2-5_02.JPG.dat	TOP2-5	YCR002C	1.07018	0.00632
29	40	1104	20160213_dm_TOP2-5_02.JPG.dat	TOP2-5	YCR002C	1.08821	0.02434
29	41	348	20160213_dm_TOP2-5_02.JPG.dat	TOP2-5	YDL030W	0.34188	-0.20392
29	42	287	20160213_dm_TOP2-5_02.JPG.dat	TOP2-5	YDL030W	0.2792	-0.26657
29	43	1099	20160213_dm_TOP2-5_02.JPG.dat	TOP2-5	YML077W	1.06211	-0.06833
29	44	1148	20160213_dm_TOP2-5_02.JPG.dat	TOP2-5	YML077W	1.12893	-0.00155
29	45	836	20160213_dm_TOP2-5_02.JPG.dat	TOP2-5	YDL147W	0.84365	-0.08921
29	46	912	20160213_dm_TOP2-5_02.JPG.dat	TOP2-5	YDL147W	0.88076	-0.05212
29	47	1190	20160213_dm_TOP2-5_02.JPG.dat	TOP2-5	YMR271C	1.02981	0.02023
29	48	1359	20160213_dm_TOP2-5_02.JPG.dat	TOP2-5	YMR271C	1.05899	0.04939
30	1	1416	20160213_dm_TOP2-5_02.JPG.dat	TOP2-5	YMR271C	#NUM!	#NUM!	status=JK
30	2	1175	20160213_dm_TOP2-5_02.JPG.dat	TOP2-5	YMR271C	1.04833	0.03874
30	3	1041	20160213_dm_TOP2-5_02.JPG.dat	TOP2-5	YDR170C	1.03985	-0.0641
30	4	1039	20160213_dm_TOP2-5_02.JPG.dat	TOP2-5	YDR170C	1.12025	0.01625
30	5	253	20160213_dm_TOP2-5_02.JPG.dat	TOP2-5	YHR030C	0.27515	0.00125
30	6	26	20160213_dm_TOP2-5_02.JPG.dat	TOP2-5	YHR030C	0.02783	-0.24592
30	7	0	20160213_dm_TOP2-5_02.JPG.dat	TOP2-5	YMR001C	0	0
30	8	0	20160213_dm_TOP2-5_02.JPG.dat	TOP2-5	YMR001C	0	0
30	9	907	20160213_dm_TOP2-5_02.JPG.dat	TOP2-5	YDR182W	1.04144	0.01896
30	10	854	20160213_dm_TOP2-5_02.JPG.dat	TOP2-5	YDR182W	0.99548	-0.02697
30	11	0	20160213_dm_TOP2-5_02.JPG.dat	TOP2-5	YJR054W	0	-0.33102
30	12	722	20160213_dm_TOP2-5_02.JPG.dat	TOP2-5	YJR054W	0.79778	0.46625
30	13	1005	20160213_dm_TOP2-5_02.JPG.dat	TOP2-5	YHR083W	1.08966	-0.12947
30	14	1049	20160213_dm_TOP2-5_02.JPG.dat	TOP2-5	YHR083W	1.13417	-0.08498
30	15	1121	20160213_dm_TOP2-5_02.JPG.dat	TOP2-5	YJR072C	1.23508	0.08744
30	16	1082	20160213_dm_TOP2-5_02.JPG.dat	TOP2-5	YJR072C	1.19212	0.04451
30	17	587	20160213_dm_TOP2-5_02.JPG.dat	TOP2-5	YDR088C	0.631	-0.16534
30	18	652	20160213_dm_TOP2-5_02.JPG.dat	TOP2-5	YDR088C	0.69274	-0.10364
30	19	507	20160213_dm_TOP2-5_02.JPG.dat	TOP2-5	YPR181C	0.53564	-0.3749
30	20	396	20160213_dm_TOP2-5_02.JPG.dat	TOP2-5	YPR181C	0.42466	-0.48581
30	21	0	20160213_dm_TOP2-5_02.JPG.dat	TOP2-5	YER168C	0	0
30	22	0	20160213_dm_TOP2-5_02.JPG.dat	TOP2-5	YER168C	0	0
30	23	1149	20160213_dm_TOP2-5_02.JPG.dat	TOP2-5	YDR201W	1.16467	0.15216
30	24	1086	20160213_dm_TOP2-5_02.JPG.dat	TOP2-5	YDR201W	1.06772	0.05527
30	25	0	20160213_dm_TOP2-5_02.JPG.dat	TOP2-5	YDR478W	0	-0.21548
30	26	755	20160213_dm_TOP2-5_02.JPG.dat	TOP2-5	YDR478W	#NUM!	#NUM!	status=JK
30	27	934	20160213_dm_TOP2-5_02.JPG.dat	TOP2-5	YOR057W	0.99617	-0.11962
30	28	935	20160213_dm_TOP2-5_02.JPG.dat	TOP2-5	YOR057W	1.0307	-0.08511
30	29	0	20160213_dm_TOP2-5_02.JPG.dat	TOP2-5	YPR034W	0	0
30	30	0	20160213_dm_TOP2-5_02.JPG.dat	TOP2-5	YPR034W	0	0
30	31	1072	20160213_dm_TOP2-5_02.JPG.dat	TOP2-5	YKL024C	1.17078	-0.02133
30	32	1064	20160213_dm_TOP2-5_02.JPG.dat	TOP2-5	YKL024C	1.14882	-0.04327
30	33	834	20160213_dm_TOP2-5_02.JPG.dat	TOP2-5	YLR197W	0.89832	-0.06652
30	34	913	20160213_dm_TOP2-5_02.JPG.dat	TOP2-5	YLR197W	0.97667	0.01178
30	35	0	20160213_dm_TOP2-5_02.JPG.dat	TOP2-5	YDR145W	0	-0.51504
30	36	0	20160213_dm_TOP2-5_02.JPG.dat	TOP2-5	YDR145W	0	-0.51504
30	37	998	20160213_dm_TOP2-5_02.JPG.dat	TOP2-5	YMR075W	1.08737	0.08083
30	38	1003	20160213_dm_TOP2-5_02.JPG.dat	TOP2-5	YMR075W	1.08383	0.07729
30	39	894	20160213_dm_TOP2-5_02.JPG.dat	TOP2-5	YCR002C	0.95322	-0.11056
30	40	1130	20160213_dm_TOP2-5_02.JPG.dat	TOP2-5	YCR002C	1.20151	0.13757
30	41	854	20160213_dm_TOP2-5_02.JPG.dat	TOP2-5	YDL030W	0.90655	0.36038
30	42	479	20160213_dm_TOP2-5_02.JPG.dat	TOP2-5	YDL030W	0.50488	-0.04103
30	43	1115	20160213_dm_TOP2-5_02.JPG.dat	TOP2-5	YML077W	1.16942	0.03891
30	44	1136	20160213_dm_TOP2-5_02.JPG.dat	TOP2-5	YML077W	1.21404	0.08351
30	45	821	20160213_dm_TOP2-5_02.JPG.dat	TOP2-5	YDL147W	0.90163	-0.03127
30	46	924	20160213_dm_TOP2-5_02.JPG.dat	TOP2-5	YDL147W	0.97131	0.03837
30	47	1183	20160213_dm_TOP2-5_02.JPG.dat	TOP2-5	YMR271C	1.11437	0.10473
30	48	1272	20160213_dm_TOP2-5_02.JPG.dat	TOP2-5	YMR271C	1.07862	0.06901
31	1	1092	20160213_dm_TOP2-5_02.JPG.dat	TOP2-5	YMR271C	0.79712	-0.21231
31	2	1010	20160213_dm_TOP2-5_02.JPG.dat	TOP2-5	YMR271C	0.8209	-0.18855
31	3	1116	20160213_dm_TOP2-5_02.JPG.dat	TOP2-5	YMR271C	1.01318	0.00361
31	4	993	20160213_dm_TOP2-5_02.JPG.dat	TOP2-5	YMR271C	0.97015	-0.03939
31	5	1134	20160213_dm_TOP2-5_02.JPG.dat	TOP2-5	YMR271C	1.11382	0.10419
31	6	1042	20160213_dm_TOP2-5_02.JPG.dat	TOP2-5	YMR271C	#NUM!	#NUM!	status=JK
31	7	1112	20160213_dm_TOP2-5_02.JPG.dat	TOP2-5	YMR271C	1.04189	0.0323
31	8	1065	20160213_dm_TOP2-5_02.JPG.dat	TOP2-5	YMR271C	1.02647	0.01689
31	9	1050	20160213_dm_TOP2-5_02.JPG.dat	TOP2-5	YMR271C	1.07266	0.06305
31	10	1055	20160213_dm_TOP2-5_02.JPG.dat	TOP2-5	YMR271C	1.09232	0.0827
31	11	988	20160213_dm_TOP2-5_02.JPG.dat	TOP2-5	YMR271C	0.99456	-0.015
31	12	929	20160213_dm_TOP2-5_02.JPG.dat	TOP2-5	YMR271C	0.91262	-0.09689
31	13	1049	20160213_dm_TOP2-5_02.JPG.dat	TOP2-5	YMR271C	1.01366	0.00409
31	14	997	20160213_dm_TOP2-5_02.JPG.dat	TOP2-5	YMR271C	0.96365	-0.04589
31	15	922	20160213_dm_TOP2-5_02.JPG.dat	TOP2-5	YMR271C	0.91053	-0.09898
31	16	986	20160213_dm_TOP2-5_02.JPG.dat	TOP2-5	YMR271C	0.9785	-0.03104
31	17	996	20160213_dm_TOP2-5_02.JPG.dat	TOP2-5	YMR271C	0.96986	-0.03968
31	18	1049	20160213_dm_TOP2-5_02.JPG.dat	TOP2-5	YMR271C	1.01463	0.00506
31	19	1009	20160213_dm_TOP2-5_02.JPG.dat	TOP2-5	YMR271C	0.97519	-0.03435
31	20	1094	20160213_dm_TOP2-5_02.JPG.dat	TOP2-5	YMR271C	1.079	0.06939
31	21	957	20160213_dm_TOP2-5_02.JPG.dat	TOP2-5	YMR271C	0.96583	-0.04371
31	22	959	20160213_dm_TOP2-5_02.JPG.dat	TOP2-5	YMR271C	0.95207	-0.05746
31	23	1137	20160213_dm_TOP2-5_02.JPG.dat	TOP2-5	YMR271C	1.06731	0.05771
31	24	1100	20160213_dm_TOP2-5_02.JPG.dat	TOP2-5	YMR271C	1.00368	-0.00588
31	25	1193	20160213_dm_TOP2-5_02.JPG.dat	TOP2-5	YMR271C	1.10535	0.09572
31	26	1150	20160213_dm_TOP2-5_02.JPG.dat	TOP2-5	YMR271C	1.10445	0.09483
31	27	1000	20160213_dm_TOP2-5_02.JPG.dat	TOP2-5	YMR271C	0.99344	-0.01612
31	28	989	20160213_dm_TOP2-5_02.JPG.dat	TOP2-5	YMR271C	1.0169	0.00733
31	29	863	20160213_dm_TOP2-5_02.JPG.dat	TOP2-5	YMR271C	0.90383	-0.10567
31	30	851	20160213_dm_TOP2-5_02.JPG.dat	TOP2-5	YMR271C	0.88349	-0.126
31	31	1073	20160213_dm_TOP2-5_02.JPG.dat	TOP2-5	YMR271C	1.09022	0.0806
31	32	1036	20160213_dm_TOP2-5_02.JPG.dat	TOP2-5	YMR271C	1.03913	0.02954
31	33	1083	20160213_dm_TOP2-5_02.JPG.dat	TOP2-5	YMR271C	1.08176	0.07215
31	34	1071	20160213_dm_TOP2-5_02.JPG.dat	TOP2-5	YMR271C	1.06008	0.05048
31	35	1081	20160213_dm_TOP2-5_02.JPG.dat	TOP2-5	YMR271C	1.06353	0.05393
31	36	1099	20160213_dm_TOP2-5_02.JPG.dat	TOP2-5	YMR271C	1.09196	0.08234
31	37	933	20160213_dm_TOP2-5_02.JPG.dat	TOP2-5	YMR271C	0.93708	-0.07244
31	38	1137	20160213_dm_TOP2-5_02.JPG.dat	TOP2-5	YMR271C	1.13172	0.12207
31	39	1026	20160213_dm_TOP2-5_02.JPG.dat	TOP2-5	YMR271C	1.00881	-0.00075
31	40	1025	20160213_dm_TOP2-5_02.JPG.dat	TOP2-5	YMR271C	1.00675	-0.00282
31	41	1052	20160213_dm_TOP2-5_02.JPG.dat	TOP2-5	YMR271C	1.03318	0.0236
31	42	1006	20160213_dm_TOP2-5_02.JPG.dat	TOP2-5	YMR271C	0.98322	-0.02633
31	43	1030	20160213_dm_TOP2-5_02.JPG.dat	TOP2-5	YMR271C	1.0028	-0.00676
31	44	965	20160213_dm_TOP2-5_02.JPG.dat	TOP2-5	YMR271C	0.95789	-0.05164
31	45	1053	20160213_dm_TOP2-5_02.JPG.dat	TOP2-5	YMR271C	1.0744	0.06479
31	46	1119	20160213_dm_TOP2-5_02.JPG.dat	TOP2-5	YMR271C	1.09289	0.08327
31	47	1273	20160213_dm_TOP2-5_02.JPG.dat	TOP2-5	YMR271C	1.11389	0.10425
31	48	1315	20160213_dm_TOP2-5_02.JPG.dat	TOP2-5	YMR271C	1.03539	0.02581
32	1	1909	20160213_dm_TOP2-5_02.JPG.dat	TOP2-5	YMR271C	0.95957	-0.04996
32	2	1923	20160213_dm_TOP2-5_02.JPG.dat	TOP2-5	YMR271C	1.07381	0.06421
32	3	2150	20160213_dm_TOP2-5_02.JPG.dat	TOP2-5	YMR271C	1.33758	0.3278
32	4	1724	20160213_dm_TOP2-5_02.JPG.dat	TOP2-5	YMR271C	1.15037	0.14071
32	5	1683	20160213_dm_TOP2-5_02.JPG.dat	TOP2-5	YMR271C	1.12477	0.11513
32	6	1713	20160213_dm_TOP2-5_02.JPG.dat	TOP2-5	YMR271C	1.11812	0.10848
32	7	1389	20160213_dm_TOP2-5_02.JPG.dat	TOP2-5	YMR271C	0.87874	-0.13074
32	8	1486	20160213_dm_TOP2-5_02.JPG.dat	TOP2-5	YMR271C	0.96486	-0.04468
32	9	1628	20160213_dm_TOP2-5_02.JPG.dat	TOP2-5	YMR271C	1.11815	0.10851
32	10	1547	20160213_dm_TOP2-5_02.JPG.dat	TOP2-5	YMR271C	1.07579	0.06618
32	11	2049	20160213_dm_TOP2-5_02.JPG.dat	TOP2-5	YMR271C	#NUM!	#NUM!	status=JK
32	12	1602	20160213_dm_TOP2-5_02.JPG.dat	TOP2-5	YMR271C	1.05854	0.04894
32	13	1523	20160213_dm_TOP2-5_02.JPG.dat	TOP2-5	YMR271C	0.99246	-0.0171
32	14	1652	20160213_dm_TOP2-5_02.JPG.dat	TOP2-5	YMR271C	1.0801	0.07049
32	15	2001	20160213_dm_TOP2-5_02.JPG.dat	TOP2-5	YMR271C	1.34023	0.33045
32	16	1661	20160213_dm_TOP2-5_02.JPG.dat	TOP2-5	YMR271C	1.12239	0.11275
32	17	1548	20160213_dm_TOP2-5_02.JPG.dat	TOP2-5	YMR271C	1.03071	0.02113
32	18	1700	20160213_dm_TOP2-5_02.JPG.dat	TOP2-5	YMR271C	1.12944	0.11979
32	19	1257	20160213_dm_TOP2-5_02.JPG.dat	TOP2-5	YMR271C	0.8382	-0.17126
32	20	1786	20160213_dm_TOP2-5_02.JPG.dat	TOP2-5	YMR271C	1.22107	0.21137
32	21	1356	20160213_dm_TOP2-5_02.JPG.dat	TOP2-5	YMR271C	0.95064	-0.05889
32	22	1695	20160213_dm_TOP2-5_02.JPG.dat	TOP2-5	YMR271C	#NUM!	#NUM!	status=JK
32	23	1146	20160213_dm_TOP2-5_02.JPG.dat	TOP2-5	YMR271C	#NUM!	#NUM!	status=JK
32	24	1569	20160213_dm_TOP2-5_02.JPG.dat	TOP2-5	YMR271C	1.00062	-0.00894
32	25	1431	20160213_dm_TOP2-5_02.JPG.dat	TOP2-5	YMR271C	0.92837	-0.08115
32	26	1500	20160213_dm_TOP2-5_02.JPG.dat	TOP2-5	YMR271C	1.00983	0.00026
32	27	1247	20160213_dm_TOP2-5_02.JPG.dat	TOP2-5	YMR271C	#NUM!	#NUM!	status=JK
32	28	1342	20160213_dm_TOP2-5_02.JPG.dat	TOP2-5	YMR271C	0.96886	-0.04068
32	29	1258	20160213_dm_TOP2-5_02.JPG.dat	TOP2-5	YMR271C	0.92562	-0.08389
32	30	1147	20160213_dm_TOP2-5_02.JPG.dat	TOP2-5	YMR271C	0.83591	-0.17354
32	31	1276	20160213_dm_TOP2-5_02.JPG.dat	TOP2-5	YMR271C	#NUM!	#NUM!	status=JK
32	32	1516	20160213_dm_TOP2-5_02.JPG.dat	TOP2-5	YMR271C	1.0632	0.0536
32	33	1469	20160213_dm_TOP2-5_02.JPG.dat	TOP2-5	YMR271C	1.02377	0.01419
32	34	1422	20160213_dm_TOP2-5_02.JPG.dat	TOP2-5	YMR271C	0.97953	-0.03002
32	35	1370	20160213_dm_TOP2-5_02.JPG.dat	TOP2-5	YMR271C	0.93607	-0.07345
32	36	1325	20160213_dm_TOP2-5_02.JPG.dat	TOP2-5	YMR271C	0.91276	-0.09674
32	37	1464	20160213_dm_TOP2-5_02.JPG.dat	TOP2-5	YMR271C	1.01865	0.00908
32	38	1424	20160213_dm_TOP2-5_02.JPG.dat	TOP2-5	YMR271C	0.98114	-0.02841
32	39	1400	20160213_dm_TOP2-5_02.JPG.dat	TOP2-5	YMR271C	0.95358	-0.05595
32	40	1428	20160213_dm_TOP2-5_02.JPG.dat	TOP2-5	YMR271C	0.97336	-0.03618
32	41	1407	20160213_dm_TOP2-5_02.JPG.dat	TOP2-5	YMR271C	0.96093	-0.04861
32	42	1245	20160213_dm_TOP2-5_02.JPG.dat	TOP2-5	YMR271C	0.84821	-0.16126
32	43	1354	20160213_dm_TOP2-5_02.JPG.dat	TOP2-5	YMR271C	0.9206	-0.08891
32	44	1742	20160213_dm_TOP2-5_02.JPG.dat	TOP2-5	YMR271C	#NUM!	#NUM!	status=JK
32	45	1456	20160213_dm_TOP2-5_02.JPG.dat	TOP2-5	YMR271C	1.03986	0.03028
32	46	1476	20160213_dm_TOP2-5_02.JPG.dat	TOP2-5	YMR271C	1.00916	-0.0004
32	47	1787	20160213_dm_TOP2-5_02.JPG.dat	TOP2-5	YMR271C	1.09473	0.08511
32	48	1485	20160213_dm_TOP2-5_02.JPG.dat	TOP2-5	YMR271C	#NUM!	#NUM!	status=JK

## Sheet: 20160213_dm_TOP2-5_04.JPG.dat
Row	Column	Raw colony size	Plate id / file name	Query	Array	Normalized colony size	Score	Additional information
1	1	1826	20160213_dm_TOP2-5_04.JPG.dat	TOP2-5	YMR271C	1.36161	0.34464
1	2	1147	20160213_dm_TOP2-5_04.JPG.dat	TOP2-5	YMR271C	0.94967	-0.06704
1	3	1101	20160213_dm_TOP2-5_04.JPG.dat	TOP2-5	YMR271C	1.01569	-0.00106
1	4	1013	20160213_dm_TOP2-5_04.JPG.dat	TOP2-5	YMR271C	0.9794	-0.03732
1	5	1120	20160213_dm_TOP2-5_04.JPG.dat	TOP2-5	YMR271C	1.07115	0.05437
1	6	1008	20160213_dm_TOP2-5_04.JPG.dat	TOP2-5	YMR271C	0.95044	-0.06627
1	7	1067	20160213_dm_TOP2-5_04.JPG.dat	TOP2-5	YMR271C	0.98723	-0.0295
1	8	1198	20160213_dm_TOP2-5_04.JPG.dat	TOP2-5	YMR271C	1.07572	0.05894
1	9	1051	20160213_dm_TOP2-5_04.JPG.dat	TOP2-5	YMR271C	0.92804	-0.08865
1	10	1078	20160213_dm_TOP2-5_04.JPG.dat	TOP2-5	YMR271C	0.97424	-0.04249
1	11	1004	20160213_dm_TOP2-5_04.JPG.dat	TOP2-5	YMR271C	#NUM!	#NUM!	status=JK
1	12	1071	20160213_dm_TOP2-5_04.JPG.dat	TOP2-5	YMR271C	1.01191	-0.00484
1	13	1163	20160213_dm_TOP2-5_04.JPG.dat	TOP2-5	YMR271C	1.09514	0.07834
1	14	1087	20160213_dm_TOP2-5_04.JPG.dat	TOP2-5	YMR271C	#NUM!	#NUM!	status=JK
1	15	1130	20160213_dm_TOP2-5_04.JPG.dat	TOP2-5	YMR271C	0.97761	-0.03911
1	16	1185	20160213_dm_TOP2-5_04.JPG.dat	TOP2-5	YMR271C	1.00579	-0.01095
1	17	923	20160213_dm_TOP2-5_04.JPG.dat	TOP2-5	YMR271C	0.80847	-0.20815
1	18	962	20160213_dm_TOP2-5_04.JPG.dat	TOP2-5	YMR271C	0.86349	-0.15316
1	19	1110	20160213_dm_TOP2-5_04.JPG.dat	TOP2-5	YMR271C	0.99747	-0.01927
1	20	1180	20160213_dm_TOP2-5_04.JPG.dat	TOP2-5	YMR271C	1.0781	0.06131
1	21	1118	20160213_dm_TOP2-5_04.JPG.dat	TOP2-5	YMR271C	1.06092	0.04415
1	22	1094	20160213_dm_TOP2-5_04.JPG.dat	TOP2-5	YMR271C	1.07056	0.05377
1	23	1078	20160213_dm_TOP2-5_04.JPG.dat	TOP2-5	YMR271C	1.06923	0.05245
1	24	1015	20160213_dm_TOP2-5_04.JPG.dat	TOP2-5	YMR271C	#NUM!	#NUM!	status=JK
1	25	1045	20160213_dm_TOP2-5_04.JPG.dat	TOP2-5	YMR271C	0.98903	-0.0277
1	26	1240	20160213_dm_TOP2-5_04.JPG.dat	TOP2-5	YMR271C	1.14062	0.12379
1	27	1106	20160213_dm_TOP2-5_04.JPG.dat	TOP2-5	YMR271C	1.00393	-0.01281
1	28	1191	20160213_dm_TOP2-5_04.JPG.dat	TOP2-5	YMR271C	1.09919	0.08239
1	29	1108	20160213_dm_TOP2-5_04.JPG.dat	TOP2-5	YMR271C	1.0635	0.04672
1	30	1072	20160213_dm_TOP2-5_04.JPG.dat	TOP2-5	YMR271C	1.0341	0.01734
1	31	1008	20160213_dm_TOP2-5_04.JPG.dat	TOP2-5	YMR271C	0.96475	-0.05196
1	32	1025	20160213_dm_TOP2-5_04.JPG.dat	TOP2-5	YMR271C	0.9985	-0.01824
1	33	994	20160213_dm_TOP2-5_04.JPG.dat	TOP2-5	YMR271C	0.99902	-0.01772
1	34	942	20160213_dm_TOP2-5_04.JPG.dat	TOP2-5	YMR271C	0.96672	-0.05
1	35	943	20160213_dm_TOP2-5_04.JPG.dat	TOP2-5	YMR271C	0.96956	-0.04716
1	36	964	20160213_dm_TOP2-5_04.JPG.dat	TOP2-5	YMR271C	0.9774	-0.03932
1	37	1014	20160213_dm_TOP2-5_04.JPG.dat	TOP2-5	YMR271C	1.01684	9e-05
1	38	1127	20160213_dm_TOP2-5_04.JPG.dat	TOP2-5	YMR271C	1.13149	0.11467
1	39	1062	20160213_dm_TOP2-5_04.JPG.dat	TOP2-5	YMR271C	1.07745	0.06066
1	40	1064	20160213_dm_TOP2-5_04.JPG.dat	TOP2-5	YMR271C	1.07164	0.05485
1	41	809	20160213_dm_TOP2-5_04.JPG.dat	TOP2-5	YMR271C	0.80161	-0.215
1	42	868	20160213_dm_TOP2-5_04.JPG.dat	TOP2-5	YMR271C	0.84708	-0.16956
1	43	1032	20160213_dm_TOP2-5_04.JPG.dat	TOP2-5	YMR271C	1.0141	-0.00265
1	44	1033	20160213_dm_TOP2-5_04.JPG.dat	TOP2-5	YMR271C	1.034	0.01724
1	45	1160	20160213_dm_TOP2-5_04.JPG.dat	TOP2-5	YMR271C	1.17938	0.16252
1	46	1157	20160213_dm_TOP2-5_04.JPG.dat	TOP2-5	YMR271C	1.08128	0.06449
1	47	1227	20160213_dm_TOP2-5_04.JPG.dat	TOP2-5	YMR271C	0.97021	-0.0465
1	48	1743	20160213_dm_TOP2-5_04.JPG.dat	TOP2-5	YMR271C	1.17444	0.1576
2	1	1131	20160213_dm_TOP2-5_04.JPG.dat	TOP2-5	YMR271C	0.9995	-0.01724
2	2	1160	20160213_dm_TOP2-5_04.JPG.dat	TOP2-5	YMR271C	1.14135	0.12453
2	3	899	20160213_dm_TOP2-5_04.JPG.dat	TOP2-5	YMR271C	0.98809	-0.02864
2	4	954	20160213_dm_TOP2-5_04.JPG.dat	TOP2-5	YMR271C	#NUM!	#NUM!	status=JK
2	5	1082	20160213_dm_TOP2-5_04.JPG.dat	TOP2-5	YMR271C	1.23893	0.22204
2	6	1065	20160213_dm_TOP2-5_04.JPG.dat	TOP2-5	YMR271C	1.20573	0.18886
2	7	671	20160213_dm_TOP2-5_04.JPG.dat	TOP2-5	YMR271C	0.74785	-0.26872
2	8	0	20160213_dm_TOP2-5_04.JPG.dat	TOP2-5	YMR271C	#NUM!	#NUM!	status=JK
2	9	930	20160213_dm_TOP2-5_04.JPG.dat	TOP2-5	YMR271C	0.99221	-0.02452
2	10	949	20160213_dm_TOP2-5_04.JPG.dat	TOP2-5	YMR271C	1.03599	0.01923
2	11	881	20160213_dm_TOP2-5_04.JPG.dat	TOP2-5	YMR271C	0.99559	-0.02114
2	12	869	20160213_dm_TOP2-5_04.JPG.dat	TOP2-5	YMR271C	0.9906	-0.02613
2	13	948	20160213_dm_TOP2-5_04.JPG.dat	TOP2-5	YMR271C	1.07549	0.0587
2	14	994	20160213_dm_TOP2-5_04.JPG.dat	TOP2-5	YMR271C	1.09298	0.07618
2	15	1110	20160213_dm_TOP2-5_04.JPG.dat	TOP2-5	YMR271C	1.15583	0.139
2	16	1142	20160213_dm_TOP2-5_04.JPG.dat	TOP2-5	YMR271C	1.16569	0.14885
2	17	0	20160213_dm_TOP2-5_04.JPG.dat	TOP2-5	YMR271C	0	-1.0161
2	18	0	20160213_dm_TOP2-5_04.JPG.dat	TOP2-5	YMR271C	0	-1.0161
2	19	703	20160213_dm_TOP2-5_04.JPG.dat	TOP2-5	YMR271C	0.75965	-0.25693
2	20	686	20160213_dm_TOP2-5_04.JPG.dat	TOP2-5	YMR271C	0.75392	-0.26266
2	21	811	20160213_dm_TOP2-5_04.JPG.dat	TOP2-5	YMR271C	0.92644	-0.09025
2	22	775	20160213_dm_TOP2-5_04.JPG.dat	TOP2-5	YMR271C	0.91429	-0.1024
2	23	881	20160213_dm_TOP2-5_04.JPG.dat	TOP2-5	YMR271C	1.05535	0.03858
2	24	918	20160213_dm_TOP2-5_04.JPG.dat	TOP2-5	YMR271C	1.08126	0.06447
2	25	1034	20160213_dm_TOP2-5_04.JPG.dat	TOP2-5	YMR271C	1.18395	0.16709
2	26	678	20160213_dm_TOP2-5_04.JPG.dat	TOP2-5	YMR271C	0.755	-0.26159
2	27	0	20160213_dm_TOP2-5_04.JPG.dat	TOP2-5	YMR271C	0	-1.0161
2	28	0	20160213_dm_TOP2-5_04.JPG.dat	TOP2-5	YMR271C	0	-1.0161
2	29	1199	20160213_dm_TOP2-5_04.JPG.dat	TOP2-5	YMR271C	1.39307	0.37608
2	30	1128	20160213_dm_TOP2-5_04.JPG.dat	TOP2-5	YMR271C	1.31663	0.29969
2	31	948	20160213_dm_TOP2-5_04.JPG.dat	TOP2-5	YMR271C	1.09744	0.08064
2	32	909	20160213_dm_TOP2-5_04.JPG.dat	TOP2-5	YMR271C	1.07028	0.0535
2	33	962	20160213_dm_TOP2-5_04.JPG.dat	TOP2-5	YMR271C	1.16741	0.15056
2	34	960	20160213_dm_TOP2-5_04.JPG.dat	TOP2-5	YMR271C	1.18771	0.17085
2	35	834	20160213_dm_TOP2-5_04.JPG.dat	TOP2-5	YMR271C	#NUM!	#NUM!	status=JK
2	36	804	20160213_dm_TOP2-5_04.JPG.dat	TOP2-5	YMR271C	0.97963	-0.03709
2	37	1034	20160213_dm_TOP2-5_04.JPG.dat	TOP2-5	YMR271C	1.24518	0.22829
2	38	873	20160213_dm_TOP2-5_04.JPG.dat	TOP2-5	YMR271C	1.05269	0.03592
2	39	614	20160213_dm_TOP2-5_04.JPG.dat	TOP2-5	YMR271C	0.74833	-0.26825
2	40	682	20160213_dm_TOP2-5_04.JPG.dat	TOP2-5	YMR271C	0.82444	-0.19218
2	41	799	20160213_dm_TOP2-5_04.JPG.dat	TOP2-5	YMR271C	0.94919	-0.06751
2	42	822	20160213_dm_TOP2-5_04.JPG.dat	TOP2-5	YMR271C	0.96171	-0.05501
2	43	459	20160213_dm_TOP2-5_04.JPG.dat	TOP2-5	YMR271C	0.54087	-0.47558
2	44	447	20160213_dm_TOP2-5_04.JPG.dat	TOP2-5	YMR271C	0.53696	-0.47948
2	45	716	20160213_dm_TOP2-5_04.JPG.dat	TOP2-5	YMR271C	0.87377	-0.14289
2	46	459	20160213_dm_TOP2-5_04.JPG.dat	TOP2-5	YMR271C	0.51485	-0.50158
2	47	1128	20160213_dm_TOP2-5_04.JPG.dat	TOP2-5	YMR271C	1.07006	0.05327
2	48	1416	20160213_dm_TOP2-5_04.JPG.dat	TOP2-5	YMR271C	1.14412	0.12729
3	1	1315	20160213_dm_TOP2-5_04.JPG.dat	TOP2-5	YMR271C	1.075	0.05821
3	2	1224	20160213_dm_TOP2-5_04.JPG.dat	TOP2-5	YMR271C	1.11724	0.10043
3	3	1049	20160213_dm_TOP2-5_04.JPG.dat	TOP2-5	YFL034C-B	1.07238	0.2896
3	4	941	20160213_dm_TOP2-5_04.JPG.dat	TOP2-5	YFL034C-B	1.0136	0.23085
3	5	1118	20160213_dm_TOP2-5_04.JPG.dat	TOP2-5	YPR019W	1.19667	0.02312
3	6	1191	20160213_dm_TOP2-5_04.JPG.dat	TOP2-5	YPR019W	1.26417	0.09058
3	7	0	20160213_dm_TOP2-5_04.JPG.dat	TOP2-5	YIR022W	0	0
3	8	0	20160213_dm_TOP2-5_04.JPG.dat	TOP2-5	YIR022W	0	0
3	9	1008	20160213_dm_TOP2-5_04.JPG.dat	TOP2-5	YLR032W	1.01486	0.04244
3	10	904	20160213_dm_TOP2-5_04.JPG.dat	TOP2-5	YLR032W	0.93064	-0.04172
3	11	956	20160213_dm_TOP2-5_04.JPG.dat	TOP2-5	YJL136C	1.01727	0.17901
3	12	954	20160213_dm_TOP2-5_04.JPG.dat	TOP2-5	YJL136C	1.02234	0.18408
3	13	1052	20160213_dm_TOP2-5_04.JPG.dat	TOP2-5	YIL109C	1.1199	0.17265
3	14	1053	20160213_dm_TOP2-5_04.JPG.dat	TOP2-5	YIL109C	1.08498	0.13775
3	15	1204	20160213_dm_TOP2-5_04.JPG.dat	TOP2-5	YDR182W	1.17297	0.0716
3	16	1240	20160213_dm_TOP2-5_04.JPG.dat	TOP2-5	YDR182W	1.18166	0.08028
3	17	0	20160213_dm_TOP2-5_04.JPG.dat	TOP2-5	YDR331W	0	0
3	18	0	20160213_dm_TOP2-5_04.JPG.dat	TOP2-5	YDR331W	0	0
3	19	867	20160213_dm_TOP2-5_04.JPG.dat	TOP2-5	YDL065C	0.87263	-0.10299
3	20	842	20160213_dm_TOP2-5_04.JPG.dat	TOP2-5	YDL065C	0.86282	-0.11279
3	21	811	20160213_dm_TOP2-5_04.JPG.dat	TOP2-5	YPL101W	0.8651	-0.06844
3	22	793	20160213_dm_TOP2-5_04.JPG.dat	TOP2-5	YPL101W	0.87519	-0.05835
3	23	942	20160213_dm_TOP2-5_04.JPG.dat	TOP2-5	YDR334W	1.0583	0.07668
3	24	952	20160213_dm_TOP2-5_04.JPG.dat	TOP2-5	YDR334W	1.05384	0.07222
3	25	648	20160213_dm_TOP2-5_04.JPG.dat	TOP2-5	YBR257W	#NUM!	#NUM!	status=JK
3	26	1088	20160213_dm_TOP2-5_04.JPG.dat	TOP2-5	YBR257W	1.14395	0.12246
3	27	0	20160213_dm_TOP2-5_04.JPG.dat	TOP2-5	YJL091C	0	0
3	28	0	20160213_dm_TOP2-5_04.JPG.dat	TOP2-5	YJL091C	0	0
3	29	1308	20160213_dm_TOP2-5_04.JPG.dat	TOP2-5	YPL120W	1.43778	0.36604
3	30	1288	20160213_dm_TOP2-5_04.JPG.dat	TOP2-5	YPL120W	1.42198	0.35025
3	31	1096	20160213_dm_TOP2-5_04.JPG.dat	TOP2-5	YHR005C	1.19977	0.12837
3	32	960	20160213_dm_TOP2-5_04.JPG.dat	TOP2-5	YHR005C	1.06812	-0.0032
3	33	1012	20160213_dm_TOP2-5_04.JPG.dat	TOP2-5	YDL077C	1.15926	0.16479
3	34	987	20160213_dm_TOP2-5_04.JPG.dat	TOP2-5	YDL077C	1.15091	0.15644
3	35	859	20160213_dm_TOP2-5_04.JPG.dat	TOP2-5	YER133W	0.99948	0.06566
3	36	884	20160213_dm_TOP2-5_04.JPG.dat	TOP2-5	YER133W	1.01162	0.07779
3	37	980	20160213_dm_TOP2-5_04.JPG.dat	TOP2-5	YDL058W	1.10727	0.10746
3	38	919	20160213_dm_TOP2-5_04.JPG.dat	TOP2-5	YDL058W	1.03924	0.03947
3	39	639	20160213_dm_TOP2-5_04.JPG.dat	TOP2-5	YDR454C	0.73045	-0.16135
3	40	646	20160213_dm_TOP2-5_04.JPG.dat	TOP2-5	YDR454C	0.73169	-0.16011
3	41	803	20160213_dm_TOP2-5_04.JPG.dat	TOP2-5	YIL147C	0.89269	-0.19032
3	42	737	20160213_dm_TOP2-5_04.JPG.dat	TOP2-5	YIL147C	0.80685	-0.27611
3	43	806	20160213_dm_TOP2-5_04.JPG.dat	TOP2-5	YGR074W	0.88872	0.03028
3	44	737	20160213_dm_TOP2-5_04.JPG.dat	TOP2-5	YGR074W	0.82908	-0.02932
3	45	613	20160213_dm_TOP2-5_04.JPG.dat	TOP2-5	YPL082C	0.70069	-0.36466
3	46	714	20160213_dm_TOP2-5_04.JPG.dat	TOP2-5	YPL082C	0.75012	-0.31525
3	47	1137	20160213_dm_TOP2-5_04.JPG.dat	TOP2-5	YMR271C	1.01006	-0.00668
3	48	1433	20160213_dm_TOP2-5_04.JPG.dat	TOP2-5	YMR271C	1.08387	0.06707
4	1	1366	20160213_dm_TOP2-5_04.JPG.dat	TOP2-5	YMR271C	1.08911	0.07232
4	2	1171	20160213_dm_TOP2-5_04.JPG.dat	TOP2-5	YMR271C	1.04537	0.02861
4	3	1050	20160213_dm_TOP2-5_04.JPG.dat	TOP2-5	YFL034C-B	1.05185	0.26907
4	4	811	20160213_dm_TOP2-5_04.JPG.dat	TOP2-5	YFL034C-B	#NUM!	#NUM!	status=JK
4	5	718	20160213_dm_TOP2-5_04.JPG.dat	TOP2-5	YPR019W	0.75601	-0.41725
4	6	713	20160213_dm_TOP2-5_04.JPG.dat	TOP2-5	YPR019W	0.74655	-0.42671
4	7	625	20160213_dm_TOP2-5_04.JPG.dat	TOP2-5	YIR022W	0.64887	0.64845
4	8	635	20160213_dm_TOP2-5_04.JPG.dat	TOP2-5	YIR022W	0.64376	0.64335
4	9	942	20160213_dm_TOP2-5_04.JPG.dat	TOP2-5	YLR032W	0.94088	-0.0315
4	10	851	20160213_dm_TOP2-5_04.JPG.dat	TOP2-5	YLR032W	0.86778	-0.10455
4	11	0	20160213_dm_TOP2-5_04.JPG.dat	TOP2-5	YJL136C	#NUM!	#NUM!	status=JK
4	12	965	20160213_dm_TOP2-5_04.JPG.dat	TOP2-5	YJL136C	1.02117	0.18291
4	13	1129	20160213_dm_TOP2-5_04.JPG.dat	TOP2-5	YIL109C	1.18519	0.2379
4	14	1156	20160213_dm_TOP2-5_04.JPG.dat	TOP2-5	YIL109C	1.17315	0.22587
4	15	1208	20160213_dm_TOP2-5_04.JPG.dat	TOP2-5	YDR182W	1.15706	0.0557
4	16	1290	20160213_dm_TOP2-5_04.JPG.dat	TOP2-5	YDR182W	1.20527	0.10388
4	17	0	20160213_dm_TOP2-5_04.JPG.dat	TOP2-5	YDR331W	0	0
4	18	0	20160213_dm_TOP2-5_04.JPG.dat	TOP2-5	YDR331W	0	0
4	19	1231	20160213_dm_TOP2-5_04.JPG.dat	TOP2-5	YDL065C	1.21285	0.23702
4	20	1218	20160213_dm_TOP2-5_04.JPG.dat	TOP2-5	YDL065C	1.22375	0.24791
4	21	634	20160213_dm_TOP2-5_04.JPG.dat	TOP2-5	YPL101W	0.66386	-0.26955
4	22	622	20160213_dm_TOP2-5_04.JPG.dat	TOP2-5	YPL101W	0.67505	-0.25836
4	23	881	20160213_dm_TOP2-5_04.JPG.dat	TOP2-5	YDR334W	0.97614	-0.00543
4	24	933	20160213_dm_TOP2-5_04.JPG.dat	TOP2-5	YDR334W	1.02111	0.03951
4	25	942	20160213_dm_TOP2-5_04.JPG.dat	TOP2-5	YBR257W	1.00855	-0.01285
4	26	1037	20160213_dm_TOP2-5_04.JPG.dat	TOP2-5	YBR257W	1.08351	0.06205
4	27	0	20160213_dm_TOP2-5_04.JPG.dat	TOP2-5	YJL091C	0	0
4	28	0	20160213_dm_TOP2-5_04.JPG.dat	TOP2-5	YJL091C	0	0
4	29	4	20160213_dm_TOP2-5_04.JPG.dat	TOP2-5	YPL120W	0.00438	-1.06645
4	30	0	20160213_dm_TOP2-5_04.JPG.dat	TOP2-5	YPL120W	0	-1.07083
4	31	797	20160213_dm_TOP2-5_04.JPG.dat	TOP2-5	YHR005C	0.86881	-0.20237
4	32	861	20160213_dm_TOP2-5_04.JPG.dat	TOP2-5	YHR005C	0.95366	-0.11759
4	33	803	20160213_dm_TOP2-5_04.JPG.dat	TOP2-5	YDL077C	0.91508	-0.07924
4	34	791	20160213_dm_TOP2-5_04.JPG.dat	TOP2-5	YDL077C	0.91663	-0.07769
4	35	1035	20160213_dm_TOP2-5_04.JPG.dat	TOP2-5	YER133W	1.19589	0.26195
4	36	980	20160213_dm_TOP2-5_04.JPG.dat	TOP2-5	YER133W	1.11353	0.17964
4	37	918	20160213_dm_TOP2-5_04.JPG.dat	TOP2-5	YDL058W	1.02996	0.0302
4	38	960	20160213_dm_TOP2-5_04.JPG.dat	TOP2-5	YDL058W	1.07855	0.07876
4	39	1084	20160213_dm_TOP2-5_04.JPG.dat	TOP2-5	YDR454C	1.23175	0.33962
4	40	1043	20160213_dm_TOP2-5_04.JPG.dat	TOP2-5	YDR454C	1.1742	0.28212
4	41	1112	20160213_dm_TOP2-5_04.JPG.dat	TOP2-5	YIL147C	1.22777	0.14454
4	42	1055	20160213_dm_TOP2-5_04.JPG.dat	TOP2-5	YIL147C	1.14671	0.06353
4	43	1034	20160213_dm_TOP2-5_04.JPG.dat	TOP2-5	YGR074W	1.13141	0.27282
4	44	1116	20160213_dm_TOP2-5_04.JPG.dat	TOP2-5	YGR074W	1.24594	0.38728
4	45	495	20160213_dm_TOP2-5_04.JPG.dat	TOP2-5	YPL082C	0.56121	-0.50404
4	46	782	20160213_dm_TOP2-5_04.JPG.dat	TOP2-5	YPL082C	0.8142	-0.25121
4	47	1192	20160213_dm_TOP2-5_04.JPG.dat	TOP2-5	YMR271C	1.04859	0.03182
4	48	1502	20160213_dm_TOP2-5_04.JPG.dat	TOP2-5	YMR271C	1.12412	0.1073
5	1	1373	20160213_dm_TOP2-5_04.JPG.dat	TOP2-5	YMR271C	1.04641	0.02964
5	2	1281	20160213_dm_TOP2-5_04.JPG.dat	TOP2-5	YMR271C	1.09487	0.07807
5	3	907	20160213_dm_TOP2-5_04.JPG.dat	TOP2-5	YIL143C	0.87103	-0.18497
5	4	1052	20160213_dm_TOP2-5_04.JPG.dat	TOP2-5	YIL143C	1.06797	0.01184
5	5	695	20160213_dm_TOP2-5_04.JPG.dat	TOP2-5	YFL039C	0.70286	-0.01192
5	6	691	20160213_dm_TOP2-5_04.JPG.dat	TOP2-5	YFL039C	0.69608	-0.01869
5	7	648	20160213_dm_TOP2-5_04.JPG.dat	TOP2-5	YML023C	0.64913	-0.25296
5	8	587	20160213_dm_TOP2-5_04.JPG.dat	TOP2-5	YML023C	0.57574	-0.3263
5	9	907	20160213_dm_TOP2-5_04.JPG.dat	TOP2-5	YNL138W	0.87719	0.04049
5	10	823	20160213_dm_TOP2-5_04.JPG.dat	TOP2-5	YNL138W	0.81339	-0.02326
5	11	875	20160213_dm_TOP2-5_04.JPG.dat	TOP2-5	YDR276C	0.8922	0.39464
5	12	0	20160213_dm_TOP2-5_04.JPG.dat	TOP2-5	YDR276C	#NUM!	#NUM!	status=JK
5	13	1179	20160213_dm_TOP2-5_04.JPG.dat	TOP2-5	YNL158W	1.20172	0.10002
5	14	1141	20160213_dm_TOP2-5_04.JPG.dat	TOP2-5	YNL158W	1.12431	0.02266
5	15	1287	20160213_dm_TOP2-5_04.JPG.dat	TOP2-5	YJL005W	1.19631	-0.07327
5	16	1371	20160213_dm_TOP2-5_04.JPG.dat	TOP2-5	YJL005W	1.24048	-0.02913
5	17	0	20160213_dm_TOP2-5_04.JPG.dat	TOP2-5	YDR208W	0	0
5	18	0	20160213_dm_TOP2-5_04.JPG.dat	TOP2-5	YDR208W	0	0
5	19	1333	20160213_dm_TOP2-5_04.JPG.dat	TOP2-5	YDR168W	1.26818	0.2911
5	20	1249	20160213_dm_TOP2-5_04.JPG.dat	TOP2-5	YDR168W	1.21112	0.23409
5	21	582	20160213_dm_TOP2-5_04.JPG.dat	TOP2-5	YDR299W	0.58758	-0.05466
5	22	921	20160213_dm_TOP2-5_04.JPG.dat	TOP2-5	YDR299W	0.96469	0.32221
5	23	957	20160213_dm_TOP2-5_04.JPG.dat	TOP2-5	YKL088W	1.02565	0.12903
5	24	931	20160213_dm_TOP2-5_04.JPG.dat	TOP2-5	YKL088W	0.98735	0.09076
5	25	1021	20160213_dm_TOP2-5_04.JPG.dat	TOP2-5	YHR189W	1.06219	-0.16528
5	26	1039	20160213_dm_TOP2-5_04.JPG.dat	TOP2-5	YHR189W	1.05639	-0.17108
5	27	0	20160213_dm_TOP2-5_04.JPG.dat	TOP2-5	YLR310C	0	0
5	28	162	20160213_dm_TOP2-5_04.JPG.dat	TOP2-5	YLR310C	0.16624	0.16613
5	29	0	20160213_dm_TOP2-5_04.JPG.dat	TOP2-5	YOR204W	0	-0.86199
5	30	23	20160213_dm_TOP2-5_04.JPG.dat	TOP2-5	YOR204W	0.02466	-0.83735
5	31	890	20160213_dm_TOP2-5_04.JPG.dat	TOP2-5	YFL039C	0.94619	0.23126
5	32	914	20160213_dm_TOP2-5_04.JPG.dat	TOP2-5	YFL039C	0.98707	0.27211
5	33	866	20160213_dm_TOP2-5_04.JPG.dat	TOP2-5	YKR008W	0.96221	0.00222
5	34	821	20160213_dm_TOP2-5_04.JPG.dat	TOP2-5	YKR008W	0.92754	-0.03243
5	35	1046	20160213_dm_TOP2-5_04.JPG.dat	TOP2-5	YLR430W	1.17802	0.00118
5	36	1051	20160213_dm_TOP2-5_04.JPG.dat	TOP2-5	YLR430W	1.1648	-0.01203
5	37	1054	20160213_dm_TOP2-5_04.JPG.dat	TOP2-5	YNR011C	1.15472	0.18042
5	38	983	20160213_dm_TOP2-5_04.JPG.dat	TOP2-5	YNR011C	1.07957	0.10532
5	39	1063	20160213_dm_TOP2-5_04.JPG.dat	TOP2-5	YBR195C	1.18161	0.06332
5	40	1032	20160213_dm_TOP2-5_04.JPG.dat	TOP2-5	YBR195C	1.13658	0.01832
5	41	1054	20160213_dm_TOP2-5_04.JPG.dat	TOP2-5	YLR430W	1.13778	-0.03904
5	42	1072	20160213_dm_TOP2-5_04.JPG.dat	TOP2-5	YLR430W	1.13832	-0.03849
5	43	989	20160213_dm_TOP2-5_04.JPG.dat	TOP2-5	YGR156W	1.05627	-0.0785
5	44	1108	20160213_dm_TOP2-5_04.JPG.dat	TOP2-5	YGR156W	1.2065	0.07164
5	45	706	20160213_dm_TOP2-5_04.JPG.dat	TOP2-5	YPR135W	0.77961	0.15087
5	46	586	20160213_dm_TOP2-5_04.JPG.dat	TOP2-5	YPR135W	0.59329	-0.03532
5	47	1215	20160213_dm_TOP2-5_04.JPG.dat	TOP2-5	YMR271C	1.03793	0.02116
5	48	1354	20160213_dm_TOP2-5_04.JPG.dat	TOP2-5	YMR271C	0.98292	-0.03381
6	1	1382	20160213_dm_TOP2-5_04.JPG.dat	TOP2-5	YMR271C	0.97734	-0.03938
6	2	1296	20160213_dm_TOP2-5_04.JPG.dat	TOP2-5	YMR271C	1.02922	0.01246
6	3	834	20160213_dm_TOP2-5_04.JPG.dat	TOP2-5	YIL143C	0.74501	-0.31091
6	4	822	20160213_dm_TOP2-5_04.JPG.dat	TOP2-5	YIL143C	0.77711	-0.27883
6	5	1058	20160213_dm_TOP2-5_04.JPG.dat	TOP2-5	YFL039C	0.99717	0.28221
6	6	1013	20160213_dm_TOP2-5_04.JPG.dat	TOP2-5	YFL039C	0.953	0.23807
6	7	1182	20160213_dm_TOP2-5_04.JPG.dat	TOP2-5	YML023C	1.10898	0.20659
6	8	1289	20160213_dm_TOP2-5_04.JPG.dat	TOP2-5	YML023C	1.18757	0.28513
6	9	1167	20160213_dm_TOP2-5_04.JPG.dat	TOP2-5	YNL138W	1.06119	0.22438
6	10	1067	20160213_dm_TOP2-5_04.JPG.dat	TOP2-5	YNL138W	0.99255	0.15578
6	11	1198	20160213_dm_TOP2-5_04.JPG.dat	TOP2-5	YDR276C	1.15107	0.65335
6	12	1291	20160213_dm_TOP2-5_04.JPG.dat	TOP2-5	YDR276C	1.25292	0.75513
6	13	899	20160213_dm_TOP2-5_04.JPG.dat	TOP2-5	YNL158W	0.86569	-0.2358
6	14	811	20160213_dm_TOP2-5_04.JPG.dat	TOP2-5	YNL158W	0.75536	-0.34605
6	15	1169	20160213_dm_TOP2-5_04.JPG.dat	TOP2-5	YJL005W	1.02705	-0.24242
6	16	1279	20160213_dm_TOP2-5_04.JPG.dat	TOP2-5	YJL005W	1.09203	-0.17748
6	17	914	20160213_dm_TOP2-5_04.JPG.dat	TOP2-5	YDR208W	0.80142	0.80091
6	18	1249	20160213_dm_TOP2-5_04.JPG.dat	TOP2-5	YDR208W	1.119	1.11829
6	19	1007	20160213_dm_TOP2-5_04.JPG.dat	TOP2-5	YDR168W	0.90148	-0.07536
6	20	824	20160213_dm_TOP2-5_04.JPG.dat	TOP2-5	YDR168W	0.75169	-0.22506
6	21	1358	20160213_dm_TOP2-5_04.JPG.dat	TOP2-5	YDR299W	1.28802	0.64533
6	22	1388	20160213_dm_TOP2-5_04.JPG.dat	TOP2-5	YDR299W	1.3671	0.72436
6	23	898	20160213_dm_TOP2-5_04.JPG.dat	TOP2-5	YKL088W	0.90674	0.0102
6	24	856	20160213_dm_TOP2-5_04.JPG.dat	TOP2-5	YKL088W	0.85629	-0.04021
6	25	1154	20160213_dm_TOP2-5_04.JPG.dat	TOP2-5	YHR189W	1.13532	-0.0922
6	26	1156	20160213_dm_TOP2-5_04.JPG.dat	TOP2-5	YHR189W	1.11297	-0.11454
6	27	1181	20160213_dm_TOP2-5_04.JPG.dat	TOP2-5	YLR310C	1.12684	1.12612
6	28	1256	20160213_dm_TOP2-5_04.JPG.dat	TOP2-5	YLR310C	1.22176	1.22098
6	29	1130	20160213_dm_TOP2-5_04.JPG.dat	TOP2-5	YOR204W	1.14194	0.27922
6	30	1031	20160213_dm_TOP2-5_04.JPG.dat	TOP2-5	YOR204W	1.0465	0.18384
6	31	0	20160213_dm_TOP2-5_04.JPG.dat	TOP2-5	YFL039C	0	-0.71433
6	32	0	20160213_dm_TOP2-5_04.JPG.dat	TOP2-5	YFL039C	0	-0.71433
6	33	899	20160213_dm_TOP2-5_04.JPG.dat	TOP2-5	YKR008W	0.9452	-0.01478
6	34	843	20160213_dm_TOP2-5_04.JPG.dat	TOP2-5	YKR008W	0.90118	-0.05877
6	35	817	20160213_dm_TOP2-5_04.JPG.dat	TOP2-5	YLR430W	0.87076	-0.30589
6	36	865	20160213_dm_TOP2-5_04.JPG.dat	TOP2-5	YLR430W	0.90827	-0.2684
6	37	1110	20160213_dm_TOP2-5_04.JPG.dat	TOP2-5	YNR011C	1.15368	0.17938
6	38	1058	20160213_dm_TOP2-5_04.JPG.dat	TOP2-5	YNR011C	1.10391	0.12964
6	39	1077	20160213_dm_TOP2-5_04.JPG.dat	TOP2-5	YBR195C	1.13894	0.02068
6	40	937	20160213_dm_TOP2-5_04.JPG.dat	TOP2-5	YBR195C	#NUM!	#NUM!	status=JK
6	41	1086	20160213_dm_TOP2-5_04.JPG.dat	TOP2-5	YLR430W	1.11516	-0.06164
6	42	1038	20160213_dm_TOP2-5_04.JPG.dat	TOP2-5	YLR430W	#NUM!	#NUM!	status=JK
6	43	517	20160213_dm_TOP2-5_04.JPG.dat	TOP2-5	YGR156W	0.52458	-0.60985
6	44	572	20160213_dm_TOP2-5_04.JPG.dat	TOP2-5	YGR156W	0.59083	-0.54364
6	45	1101	20160213_dm_TOP2-5_04.JPG.dat	TOP2-5	YPR135W	1.15093	0.52196
6	46	1194	20160213_dm_TOP2-5_04.JPG.dat	TOP2-5	YPR135W	1.14198	0.51302
6	47	1191	20160213_dm_TOP2-5_04.JPG.dat	TOP2-5	YMR271C	0.95948	-0.05724
6	48	1398	20160213_dm_TOP2-5_04.JPG.dat	TOP2-5	YMR271C	0.95559	-0.06112
7	1	1410	20160213_dm_TOP2-5_04.JPG.dat	TOP2-5	YMR271C	0.98498	-0.03175
7	2	1238	20160213_dm_TOP2-5_04.JPG.dat	TOP2-5	YMR271C	0.9715	-0.04522
7	3	916	20160213_dm_TOP2-5_04.JPG.dat	TOP2-5	YOL094C	0.80909	0.06831
7	4	768	20160213_dm_TOP2-5_04.JPG.dat	TOP2-5	YOL094C	0.71875	-0.02197
7	5	1042	20160213_dm_TOP2-5_04.JPG.dat	TOP2-5	YNL312W	0.97266	0.0383
7	6	1074	20160213_dm_TOP2-5_04.JPG.dat	TOP2-5	YNL312W	1.00201	0.06763
7	7	1267	20160213_dm_TOP2-5_04.JPG.dat	TOP2-5	YDL164C	1.1821	0.13151
7	8	1296	20160213_dm_TOP2-5_04.JPG.dat	TOP2-5	YDL164C	1.19116	0.14056
7	9	1141	20160213_dm_TOP2-5_04.JPG.dat	TOP2-5	YER147C	1.03888	0.06512
7	10	1099	20160213_dm_TOP2-5_04.JPG.dat	TOP2-5	YER147C	1.02559	0.05185
7	11	1244	20160213_dm_TOP2-5_04.JPG.dat	TOP2-5	YLR116W	1.20063	0.05741
7	12	1288	20160213_dm_TOP2-5_04.JPG.dat	TOP2-5	YLR116W	1.25558	0.11233
7	13	888	20160213_dm_TOP2-5_04.JPG.dat	TOP2-5	YFL045C	0.8579	-0.32178
7	14	928	20160213_dm_TOP2-5_04.JPG.dat	TOP2-5	YFL045C	0.86691	-0.31278
7	15	1214	20160213_dm_TOP2-5_04.JPG.dat	TOP2-5	YDR489W	1.0672	0.04141
7	16	1280	20160213_dm_TOP2-5_04.JPG.dat	TOP2-5	YDR489W	1.09043	0.06463
7	17	975	20160213_dm_TOP2-5_04.JPG.dat	TOP2-5	YDR325W	0.85033	0.05171
7	18	907	20160213_dm_TOP2-5_04.JPG.dat	TOP2-5	YDR325W	0.80672	0.00813
7	19	1097	20160213_dm_TOP2-5_04.JPG.dat	TOP2-5	YML126C	0.9733	0.09318
7	20	1063	20160213_dm_TOP2-5_04.JPG.dat	TOP2-5	YML126C	0.96079	0.08069
7	21	1420	20160213_dm_TOP2-5_04.JPG.dat	TOP2-5	YGR274C	1.33494	0.05143
7	22	1412	20160213_dm_TOP2-5_04.JPG.dat	TOP2-5	YGR274C	1.37989	0.09635
7	23	1025	20160213_dm_TOP2-5_04.JPG.dat	TOP2-5	YEL032W	1.02874	0.19567
7	24	789	20160213_dm_TOP2-5_04.JPG.dat	TOP2-5	YEL032W	#NUM!	#NUM!	status=JK
7	25	1198	20160213_dm_TOP2-5_04.JPG.dat	TOP2-5	YNL147W	1.17893	0.03771
7	26	1120	20160213_dm_TOP2-5_04.JPG.dat	TOP2-5	YNL147W	1.08146	-0.0597
7	27	1157	20160213_dm_TOP2-5_04.JPG.dat	TOP2-5	YOR070C	1.10794	-0.01534
7	28	1128	20160213_dm_TOP2-5_04.JPG.dat	TOP2-5	YOR070C	1.10167	-0.02161
7	29	961	20160213_dm_TOP2-5_04.JPG.dat	TOP2-5	YOR272W	0.9746	-0.12761
7	30	991	20160213_dm_TOP2-5_04.JPG.dat	TOP2-5	YOR272W	1.00916	-0.09308
7	31	0	20160213_dm_TOP2-5_04.JPG.dat	TOP2-5	YBR160W	#NUM!	#NUM!	status=JK
7	32	888	20160213_dm_TOP2-5_04.JPG.dat	TOP2-5	YBR160W	0.91023	-0.20627
7	33	862	20160213_dm_TOP2-5_04.JPG.dat	TOP2-5	YBR123C	0.90968	-0.1465
7	34	841	20160213_dm_TOP2-5_04.JPG.dat	TOP2-5	YBR123C	0.90436	-0.15182
7	35	858	20160213_dm_TOP2-5_04.JPG.dat	TOP2-5	YKL104C	0.92205	0.07531
7	36	852	20160213_dm_TOP2-5_04.JPG.dat	TOP2-5	YKL104C	0.90477	0.05804
7	37	1124	20160213_dm_TOP2-5_04.JPG.dat	TOP2-5	YMR168C	1.18385	0.0422
7	38	1130	20160213_dm_TOP2-5_04.JPG.dat	TOP2-5	YMR168C	1.19706	0.05539
7	39	1055	20160213_dm_TOP2-5_04.JPG.dat	TOP2-5	YJR076C	1.13407	0.06884
7	40	980	20160213_dm_TOP2-5_04.JPG.dat	TOP2-5	YJR076C	1.04533	-0.01983
7	41	942	20160213_dm_TOP2-5_04.JPG.dat	TOP2-5	YKL176C	0.98405	-0.01411
7	42	1062	20160213_dm_TOP2-5_04.JPG.dat	TOP2-5	YKL176C	1.09135	0.09313
7	43	573	20160213_dm_TOP2-5_04.JPG.dat	TOP2-5	YDR062W	0.58978	0.02571
7	44	523	20160213_dm_TOP2-5_04.JPG.dat	TOP2-5	YDR062W	0.54589	-0.01815
7	45	1164	20160213_dm_TOP2-5_04.JPG.dat	TOP2-5	YJR065C	1.22464	0.48218
7	46	1175	20160213_dm_TOP2-5_04.JPG.dat	TOP2-5	YJR065C	1.12787	0.38547
7	47	1226	20160213_dm_TOP2-5_04.JPG.dat	TOP2-5	YMR271C	0.98874	-0.02799
7	48	1428	20160213_dm_TOP2-5_04.JPG.dat	TOP2-5	YMR271C	0.97548	-0.04125
8	1	1400	20160213_dm_TOP2-5_04.JPG.dat	TOP2-5	YMR271C	1.09566	0.07886
8	2	1304	20160213_dm_TOP2-5_04.JPG.dat	TOP2-5	YMR271C	1.14631	0.12947
8	3	1402	20160213_dm_TOP2-5_04.JPG.dat	TOP2-5	YOL094C	1.38711	0.64596
8	4	1517	20160213_dm_TOP2-5_04.JPG.dat	TOP2-5	YOL094C	1.59051	0.84924
8	5	722	20160213_dm_TOP2-5_04.JPG.dat	TOP2-5	YNL312W	0.75486	-0.17936
8	6	756	20160213_dm_TOP2-5_04.JPG.dat	TOP2-5	YNL312W	0.79017	-0.14408
8	7	541	20160213_dm_TOP2-5_04.JPG.dat	TOP2-5	YDL164C	0.56663	-0.48357
8	8	778	20160213_dm_TOP2-5_04.JPG.dat	TOP2-5	YDL164C	0.8049	-0.24545
8	9	1011	20160213_dm_TOP2-5_04.JPG.dat	TOP2-5	YER147C	1.03974	0.06599
8	10	973	20160213_dm_TOP2-5_04.JPG.dat	TOP2-5	YER147C	1.02725	0.0535
8	11	880	20160213_dm_TOP2-5_04.JPG.dat	TOP2-5	YLR116W	0.96108	-0.18199
8	12	949	20160213_dm_TOP2-5_04.JPG.dat	TOP2-5	YLR116W	1.04696	-0.09616
8	13	737	20160213_dm_TOP2-5_04.JPG.dat	TOP2-5	YFL045C	#NUM!	#NUM!	status=JK
8	14	829	20160213_dm_TOP2-5_04.JPG.dat	TOP2-5	YFL045C	0.87538	-0.30432
8	15	609	20160213_dm_TOP2-5_04.JPG.dat	TOP2-5	YDR489W	0.60364	-0.42186
8	16	732	20160213_dm_TOP2-5_04.JPG.dat	TOP2-5	YDR489W	0.70109	-0.32446
8	17	1133	20160213_dm_TOP2-5_04.JPG.dat	TOP2-5	YDR325W	1.10715	0.30837
8	18	1151	20160213_dm_TOP2-5_04.JPG.dat	TOP2-5	YDR325W	1.14258	0.34377
8	19	1214	20160213_dm_TOP2-5_04.JPG.dat	TOP2-5	YML126C	1.19921	0.31895
8	20	1256	20160213_dm_TOP2-5_04.JPG.dat	TOP2-5	YML126C	1.26168	0.38139
8	21	0	20160213_dm_TOP2-5_04.JPG.dat	TOP2-5	YGR274C	0	-1.28266
8	22	0	20160213_dm_TOP2-5_04.JPG.dat	TOP2-5	YGR274C	0	-1.28266
8	23	899	20160213_dm_TOP2-5_04.JPG.dat	TOP2-5	YEL032W	1.00191	0.16885
8	24	896	20160213_dm_TOP2-5_04.JPG.dat	TOP2-5	YEL032W	0.99601	0.16296
8	25	925	20160213_dm_TOP2-5_04.JPG.dat	TOP2-5	YNL147W	1.01791	-0.12321
8	26	942	20160213_dm_TOP2-5_04.JPG.dat	TOP2-5	YNL147W	1.02017	-0.12095
8	27	99	20160213_dm_TOP2-5_04.JPG.dat	TOP2-5	YOR070C	#NUM!	#NUM!	status=JK
8	28	986	20160213_dm_TOP2-5_04.JPG.dat	TOP2-5	YOR070C	1.08485	-0.03842
8	29	950	20160213_dm_TOP2-5_04.JPG.dat	TOP2-5	YOR272W	1.08788	-0.01441
8	30	943	20160213_dm_TOP2-5_04.JPG.dat	TOP2-5	YOR272W	1.08692	-0.01536
8	31	1130	20160213_dm_TOP2-5_04.JPG.dat	TOP2-5	YBR160W	1.29379	0.17705
8	32	1088	20160213_dm_TOP2-5_04.JPG.dat	TOP2-5	YBR160W	1.26517	0.14845
8	33	859	20160213_dm_TOP2-5_04.JPG.dat	TOP2-5	YBR123C	#NUM!	#NUM!	status=JK
8	34	763	20160213_dm_TOP2-5_04.JPG.dat	TOP2-5	YBR123C	0.93304	-0.12316
8	35	924	20160213_dm_TOP2-5_04.JPG.dat	TOP2-5	YKL104C	1.13232	0.28545
8	36	936	20160213_dm_TOP2-5_04.JPG.dat	TOP2-5	YKL104C	1.13794	0.29106
8	37	436	20160213_dm_TOP2-5_04.JPG.dat	TOP2-5	YMR168C	0.52689	-0.61434
8	38	550	20160213_dm_TOP2-5_04.JPG.dat	TOP2-5	YMR168C	0.66981	-0.47151
8	39	696	20160213_dm_TOP2-5_04.JPG.dat	TOP2-5	YJR076C	0.86063	-0.20441
8	40	773	20160213_dm_TOP2-5_04.JPG.dat	TOP2-5	YJR076C	0.94961	-0.11549
8	41	1054	20160213_dm_TOP2-5_04.JPG.dat	TOP2-5	YKL176C	1.26811	0.26977
8	42	1114	20160213_dm_TOP2-5_04.JPG.dat	TOP2-5	YKL176C	1.31883	0.32046
8	43	878	20160213_dm_TOP2-5_04.JPG.dat	TOP2-5	YDR062W	1.0382	0.47384
8	44	687	20160213_dm_TOP2-5_04.JPG.dat	TOP2-5	YDR062W	0.82062	0.2564
8	45	855	20160213_dm_TOP2-5_04.JPG.dat	TOP2-5	YJR065C	1.02494	0.2826
8	46	783	20160213_dm_TOP2-5_04.JPG.dat	TOP2-5	YJR065C	0.85407	0.11185
8	47	1202	20160213_dm_TOP2-5_04.JPG.dat	TOP2-5	YMR271C	1.09913	0.08233
8	48	1448	20160213_dm_TOP2-5_04.JPG.dat	TOP2-5	YMR271C	1.12033	0.10352
9	1	1392	20160213_dm_TOP2-5_04.JPG.dat	TOP2-5	YMR271C	1.07575	0.05896
9	2	1299	20160213_dm_TOP2-5_04.JPG.dat	TOP2-5	YMR271C	1.12719	0.11037
9	3	1350	20160213_dm_TOP2-5_04.JPG.dat	TOP2-5	YDR082W	1.31716	0.09186
9	4	1422	20160213_dm_TOP2-5_04.JPG.dat	TOP2-5	YDR082W	1.46967	0.24427
9	5	865	20160213_dm_TOP2-5_04.JPG.dat	TOP2-5	YDL097C	0.89087	-0.28558
9	6	816	20160213_dm_TOP2-5_04.JPG.dat	TOP2-5	YDL097C	0.83959	-0.33683
9	7	799	20160213_dm_TOP2-5_04.JPG.dat	TOP2-5	YDL002C	0.82509	-0.01091
9	8	759	20160213_dm_TOP2-5_04.JPG.dat	TOP2-5	YDL002C	0.77637	-0.0596
9	9	1019	20160213_dm_TOP2-5_04.JPG.dat	TOP2-5	YIL115C	1.03943	0.12209
9	10	974	20160213_dm_TOP2-5_04.JPG.dat	TOP2-5	YIL115C	1.02214	0.10481
9	11	957	20160213_dm_TOP2-5_04.JPG.dat	TOP2-5	YBL007C	1.0381	0.03928
9	12	1047	20160213_dm_TOP2-5_04.JPG.dat	TOP2-5	YBL007C	1.14683	0.14794
9	13	916	20160213_dm_TOP2-5_04.JPG.dat	TOP2-5	YML069W	#NUM!	#NUM!	status=JK
9	14	709	20160213_dm_TOP2-5_04.JPG.dat	TOP2-5	YML069W	0.74205	-0.03302
9	15	517	20160213_dm_TOP2-5_04.JPG.dat	TOP2-5	YDL105W	0.50675	-0.14907
9	16	640	20160213_dm_TOP2-5_04.JPG.dat	TOP2-5	YDL105W	0.6041	-0.05179
9	17	1120	20160213_dm_TOP2-5_04.JPG.dat	TOP2-5	YBR060C	1.07477	-0.14651
9	18	1170	20160213_dm_TOP2-5_04.JPG.dat	TOP2-5	YBR060C	1.13646	-0.08485
9	19	1209	20160213_dm_TOP2-5_04.JPG.dat	TOP2-5	YHR067W	1.1651	0.09781
9	20	1215	20160213_dm_TOP2-5_04.JPG.dat	TOP2-5	YHR067W	1.18983	0.12253
9	21	0	20160213_dm_TOP2-5_04.JPG.dat	TOP2-5	YGL116W	0	0
9	22	0	20160213_dm_TOP2-5_04.JPG.dat	TOP2-5	YGL116W	0	0
9	23	1053	20160213_dm_TOP2-5_04.JPG.dat	TOP2-5	YOR204W	1.14446	0.28174
9	24	835	20160213_dm_TOP2-5_04.JPG.dat	TOP2-5	YOR204W	#NUM!	#NUM!	status=JK
9	25	968	20160213_dm_TOP2-5_04.JPG.dat	TOP2-5	YLR060W	1.0458	0.07685
9	26	870	20160213_dm_TOP2-5_04.JPG.dat	TOP2-5	YLR060W	0.92733	-0.04154
9	27	369	20160213_dm_TOP2-5_04.JPG.dat	TOP2-5	YJL019W	0.39199	-0.12544
9	28	436	20160213_dm_TOP2-5_04.JPG.dat	TOP2-5	YJL019W	0.47411	-0.04337
9	29	930	20160213_dm_TOP2-5_04.JPG.dat	TOP2-5	YKR020W	1.05441	-0.09432
9	30	854	20160213_dm_TOP2-5_04.JPG.dat	TOP2-5	YKR020W	0.97649	-0.17219
9	31	1079	20160213_dm_TOP2-5_04.JPG.dat	TOP2-5	YHR107C	1.22817	0.02933
9	32	1100	20160213_dm_TOP2-5_04.JPG.dat	TOP2-5	YHR107C	1.27231	0.07344
9	33	888	20160213_dm_TOP2-5_04.JPG.dat	TOP2-5	YPL093W	1.05849	0.02941
9	34	836	20160213_dm_TOP2-5_04.JPG.dat	TOP2-5	YPL093W	1.01919	-0.00987
9	35	945	20160213_dm_TOP2-5_04.JPG.dat	TOP2-5	YNL136W	1.15681	0.03812
9	36	1022	20160213_dm_TOP2-5_04.JPG.dat	TOP2-5	YNL136W	1.24398	0.12523
9	37	484	20160213_dm_TOP2-5_04.JPG.dat	TOP2-5	YJR065C	0.58652	-0.15554
9	38	452	20160213_dm_TOP2-5_04.JPG.dat	TOP2-5	YJR065C	0.55294	-0.18909
9	39	781	20160213_dm_TOP2-5_04.JPG.dat	TOP2-5	YGR172C	0.97108	-0.02146
9	40	691	20160213_dm_TOP2-5_04.JPG.dat	TOP2-5	YGR172C	0.855	-0.13746
9	41	1124	20160213_dm_TOP2-5_04.JPG.dat	TOP2-5	YGL213C	1.36282	0.05895
9	42	1117	20160213_dm_TOP2-5_04.JPG.dat	TOP2-5	YGL213C	1.33362	0.02977
9	43	733	20160213_dm_TOP2-5_04.JPG.dat	TOP2-5	YFL034C-B	0.87198	0.08932
9	44	672	20160213_dm_TOP2-5_04.JPG.dat	TOP2-5	YFL034C-B	0.80566	0.02304
9	45	863	20160213_dm_TOP2-5_04.JPG.dat	TOP2-5	YEL026W	1.03592	0.05516
9	46	945	20160213_dm_TOP2-5_04.JPG.dat	TOP2-5	YEL026W	1.03042	0.04967
9	47	1189	20160213_dm_TOP2-5_04.JPG.dat	TOP2-5	YMR271C	1.08522	0.06843
9	48	1450	20160213_dm_TOP2-5_04.JPG.dat	TOP2-5	YMR271C	1.11869	0.10188
10	1	1408	20160213_dm_TOP2-5_04.JPG.dat	TOP2-5	YMR271C	0.97314	-0.04358
10	2	1325	20160213_dm_TOP2-5_04.JPG.dat	TOP2-5	YMR271C	1.02596	0.0092
10	3	1087	20160213_dm_TOP2-5_04.JPG.dat	TOP2-5	YDR082W	0.94422	-0.28084
10	4	1076	20160213_dm_TOP2-5_04.JPG.dat	TOP2-5	YDR082W	0.98864	-0.23646
10	5	0	20160213_dm_TOP2-5_04.JPG.dat	TOP2-5	YDL097C	0	-1.17589
10	6	0	20160213_dm_TOP2-5_04.JPG.dat	TOP2-5	YDL097C	0	-1.17589
10	7	0	20160213_dm_TOP2-5_04.JPG.dat	TOP2-5	YDL002C	#NUM!	#NUM!	status=JK
10	8	920	20160213_dm_TOP2-5_04.JPG.dat	TOP2-5	YDL002C	0.83762	0.00162
10	9	1298	20160213_dm_TOP2-5_04.JPG.dat	TOP2-5	YIL115C	1.18306	0.26562
10	10	1262	20160213_dm_TOP2-5_04.JPG.dat	TOP2-5	YIL115C	1.18693	0.26949
10	11	1245	20160213_dm_TOP2-5_04.JPG.dat	TOP2-5	YBL007C	1.21096	0.21203
10	12	1383	20160213_dm_TOP2-5_04.JPG.dat	TOP2-5	YBL007C	1.35959	0.36056
10	13	828	20160213_dm_TOP2-5_04.JPG.dat	TOP2-5	YML069W	0.80509	0.02998
10	14	858	20160213_dm_TOP2-5_04.JPG.dat	TOP2-5	YML069W	0.80549	0.03038
10	15	1384	20160213_dm_TOP2-5_04.JPG.dat	TOP2-5	YDL105W	1.21372	0.55744
10	16	1320	20160213_dm_TOP2-5_04.JPG.dat	TOP2-5	YDL105W	1.11179	0.45559
10	17	1368	20160213_dm_TOP2-5_04.JPG.dat	TOP2-5	YBR060C	1.16665	-0.05468
10	18	1330	20160213_dm_TOP2-5_04.JPG.dat	TOP2-5	YBR060C	1.14347	-0.07786
10	19	1355	20160213_dm_TOP2-5_04.JPG.dat	TOP2-5	YHR067W	1.15338	0.0861
10	20	1360	20160213_dm_TOP2-5_04.JPG.dat	TOP2-5	YHR067W	1.17619	0.10889
10	21	1042	20160213_dm_TOP2-5_04.JPG.dat	TOP2-5	YGL116W	0.9346	0.93401
10	22	1020	20160213_dm_TOP2-5_04.JPG.dat	TOP2-5	YGL116W	0.94962	0.94901
10	23	1148	20160213_dm_TOP2-5_04.JPG.dat	TOP2-5	YOR204W	1.10075	0.23805
10	24	1184	20160213_dm_TOP2-5_04.JPG.dat	TOP2-5	YOR204W	1.1391	0.27638
10	25	0	20160213_dm_TOP2-5_04.JPG.dat	TOP2-5	YLR060W	#NUM!	#NUM!	status=JK
10	26	832	20160213_dm_TOP2-5_04.JPG.dat	TOP2-5	YLR060W	0.78855	-0.18023
10	27	1303	20160213_dm_TOP2-5_04.JPG.dat	TOP2-5	YJL019W	1.2338	0.71584
10	28	1271	20160213_dm_TOP2-5_04.JPG.dat	TOP2-5	YJL019W	1.23495	0.71699
10	29	688	20160213_dm_TOP2-5_04.JPG.dat	TOP2-5	YKR020W	0.69846	-0.45004
10	30	778	20160213_dm_TOP2-5_04.JPG.dat	TOP2-5	YKR020W	0.79801	-0.35056
10	31	1073	20160213_dm_TOP2-5_04.JPG.dat	TOP2-5	YHR107C	1.09754	-0.10122
10	32	1077	20160213_dm_TOP2-5_04.JPG.dat	TOP2-5	YHR107C	1.12029	-0.07849
10	33	952	20160213_dm_TOP2-5_04.JPG.dat	TOP2-5	YPL093W	1.02062	-0.00843
10	34	1007	20160213_dm_TOP2-5_04.JPG.dat	TOP2-5	YPL093W	1.10507	0.07596
10	35	0	20160213_dm_TOP2-5_04.JPG.dat	TOP2-5	YNL136W	0	-1.11795
10	36	0	20160213_dm_TOP2-5_04.JPG.dat	TOP2-5	YNL136W	0	-1.11795
10	37	686	20160213_dm_TOP2-5_04.JPG.dat	TOP2-5	YJR065C	0.75035	0.00819
10	38	674	20160213_dm_TOP2-5_04.JPG.dat	TOP2-5	YJR065C	0.74431	0.00216
10	39	926	20160213_dm_TOP2-5_04.JPG.dat	TOP2-5	YGR172C	1.03895	0.04637
10	40	901	20160213_dm_TOP2-5_04.JPG.dat	TOP2-5	YGR172C	1.00657	0.01402
10	41	699	20160213_dm_TOP2-5_04.JPG.dat	TOP2-5	YGL213C	0.76615	-0.53734
10	42	571	20160213_dm_TOP2-5_04.JPG.dat	TOP2-5	YGL213C	0.61673	-0.68666
10	43	967	20160213_dm_TOP2-5_04.JPG.dat	TOP2-5	YFL034C-B	1.03951	0.25674
10	44	906	20160213_dm_TOP2-5_04.JPG.dat	TOP2-5	YFL034C-B	0.98016	0.19743
10	45	914	20160213_dm_TOP2-5_04.JPG.dat	TOP2-5	YEL026W	0.98903	0.0083
10	46	974	20160213_dm_TOP2-5_04.JPG.dat	TOP2-5	YEL026W	0.95708	-0.02363
10	47	1208	20160213_dm_TOP2-5_04.JPG.dat	TOP2-5	YMR271C	0.99355	-0.02319
10	48	1459	20160213_dm_TOP2-5_04.JPG.dat	TOP2-5	YMR271C	1.0148	-0.00195
11	1	1429	20160213_dm_TOP2-5_04.JPG.dat	TOP2-5	YMR271C	0.98211	-0.03461
11	2	1328	20160213_dm_TOP2-5_04.JPG.dat	TOP2-5	YMR271C	1.01961	0.00286
11	3	1049	20160213_dm_TOP2-5_04.JPG.dat	TOP2-5	YDR145W	#NUM!	#NUM!	status=JK
11	4	1020	20160213_dm_TOP2-5_04.JPG.dat	TOP2-5	YDR145W	0.92485	-0.03359
11	5	0	20160213_dm_TOP2-5_04.JPG.dat	TOP2-5	YKL013C	0	0
11	6	0	20160213_dm_TOP2-5_04.JPG.dat	TOP2-5	YKL013C	0	0
11	7	0	20160213_dm_TOP2-5_04.JPG.dat	TOP2-5	YOR250C	0	0
11	8	0	20160213_dm_TOP2-5_04.JPG.dat	TOP2-5	YOR250C	0	0
11	9	1220	20160213_dm_TOP2-5_04.JPG.dat	TOP2-5	YLR166C	1.09992	0.02941
11	10	1300	20160213_dm_TOP2-5_04.JPG.dat	TOP2-5	YLR166C	1.21318	0.1426
11	11	1362	20160213_dm_TOP2-5_04.JPG.dat	TOP2-5	YGR140W	1.31585	0.15039
11	12	1386	20160213_dm_TOP2-5_04.JPG.dat	TOP2-5	YGR140W	1.35495	0.18946
11	13	893	20160213_dm_TOP2-5_04.JPG.dat	TOP2-5	YFR027W	0.86413	0.09057
11	14	848	20160213_dm_TOP2-5_04.JPG.dat	TOP2-5	YFR027W	0.79204	0.01852
11	15	1347	20160213_dm_TOP2-5_04.JPG.dat	TOP2-5	YLR268W	1.17334	0.13375
11	16	1354	20160213_dm_TOP2-5_04.JPG.dat	TOP2-5	YLR268W	1.13012	0.09056
11	17	1375	20160213_dm_TOP2-5_04.JPG.dat	TOP2-5	YGR098C	1.15683	0.08571
11	18	1410	20160213_dm_TOP2-5_04.JPG.dat	TOP2-5	YGR098C	1.19187	0.12073
11	19	1400	20160213_dm_TOP2-5_04.JPG.dat	TOP2-5	YMR298W	1.16898	0.1091
11	20	1434	20160213_dm_TOP2-5_04.JPG.dat	TOP2-5	YMR298W	1.21602	0.15612
11	21	1041	20160213_dm_TOP2-5_04.JPG.dat	TOP2-5	YDR378C	0.9149	-0.09187
11	22	949	20160213_dm_TOP2-5_04.JPG.dat	TOP2-5	YDR378C	0.86482	-0.14192
11	23	1156	20160213_dm_TOP2-5_04.JPG.dat	TOP2-5	YDR339C	1.08415	-0.03558
11	24	1188	20160213_dm_TOP2-5_04.JPG.dat	TOP2-5	YDR339C	1.11892	-0.00083
11	25	626	20160213_dm_TOP2-5_04.JPG.dat	TOP2-5	YGR006W	0.58847	-0.18146
11	26	719	20160213_dm_TOP2-5_04.JPG.dat	TOP2-5	YGR006W	0.67024	-0.09973
11	27	1259	20160213_dm_TOP2-5_04.JPG.dat	TOP2-5	YDR086C	1.17533	-0.06168
11	28	1235	20160213_dm_TOP2-5_04.JPG.dat	TOP2-5	YDR086C	1.18583	-0.05119
11	29	495	20160213_dm_TOP2-5_04.JPG.dat	TOP2-5	YHR191C	0.4976	-0.1987
11	30	798	20160213_dm_TOP2-5_04.JPG.dat	TOP2-5	YHR191C	0.81178	0.11528
11	31	1055	20160213_dm_TOP2-5_04.JPG.dat	TOP2-5	YGL093W	1.07159	-0.07443
11	32	1066	20160213_dm_TOP2-5_04.JPG.dat	TOP2-5	YGL093W	1.10166	-0.04437
11	33	1012	20160213_dm_TOP2-5_04.JPG.dat	TOP2-5	YLR383W	1.07826	0.00095
11	34	1005	20160213_dm_TOP2-5_04.JPG.dat	TOP2-5	YLR383W	1.09694	0.01961
11	35	2	20160213_dm_TOP2-5_04.JPG.dat	TOP2-5	YLR272C	#NUM!	#NUM!	status=JK
11	36	1059	20160213_dm_TOP2-5_04.JPG.dat	TOP2-5	YLR272C	1.15888	1.12945
11	37	707	20160213_dm_TOP2-5_04.JPG.dat	TOP2-5	YNR026C	0.7707	-0.24084
11	38	634	20160213_dm_TOP2-5_04.JPG.dat	TOP2-5	YNR026C	0.69797	-0.31352
11	39	921	20160213_dm_TOP2-5_04.JPG.dat	TOP2-5	YGR120C	1.03094	-0.04215
11	40	916	20160213_dm_TOP2-5_04.JPG.dat	TOP2-5	YGR120C	1.02269	-0.05039
11	41	553	20160213_dm_TOP2-5_04.JPG.dat	TOP2-5	YOR362C	0.60664	-0.20747
11	42	0	20160213_dm_TOP2-5_04.JPG.dat	TOP2-5	YOR362C	0	-0.81373
11	43	870	20160213_dm_TOP2-5_04.JPG.dat	TOP2-5	YOR262W	0.93581	-0.06548
11	44	873	20160213_dm_TOP2-5_04.JPG.dat	TOP2-5	YOR262W	0.94445	-0.05684
11	45	903	20160213_dm_TOP2-5_04.JPG.dat	TOP2-5	YLL011W	0.97659	0.01284
11	46	956	20160213_dm_TOP2-5_04.JPG.dat	TOP2-5	YLL011W	0.93842	-0.0253
11	47	1260	20160213_dm_TOP2-5_04.JPG.dat	TOP2-5	YMR271C	1.03497	0.01821
11	48	1461	20160213_dm_TOP2-5_04.JPG.dat	TOP2-5	YMR271C	1.01442	-0.00233
12	1	1367	20160213_dm_TOP2-5_04.JPG.dat	TOP2-5	YMR271C	0.96363	-0.05309
12	2	1266	20160213_dm_TOP2-5_04.JPG.dat	TOP2-5	YMR271C	0.99452	-0.02222
12	3	1052	20160213_dm_TOP2-5_04.JPG.dat	TOP2-5	YDR145W	0.923	-0.03544
12	4	1002	20160213_dm_TOP2-5_04.JPG.dat	TOP2-5	YDR145W	0.93055	-0.02789
12	5	1286	20160213_dm_TOP2-5_04.JPG.dat	TOP2-5	YKL013C	1.19533	1.19457
12	6	1307	20160213_dm_TOP2-5_04.JPG.dat	TOP2-5	YKL013C	1.21404	1.21327
12	7	1082	20160213_dm_TOP2-5_04.JPG.dat	TOP2-5	YOR250C	1.00859	1.00795
12	8	1188	20160213_dm_TOP2-5_04.JPG.dat	TOP2-5	YOR250C	1.10592	1.10521
12	9	1534	20160213_dm_TOP2-5_04.JPG.dat	TOP2-5	YLR166C	1.4375	0.36677
12	10	1431	20160213_dm_TOP2-5_04.JPG.dat	TOP2-5	YLR166C	1.39045	0.31976
12	11	823	20160213_dm_TOP2-5_04.JPG.dat	TOP2-5	YGR140W	0.82895	-0.3362
12	12	1005	20160213_dm_TOP2-5_04.JPG.dat	TOP2-5	YGR140W	1.02517	-0.14011
12	13	803	20160213_dm_TOP2-5_04.JPG.dat	TOP2-5	YFR027W	0.80712	0.0336
12	14	934	20160213_dm_TOP2-5_04.JPG.dat	TOP2-5	YFR027W	0.89895	0.12537
12	15	1127	20160213_dm_TOP2-5_04.JPG.dat	TOP2-5	YLR268W	1.00844	-0.03104
12	16	1261	20160213_dm_TOP2-5_04.JPG.dat	TOP2-5	YLR268W	1.07854	0.03901
12	17	0	20160213_dm_TOP2-5_04.JPG.dat	TOP2-5	YGR098C	0	-1.07038
12	18	350	20160213_dm_TOP2-5_04.JPG.dat	TOP2-5	YGR098C	0.30154	-0.76903
12	19	566	20160213_dm_TOP2-5_04.JPG.dat	TOP2-5	YMR298W	0.48143	-0.57801
12	20	709	20160213_dm_TOP2-5_04.JPG.dat	TOP2-5	YMR298W	0.61192	-0.44761
12	21	735	20160213_dm_TOP2-5_04.JPG.dat	TOP2-5	YDR378C	0.65661	-0.35
12	22	756	20160213_dm_TOP2-5_04.JPG.dat	TOP2-5	YDR378C	0.69936	-0.30728
12	23	1444	20160213_dm_TOP2-5_04.JPG.dat	TOP2-5	YDR339C	1.37305	0.25314
12	24	1396	20160213_dm_TOP2-5_04.JPG.dat	TOP2-5	YDR339C	1.33246	0.21257
12	25	1352	20160213_dm_TOP2-5_04.JPG.dat	TOP2-5	YGR006W	1.28898	0.5186
12	26	1203	20160213_dm_TOP2-5_04.JPG.dat	TOP2-5	YGR006W	1.13865	0.36837
12	27	832	20160213_dm_TOP2-5_04.JPG.dat	TOP2-5	YDR086C	0.78945	-0.44732
12	28	815	20160213_dm_TOP2-5_04.JPG.dat	TOP2-5	YDR086C	0.79675	-0.44002
12	29	1018	20160213_dm_TOP2-5_04.JPG.dat	TOP2-5	YHR191C	1.04334	0.3467
12	30	943	20160213_dm_TOP2-5_04.JPG.dat	TOP2-5	YHR191C	0.97934	0.28273
12	31	1089	20160213_dm_TOP2-5_04.JPG.dat	TOP2-5	YGL093W	1.1304	-0.01566
12	32	960	20160213_dm_TOP2-5_04.JPG.dat	TOP2-5	YGL093W	1.01447	-0.13151
12	33	939	20160213_dm_TOP2-5_04.JPG.dat	TOP2-5	YLR383W	#NUM!	#NUM!	status=JK
12	34	971	20160213_dm_TOP2-5_04.JPG.dat	TOP2-5	YLR383W	1.0853	0.00797
12	35	866	20160213_dm_TOP2-5_04.JPG.dat	TOP2-5	YLR272C	0.97501	0.94571
12	36	905	20160213_dm_TOP2-5_04.JPG.dat	TOP2-5	YLR272C	1.01617	0.98683
12	37	1132	20160213_dm_TOP2-5_04.JPG.dat	TOP2-5	YNR026C	1.26717	0.25532
12	38	1207	20160213_dm_TOP2-5_04.JPG.dat	TOP2-5	YNR026C	1.36568	0.35377
12	39	587	20160213_dm_TOP2-5_04.JPG.dat	TOP2-5	YGR120C	0.67568	-0.39719
12	40	514	20160213_dm_TOP2-5_04.JPG.dat	TOP2-5	YGR120C	0.59108	-0.48173
12	41	887	20160213_dm_TOP2-5_04.JPG.dat	TOP2-5	YOR362C	1.00356	0.18918
12	42	915	20160213_dm_TOP2-5_04.JPG.dat	TOP2-5	YOR362C	1.0217	0.20732
12	43	945	20160213_dm_TOP2-5_04.JPG.dat	TOP2-5	YOR262W	1.04829	0.04693
12	44	971	20160213_dm_TOP2-5_04.JPG.dat	TOP2-5	YOR262W	1.08276	0.08137
12	45	940	20160213_dm_TOP2-5_04.JPG.dat	TOP2-5	YLL011W	1.04751	0.08372
12	46	1013	20160213_dm_TOP2-5_04.JPG.dat	TOP2-5	YLL011W	1.02433	0.06055
12	47	1201	20160213_dm_TOP2-5_04.JPG.dat	TOP2-5	YMR271C	1.01593	-0.00081
12	48	1438	20160213_dm_TOP2-5_04.JPG.dat	TOP2-5	YMR271C	1.02798	0.01123
13	1	1435	20160213_dm_TOP2-5_04.JPG.dat	TOP2-5	YMR271C	1.00018	-0.01656
13	2	1313	20160213_dm_TOP2-5_04.JPG.dat	TOP2-5	YMR271C	1.01741	0.00066
13	3	1055	20160213_dm_TOP2-5_04.JPG.dat	TOP2-5	YLR115W	0.91207	0.04194
13	4	1029	20160213_dm_TOP2-5_04.JPG.dat	TOP2-5	YLR115W	0.94466	0.0745
13	5	1288	20160213_dm_TOP2-5_04.JPG.dat	TOP2-5	YBR160W	1.19169	0.07501
13	6	1318	20160213_dm_TOP2-5_04.JPG.dat	TOP2-5	YBR160W	1.21926	0.10257
13	7	1242	20160213_dm_TOP2-5_04.JPG.dat	TOP2-5	YFR028C	1.15174	0.02642
13	8	1232	20160213_dm_TOP2-5_04.JPG.dat	TOP2-5	YFR028C	1.14365	0.01832
13	9	1571	20160213_dm_TOP2-5_04.JPG.dat	TOP2-5	YBL084C	1.47081	0.19321
13	10	1575	20160213_dm_TOP2-5_04.JPG.dat	TOP2-5	YBL084C	1.53294	0.2553
13	11	1005	20160213_dm_TOP2-5_04.JPG.dat	TOP2-5	YPR016C	1.01619	-0.08832
13	12	1129	20160213_dm_TOP2-5_04.JPG.dat	TOP2-5	YPR016C	1.15639	0.05178
13	13	769	20160213_dm_TOP2-5_04.JPG.dat	TOP2-5	YDR416W	0.77239	-0.34169
13	14	853	20160213_dm_TOP2-5_04.JPG.dat	TOP2-5	YDR416W	0.81396	-0.30014
13	15	1253	20160213_dm_TOP2-5_04.JPG.dat	TOP2-5	YJR042W	1.11025	0.12448
13	16	1223	20160213_dm_TOP2-5_04.JPG.dat	TOP2-5	YJR042W	1.03549	0.04976
13	17	0	20160213_dm_TOP2-5_04.JPG.dat	TOP2-5	YNR010W	0	-0.20908
13	18	353	20160213_dm_TOP2-5_04.JPG.dat	TOP2-5	YNR010W	0.29981	0.09054
13	19	597	20160213_dm_TOP2-5_04.JPG.dat	TOP2-5	YDL030W	0.50027	-0.50092
13	20	494	20160213_dm_TOP2-5_04.JPG.dat	TOP2-5	YDL030W	0.4194	-0.58173
13	21	687	20160213_dm_TOP2-5_04.JPG.dat	TOP2-5	YDL126C	0.60304	-0.14224
13	22	692	20160213_dm_TOP2-5_04.JPG.dat	TOP2-5	YDL126C	0.62822	-0.11709
13	23	1128	20160213_dm_TOP2-5_04.JPG.dat	TOP2-5	YBR110W	1.05082	-0.18131
13	24	1334	20160213_dm_TOP2-5_04.JPG.dat	TOP2-5	YBR110W	1.24666	0.0144
13	25	1225	20160213_dm_TOP2-5_04.JPG.dat	TOP2-5	YBR160W	1.14382	0.02718
13	26	1207	20160213_dm_TOP2-5_04.JPG.dat	TOP2-5	YBR160W	1.12042	0.00378
13	27	790	20160213_dm_TOP2-5_04.JPG.dat	TOP2-5	YOL021C	0.73615	-0.10854
13	28	816	20160213_dm_TOP2-5_04.JPG.dat	TOP2-5	YOL021C	0.78443	-0.06029
13	29	1003	20160213_dm_TOP2-5_04.JPG.dat	TOP2-5	YJL025W	1.01206	-0.02196
13	30	918	20160213_dm_TOP2-5_04.JPG.dat	TOP2-5	YJL025W	0.9394	-0.09457
13	31	988	20160213_dm_TOP2-5_04.JPG.dat	TOP2-5	YBR236C	1.01107	-0.02639
13	32	1017	20160213_dm_TOP2-5_04.JPG.dat	TOP2-5	YBR236C	1.05933	0.02183
13	33	964	20160213_dm_TOP2-5_04.JPG.dat	TOP2-5	YDR049W	1.0356	-0.07088
13	34	980	20160213_dm_TOP2-5_04.JPG.dat	TOP2-5	YDR049W	1.0795	-0.027
13	35	622	20160213_dm_TOP2-5_04.JPG.dat	TOP2-5	YLR002C	0.68975	-0.34859
13	36	836	20160213_dm_TOP2-5_04.JPG.dat	TOP2-5	YLR002C	0.92417	-0.11433
13	37	1163	20160213_dm_TOP2-5_04.JPG.dat	TOP2-5	YHR020W	1.28108	0.10525
13	38	1187	20160213_dm_TOP2-5_04.JPG.dat	TOP2-5	YHR020W	1.3214	0.14554
13	39	298	20160213_dm_TOP2-5_04.JPG.dat	TOP2-5	YKL145W	0.33759	-0.38344
13	40	685	20160213_dm_TOP2-5_04.JPG.dat	TOP2-5	YKL145W	0.7758	0.05448
13	41	898	20160213_dm_TOP2-5_04.JPG.dat	TOP2-5	YCL016C	1.00163	0.12476
13	42	839	20160213_dm_TOP2-5_04.JPG.dat	TOP2-5	YCL016C	0.9246	0.04778
13	43	960	20160213_dm_TOP2-5_04.JPG.dat	TOP2-5	YLR200W	1.05118	0.03524
13	44	1122	20160213_dm_TOP2-5_04.JPG.dat	TOP2-5	YLR200W	1.23571	0.21965
13	45	985	20160213_dm_TOP2-5_04.JPG.dat	TOP2-5	YJL074C	1.08488	0.10698
13	46	1017	20160213_dm_TOP2-5_04.JPG.dat	TOP2-5	YJL074C	1.0172	0.03934
13	47	1196	20160213_dm_TOP2-5_04.JPG.dat	TOP2-5	YMR271C	1.00135	-0.01539
13	48	1459	20160213_dm_TOP2-5_04.JPG.dat	TOP2-5	YMR271C	1.03256	0.0158
14	1	1460	20160213_dm_TOP2-5_04.JPG.dat	TOP2-5	YMR271C	0.95145	-0.06526
14	2	1283	20160213_dm_TOP2-5_04.JPG.dat	TOP2-5	YMR271C	0.92784	-0.08885
14	3	1110	20160213_dm_TOP2-5_04.JPG.dat	TOP2-5	YLR115W	0.89504	0.02491
14	4	1143	20160213_dm_TOP2-5_04.JPG.dat	TOP2-5	YLR115W	0.97823	0.10805
14	5	1358	20160213_dm_TOP2-5_04.JPG.dat	TOP2-5	YBR160W	1.17113	0.05447
14	6	1357	20160213_dm_TOP2-5_04.JPG.dat	TOP2-5	YBR160W	1.16873	0.05207
14	7	932	20160213_dm_TOP2-5_04.JPG.dat	TOP2-5	YFR028C	0.80319	-0.32192
14	8	1152	20160213_dm_TOP2-5_04.JPG.dat	TOP2-5	YFR028C	0.99253	-0.13269
14	9	0	20160213_dm_TOP2-5_04.JPG.dat	TOP2-5	YBL084C	0	-1.27666
14	10	0	20160213_dm_TOP2-5_04.JPG.dat	TOP2-5	YBL084C	0	-1.27666
14	11	0	20160213_dm_TOP2-5_04.JPG.dat	TOP2-5	YPR016C	0	-1.10386
14	12	224	20160213_dm_TOP2-5_04.JPG.dat	TOP2-5	YPR016C	0.21298	-0.89102
14	13	1414	20160213_dm_TOP2-5_04.JPG.dat	TOP2-5	YDR416W	1.31845	0.20402
14	14	1479	20160213_dm_TOP2-5_04.JPG.dat	TOP2-5	YDR416W	1.3104	0.19598
14	15	0	20160213_dm_TOP2-5_04.JPG.dat	TOP2-5	YJR042W	0	-0.98506
14	16	0	20160213_dm_TOP2-5_04.JPG.dat	TOP2-5	YJR042W	0	-0.98506
14	17	1344	20160213_dm_TOP2-5_04.JPG.dat	TOP2-5	YNR010W	1.05923	0.84947
14	18	1416	20160213_dm_TOP2-5_04.JPG.dat	TOP2-5	YNR010W	1.11799	0.90819
14	19	1622	20160213_dm_TOP2-5_04.JPG.dat	TOP2-5	YDL030W	1.2644	0.26273
14	20	1631	20160213_dm_TOP2-5_04.JPG.dat	TOP2-5	YDL030W	1.2884	0.28671
14	21	1448	20160213_dm_TOP2-5_04.JPG.dat	TOP2-5	YDL126C	1.18366	0.438
14	22	1523	20160213_dm_TOP2-5_04.JPG.dat	TOP2-5	YDL126C	1.28698	0.54125
14	23	751	20160213_dm_TOP2-5_04.JPG.dat	TOP2-5	YBR110W	#NUM!	#NUM!	status=JK
14	24	1364	20160213_dm_TOP2-5_04.JPG.dat	TOP2-5	YBR110W	1.18476	-0.04746
14	25	1310	20160213_dm_TOP2-5_04.JPG.dat	TOP2-5	YBR160W	1.13794	0.0213
14	26	1240	20160213_dm_TOP2-5_04.JPG.dat	TOP2-5	YBR160W	#NUM!	#NUM!	status=JK
14	27	1137	20160213_dm_TOP2-5_04.JPG.dat	TOP2-5	YOL021C	0.98892	0.14407
14	28	1140	20160213_dm_TOP2-5_04.JPG.dat	TOP2-5	YOL021C	1.02386	0.17899
14	29	441	20160213_dm_TOP2-5_04.JPG.dat	TOP2-5	YJL025W	#NUM!	#NUM!	status=JK
14	30	1187	20160213_dm_TOP2-5_04.JPG.dat	TOP2-5	YJL025W	1.13405	0.09995
14	31	1062	20160213_dm_TOP2-5_04.JPG.dat	TOP2-5	YBR236C	1.01382	-0.02364
14	32	973	20160213_dm_TOP2-5_04.JPG.dat	TOP2-5	YBR236C	0.94457	-0.09285
14	33	1169	20160213_dm_TOP2-5_04.JPG.dat	TOP2-5	YDR049W	1.16875	0.06219
14	34	954	20160213_dm_TOP2-5_04.JPG.dat	TOP2-5	YDR049W	0.97627	-0.13017
14	35	826	20160213_dm_TOP2-5_04.JPG.dat	TOP2-5	YLR002C	0.84935	-0.1891
14	36	925	20160213_dm_TOP2-5_04.JPG.dat	TOP2-5	YLR002C	0.94651	-0.092
14	37	552	20160213_dm_TOP2-5_04.JPG.dat	TOP2-5	YHR020W	0.56196	-0.61341
14	38	611	20160213_dm_TOP2-5_04.JPG.dat	TOP2-5	YHR020W	0.62838	-0.54703
14	39	993	20160213_dm_TOP2-5_04.JPG.dat	TOP2-5	YKL145W	1.03988	0.31839
14	40	1026	20160213_dm_TOP2-5_04.JPG.dat	TOP2-5	YKL145W	1.07518	0.35367
14	41	0	20160213_dm_TOP2-5_04.JPG.dat	TOP2-5	YCL016C	0	-0.87623
14	42	0	20160213_dm_TOP2-5_04.JPG.dat	TOP2-5	YCL016C	0	-0.87623
14	43	571	20160213_dm_TOP2-5_04.JPG.dat	TOP2-5	YLR200W	0.57976	-0.43588
14	44	896	20160213_dm_TOP2-5_04.JPG.dat	TOP2-5	YLR200W	0.91656	-0.09929
14	45	836	20160213_dm_TOP2-5_04.JPG.dat	TOP2-5	YJL074C	0.85683	-0.12093
14	46	869	20160213_dm_TOP2-5_04.JPG.dat	TOP2-5	YJL074C	0.81043	-0.1673
14	47	1261	20160213_dm_TOP2-5_04.JPG.dat	TOP2-5	YMR271C	0.98588	-0.03085
14	48	1426	20160213_dm_TOP2-5_04.JPG.dat	TOP2-5	YMR271C	0.94322	-0.07348
15	1	1437	20160213_dm_TOP2-5_04.JPG.dat	TOP2-5	YMR271C	0.93987	-0.07683
15	2	1296	20160213_dm_TOP2-5_04.JPG.dat	TOP2-5	YMR271C	0.94015	-0.07655
15	3	1224	20160213_dm_TOP2-5_04.JPG.dat	TOP2-5	YER022W	0.98969	-0.0225
15	4	1188	20160213_dm_TOP2-5_04.JPG.dat	TOP2-5	YER022W	1.01912	0.00692
15	5	1429	20160213_dm_TOP2-5_04.JPG.dat	TOP2-5	YIR010W	1.23518	0.05649
15	6	1400	20160213_dm_TOP2-5_04.JPG.dat	TOP2-5	YIR010W	1.20725	0.02858
15	7	1046	20160213_dm_TOP2-5_04.JPG.dat	TOP2-5	YML098W	0.90146	-0.14412
15	8	1066	20160213_dm_TOP2-5_04.JPG.dat	TOP2-5	YML098W	0.91747	-0.12811
15	9	0	20160213_dm_TOP2-5_04.JPG.dat	TOP2-5	YDL007W	0	0
15	10	0	20160213_dm_TOP2-5_04.JPG.dat	TOP2-5	YDL007W	0	0
15	11	336	20160213_dm_TOP2-5_04.JPG.dat	TOP2-5	YMR308C	0.31502	0.02374
15	12	270	20160213_dm_TOP2-5_04.JPG.dat	TOP2-5	YMR308C	0.25547	-0.03577
15	13	1390	20160213_dm_TOP2-5_04.JPG.dat	TOP2-5	YNR035C	1.2898	0.14583
15	14	1455	20160213_dm_TOP2-5_04.JPG.dat	TOP2-5	YNR035C	1.2827	0.13873
15	15	0	20160213_dm_TOP2-5_04.JPG.dat	TOP2-5	YPR103W	0	0
15	16	0	20160213_dm_TOP2-5_04.JPG.dat	TOP2-5	YPR103W	0	0
15	17	1463	20160213_dm_TOP2-5_04.JPG.dat	TOP2-5	YCR093W	1.14755	0.0227
15	18	1380	20160213_dm_TOP2-5_04.JPG.dat	TOP2-5	YCR093W	1.08502	-0.03979
15	19	1534	20160213_dm_TOP2-5_04.JPG.dat	TOP2-5	YOR370C	1.19209	0.06297
15	20	1536	20160213_dm_TOP2-5_04.JPG.dat	TOP2-5	YOR370C	1.21008	0.08095
15	21	1458	20160213_dm_TOP2-5_04.JPG.dat	TOP2-5	YDR088C	1.19046	0.12905
15	22	1304	20160213_dm_TOP2-5_04.JPG.dat	TOP2-5	YDR088C	1.10044	0.03909
15	23	1353	20160213_dm_TOP2-5_04.JPG.dat	TOP2-5	YDR052C	1.1697	0.02901
15	24	1324	20160213_dm_TOP2-5_04.JPG.dat	TOP2-5	YDR052C	1.14812	0.00744
15	25	1277	20160213_dm_TOP2-5_04.JPG.dat	TOP2-5	YBR004C	1.10795	0.03774
15	26	1157	20160213_dm_TOP2-5_04.JPG.dat	TOP2-5	YBR004C	1.0004	-0.06974
15	27	1167	20160213_dm_TOP2-5_04.JPG.dat	TOP2-5	YAL001C	#NUM!	#NUM!	status=JK
15	28	1043	20160213_dm_TOP2-5_04.JPG.dat	TOP2-5	YAL001C	0.93599	-0.10884
15	29	164	20160213_dm_TOP2-5_04.JPG.dat	TOP2-5	YGL097W	0.15446	-0.06297
15	30	34	20160213_dm_TOP2-5_04.JPG.dat	TOP2-5	YGL097W	0.03243	-0.18492
15	31	726	20160213_dm_TOP2-5_04.JPG.dat	TOP2-5	YMR296C	0.69111	-0.20896
15	32	766	20160213_dm_TOP2-5_04.JPG.dat	TOP2-5	YMR296C	0.74025	-0.15985
15	33	954	20160213_dm_TOP2-5_04.JPG.dat	TOP2-5	YLR115W	0.94754	0.07738
15	34	1024	20160213_dm_TOP2-5_04.JPG.dat	TOP2-5	YLR115W	1.03886	0.16864
15	35	874	20160213_dm_TOP2-5_04.JPG.dat	TOP2-5	YDL190C	0.8895	-0.00697
15	36	816	20160213_dm_TOP2-5_04.JPG.dat	TOP2-5	YDL190C	0.82539	-0.07104
15	37	549	20160213_dm_TOP2-5_04.JPG.dat	TOP2-5	YDL105W	0.55186	-0.10399
15	38	618	20160213_dm_TOP2-5_04.JPG.dat	TOP2-5	YDL105W	0.62708	-0.02882
15	39	1007	20160213_dm_TOP2-5_04.JPG.dat	TOP2-5	YMR168C	1.04069	-0.10088
15	40	1030	20160213_dm_TOP2-5_04.JPG.dat	TOP2-5	YMR168C	1.06579	-0.07579
15	41	0	20160213_dm_TOP2-5_04.JPG.dat	TOP2-5	YAL041W	0	-1.01678
15	42	0	20160213_dm_TOP2-5_04.JPG.dat	TOP2-5	YAL041W	0	-1.01678
15	43	971	20160213_dm_TOP2-5_04.JPG.dat	TOP2-5	YGR006W	0.97612	0.20595
15	44	991	20160213_dm_TOP2-5_04.JPG.dat	TOP2-5	YGR006W	1.00667	0.23648
15	45	832	20160213_dm_TOP2-5_04.JPG.dat	TOP2-5	YFL034C-B	0.84918	0.06653
15	46	0	20160213_dm_TOP2-5_04.JPG.dat	TOP2-5	YFL034C-B	#NUM!	#NUM!	status=JK
15	47	1259	20160213_dm_TOP2-5_04.JPG.dat	TOP2-5	YMR271C	0.98569	-0.03104
15	48	1417	20160213_dm_TOP2-5_04.JPG.dat	TOP2-5	YMR271C	0.94008	-0.07662
16	1	1420	20160213_dm_TOP2-5_04.JPG.dat	TOP2-5	YMR271C	0.97205	-0.04467
16	2	1373	20160213_dm_TOP2-5_04.JPG.dat	TOP2-5	YMR271C	#NUM!	#NUM!	status=JK
16	3	1216	20160213_dm_TOP2-5_04.JPG.dat	TOP2-5	YER022W	1.02846	0.01625
16	4	1322	20160213_dm_TOP2-5_04.JPG.dat	TOP2-5	YER022W	#NUM!	#NUM!	status=JK
16	5	1071	20160213_dm_TOP2-5_04.JPG.dat	TOP2-5	YIR010W	0.96663	-0.21188
16	6	609	20160213_dm_TOP2-5_04.JPG.dat	TOP2-5	YIR010W	0.54773	-0.63051
16	7	1526	20160213_dm_TOP2-5_04.JPG.dat	TOP2-5	YML098W	1.37002	0.32415
16	8	1512	20160213_dm_TOP2-5_04.JPG.dat	TOP2-5	YML098W	1.3537	0.30784
16	9	0	20160213_dm_TOP2-5_04.JPG.dat	TOP2-5	YDL007W	0	0
16	10	0	20160213_dm_TOP2-5_04.JPG.dat	TOP2-5	YDL007W	0	0
16	11	491	20160213_dm_TOP2-5_04.JPG.dat	TOP2-5	YMR308C	0.47668	0.1853
16	12	42	20160213_dm_TOP2-5_04.JPG.dat	TOP2-5	YMR308C	0.04117	-0.24994
16	13	1457	20160213_dm_TOP2-5_04.JPG.dat	TOP2-5	YNR035C	1.40265	0.25861
16	14	1515	20160213_dm_TOP2-5_04.JPG.dat	TOP2-5	YNR035C	1.38719	0.24316
16	15	529	20160213_dm_TOP2-5_04.JPG.dat	TOP2-5	YPR103W	0.45057	0.45029
16	16	387	20160213_dm_TOP2-5_04.JPG.dat	TOP2-5	YPR103W	0.31545	0.31525
16	17	1269	20160213_dm_TOP2-5_04.JPG.dat	TOP2-5	YCR093W	1.03774	-0.08704
16	18	1197	20160213_dm_TOP2-5_04.JPG.dat	TOP2-5	YCR093W	0.98229	-0.14246
16	19	1256	20160213_dm_TOP2-5_04.JPG.dat	TOP2-5	YOR370C	1.01987	-0.10914
16	20	1225	20160213_dm_TOP2-5_04.JPG.dat	TOP2-5	YOR370C	1.00835	-0.12064
16	21	1085	20160213_dm_TOP2-5_04.JPG.dat	TOP2-5	YDR088C	0.92498	-0.13626
16	22	1085	20160213_dm_TOP2-5_04.JPG.dat	TOP2-5	YDR088C	0.95522	-0.10604
16	23	1135	20160213_dm_TOP2-5_04.JPG.dat	TOP2-5	YDR052C	1.02307	-0.11753
16	24	1019	20160213_dm_TOP2-5_04.JPG.dat	TOP2-5	YDR052C	0.92033	-0.2202
16	25	965	20160213_dm_TOP2-5_04.JPG.dat	TOP2-5	YBR004C	0.87121	-0.19885
16	26	1008	20160213_dm_TOP2-5_04.JPG.dat	TOP2-5	YBR004C	0.90567	-0.16441
16	27	1051	20160213_dm_TOP2-5_04.JPG.dat	TOP2-5	YAL001C	0.9489	-0.09594
16	28	1028	20160213_dm_TOP2-5_04.JPG.dat	TOP2-5	YAL001C	0.95727	-0.08757
16	29	904	20160213_dm_TOP2-5_04.JPG.dat	TOP2-5	YGL097W	0.88313	0.66524
16	30	878	20160213_dm_TOP2-5_04.JPG.dat	TOP2-5	YGL097W	0.86783	0.64995
16	31	584	20160213_dm_TOP2-5_04.JPG.dat	TOP2-5	YMR296C	#NUM!	#NUM!	status=JK
16	32	737	20160213_dm_TOP2-5_04.JPG.dat	TOP2-5	YMR296C	0.73604	-0.16406
16	33	776	20160213_dm_TOP2-5_04.JPG.dat	TOP2-5	YLR115W	0.79512	-0.07494
16	34	767	20160213_dm_TOP2-5_04.JPG.dat	TOP2-5	YLR115W	0.80081	-0.06925
16	35	1075	20160213_dm_TOP2-5_04.JPG.dat	TOP2-5	YDL190C	1.12389	0.22727
16	36	1135	20160213_dm_TOP2-5_04.JPG.dat	TOP2-5	YDL190C	1.17741	0.28076
16	37	1199	20160213_dm_TOP2-5_04.JPG.dat	TOP2-5	YDL105W	1.2359	0.57962
16	38	1166	20160213_dm_TOP2-5_04.JPG.dat	TOP2-5	YDL105W	1.21295	0.55668
16	39	1215	20160213_dm_TOP2-5_04.JPG.dat	TOP2-5	YMR168C	1.28753	0.14581
16	40	1304	20160213_dm_TOP2-5_04.JPG.dat	TOP2-5	YMR168C	1.38393	0.24215
16	41	1106	20160213_dm_TOP2-5_04.JPG.dat	TOP2-5	YAL041W	1.1578	0.14028
16	42	1114	20160213_dm_TOP2-5_04.JPG.dat	TOP2-5	YAL041W	1.15199	0.13448
16	43	1091	20160213_dm_TOP2-5_04.JPG.dat	TOP2-5	YGR006W	1.127	0.35673
16	44	1108	20160213_dm_TOP2-5_04.JPG.dat	TOP2-5	YGR006W	1.1614	0.39111
16	45	770	20160213_dm_TOP2-5_04.JPG.dat	TOP2-5	YFL034C-B	0.8141	0.03147
16	46	855	20160213_dm_TOP2-5_04.JPG.dat	TOP2-5	YFL034C-B	0.82714	0.0445
16	47	1251	20160213_dm_TOP2-5_04.JPG.dat	TOP2-5	YMR271C	1.01966	0.00291
16	48	1468	20160213_dm_TOP2-5_04.JPG.dat	TOP2-5	YMR271C	1.01582	-0.00092
17	1	1456	20160213_dm_TOP2-5_04.JPG.dat	TOP2-5	YMR271C	0.96461	-0.0521
17	2	1382	20160213_dm_TOP2-5_04.JPG.dat	TOP2-5	YMR271C	1.01596	-0.00078
17	3	1276	20160213_dm_TOP2-5_04.JPG.dat	TOP2-5	YDR228C	1.04569	-0.01683
17	4	1323	20160213_dm_TOP2-5_04.JPG.dat	TOP2-5	YDR228C	1.14924	0.08665
17	5	1299	20160213_dm_TOP2-5_04.JPG.dat	TOP2-5	YER133W	1.13597	0.20206
17	6	1061	20160213_dm_TOP2-5_04.JPG.dat	TOP2-5	YER133W	0.92405	-0.00972
17	7	1524	20160213_dm_TOP2-5_04.JPG.dat	TOP2-5	YMR013C	1.32418	#NUM!
17	8	1609	20160213_dm_TOP2-5_04.JPG.dat	TOP2-5	YMR013C	1.39254	#NUM!
17	9	0	20160213_dm_TOP2-5_04.JPG.dat	TOP2-5	YIL022W	0	0
17	10	0	20160213_dm_TOP2-5_04.JPG.dat	TOP2-5	YIL022W	0	0
17	11	0	20160213_dm_TOP2-5_04.JPG.dat	TOP2-5	YOR174W	0	-0.1868
17	12	281	20160213_dm_TOP2-5_04.JPG.dat	TOP2-5	YOR174W	0.26533	0.07837
17	13	1480	20160213_dm_TOP2-5_04.JPG.dat	TOP2-5	YBR060C	1.37473	0.15326
17	14	1525	20160213_dm_TOP2-5_04.JPG.dat	TOP2-5	YBR060C	1.34936	0.12791
17	15	1230	20160213_dm_TOP2-5_04.JPG.dat	TOP2-5	YDR062W	1.01471	0.45037
17	16	477	20160213_dm_TOP2-5_04.JPG.dat	TOP2-5	YDR062W	#NUM!	#NUM!	status=JK
17	17	1207	20160213_dm_TOP2-5_04.JPG.dat	TOP2-5	YBL097W	0.95995	0.01617
17	18	1196	20160213_dm_TOP2-5_04.JPG.dat	TOP2-5	YBL097W	0.95691	0.01313
17	19	1314	20160213_dm_TOP2-5_04.JPG.dat	TOP2-5	YDR463W	1.04221	-0.28477
17	20	1311	20160213_dm_TOP2-5_04.JPG.dat	TOP2-5	YDR463W	1.05528	-0.27171
17	21	1155	20160213_dm_TOP2-5_04.JPG.dat	TOP2-5	YML032C	0.96347	0.1798
17	22	1087	20160213_dm_TOP2-5_04.JPG.dat	TOP2-5	YML032C	0.93653	0.15289
17	23	1195	20160213_dm_TOP2-5_04.JPG.dat	TOP2-5	YGR218W	1.05343	-0.10233
17	24	1146	20160213_dm_TOP2-5_04.JPG.dat	TOP2-5	YGR218W	1.01046	-0.14527
17	25	1109	20160213_dm_TOP2-5_04.JPG.dat	TOP2-5	YDR016C	0.97578	-0.01753
17	26	987	20160213_dm_TOP2-5_04.JPG.dat	TOP2-5	YDR016C	#NUM!	#NUM!	status=JK
17	27	1094	20160213_dm_TOP2-5_04.JPG.dat	TOP2-5	YNL001W	0.95773	0.01219
17	28	1041	20160213_dm_TOP2-5_04.JPG.dat	TOP2-5	YNL001W	0.93746	-0.00808
17	29	895	20160213_dm_TOP2-5_04.JPG.dat	TOP2-5	YMR227C	0.84264	-0.10274
17	30	858	20160213_dm_TOP2-5_04.JPG.dat	TOP2-5	YMR227C	0.81442	-0.13094
17	31	642	20160213_dm_TOP2-5_04.JPG.dat	TOP2-5	YOL135C	0.60567	-0.20832
17	32	507	20160213_dm_TOP2-5_04.JPG.dat	TOP2-5	YOL135C	0.48352	-0.3304
17	33	799	20160213_dm_TOP2-5_04.JPG.dat	TOP2-5	YNL153C	0.78013	-0.15103
17	34	755	20160213_dm_TOP2-5_04.JPG.dat	TOP2-5	YNL153C	0.74963	-0.18151
17	35	1130	20160213_dm_TOP2-5_04.JPG.dat	TOP2-5	YBL034C	1.12154	-0.01554
17	36	1099	20160213_dm_TOP2-5_04.JPG.dat	TOP2-5	YBL034C	1.08014	-0.05692
17	37	1185	20160213_dm_TOP2-5_04.JPG.dat	TOP2-5	YGR075C	1.15723	0.00039
17	38	1120	20160213_dm_TOP2-5_04.JPG.dat	TOP2-5	YGR075C	1.10414	-0.05266
17	39	1267	20160213_dm_TOP2-5_04.JPG.dat	TOP2-5	YAL041W	1.27289	0.2553
17	40	1327	20160213_dm_TOP2-5_04.JPG.dat	TOP2-5	YAL041W	1.33556	0.31792
17	41	1128	20160213_dm_TOP2-5_04.JPG.dat	TOP2-5	YLR459W	1.11834	0.00398
17	42	1034	20160213_dm_TOP2-5_04.JPG.dat	TOP2-5	YLR459W	1.01176	-0.10253
17	43	1109	20160213_dm_TOP2-5_04.JPG.dat	TOP2-5	YIL144W	1.08599	-0.13182
17	44	1133	20160213_dm_TOP2-5_04.JPG.dat	TOP2-5	YIL144W	1.13024	-0.0876
17	45	745	20160213_dm_TOP2-5_04.JPG.dat	TOP2-5	YDR182W	0.7527	-0.3484
17	46	829	20160213_dm_TOP2-5_04.JPG.dat	TOP2-5	YDR182W	0.76818	-0.33293
17	47	1277	20160213_dm_TOP2-5_04.JPG.dat	TOP2-5	YMR271C	0.9989	-0.01783
17	48	1471	20160213_dm_TOP2-5_04.JPG.dat	TOP2-5	YMR271C	0.97854	-0.03818
18	1	1343	20160213_dm_TOP2-5_04.JPG.dat	TOP2-5	YMR271C	0.901	-0.11567
18	2	1321	20160213_dm_TOP2-5_04.JPG.dat	TOP2-5	YMR271C	0.98396	-0.03277
18	3	1205	20160213_dm_TOP2-5_04.JPG.dat	TOP2-5	YDR228C	1.0017	-0.06079
18	4	1246	20160213_dm_TOP2-5_04.JPG.dat	TOP2-5	YDR228C	1.09847	0.03591
18	5	0	20160213_dm_TOP2-5_04.JPG.dat	TOP2-5	YER133W	0	-0.93318
18	6	0	20160213_dm_TOP2-5_04.JPG.dat	TOP2-5	YER133W	0	-0.93318
18	7	0	20160213_dm_TOP2-5_04.JPG.dat	TOP2-5	YMR013C	0	#NUM!
18	8	0	20160213_dm_TOP2-5_04.JPG.dat	TOP2-5	YMR013C	0	#NUM!
18	9	0	20160213_dm_TOP2-5_04.JPG.dat	TOP2-5	YIL022W	0	0
18	10	0	20160213_dm_TOP2-5_04.JPG.dat	TOP2-5	YIL022W	0	0
18	11	1187	20160213_dm_TOP2-5_04.JPG.dat	TOP2-5	YOR174W	1.12548	0.93796
18	12	1252	20160213_dm_TOP2-5_04.JPG.dat	TOP2-5	YOR174W	1.20063	1.01307
18	13	1165	20160213_dm_TOP2-5_04.JPG.dat	TOP2-5	YBR060C	1.10123	-0.12007
18	14	1183	20160213_dm_TOP2-5_04.JPG.dat	TOP2-5	YBR060C	1.06743	-0.15384
18	15	1277	20160213_dm_TOP2-5_04.JPG.dat	TOP2-5	YDR062W	1.07764	0.51326
18	16	1303	20160213_dm_TOP2-5_04.JPG.dat	TOP2-5	YDR062W	1.05735	0.49299
18	17	0	20160213_dm_TOP2-5_04.JPG.dat	TOP2-5	YBL097W	0	-0.94317
18	18	0	20160213_dm_TOP2-5_04.JPG.dat	TOP2-5	YBL097W	0	-0.94317
18	19	1272	20160213_dm_TOP2-5_04.JPG.dat	TOP2-5	YDR463W	1.04289	-0.28409
18	20	1263	20160213_dm_TOP2-5_04.JPG.dat	TOP2-5	YDR463W	1.05155	-0.27543
18	21	1325	20160213_dm_TOP2-5_04.JPG.dat	TOP2-5	YML032C	1.14305	0.35927
18	22	1256	20160213_dm_TOP2-5_04.JPG.dat	TOP2-5	YML032C	1.11906	0.3353
18	23	1224	20160213_dm_TOP2-5_04.JPG.dat	TOP2-5	YGR218W	1.11504	-0.04076
18	24	1130	20160213_dm_TOP2-5_04.JPG.dat	TOP2-5	YGR218W	1.02739	-0.12835
18	25	1063	20160213_dm_TOP2-5_04.JPG.dat	TOP2-5	YDR016C	0.96232	-0.03099
18	26	1054	20160213_dm_TOP2-5_04.JPG.dat	TOP2-5	YDR016C	0.94472	-0.04857
18	27	897	20160213_dm_TOP2-5_04.JPG.dat	TOP2-5	YNL001W	0.80374	-0.14171
18	28	650	20160213_dm_TOP2-5_04.JPG.dat	TOP2-5	YNL001W	0.59717	-0.34815
18	29	1119	20160213_dm_TOP2-5_04.JPG.dat	TOP2-5	YMR227C	1.07022	0.12469
18	30	1061	20160213_dm_TOP2-5_04.JPG.dat	TOP2-5	YMR227C	1.0191	0.0736
18	31	1315	20160213_dm_TOP2-5_04.JPG.dat	TOP2-5	YOL135C	1.25083	0.43643
18	32	1277	20160213_dm_TOP2-5_04.JPG.dat	TOP2-5	YOL135C	1.22381	0.40942
18	33	1108	20160213_dm_TOP2-5_04.JPG.dat	TOP2-5	YNL153C	1.08408	0.15273
18	34	1131	20160213_dm_TOP2-5_04.JPG.dat	TOP2-5	YNL153C	1.12203	0.19065
18	35	714	20160213_dm_TOP2-5_04.JPG.dat	TOP2-5	YBL034C	0.70688	-0.42993
18	36	767	20160213_dm_TOP2-5_04.JPG.dat	TOP2-5	YBL034C	0.75108	-0.38576
18	37	1035	20160213_dm_TOP2-5_04.JPG.dat	TOP2-5	YGR075C	1.00663	-0.15011
18	38	994	20160213_dm_TOP2-5_04.JPG.dat	TOP2-5	YGR075C	0.97586	-0.18086
18	39	848	20160213_dm_TOP2-5_04.JPG.dat	TOP2-5	YAL041W	0.84878	-0.16855
18	40	871	20160213_dm_TOP2-5_04.JPG.dat	TOP2-5	YAL041W	0.87351	-0.14383
18	41	942	20160213_dm_TOP2-5_04.JPG.dat	TOP2-5	YLR459W	0.92961	-0.18462
18	42	1011	20160213_dm_TOP2-5_04.JPG.dat	TOP2-5	YLR459W	0.98385	-0.13042
18	43	1142	20160213_dm_TOP2-5_04.JPG.dat	TOP2-5	YIL144W	1.1143	-0.10352
18	44	998	20160213_dm_TOP2-5_04.JPG.dat	TOP2-5	YIL144W	#NUM!	#NUM!	status=JK
18	45	983	20160213_dm_TOP2-5_04.JPG.dat	TOP2-5	YDR182W	0.99432	-0.10693
18	46	418	20160213_dm_TOP2-5_04.JPG.dat	TOP2-5	YDR182W	0.38868	-0.71219
18	47	1299	20160213_dm_TOP2-5_04.JPG.dat	TOP2-5	YMR271C	1.02183	0.00508
18	48	1511	20160213_dm_TOP2-5_04.JPG.dat	TOP2-5	YMR271C	1.01243	-0.00432
19	1	1385	20160213_dm_TOP2-5_04.JPG.dat	TOP2-5	YMR271C	0.92628	-0.09041
19	2	1286	20160213_dm_TOP2-5_04.JPG.dat	TOP2-5	YMR271C	0.95641	-0.0603
19	3	1246	20160213_dm_TOP2-5_04.JPG.dat	TOP2-5	YNL247W	1.0358	0.01441
19	4	1281	20160213_dm_TOP2-5_04.JPG.dat	TOP2-5	YNL247W	1.12984	0.10839
19	5	0	20160213_dm_TOP2-5_04.JPG.dat	TOP2-5	YPL252C	0	0
19	6	0	20160213_dm_TOP2-5_04.JPG.dat	TOP2-5	YPL252C	0	0
19	7	0	20160213_dm_TOP2-5_04.JPG.dat	TOP2-5	YLR215C	0	0
19	8	0	20160213_dm_TOP2-5_04.JPG.dat	TOP2-5	YLR215C	0	0
19	9	0	20160213_dm_TOP2-5_04.JPG.dat	TOP2-5	YOR046C	0	0
19	10	0	20160213_dm_TOP2-5_04.JPG.dat	TOP2-5	YOR046C	0	0
19	11	1214	20160213_dm_TOP2-5_04.JPG.dat	TOP2-5	YNL153C	1.14246	0.21107
19	12	1088	20160213_dm_TOP2-5_04.JPG.dat	TOP2-5	YNL153C	1.03609	0.10477
19	13	1167	20160213_dm_TOP2-5_04.JPG.dat	TOP2-5	YOL081W	1.09762	0.16021
19	14	904	20160213_dm_TOP2-5_04.JPG.dat	TOP2-5	YOL081W	0.81349	-0.12374
19	15	1207	20160213_dm_TOP2-5_04.JPG.dat	TOP2-5	YML114C	1.01914	-0.10578
19	16	1240	20160213_dm_TOP2-5_04.JPG.dat	TOP2-5	YML114C	1.0096	-0.11531
19	17	0	20160213_dm_TOP2-5_04.JPG.dat	TOP2-5	YFL039C	0	-0.71433
19	18	0	20160213_dm_TOP2-5_04.JPG.dat	TOP2-5	YFL039C	0	-0.71433
19	19	1135	20160213_dm_TOP2-5_04.JPG.dat	TOP2-5	YAL002W	0.94537	-0.13875
19	20	1159	20160213_dm_TOP2-5_04.JPG.dat	TOP2-5	YAL002W	0.98112	-0.10303
19	21	1313	20160213_dm_TOP2-5_04.JPG.dat	TOP2-5	YDR315C	1.15175	0.08444
19	22	1250	20160213_dm_TOP2-5_04.JPG.dat	TOP2-5	YDR315C	1.13314	0.06585
19	23	1273	20160213_dm_TOP2-5_04.JPG.dat	TOP2-5	YGL163C	1.17973	0.23563
19	24	1237	20160213_dm_TOP2-5_04.JPG.dat	TOP2-5	YGL163C	1.14268	0.1986
19	25	1091	20160213_dm_TOP2-5_04.JPG.dat	TOP2-5	YLR089C	1.0018	0.09038
19	26	1122	20160213_dm_TOP2-5_04.JPG.dat	TOP2-5	YLR089C	1.01756	0.10613
19	27	955	20160213_dm_TOP2-5_04.JPG.dat	TOP2-5	YLR222C	0.86358	-0.04864
19	28	894	20160213_dm_TOP2-5_04.JPG.dat	TOP2-5	YLR222C	0.82526	-0.08694
19	29	1183	20160213_dm_TOP2-5_04.JPG.dat	TOP2-5	YDL097C	1.13209	-0.04452
19	30	1088	20160213_dm_TOP2-5_04.JPG.dat	TOP2-5	YDL097C	1.04181	-0.13474
19	31	1484	20160213_dm_TOP2-5_04.JPG.dat	TOP2-5	YJR076C	1.40186	0.33647
19	32	1329	20160213_dm_TOP2-5_04.JPG.dat	TOP2-5	YJR076C	1.26111	0.19581
19	33	1140	20160213_dm_TOP2-5_04.JPG.dat	TOP2-5	YKL052C	1.10159	-0.08775
19	34	1094	20160213_dm_TOP2-5_04.JPG.dat	TOP2-5	YKL052C	1.06914	-0.12018
19	35	684	20160213_dm_TOP2-5_04.JPG.dat	TOP2-5	YCR077C	0.66592	-0.09597
19	36	673	20160213_dm_TOP2-5_04.JPG.dat	TOP2-5	YCR077C	0.64727	-0.11461
19	37	913	20160213_dm_TOP2-5_04.JPG.dat	TOP2-5	YFR032C-A	0.87262	-0.1501
19	38	1016	20160213_dm_TOP2-5_04.JPG.dat	TOP2-5	YFR032C-A	0.98057	-0.04221
19	39	943	20160213_dm_TOP2-5_04.JPG.dat	TOP2-5	YFL034C-B	0.92878	0.14608
19	40	790	20160213_dm_TOP2-5_04.JPG.dat	TOP2-5	YFL034C-B	0.78004	-0.00257
19	41	1008	20160213_dm_TOP2-5_04.JPG.dat	TOP2-5	YKR037C	0.97794	0.01774
19	42	1047	20160213_dm_TOP2-5_04.JPG.dat	TOP2-5	YKR037C	1.00119	0.04097
19	43	1246	20160213_dm_TOP2-5_04.JPG.dat	TOP2-5	YER083C	1.1963	0.06824
19	44	1081	20160213_dm_TOP2-5_04.JPG.dat	TOP2-5	YER083C	1.06237	-0.06561
19	45	276	20160213_dm_TOP2-5_04.JPG.dat	TOP2-5	YLL003W	#NUM!	#NUM!	status=JK
19	46	13	20160213_dm_TOP2-5_04.JPG.dat	TOP2-5	YLL003W	0.01196	-1.03213
19	47	1323	20160213_dm_TOP2-5_04.JPG.dat	TOP2-5	YMR271C	1.03105	0.01429
19	48	1434	20160213_dm_TOP2-5_04.JPG.dat	TOP2-5	YMR271C	0.95299	-0.06372
20	1	1442	20160213_dm_TOP2-5_04.JPG.dat	TOP2-5	YMR271C	0.95176	-0.06495
20	2	1406	20160213_dm_TOP2-5_04.JPG.dat	TOP2-5	YMR271C	#NUM!	#NUM!	status=JK
20	3	1058	20160213_dm_TOP2-5_04.JPG.dat	TOP2-5	YNL247W	0.87197	-0.14931
20	4	1019	20160213_dm_TOP2-5_04.JPG.dat	TOP2-5	YNL247W	0.89203	-0.12927
20	5	1457	20160213_dm_TOP2-5_04.JPG.dat	TOP2-5	YPL252C	1.28539	1.28457
20	6	1507	20160213_dm_TOP2-5_04.JPG.dat	TOP2-5	YPL252C	1.32433	1.32349
20	7	1307	20160213_dm_TOP2-5_04.JPG.dat	TOP2-5	YLR215C	1.14648	1.14575
20	8	1269	20160213_dm_TOP2-5_04.JPG.dat	TOP2-5	YLR215C	1.10294	1.10223
20	9	1369	20160213_dm_TOP2-5_04.JPG.dat	TOP2-5	YOR046C	1.18631	1.18555
20	10	1346	20160213_dm_TOP2-5_04.JPG.dat	TOP2-5	YOR046C	1.20093	1.20016
20	11	1315	20160213_dm_TOP2-5_04.JPG.dat	TOP2-5	YNL153C	1.2166	0.28517
20	12	1277	20160213_dm_TOP2-5_04.JPG.dat	TOP2-5	YNL153C	1.19621	0.26479
20	13	1130	20160213_dm_TOP2-5_04.JPG.dat	TOP2-5	YOL081W	1.04743	0.11006
20	14	852	20160213_dm_TOP2-5_04.JPG.dat	TOP2-5	YOL081W	0.7574	-0.17979
20	15	1135	20160213_dm_TOP2-5_04.JPG.dat	TOP2-5	YML114C	0.94978	-0.1751
20	16	1177	20160213_dm_TOP2-5_04.JPG.dat	TOP2-5	YML114C	0.95266	-0.17223
20	17	979	20160213_dm_TOP2-5_04.JPG.dat	TOP2-5	YFL039C	0.80691	0.09206
20	18	1077	20160213_dm_TOP2-5_04.JPG.dat	TOP2-5	YFL039C	0.90399	0.18909
20	19	1173	20160213_dm_TOP2-5_04.JPG.dat	TOP2-5	YAL002W	0.98496	-0.09919
20	20	1210	20160213_dm_TOP2-5_04.JPG.dat	TOP2-5	YAL002W	1.03361	-0.05056
20	21	65	20160213_dm_TOP2-5_04.JPG.dat	TOP2-5	YDR315C	0.05754	-1.00908
20	22	2173	20160213_dm_TOP2-5_04.JPG.dat	TOP2-5	YDR315C	1.96078	0.89296	status=CP
20	23	1152	20160213_dm_TOP2-5_04.JPG.dat	TOP2-5	YGL163C	1.07693	0.1329
20	24	1095	20160213_dm_TOP2-5_04.JPG.dat	TOP2-5	YGL163C	1.01813	0.07413
20	25	1216	20160213_dm_TOP2-5_04.JPG.dat	TOP2-5	YLR089C	1.12037	0.20887
20	26	1179	20160213_dm_TOP2-5_04.JPG.dat	TOP2-5	YLR089C	1.06874	0.15727
20	27	0	20160213_dm_TOP2-5_04.JPG.dat	TOP2-5	YLR222C	0	-0.91167
20	28	0	20160213_dm_TOP2-5_04.JPG.dat	TOP2-5	YLR222C	0	-0.91167
20	29	917	20160213_dm_TOP2-5_04.JPG.dat	TOP2-5	YDL097C	0.86531	-0.31113
20	30	842	20160213_dm_TOP2-5_04.JPG.dat	TOP2-5	YDL097C	0.79212	-0.38427
20	31	1101	20160213_dm_TOP2-5_04.JPG.dat	TOP2-5	YJR076C	1.01826	-0.04689
20	32	1055	20160213_dm_TOP2-5_04.JPG.dat	TOP2-5	YJR076C	0.97735	-0.08777
20	33	983	20160213_dm_TOP2-5_04.JPG.dat	TOP2-5	YKL052C	0.92544	-0.26379
20	34	1025	20160213_dm_TOP2-5_04.JPG.dat	TOP2-5	YKL052C	0.97467	-0.21458
20	35	1060	20160213_dm_TOP2-5_04.JPG.dat	TOP2-5	YCR077C	1.00444	0.24233
20	36	1030	20160213_dm_TOP2-5_04.JPG.dat	TOP2-5	YCR077C	0.96427	0.20218
20	37	871	20160213_dm_TOP2-5_04.JPG.dat	TOP2-5	YFR032C-A	0.81077	-0.2119
20	38	834	20160213_dm_TOP2-5_04.JPG.dat	TOP2-5	YFR032C-A	0.78517	-0.23749
20	39	1113	20160213_dm_TOP2-5_04.JPG.dat	TOP2-5	YFL034C-B	1.07107	0.28828
20	40	1078	20160213_dm_TOP2-5_04.JPG.dat	TOP2-5	YFL034C-B	1.04093	0.25816
20	41	0	20160213_dm_TOP2-5_04.JPG.dat	TOP2-5	YKR037C	0	-0.95958
20	42	0	20160213_dm_TOP2-5_04.JPG.dat	TOP2-5	YKR037C	0	-0.95958
20	43	1230	20160213_dm_TOP2-5_04.JPG.dat	TOP2-5	YER083C	1.156	0.02796
20	44	1291	20160213_dm_TOP2-5_04.JPG.dat	TOP2-5	YER083C	1.24328	0.11518
20	45	0	20160213_dm_TOP2-5_04.JPG.dat	TOP2-5	YLL003W	0	-1.04408
20	46	0	20160213_dm_TOP2-5_04.JPG.dat	TOP2-5	YLL003W	0	-1.04408
20	47	1358	20160213_dm_TOP2-5_04.JPG.dat	TOP2-5	YMR271C	1.03948	0.02271
20	48	1410	20160213_dm_TOP2-5_04.JPG.dat	TOP2-5	YMR271C	0.92092	-0.09576
21	1	1449	20160213_dm_TOP2-5_04.JPG.dat	TOP2-5	YMR271C	0.9805	-0.03623
21	2	1391	20160213_dm_TOP2-5_04.JPG.dat	TOP2-5	YMR271C	1.05201	0.03524
21	3	1006	20160213_dm_TOP2-5_04.JPG.dat	TOP2-5	YGR253C	0.85278	-0.07551
21	4	876	20160213_dm_TOP2-5_04.JPG.dat	TOP2-5	YGR253C	0.78627	-0.14198
21	5	1322	20160213_dm_TOP2-5_04.JPG.dat	TOP2-5	YML125C	1.18835	0.03605
21	6	1395	20160213_dm_TOP2-5_04.JPG.dat	TOP2-5	YML125C	1.24615	0.09381
21	7	1205	20160213_dm_TOP2-5_04.JPG.dat	TOP2-5	YKR082W	1.07328	-0.08874
21	8	1191	20160213_dm_TOP2-5_04.JPG.dat	TOP2-5	YKR082W	1.04777	-0.11424
21	9	1249	20160213_dm_TOP2-5_04.JPG.dat	TOP2-5	YKR084C	1.09278	-0.17537
21	10	1244	20160213_dm_TOP2-5_04.JPG.dat	TOP2-5	YKR084C	1.12016	-0.14801
21	11	1265	20160213_dm_TOP2-5_04.JPG.dat	TOP2-5	YKL060C	1.18121	0.11725
21	12	1175	20160213_dm_TOP2-5_04.JPG.dat	TOP2-5	YKL060C	1.1126	0.04869
21	13	941	20160213_dm_TOP2-5_04.JPG.dat	TOP2-5	YHR036W	0.88772	0.10805
21	14	886	20160213_dm_TOP2-5_04.JPG.dat	TOP2-5	YHR036W	0.80966	0.03004
21	15	1105	20160213_dm_TOP2-5_04.JPG.dat	TOP2-5	YHR088W	0.95601	0.00573
21	16	1064	20160213_dm_TOP2-5_04.JPG.dat	TOP2-5	YHR088W	0.89412	-0.05612
21	17	933	20160213_dm_TOP2-5_04.JPG.dat	TOP2-5	YPL228W	0.80276	-0.23885
21	18	1074	20160213_dm_TOP2-5_04.JPG.dat	TOP2-5	YPL228W	0.94487	-0.09683
21	19	1052	20160213_dm_TOP2-5_04.JPG.dat	TOP2-5	YOR259C	0.92693	-0.13028
21	20	1122	20160213_dm_TOP2-5_04.JPG.dat	TOP2-5	YOR259C	1.00591	-0.05134
21	21	102	20160213_dm_TOP2-5_04.JPG.dat	TOP2-5	YNL102W	0.09476	-0.02696
21	22	0	20160213_dm_TOP2-5_04.JPG.dat	TOP2-5	YNL102W	0	-0.12165
21	23	1001	20160213_dm_TOP2-5_04.JPG.dat	TOP2-5	YDL020C	0.9808	-0.07354
21	24	975	20160213_dm_TOP2-5_04.JPG.dat	TOP2-5	YDL020C	0.94801	-0.1063
21	25	1182	20160213_dm_TOP2-5_04.JPG.dat	TOP2-5	YBR156C	1.13569	-0.00295
21	26	1213	20160213_dm_TOP2-5_04.JPG.dat	TOP2-5	YBR156C	1.14218	0.00353
21	27	0	20160213_dm_TOP2-5_04.JPG.dat	TOP2-5	YER093C	0	0
21	28	0	20160213_dm_TOP2-5_04.JPG.dat	TOP2-5	YER093C	0	0
21	29	916	20160213_dm_TOP2-5_04.JPG.dat	TOP2-5	YNL061W	0.88832	0.04682
21	30	888	20160213_dm_TOP2-5_04.JPG.dat	TOP2-5	YNL061W	0.85608	0.0146
21	31	1140	20160213_dm_TOP2-5_04.JPG.dat	TOP2-5	YDL015C	1.07745	0.09197
21	32	1121	20160213_dm_TOP2-5_04.JPG.dat	TOP2-5	YDL015C	1.05871	0.07325
21	33	1087	20160213_dm_TOP2-5_04.JPG.dat	TOP2-5	YDL003W	1.0413	0.11701
21	34	1064	20160213_dm_TOP2-5_04.JPG.dat	TOP2-5	YDL003W	1.02794	0.10366
21	35	1057	20160213_dm_TOP2-5_04.JPG.dat	TOP2-5	YPR190C	1.01719	-0.06571
21	36	1130	20160213_dm_TOP2-5_04.JPG.dat	TOP2-5	YPR190C	1.07359	-0.00935
21	37	961	20160213_dm_TOP2-5_04.JPG.dat	TOP2-5	YFR037C	0.90731	0.05376
21	38	877	20160213_dm_TOP2-5_04.JPG.dat	TOP2-5	YFR037C	0.83782	-0.01569
21	39	1132	20160213_dm_TOP2-5_04.JPG.dat	TOP2-5	YML098W	1.10575	0.06005
21	40	1135	20160213_dm_TOP2-5_04.JPG.dat	TOP2-5	YML098W	1.11268	0.06696
21	41	0	20160213_dm_TOP2-5_04.JPG.dat	TOP2-5	YHR190W	0	0
21	42	0	20160213_dm_TOP2-5_04.JPG.dat	TOP2-5	YHR190W	0	0
21	43	1349	20160213_dm_TOP2-5_04.JPG.dat	TOP2-5	YBR237W	1.28726	0.11341
21	44	1257	20160213_dm_TOP2-5_04.JPG.dat	TOP2-5	YBR237W	1.23042	0.05661
21	45	0	20160213_dm_TOP2-5_04.JPG.dat	TOP2-5	YKL024C	0	0
21	46	0	20160213_dm_TOP2-5_04.JPG.dat	TOP2-5	YKL024C	0	0
21	47	1289	20160213_dm_TOP2-5_04.JPG.dat	TOP2-5	YMR271C	1.00509	-0.01165
21	48	1463	20160213_dm_TOP2-5_04.JPG.dat	TOP2-5	YMR271C	0.97425	-0.04247
22	1	1459	20160213_dm_TOP2-5_04.JPG.dat	TOP2-5	YMR271C	1.00233	-0.01441
22	2	1360	20160213_dm_TOP2-5_04.JPG.dat	TOP2-5	YMR271C	1.04651	0.02974
22	3	840	20160213_dm_TOP2-5_04.JPG.dat	TOP2-5	YGR253C	0.7254	-0.20281
22	4	789	20160213_dm_TOP2-5_04.JPG.dat	TOP2-5	YGR253C	0.71939	-0.20882
22	5	1041	20160213_dm_TOP2-5_04.JPG.dat	TOP2-5	YML125C	0.94489	-0.20726
22	6	1172	20160213_dm_TOP2-5_04.JPG.dat	TOP2-5	YML125C	1.05698	-0.09525
22	7	0	20160213_dm_TOP2-5_04.JPG.dat	TOP2-5	YKR082W	0	-1.16134
22	8	0	20160213_dm_TOP2-5_04.JPG.dat	TOP2-5	YKR082W	0	-1.16134
22	9	1092	20160213_dm_TOP2-5_04.JPG.dat	TOP2-5	YKR084C	0.96432	-0.30375
22	10	1018	20160213_dm_TOP2-5_04.JPG.dat	TOP2-5	YKR084C	0.92508	-0.34296
22	11	975	20160213_dm_TOP2-5_04.JPG.dat	TOP2-5	YKL060C	0.91962	-0.14418
22	12	1022	20160213_dm_TOP2-5_04.JPG.dat	TOP2-5	YKL060C	0.97954	-0.08429
22	13	836	20160213_dm_TOP2-5_04.JPG.dat	TOP2-5	YHR036W	0.80401	0.02439
22	14	767	20160213_dm_TOP2-5_04.JPG.dat	TOP2-5	YHR036W	0.72174	-0.05783
[truncated: 514 more rows]

## Sheet: 20160213_dm_TOP2-5_03.JPG.dat
Row	Column	Raw colony size	Plate id / file name	Query	Array	Normalized colony size	Score	Additional information
[truncated: 1,536 more rows]

[truncated: 5 more sheets: 20160213_ctrl_TOP2-5_02.JPG.dat, 20160213_ctrl_TOP2-5_04.JPG.dat, 20160213_ctrl_TOP2-5_01.JPG.dat, 20160213_ctrl_TOP2-5_03.JPG.dat, Summary]
