# Supplementary material for: Genome-Scale Genetic Interactions and Cell Imaging Confirm Cytokinesis as Deleterious to Transient Topoisomerase II Deficiency in Saccharomyces cerevisiae
Source: G3 (Bethesda). 2017 Aug 23;7(10):3379–91. doi: 10.1534/g3.117.300104 (PMC5633387; doi:10.1534/g3.117.300104)
Supplement: Supplementary file 2 [file 3379FileS2.zip › SGAtool_ top2-5 TSv6 RT.xlsx]

## Sheet: README
####################################################################################
# SGATools v1.0
# Tools for image processing, normalizing and scoring Synthetic Genetic Array screens.
#
# This software is in the public domain, furnished "as is", without technical
# support, and with no warranty, express or implied, as to its usefulness for
# any purpose.
####################################################################################
Your normalized and scored data folder will contain:
a) For each input image, one dat file
b) One combined data file: this file combines all files from a) and averages values (colony sizes, scores, etc..) of replicate arrays
c) Scores only data file: this file contains only data rows with scores and has a much simpler format compared to that described below. There are 6 tab-delimited columns: query, array, score, standard deviation, p-value
Each file in your directory will has a 9 columns tab-delimited format:
1. Row: the row of the colony
______________________________________________________________________
2. Column: the column of the colony
______________________________________________________________________
3. Raw colony size: the size of the colony as quantified by the image analysis software
______________________________________________________________________
4. Plate id: unique id for this plate, set as file name
______________________________________________________________________
5. Query gene name/ORF: Name of the query ORF if image/dat files follow conventional file naming (see file naming in help). If they do not, a value of '1' is placed as the query ORF
______________________________________________________________________
6. Array gene name/ORF: Name of the array ORF if plate layout file supplied. If not, a unique value is assigned to each group of replicate arrays
______________________________________________________________________
7. Normalized colony size: the raw colony size after normalization. The size is relative to plate median colony size, and a proxy for fitness. Normalized value of 1 is as fit as the average strain, 1.3 means it is 30% fitter than the average strain, and 0.4 that it's 40% as fit as the average strain.
______________________________________________________________________
8. Score: the colony fitness score computed using the normalized colony size (7) and the corresponding normalized colony size in the control screen
______________________________________________________________________
9. Additional information as key-value pairs
* SD: Standard deviation of scores (in the combined file)
* LK: Linkage effect- the array exists too close to the query on the chromosome
* JK: Jackknife filter- This colony induces too much variance in the sizes of other colonies in the replicate group
* BG: Big replicates- At least three colonies of this replicate are too large. The whole replicate is excluded
* CP: Cap- Normalized colony size was too large (> 1000) and was capped at 1000
For more help, see SGAtools help page at http://sgatools.ccbr.utoronto.ca/help

## Sheet: Combined data
Query ORF	Query Name	Array ORF	Array Name	Array annotation	Normalized colony size (EXPERIMENT)	Normalized colony std. dev. (EXPERIMENT)	Normalized colony size (CONTROL)	Normalized colony std. dev. (CONTROL)	Score	Score stdev	p-Value	Additional information
TOP2-5	TOP2-5	YDR310C	SUM1	SUM1	1.05122	0.012	1.04757	0.027	0.00019	0.012	4e-05	status=JK
TOP2-5	TOP2-5	YDR392W	SPT3	SPT3	1.09822	0.059	0.64367	0.567	0.42372	0.059	4e-05
TOP2-5	TOP2-5	YDR496C	PUF6	PUF6	0.87352	0.101	0.91432	0.015	-0.03533	0.101	0.00042
TOP2-5	TOP2-5	YER161C	SPT2	SPT2	1.04682	0.017	1.00821	0.041	0.03061	0.017	8e-05	status=JK
TOP2-5	TOP2-5	YFL031W	HAC1	HAC1	1.05264	0.101	1.08696	0.071	-0.02393	0.1	0.00024
TOP2-5	TOP2-5	YGR034W	RPL26B	RPL26B	1.01366	0.014	0.95255	0.048	0.05673	0.014	7e-05	status=JK
TOP2-5	TOP2-5	YHR030C	SLT2	SLT2	0.56302	0.07	0.54006	0.175	-0.06012	0.07	0
TOP2-5	TOP2-5	YHR066W	SSF1	SSF1	0.95346	0.062	0.97224	0.053	-0.01786	0.062	8e-05
TOP2-5	TOP2-5	YBR057C	MUM2	MUM2	1.15517	0.02	1.09909	0.014	0.05994	0.02	0
TOP2-5	TOP2-5	YHR200W	RPN10	RPN10	1.04105	0.176	0.77273	0.059	0.27412	0.176	0.0013
TOP2-5	TOP2-5	YIL008W	URM1	URM1	0	0	0.84619	0.029	-0.8303	0	#NUM!	status=JK
TOP2-5	TOP2-5	YIL040W	APQ12	APQ12	0.31187	0.097	0.41808	0.284	-0.12776	0.097	0.00764
TOP2-5	TOP2-5	YIR005W	IST3	IST3	1.12798	0.017	1.03644	0.032	0.08549	0.017	0
TOP2-5	TOP2-5	YJL047C	RTT101	RTT101	0.94831	0.005	1.01025	0.056	-0.06279	0.005	1e-05	status=JK
TOP2-5	TOP2-5	YJR139C	HOM6	HOM6	0.99783	0.023	0.95904	0.043	0.04115	0.023	0.00018	status=JK
TOP2-5	TOP2-5	YKL113C	RAD27	RAD27	0.91019	0.007	0.91953	0.004	-0.01161	0.007	2e-05	status=JK
TOP2-5	TOP2-5	YKL197C	PEX1	PEX1	1.02902	0.004	1.03738	0.001	-0.00755	0.004	0	status=JK
TOP2-5	TOP2-5	YBR131W	CCZ1	CCZ1	1.30129	0.05	1.04767	0.012	0.25361	0.049	2e-05
TOP2-5	TOP2-5	YBR164C	ARL1	ARL1	1.07571	0.031	1.13741	0.018	-0.06115	0.03	1e-05
TOP2-5	TOP2-5	YLR087C	CSF1	CSF1	1.0614	0.067	0.97933	0.034	0.07708	0.067	7e-05
TOP2-5	TOP2-5	YLR119W	SRN2	SRN2	1.17455	0.037	1.09847	0.001	0.07545	0.037	1e-05
TOP2-5	TOP2-5	YLR191W	PEX13	PEX13	1.07923	0.037	1.12793	0.062	-0.02908	0.037	1e-05
TOP2-5	TOP2-5	YLR218C	COA4	COA4	1.17577	0.052	1.08986	0.013	0.0833	0.052	2e-05
TOP2-5	TOP2-5	YBR175W	SWD3	SWD3	0.80221	0.092	0.73496	0.009	0.06973	0.092	0.00041
TOP2-5	TOP2-5	YLR319C	BUD6	BUD6	1.15026	0.043	1.10427	0.046	0.03956	0.043	1e-05
TOP2-5	TOP2-5	YML081C-A	ATP18	ATP18	1.05197	0.048	1.01095	0.07	0.03626	0.048	3e-05
TOP2-5	TOP2-5	YML128C	MSC1	MSC1	0.71659	0.033	0.83303	0.056	-0.10686	0.033	3e-05
TOP2-5	TOP2-5	YBR221C	PDB1	PDB1	0.9106	0.041	0.9758	0.051	-0.07929	0.041	3e-05
TOP2-5	TOP2-5	YMR198W	CIK1	CIK1	1.0205	0.035	0.54797	0.633	0.49028	0.035	1e-05
TOP2-5	TOP2-5	YMR224C	MRE11	MRE11	0.75282	0.008	0.82545	0.015	-0.07548	0.008	4e-05	status=JK
TOP2-5	TOP2-5	YMR271C	URA10	URA10	1.02143	0.126	1.01875	0.106	0.00636	0.126	0	status=BG;status=JK
TOP2-5	TOP2-5	YMR263W	SAP30	SAP30	1.09985	0.018	1.1142	0.019	-0.01826	0.018	9e-05	status=JK
TOP2-5	TOP2-5	YNL064C	YDJ1	YDJ1	0.74992	0.101	0.51624	0.601	0.27817	0.101	0.00066
TOP2-5	TOP2-5	YNL091W	NST1	NST1	0.37685	0.053	1.07371	0.074	-0.70667	0.053	0.00077
TOP2-5	TOP2-5	YOR030W	DFG16	DFG16	0.81679	0.028	0.7171	0.082	0.05211	0.028	1e-05
TOP2-5	TOP2-5	YOR089C	VPS21	VPS21	1.04915	0.049	0.95497	0.02	0.09415	0.049	3e-05
TOP2-5	TOP2-5	YOR275C	RIM20	RIM20	0.88728	0.07	0.87859	0.072	-0.01351	0.07	0.00013
TOP2-5	TOP2-5	YPL101W	ELP4	ELP4	0.87905	0.011	0.83143	0.051	0.04131	0.011	0
TOP2-5	TOP2-5	YCL032W	STE50	STE50	0.51044	0.224	0.14435	0.168	0.37754	0.223	0.01975
TOP2-5	TOP2-5	YPR018W	RLF2	RLF2	1.13472	0.106	1.02798	0.095	0.10892	0.105	0.00022
TOP2-5	TOP2-5	YPR060C	ARO7	ARO7	0.85513	0.115	0.90842	0.089	-0.03862	0.115	0.00066
TOP2-5	TOP2-5	YPR191W	QCR2	QCR2	0.95084	0.093	1.06807	0.067	-0.10628	0.093	0.00025
TOP2-5	TOP2-5	YGR122W	YGR122W	YGR122W	0.43953	0.48	0.36659	0.427	0.10519	0.479	0.16435
TOP2-5	TOP2-5	YCL061C	MRC1	MRC1	0.98922	0.022	1.00608	0.023	-0.01508	0.022	0
TOP2-5	TOP2-5	YBR118W	TEF2	TEF2	1.19361	0.084	1.19856	0.009	-0.00284	0.083	9e-05
TOP2-5	TOP2-5	YDL033C	SLM3	SLM3	0	0	0.53708	0.62	-0.52868	0	#NUM!
TOP2-5	TOP2-5	YDL192W	ARF1	ARF1	0.80707	0.138	0.798	0.024	0.0014	0.138	0.00134
TOP2-5	TOP2-5	YDR004W	RAD57	RAD57	0.94796	0.037	0.8664	0.035	0.08439	0.037	2e-05
TOP2-5	TOP2-5	YDR126W	SWF1	SWF1	1.01804	0.205	1.14348	0.023	-0.11603	0.204	0.00216
TOP2-5	TOP2-5	YKL052C	ASK1	ask1-2	1.15496	0.004	1.0821	0.01	0.07497	0.004	0	status=JK
TOP2-5	TOP2-5	YML023C	NSE5	nse5-ts2	1.03663	0.051	1.09801	0.07	0.01745	0.051	3e-05
TOP2-5	TOP2-5	YML023C	NSE5	nse5-ts3	0.94614	0.065	0.9706	0.027	-0.07282	0.065	9e-05
TOP2-5	TOP2-5	YDR437W	GPI19	gpi19-2xh	0.9274	0.033	0.96574	0.033	0.04207	0.033	1e-05
TOP2-5	TOP2-5	YDR188W	CCT6	cct6-18	0.60797	0.189	0.66794	0.061	-0.03339	0.188	0.00759
TOP2-5	TOP2-5	YHR058C	MED6	med6-ts	0.43171	0.502	0.93906	0.05	-0.52672	0.501	0.18421
TOP2-5	TOP2-5	YLR186W	EMG1	emg1-1	1.02571	0.009	0.96512	0.036	0.05613	0.009	2e-05	status=JK
TOP2-5	TOP2-5	YDL147W	RPN5	rpn5-1	1.09184	0.022	1.07084	0.008	0.02532	0.022	0
TOP2-5	TOP2-5	YHR036W	BRL1	brl1-2221	0.91477	0.045	1.00032	0.017	-0.0818	0.045	3e-05
TOP2-5	TOP2-5	YFL017C	GNA1	gna1-ts	0	0	0	0	0	0	#NUM!
TOP2-5	TOP2-5	YMR229C	RRP5	rrp5-delta6	0.99706	0.026	0.96275	0.025	0.04137	0.026	0.00023	status=JK
TOP2-5	TOP2-5	YDL209C	CWC2	cwc2-1	1.1104	0.026	1.09823	0.016	0.01311	0.026	0
TOP2-5	TOP2-5	YHR058C	MED6	med6-ts	0.51081	0.552	0.96436	0.004	-0.4478	0.551	0.16136
TOP2-5	TOP2-5	YNL163C	RIA1	ria1-ts	0.704	0.078	0.35334	0.408	0.35741	0.078	0.00038
TOP2-5	TOP2-5	YBR011C	IPP1	ipp1-ph	0.9461	0.057	0.9149	0.038	0.02825	0.056	6e-05
TOP2-5	TOP2-5	YBR029C	CDS1	cds1-ph	1.07298	0.04	1.00431	0.016	0.06667	0.04	1e-05
TOP2-5	TOP2-5	YBL040C	ERD2	erd2-ph	0.47981	0.191	1.04698	0.133	-0.57934	0.19	0.01518
TOP2-5	TOP2-5	YBR152W	SPP381	spp381-ph	1.03147	0.01	1.05039	0.002	-0.01824	0.01	3e-05	status=JK
TOP2-5	TOP2-5	YDR045C	RPC11	rpc11-ph	1.10868	0.038	1.15119	0.002	-0.0433	0.038	1e-05
TOP2-5	TOP2-5	YER003C	PMI40	pmi40-ph	1.06689	0.089	0.77586	0.102	0.2771	0.089	0.00016
TOP2-5	TOP2-5	YER023W	PRO3	pro3-ph	0.9689	0.015	1.02693	0.036	-0.05149	0.015	0
TOP2-5	TOP2-5	YFL022C	FRS2	frs2-ph	0	0	0	0	0	0	#NUM!
TOP2-5	TOP2-5	YGL011C	SCL1	scl1-ph	0	0	0	0	0	0	#NUM!
TOP2-5	TOP2-5	YDR118W	APC4	apc4-ph	1.13021	0.03	1.06923	0.014	0.05761	0.03	0
TOP2-5	TOP2-5	YKL196C	YKT6	ykt6-ph	1.00557	0.038	0.98567	0.001	0.01964	0.038	1e-05
TOP2-5	TOP2-5	YDL108W	KIN28	kin28-ts	1.04016	0.056	1.14325	0.076	-0.09899	0.056	4e-05
TOP2-5	TOP2-5	YKR068C	BET3	bet3-ph	1.04975	0.08	0.96061	0.15	0.08901	0.079	0.00012
TOP2-5	TOP2-5	YGR278W	CWC22	cwc22-ph	0.9685	0.063	1.12453	0.08	-0.15853	0.063	8e-05
TOP2-5	TOP2-5	YDL103C	QRI1	qri1-ph	0.94056	0.078	0.9013	0.079	0.02055	0.078	0.00016
TOP2-5	TOP2-5	YHR088W	RPF1	rpf1-ph	1.0388	0.045	0.98937	0.08	0.04753	0.045	2e-05
TOP2-5	TOP2-5	YKR081C	RPF2	rpf2-ph	0.93699	0.115	1.01209	0.039	-0.06595	0.115	0.00051
TOP2-5	TOP2-5	YBL023C	MCM2	mcm2-1	1.07576	0.012	1.03855	0.02	0.03797	0.012	4e-05	status=JK
TOP2-5	TOP2-5	YBR154C	RPB5	rpb5-ph	1.10282	0.042	0.98924	0.036	0.10783	0.042	1e-05
TOP2-5	TOP2-5	YDR064W	RPS13	rps13-ph	1.1351	0.021	1.01977	0.011	0.11514	0.021	0.00012	status=JK
TOP2-5	TOP2-5	YER168C	CCA1	cca1-ph	0.77246	0.038	0.91035	0.015	-0.14021	0.038	3e-05
TOP2-5	TOP2-5	YER009W	NTF2	ntf2-ph	1.0843	0.026	1.01422	0.004	0.07308	0.026	0
TOP2-5	TOP2-5	YHR019C	DED81	ded81-ph	1.30425	0.078	1.30214	0.006	0.00046	0.077	6e-05
TOP2-5	TOP2-5	YGL091C	NBP35	nbp35-ph	0.88307	0.047	0.77509	0.018	0.09941	0.047	4e-05
TOP2-5	TOP2-5	YDR091C	RLI1	rli1-ph	1.10087	0.01	1.04897	0.039	0.05381	0.01	3e-05	status=JK
TOP2-5	TOP2-5	YGL142C	GPI10	gpi10-ph	1.24716	0.078	1.17793	0.046	0.06734	0.078	7e-05
TOP2-5	TOP2-5	YMR043W	MCM1	mcm1-ph	0.43737	0.306	0.33214	0.145	0.1344	0.305	0.06453
TOP2-5	TOP2-5	YHR196W	UTP9	utp9-ph	0.82969	0.079	0.86413	0.025	-0.03445	0.079	0.00302	status=JK
TOP2-5	TOP2-5	YER094C	PUP3	pup3-ph	1.04976	0.078	0.9542	0.121	0.09957	0.077	0.00011
TOP2-5	TOP2-5	YLR196W	PWP1	pwp1-ph	1.01417	0.049	0.97776	0.023	0.03557	0.049	3e-05
TOP2-5	TOP2-5	YLR291C	GCD7	gcd7-ph	1.31308	0.053	1.16336	0.018	0.14518	0.053	2e-05
TOP2-5	TOP2-5	YNL267W	PIK1	pik1-104	0.11958	0.161	0.38869	0.065	-0.17966	0.161	0.23432
TOP2-5	TOP2-5	YLR316C	TAD3	tad3-ph	1.0886	0.023	1.12689	0.018	-0.04006	0.023	0.00014	status=JK
TOP2-5	TOP2-5	YNL038W	GPI15	gpi15-ph	1.12138	0.047	1.25356	0.084	-0.15135	0.047	2e-05
TOP2-5	TOP2-5	YNL267W	PIK1	pik1-139	0.25121	0.096	0.14773	0.013	-0.04836	0.096	0.01374
TOP2-5	TOP2-5	YML127W	RSC9	rsc9-ph	0.73542	0.013	0.71615	0.019	0.01988	0.013	0
TOP2-5	TOP2-5	YMR281W	GPI12	gpi12-ph	0.96788	0.033	0.95737	0.051	0.01709	0.033	1e-05
TOP2-5	TOP2-5	YJR006W	POL31	pol31-ph	1.07916	0.026	1.04085	0.013	0.03573	0.026	0
TOP2-5	TOP2-5	YNR017W	TIM23	tim23-ph	0.93238	0.052	0.95581	0.043	-0.01376	0.052	5e-05
TOP2-5	TOP2-5	YOL077C	BRX1	brx1-ph	0.96662	0.029	0.9728	0.035	-0.00018	0.029	0.00031	status=JK
TOP2-5	TOP2-5	YOR143C	THI80	thi80-ph	#NUM!	#NUM!	1.23387	0.019	#NUM!	#NUM!	#NUM!	status=BG
TOP2-5	TOP2-5	YDR437W	GPI19	gpi19-ph	0.75802	0.049	0.82529	0.015	-0.1269	0.049	7e-05
TOP2-5	TOP2-5	YOR194C	TOA1	toa1-ph	0.73306	0.046	0.72283	0.082	0.02924	0.046	7e-05
TOP2-5	TOP2-5	YOR168W	GLN4	gln4-ph	1.16031	0.014	1.10118	0.013	0.06148	0.014	0
TOP2-5	TOP2-5	YPL128C	TBF1	tbf1-ph	0.96606	0.091	0.96856	0.01	-0.00201	0.091	0.00023
TOP2-5	TOP2-5	YPL007C	TFC8	tfc8-ph	1.06189	0.021	1.06214	0.014	0.00621	0.021	0
TOP2-5	TOP2-5	YMR134W	YMR134W	ymr134w-ph	1.28613	0.112	1.10089	0.065	0.1755	0.111	0.00018
TOP2-5	TOP2-5	YLR440C	SEC39	sec39-ph	1.27635	0.091	1.15957	0.057	0.12824	0.09	0.0001
TOP2-5	TOP2-5	YDR531W	CAB1	cab1-ph	0.79994	0.028	0.80781	0.012	-0.00834	0.028	1e-05
TOP2-5	TOP2-5	YDL105W	NSE4	nse4-ph	0.84315	0.066	1.06362	0.026	-0.22731	0.066	0.00013
TOP2-5	TOP2-5	YLR305C	STT4	stt4-4	1.167	0.005	0.97711	0.155	0.16665	0.005	1e-05	status=JK
TOP2-5	TOP2-5	YPR088C	SRP54	ypr088c-ph	1.09338	0.022	1.07793	0.041	0.01738	0.022	0
TOP2-5	TOP2-5	YPR082C	DIB1	ypr082c-ph	1.00001	0.013	1.05799	0.003	-0.05917	0.013	6e-05	status=JK
TOP2-5	TOP2-5	YGR047C	TFC4	ygr047c-ph	0.97711	0.073	1.00565	0.023	-0.02536	0.073	0.00012
TOP2-5	TOP2-5	YMR093W	UTP15	ymr093w-ph	0	0	0.77813	0.038	-0.78268	0	#NUM!
TOP2-5	TOP2-5	YLR029C	RPL15A	ylr029c-ph	1.09348	0.032	0.94976	0.117	0.15845	0.032	1e-05
TOP2-5	TOP2-5	YJR064W	CCT5	yjr064w-ph	1.15209	0.027	1.05706	0.024	0.0954	0.026	0
TOP2-5	TOP2-5	YDR449C	UTP6	ydr449c-ph	0.99703	0.048	1.03298	0.138	0.00059	0.048	3e-05
TOP2-5	TOP2-5	YIL106W	MOB1	yil106w-ph	1.1309	0.035	1.10869	0.011	0.02072	0.035	1e-05
TOP2-5	TOP2-5	YER147C	SCC4	yer147c-ph	0.97879	0.089	1.04184	0.061	-0.05374	0.089	0.00021
TOP2-5	TOP2-5	YCL004W	PGS1	ycl004w-ph	1.02401	0.065	1.03513	0.066	-0.02201	0.065	7e-05
TOP2-5	TOP2-5	YOL102C	TPT1	yol102c-ph	0	0	0.54059	0.63	-0.48927	0	#NUM!
TOP2-5	TOP2-5	YDR404C	RPB7	ydr404c-ph	0	0	0	0	0	0	#NUM!
TOP2-5	TOP2-5	YJL011C	RPC17	yjl011c-ph	0.92675	0.03	0.98165	0.016	-0.05371	0.03	1e-05
TOP2-5	TOP2-5	YDR208W	MSS4	mss4-103	1.13023	0.048	1.1689	0.044	-0.03103	0.048	2e-05
TOP2-5	TOP2-5	YFL039C	ACT1	act1-4	0.91379	0.033	0.8465	0.096	0.10819	0.033	0.00044	status=JK
TOP2-5	TOP2-5	YFL039C	ACT1	act1-125	0.81818	0.031	0.7976	0.016	0.01281	0.031	0.00047	status=JK
TOP2-5	TOP2-5	YFR028C	CDC14	cdc14-3	0.92938	0.026	0.91471	0.068	-0.13259	0.026	0.00026	status=JK
TOP2-5	TOP2-5	YGR092W	DBF2	dbf2-1	0	0	1.00397	0.034	-0.99477	0	#NUM!
TOP2-5	TOP2-5	YDR052C	DBF4	dbf4-4	1.22161	0.068	1.18472	0.008	0.08035	0.068	5e-05
TOP2-5	TOP2-5	YMR235C	RNA1	rna1-s116f	1.07486	0.036	1.17527	0.037	-0.10808	0.035	1e-05
TOP2-5	TOP2-5	YKL018W	SWD2	swd2-ts1	1.26732	0.099	1.08471	0.107	0.16862	0.099	0.00013
TOP2-5	TOP2-5	YER125W	RSP5	rsp5-1	0.96075	0.018	0.89393	0.027	0.06609	0.018	0
TOP2-5	TOP2-5	YGL048C	RPT6	rpt6-25	1.05574	0.057	1.00205	0.019	0.05539	0.057	4e-05
TOP2-5	TOP2-5	YKL210W	UBA1	uba1-1	1.03508	0.056	1.02175	0.085	0.0101	0.056	4e-05
TOP2-5	TOP2-5	YLR459W	GAB1	gab1-3	1.12979	0.013	1.17357	0.106	-0.06035	0.013	4e-05	status=JK
TOP2-5	TOP2-5	YML130C	ERO1	ero1-1	1.23196	0.024	1.14442	0.027	0.07618	0.024	0.00013	status=JK
TOP2-5	TOP2-5	YDL126C	CDC48	cdc48-3	1.06228	0.023	1.03292	0.038	0.02507	0.023	0
TOP2-5	TOP2-5	YFL039C	ACT1	act1-112	0.8307	0.026	0.77995	0.033	0.02531	0.025	1e-05
TOP2-5	TOP2-5	YPL094C	SEC62	sec62-ts	1.08197	0.036	1.08923	0.021	-0.0079	0.036	0.00037	status=JK
TOP2-5	TOP2-5	YGR179C	OKP1	okp1-5	1.01975	0.018	1.0473	0.005	-0.02667	0.018	0
TOP2-5	TOP2-5	YOR181W	LAS17	las17-14	1.11678	0.036	1.11257	0.012	0.00309	0.036	1e-05
TOP2-5	TOP2-5	YOR122C	PFY1	pfy1-4	0.88301	0.004	0.86667	0.055	-0.06867	0.004	1e-05	status=JK
TOP2-5	TOP2-5	YLL050C	COF1	cof1-5	1.20917	0.002	1.08913	0.031	0.11446	0.002	0	status=JK
TOP2-5	TOP2-5	YGR113W	DAM1	dam1-5	1.16159	0.018	1.09729	0.031	0.05369	0.018	8e-05	status=JK
TOP2-5	TOP2-5	YGR113W	DAM1	dam1-9	1.14565	0.086	1.1696	0.05	0.03779	0.086	0.00012
TOP2-5	TOP2-5	YGR113W	DAM1	dam1-19	1.03322	0.047	1.06977	0.031	-0.07437	0.047	3e-05
TOP2-5	TOP2-5	YER009W	NTF2	ntf2-h104y	1.16479	0.049	0.9247	0.117	0.15338	0.049	2e-05
TOP2-5	TOP2-5	YLR229C	CDC42	cdc42-1	1.10676	0.007	1.02952	0.011	0.07726	0.007	1e-05	status=JK
TOP2-5	TOP2-5	YLR086W	SMC4	smc4-1	0.5203	0.186	0.87849	0.054	-0.33603	0.185	0.01121
TOP2-5	TOP2-5	YOR326W	MYO2	myo2-14	0.94544	0.02	0.84787	0.124	-0.05654	0.02	0.00014	status=JK
TOP2-5	TOP2-5	YAR007C	RFA1	rfa1-m2	1.00701	0.07	0.98648	0.036	0.01622	0.07	9e-05
TOP2-5	TOP2-5	YBL034C	STU1	stu1-5	1.15754	0.032	1.1334	0.051	0.6206	0.032	1e-05
TOP2-5	TOP2-5	YBL076C	ILS1	ils1-1	1.02856	0.028	1.02166	0.021	0.00274	0.028	1e-05
TOP2-5	TOP2-5	YLR310C	CDC25	cdc25-2	1.11256	0.013	1.17396	0.037	-0.07096	0.013	0
TOP2-5	TOP2-5	YGR185C	TYS1	tys1-1	1.18827	0.014	1.10968	0.002	0.07931	0.014	0
TOP2-5	TOP2-5	YJR065C	ARP3	arp3-g15c	0.71384	0.732	0.56642	0.551	0.23515	0.731	0.14633
TOP2-5	TOP2-5	YOL139C	CDC33	cdc33-e72g	0.91483	0.133	0.46708	0.54	0.46155	0.133	0.00083
TOP2-5	TOP2-5	YKL112W	ABF1	abf1-102	1.00146	0.014	0.93045	0.007	0.06955	0.014	7e-05	status=JK
TOP2-5	TOP2-5	YFL008W	SMC1	smc1-2	0.82942	0.034	0.97604	0.035	-0.15198	0.034	2e-05
TOP2-5	TOP2-5	YHR191C	CTF8	ctf8-162	0.69897	0.014	0.87073	0.031	-0.17878	0.014	0.00014	status=JK
TOP2-5	TOP2-5	YJR045C	SSC1	ssc1-2	1.09065	0.039	0.94807	0.035	0.1495	0.039	1e-05
TOP2-5	TOP2-5	YPR183W	DPM1	dpm1-6	1.03701	0.01	0.97255	0.005	0.06328	0.01	0
TOP2-5	TOP2-5	YBR060C	ORC2	orc2-3	1.06233	0.011	1.08071	0.039	-0.01002	0.011	3e-05	status=JK
TOP2-5	TOP2-5	YGL155W	CDC43	cdc43-2	0.70335	0.039	0.74042	0.022	-0.03135	0.039	5e-05
TOP2-5	TOP2-5	YOR326W	MYO2	myo2-16	1.11669	0.099	1.09643	0.043	0.11429	0.099	0.00019
TOP2-5	TOP2-5	YAL038W	CDC19	cdc19-1	1.10011	0.054	1.10153	0.035	-0.00515	0.054	3e-05
TOP2-5	TOP2-5	YIR008C	PRI1	pri1-m4	1.01615	0.044	0.96261	0.032	0.0561	0.044	2e-05
TOP2-5	TOP2-5	YNL102W	POL1	pol1-13	0.79977	0.043	1.04217	0.056	-0.25345	0.043	4e-05
TOP2-5	TOP2-5	YHR164C	DNA2	dna2-1	0.69665	0.034	0.82035	0.053	-0.13285	0.033	3e-05
TOP2-5	TOP2-5	YIR006C	PAN1	pan1-4	0.94106	0.013	0.91548	0.017	0.02587	0.013	6e-05	status=JK
TOP2-5	TOP2-5	YGL130W	CEG1	ceg1-ts	1.0822	0.022	1.07352	0.023	-0.01088	0.022	0
TOP2-5	TOP2-5	YGL130W	CEG1	ceg1-34	1.15391	0.023	1.12588	0.024	0.06065	0.023	0
TOP2-5	TOP2-5	YDR164C	SEC1	sec1-1	1.26748	0.044	1.23404	0.02	0.02837	0.044	1e-05
TOP2-5	TOP2-5	YNL102W	POL1	pol1-1	0.70575	0.012	1.06621	0.046	-0.34724	0.012	0.0001	status=JK
TOP2-5	TOP2-5	YBL035C	POL12	pol12-ts	1.15997	0.161	0.93556	0.046	0.21917	0.161	0.00073
TOP2-5	TOP2-5	YBR055C	PRP6	prp6-ts	1.31	0.099	1.23864	0.012	0.06429	0.099	0.00012
TOP2-5	TOP2-5	YMR268C	PRP24	prp24-ts	1.2369	0.045	1.17802	0.054	0.04554	0.045	1e-05
TOP2-5	TOP2-5	YLR274W	MCM5	cdc46-1	1.06225	0.034	1.09638	0.012	-0.03707	0.034	1e-05
TOP2-5	TOP2-5	YJR057W	CDC8	cdc8-1	0.89708	0.008	0.97752	0.034	-0.08844	0.008	3e-05	status=JK
TOP2-5	TOP2-5	YAL041W	CDC24	cdc24-2	1.25285	0.016	1.17656	0.027	0.1102	0.016	5e-05	status=JK
TOP2-5	TOP2-5	YAL041W	CDC24	cdc24-3	0.07502	0.13	0.01864	0.032	-1.06474	0.13	0.42265	status=JK
TOP2-5	TOP2-5	YGL116W	CDC20	cdc20-2	1.19446	0.099	1.27006	0.087	-0.10452	0.098	0.00015
TOP2-5	TOP2-5	YPL228W	CET1	cet1-15	1.09611	0.007	1.10711	0.049	-0.03918	0.007	1e-05	status=JK
TOP2-5	TOP2-5	YGL073W	HSF1	hsf1-848	1.15985	0.033	1.1152	0.044	0.03924	0.033	0.00026	status=JK
TOP2-5	TOP2-5	YKR083C	DAD2	dad2-9	1.09832	0.005	1.12327	0.007	-0.02128	0.005	1e-05	status=JK
TOP2-5	TOP2-5	YOR122C	PFY1	pfy1-14	1.079	0.062	1.04534	0.067	0.12684	0.062	5e-05
TOP2-5	TOP2-5	YJL050W	MTR4	mtr4-1	1.10514	0.075	1.08448	0.046	0.00946	0.075	9e-05
TOP2-5	TOP2-5	YIR010W	DSN1	dsn1-8	1.08714	0.024	1.06682	0.005	0.01907	0.024	0
TOP2-5	TOP2-5	YJR112W	NNF1	nnf1-48	1.18049	0.045	1.21679	0.022	-0.03599	0.045	2e-05
TOP2-5	TOP2-5	YGL093W	SPC105	spc105-15	1.13041	0.048	1.10874	0.037	0.01456	0.047	2e-05
TOP2-5	TOP2-5	YDR212W	TCP1	tcp1-2	0.84842	0.024	0.84824	0.032	-0.00314	0.024	1e-05
TOP2-5	TOP2-5	YPL233W	NSL1	nsl1-5	1.05207	0.011	1.12373	0.039	-0.07819	0.011	3e-05	status=JK
TOP2-5	TOP2-5	YBR055C	PRP6	prp6-1	1.35805	0.039	1.25044	0.013	0.11223	0.039	1e-05
TOP2-5	TOP2-5	YNL287W	SEC21	sec21-1	0.84152	0.073	0.71564	0.041	0.13746	0.073	0.00018
TOP2-5	TOP2-5	YGL065C	ALG2	alg2-1	1.12605	0.123	1.12874	0.068	0.00732	0.123	0.00035
TOP2-5	TOP2-5	YPL076W	GPI2	gpi2-1-7b	0.86476	0.019	0.88659	0.011	-0.02727	0.019	0.00015	status=JK
TOP2-5	TOP2-5	YER157W	COG3	cog3-2	1.17662	0.07	1.09846	0.035	0.07468	0.07	6e-05
TOP2-5	TOP2-5	YNR053C	NOG2	nog2-1	0.83197	0.045	0.85475	0.015	-0.01511	0.045	4e-05
TOP2-5	TOP2-5	YLR008C	PAM18	pam18-1	0.98671	0.13	1.13128	0.083	-0.13266	0.13	0.00062
TOP2-5	TOP2-5	YOR232W	MGE1	mge1-100	1.15509	0.046	1.03314	0.012	0.12739	0.046	2e-05
TOP2-5	TOP2-5	YIL126W	STH1	sth1-2	0.02305	0.031	0.09788	0.126	-0.04091	0.031	0.33225	status=JK
TOP2-5	TOP2-5	YBR198C	TAF5	taf5-3	1.12275	0.029	1.06745	0.032	0.08639	0.029	0
TOP2-5	TOP2-5	YDR166C	SEC5	sec5-24	1.29166	0.057	1.21211	0.039	0.07684	0.057	2e-05
TOP2-5	TOP2-5	YBR198C	TAF5	taf5-20	0.61118	0.12	0.72425	0.002	-0.42393	0.12	0.00201
TOP2-5	TOP2-5	YGR274C	TAF1	taf1-1	1.00389	0.002	1.02109	0.013	-0.01765	0.002	0
TOP2-5	TOP2-5	YKL125W	RRN3	rrn3-s213p	0.98824	0.054	0.98538	0.033	0.00935	0.053	4e-05
TOP2-5	TOP2-5	YPL028W	ERG10	erg10-1	0.97606	0.047	0.97952	0.021	-0.00427	0.047	3e-05
TOP2-5	TOP2-5	YOR341W	RPA190	rpa190-g728d	0.81468	0.009	0.83463	0.061	-0.03415	0.009	0
TOP2-5	TOP2-5	YFR004W	RPN11	rpn11-14	1.04512	0.038	0.92201	0.024	0.11719	0.038	1e-05
TOP2-5	TOP2-5	YBL105C	PKC1	pkc1-2	1.0195	0.013	0.76734	0.029	0.21782	0.013	5e-05	status=JK
TOP2-5	TOP2-5	YBL105C	PKC1	pkc1-4	0.90521	0.043	0.83837	0.023	0.10382	0.043	3e-05
TOP2-5	TOP2-5	YBR265W	TSC10	tsc10-1	1.05132	0.017	1.07505	0.02	-0.03004	0.017	0
TOP2-5	TOP2-5	YGL137W	SEC27	sec27-1	1.11261	0.061	1.02452	0.08	0.08386	0.061	0.00102	status=JK
TOP2-5	TOP2-5	YGR216C	GPI1	gpi1-1	1.08799	0.042	1.17758	0.013	-0.09484	0.042	2e-05
TOP2-5	TOP2-5	YLR045C	STU2	stu2-10	0.31297	0.112	0.30234	0.106	-0.46398	0.111	0.01119
TOP2-5	TOP2-5	YLR045C	STU2	stu2-12	1.17469	0.058	1.13701	0.016	0.39563	0.058	3e-05
TOP2-5	TOP2-5	YNL216W	RAP1	rap1-2	0.25157	0.107	0.6022	0.494	-0.24594	0.107	0.05538	status=JK
TOP2-5	TOP2-5	YNL272C	SEC2	sec2-41	0.46483	0.256	0.28575	0.092	0.19525	0.255	0.03598
TOP2-5	TOP2-5	YOR244W	ESA1	esa1-d414	1.06278	0.064	1.05333	0.046	0.06661	0.064	6e-05
TOP2-5	TOP2-5	YOR244W	ESA1	esa1-1851	0.00835	0.008	0.04468	0.047	-0.98525	0.008	0.13024
TOP2-5	TOP2-5	YOR329C	SCD5	scd5-d338	0	0	0	0	0	0	#NUM!
TOP2-5	TOP2-5	YBR058C-A	TSC3	tsc3-2	0.82116	0.154	0.44391	0.129	0.40698	0.154	0.00177
TOP2-5	TOP2-5	YKL193C	SDS22	sds22-5	1.16256	0.06	1.23508	0.035	-0.07493	0.06	4e-05
TOP2-5	TOP2-5	YEL002C	WBP1	wbp1-2	1.16405	0.083	0.85989	0.048	0.43903	0.083	0.0001
TOP2-5	TOP2-5	YEL002C	WBP1	wbp1-1	1.07889	0.017	0.43269	0.158	0.35408	0.016	0
TOP2-5	TOP2-5	YFL038C	YPT1	ypt1-3	1.05827	0.012	1.10955	0.014	-0.05819	0.012	0
TOP2-5	TOP2-5	YGL098W	USE1	use1-ts	1.17301	0.052	1.12221	0.008	0.05	0.052	2e-05
TOP2-5	TOP2-5	YGL112C	TAF6	taf6-ts	0.94062	0.053	0.80113	0.179	0.14994	0.053	5e-05
TOP2-5	TOP2-5	YFL034C-B	MOB2	mob2-40	0.8599	0.088	0.97568	0.028	-0.08712	0.088	0.00351	status=JK
TOP2-5	TOP2-5	YKL173W	SNU114	snu114-60	1.04695	0.047	1.04723	0.054	0.00911	0.047	2e-05
TOP2-5	TOP2-5	YLR066W	SPC3	spc3-4	0	0	1.12591	0.017	-1.12099	0	#NUM!	status=JK
TOP2-5	TOP2-5	YNL061W	NOP2	nop2-3	0.75509	0.125	0.87621	0.027	0.3224	0.124	0.00121
TOP2-5	TOP2-5	YLR298C	YHC1	yhc1-1	1.3626	0.059	1.1544	0.013	0.63857	0.059	2e-05
TOP2-5	TOP2-5	YER136W	GDI1	gdi1-1	1.03966	0.045	1.00963	0.041	0.01985	0.045	2e-05
TOP2-5	TOP2-5	YPR110C	RPC40	rpc40-v78r	0.03643	0.033	0.69807	0.527	-0.63075	0.033	0.19626	status=JK
TOP2-5	TOP2-5	YKR086W	PRP16	prp16-ts	1.0262	0.008	1.00516	0.006	0.02445	0.008	2e-05	status=JK
TOP2-5	TOP2-5	YLR298C	YHC1	yhc1-7	0.11353	0.059	0.1509	0.083	-0.60744	0.059	0.03082
TOP2-5	TOP2-5	YER093C	TSC11	tsc11-1	1.09162	0.088	1.16889	0.086	-0.09987	0.088	0.00015
TOP2-5	TOP2-5	YIL026C	IRR1	irr1-1	1.09009	0.066	1.00653	0.073	0.08456	0.065	6e-05
TOP2-5	TOP2-5	YLR105C	SEN2	sen2-1	1.09013	0.084	1.05619	0.015	0.03028	0.084	0.00013
TOP2-5	TOP2-5	YDR228C	PCF11	pcf11-ts10	1.07489	0.074	1.03348	0.025	0.07411	0.074	9e-05
TOP2-5	TOP2-5	YDR228C	PCF11	pcf11-ts9	1.11381	0.02	1.08915	0.016	0.11293	0.02	0.00011	status=JK
TOP2-5	TOP2-5	YDR228C	PCF11	pcf11-2	0.90584	0.006	0.98587	0.03	-0.09454	0.006	0
TOP2-5	TOP2-5	YLR195C	NMT1	nmt1-181	0.59313	0.026	0.48304	0.011	0.11003	0.026	2e-05
TOP2-5	TOP2-5	YKR062W	TFA2	tfa2-45	0.83824	0.135	0.78067	0.161	0.0605	0.134	0.00112
TOP2-5	TOP2-5	YLR103C	CDC45	cdc45-27	1.0511	0.109	1.13452	0.135	-0.10773	0.109	0.00031
TOP2-5	TOP2-5	YMR028W	TAP42	tap42-11	1.12123	0.055	1.12544	0.116	-0.02603	0.055	3e-05
TOP2-5	TOP2-5	YPL124W	SPC29	spc29-20	0.54667	0.097	0.78266	0.023	-0.23219	0.097	0.00152
TOP2-5	TOP2-5	YJL074C	SMC3	smc3-42	1.09417	0.065	1.26462	0.053	-0.1689	0.065	6e-05
TOP2-5	TOP2-5	YDR478W	SNM1	snm1-172	0.60579	0.184	0.91058	0.176	-0.30765	0.184	0.00716
TOP2-5	TOP2-5	YDL217C	TIM22	tim22-19	1.1338	0.072	1.2029	0.052	-0.07035	0.071	7e-05
TOP2-5	TOP2-5	YDL008W	APC11	apc11-22	0.73511	0.063	0.74873	0.086	-0.01502	0.063	0.00017
TOP2-5	TOP2-5	YDR238C	SEC26	sec26-f856aw860a	1.16543	0.028	1.06998	0.038	0.0949	0.028	0
TOP2-5	TOP2-5	YEL034W	HYP2	hyp2-1	0.93487	0.078	0.53535	0.012	0.56831	0.077	0.00016
TOP2-5	TOP2-5	YEL034W	HYP2	hyp2-3	0.26272	0.289	0.19492	0.014	-0.1022	0.288	0.16682
TOP2-5	TOP2-5	YGL001C	ERG26	erg26-1	1.16973	0.054	1.09947	0.034	0.07145	0.054	3e-05
TOP2-5	TOP2-5	YOR249C	APC5	apc5-ca-paps	0	0	0.40019	0.462	-0.89097	0	#NUM!
TOP2-5	TOP2-5	YOR249C	APC5	apc5-ca	1.09403	0.08	0.98285	0.018	0.20039	0.08	0.00011
TOP2-5	TOP2-5	YNL118C	DCP2	dcp2-7d	0.08888	0.107	0.46932	0.018	-0.38881	0.106	0.19444
TOP2-5	TOP2-5	YPR025C	CCL1	ccl1-ts4	1.16976	0.036	1.14558	0.013	0.02632	0.036	1e-05
TOP2-5	TOP2-5	YGL022W	STT3	stt3-1	0	0	0.71816	0.043	-0.70018	0	#NUM!
TOP2-5	TOP2-5	YIL004C	BET1	bet1-1	1.24572	0.061	1.03875	0.026	0.20483	0.061	3e-05
TOP2-5	TOP2-5	YKL165C	MCD4	mcd4-174	0	0	0.98115	0.037	-0.97268	0	#NUM!	status=JK
TOP2-5	TOP2-5	YMR112C	MED11	med11-ts	0.64635	0.085	0.32469	0.382	0.36701	0.085	0.00063
TOP2-5	TOP2-5	YDL140C	RPO21	rpo21-1	0.6943	0.013	0.81348	0.01	-0.11669	0.013	0.00011	status=JK
TOP2-5	TOP2-5	YDR145W	TAF12	taf12-l446a	0.77146	0.026	0.4324	0.01	0.33491	0.026	1e-05
TOP2-5	TOP2-5	YDR228C	PCF11	pcf11-1	0.69636	0.166	0.91895	0.047	-0.3035	0.165	0.00353
TOP2-5	TOP2-5	YDR328C	SKP1	skp1-3	0	0	0.99187	0.07	-0.97547	0	#NUM!
TOP2-5	TOP2-5	YFL034C-B	MOB2	mob2-36	0.40511	0.468	0.93137	0.041	-0.5408	0.467	0.18208
TOP2-5	TOP2-5	YPR168W	NUT2	nut2-ts	0.8396	0.009	0.80409	0.045	0.03262	0.009	4e-05	status=JK
TOP2-5	TOP2-5	YBR154C	RPB5	rpb5-h147r	1.17974	0.018	1.00864	0.019	0.18456	0.018	8e-05	status=JK
TOP2-5	TOP2-5	YJR093C	FIP1	fip1-433	0.97083	0.026	1.06831	0.069	-0.10448	0.026	1e-05
TOP2-5	TOP2-5	YML010W	SPT5	spt5-194	0.03285	0.026	0	0	0.03276	0.026	0.08326
TOP2-5	TOP2-5	YKL203C	TOR2	tor2-29	0	0	0	0	0	0	#NUM!	status=JK
TOP2-5	TOP2-5	YJR076C	CDC11	cdc11-5	1.00481	0.146	0.70158	0.194	0.31124	0.146	0.00083
TOP2-5	TOP2-5	YLR298C	YHC1	yhc1-3	0.82711	0.03	0.71917	0.008	0.10439	0.03	1e-05
TOP2-5	TOP2-5	YLR116W	MSL5	msl5-9	1.06206	0.008	1.1158	0.052	-0.03875	0.008	2e-05	status=JK
TOP2-5	TOP2-5	YOL123W	HRP1	hrp1-4	0.57767	0.006	0.61831	0.081	0.57626	0.006	4e-05	status=JK
TOP2-5	TOP2-5	YDR113C	PDS1	pds1-128	1.02778	0.002	0.99791	0.021	0.03144	0.002	0	status=JK
TOP2-5	TOP2-5	YPL255W	BBP1	bbp1-2	0.04564	0.079	0.0042	0.007	0.04553	0.079	0.42265	status=JK
TOP2-5	TOP2-5	YDL017W	CDC7	cdc7-1	0	0	1.02852	0.019	-1.0223	0	#NUM!
TOP2-5	TOP2-5	YOR236W	DFR1	dfr1-td	0	0	0.49567	0.086	-0.49644	0	#NUM!
TOP2-5	TOP2-5	YJR065C	ARP3	arp3-31	0	0	0.55308	0.307	-0.47694	0	#NUM!
TOP2-5	TOP2-5	YBL084C	CDC27	cdc27-2	1.05109	0.063	1.01297	0.017	0.04317	0.063	6e-05
TOP2-5	TOP2-5	YBR196C	PGI1	pgi1-2	1.12602	0.015	1.09684	0.047	0.03627	0.015	6e-05	status=JK
TOP2-5	TOP2-5	YFL039C	ACT1	act1-159	0.91055	0.005	0.92806	0.024	0.10496	0.005	1e-05	status=JK
TOP2-5	TOP2-5	YOR048C	RAT1	rat1-1	0	0	0	0	0	0	#NUM!
TOP2-5	TOP2-5	YPR103W	PRE2	pre2-1	0	0	0	0	0	0	#NUM!
TOP2-5	TOP2-5	YDL207W	GLE1	gle1-4	0	0	0	0	0	0	#NUM!
TOP2-5	TOP2-5	YFR028C	CDC14	cdc14-8	0	0	1.15923	0.017	-1.0597	0	#NUM!
TOP2-5	TOP2-5	YDR510W	SMT3	smt3-331	0.63998	0.078	0.9568	0.012	-0.32011	0.078	0.0005
TOP2-5	TOP2-5	YBR143C	SUP45	sup45-ts	0.75949	0.146	0.62799	0.026	0.12426	0.145	0.00188
TOP2-5	TOP2-5	YGR099W	TEL2	tel2-15	0	0	1.15021	0.005	-1.14466	0	#NUM!
TOP2-5	TOP2-5	YFL034C-B	MOB2	mob2-20	0	0	0.44149	0.512	-0.94492	0	#NUM!
TOP2-5	TOP2-5	YNL061W	NOP2	nop2-10	0.00295	0.005	0.00844	0.01	-0.4279	0.005	0.42265	status=JK
TOP2-5	TOP2-5	YOL123W	HRP1	hrp1-7	0	0	0	0	0	0	#NUM!
TOP2-5	TOP2-5	YIL046W	MET30	met30-9	0	0	1.09388	0.016	-1.08799	0	#NUM!
TOP2-5	TOP2-5	YDR052C	DBF4	dbf4-ts	1.11822	0.054	1.10113	0.006	-0.02279	0.053	3e-05
TOP2-5	TOP2-5	YBL034C	STU1	stu1-7	0	0	0	0	-0.53412	0	#NUM!
TOP2-5	TOP2-5	YOL123W	HRP1	hrp1-1	0	0	0	0	0	0	#NUM!
TOP2-5	TOP2-5	YDL084W	SUB2	sub2-1	1.17014	0.024	1.08521	0.066	0.1031	0.024	0.00014	status=JK
TOP2-5	TOP2-5	YDR288W	NSE3	nse3-ts3	0.7077	0.048	0.98821	0.046	-0.36303	0.048	9e-05
TOP2-5	TOP2-5	YDR288W	NSE3	nse3-ts4	1.06228	0.037	1.16576	0.063	-0.00932	0.037	1e-05
TOP2-5	TOP2-5	BLANK	BLANK	BLANK	0	0	0	0	0	0	#NUM!
TOP2-5	TOP2-5	YDR276C	PMP3	PMP3	0.6027	0.698	0.52686	0.608	0.08234	0.697	0.18284
TOP2-5	TOP2-5	YDR315C	IPK1	IPK1	1.14459	0.028	1.15753	0.04	-0.01522	0.028	0
TOP2-5	TOP2-5	YDR334W	SWR1	SWR1	0.96628	0.046	1.08951	0.07	-0.12425	0.046	3e-05
TOP2-5	TOP2-5	YDR378C	LSM6	LSM6	0.86178	0.005	1.15339	0.017	-0.28846	0.005	1e-05	status=JK
TOP2-5	TOP2-5	YDR463W	STP1	STP1	1.05538	0.03	1.02926	0.035	0.03286	0.03	1e-05
TOP2-5	TOP2-5	YER083C	GET2	GET2	1.03549	0.104	0.94235	0.035	0.09839	0.104	0.00028
TOP2-5	TOP2-5	YER155C	BEM2	BEM2	0.7536	0.051	0.47041	0.035	0.27145	0.051	9e-05
TOP2-5	TOP2-5	YFR032C-A	RPL29	RPL29	0.96485	0.03	0.73872	0.075	0.22925	0.029	1e-05
TOP2-5	TOP2-5	YGL163C	RAD54	RAD54	1.00668	0.041	1.04978	0.042	-0.03619	0.041	2e-05
TOP2-5	TOP2-5	YGL213C	SKI8	SKI8	1.22771	0.031	1.15651	0.177	0.05066	0.031	0.00022	status=JK
TOP2-5	TOP2-5	YGL255W	ZRT1	ZRT1	1.20157	0.103	1.12871	0.151	0.02379	0.103	0.00017
TOP2-5	TOP2-5	YGR101W	PCP1	PCP1	0	0	0.44406	0.061	-0.44284	0	#NUM!
TOP2-5	TOP2-5	YGR125W	YGR125W	YGR125W	1.06886	0.014	1.09908	0.008	-0.02755	0.014	0
TOP2-5	TOP2-5	YHR067W	HTD2	HTD2	1.09871	0.074	1.03239	0.042	0.07431	0.074	8e-05
TOP2-5	TOP2-5	YHR189W	PTH1	PTH1	1.17479	0.032	1.17681	0.021	-0.00015	0.032	1e-05
TOP2-5	TOP2-5	YAL002W	VPS8	VPS8	1.0956	0.011	1.08448	0.006	0.01412	0.011	3e-05	status=JK
TOP2-5	TOP2-5	YJL136C	RPS21B	RPS21B	0.92698	0.035	0.94285	0.046	-0.01865	0.035	1e-05
TOP2-5	TOP2-5	YJL148W	RPA34	RPA34	1.00281	0.03	1.01195	0.018	0.00253	0.03	1e-05
TOP2-5	TOP2-5	YKL048C	ELM1	ELM1	1.17857	0.053	1.14098	0.025	0.05554	0.053	3e-05
TOP2-5	TOP2-5	YKL176C	LST4	LST4	0.98089	0.054	0.86035	0.07	0.13456	0.054	5e-05
TOP2-5	TOP2-5	YKR020W	VPS51	VPS51	1.12086	0.02	1.1277	0.07	-0.00581	0.02	0.00011	status=JK
TOP2-5	TOP2-5	YBR126C	TPS1	TPS1	0.94839	0.058	0.92065	0.091	0.01197	0.057	6e-05
TOP2-5	TOP2-5	YKR084C	HBS1	HBS1	1.28625	0.092	1.14173	0.027	0.14195	0.092	0.0001
TOP2-5	TOP2-5	YKR082W	NUP133	NUP133	1.14431	0.119	1.1	0.012	0.04839	0.118	0.0003
TOP2-5	TOP2-5	YLR032W	RAD5	RAD5	0.98616	0.035	1.05811	0.022	-0.06471	0.035	1e-05
TOP2-5	TOP2-5	YLR089C	ALT1	ALT1	0.84156	0.051	0.88632	0.016	-0.04378	0.051	6e-05
TOP2-5	TOP2-5	YLR200W	YKE2	YKE2	0.94347	0.037	0.93566	0.027	0.00366	0.037	2e-05
TOP2-5	TOP2-5	YBR195C	MSI1	MSI1	1.11112	0.036	1.06923	0.038	0.04016	0.036	1e-05
TOP2-5	TOP2-5	YLR384C	IKI3	IKI3	0.8914	0.032	0.91644	0.077	-0.02857	0.032	1e-05
TOP2-5	TOP2-5	YLR393W	ATP10	ATP10	0.89295	0.04	0.77898	0.043	0.12175	0.04	2e-05
TOP2-5	TOP2-5	YLR410W	VIP1	VIP1	1.075	0.054	1.02323	0.142	0.07448	0.054	3e-05
TOP2-5	TOP2-5	YML032C	RAD52	RAD52	0.85999	0.005	0.9339	0.017	-0.06672	0.005	1e-05	status=JK
TOP2-5	TOP2-5	YBR200W	BEM1	BEM1	0	0	0	0	0	0	#NUM!
TOP2-5	TOP2-5	YMR100W	MUB1	MUB1	1.12691	0.014	1.10692	0.029	0.02961	0.014	0
TOP2-5	TOP2-5	YMR205C	PFK2	PFK2	0.84767	0.053	1.01677	0.015	-0.16059	0.053	7e-05
TOP2-5	TOP2-5	YMR271C	URA10	URA10	1.02546	0.102	1.01878	0.109	0.02079	0.102	0	status=BG;status=JK
TOP2-5	TOP2-5	YMR272C	SCS7	SCS7	1.23502	0.079	1.22879	0.035	0.01465	0.079	7e-05
TOP2-5	TOP2-5	YNL071W	LAT1	LAT1	0.87895	0.076	1.22877	0.057	-0.3516	0.076	0.00018
TOP2-5	TOP2-5	YNL136W	EAF7	EAF7	0.93572	0.023	0	0	0.93343	0.023	0
TOP2-5	TOP2-5	YNL153C	GIM3	GIM3	0.93472	0.162	0.90071	0.224	-0.08928	0.162	0	status=JK
TOP2-5	TOP2-5	YNL001W	DOM34	DOM34	1.03719	0.045	0.89023	0.112	0.13622	0.045	2e-05
TOP2-5	TOP2-5	YNR010W	CSE2	CSE2	0.28643	0.331	0.38148	0.274	-0.10066	0.33	0.18207
TOP2-5	TOP2-5	YOL081W	IRA2	IRA2	1.04398	0.118	1.13242	0.031	-0.07328	0.118	0.0004
TOP2-5	TOP2-5	YOR070C	GYP1	GYP1	1.07007	0.034	1.06982	0.009	-0.00013	0.034	1e-05
TOP2-5	TOP2-5	YCL016C	DCC1	DCC1	0.95437	0.065	1.14791	0.048	-0.19074	0.065	9e-05
TOP2-5	TOP2-5	YPL101W	ELP4	ELP4	0.98182	0.004	0.92066	0.012	0.05881	0.004	1e-05	status=JK
TOP2-5	TOP2-5	YPL120W	VPS30	VPS30	1.20416	0.053	1.2056	0.108	0.03413	0.053	2e-05
TOP2-5	TOP2-5	YPR135W	CTF4	CTF4	0.67824	0.084	0.87067	0.083	-0.17657	0.084	0.00052
TOP2-5	TOP2-5	YNL147W	LSM7	LSM7	0.9507	0.01	1.06995	0.043	-0.12828	0.01	4e-05	status=JK
TOP2-5	TOP2-5	YCR077C	PAT1	PAT1	0.79667	0.012	1.15507	0.061	-0.35036	0.012	0
TOP2-5	TOP2-5	YDL020C	RPN4	RPN4	0.99606	0.047	1.05337	0.047	-0.06448	0.047	3e-05
TOP2-5	TOP2-5	YDL002C	NHP10	NHP10	0.84297	0.068	0.87926	0.013	-0.03544	0.068	0.00015
TOP2-5	TOP2-5	YDL077C	VAM6	VAM6	1.0006	0.059	0.9393	0.021	0.06371	0.059	6e-05
TOP2-5	TOP2-5	YDL065C	PEX19	PEX19	1.08728	0.086	1.08411	0.028	0.00239	0.085	0.00013
TOP2-5	TOP2-5	YDL190C	UFD2	UFD2	0.97068	0.011	1.00203	0.065	-0.04538	0.011	5e-05	status=JK
TOP2-5	TOP2-5	YDR049W	VMS1	VMS1	1.12741	0.049	1.03366	0.063	0.09288	0.048	2e-05
TOP2-5	TOP2-5	YBL007C	SLA1	SLA1	1.07193	0.056	1.10208	0.024	-0.02386	0.056	4e-05
TOP2-5	TOP2-5	YHR088W	RPF1	rpf1-1	0.94846	0.027	1.00879	0.033	-0.04731	0.027	1e-05
TOP2-5	TOP2-5	YIL147C	SLN1	sln1-ts4	1.04507	0.013	1.0329	0.022	0.0242	0.013	5e-05	status=JK
TOP2-5	TOP2-5	YKL052C	ASK1	ask1-3	1.16612	0.025	1.15151	0.046	0.02554	0.025	0
TOP2-5	TOP2-5	YML023C	NSE5	nse5-ts1	0.74751	0.057	0.7482	0.033	0.01367	0.057	0.00012
TOP2-5	TOP2-5	YPR016C	TIF6	tif6-ts1	1.03566	0.032	1.014	0.008	0.03377	0.032	1e-05
TOP2-5	TOP2-5	YDL105W	NSE4	nse4-ts2	0.64003	0.025	0.91905	0.023	-0.29791	0.025	2e-05
TOP2-5	TOP2-5	YLR430W	SEN1	sen1-1	1.08296	0.008	1.06547	0.047	-0.00986	0.008	2e-05	status=JK
TOP2-5	TOP2-5	YLR430W	SEN1	sen1-1	1.19562	0.032	1.13237	0.042	0.10251	0.031	1e-05
TOP2-5	TOP2-5	YPR161C	SGV1	sgv1-23	0.11156	0.091	0	0	-0.28255	0.091	0.09136
TOP2-5	TOP2-5	YPR161C	SGV1	sgv1-35	0.92618	0.014	0.99241	0.153	0.53008	0.014	8e-05	status=JK
TOP2-5	TOP2-5	YOL021C	DIS3	dis3-1	0.99807	0.048	1.06847	0.027	-0.06505	0.048	3e-05
TOP2-5	TOP2-5	YKL024C	URA6	ura6-5	0	0	0.17297	0.208	-0.12618	0	#NUM!
TOP2-5	TOP2-5	YDL097C	RPN6	rpn6-1	1.21679	0.062	1.24783	0.011	0.12088	0.062	4e-05
TOP2-5	TOP2-5	YHR036W	BRL1	brl1-k405i	0.84066	0.065	0.73525	0.165	0.12394	0.065	0.00013
TOP2-5	TOP2-5	YKL021C	MAK11	mak11-2	1.10932	0.084	0.98528	0.059	0.13579	0.084	0.00012
TOP2-5	TOP2-5	YLR186W	EMG1	emg1-1	0.97826	0.046	0.97028	0.035	0.01877	0.046	3e-05
TOP2-5	TOP2-5	YDR489W	SLD5	sld5-ph	1.08385	0.028	1.02952	0.052	0.04658	0.028	0
TOP2-5	TOP2-5	YMR298W	LIP1	lip1-ph	1.0583	0.044	0.95215	0.085	0.11815	0.044	2e-05
TOP2-5	TOP2-5	YBR121C	GRS1	grs1-ph	1.17318	0.026	1.08861	0.084	0.08959	0.026	0
TOP2-5	TOP2-5	YDR016C	DAD1	dad1-ph	1.05691	0.037	1.07032	0.025	-0.01619	0.037	1e-05
TOP2-5	TOP2-5	YDR280W	RRP45	rrp45-ph	1.24015	0.025	1.20755	0.033	0.03994	0.025	0
TOP2-5	TOP2-5	YEL026W	SNU13	snu13-ph	0.94323	0.063	0.32951	0.122	0.63107	0.062	8e-05
TOP2-5	TOP2-5	YLL011W	SOF1	sof1-ph	1.05106	0.081	0.98515	0.066	0.08415	0.081	0.00013
TOP2-5	TOP2-5	YML126C	ERG13	erg13-ph	1.03242	0.013	0.89362	0.06	0.14204	0.013	5e-05	status=JK
TOP2-5	TOP2-5	YDR086C	SSS1	sss1-ph	1.17934	0.058	1.21627	0.004	-0.03175	0.058	3e-05
TOP2-5	TOP2-5	YDL015C	TSC13	tsc13-ph	1.00923	0.049	1.03629	0.011	-0.02881	0.048	3e-05
TOP2-5	TOP2-5	YEL032W	MCM3	mcm3-1	0.83757	0.081	0.33036	0.086	0.512	0.081	0.00025
TOP2-5	TOP2-5	YGR172C	YIP1	yip1-ph	1.02863	0.05	1.16118	0.009	-0.12334	0.05	3e-05
TOP2-5	TOP2-5	YHR190W	ERG9	erg9-ph	0	0	0.96731	0.022	-0.95713	0	#NUM!
TOP2-5	TOP2-5	YJL025W	RRN7	rrn7-ph	0.91845	0.023	0.92632	0.129	-0.03787	0.023	0.0002	status=JK
TOP2-5	TOP2-5	YLR115W	CFT2	cft2-ph	0.83565	0.054	0.95706	0.037	-0.09249	0.054	8e-05
TOP2-5	TOP2-5	YLR116W	MSL5	msl5-ph	1.05434	0.026	1.08663	0.007	-0.02878	0.026	0
TOP2-5	TOP2-5	YDL097C	RPN6	rpn6-ph	1.02138	0.045	0.99638	0.098	-0.07405	0.045	2e-05
TOP2-5	TOP2-5	YGR253C	PUP2	pup2-ph	1.0363	0.045	1.00515	0.037	0.04091	0.045	2e-05
TOP2-5	TOP2-5	YMR290C	HAS1	has1-ph	1.03811	0.017	1.06223	0.063	-0.03247	0.017	9e-05	status=JK
TOP2-5	TOP2-5	YLR002C	NOC3	noc3-ph	0.93671	0.1	0.91254	0.062	0.03672	0.1	0.00034
TOP2-5	TOP2-5	YNL282W	POP3	pop3-ph	0.84129	0.045	0.42774	0.196	0.45102	0.045	4e-05
TOP2-5	TOP2-5	YBR237W	PRP5	prp5-1	1.05179	0.075	1.00755	0.09	0.06849	0.075	0.0001
TOP2-5	TOP2-5	YBR257W	POP4	pop4-ph	0.91912	0.12	0.75653	0.014	0.16932	0.119	0.0006
TOP2-5	TOP2-5	YNL312W	RFA2	rfa2-ph	0.94871	0.032	0.97314	0.044	-0.0255	0.032	1e-05
TOP2-5	TOP2-5	YDR454C	GUK1	guk1-ph	0.95529	0.007	0.95636	0.004	0.00204	0.007	2e-05	status=JK
TOP2-5	TOP2-5	YOR250C	CLP1	clp1-ph	0.0307	0.053	0.69381	0.218	-0.71388	0.053	0.42265	status=JK
TOP2-5	TOP2-5	YDR339C	FCF1	fcf1-ph	1.07391	0.037	0.95897	0.108	0.11442	0.037	1e-05
TOP2-5	TOP2-5	YPL085W	SEC16	sec16-2	1.10226	0.05	0.89349	0.027	0.22335	0.05	3e-05
TOP2-5	TOP2-5	YNL158W	PGA1	pga1-ph	1.03611	0.018	1.19537	0.016	-0.1573	0.018	0
TOP2-5	TOP2-5	YPR019W	MCM4	mcm4-ph	1.23059	0.041	1.2593	0.027	-0.02025	0.041	1e-05
TOP2-5	TOP2-5	YKL088W	CAB3	cab3-ph	1.11522	0.086	1.07784	0.028	0.04316	0.086	0.00013
TOP2-5	TOP2-5	YJL097W	PHS1	phs1-ph	1.18316	0.002	1.16062	0.002	0.02734	0.002	0	status=JK
TOP2-5	TOP2-5	YML125C	PGA3	pga3-ph	1.17014	0.048	1.12508	0.033	0.05717	0.048	2e-05
TOP2-5	TOP2-5	YNL247W	YNL247W	ynl247w-ph	0.82013	0.072	0.92454	0.086	-0.10838	0.072	0.00019
TOP2-5	TOP2-5	YOR262W	YOR262W	yor262w-ph	0.95231	0.015	1.05118	0.081	-0.09661	0.015	8e-05	status=JK
TOP2-5	TOP2-5	YDR299W	BFR2	bfr2-ph	0.78322	0.062	0.77496	0.044	0.01052	0.062	0.00013
TOP2-5	TOP2-5	YDR288W	NSE3	nse3-ph	0.88489	0.048	1.06073	0.054	-0.15448	0.048	4e-05
TOP2-5	TOP2-5	YHR020W	YHR020W	yhr020w-ph	1.22971	0.04	1.12178	0.107	0.10949	0.04	1e-05
TOP2-5	TOP2-5	YKL095W	YJU2	yju2-ph	1.02011	0.035	0.9964	0.043	0.02172	0.035	1e-05
TOP2-5	TOP2-5	YLR060W	FRS1	ylr060w-ph	1.01643	0.01	1.04718	0.019	-0.02918	0.01	3e-05	status=JK
TOP2-5	TOP2-5	YDL003W	MCD1	ydl003w-ph	0.94499	0.011	1.04682	0.011	-0.09686	0.011	4e-05	status=JK
TOP2-5	TOP2-5	YDR416W	SYF1	ydr416w-ph	1.11634	0.077	1.12874	0.021	-0.00695	0.077	9e-05
TOP2-5	TOP2-5	YPR190C	RPC82	ypr190c-ph	1.01231	0.03	1.02742	0.023	-0.00705	0.03	1e-05
TOP2-5	TOP2-5	YDR398W	UTP5	ydr398w-ph	0.25854	0.301	0.48518	0.386	-0.23686	0.3	0.18397
TOP2-5	TOP2-5	YBR004C	GPI18	ybr004c-ph	1.07208	0.048	1.14121	0.008	-0.06804	0.048	3e-05
TOP2-5	TOP2-5	YPR162C	ORC4	ypr162c-ph	0.75892	0.09	0.85267	0.075	-0.07624	0.09	0.00045
TOP2-5	TOP2-5	YOR362C	PRE10	yor362c-ph	0.85553	0.015	0.64219	0.174	0.23655	0.015	0.00011	status=JK
TOP2-5	TOP2-5	YLR222C	UTP13	ylr222c-ph	0.8536	0.028	0.92311	0.051	-0.05273	0.028	1e-05
TOP2-5	TOP2-5	YHR172W	SPC97	yhr172w-ph	0.9969	0.046	1.10447	0.034	-0.10443	0.046	3e-05
TOP2-5	TOP2-5	YKL060C	FBA1	ykl060c-ph	1.18292	0.03	1.16429	0.015	0.02121	0.03	0.00022	status=JK
TOP2-5	TOP2-5	YJR042W	NUP85	yjr042w-ph	0.98571	0.013	1.07057	0.029	-0.0764	0.013	6e-05	status=JK
TOP2-5	TOP2-5	YKL013C	ARC19	ykl013c-ph	0	0	0	0	0	0	#NUM!	status=JK
TOP2-5	TOP2-5	YPR016C	TIF6	ypr016c-ph	1.01578	0.046	0.8839	0.146	0.01394	0.046	3e-05
TOP2-5	TOP2-5	YFR028C	CDC14	cdc14-1	1.24855	0.044	1.12857	0.047	0.16042	0.044	1e-05
TOP2-5	TOP2-5	YAL041W	CDC24	cdc24-11	0	0	0	0	-0.88847	0	#NUM!
TOP2-5	TOP2-5	YAL041W	CDC24	cdc24-4	1.10488	0.059	1.16151	0.047	0.21371	0.059	4e-05
TOP2-5	TOP2-5	YPR165W	RHO1	rho1-td	0.96248	0.07	0.99514	0.031	-0.02382	0.07	0.00011
TOP2-5	TOP2-5	YBR160W	CDC28	cdc28-4	1.09429	0.096	1.05591	0.077	0.10469	0.096	0.00019
TOP2-5	TOP2-5	YBR109C	CMD1	cmd1-3	0.86566	0.105	0.73314	0.179	0.18197	0.104	0.00048
TOP2-5	TOP2-5	YGR092W	DBF2	dbf2-2	1.05854	0.031	0.97413	0.145	0.08592	0.031	1e-05
TOP2-5	TOP2-5	YDR052C	DBF4	dbf4-1	1.0504	0.005	0.96391	0.036	0.05485	0.005	1e-05	status=JK
TOP2-5	TOP2-5	YDR052C	DBF4	dbf4-2	0.96012	0.011	1.002	0.023	-0.03522	0.011	4e-05	status=JK
TOP2-5	TOP2-5	YDR052C	DBF4	dbf4-3	1.03381	0.009	1.07351	0.077	0.0383	0.009	2e-05	status=JK
TOP2-5	TOP2-5	YOL094C	RFC4	rfc4-20	0.8864	0.068	0.88577	0.038	0.00404	0.068	0.00012
TOP2-5	TOP2-5	YBR160W	CDC28	cdc28-1	1.12075	0.072	1.12812	0.006	0.13108	0.071	7e-05
TOP2-5	TOP2-5	YBR110W	ALG1	alg1-1	1.18549	0.011	1.21518	0.035	-0.02329	0.011	3e-05	status=JK
TOP2-5	TOP2-5	YER133W	GLC7	glc7-10	0.87927	0.162	0.72783	0.187	0.03722	0.162	0.00167
TOP2-5	TOP2-5	YER133W	GLC7	glc7-12	0.94677	0.06	0.86774	0.094	0.10455	0.06	7e-05
TOP2-5	TOP2-5	YGR120C	COG2	cog2-1	1.21508	0.018	1.09674	0.043	0.12564	0.018	0
TOP2-5	TOP2-5	YKL045W	PRI2	pri2-1	0.94752	0.028	1.01704	0.077	-0.04963	0.028	1e-05
TOP2-5	TOP2-5	YKL145W	RPT1	rpt1-1	0.81135	0.143	0.76498	0.166	0.03299	0.143	0.00147
TOP2-5	TOP2-5	YLL031C	GPI13	gpi13-3	1.22816	0.066	1.18952	0.006	0.04646	0.066	4e-05
TOP2-5	TOP2-5	YLR459W	GAB1	gab1-1	1.18442	0.029	1.07533	0.087	0.13454	0.029	0
TOP2-5	TOP2-5	YFL039C	ACT1	act1-129	0.84836	0.094	0.92587	0.025	-0.00333	0.094	0.00037
TOP2-5	TOP2-5	YLR310C	CDC25	cdc25-1	0.87533	0.741	0.23854	0.206	0.66874	0.739	0.09918
TOP2-5	TOP2-5	YBR156C	SLI15	sli15-3	1.09987	0.062	1.08246	0.006	0.0227	0.062	5e-05
TOP2-5	TOP2-5	YIL144W	TID3	tid3-1	1.20344	0.081	1.17312	0.083	0.05647	0.081	8e-05
TOP2-5	TOP2-5	YLL050C	COF1	cof1-8	1.00376	0.034	1.02911	0.01	-0.01651	0.034	1e-05
TOP2-5	TOP2-5	YOR370C	MRS6	mrs6-2	1.10392	0.042	1.09323	0.05	0.0188	0.041	1e-05
TOP2-5	TOP2-5	YJL074C	SMC3	smc3-1	0.87786	0.057	1.14207	0.06	-0.26709	0.057	8e-05
TOP2-5	TOP2-5	YOR259C	RPT4	rpt4-150	1.13537	0.032	1.08223	0.06	0.07414	0.032	1e-05
TOP2-5	TOP2-5	YGL097W	SRM1	srm1-g282s	0.0312	0.023	0.12473	0.062	-0.08891	0.023	0.14641	status=JK
TOP2-5	TOP2-5	YLR127C	APC2	apc2-8	1.14819	0.007	1.23186	0.059	-0.07212	0.007	0
TOP2-5	TOP2-5	YFR027W	ECO1	eco1-1	0.8935	0.012	0.84888	0.009	0.0487	0.012	0
TOP2-5	TOP2-5	YMR117C	SPC24	spc24-9	1.03413	0.021	1.1054	0.025	-0.08103	0.021	0
TOP2-5	TOP2-5	YMR168C	CEP3	cep3-1	1.11372	0.05	1.10128	0.084	0.08524	0.05	2e-05
TOP2-5	TOP2-5	YBR060C	ORC2	orc2-1	1.26975	0.069	1.12187	0.011	0.19477	0.069	4e-05
TOP2-5	TOP2-5	YJR065C	ARP3	arp3-g302y	0	0	0.25366	0.253	-0.66798	0	#NUM!	status=JK
TOP2-5	TOP2-5	YJR065C	ARP3	arp3-f306g	1.14519	0.101	1.12545	0.143	0.47441	0.1	0.00019
TOP2-5	TOP2-5	YHR107C	CDC12	cdc12-1	1.25959	0.05	1.16275	0.021	0.13351	0.05	2e-05
TOP2-5	TOP2-5	YMR117C	SPC24	spc24-10	1.14008	0.035	1.13669	0.037	0.02466	0.035	1e-05
TOP2-5	TOP2-5	YAL041W	CDC24	cdc24-5	0.97881	0.099	1.07148	0.151	0.08794	0.099	0.00028
TOP2-5	TOP2-5	YNR026C	SEC12	sec12-1	0.95361	0.003	1.03081	0.015	-0.06965	0.003	0	status=JK
TOP2-5	TOP2-5	YBR060C	ORC2	orc2-2	1.13524	0.012	1.05588	0.017	0.06058	0.012	4e-05	status=JK
TOP2-5	TOP2-5	YLR268W	SEC22	sec22-1	1.00823	0.01	1.01476	0.023	-0.00761	0.01	4e-05	status=JK
TOP2-5	TOP2-5	YDR168W	CDC37	cdc37-ts	1.04257	0.06	1.0622	0.063	-0.02497	0.06	5e-05
TOP2-5	TOP2-5	YDR168W	CDC37	cdc37-1	1.01669	0.049	1.07804	0.013	-0.05079	0.049	3e-05
TOP2-5	TOP2-5	YIR022W	SEC11	sec11-2	0	0	0	0	0	0	#NUM!	status=JK
TOP2-5	TOP2-5	YJL194W	CDC6	cdc6-1	0.96659	0.041	0.9962	0.057	-0.01287	0.041	2e-05
TOP2-5	TOP2-5	YHR191C	CTF8	ctf8-9	0.85168	0.055	1.00774	0.039	-0.14635	0.055	7e-05
TOP2-5	TOP2-5	YCL059C	KRR1	krr1-17	1.13587	0.022	0.92901	0.135	0.20983	0.022	0.00013	status=JK
TOP2-5	TOP2-5	YPL093W	NOG1	nog1-1	0.99985	0.028	0.97548	0.128	0.03094	0.028	1e-05
TOP2-5	TOP2-5	YDL164C	CDC9	cdc9-1	1.08115	0.036	1.09178	0.038	-0.00929	0.036	1e-05
TOP2-5	TOP2-5	YBR135W	CKS1	cks1-38	1.10926	0.049	1.10521	0.051	0.00546	0.049	2e-05
TOP2-5	TOP2-5	YNR011C	PRP2	prp2-1	0.92315	0.086	0.93781	0.061	-0.02184	0.086	0.00022
TOP2-5	TOP2-5	YJR065C	ARP3	arp3-d11a	0.5782	0.006	0.67229	0.003	-0.0912	0.006	4e-05	status=JK
TOP2-5	TOP2-5	YNL102W	POL1	pol1-17	0.09784	0.004	0.33323	0.027	-0.22136	0.004	0.00062	status=JK
TOP2-5	TOP2-5	YJL005W	CYR1	cdc35-1	1.21469	0.039	1.12594	0.021	0.09731	0.039	1e-05
TOP2-5	TOP2-5	YJR076C	CDC11	cdc11-1	1.06417	0.055	0.98889	0.056	0.09085	0.055	4e-05
TOP2-5	TOP2-5	YBR236C	ABD1	abd1-8	1.22448	0.018	1.23966	0.062	0.05033	0.018	7e-05	status=JK
TOP2-5	TOP2-5	YDL030W	PRP9	prp9-ts	0.86774	0.034	0.86835	0.024	0.00685	0.034	2e-05
TOP2-5	TOP2-5	YPL082C	MOT1	mot1-1033	0.69968	0.062	0.70838	0.051	-0.01752	0.062	0.00019
TOP2-5	TOP2-5	YDR331W	GPI8	gpi8-ts	0	0	0	0	0	0	#NUM!
TOP2-5	TOP2-5	YDR182W	CDC1	cdc1-2	1.22439	0.028	1.13329	0.03	0.24705	0.028	0
TOP2-5	TOP2-5	YFR028C	CDC14	cdc14-2	1.03208	0.056	1.0694	0.031	-0.05553	0.056	4e-05
TOP2-5	TOP2-5	YPL228W	CET1	cet1-2	1.09863	0.003	1.10751	0.025	0.00121	0.003	0	status=JK
TOP2-5	TOP2-5	YAL041W	CDC24	cdc24-h	1.0988	0.089	0.41743	0.487	0.20764	0.088	0.00216	status=JK
TOP2-5	TOP2-5	YMR013C	SEC59	sec59-ts	#NUM!	#NUM!	1.23779	0.025	#NUM!	#NUM!	#NUM!	status=BG
TOP2-5	TOP2-5	YNL261W	ORC5	orc5-70	0.78117	0.21	0.6099	0.48	0.17672	0.21	0.00506
TOP2-5	TOP2-5	YPL252C	YAH1	yah1-ts	0	0	0	0	0	0	#NUM!
TOP2-5	TOP2-5	YGR006W	PRP18	prp18-1202	0.61263	0.099	0.72357	0.056	-0.11381	0.099	0.00863	status=JK
TOP2-5	TOP2-5	YLR272C	YCS4	ycs4-1	0.09506	0.051	0.29984	0.116	-0.19952	0.051	0.08338	status=JK
TOP2-5	TOP2-5	YGR006W	PRP18	prp18-ts	0.90431	0.115	0.5168	0.392	0.17716	0.114	0.00055
TOP2-5	TOP2-5	YIR010W	DSN1	dsn1-7	1.15961	0.049	1.09918	0.026	0.06894	0.049	2e-05
TOP2-5	TOP2-5	YJL019W	MPS3	mps3-1	0.67498	0.418	0.58095	0.311	0.1766	0.417	0.04836
TOP2-5	TOP2-5	YDL058W	USO1	uso1-1	1.09663	0.022	1.01314	0.034	0.09227	0.022	0
TOP2-5	TOP2-5	YKL042W	SPC42	spc42-10	0.95804	0.047	1.05332	0.029	-0.08986	0.047	3e-05
TOP2-5	TOP2-5	YPL233W	NSL1	nsl1-6	1.20482	0.079	1.22314	0.029	-0.01221	0.079	8e-05
TOP2-5	TOP2-5	YIL109C	SEC24	sec24-20	0.86707	0.03	0.90694	0.044	-0.02107	0.03	1e-05
TOP2-5	TOP2-5	YLL003W	SFI1	sfi1-7	0.29993	0.117	0.56309	0.334	-0.63256	0.117	0.04721	status=JK
TOP2-5	TOP2-5	YGR218W	CRM1	crm1-1	0.99917	0.051	0.90215	0.089	0.09965	0.051	4e-05
TOP2-5	TOP2-5	YPL076W	GPI2	gpi2-774	0.95053	0.043	0.39762	0.475	0.62665	0.043	3e-05
TOP2-5	TOP2-5	YNL006W	LST8	lst8-6	0.57377	0.039	0.44668	0.207	0.14641	0.039	9e-05
TOP2-5	TOP2-5	YNR035C	ARC35	arc35-5	1.23927	0.053	1.19709	0.019	0.05621	0.053	2e-05
TOP2-5	TOP2-5	YLL003W	SFI1	sfi1-3	1.04178	0.058	0.94608	0.009	0.10747	0.058	5e-05
TOP2-5	TOP2-5	YER148W	SPT15	spt15-p65s	0.93127	0.168	1.02841	0.015	-0.09766	0.167	0.00156
TOP2-5	TOP2-5	YFL045C	SEC53	sec53-6	1.05467	0.03	0.53926	0.623	0.53105	0.029	1e-05
TOP2-5	TOP2-5	YGR075C	PRP38	prp38-1	1.21175	0.04	1.10266	0.088	0.09858	0.04	1e-05
TOP2-5	TOP2-5	YKR008W	RSC4	rsc4-2	1.02113	0.01	1.09373	0.006	-0.06594	0.01	3e-05	status=JK
TOP2-5	TOP2-5	YHR107C	CDC12	cdc12-td	1.05059	0.027	1.00103	0.13	-0.07497	0.027	0
TOP2-5	TOP2-5	YAL001C	TFC3	tfc3-g349e	1.03328	0.034	1.03712	0.081	-0.00169	0.034	1e-05
TOP2-5	TOP2-5	YBL097W	BRN1	brn1-16	0.94159	0.038	1.09366	0.015	-0.14545	0.038	2e-05
TOP2-5	TOP2-5	YDR145W	TAF12	taf12-ts23	0.95059	0.066	0.98657	0.099	-0.02844	0.066	9e-05
TOP2-5	TOP2-5	YER022W	SRB4	srb4-2	1.06164	0.029	0.97126	0.008	0.09329	0.029	1e-05
TOP2-5	TOP2-5	YGR245C	SDA1	sda1-2	1.04581	0.003	1.06536	0.054	-0.0212	0.003	0	status=JK
TOP2-5	TOP2-5	YGR274C	TAF1	taf1-2	1.27632	0.061	1.21054	0.036	0.06901	0.061	3e-05
TOP2-5	TOP2-5	YIL115C	NUP159	nup159-1	0.90033	0.025	0.97134	0.09	-0.07089	0.025	0.00026	status=JK
TOP2-5	TOP2-5	YOR204W	DED1	ded1-95	1.02118	0.069	0.99662	0.056	0.14638	0.069	9e-05
TOP2-5	TOP2-5	YBR123C	TFC1	tfc1-e447k	1.06934	0.012	1.05241	0.006	0.02083	0.012	4e-05	status=JK
TOP2-5	TOP2-5	YDR325W	YCG1	ycg1-2	0.64496	0.027	1.06417	0.131	-0.36979	0.027	0.0006	status=JK
TOP2-5	TOP2-5	YDR473C	PRP3	prp3-1	1.04301	0.045	1.02919	0.085	0.02106	0.045	2e-05
TOP2-5	TOP2-5	YDR062W	LCB2	lcb2-16	0.47202	0.183	0.31857	0.167	0.18466	0.182	0.01403
TOP2-5	TOP2-5	YDR062W	LCB2	lcb2-19	0.50322	0.015	0.2858	0.025	0.21578	0.015	1e-05
TOP2-5	TOP2-5	YEL055C	POL5	pol5-3	0.82515	0.094	0.345	0.027	0.47761	0.093	0.0004
TOP2-5	TOP2-5	YDR082W	STN1	stn1-13	1.07774	0.077	1.04109	0.067	0.0411	0.077	0.0001
TOP2-5	TOP2-5	YMR296C	LCB1	lcb1-2	0.64434	0.125	0.91446	0.086	-0.24416	0.125	0.00194
TOP2-5	TOP2-5	YFL034C-B	MOB2	mob2-11	0.87105	0.098	0.95131	0.062	-0.11699	0.097	0.00417	status=JK
TOP2-5	TOP2-5	YFL034C-B	MOB2	mob2-34	0.82829	0.043	0.84465	0.067	-0.15965	0.042	4e-05
TOP2-5	TOP2-5	YFL034C-B	MOB2	mob2-8	0.99012	0.067	1.04981	0.04	0.00179	0.067	8e-05
TOP2-5	TOP2-5	YBR160W	CDC28	cdc28-td	0	0	0	0	-0.98693	0	#NUM!	status=JK
TOP2-5	TOP2-5	YNL061W	NOP2	nop2-5	0.688	0.02	0.80582	0.115	-0.1157	0.02	1e-05
TOP2-5	TOP2-5	YLR166C	SEC10	sec10-2	1.11819	0.025	1.01889	0.05	0.09139	0.025	0
TOP2-5	TOP2-5	YML098W	TAF13	taf13-2	1.01633	0.05	0.98368	0.002	0.03618	0.05	3e-05
TOP2-5	TOP2-5	YMR227C	TAF7	taf7-ts1	0.83471	0.038	0.67314	0.028	0.17579	0.038	3e-05
TOP2-5	TOP2-5	YMR240C	CUS1	cus1-3	1.01615	0.05	1.03155	0.015	-0.01493	0.05	3e-05
TOP2-5	TOP2-5	YNR003C	RPC34	rpc34-1	0.71048	0.016	0.69577	0.24	-0.04778	0.016	0
TOP2-5	TOP2-5	YBL034C	STU1	stu1-6	1.1517	0.074	1.04323	0.105	0.13864	0.074	7e-05
TOP2-5	TOP2-5	YIL143C	SSL2	ssl2-ts	0.97945	0.03	0.90749	0.014	0.0749	0.03	1e-05
TOP2-5	TOP2-5	YFL029C	CAK1	cak1-23	1.024	0.017	1.0433	0.114	-0.02789	0.017	9e-05	status=JK
TOP2-5	TOP2-5	YJL173C	RFA3	rfa3-313	0	0	0	0	0	0	#NUM!
TOP2-5	TOP2-5	YJL091C	GWT1	gwt1-20	0	0	0	0	0	0	#NUM!
TOP2-5	TOP2-5	YDR088C	SLU7	slu7-ts1	1.1102	0.044	1.12249	0.033	-0.01075	0.044	2e-05
TOP2-5	TOP2-5	YNL138W	SRV2	srv2-ts	0.82125	0.052	0.96951	0.021	-0.14061	0.052	7e-05
TOP2-5	TOP2-5	YMR308C	PSE1	pse1-34	0.08153	0.043	0.01006	0.017	0.08133	0.043	0.03275
TOP2-5	TOP2-5	YDR228C	PCF11	pcf11-ts2	1.04448	0.069	1.09009	0.056	-0.04211	0.069	8e-05
TOP2-5	TOP2-5	YML114C	TAF8	taf8-7	1.16477	0.006	1.06901	0.011	0.09801	0.006	1e-05	status=JK
TOP2-5	TOP2-5	YDR311W	TFB1	tfb1-1	0.82232	0.015	0.56704	0.066	0.29383	0.015	0.00011	status=JK
TOP2-5	TOP2-5	YDL145C	COP1	cop1-1	0.99469	0.035	0	0	0.99225	0.035	0.00041	status=JK
TOP2-5	TOP2-5	YMR236W	TAF9	taf9-ts2	1.1215	0.033	1.16259	0.023	-0.04078	0.033	1e-05
TOP2-5	TOP2-5	YOR272W	YTM1	ytm1-1	1.04385	0.041	0.9508	0.138	0.07184	0.041	2e-05
TOP2-5	TOP2-5	YFL039C	ACT1	act1-120	0.76392	0.05	0.84288	0.025	-0.08757	0.05	8e-05
TOP2-5	TOP2-5	YOL135C	MED7	med7-141	0.91477	0.044	0.75224	0.244	0.10778	0.044	3e-05
TOP2-5	TOP2-5	YLR383W	SMC6	smc6-9	1.07795	0.022	1.02056	0.128	0.05338	0.022	0
TOP2-5	TOP2-5	YGR074W	SMD1	smd1-1	0.76681	0.114	0.34927	0.231	0.43992	0.113	0.00088
TOP2-5	TOP2-5	YBR236C	ABD1	abd1-5	1.05995	0.062	1.05729	0.113	-0.11379	0.062	5e-05
TOP2-5	TOP2-5	YLR005W	SSL1	ssl1-t242i	0.82728	0.036	0.83321	0.008	0.00013	0.036	2e-05
TOP2-5	TOP2-5	YGR140W	CBF2	cbf2-42	1.09068	0.038	1.15444	0.04	-0.05318	0.037	1e-05
TOP2-5	TOP2-5	YFL034C-B	MOB2	mob2-38	0.9433	0.003	1.05503	0.009	-0.04492	0.003	0	status=JK
TOP2-5	TOP2-5	YHR005C	GPA1	gpa1-ts	1.08082	0.039	1.12886	0.042	-0.0425	0.039	1e-05
TOP2-5	TOP2-5	YLR145W	RMP1	rmp1-ts	0.76084	0.047	0.8213	0.042	-0.04603	0.047	6e-05
TOP2-5	TOP2-5	YML098W	TAF13	taf13-1	0.98468	0.024	0.99226	0.048	0.00461	0.023	0
TOP2-5	TOP2-5	YLR115W	CFT2	cft2-1	0.90732	0.088	0.78699	0.197	-0.021	0.088	0.00025
TOP2-5	TOP2-5	YCR042C	TAF2	taf2-1	0	0	0.00131	0.002	0	0	#NUM!
TOP2-5	TOP2-5	YDR182W	CDC1	cdc1-4	0.89314	0.02	0.77469	0.076	-0.08339	0.02	0.00017	status=JK
TOP2-5	TOP2-5	YER093C	TSC11	tsc11-5	0	0	0.73569	0.191	-0.67669	0	#NUM!
TOP2-5	TOP2-5	YPR178W	PRP4	prp4-ts	1.1036	0.011	1.056	0.044	0.05856	0.011	4e-05	status=JK
TOP2-5	TOP2-5	YFR051C	RET2	ret2-1	1.27528	0.037	1.13694	0.033	0.14264	0.037	1e-05
TOP2-5	TOP2-5	YGL093W	SPC105	spc105-4	1.15208	0.017	1.13124	0.017	0.02062	0.017	0
TOP2-5	TOP2-5	YJR076C	CDC11	cdc11-3	1.06479	0.013	1.00197	0.076	0.09146	0.013	5e-05	status=JK
TOP2-5	TOP2-5	YGR156W	PTI1	pti1-ts1	1.18953	0.086	1.05925	0.021	0.14544	0.086	0.0001
TOP2-5	TOP2-5	YKR037C	SPC34	spc34-5	0.99462	0.046	1.00696	0.054	-0.00633	0.046	3e-05
TOP2-5	TOP2-5	YMR168C	CEP3	cep3-2	1.00823	0.04	0.9315	0.155	-0.02	0.04	2e-05
TOP2-5	TOP2-5	YML069W	POB3	pob3-l78r	0.69147	0.005	0.71165	0.003	-0.01616	0.005	2e-05	status=JK
TOP2-5	TOP2-5	YOR260W	GCD1	gcd1-502	0.97409	0.143	0.89449	0.162	0.07056	0.143	0.00086
TOP2-5	TOP2-5	YDL126C	CDC48	cdc48-4601	0.72772	0.048	0.73131	0.023	-0.00663	0.047	8e-05
TOP2-5	TOP2-5	YJL085W	EXO70	exo70-29/37	1.04367	0.02	0.85284	0.145	0.18507	0.02	0.00013	status=JK
TOP2-5	TOP2-5	YHR166C	CDC23	cdc23-1	1.19473	0.044	1.14004	0.032	0.04712	0.044	1e-05
TOP2-5	TOP2-5	YKL022C	CDC16	cdc16-1	0	0	0.9719	0.101	-0.96569	0	#NUM!
TOP2-5	TOP2-5	YBL084C	CDC27	cdc27-1	1.25739	0.083	1.06894	0.044	0.19768	0.083	8e-05
TOP2-5	TOP2-5	YOR257W	CDC31	cdc31-1	0	0	0	0	0	0	#NUM!
TOP2-5	TOP2-5	YKL018W	SWD2	swd2-1	0	0	0.9614	0.005	-0.95393	0	#NUM!
TOP2-5	TOP2-5	YGR002C	SWC4	swc4-4	0	0	0	0	0	0	#NUM!
TOP2-5	TOP2-5	YGL116W	CDC20	cdc20-1	0	0	0.44256	0.138	-0.4362	0	#NUM!
TOP2-5	TOP2-5	YNL222W	SSU72	ssu72-2	0	0	0.71505	0.037	-0.6976	0	#NUM!
TOP2-5	TOP2-5	YDR208W	MSS4	mss4-102	0	0	0.00458	0.008	0	0	#NUM!
TOP2-5	TOP2-5	YOR335C	ALA1	ala1-1	0	0	0.45093	0.521	-0.44552	0	#NUM!
TOP2-5	TOP2-5	YFL039C	ACT1	act1-105	0	0	0.02013	0.035	-0.84962	0	#NUM!
TOP2-5	TOP2-5	YPR103W	PRE2	pre2-127	0	0	1.03288	0.008	-1.02898	0	#NUM!
TOP2-5	TOP2-5	YCR093W	CDC39	cdc39-1	1.21422	0.073	1.06177	0.021	0.15651	0.073	6e-05
TOP2-5	TOP2-5	YIL126W	STH1	sth1-3	0	0	0	0	0	0	#NUM!
TOP2-5	TOP2-5	YOR204W	DED1	ded1-f144c	0.0881	0.001	0.35119	0.35	-0.78442	0.001	3e-05	status=JK
TOP2-5	TOP2-5	YDL007W	RPT2	rpt2-rf	0	0	1.08973	0.049	-1.08696	0	#NUM!
TOP2-5	TOP2-5	YOR046C	DBP5	dbp5-2	0	0	0.0274	0.033	-0.02209	0	#NUM!
TOP2-5	TOP2-5	YLR215C	CDC123	cdc123-4	0	0	0.55943	0.648	-0.52419	0	#NUM!
TOP2-5	TOP2-5	YOR174W	MED4	med4-54	0.28795	0.371	0.55963	0.109	-0.29497	0.37	0.21826
TOP2-5	TOP2-5	YIL022W	TIM44	tim44-8	0	0	0.57773	0.668	-0.55609	0	#NUM!
TOP2-5	TOP2-5	YGR098C	ESP1	esp1-1	1.07668	0.023	1.08996	0.045	-0.00902	0.022	0
TOP2-5	TOP2-5	YPL266W	DIM1	dim1-2	0.90573	0.056	0.75324	0.172	0.17369	0.056	7e-05
TOP2-5	TOP2-5	YER147C	SCC4	scc4-4	0.99179	0.022	1.03562	0.046	-0.04924	0.022	0
TOP2-5	TOP2-5	YKL104C	GFA1	gfa1-97	0.94201	0.027	0.8241	0.094	0.10673	0.027	1e-05
TOP2-5	TOP2-5	YDL105W	NSE4	nse4-ts1	0.64091	0.002	1.00918	0.033	-0.29703	0.002	0	status=JK
TOP2-5	TOP2-5	YFR037C	RSC8	rsc8-ts16	1.07562	0.054	0.95525	0.109	0.19479	0.054	3e-05
TOP2-5	TOP2-5	YFR037C	RSC8	rsc8-ts21	0.82251	0.012	0.87753	0.027	-0.0577	0.012	0
TOP2-5	TOP2-5	BLANK	BLANK	BLANK	0	0	0	0	0	0	#NUM!
TOP2-5	TOP2-5	YDR245W	MNN10	MNN10	0.47944	0.009	0.34343	0.056	0.1497	0.009	0.00011	status=JK
TOP2-5	TOP2-5	YER092W	IES5	IES5	0.79709	0.018	0.75941	0.042	0.03381	0.018	0
TOP2-5	TOP2-5	YER083C	GET2	GET2	1.00878	0.005	0.85448	0.031	0.1566	0.005	1e-05	status=JK
TOP2-5	TOP2-5	YER116C	SLX8	SLX8	0.71467	0.044	0.79572	0.09	-0.09987	0.044	6e-05
TOP2-5	TOP2-5	YGL066W	SGF73	SGF73	1.18354	0.053	0.95374	0.158	0.21903	0.053	2e-05
TOP2-5	TOP2-5	YGL115W	SNF4	SNF4	1.29808	0.055	1.29365	0.01	0.00476	0.055	2e-05
TOP2-5	TOP2-5	YAL011W	SWC3	SWC3	1.09138	0.051	1.20426	0.006	-0.11062	0.05	3e-05
TOP2-5	TOP2-5	YGL174W	BUD13	BUD13	1.08257	0.028	0.93353	0.167	0.12238	0.028	0
TOP2-5	TOP2-5	YGR092W	DBF2	DBF2	0.89061	0.03	0.6523	0.047	0.59387	0.03	0.00038	status=JK
TOP2-5	TOP2-5	YGR229C	SMI1	SMI1	0.876	0.006	0.96299	0.032	-0.07221	0.006	2e-05	status=JK
TOP2-5	TOP2-5	YHR012W	VPS29	VPS29	0.99561	0.023	1.02996	0.013	-0.03534	0.023	0
TOP2-5	TOP2-5	YHR034C	PIH1	PIH1	1.03624	0.059	1.01441	0.119	-0.00987	0.059	5e-05
TOP2-5	TOP2-5	YHR030C	SLT2	SLT2	0.39764	0.009	0.21017	0.082	0.19202	0.009	0.00015	status=JK
TOP2-5	TOP2-5	YHR111W	UBA4	UBA4	0.97112	0.007	0.55018	0.637	0.44803	0.007	2e-05	status=JK
TOP2-5	TOP2-5	YHR129C	ARP1	ARP1	1.04228	0.037	1.068	0.152	-0.02188	0.037	1e-05
TOP2-5	TOP2-5	YHR178W	STB5	STB5	0.76094	0.019	0.92418	0.028	-0.15867	0.019	0
TOP2-5	TOP2-5	YIL084C	SDS3	SDS3	1.2205	0.014	1.30806	0.057	-0.08966	0.014	0
TOP2-5	TOP2-5	YBR082C	UBC4	UBC4	1.15967	0.029	1.24721	0.016	-0.08504	0.029	0
TOP2-5	TOP2-5	YJR043C	POL32	POL32	1.02639	0.029	1.00005	0.026	0.04159	0.029	1e-05
TOP2-5	TOP2-5	YJR054W	KCH1	KCH1	0.18764	0.116	0.57642	0.228	-0.3735	0.115	0.10672	status=JK
TOP2-5	TOP2-5	YJR074W	MOG1	MOG1	1.1392	0.037	1.09552	0.11	0.02006	0.037	1e-05
TOP2-5	TOP2-5	YJR073C	OPI3	OPI3	0.6844	0.04	0.73649	0.008	-0.0502	0.04	6e-05
TOP2-5	TOP2-5	YKL069W	YKL069W	YKL069W	0.88595	0.039	0.27359	0.317	0.62673	0.039	2e-05
TOP2-5	TOP2-5	YKL074C	MUD2	MUD2	1.27595	0.118	1.1443	0.056	0.124	0.118	0.00022
TOP2-5	TOP2-5	YKL208W	CBT1	CBT1	1.04478	0.012	1.07237	0.02	-0.02157	0.012	0
TOP2-5	TOP2-5	YKR092C	SRP40	SRP40	1.09955	0.026	1.03923	0.018	0.06439	0.026	0
TOP2-5	TOP2-5	YKR099W	BAS1	BAS1	1.23551	0.013	1.20684	0.026	0.02843	0.013	0
TOP2-5	TOP2-5	YLR418C	CDC73	CDC73	0.87463	0.029	0.96841	0.076	-0.10554	0.029	1e-05
TOP2-5	TOP2-5	YLR436C	ECM30	ECM30	1.16559	0.057	1.08443	0.012	0.08643	0.057	3e-05
TOP2-5	TOP2-5	YML001W	YPT7	YPT7	1.12924	0.062	1.14773	0.042	-0.02118	0.062	5e-05
TOP2-5	TOP2-5	YML121W	GTR1	GTR1	1.00095	0.022	0.9108	0.056	0.08119	0.022	0
TOP2-5	TOP2-5	YMR078C	CTF18	CTF18	0.62014	0.077	0.88699	0.129	-0.28323	0.077	0.00053
TOP2-5	TOP2-5	YMR075W	RCO1	RCO1	0.92812	0.027	1.10096	0.129	-0.17711	0.026	1e-05
TOP2-5	TOP2-5	YMR123W	PKR1	PKR1	0.95984	0.041	1.05382	0.046	-0.07144	0.041	2e-05
TOP2-5	TOP2-5	YMR154C	RIM13	RIM13	0.93718	0.003	0.99842	0.024	-0.06719	0.003	0	status=JK
TOP2-5	TOP2-5	YMR271C	URA10	URA10	1.0255	0.112	1.03486	0.106	0.00046	0.111	0	status=BG;status=JK
TOP2-5	TOP2-5	YNL021W	HDA1	HDA1	1.21476	0.032	1.12386	0.017	0.09216	0.032	0
TOP2-5	TOP2-5	YNL067W	RPL9B	RPL9B	0.73862	0.03	0.93729	0.083	-0.19822	0.03	2e-05
TOP2-5	TOP2-5	YNL079C	TPM1	TPM1	0.5251	0.026	0.76181	0.072	-0.22125	0.026	0.00083	status=JK
TOP2-5	TOP2-5	YNL153C	GIM3	GIM3	0.7251	0.058	0.81411	0.108	-0.07067	0.058	0.00014
TOP2-5	TOP2-5	YNR051C	BRE5	BRE5	0.87101	0.004	0.94526	0.01	-0.07679	0.004	0
TOP2-5	TOP2-5	YOR035C	SHE4	SHE4	1.14123	0.008	1.17508	0.032	-0.03062	0.008	1e-05	status=JK
TOP2-5	TOP2-5	YOR123C	LEO1	LEO1	0.89758	0.004	0.98006	0.024	-0.08459	0.004	1e-05	status=JK
TOP2-5	TOP2-5	YOR322C	LDB19	LDB19	1.09488	0.05	1.03953	0.124	0.05427	0.05	3e-05
TOP2-5	TOP2-5	YPL057C	SUR1	SUR1	0.95114	0.044	0.93857	0.003	0.01487	0.044	3e-05
TOP2-5	TOP2-5	YPL101W	ELP4	ELP4	0.84565	0.076	0.78538	0.034	0.0526	0.076	0.0002
TOP2-5	TOP2-5	YFL013C	IES1	IES1	0.74967	0.078	0.69135	0.072	0.06236	0.077	0.0003
TOP2-5	TOP2-5	YFL001W	DEG1	DEG1	1.03061	0.01	0.69308	0.044	0.35302	0.01	0
TOP2-5	TOP2-5	YDL213C	NOP6	NOP6	1.07638	0.025	1.07646	0.146	0.03861	0.025	0
TOP2-5	TOP2-5	YDR083W	RRP8	RRP8	0.97477	0.052	0.92986	0.09	0.03061	0.052	4e-05
TOP2-5	TOP2-5	YDR127W	ARO1	ARO1	0.86352	0.021	0.83284	0.046	0.03777	0.021	0
TOP2-5	TOP2-5	YDR123C	INO2	INO2	0.57774	0.004	0.60113	0.044	-0.01565	0.004	2e-05	status=JK
TOP2-5	TOP2-5	YDR158W	HOM2	HOM2	1.09293	0.075	1.01277	0.082	0.07351	0.074	9e-05
TOP2-5	TOP2-5	YDR156W	RPA14	RPA14	1.0467	0.03	1.04252	0.102	0.03674	0.03	1e-05
TOP2-5	TOP2-5	YML023C	NSE5	nse5-ts4	0.83853	0.011	0.43447	0.476	0.49958	0.01	5e-05	status=JK
TOP2-5	TOP2-5	YPR133C	SPN1	spn1-k192n	0.86022	0.09	0.89147	0.084	-0.04309	0.089	0.00031
TOP2-5	TOP2-5	YDR437W	GPI19	gpi19-2	1.01769	0.017	1.00781	0.053	0.0139	0.017	0
TOP2-5	TOP2-5	YOL144W	NOP8	nop8-101	1.02748	0.019	1.14244	0.022	-0.117	0.019	0
TOP2-5	TOP2-5	YKL024C	URA6	ura6-6	1.09726	0.033	0.98277	0.01	0.11609	0.033	1e-05
TOP2-5	TOP2-5	YPR108W	RPN7	rpn7-3	0.98644	0.042	0.81116	0.058	0.17083	0.041	2e-05
TOP2-5	TOP2-5	YHR036W	BRL1	brl1-3231	0.92782	0.037	0.93368	0.151	-0.11457	0.037	2e-05
TOP2-5	TOP2-5	YHR036W	BRL1	brl1-c371r	0.95562	0.031	1.0615	0.073	-0.08684	0.031	1e-05
TOP2-5	TOP2-5	YLR007W	NSE1	nse1-16	0.64621	0.014	0.89161	0.137	-0.23598	0.014	0.00017	status=JK
TOP2-5	TOP2-5	YPR094W	RDS3	rds3-1	1.06992	0.064	0.9853	0.024	0.08076	0.064	6e-05
TOP2-5	TOP2-5	YBR070C	ALG14	alg14-ph	0.90723	0.019	0	0	0.90501	0.019	0
TOP2-5	TOP2-5	YBL041W	PRE7	pre7-ph	1.19578	0.011	1.21606	0.045	-0.01872	0.011	3e-05	status=JK
TOP2-5	TOP2-5	YAL025C	MAK16	mak16-ph	0.94542	0.015	0.82341	0.092	0.14854	0.015	0
TOP2-5	TOP2-5	YBR253W	SRB6	srb6-ph	1.19878	0.074	1.20867	0.061	-0.0148	0.074	7e-05
TOP2-5	TOP2-5	YBR153W	RIB7	rib7-ph	1.19772	0.007	1.2597	0.088	-0.0777	0.007	0
TOP2-5	TOP2-5	YBR167C	POP7	pop7-ph	1.20851	0.048	1.24998	0.018	-0.04033	0.047	2e-05
TOP2-5	TOP2-5	YDL147W	RPN5	rpn5-ph	1.08998	0.013	0.98224	0.22	0.08539	0.013	0
TOP2-5	TOP2-5	YDL111C	RRP42	rrp42-ph	1.14242	0.057	1.10169	0.036	0.04336	0.057	3e-05
TOP2-5	TOP2-5	YJL035C	TAD2	tad2-ph	1.15456	0.055	1.24011	0.043	-0.08985	0.055	3e-05
TOP2-5	TOP2-5	YIL150C	MCM10	mcm10-1	1.11312	0.034	0.96967	0.095	0.15607	0.034	1e-05
TOP2-5	TOP2-5	YMR049C	ERB1	erb1-ph	0.98794	0.023	0.91805	0.014	0.07451	0.023	0
TOP2-5	TOP2-5	YMR200W	ROT1	rot1-ph	1.11244	0.036	1.12097	0.011	-0.01296	0.036	1e-05
TOP2-5	TOP2-5	YBL074C	AAR2	aar2-ph	0.91614	0.005	0.88672	0.056	0.03541	0.005	1e-05	status=JK
TOP2-5	TOP2-5	YBR142W	MAK5	mak5-ph	0.98086	0.034	0.97435	0.014	0.01001	0.034	1e-05
TOP2-5	TOP2-5	YGR013W	SNU71	snu71-ph	1.26222	0.03	1.25044	0.019	0.01661	0.03	0
TOP2-5	TOP2-5	YDR201W	SPC19	spc19-ph	0.93762	0.049	1.17288	0.026	-0.23386	0.049	4e-05
TOP2-5	TOP2-5	YGR195W	SKI6	ski6-ph	1.00001	0.055	1.07416	0.063	-0.07738	0.055	5e-05
TOP2-5	TOP2-5	YKL089W	MIF2	mif2-3	0.9054	0.028	0.8278	0.088	0.07932	0.028	1e-05
TOP2-5	TOP2-5	YML077W	BET5	bet5-ph	1.20254	0.014	1.23488	0.051	-0.03379	0.014	5e-05	status=JK
TOP2-5	TOP2-5	YLR005W	SSL1	ssl1-ph	1.126	0.021	1.0941	0.029	0.0377	0.021	0
TOP2-5	TOP2-5	YHR118C	ORC6	orc6-ph	0.94344	0.039	0.98364	0.053	-0.04398	0.039	2e-05
TOP2-5	TOP2-5	YPL211W	NIP7	nip7-1	0.80187	0.027	0.77789	0.034	0.03325	0.027	0.00038	status=JK
TOP2-5	TOP2-5	YLR197W	NOP56	nop56-ph	0.89413	0.036	0.74788	0.105	0.11771	0.036	0.00055	status=JK
TOP2-5	TOP2-5	YNL002C	RLP7	rlp7-ph	1.00423	0.075	1.07203	0.055	-0.05479	0.075	0.00011
TOP2-5	TOP2-5	YNR038W	DBP6	dbp6-ph	1.09919	0.045	1.14352	0.024	-0.03608	0.045	2e-05
TOP2-5	TOP2-5	YHR188C	GPI16	gpi16-ph	1.23455	0.019	1.16674	0.132	0.12784	0.019	0
TOP2-5	TOP2-5	YLL035W	GRC3	grc3-ph	1.05541	0.041	1.03034	0.083	0.0142	0.041	2e-05
TOP2-5	TOP2-5	YML065W	ORC1	orc1-ph	0.96814	0.013	0.99882	0.025	-0.03472	0.013	0
TOP2-5	TOP2-5	YLR100W	ERG27	erg27-ph	0.88388	0.01	0.88767	0.043	-0.01118	0.01	5e-05	status=JK
TOP2-5	TOP2-5	YBR254C	TRS20	trs20-ph	1.00387	0.017	1.00398	0.061	-0.00377	0.017	0
TOP2-5	TOP2-5	YMR235C	RNA1	rna1-1	0.94812	0.004	0.92031	0.009	0.02453	0.004	1e-05	status=JK
TOP2-5	TOP2-5	YDR478W	SNM1	snm1-ph	0.36917	0.028	0.37369	0.165	0.07802	0.028	0.00192	status=JK
TOP2-5	TOP2-5	YNL126W	SPC98	spc98-ph	1.03728	0.045	1.1719	0.017	-0.14115	0.045	2e-05
TOP2-5	TOP2-5	YPL063W	TIM50	tim50-ph	1.13822	0.007	1.08092	0.179	0.03126	0.007	1e-05	status=JK
TOP2-5	TOP2-5	YKL078W	DHR2	dhr2-ph	1.01417	0.05	0.95214	0.045	0.07221	0.049	3e-05
TOP2-5	TOP2-5	YNL182C	IPI3	ipi3-ph	1.06803	0.004	1.01527	0.181	0.02531	0.004	0	status=JK
TOP2-5	TOP2-5	YPL204W	HRR25	hrr25-ph	0.88186	0.021	0.8547	0.031	0.02367	0.021	0
TOP2-5	TOP2-5	YOR260W	GCD1	gcd1-ph	0.8533	0.006	0.86213	0.007	-0.00732	0.006	2e-05	status=JK
TOP2-5	TOP2-5	YDR196C	CAB5	cab5-ph	0.81136	0.047	0.67455	0.029	0.15282	0.047	5e-05
TOP2-5	TOP2-5	YHR122W	CIA2	yhr122w-ph	0.97871	0.019	1.09441	0.066	-0.11686	0.019	0
TOP2-5	TOP2-5	YLR268W	SEC22	sec22-3	0.97147	0.02	0.94417	0.067	0.03281	0.02	0
TOP2-5	TOP2-5	YNL181W	YNL181W	ynl181w-ph	1.07717	0.014	1.13804	0.004	-0.0606	0.014	6e-05	status=JK
TOP2-5	TOP2-5	YHR085W	IPI1	ipi1-ph	0.89513	0.002	0.91506	0.008	-0.01896	0.002	0	status=JK
TOP2-5	TOP2-5	YDL193W	NUS1	nus1-ph	1.11325	0.037	1.10321	0.032	0.0131	0.037	1e-05
TOP2-5	TOP2-5	YJR072C	NPA3	npa3-ph	1.18782	0.048	1.18242	0.072	-0.01147	0.047	2e-05
TOP2-5	TOP2-5	YJL072C	PSF2	yjl072c-ph	1.14298	0.06	1.14552	0.041	0.00113	0.059	4e-05
TOP2-5	TOP2-5	YDR331W	GPI8	ydr331w-ph	1.25825	0.017	1.26486	0.067	-0.01046	0.017	6e-05	status=JK
TOP2-5	TOP2-5	YDL148C	NOP14	ydl148c-ph	0.82189	0.031	0.91332	0.009	-0.0901	0.031	1e-05
TOP2-5	TOP2-5	YDR081C	PDC2	ydr081c-ph	0.53711	0.084	0.42179	0.032	0.11716	0.084	0.00104
TOP2-5	TOP2-5	YGR094W	VAS1	ygr094w-ph	1.25077	0.006	1.25059	0.046	-0.00843	0.006	1e-05	status=JK
TOP2-5	TOP2-5	YJR141W	YJR141W	yjr141w-ph	0.95079	0.022	1.01839	0.006	-0.06685	0.022	0
TOP2-5	TOP2-5	YPR161C	SGV1	ypr161c-ph	1.10992	0.068	1.07997	0.042	0.03364	0.068	6e-05
TOP2-5	TOP2-5	YJR007W	SUI2	yjr007w-ph	1.02768	0.064	1.0379	0.062	-0.01196	0.064	7e-05
TOP2-5	TOP2-5	YIL061C	SNP1	yil061c-ph	0.93719	0.087	0.62854	0.225	0.34386	0.086	0.00022
TOP2-5	TOP2-5	YKL004W	AUR1	ykl004w-ph	1.09266	0.036	1.07682	0.044	0.02242	0.036	1e-05
TOP2-5	TOP2-5	YJL174W	KRE9	yjl174w-ph	1.09395	0.016	1.26593	0.043	-0.17892	0.016	0
TOP2-5	TOP2-5	YLR314C	CDC3	cdc3-3	1.1678	0.021	1.13552	0.096	0.06046	0.021	0
TOP2-5	TOP2-5	YDL017W	CDC7	cdc7-4	1.30115	0.048	1.28002	0.02	0.0181	0.048	1e-05
TOP2-5	TOP2-5	YDL102W	POL3	cdc2-2	1.26414	0.066	1.19909	0.047	0.06707	0.066	4e-05
TOP2-5	TOP2-5	YFL039C	ACT1	act1-101	0.99417	0.044	0.93264	0.201	-0.13459	0.044	2e-05
TOP2-5	TOP2-5	YFL039C	ACT1	act1-136	0.98425	0.03	1.12913	0.013	-0.14449	0.03	1e-05
TOP2-5	TOP2-5	YOR257W	CDC31	cdc31-2	0.00184	0.003	0.09116	0.015	-0.09333	0.003	0.42265	status=JK
TOP2-5	TOP2-5	YBR109C	CMD1	cmd1-8	1.0536	0.016	1.06653	0.036	-0.02146	0.016	0
TOP2-5	TOP2-5	YNL263C	YIF1	yif1-td	0.60721	0.111	0.78436	0.022	-0.1785	0.111	0.00164
TOP2-5	TOP2-5	YGR092W	DBF2	dbf2-3	0.96317	0.005	0	0	0.66626	0.005	1e-05	status=JK
TOP2-5	TOP2-5	YDR087C	RRP1	rrp1-1	0.69959	0.017	0.75412	0.028	-0.03844	0.017	0.0002	status=JK
TOP2-5	TOP2-5	YIL109C	SEC24	sec24-2	1.2287	0.041	1.11909	0.086	0.11602	0.041	1e-05
TOP2-5	TOP2-5	YKR002W	PAP1	pap1-1	1.04242	0.002	1.04362	0.01	0.00436	0.002	0	status=JK
TOP2-5	TOP2-5	YLR078C	BOS1	bos1-1	0.74009	0.016	0.65031	0.139	0.10909	0.016	0.00015	status=JK
TOP2-5	TOP2-5	YNL262W	POL2	pol2-12	0.85122	0.108	0.90503	0.064	-0.06973	0.107	0.00055
TOP2-5	TOP2-5	YLR459W	GAB1	gab1-2	1.0285	0.009	0	0	1.02599	0.009	3e-05	status=JK
TOP2-5	TOP2-5	YOR075W	UFE1	ufe1-1	1.10016	0.074	1.08007	0.112	-0.01011	0.074	8e-05
TOP2-5	TOP2-5	YLR457C	NBP1	nbp1-1	1.18494	0.013	1.26078	0.071	-0.08007	0.013	4e-05	status=JK
TOP2-5	TOP2-5	YOR254C	SEC63	sec63-1	1.14581	0.006	1.07366	0.029	0.07653	0.006	1e-05	status=JK
TOP2-5	TOP2-5	YGL061C	DUO1	duo1-2	1.22223	0.06	1.1892	0.006	0.0381	0.06	3e-05
TOP2-5	TOP2-5	YGR113W	DAM1	dam1-11	1.12519	0.073	1.13161	0.032	-0.0096	0.073	8e-05
TOP2-5	TOP2-5	YLL036C	PRP19	prp19-1	0.93787	0.052	0.78255	0.031	0.1675	0.052	5e-05
TOP2-5	TOP2-5	YDR060W	MAK21	mak21-3	1.0207	0.06	0.97017	0.045	0.0452	0.06	6e-05
TOP2-5	TOP2-5	YDR189W	SLY1	sly1-ts	1.08558	0.032	1.13372	0.055	-0.05489	0.032	1e-05
TOP2-5	TOP2-5	YFL037W	TUB2	tub2-443	1.18144	0.051	1.1268	0.041	0.0636	0.051	2e-05
TOP2-5	TOP2-5	YHR027C	RPN1	rpn1-821	0.97264	0.011	0.79168	0.171	0.20025	0.011	4e-05	status=JK
TOP2-5	TOP2-5	YNL207W	RIO2	rio2-1	0.93847	0.044	0.94668	0.062	-0.00907	0.044	3e-05
TOP2-5	TOP2-5	YOR157C	PUP1	pup1-1	1.11365	0.017	0.98656	0.067	0.12274	0.017	8e-05	status=JK
TOP2-5	TOP2-5	YGL145W	TIP20	tip20-5	1.26543	0.02	1.24838	0.014	0.02246	0.02	0
TOP2-5	TOP2-5	YER012W	PRE1	pre1-1	1.01939	0.039	0.66659	0.092	0.37269	0.039	2e-05
TOP2-5	TOP2-5	YHR186C	KOG1	kog1-1	1.11005	0.024	1.187	0.031	-0.06778	0.024	0
TOP2-5	TOP2-5	YJL001W	PRE3	pre3-2	1.17757	0.038	1.21123	0.022	-0.03318	0.038	1e-05
TOP2-5	TOP2-5	YJR065C	ARP3	arp3-h161a	0	0	0	0	0	0	#NUM!	status=JK
TOP2-5	TOP2-5	YJL090C	DPB11	dpb11-1	1.03174	0.042	1.14506	0.085	-0.12351	0.042	2e-05
TOP2-5	TOP2-5	YDR054C	CDC34	cdc34-2	0	0	0	0	0	0	#NUM!
TOP2-5	TOP2-5	YDR182W	CDC1	cdc1-1	1.02818	0.018	0.9591	0.149	0.03347	0.018	0.0001	status=JK
TOP2-5	TOP2-5	YDL165W	CDC36	cdc36-16	0.90366	0.011	0.93263	0.051	-0.02714	0.011	0
TOP2-5	TOP2-5	YMR220W	ERG8	erg8-1	1.16666	0.011	1.14304	0.104	-0.00226	0.011	3e-05	status=JK
TOP2-5	TOP2-5	YFL009W	CDC4	cdc4-3	1.13185	0.02	1.1578	0.017	0.56417	0.02	0
TOP2-5	TOP2-5	YJR068W	RFC2	rfc2-1	0.94807	0.007	0.91474	0.095	0.00958	0.007	2e-05	status=JK
TOP2-5	TOP2-5	YNL102W	POL1	pol1-ts	0.75875	0.003	1.02618	0.033	-0.25763	0.003	1e-05	status=JK
TOP2-5	TOP2-5	YKL049C	CSE4	cse4-1	1.17375	0.051	1.16578	0.021	0.01264	0.051	2e-05
TOP2-5	TOP2-5	YPR175W	DPB2	dpb2-1	1.03932	0.033	1.00994	0.074	0.03773	0.033	1e-05
TOP2-5	TOP2-5	YGR264C	MES1	mes1-1	0.90087	0.009	0.94587	0.059	-0.03542	0.009	3e-05	status=JK
TOP2-5	TOP2-5	YLL004W	ORC3	orc3-70	1.02505	0.012	1.00507	0.042	0.02553	0.012	0
TOP2-5	TOP2-5	YPR055W	SEC8	sec8-6	1.17906	0.057	1.05799	0.013	0.12076	0.056	3e-05
TOP2-5	TOP2-5	YDL064W	UBC9	ubc9-2	0.83022	0.011	1.08183	0.059	-0.24296	0.011	6e-05	status=JK
TOP2-5	TOP2-5	YDR373W	FRQ1	frq1-1	1.11541	0.023	0.99911	0.02	0.11781	0.023	0
TOP2-5	TOP2-5	YMR277W	FCP1	fcp1-1	1.10719	0.009	1.12595	0.018	-0.01316	0.009	0
TOP2-5	TOP2-5	YOR057W	SGT1	sgt1-5	0.99541	0.082	0.88481	0.173	0.06309	0.082	0.00015
TOP2-5	TOP2-5	YER008C	SEC3	sec3-2	1.20344	0.031	1.05836	0.117	0.1584	0.031	0
TOP2-5	TOP2-5	YJR112W	NNF1	nnf1-17	1.10051	0.022	1.19261	0.05	-0.03961	0.022	0
TOP2-5	TOP2-5	YDR170C	SEC7	sec7-1	1.04313	0.018	1.0641	0.021	-0.0161	0.018	0
TOP2-5	TOP2-5	YJR112W	NNF1	nnf1-77	1.13347	0.03	1.126	0.014	-0.00673	0.03	1e-05
TOP2-5	TOP2-5	YNL062C	GCD10	gcd10-506	0.91549	0.018	1.11138	0.025	-0.19991	0.018	0.00013	status=JK
TOP2-5	TOP2-5	YKL042W	SPC42	spc42-11	1.27548	0.049	1.26714	0.013	0.01021	0.049	2e-05
TOP2-5	TOP2-5	YBL050W	SEC17	sec17-1	1.0685	0.044	1.07883	0.092	-0.01687	0.044	2e-05
TOP2-5	TOP2-5	YBL034C	STU1	stu1-8	1.05812	0.022	1.19275	0.035	-0.12826	0.022	0
TOP2-5	TOP2-5	YIL150C	MCM10	mcm10-43	1.06623	0.029	0.97921	0.054	0.1093	0.029	1e-05
TOP2-5	TOP2-5	YER125W	RSP5	rsp5-3	1.07386	0.012	1.1782	0.023	-0.10139	0.012	4e-05	status=JK
TOP2-5	TOP2-5	YNL006W	LST8	lst8-15	1.03457	0.068	1.13169	0.083	-0.08369	0.068	8e-05
TOP2-5	TOP2-5	YPL175W	SPT14	spt14-1-10c	0.80242	0.03	0.4138	0.196	0.36187	0.03	0.00047	status=JK
TOP2-5	TOP2-5	YHR083W	SAM35	sam35-2	1.18939	0.029	1.22256	0.016	-0.03477	0.029	0
TOP2-5	TOP2-5	YMR033W	ARP9	arp9-1	1.12288	0.046	1.15031	0.153	-0.04794	0.046	2e-05
TOP2-5	TOP2-5	YPR178W	PRP4	prp4-1	1.12641	0.066	1.09901	0.083	0.00394	0.065	5e-05
TOP2-5	TOP2-5	YDR303C	RSC3	rsc3-1	1.19519	0.09	1.19028	0.055	0.01223	0.09	0.00012
TOP2-5	TOP2-5	YGL055W	OLE1	ole1-m2	0.66704	0.007	0.67661	0.098	-0.01303	0.007	4e-05	status=JK
TOP2-5	TOP2-5	YDR145W	TAF12	taf12-w486stop	1.06676	0.006	1.05047	0.074	0.59269	0.006	1e-05	status=JK
TOP2-5	TOP2-5	YDR145W	TAF12	taf12-l464a	0	0	0	0	-0.47146	0	#NUM!
TOP2-5	TOP2-5	YFR004W	RPN11	rpn11-8	0.93629	0.01	0.85974	0.013	0.07567	0.01	0
TOP2-5	TOP2-5	YFR031C	SMC2	smc2-8	0.07578	0.029	0.0859	0.054	-0.01495	0.029	0.04618	status=JK
TOP2-5	TOP2-5	YHR024C	MAS2	mas2-10	0.87668	0.026	0.47769	0.554	0.42704	0.026	1e-05
TOP2-5	TOP2-5	YKL172W	EBP2	ebp2-1	0.85134	0.041	0.77718	0.184	0.08453	0.041	3e-05
TOP2-5	TOP2-5	YBL105C	PKC1	pkc1-1	1.05396	0.008	0.96627	0.041	0.09972	0.008	0
TOP2-5	TOP2-5	YBR247C	ENP1	enp1-1	1.14521	0.026	1.14548	0.01	0.00172	0.026	0
TOP2-5	TOP2-5	YGL022W	STT3	stt3-7	0.99349	0.015	0.69636	0.19	0.14484	0.015	8e-05	status=JK
TOP2-5	TOP2-5	YLR045C	STU2	stu2-11	1.19752	0.058	1.1907	0.089	0.00385	0.058	3e-05
TOP2-5	TOP2-5	YGR211W	ZPR1	zpr1-1	0.88392	0.052	0.90719	0.019	-0.01997	0.052	6e-05
TOP2-5	TOP2-5	YGL022W	STT3	stt3-2	1.03311	0.084	0.95613	0.119	0.18436	0.084	0.00015
TOP2-5	TOP2-5	YNL075W	IMP4	imp4-2	0.65706	0.046	0.85333	0.031	-0.1935	0.045	9e-05
TOP2-5	TOP2-5	YDR243C	PRP28	prp28-101	1.06508	0.053	1.09719	0.063	-0.02179	0.053	3e-05
TOP2-5	TOP2-5	YDR013W	PSF1	psf1-1	1.11001	0.034	1.07841	0.016	0.03086	0.034	1e-05
TOP2-5	TOP2-5	YLR249W	YEF3	yef3-f650s	0.63507	0.206	0.24314	0.202	0.37146	0.206	0.00862
TOP2-5	TOP2-5	YMR094W	CTF13	ctf13-30	1.14526	0.04	1.23354	0.056	-0.07815	0.04	1e-05
TOP2-5	TOP2-5	YEL055C	POL5	pol5-1	1.03504	0.017	0.8179	0.076	0.22506	0.017	9e-05	status=JK
TOP2-5	TOP2-5	YDL030W	PRP9	prp9-1	0.82583	0.08	0	0	0.82381	0.08	0.00025
TOP2-5	TOP2-5	YMR296C	LCB1	lcb1-5	0.95028	0.008	0.90258	0.007	0.56086	0.008	2e-05	status=JK
TOP2-5	TOP2-5	YGR099W	TEL2	tel2-7	1.19465	0.017	1.15923	0.061	0.05262	0.017	0
TOP2-5	TOP2-5	YHR170W	NMD3	nmd3-4	1.04575	0.026	1.07292	0.083	-0.03347	0.026	0
TOP2-5	TOP2-5	YMR296C	LCB1	lcb1-10	0.56174	0.279	0.28587	0.112	0.17327	0.278	0.02751
TOP2-5	TOP2-5	YFL034C-B	MOB2	mob2-22	1.02961	0.014	1.0018	0.043	1.02709	0.014	0
TOP2-5	TOP2-5	YGR158C	MTR3	mtr3-ts	0.56276	0.032	0.4979	0.128	0.07058	0.032	5e-05
TOP2-5	TOP2-5	YIL021W	RPB3	rpb3-2	1.00247	0.046	0.89715	0.009	0.1081	0.046	3e-05
TOP2-5	TOP2-5	YIR012W	SQT1	sqt1-201	0.96192	0.048	0.96597	0.052	-0.01061	0.048	3e-05
TOP2-5	TOP2-5	YKL006C-A	SFT1	sft1-15	0.95792	0.029	0.75867	0.088	0.20713	0.029	1e-05
TOP2-5	TOP2-5	YNL061W	NOP2	nop2-4	0.79067	0.051	0.94029	0.046	-0.13678	0.051	7e-05
TOP2-5	TOP2-5	YML069W	POB3	pob3-7	0.92003	0.014	0.78722	0.039	0.48047	0.014	7e-05	status=JK
TOP2-5	TOP2-5	YLR298C	YHC1	yhc1-2	0.70998	0.029	0.62167	0.439	-0.0202	0.029	0.00056	status=JK
TOP2-5	TOP2-5	YOR046C	DBP5	dbp5-1	0.04336	0.008	0.11887	0.069	-0.03934	0.008	0.00989	status=JK
TOP2-5	TOP2-5	YML015C	TAF11	taf11-ts2	0.89693	0.017	0.91222	0.132	-0.05109	0.017	0
TOP2-5	TOP2-5	YGL044C	RNA15	rna15-58	0.95802	0.02	1.05889	0.09	-0.10591	0.02	0
TOP2-5	TOP2-5	YDR088C	SLU7	slu7-ts2	0.90521	0.029	0.72796	0.046	0.17415	0.029	1e-05
TOP2-5	TOP2-5	YER093C	TSC11	tsc11-7	1.19955	0.043	1.14213	0.006	0.05801	0.043	1e-05
TOP2-5	TOP2-5	YDR180W	SCC2	scc2-4	0.81474	0.029	1.06246	0.078	-0.25443	0.029	1e-05
TOP2-5	TOP2-5	YPL043W	NOP4	nop4-3	0.90237	0.047	0	0	0.90016	0.047	4e-05
TOP2-5	TOP2-5	YMR239C	RNT1	rnt1-47	1.0468	0.035	1.04047	0.199	0.03748	0.035	1e-05
TOP2-5	TOP2-5	YGR048W	UFD1	ufd1-2	1.17548	0.025	0	0	1.1726	0.025	0
TOP2-5	TOP2-5	YPL217C	BMS1	bms1-1	0.72808	0.034	0.33038	0.009	0.3976	0.034	3e-05
TOP2-5	TOP2-5	YFL008W	SMC1	smc1-259	0.77523	0.006	0.98437	0.006	-0.20408	0.006	2e-05	status=JK
TOP2-5	TOP2-5	YOR294W	RRS1	rrs1-84	1.04704	0.056	0.98714	0.066	0.05385	0.056	4e-05
TOP2-5	TOP2-5	YJR017C	ESS1	ess1-h164r	0.97373	0.02	1.00712	0.027	-0.02455	0.02	0
TOP2-5	TOP2-5	YKL028W	TFA1	tfa1-21	1.03685	0.018	1.03448	0.02	0.00637	0.018	0
TOP2-5	TOP2-5	YDL003W	MCD1	mcd1-73	1.05067	0.012	1.08188	0.025	-0.03282	0.012	5e-05	status=JK
TOP2-5	TOP2-5	YFR005C	SAD1	sad1-1	0.92763	0.035	0.86889	0.119	0.03774	0.035	1e-05
TOP2-5	TOP2-5	YMR213W	CEF1	cef1-13	1.09098	0.044	1.05494	0.026	0.03924	0.044	2e-05
TOP2-5	TOP2-5	YPL124W	SPC29	spc29-3	0.90042	0.101	1.0523	0.031	-0.15126	0.101	0.00039
TOP2-5	TOP2-5	YHR052W	CIC1	cic1-2	0.88012	0.04	0.86388	0.07	-0.00021	0.04	3e-05
TOP2-5	TOP2-5	YDR311W	TFB1	tfb1-6	0.80508	0.065	0.72086	0.128	0.09023	0.065	0.00014
TOP2-5	TOP2-5	YBR211C	AME1	ame1-4	1.06473	0.007	1.02252	0.023	0.03167	0.007	1e-05	status=JK
TOP2-5	TOP2-5	YLR212C	TUB4	tub4-y445d	1.01779	0.031	0.81333	0.007	0.2034	0.031	1e-05
TOP2-5	TOP2-5	YLR212C	TUB4	tub4-d	0.72917	0.153	0.7957	0.151	-0.08451	0.153	0.00247
TOP2-5	TOP2-5	YFL039C	ACT1	act1-124	1.23503	0.098	1.1797	0.082	0.10568	0.098	0.00014
TOP2-5	TOP2-5	YLR440C	SEC39	sec39-1	1.14784	0.011	1.14594	0.152	0.02986	0.011	3e-05	status=JK
TOP2-5	TOP2-5	YOL034W	SMC5	smc5-6	1.01063	0.054	1.10498	0.061	-0.11017	0.053	4e-05
TOP2-5	TOP2-5	YDL143W	CCT4	cct4-1	0.75062	0.112	0.00407	0.007	0.74879	0.111	0.00089
TOP2-5	TOP2-5	YKL154W	SRP102	srp102-510	1.11185	0.026	1.10352	0.038	0.01503	0.026	0
TOP2-5	TOP2-5	YJL002C	OST1	ost1-6	1.12518	0.032	1.0296	0.061	0.08903	0.032	1e-05
TOP2-5	TOP2-5	YOL135C	MED7	med7-163	1.01998	0.008	0.96768	0.15	0.03768	0.008	0
TOP2-5	TOP2-5	YBR193C	MED8	med8-51	1.05711	0.039	1.02559	0.035	0.0256	0.038	1e-05
TOP2-5	TOP2-5	YEL034W	HYP2	hyp2-1159	0.96991	0.026	0.27353	0.102	0.81872	0.026	1e-05
TOP2-5	TOP2-5	YEL034W	HYP2	hyp2-2	0.89832	0.012	0	0	0.74731	0.012	6e-05	status=JK
TOP2-5	TOP2-5	YOL069W	NUF2	nuf2-61	1.10962	0.029	1.11512	0.077	-0.02919	0.029	1e-05
TOP2-5	TOP2-5	YCR002C	CDC10	cdc10-1	1.25508	0.058	1.21924	0.066	-0.02175	0.058	3e-05
TOP2-5	TOP2-5	YDR212W	TCP1	tcp1-1	1.07804	0.049	1.17757	0.022	-0.10621	0.048	3e-05
TOP2-5	TOP2-5	YDL008W	APC11	apc11-13	0.99906	0.032	0.97096	0.055	0.03753	0.032	1e-05
TOP2-5	TOP2-5	YDR362C	TFC6	tfc6-m1	1.18244	0.006	1.15169	0.025	0.02715	0.006	1e-05	status=JK
TOP2-5	TOP2-5	YFL034C-B	MOB2	mob2-26	0.78414	0.023	0.63717	0.472	0.78222	0.023	1e-05
TOP2-5	TOP2-5	YFL039C	ACT1	act1-2	0.69125	0.061	0.54488	0.06	-0.43677	0.06	0.00018
TOP2-5	TOP2-5	YCR002C	CDC10	cdc10-2	1.11581	0.092	1.31785	0.044	-0.16068	0.092	0.00015
TOP2-5	TOP2-5	YAR019C	CDC15	cdc15-1	1.18581	0.01	1.14351	0.053	0.12511	0.01	3e-05	status=JK
TOP2-5	TOP2-5	YPR086W	SUA7	sua7-c149r	0.72843	0.039	0.8502	0.014	-0.11866	0.039	4e-05
TOP2-5	TOP2-5	YGR116W	SPT6	spt6-14	0.85469	0.037	0	0	0.8526	0.037	0.00063	status=JK
TOP2-5	TOP2-5	YIL118W	RHO3	rho3-ser228	1.04149	0.01	0.98376	0.004	0.05967	0.01	0
TOP2-5	TOP2-5	YLR298C	YHC1	yhc1-6	0.90533	0.016	0.62731	0.361	0.17467	0.016	0
TOP2-5	TOP2-5	YML069W	POB3	pob3-q308k	0.30367	0.139	0.28981	0.135	-0.13439	0.139	0.0223
TOP2-5	TOP2-5	YJL085W	EXO70	exo70-38	1.11897	0.053	1.1227	0.011	-0.00236	0.053	3e-05
TOP2-5	TOP2-5	YOR149C	SMP3	smp3-1	1.07295	0.021	0	0	1.07033	0.021	0
TOP2-5	TOP2-5	YDL195W	SEC31	sec31-1	1.20267	0.069	1.17859	0.083	0.01975	0.069	5e-05
TOP2-5	TOP2-5	YDL103C	QRI1	qri1-ts1	1.18235	0.026	0.99431	0.032	0.18474	0.026	0
TOP2-5	TOP2-5	YPL190C	NAB3	nab3-11	0.19622	0.06	0.38891	0.082	-0.18311	0.06	0.00721
TOP2-5	TOP2-5	YHR166C	CDC23	cdc23-4	1.13625	0.006	1.1185	0.046	0.03248	0.006	1e-05	status=JK
TOP2-5	TOP2-5	YFL009W	CDC4	cdc4-1	0	0	0	0	-0.56492	0	#NUM!
TOP2-5	TOP2-5	YMR001C	CDC5	cdc5-1	0	0	0	0	0	0	#NUM!
TOP2-5	TOP2-5	YFR036W	CDC26	cdc26-1	1.14586	0.019	1.19494	0.1	-0.06308	0.018	0
TOP2-5	TOP2-5	YDL220C	CDC13	cdc13-1	0	0	1.19609	0.012	-1.1977	0	#NUM!
TOP2-5	TOP2-5	YAR019C	CDC15	cdc15-2	0	0	0.66501	0.478	-1.0578	0	#NUM!
TOP2-5	TOP2-5	YLR314C	CDC3	cdc3-1	0	0	1.08084	0.082	-1.10449	0	#NUM!
TOP2-5	TOP2-5	YIL062C	ARC15	arc15-10	0	0	1.07896	0.047	-1.07384	0	#NUM!
TOP2-5	TOP2-5	YKL189W	HYM1	hym1-15	0	0	1.28871	0.19	-1.30843	0	#NUM!
TOP2-5	TOP2-5	YNL102W	POL1	pol1-12	0	0	0.52436	0.605	-1.01452	0	#NUM!
TOP2-5	TOP2-5	YPR181C	SEC23	sec23-1	0.84498	0.054	0.86716	0.208	-0.01167	0.054	7e-05
TOP2-5	TOP2-5	YFL039C	ACT1	act1-108	0	0	1.10839	0.116	-1.12633	0	#NUM!
TOP2-5	TOP2-5	YGL048C	RPT6	rpt6-1	0	0	0.28425	0.328	-0.27794	0	#NUM!
TOP2-5	TOP2-5	YFL039C	ACT1	act1-121	0	0	1.20762	0.02	-1.12633	0	#NUM!
TOP2-5	TOP2-5	YPR103W	PRE2	pre2-2	0	0	0	0	0	0	#NUM!
TOP2-5	TOP2-5	YPR103W	PRE2	pre2-75	0	0	0.47135	0.544	0	0	#NUM!
TOP2-5	TOP2-5	YDL207W	GLE1	gle1-2	0	0	1.04313	0.071	-1.07241	0	#NUM!
TOP2-5	TOP2-5	YPR103W	PRE2	pre2-v214a	0	0	0	0	0	0	#NUM!
TOP2-5	TOP2-5	YPL160W	CDC60	cdc60-ts	0	0	1.20691	0.094	-1.21715	0	#NUM!
TOP2-5	TOP2-5	YBR135W	CKS1	cks1-35	1.21491	0.032	1.10248	0.136	0.0757	0.032	1e-05
TOP2-5	TOP2-5	YOR181W	LAS17	las17-13	0	0	0	0	0	0	#NUM!	status=JK
TOP2-5	TOP2-5	YJL019W	MPS3	mps3-7	0	0	0	0	0	0	#NUM!	status=JK
TOP2-5	TOP2-5	YPR034W	ARP7	arp7-e411k	0	0	0	0	0	0	#NUM!
TOP2-5	TOP2-5	YFL034C-B	MOB2	mob2-14	0	0	0	0	0	0	#NUM!
TOP2-5	TOP2-5	YFL034C-B	MOB2	mob2-28	0	0	0	0	0	0	#NUM!
TOP2-5	TOP2-5	YFL034C-B	MOB2	mob2-19	0	0	0	0	0	0	#NUM!
TOP2-5	TOP2-5	YGL130W	CEG1	ceg1-3	1.0837	0.026	1.0482	0.098	0.02677	0.026	0
TOP2-5	TOP2-5	YMR005W	TAF4	taf4-18	0	0	0.35142	0.407	-0.33215	0	#NUM!
TOP2-5	TOP2-5	YIL046W	MET30	met30-6	0	0	0	0	0	0	#NUM!
TOP2-5	TOP2-5	YDR460W	TFB3	tfb3-ts	0.51475	0.099	0	0	0.51349	0.099	0.00189
TOP2-5	TOP2-5	YGL097W	SRM1	srm1-ts	0	0	1.0351	0.05	-1.05899	0	#NUM!	status=JK
TOP2-5	TOP2-5	YDR167W	TAF10	taf10-ts34	0	0	0	0	0	0	#NUM!
TOP2-5	TOP2-5	YER168C	CCA1	cca1-1	0	0	0	0	0	0	#NUM!
TOP2-5	TOP2-5	YLL031C	GPI13	gpi13-4	0	0	0	0	0	0	#NUM!
TOP2-5	TOP2-5	YDL132W	CDC53	cdc53-1	0.7427	0.044	0.20392	0.277	0.62695	0.044	6e-05
TOP2-5	TOP2-5	YGL092W	NUP145	nup145-r4	1.02138	0.038	1.00571	0.025	0.01875	0.038	1e-05
TOP2-5	TOP2-5	YML049C	RSE1	rse1-1	1.05459	0.061	1.00232	0.084	0.03802	0.061	5e-05
TOP2-5	TOP2-5	YDL105W	NSE4	nse4-ts3	0.83867	0.028	1.00478	0.019	-0.14045	0.028	1e-05
TOP2-5	TOP2-5	YDL105W	NSE4	nse4-ts4	0.72806	0.051	0.92047	0.063	-0.25079	0.051	9e-05
TOP2-5	TOP2-5	BLANK	BLANK	BLANK	0	0	0	0	0	0	#NUM!
TOP2-5	TOP2-5	YDR293C	SSD1	SSD1	1.1492	0.017	1.28605	0.087	-0.15806	0.017	0
TOP2-5	TOP2-5	YDR512C	EMI1	EMI1	0.9092	0.034	0.76866	0.136	0.14804	0.034	1e-05
TOP2-5	TOP2-5	YER083C	GET2	GET2	1.05793	0.019	0.32985	0.423	0.83965	0.019	0.00011	status=JK
TOP2-5	TOP2-5	YAL013W	DEP1	DEP1	1.2557	0.011	1.24377	0.099	0.03863	0.011	2e-05	status=JK
TOP2-5	TOP2-5	YGL045W	RIM8	RIM8	0.79569	0.045	0	0	0.79374	0.045	5e-05
TOP2-5	TOP2-5	YGL043W	DST1	DST1	1.02334	0.035	1.01093	0.113	0.01541	0.035	1e-05
TOP2-5	TOP2-5	YGL151W	NUT1	NUT1	0.73394	0.039	0.8335	0.021	-0.08729	0.039	4e-05
TOP2-5	TOP2-5	YGL219C	MDM34	MDM34	1.01848	0.004	0.99199	0.013	0.02961	0.004	1e-05	status=JK
TOP2-5	TOP2-5	YGR081C	SLX9	SLX9	1.03514	0.011	0.91288	0.203	0.10838	0.011	0
TOP2-5	TOP2-5	YGR135W	PRE9	PRE9	1.15386	0.052	1.09128	0.205	-0.03087	0.052	3e-05
TOP2-5	TOP2-5	YBR026C	ETR1	ETR1	1.03506	0.011	0.85889	0.145	0.13635	0.011	4e-05	status=JK
TOP2-5	TOP2-5	YGR270W	YTA7	YTA7	0.87001	0.067	0.93387	0.09	-0.07863	0.067	0.00012
TOP2-5	TOP2-5	YHR191C	CTF8	CTF8	0.94426	0.059	1.02115	0.082	-0.08977	0.058	7e-05
TOP2-5	TOP2-5	YJL046W	AIM22	AIM22	1.05447	0.006	1.09052	0.028	-0.03297	0.006	1e-05	status=JK
TOP2-5	TOP2-5	YJL115W	ASF1	ASF1	0.73279	0.065	0.65012	0.29	0.11268	0.065	0.00019
TOP2-5	TOP2-5	YJL168C	SET2	SET2	0.86311	0.062	1.03416	0.069	-0.17508	0.062	0.0001
TOP2-5	TOP2-5	YKL032C	IXR1	IXR1	0.87519	0.038	0.87384	0.08	0.00135	0.037	2e-05
TOP2-5	TOP2-5	YKL213C	DOA1	DOA1	1.0798	0.036	1.13769	0.071	-0.04049	0.036	1e-05
TOP2-5	TOP2-5	YLL002W	RTT109	RTT109	0.81392	0.053	0.88895	0.106	-0.07498	0.052	7e-05
TOP2-5	TOP2-5	YLL038C	ENT4	ENT4	1.10896	0.023	1.09334	0.081	0.01208	0.023	0
TOP2-5	TOP2-5	YLR056W	ERG3	ERG3	0.91636	0.097	0.96457	0.098	-0.10134	0.097	0.00032
TOP2-5	TOP2-5	YLR110C	CCW12	CCW12	0.9829	0.014	1.00425	0.09	-0.0198	0.014	7e-05	status=JK
TOP2-5	TOP2-5	YLR193C	UPS1	UPS1	0.82177	0.011	0.95056	0.022	-0.12828	0.011	0
TOP2-5	TOP2-5	YLR342W	FKS1	FKS1	0.94359	0.032	0.93836	0.042	0.01009	0.032	1e-05
TOP2-5	TOP2-5	YLR367W	RPS22B	RPS22B	1.15517	0.006	1.10147	0.076	0.06893	0.006	1e-05	status=JK
TOP2-5	TOP2-5	YLR452C	SST2	SST2	0.96584	0.012	1.00027	0.015	-0.04103	0.012	5e-05	status=JK
TOP2-5	TOP2-5	YML028W	TSA1	TSA1	1.21825	0.035	1.20884	0.031	0.00243	0.034	0.00027	status=JK
TOP2-5	TOP2-5	YML041C	VPS71	VPS71	0.92741	0.019	0.95266	0.216	0.02199	0.019	0.00014	status=JK
TOP2-5	TOP2-5	YML102W	CAC2	CAC2	1.0826	0.076	0.9904	0.056	0.08623	0.076	9e-05
TOP2-5	TOP2-5	YML103C	NUP188	NUP188	0.99315	0.012	1.17996	0.215	-0.19941	0.012	5e-05	status=JK
TOP2-5	TOP2-5	YMR190C	SGS1	SGS1	0.91925	0.021	1.07201	0.124	-0.1587	0.021	0
TOP2-5	TOP2-5	YMR271C	URA10	URA10	1.02024	0.097	1.03235	0.158	-0.01066	0.097	0	status=JK
TOP2-5	TOP2-5	YMR307W	GAS1	GAS1	1.14577	0.022	1.11637	0.038	0.02382	0.022	0
TOP2-5	TOP2-5	YMR304W	UBP15	UBP15	1.19592	0.01	1.18518	0.119	0.01229	0.009	0
TOP2-5	TOP2-5	YNL041C	COG6	COG6	0.99164	0.087	1.11295	0.045	-0.12138	0.087	0.00019
TOP2-5	TOP2-5	YOL001W	PHO80	PHO80	1.18492	0.033	1.35526	0.044	-0.15061	0.033	1e-05
TOP2-5	TOP2-5	YOL018C	TLG2	TLG2	0.87603	0.041	0.80838	0.041	0.04554	0.041	3e-05
TOP2-5	TOP2-5	YOR014W	RTS1	RTS1	0.85389	0.137	0.84857	0.082	0.01701	0.136	0.0011
TOP2-5	TOP2-5	YOR085W	OST3	OST3	1.2065	0.028	0.59602	0.689	0.62209	0.028	0
TOP2-5	TOP2-5	YOR196C	LIP5	LIP5	1.0094	0.063	0.84166	0.09	0.15634	0.063	7e-05
TOP2-5	TOP2-5	YOR184W	SER1	SER1	0.95129	0.045	0.51615	0.096	0.48938	0.045	0.00076	status=JK
TOP2-5	TOP2-5	YCL010C	SGF29	SGF29	0.9295	0.031	0.82537	0.097	0.11255	0.031	1e-05
TOP2-5	TOP2-5	YPL055C	LGE1	LGE1	0.77069	0.114	1.04424	0.094	-0.28985	0.114	0.00088
TOP2-5	TOP2-5	YPL047W	SGF11	SGF11	1.03559	0.029	0.97573	0.028	0.06281	0.029	1e-05
TOP2-5	TOP2-5	YPL174C	NIP100	NIP100	0.95794	0.008	0.83501	0.235	0.14486	0.008	2e-05	status=JK
TOP2-5	TOP2-5	YPR023C	EAF3	EAF3	1.02025	0.025	1.13447	0.095	-0.10964	0.025	0
TOP2-5	TOP2-5	YPR070W	MED1	MED1	0.64554	0.017	0.73325	0.057	-0.09654	0.017	1e-05
TOP2-5	TOP2-5	YPR179C	HDA3	HDA3	0.83755	0.002	0.8616	0.014	-0.02256	0.002	0	status=JK
TOP2-5	TOP2-5	YCL061C	MRC1	MRC1	1.0358	0.074	1.0946	0.082	-0.06174	0.074	0
TOP2-5	TOP2-5	YDR150W	NUM1	NUM1	1.11491	0.103	0.98046	0.149	0.06783	0.102	0.00021
TOP2-5	TOP2-5	YDR162C	NBP2	NBP2	0.93519	0.02	0.80717	0.157	0.09491	0.02	0
TOP2-5	TOP2-5	YPR016C	TIF6	tif6-ts4	1.04506	0.065	0.92301	0.059	0.1159	0.065	7e-05
TOP2-5	TOP2-5	YBL093C	ROX3	rox3-182	0.6821	0.01	0.00212	0.004	0.68043	0.01	8e-05	status=JK
TOP2-5	TOP2-5	YNL163C	RIA1	ria1-ts	0.65761	0.018	0.28344	0.332	0.40584	0.018	1e-05
TOP2-5	TOP2-5	YLR022C	SDO1	sdo1-vma1-ts	1.17191	0.026	1.09539	0.081	0.03286	0.026	0
TOP2-5	TOP2-5	YPR161C	SGV1	sgv1-80	0.9307	0.176	0	0	0.92843	0.175	0.0018
TOP2-5	TOP2-5	YKL024C	URA6	ura6-4	1.12901	0.075	0.93849	0.015	0.19842	0.074	8e-05
TOP2-5	TOP2-5	YHR036W	BRL1	brl1-c371s	0.97542	0.016	1.02586	0.045	-0.04794	0.016	9e-05	status=JK
TOP2-5	TOP2-5	YLR117C	CLF1	clf1-1	1.07472	0.048	0.97542	0.049	0.07881	0.048	2e-05
TOP2-5	TOP2-5	YOR004W	UTP23	utp23-ph	1.19775	0.022	1.28584	0.095	-0.11186	0.022	0
TOP2-5	TOP2-5	YBR079C	RPG1	rpg1-ph	0.9283	0.025	0.97066	0.045	-0.20327	0.025	1e-05
TOP2-5	TOP2-5	YBL026W	LSM2	lsm2-ph	1.12076	0.012	1.20467	0.006	-0.08063	0.012	4e-05	status=JK
TOP2-5	TOP2-5	YHR040W	BCD1	bcd1-ph	1.08993	0.044	0.99504	0.162	0.0982	0.044	2e-05
TOP2-5	TOP2-5	YCL052C	PBN1	pbn1-ph	1.27549	0.028	1.2092	0.167	0.04927	0.028	0.00016	status=JK
TOP2-5	TOP2-5	YBR234C	ARC40	arc40-ph	1.03094	0.015	1.0758	0.114	-0.01174	0.015	7e-05	status=JK
TOP2-5	TOP2-5	YDR044W	HEM13	hem13-ph	1.13027	0.01	1.12327	0.015	0.00562	0.01	3e-05	status=JK
TOP2-5	TOP2-5	YDL098C	SNU23	snu23-ph	0.99226	0.041	0.96124	0.108	0.03354	0.041	2e-05
TOP2-5	TOP2-5	YDR235W	PRP42	prp42-ph	0.35649	0.152	0.00107	0.001	0.3547	0.152	0.01833
TOP2-5	TOP2-5	YHR058C	MED6	med6-ph	0.98872	0.017	1.08286	0.062	-0.10011	0.017	0
TOP2-5	TOP2-5	YJR093C	FIP1	fip1-ph	1.00465	0.048	1.09381	0.038	-0.08227	0.048	3e-05
TOP2-5	TOP2-5	YKL021C	MAK11	mak11-ph	1.13589	0.039	1.15632	0.048	-0.01788	0.039	0.00039	status=JK
TOP2-5	TOP2-5	YIL104C	SHQ1	shq1-ph	1.13422	0.019	1.13174	0.014	-0.00176	0.019	0
TOP2-5	TOP2-5	YIR011C	STS1	sts1-ph	0.89692	0.075	0.9218	0.074	-0.03215	0.075	0.00016
TOP2-5	TOP2-5	YMR061W	RNA14	rna14-ph	1.00758	0.025	0.83685	0.155	0.17669	0.025	0.00021	status=JK
TOP2-5	TOP2-5	YBR049C	REB1	reb1-ph	0	0	0	0	0	0	#NUM!
TOP2-5	TOP2-5	YDL045C	FAD1	fad1-ph	1.15085	0.048	1.40354	0.141	-0.25682	0.048	2e-05
TOP2-5	TOP2-5	YDR341C	YDR341C	ydr341c-ph	1.12526	0.048	1.17889	0.013	-0.04518	0.047	2e-05
TOP2-5	TOP2-5	YGL113W	SLD3	sld3-ph	0.93552	0.022	0.95381	0.051	-0.02454	0.022	0
TOP2-5	TOP2-5	YGL247W	BRR6	brr6-ph	0.9584	0.007	0.9576	0.055	0.00183	0.007	2e-05	status=JK
TOP2-5	TOP2-5	YKL144C	RPC25	rpc25-ph	0.9156	0.001	0.99293	0.018	-0.06529	0.001	0	status=JK
TOP2-5	TOP2-5	YHR101C	BIG1	big1-ph	1.27517	0.031	1.31788	0.027	-0.04003	0.03	0
TOP2-5	TOP2-5	YGR005C	TFG2	tfg2-ph	1.03599	0.116	1.16797	0.053	-0.12951	0.116	0.00038
TOP2-5	TOP2-5	YFR050C	PRE4	pre4-ph	0.88294	0.019	0	0	0.88078	0.019	0
TOP2-5	TOP2-5	YLR186W	EMG1	emg1-ph	0.9165	0.035	0.83465	0.11	0.09675	0.035	2e-05
TOP2-5	TOP2-5	YLR033W	RSC58	rsc58-ph	1.0016	0.033	1.06017	0.034	-0.05438	0.033	1e-05
TOP2-5	TOP2-5	YLR276C	DBP9	dbp9-ph	1.18399	0.007	1.24877	0.064	-0.05841	0.007	1e-05	status=JK
TOP2-5	TOP2-5	YLR317W	YLR317W	ylr317w-ph	1.12371	0.015	1.16999	0.043	-0.05325	0.015	0
TOP2-5	TOP2-5	YLR340W	RPP0	rpp0-ph	1.06973	0.018	0.97153	0.157	0.10541	0.018	0
TOP2-5	TOP2-5	YOL038W	PRE6	pre6-ph	1.1384	0.084	0.99264	0.195	0.15789	0.084	0.00011
TOP2-5	TOP2-5	YOL069W	NUF2	nuf2-ph	1.19363	0.047	1.29875	0.065	-0.10999	0.047	2e-05
TOP2-5	TOP2-5	YKL035W	UGP1	ugp1-ph	1.15397	0.118	1.13295	0.07	0.00188	0.117	0.00029
TOP2-5	TOP2-5	YNL232W	CSL4	csl4-ph	0.86639	0.035	0.94162	0.047	-0.08345	0.035	2e-05
TOP2-5	TOP2-5	YOR103C	OST2	ost2-ph	0.48872	0.081	0.44337	0.192	0.03689	0.081	0.00122
TOP2-5	TOP2-5	YDL208W	NHP2	nhp2-ph	1.01639	0.008	1.09011	0.016	-0.07023	0.008	2e-05	status=JK
TOP2-5	TOP2-5	YDR302W	GPI11	gpi11-ph	0.90013	0.016	0.46475	0.537	0.45072	0.016	0
TOP2-5	TOP2-5	YDR434W	GPI17	gpi17-ph	1.33717	0.018	1.34012	0.063	-0.01031	0.018	0
TOP2-5	TOP2-5	YOL066C	RIB2	rib2-ph	1.1878	0.106	1.08062	0.112	0.08165	0.106	0.00019
TOP2-5	TOP2-5	YNL189W	SRP1	srp1-ph	1.07234	0.018	1.13139	0.014	-0.05931	0.018	9e-05	status=JK
TOP2-5	TOP2-5	YCR052W	RSC6	rsc6-ph	1.10332	0.048	1.11219	0.052	0.0041	0.048	2e-05
TOP2-5	TOP2-5	YGL245W	GUS1	gus1-ph	1.14266	0.021	1.1262	0.098	-0.00024	0.021	0
TOP2-5	TOP2-5	YOR224C	RPB8	rpb8-ph	0.99923	0.039	1.00648	0.028	-0.00595	0.039	2e-05
TOP2-5	TOP2-5	YGL047W	ALG13	alg13-ph	1.11583	0.026	1.17253	0.023	-0.06037	0.026	0
TOP2-5	TOP2-5	YPL235W	RVB2	rvb2-ph	1.16303	0.018	1.18711	0.024	-0.03262	0.018	0
TOP2-5	TOP2-5	YGR277C	CAB4	cab4-ph	1.09727	0.016	1.2371	0.053	-0.13781	0.016	7e-05	status=JK
TOP2-5	TOP2-5	YIL083C	CAB2	yil083c-ph	1.07497	0.042	1.12203	0.044	-0.04349	0.042	2e-05
TOP2-5	TOP2-5	YDR527W	RBA50	rba50-ph	1.08894	0.05	1.03819	0.074	0.06245	0.049	3e-05
TOP2-5	TOP2-5	YPR055W	SEC8	sec8-9	1.12685	0.012	1.15191	0.05	-0.01723	0.012	0
TOP2-5	TOP2-5	YDR246W	TRS23	trs23-ph	1.02865	0.015	1.0659	0.105	-0.0617	0.014	7e-05	status=JK
TOP2-5	TOP2-5	YKR022C	NTR2	ykr022c-ph	1.12601	0.006	1.28715	0.004	-0.15803	0.006	1e-05	status=JK
TOP2-5	TOP2-5	YPR085C	ASA1	ypr085c-ph	0.82942	0.028	0.77988	0.003	0.05188	0.028	1e-05
TOP2-5	TOP2-5	YDR240C	SNU56	ydr240c-ph	1.26626	0.01	1.30407	0.06	-0.04571	0.01	2e-05	status=JK
TOP2-5	TOP2-5	YGL130W	CEG1	ceg1-c354	0.015	0.007	0	0	0.01496	0.007	0.07411	status=JK
TOP2-5	TOP2-5	YFL017C	GNA1	yfl017c-ph	1.04579	0.017	1.01648	0.101	0.03533	0.017	0
TOP2-5	TOP2-5	YDR236C	FMN1	ydr236c-ph	0.82158	0.015	0.84248	0.085	-0.00139	0.015	0.0001	status=JK
TOP2-5	TOP2-5	YBR202W	MCM7	cdc47-ts	0.73558	0.066	0.63582	0.146	0.10523	0.065	0.00019
TOP2-5	TOP2-5	YJR076C	CDC11	cdc11-4	0.95237	0.01	0.99696	0.039	-0.02496	0.01	4e-05	status=JK
TOP2-5	TOP2-5	YHR065C	RRP3	yhr065c-ph	0.97782	0.042	0.73899	0.422	0.12451	0.041	2e-05
TOP2-5	TOP2-5	YNL132W	KRE33	ynl132w-ph	0.99576	0.031	1.03768	0.102	-0.06551	0.031	1e-05
TOP2-5	TOP2-5	YOL130W	ALR1	yol130w-ph	0.90556	0.037	1.02324	0.039	-0.1311	0.037	2e-05
TOP2-5	TOP2-5	YKL019W	RAM2	ykl019w-ph	1.13073	0.064	1.11758	0.09	0.00901	0.064	5e-05
TOP2-5	TOP2-5	YPR086W	SUA7	ypr086w-ph	0.82448	0.125	0.26202	0.102	0.51629	0.125	0.00095
TOP2-5	TOP2-5	YDL014W	NOP1	nop1-3	1.32742	0.126	1.32105	0.066	0.09048	0.126	0.00023
TOP2-5	TOP2-5	YGR140W	CBF2	cbf2-1	1.06562	0.048	1.1182	0.006	-0.05252	0.048	2e-05
TOP2-5	TOP2-5	YFL039C	ACT1	act1-3	0.86946	0.06	0.44162	0.314	-0.11348	0.06	9e-05
TOP2-5	TOP2-5	YOR336W	KRE5	kre5-ts2	1.04036	0.06	0.97366	0.126	0.04615	0.059	5e-05
TOP2-5	TOP2-5	YHR007C	ERG11	erg11-td	0.99748	0.007	0.49592	0.575	0.53042	0.007	2e-05	status=JK
TOP2-5	TOP2-5	YFL039C	ACT1	act1-133	0.83113	0.021	0.96539	0.003	-0.15172	0.021	0
TOP2-5	TOP2-5	YPR176C	BET2	bet2-1	0.95245	0.072	0.86467	0.119	0.0945	0.072	0.00012
TOP2-5	TOP2-5	YOR074C	CDC21	cdc21-ts	1.18623	0.02	1.15005	0.048	0.45975	0.02	0
TOP2-5	TOP2-5	YOR257W	CDC31	cdc31-5	0.15626	0.125	0	0	0.15588	0.125	0.08795
TOP2-5	TOP2-5	YBR109C	CMD1	cmd1-1	0.99849	0.013	1.03321	0.022	-0.03426	0.013	0
TOP2-5	TOP2-5	YPL209C	IPL1	ipl1-1	0.89908	0.053	1.12613	0.131	-0.24993	0.053	6e-05
TOP2-5	TOP2-5	YDL028C	MPS1	mps1-1	0.24369	0.149	0.24082	0.115	-0.28341	0.148	0.04648
TOP2-5	TOP2-5	YDL028C	MPS1	mps1-3796	1.06943	0.018	1.04004	0.273	0.54032	0.018	0
TOP2-5	TOP2-5	YDL028C	MPS1	mps1-417	1.10327	0.069	1.06787	0.022	0.57408	0.068	7e-05
TOP2-5	TOP2-5	YDL102W	POL3	cdc2-7	0.62424	0.067	0.69953	0.002	-0.3016	0.067	0.00034
TOP2-5	TOP2-5	YDL028C	MPS1	mps1-6	0	0	0	0	-0.5265	0	#NUM!
TOP2-5	TOP2-5	YBR160W	CDC28	cdc28-13	1.22542	0.024	1.15582	0.149	0.09424	0.024	0
TOP2-5	TOP2-5	YML031W	NDC1	ndc1-4	0.60298	0.431	0.17935	0.11	0.41468	0.43	0.06787
TOP2-5	TOP2-5	YDL126C	CDC48	cdc48-9	1.11913	0.028	1.15518	0.066	0.12517	0.028	0
TOP2-5	TOP2-5	YDR364C	CDC40	cdc40-ts	0.80092	0.025	0.61288	0.134	0.20108	0.025	1e-05
TOP2-5	TOP2-5	YIL048W	NEO1	neo1-2	1.09547	0.021	0.91497	0.029	0.18331	0.021	0
TOP2-5	TOP2-5	YLL031C	GPI13	gpi13-5	1.39997	0.04	1.36633	0.089	0.03636	0.039	1e-05
TOP2-5	TOP2-5	YLR026C	SED5	sed5-1	0.91894	0.017	0.79965	0.113	0.12641	0.017	0.00012	status=JK
TOP2-5	TOP2-5	YOR149C	SMP3	smp3-2	1.18343	0.066	1.14621	0.072	0.03722	0.066	5e-05
TOP2-5	TOP2-5	YPL209C	IPL1	ipl1-2	1.13412	0.013	1.19017	0.082	-0.01547	0.013	4e-05	status=JK
TOP2-5	TOP2-5	YLR088W	GAA1	gaa1-ts	1.17061	0.028	1.2016	0.058	-0.02706	0.028	0
TOP2-5	TOP2-5	YDL126C	CDC48	cdc48-2	1.01625	0.008	1.03667	0.134	0.02254	0.008	2e-05	status=JK
TOP2-5	TOP2-5	YJL034W	KAR2	kar2-159	1.19492	0.023	1.23216	0.109	-0.0295	0.023	0.00012	status=JK
TOP2-5	TOP2-5	YLR378C	SEC61	sec61-2	0.98692	0.039	0	0	0.98451	0.039	2e-05
TOP2-5	TOP2-5	YFL039C	ACT1	act1-111	0.79451	0.031	0.90767	0.008	-0.18825	0.031	2e-05
TOP2-5	TOP2-5	YFL039C	ACT1	act1-119	1.13101	0.091	1.15229	0.118	0.14743	0.091	0.00014
TOP2-5	TOP2-5	YFL039C	ACT1	act1-132	1.03854	0.029	1.1132	0.008	0.05519	0.028	1e-05
TOP2-5	TOP2-5	YFL039C	ACT1	act1-122	1.0719	0.007	1.0057	0.133	0.08847	0.007	0
TOP2-5	TOP2-5	YJR057W	CDC8	cdc8-2	0.83736	0.027	0.83772	0.014	-0.00022	0.027	1e-05
TOP2-5	TOP2-5	YFL039C	ACT1	act1-155	0.90757	0.065	1.01362	0.03	-0.07546	0.064	0.0001
TOP2-5	TOP2-5	YGR140W	CBF2	cbf2-2	1.23275	0.041	1.12399	0.061	0.11421	0.041	1e-05
TOP2-5	TOP2-5	YML064C	TEM1	tem1-3	1.10404	0.016	1.21423	0.095	-0.09106	0.016	7e-05	status=JK
TOP2-5	TOP2-5	YLR347C	KAP95	kap95-l63a	1.12221	0.002	1.17273	0.083	-0.02076	0.002	0	status=JK
TOP2-5	TOP2-5	YLR347C	KAP95	kap95-e126k	1.11146	0.048	1.13624	0.056	-0.03149	0.048	2e-05
TOP2-5	TOP2-5	YOR122C	PFY1	pfy1-13	0.80969	0.015	0.86441	0.022	-0.05219	0.015	0
TOP2-5	TOP2-5	YAL034W-A	MTW1	mtw1-ts	0.97511	0.066	1.00744	0.041	-0.03008	0.065	8e-05
TOP2-5	TOP2-5	YER013W	PRP22	prp22-1	0.96917	0.046	0.53397	0.389	0.36146	0.046	3e-05
TOP2-5	TOP2-5	YBR102C	EXO84	exo84-102	0.95772	0.026	1.03962	0.062	-0.06459	0.025	0.00024	status=JK
TOP2-5	TOP2-5	YGR113W	DAM1	dam1-1	1.05177	0.121	1.14987	0.149	-0.11375	0.121	0.00042
TOP2-5	TOP2-5	YDR060W	MAK21	mak21-1	0.99646	0.066	0.94415	0.14	0.05334	0.066	8e-05
TOP2-5	TOP2-5	YLR293C	GSP1	gsp1-p162l	0.90607	0.014	0.91361	0.077	0.01303	0.014	8e-05	status=JK
TOP2-5	TOP2-5	YOR259C	RPT4	rpt4-145	0.877	0.026	0.92623	0.088	-0.06261	0.026	0.0003	status=JK
TOP2-5	TOP2-5	YLR397C	AFG2	afg2-18	1.13402	0.004	1.16571	0.081	-0.02082	0.004	0	status=JK
TOP2-5	TOP2-5	YOR361C	PRT1	prt1-1	1.13016	0.056	1.00052	0.025	0.13365	0.056	3e-05
TOP2-5	TOP2-5	YPL228W	CET1	cet1-1	0.9594	0.01	1.10965	0.061	-0.14757	0.01	4e-05	status=JK
TOP2-5	TOP2-5	YDR356W	SPC110	spc110-221	1.15123	0.005	1.13482	0.022	0.07862	0.005	1e-05	status=JK
TOP2-5	TOP2-5	YDR172W	SUP35	sup35-td	0.95406	0.046	0.44656	0.516	0.51512	0.046	3e-05
TOP2-5	TOP2-5	YDR356W	SPC110	spc110-220	0.97249	0.02	1.03018	0.007	-0.09968	0.02	0
TOP2-5	TOP2-5	YFL005W	SEC4	sec4-8	1.20895	0.009	1.17866	0.015	0.0346	0.009	0
TOP2-5	TOP2-5	YBR060C	ORC2	orc2-4	0.94885	0.075	0.89701	0.076	0.03967	0.074	0.00013
TOP2-5	TOP2-5	YCL059C	KRR1	krr1-18	0.91181	0.04	0.83458	0.016	0.079	0.04	2e-05
TOP2-5	TOP2-5	YDL090C	RAM1	ram1-119	0.43867	0.511	0	0	0.4376	0.51	0.18476
TOP2-5	TOP2-5	YKL112W	ABF1	abf1-103	0.07896	0.137	0	0	0.07877	0.136	0.42265	status=JK
TOP2-5	TOP2-5	YGL207W	SPT16	spt16-ts	1.06542	0.012	1.00432	0.109	0.05037	0.012	4e-05	status=JK
TOP2-5	TOP2-5	YNL102W	POL1	pol1-2	0.62581	0.063	0.49683	0.574	0.13317	0.063	0.00028
TOP2-5	TOP2-5	YGL116W	CDC20	cdc20-3	1.20307	0.052	1.20592	0.083	-0.00591	0.052	2e-05
TOP2-5	TOP2-5	YDL043C	PRP11	prp11-ts	1.04956	0.033	1.04255	0.015	0.0126	0.033	1e-05
TOP2-5	TOP2-5	YIL068C	SEC6	sec6-4	1.13346	0.057	1.07753	0.167	0.05822	0.056	3e-05
TOP2-5	TOP2-5	YKL203C	TOR2	tor2-21	1.04351	0.022	0.88795	0.061	0.14794	0.022	0
TOP2-5	TOP2-5	YGL233W	SEC15	sec15-1	1.07749	0.027	1.14493	0.005	-0.0667	0.027	0
TOP2-5	TOP2-5	YGR091W	PRP31	prp31-ts	1.04465	0.015	1.14909	0.006	-0.09254	0.015	0
TOP2-5	TOP2-5	YJL203W	PRP21	prp21-ts	1.0787	0.048	1.06932	0.067	0.00138	0.047	2e-05
TOP2-5	TOP2-5	YFR052W	RPN12	rpn12-1	0.92213	0.078	0.94988	0.111	-0.02323	0.077	0.00016
TOP2-5	TOP2-5	YDL102W	POL3	cdc2-1	1.10716	0.045	1.17472	0.023	0.18014	0.045	2e-05
TOP2-5	TOP2-5	YAL041W	CDC24	cdc24-1	0.9704	0.14	0	0	0.96803	0.139	0.00081
TOP2-5	TOP2-5	YER157W	COG3	cog3-1	0.71822	0.052	0	0	0.71646	0.052	0.0001
TOP2-5	TOP2-5	YDR182W	CDC1	cdc1-6	0.88285	0.061	1.00803	0.086	-0.12441	0.061	9e-05
TOP2-5	TOP2-5	YFL009W	CDC4	cdc4-2	0	0	0	0	0	0	#NUM!	status=JK
TOP2-5	TOP2-5	YNL258C	DSL1	dsl1-dc30	0.04102	0.047	0.00542	0.002	0.03522	0.047	0.18171
TOP2-5	TOP2-5	YGL075C	MPS2	mps2-1	0.55004	0.232	0.4426	0.402	0.21163	0.231	0.01775
TOP2-5	TOP2-5	YGL075C	MPS2	mps2-2	0.28853	0.073	0.22234	0.269	-0.04924	0.073	0.02083	status=JK
TOP2-5	TOP2-5	YGR103W	NOP7	nop7-1	0.97065	0.014	1.04219	0.031	-0.08268	0.014	7e-05	status=JK
TOP2-5	TOP2-5	YER125W	RSP5	rsp5-sm1	0.8197	0.004	0.95063	0.032	-0.12917	0.004	1e-05	status=JK
TOP2-5	TOP2-5	YNR035C	ARC35	arc35-6	1.09939	0.071	1.12104	0.058	-0.00578	0.071	7e-05
TOP2-5	TOP2-5	YGR091W	PRP31	prp31-1	1.09692	0.006	1.06233	0.059	-0.0404	0.005	1e-05	status=JK
TOP2-5	TOP2-5	YER018C	SPC25	spc25-1	1.19336	0.021	0.96442	0.131	0.24679	0.021	0
TOP2-5	TOP2-5	YGR156W	PTI1	pti1-ts7	1.03196	0.008	1.03754	0.084	0.00015	0.008	2e-05	status=JK
TOP2-5	TOP2-5	YGR246C	BRF1	brf1-w107r	0.13555	0.091	0.07814	0.012	0.06004	0.091	0.05853
TOP2-5	TOP2-5	YML046W	PRP39	prp39-1	1.35464	0.151	1.28074	0.13	0.09162	0.151	0.00038
TOP2-5	TOP2-5	YJL039C	NUP192	nup192-15	1.19637	0.034	1.18278	0.037	0.01856	0.034	0.00027	status=JK
TOP2-5	TOP2-5	YLR163C	MAS1	mas1-1	1.19924	0.082	1.1029	0.086	0.11206	0.082	9e-05
TOP2-5	TOP2-5	YJL104W	PAM16	pam16-3	0.97377	0.055	1.08018	0.055	-0.12367	0.054	5e-05
TOP2-5	TOP2-5	YBL097W	BRN1	brn1-9	0.71712	0.172	0.00612	0.005	0.7076	0.172	0.00362
TOP2-5	TOP2-5	YBR198C	TAF5	taf5-15	1.07459	0.066	0.71243	0.095	0.36226	0.066	6e-05
TOP2-5	TOP2-5	YDR145W	TAF12	taf12-9	0.99396	0.156	1.11171	0.013	-0.11887	0.156	0.00105
TOP2-5	TOP2-5	YLR208W	SEC13	sec13-1	0.92827	0.046	0.93813	0.08	-0.02316	0.046	3e-05
TOP2-5	TOP2-5	YMR079W	SEC14	sec14-3	1.14176	0.01	1.00654	0.105	0.09216	0.01	2e-05	status=JK
TOP2-5	TOP2-5	YOR341W	RPA190	rpa190-1	1.1626	0.008	1.09124	0.072	0.05963	0.008	2e-05	status=JK
TOP2-5	TOP2-5	YEL019C	MMS21	mms21-1	0.81437	0.041	0.6722	0.112	0.13327	0.041	3e-05
TOP2-5	TOP2-5	YBL105C	PKC1	pkc1-ts	1.06941	0.016	1.02467	0.046	0.04483	0.016	0
TOP2-5	TOP2-5	YBR080C	SEC18	sec18-1	1.07674	0.057	1.17213	0.029	-0.07776	0.057	4e-05
TOP2-5	TOP2-5	YBL105C	PKC1	pkc1-3	0.98118	0.042	0.97297	0.185	-0.04319	0.042	2e-05
TOP2-5	TOP2-5	YDR498C	SEC20	sec20-1	0.69496	0.022	0.50724	0.104	0.2192	0.022	1e-05
TOP2-5	TOP2-5	YLR045C	STU2	stu2-13	1.05934	0.05	1.17705	0.011	-0.12039	0.05	3e-05
TOP2-5	TOP2-5	YOR204W	DED1	ded1-199	0.95059	0.023	1.03916	0.006	-0.08623	0.023	0
TOP2-5	TOP2-5	YNL216W	RAP1	rap1-1	0.45694	0.321	0	0	0.45582	0.32	0.06523
TOP2-5	TOP2-5	YOR244W	ESA1	esa1-l254p	0.92864	0.009	1.19074	0.028	-0.24767	0.009	3e-05	status=JK
TOP2-5	TOP2-5	YPL020C	ULP1	ulp1-333	0.91634	0.047	1.07051	0.199	-0.20143	0.047	4e-05
TOP2-5	TOP2-5	YBR155W	CNS1	cns1-1	0.13771	0.041	0.25397	0.349	0.00043	0.041	0.02864	status=JK
TOP2-5	TOP2-5	YGR009C	SEC9	sec9-4	0.14868	0.147	0.00386	0.007	0.14832	0.147	0.13638
TOP2-5	TOP2-5	YOR329C	SCD5	scd5-pp1d2	0	0	0	0	0	0	#NUM!
TOP2-5	TOP2-5	YKL193C	SDS22	sds22-6	1.05434	0.026	1.00318	0.057	0.05102	0.026	0
TOP2-5	TOP2-5	YDR062W	LCB2	lcb2-2	0.23606	0.037	0.09792	0.007	0.13601	0.037	0.00101
TOP2-5	TOP2-5	YDR361C	BCP1	bcp1-ts	0.90837	0.02	0.96816	0.017	-0.05686	0.019	0
TOP2-5	TOP2-5	YDR002W	YRB1	yrb1-51	1.22119	0.045	1.2885	0.071	-0.06244	0.045	1e-05
TOP2-5	TOP2-5	YDR062W	LCB2	lcb2-1	0.30418	0.027	0.09439	0.015	0.20396	0.027	0.00018
TOP2-5	TOP2-5	YER171W	RAD3	rad3-ts14	0.74274	0.024	0	0	0.74092	0.024	1e-05
TOP2-5	TOP2-5	YEL055C	POL5	pol5-2	1.08485	0.016	0.41969	0.185	0.69088	0.016	8e-05	status=JK
TOP2-5	TOP2-5	YKR086W	PRP16	prp16-2	1.08693	0.056	1.10455	0.128	0.01752	0.056	4e-05
TOP2-5	TOP2-5	YNR026C	SEC12	sec12-4	1.2356	0.019	1.13621	0.084	0.0923	0.019	0
TOP2-5	TOP2-5	YMR296C	LCB1	lcb1-4	0.81861	0.048	0.33746	0.102	0.44688	0.048	6e-05
TOP2-5	TOP2-5	YGL120C	PRP43	prp43-ts2	0.98098	0.059	0.86436	0.092	0.12716	0.059	6e-05
TOP2-5	TOP2-5	YJL081C	ARP4	arp4-g161d	0.48365	0.105	0.49934	0.289	-0.04792	0.104	0.00268
TOP2-5	TOP2-5	YJL125C	GCD14	gcd14-4	1.04583	0.026	1.03035	0.079	0.02037	0.026	0
TOP2-5	TOP2-5	YKL173W	SNU114	snu114-40	1.01122	0.02	1.03992	0.006	-0.02726	0.02	0
TOP2-5	TOP2-5	YNL061W	NOP2	nop2-6	0.80919	0.045	0.9612	0.109	0.03795	0.044	5e-05
TOP2-5	TOP2-5	YNL061W	NOP2	nop2-9	0.34211	0.132	0.60647	0.134	-0.42798	0.132	0.01404
TOP2-5	TOP2-5	YMR197C	VTI1	vti1-2	0.9885	0.034	1.00132	0.019	0.01263	0.033	1e-05
TOP2-5	TOP2-5	YMR197C	VTI1	vti1-11	1.01821	0.044	0.79827	0.129	0.04226	0.044	2e-05
TOP2-5	TOP2-5	YIL118W	RHO3	rho3-1	1.00605	0.104	0.92502	0.064	0.06623	0.103	0.0003
TOP2-5	TOP2-5	YMR239C	RNT1	rnt1-ts	1.10778	0.032	1.16225	0.048	-0.04372	0.032	1e-05
TOP2-5	TOP2-5	YOR020C	HSP10	hsp10-ts	0.79189	0.031	0.82546	0.052	-0.03382	0.031	2e-05
TOP2-5	TOP2-5	YMR308C	PSE1	pse1-41	1.03076	0.03	0.17715	0.075	0.83755	0.03	1e-05
TOP2-5	TOP2-5	YOR294W	RRS1	rrs1-124	1.08369	0.023	1.11854	0.02	-0.0377	0.023	0
TOP2-5	TOP2-5	YPL010W	RET3	ret3-1	0.99621	0.005	0.54765	0.634	0.4787	0.005	1e-05	status=JK
TOP2-5	TOP2-5	YPL255W	BBP1	bbp1-1	1.05053	0.022	1.04285	0.14	-0.02566	0.022	0
TOP2-5	TOP2-5	YOR151C	RPB2	rpb2-6	0.7646	0.019	0.37403	0.404	0.46961	0.019	0
TOP2-5	TOP2-5	YJR046W	TAH11	tah11-ts	0.87551	0.008	0.91967	0.019	-0.0321	0.008	3e-05	status=JK
TOP2-5	TOP2-5	YML105C	SEC65	sec65-1	0.78542	0.105	0.90421	0.065	-0.11194	0.105	0.00065
TOP2-5	TOP2-5	YDL087C	LUC7	luc7-1	1.18263	0.053	1.23693	0.069	-0.05299	0.052	2e-05
TOP2-5	TOP2-5	YDR238C	SEC26	sec26-11d26	1.08018	0.028	1.15968	0.04	-0.07369	0.028	0
TOP2-5	TOP2-5	YHR069C	RRP4	rrp4-1	1.00186	0.09	1.11074	0.123	-0.15521	0.09	0.0002
TOP2-5	TOP2-5	YLR440C	SEC39	sec39-2	1.16848	0.018	1.23456	0.033	-0.0699	0.018	8e-05	status=JK
TOP2-5	TOP2-5	YDR021W	FAL1	fal1-1	0.68097	0.038	0.71667	0.011	-0.03464	0.038	0.00106	status=JK
TOP2-5	TOP2-5	YDR292C	SRP101	srp101-47	1.0209	0.063	0.87593	0.055	0.15533	0.062	6e-05
TOP2-5	TOP2-5	YOR174W	MED4	med4-6	0.55896	0.027	0.02387	0.032	0.54689	0.027	3e-05
TOP2-5	TOP2-5	YNL118C	DCP2	dcp2-7	0.89017	0.04	0.26138	0.145	0.6301	0.039	2e-05
TOP2-5	TOP2-5	YBR193C	MED8	med8-39	1.1709	0.035	1.17016	0.041	0.00706	0.035	1e-05
TOP2-5	TOP2-5	YDR394W	RPT3	rpt3-1	1.21894	0.061	1.22434	0.055	-0.0108	0.061	3e-05
TOP2-5	TOP2-5	YER006W	NUG1	nug1-2	1.05954	0.071	0.70113	0.192	0.38995	0.071	8e-05
TOP2-5	TOP2-5	YJR006W	POL31	hys2-ts	0.96843	0.035	0.85549	0.174	0.09693	0.035	0.00044	status=JK
TOP2-5	TOP2-5	YNL138W	SRV2	srv2-2	0.56501	0.111	0.56419	0.183	0.05796	0.11	0.002
TOP2-5	TOP2-5	YDL014W	NOP1	nop1-2	0.48688	0.606	0	0	-0.74801	0.604	0.20639
TOP2-5	TOP2-5	YCR002C	CDC10	cdc10-4	1.08016	0.023	1.14277	0.031	0.93045	0.023	0.00015	status=JK
TOP2-5	TOP2-5	YEL026W	SNU13	snu13-l67w	0.72494	0.057	0.12486	0.146	0.61247	0.057	0.00013
TOP2-5	TOP2-5	YER148W	SPT15	spt15-i143n	0.68574	0.24	0	0	0.68407	0.239	0.01062
TOP2-5	TOP2-5	YFL034C-B	MOB2	mob2-24	0.91025	0.034	0.95408	0.166	-0.00546	0.034	1e-05
TOP2-5	TOP2-5	YPL169C	MEX67	mex67-ts5	1.06896	0.017	0.96618	0.194	0.10654	0.017	0
TOP2-5	TOP2-5	YJR076C	CDC11	cdc11-2	0.85263	0.012	0.93587	0.112	-0.12445	0.011	6e-05	status=JK
TOP2-5	TOP2-5	YBL034C	STU1	stu1-12	0.96366	0.04	1.05793	0.091	-0.10235	0.04	2e-05
TOP2-5	TOP2-5	YDL126C	CDC48	cdc48-1	0.55363	0.051	0.46748	0.097	-0.43895	0.051	0.00278	status=JK
TOP2-5	TOP2-5	YNR043W	MVD1	mvd1-1296	0.92012	0.044	0.9458	0.069	-0.04837	0.044	3e-05
TOP2-5	TOP2-5	YOR057W	SGT1	sgt1-3	1.01111	0.023	1.00428	0.057	0.00519	0.023	0
TOP2-5	TOP2-5	YOR116C	RPO31	rpo31-698	1.03175	0.046	0.89435	0.11	0.16931	0.046	2e-05
TOP2-5	TOP2-5	YKL112W	ABF1	abf1-101	0.75581	0.13	0.41142	0.445	0.75396	0.13	0.00137
TOP2-5	TOP2-5	YLR298C	YHC1	yhc1-8	1.06684	0.127	0.53109	0.314	0.55389	0.127	0.00046
TOP2-5	TOP2-5	YDR141C	DOP1	dop1-1	1.21214	0.006	1.03899	0.117	0.18576	0.006	1e-05	status=JK
TOP2-5	TOP2-5	YKR037C	SPC34	spc34-7	0.94323	0.014	0.83523	0.048	0.10184	0.014	7e-05	status=JK
TOP2-5	TOP2-5	YDL103C	QRI1	qri1-ts6	1.02681	0.02	0	0	1.0243	0.02	0.00012	status=JK
TOP2-5	TOP2-5	YDL029W	ARP2	arp2-14	0	0	1.05479	0.114	-1.06389	0	#NUM!
TOP2-5	TOP2-5	YBR087W	RFC5	rfc5-1	0	0	0.96386	0.043	-0.96831	0	#NUM!
TOP2-5	TOP2-5	YDR196C	CAB5	cab5-1	0	0	0.95343	0.198	-0.94503	0	#NUM!
TOP2-5	TOP2-5	YJL097W	PHS1	phs1-1	0	0	1.02791	0.015	-1.02587	0	#NUM!
TOP2-5	TOP2-5	YCR002C	CDC10	cdc10-5	0.25891	0.048	0.09865	0.069	0.1112	0.048	0.00172
TOP2-5	TOP2-5	YGL048C	RPT6	rpt6-20	0	0	0	0	0	0	#NUM!
TOP2-5	TOP2-5	YLR071C	RGR1	rgr1-100	0.69419	0.006	0	0	0.6925	0.006	3e-05	status=JK
TOP2-5	TOP2-5	YOR181W	LAS17	las17-1	0.51325	0.15	0.26225	0.095	0.24906	0.15	0.00641
TOP2-5	TOP2-5	YDR054C	CDC34	cdc34-1	1.13215	0.003	1.1167	0.17	0.0139	0.003	0	status=JK
TOP2-5	TOP2-5	YOR074C	CDC21	cdc21-1	0	0	0.25828	0.065	-0.72358	0	#NUM!
TOP2-5	TOP2-5	YPR033C	HTS1	hts1-1	0	0	0.99885	0.087	-0.97059	0	#NUM!
TOP2-5	TOP2-5	YLR321C	SFH1	sfh1-1	0	0	0.28642	0.211	-0.32199	0	#NUM!
TOP2-5	TOP2-5	YGR119C	NUP57	nup57-e17	0	0	0	0	0	0	#NUM!
TOP2-5	TOP2-5	YDL132W	CDC53	cdc53-1	0.55227	0.008	0	0	0.55092	0.008	8e-05	status=JK
TOP2-5	TOP2-5	YGR172C	YIP1	yip1-4	1.03756	0.018	1.04729	0.168	-0.17474	0.018	0
TOP2-5	TOP2-5	YGR172C	YIP1	yip1-40	1.18885	0.002	1.24626	0.025	-0.02382	0.002	0	status=JK
TOP2-5	TOP2-5	YMR076C	PDS5	pds5-1	0.7361	0.047	1.09941	0.102	-0.35479	0.047	7e-05
TOP2-5	TOP2-5	YAL003W	EFB1	efb1-4	0	0	0.04437	0.059	-0.02177	0	#NUM!
TOP2-5	TOP2-5	YDR050C	TPI1	tpi1-1670	1.25538	0.058	1.23629	0.059	0.01714	0.058	3e-05
TOP2-5	TOP2-5	YBR079C	RPG1	rpg1-1	1.14082	0.062	1.30539	0.041	0.00873	0.062	4e-05
TOP2-5	TOP2-5	YER038C	KRE29	kre29-ts2	1.08885	0.072	1.08687	0.081	-0.00394	0.072	8e-05
TOP2-5	TOP2-5	BLANK	BLANK		0	0	0	0	0	0	#NUM!

## Sheet: 20151207_dm_TOP2-5_03_TS. (1)
Row	Column	Raw colony size	Plate id / file name	Query	Array	Normalized colony size	Score	Additional information
1	1	2434	20151207_dm_TOP2-5_03_TS.JPG.dat	TOP2-5	YMR271C	#NUM!	#NUM!	status=BG
1	2	2597	20151207_dm_TOP2-5_03_TS.JPG.dat	TOP2-5	YMR271C	#NUM!	#NUM!	status=BG
1	3	1995	20151207_dm_TOP2-5_03_TS.JPG.dat	TOP2-5	YMR271C	1.12616	0.11084
1	4	2068	20151207_dm_TOP2-5_03_TS.JPG.dat	TOP2-5	YMR271C	1.15882	0.14342
1	5	2009	20151207_dm_TOP2-5_03_TS.JPG.dat	TOP2-5	YMR271C	1.05988	0.04472
1	6	2047	20151207_dm_TOP2-5_03_TS.JPG.dat	TOP2-5	YMR271C	1.03215	0.01705
1	7	2081	20151207_dm_TOP2-5_03_TS.JPG.dat	TOP2-5	YMR271C	1.02685	0.01177
1	8	2257	20151207_dm_TOP2-5_03_TS.JPG.dat	TOP2-5	YMR271C	1.10511	0.08983
1	9	2063	20151207_dm_TOP2-5_03_TS.JPG.dat	TOP2-5	YMR271C	0.99629	-0.01872
1	10	2179	20151207_dm_TOP2-5_03_TS.JPG.dat	TOP2-5	YMR271C	1.03745	0.02234
1	11	2089	20151207_dm_TOP2-5_03_TS.JPG.dat	TOP2-5	YMR271C	0.97313	-0.04183
1	12	2205	20151207_dm_TOP2-5_03_TS.JPG.dat	TOP2-5	YMR271C	1.01556	0.0005
1	13	2278	20151207_dm_TOP2-5_03_TS.JPG.dat	TOP2-5	YMR271C	1.05299	0.03785
1	14	2047	20151207_dm_TOP2-5_03_TS.JPG.dat	TOP2-5	YMR271C	0.93241	-0.08245
1	15	2249	20151207_dm_TOP2-5_03_TS.JPG.dat	TOP2-5	YMR271C	1.00287	-0.01215
1	16	2072	20151207_dm_TOP2-5_03_TS.JPG.dat	TOP2-5	YMR271C	0.93486	-0.08
1	17	1927	20151207_dm_TOP2-5_03_TS.JPG.dat	TOP2-5	YMR271C	0.89613	-0.11864
1	18	2064	20151207_dm_TOP2-5_03_TS.JPG.dat	TOP2-5	YMR271C	#NUM!	#NUM!	status=JK
1	19	2078	20151207_dm_TOP2-5_03_TS.JPG.dat	TOP2-5	YMR271C	0.96303	-0.05189
1	20	2027	20151207_dm_TOP2-5_03_TS.JPG.dat	TOP2-5	YMR271C	0.95311	-0.0618
1	21	2094	20151207_dm_TOP2-5_03_TS.JPG.dat	TOP2-5	YMR271C	1.0136	-0.00145
1	22	2159	20151207_dm_TOP2-5_03_TS.JPG.dat	TOP2-5	YMR271C	1.03319	0.01809
1	23	2264	20151207_dm_TOP2-5_03_TS.JPG.dat	TOP2-5	YMR271C	1.04856	0.03342
1	24	2340	20151207_dm_TOP2-5_03_TS.JPG.dat	TOP2-5	YMR271C	1.09264	0.0774
1	25	2260	20151207_dm_TOP2-5_03_TS.JPG.dat	TOP2-5	YMR271C	1.09184	0.0766
1	26	2216	20151207_dm_TOP2-5_03_TS.JPG.dat	TOP2-5	YMR271C	1.07328	0.05809
1	27	2043	20151207_dm_TOP2-5_03_TS.JPG.dat	TOP2-5	YMR271C	0.98087	-0.0341
1	28	1999	20151207_dm_TOP2-5_03_TS.JPG.dat	TOP2-5	YMR271C	0.96216	-0.05276
1	29	2326	20151207_dm_TOP2-5_03_TS.JPG.dat	TOP2-5	YMR271C	#NUM!	#NUM!	status=JK
1	30	1906	20151207_dm_TOP2-5_03_TS.JPG.dat	TOP2-5	YMR271C	0.92743	-0.08741
1	31	2231	20151207_dm_TOP2-5_03_TS.JPG.dat	TOP2-5	YMR271C	1.12068	0.10536
1	32	2191	20151207_dm_TOP2-5_03_TS.JPG.dat	TOP2-5	YMR271C	1.13464	0.11929
1	33	2289	20151207_dm_TOP2-5_03_TS.JPG.dat	TOP2-5	YMR271C	1.22569	0.21012
1	34	2337	20151207_dm_TOP2-5_03_TS.JPG.dat	TOP2-5	YMR271C	1.28845	0.27272
1	35	1973	20151207_dm_TOP2-5_03_TS.JPG.dat	TOP2-5	YMR271C	1.10932	0.09403
1	36	1884	20151207_dm_TOP2-5_03_TS.JPG.dat	TOP2-5	YMR271C	1.10459	0.08931
1	37	1505	20151207_dm_TOP2-5_03_TS.JPG.dat	TOP2-5	YMR271C	0.9416	-0.07327
1	38	1210	20151207_dm_TOP2-5_03_TS.JPG.dat	TOP2-5	YMR271C	0.77013	-0.24433
1	39	933	20151207_dm_TOP2-5_03_TS.JPG.dat	TOP2-5	YMR271C	0.56693	-0.44703
1	40	993	20151207_dm_TOP2-5_03_TS.JPG.dat	TOP2-5	YMR271C	0.58842	-0.42559
1	41	1639	20151207_dm_TOP2-5_03_TS.JPG.dat	TOP2-5	YMR271C	0.9914	-0.02359
1	42	1398	20151207_dm_TOP2-5_03_TS.JPG.dat	TOP2-5	YMR271C	0.88852	-0.12623
1	43	1400	20151207_dm_TOP2-5_03_TS.JPG.dat	TOP2-5	YMR271C	0.94722	-0.06767
1	44	1453	20151207_dm_TOP2-5_03_TS.JPG.dat	TOP2-5	YMR271C	0.97244	-0.04251
1	45	1380	20151207_dm_TOP2-5_03_TS.JPG.dat	TOP2-5	YMR271C	0.8724	-0.1423
1	46	1528	20151207_dm_TOP2-5_03_TS.JPG.dat	TOP2-5	YMR271C	0.88458	-0.13016
1	47	1856	20151207_dm_TOP2-5_03_TS.JPG.dat	TOP2-5	YMR271C	0.98092	-0.03405
1	48	2653	20151207_dm_TOP2-5_03_TS.JPG.dat	TOP2-5	YMR271C	1.28057	0.26486
2	1	2762	20151207_dm_TOP2-5_03_TS.JPG.dat	TOP2-5	YMR271C	#NUM!	#NUM!	status=BG
2	2	1890	20151207_dm_TOP2-5_03_TS.JPG.dat	TOP2-5	YMR271C	#NUM!	#NUM!	status=BG
2	3	1804	20151207_dm_TOP2-5_03_TS.JPG.dat	TOP2-5	YMR271C	1.14358	0.12821
2	4	1875	20151207_dm_TOP2-5_03_TS.JPG.dat	TOP2-5	YMR271C	1.19554	0.18005
2	5	1675	20151207_dm_TOP2-5_03_TS.JPG.dat	TOP2-5	YMR271C	1.01834	0.00328
2	6	1800	20151207_dm_TOP2-5_03_TS.JPG.dat	TOP2-5	YMR271C	1.05856	0.0434
2	7	1967	20151207_dm_TOP2-5_03_TS.JPG.dat	TOP2-5	YMR271C	1.14214	0.12678
2	8	1781	20151207_dm_TOP2-5_03_TS.JPG.dat	TOP2-5	YMR271C	1.02937	0.01428
2	9	1908	20151207_dm_TOP2-5_03_TS.JPG.dat	TOP2-5	YMR271C	1.0894	0.07416
2	10	1888	20151207_dm_TOP2-5_03_TS.JPG.dat	TOP2-5	YMR271C	1.06146	0.04629
2	11	1728	20151207_dm_TOP2-5_03_TS.JPG.dat	TOP2-5	YMR271C	0.94918	-0.06571
2	12	1700	20151207_dm_TOP2-5_03_TS.JPG.dat	TOP2-5	YMR271C	0.92158	-0.09324
2	13	1796	20151207_dm_TOP2-5_03_TS.JPG.dat	TOP2-5	YMR271C	0.97562	-0.03934
2	14	1986	20151207_dm_TOP2-5_03_TS.JPG.dat	TOP2-5	YMR271C	1.06118	0.04601
2	15	1734	20151207_dm_TOP2-5_03_TS.JPG.dat	TOP2-5	YMR271C	0.90523	-0.10956
2	16	1588	20151207_dm_TOP2-5_03_TS.JPG.dat	TOP2-5	YMR271C	0.83744	-0.17718
2	17	1681	20151207_dm_TOP2-5_03_TS.JPG.dat	TOP2-5	YMR271C	0.9128	-0.102
2	18	1630	20151207_dm_TOP2-5_03_TS.JPG.dat	TOP2-5	YMR271C	0.8891	-0.12565
2	19	1692	20151207_dm_TOP2-5_03_TS.JPG.dat	TOP2-5	YMR271C	0.91586	-0.09895
2	20	1675	20151207_dm_TOP2-5_03_TS.JPG.dat	TOP2-5	YMR271C	0.92122	-0.0936
2	21	1669	20151207_dm_TOP2-5_03_TS.JPG.dat	TOP2-5	YMR271C	#NUM!	#NUM!	status=JK
2	22	1821	20151207_dm_TOP2-5_03_TS.JPG.dat	TOP2-5	YMR271C	1.01987	0.00481
2	23	1753	20151207_dm_TOP2-5_03_TS.JPG.dat	TOP2-5	YMR271C	0.95116	-0.06373
2	24	1821	20151207_dm_TOP2-5_03_TS.JPG.dat	TOP2-5	YMR271C	0.99752	-0.01749
2	25	1694	20151207_dm_TOP2-5_03_TS.JPG.dat	TOP2-5	YMR271C	0.9614	-0.05353
2	26	2295	20151207_dm_TOP2-5_03_TS.JPG.dat	TOP2-5	YMR271C	1.30729	0.29153
2	27	1991	20151207_dm_TOP2-5_03_TS.JPG.dat	TOP2-5	YMR271C	1.12572	0.1104
2	28	1893	20151207_dm_TOP2-5_03_TS.JPG.dat	TOP2-5	YMR271C	1.07346	0.05827
2	29	1599	20151207_dm_TOP2-5_03_TS.JPG.dat	TOP2-5	YMR271C	0.90592	-0.10887
2	30	1677	20151207_dm_TOP2-5_03_TS.JPG.dat	TOP2-5	YMR271C	0.96199	-0.05293
2	31	1638	20151207_dm_TOP2-5_03_TS.JPG.dat	TOP2-5	YMR271C	0.97043	-0.04451
2	32	1460	20151207_dm_TOP2-5_03_TS.JPG.dat	TOP2-5	YMR271C	0.89109	-0.12366
2	33	1412	20151207_dm_TOP2-5_03_TS.JPG.dat	TOP2-5	YMR271C	0.88912	-0.12563
2	34	1465	20151207_dm_TOP2-5_03_TS.JPG.dat	TOP2-5	YMR271C	0.94761	-0.06728
2	35	1488	20151207_dm_TOP2-5_03_TS.JPG.dat	TOP2-5	YMR271C	0.97902	-0.03595
2	36	1489	20151207_dm_TOP2-5_03_TS.JPG.dat	TOP2-5	YMR271C	1.01852	0.00346
2	37	1538	20151207_dm_TOP2-5_03_TS.JPG.dat	TOP2-5	YMR271C	1.119	0.1037
2	38	1466	20151207_dm_TOP2-5_03_TS.JPG.dat	TOP2-5	YMR271C	1.08107	0.06586
2	39	1586	20151207_dm_TOP2-5_03_TS.JPG.dat	TOP2-5	YMR271C	1.11441	0.09912
2	40	1463	20151207_dm_TOP2-5_03_TS.JPG.dat	TOP2-5	YMR271C	1.00087	-0.01414
2	41	1602	20151207_dm_TOP2-5_03_TS.JPG.dat	TOP2-5	YMR271C	1.11737	0.10207
2	42	1530	20151207_dm_TOP2-5_03_TS.JPG.dat	TOP2-5	YMR271C	1.12144	0.10612
2	43	1542	20151207_dm_TOP2-5_03_TS.JPG.dat	TOP2-5	YMR271C	1.20165	0.18614
2	44	1501	20151207_dm_TOP2-5_03_TS.JPG.dat	TOP2-5	YMR271C	1.15689	0.14149
2	45	1511	20151207_dm_TOP2-5_03_TS.JPG.dat	TOP2-5	YMR271C	1.09992	0.08466
2	46	1534	20151207_dm_TOP2-5_03_TS.JPG.dat	TOP2-5	YMR271C	1.02246	0.00738
2	47	1427	20151207_dm_TOP2-5_03_TS.JPG.dat	TOP2-5	YMR271C	0.86842	-0.14628
2	48	715	20151207_dm_TOP2-5_03_TS.JPG.dat	TOP2-5	YMR271C	0.39719	-0.61636
3	1	2145	20151207_dm_TOP2-5_03_TS.JPG.dat	TOP2-5	YMR271C	1.50362	0.48737
3	2	1889	20151207_dm_TOP2-5_03_TS.JPG.dat	TOP2-5	YMR271C	1.39546	0.37948
3	3	713	20151207_dm_TOP2-5_03_TS.JPG.dat	TOP2-5	YBL040C	0.55583	-0.50351
3	4	344	20151207_dm_TOP2-5_03_TS.JPG.dat	TOP2-5	YBL040C	0.27319	-0.78546
3	5	1087	20151207_dm_TOP2-5_03_TS.JPG.dat	TOP2-5	YLR298C	0.83347	0.11073
3	6	1109	20151207_dm_TOP2-5_03_TS.JPG.dat	TOP2-5	YLR298C	0.83262	0.10988
3	7	1697	20151207_dm_TOP2-5_03_TS.JPG.dat	TOP2-5	YGL065C	1.26918	0.1501
3	8	1338	20151207_dm_TOP2-5_03_TS.JPG.dat	TOP2-5	YGL065C	0.99955	-0.11888
3	9	1290	20151207_dm_TOP2-5_03_TS.JPG.dat	TOP2-5	YDR310C	#NUM!	#NUM!	status=JK
3	10	1456	20151207_dm_TOP2-5_03_TS.JPG.dat	TOP2-5	YDR310C	1.05767	0.00662
3	11	1159	20151207_dm_TOP2-5_03_TS.JPG.dat	TOP2-5	YER168C	0.82106	-0.09173
3	12	1045	20151207_dm_TOP2-5_03_TS.JPG.dat	TOP2-5	YER168C	0.72921	-0.18335
3	13	1043	20151207_dm_TOP2-5_03_TS.JPG.dat	TOP2-5	YML128C	0.72798	-0.09549
3	14	987	20151207_dm_TOP2-5_03_TS.JPG.dat	TOP2-5	YML128C	0.67624	-0.14711
3	15	1470	20151207_dm_TOP2-5_03_TS.JPG.dat	TOP2-5	YER023W	0.9817	-0.03872
3	16	1457	20151207_dm_TOP2-5_03_TS.JPG.dat	TOP2-5	YER023W	0.98085	-0.03957
3	17	1506	20151207_dm_TOP2-5_03_TS.JPG.dat	TOP2-5	YLR008C	1.0423	-0.0772
3	18	1183	20151207_dm_TOP2-5_03_TS.JPG.dat	TOP2-5	YLR008C	0.8214	-0.29756
3	19	1505	20151207_dm_TOP2-5_03_TS.JPG.dat	TOP2-5	YGR113W	1.03724	-0.07036
3	20	1678	20151207_dm_TOP2-5_03_TS.JPG.dat	TOP2-5	YGR113W	1.17524	0.0673
3	21	1004	20151207_dm_TOP2-5_03_TS.JPG.dat	TOP2-5	YDR437W	0.72402	-0.16082
3	22	994	20151207_dm_TOP2-5_03_TS.JPG.dat	TOP2-5	YDR437W	0.70906	-0.17574
3	23	1411	20151207_dm_TOP2-5_03_TS.JPG.dat	TOP2-5	YKL210W	0.97529	-0.04954
3	24	1470	20151207_dm_TOP2-5_03_TS.JPG.dat	TOP2-5	YKL210W	1.02667	0.00171
3	25	0	20151207_dm_TOP2-5_03_TS.JPG.dat	TOP2-5	YDL207W	0	0
3	26	0	20151207_dm_TOP2-5_03_TS.JPG.dat	TOP2-5	YDL207W	0	0
3	27	0	20151207_dm_TOP2-5_03_TS.JPG.dat	TOP2-5	YDL017W	0	-1.0223
3	28	0	20151207_dm_TOP2-5_03_TS.JPG.dat	TOP2-5	YDL017W	0	-1.0223
3	29	1361	20151207_dm_TOP2-5_03_TS.JPG.dat	TOP2-5	YGR047C	0.99118	-0.01132
3	30	1246	20151207_dm_TOP2-5_03_TS.JPG.dat	TOP2-5	YGR047C	0.91974	-0.08259
3	31	1463	20151207_dm_TOP2-5_03_TS.JPG.dat	TOP2-5	YBR196C	1.11595	0.02623
3	32	1609	20151207_dm_TOP2-5_03_TS.JPG.dat	TOP2-5	YBR196C	#NUM!	#NUM!	status=JK
3	33	0	20151207_dm_TOP2-5_03_TS.JPG.dat	TOP2-5	YPL255W	0	0
3	34	165	20151207_dm_TOP2-5_03_TS.JPG.dat	TOP2-5	YPL255W	0.13692	0.13658
3	35	1195	20151207_dm_TOP2-5_03_TS.JPG.dat	TOP2-5	YJR076C	1.00574	0.31217
3	36	1337	20151207_dm_TOP2-5_03_TS.JPG.dat	TOP2-5	YJR076C	1.16723	0.47326
3	37	756	20151207_dm_TOP2-5_03_TS.JPG.dat	TOP2-5	YNL163C	0.6999	0.35332
3	38	861	20151207_dm_TOP2-5_03_TS.JPG.dat	TOP2-5	YNL163C	0.805	0.45816
3	39	1432	20151207_dm_TOP2-5_03_TS.JPG.dat	TOP2-5	YIL004C	1.27328	0.23231
3	40	1526	20151207_dm_TOP2-5_03_TS.JPG.dat	TOP2-5	YIL004C	1.31936	0.27828
3	41	1290	20151207_dm_TOP2-5_03_TS.JPG.dat	TOP2-5	YIL008W	#NUM!	#NUM!	status=JK
3	42	0	20151207_dm_TOP2-5_03_TS.JPG.dat	TOP2-5	YIL008W	0	-0.8303
3	43	1387	20151207_dm_TOP2-5_03_TS.JPG.dat	TOP2-5	YKL018W	1.36173	0.26279
3	44	1352	20151207_dm_TOP2-5_03_TS.JPG.dat	TOP2-5	YKL018W	1.31328	0.21446
3	45	1545	20151207_dm_TOP2-5_03_TS.JPG.dat	TOP2-5	YMR134W	1.41723	0.30628
3	46	1478	20151207_dm_TOP2-5_03_TS.JPG.dat	TOP2-5	YMR134W	1.24125	0.13073
3	47	1854	20151207_dm_TOP2-5_03_TS.JPG.dat	TOP2-5	YMR271C	1.42187	0.40582
3	48	589	20151207_dm_TOP2-5_03_TS.JPG.dat	TOP2-5	YMR271C	#NUM!	#NUM!	status=JK
4	1	2049	20151207_dm_TOP2-5_03_TS.JPG.dat	TOP2-5	YMR271C	1.23041	0.21483
4	2	2020	20151207_dm_TOP2-5_03_TS.JPG.dat	TOP2-5	YMR271C	1.29402	0.27829
4	3	560	20151207_dm_TOP2-5_03_TS.JPG.dat	TOP2-5	YBL040C	0.38328	-0.67563
4	4	1002	20151207_dm_TOP2-5_03_TS.JPG.dat	TOP2-5	YBL040C	0.70695	-0.35276
4	5	1243	20151207_dm_TOP2-5_03_TS.JPG.dat	TOP2-5	YLR298C	0.85711	0.13431
4	6	1149	20151207_dm_TOP2-5_03_TS.JPG.dat	TOP2-5	YLR298C	0.78525	0.06264
4	7	1531	20151207_dm_TOP2-5_03_TS.JPG.dat	TOP2-5	YGL065C	1.05185	-0.06671
4	8	1719	20151207_dm_TOP2-5_03_TS.JPG.dat	TOP2-5	YGL065C	1.18363	0.06476
4	9	1551	20151207_dm_TOP2-5_03_TS.JPG.dat	TOP2-5	YDR310C	1.05848	0.00743
4	10	1548	20151207_dm_TOP2-5_03_TS.JPG.dat	TOP2-5	YDR310C	1.03752	-0.01349
4	11	1179	20151207_dm_TOP2-5_03_TS.JPG.dat	TOP2-5	YER168C	0.76922	-0.14343
4	12	1201	20151207_dm_TOP2-5_03_TS.JPG.dat	TOP2-5	YER168C	0.77034	-0.14233
4	13	1179	20151207_dm_TOP2-5_03_TS.JPG.dat	TOP2-5	YML128C	0.7551	-0.06844
4	14	1127	20151207_dm_TOP2-5_03_TS.JPG.dat	TOP2-5	YML128C	0.70703	-0.11639
4	15	1559	20151207_dm_TOP2-5_03_TS.JPG.dat	TOP2-5	YER023W	0.95077	-0.06957
4	16	1569	20151207_dm_TOP2-5_03_TS.JPG.dat	TOP2-5	YER023W	0.96229	-0.05809
4	17	1789	20151207_dm_TOP2-5_03_TS.JPG.dat	TOP2-5	YLR008C	1.12622	0.00651
4	18	1517	20151207_dm_TOP2-5_03_TS.JPG.dat	TOP2-5	YLR008C	0.95691	-0.16238
4	19	1982	20151207_dm_TOP2-5_03_TS.JPG.dat	TOP2-5	YGR113W	1.24129	0.13319
4	20	1773	20151207_dm_TOP2-5_03_TS.JPG.dat	TOP2-5	YGR113W	1.12883	0.02101
4	21	1202	20151207_dm_TOP2-5_03_TS.JPG.dat	TOP2-5	YDR437W	0.78806	-0.09692
4	22	1250	20151207_dm_TOP2-5_03_TS.JPG.dat	TOP2-5	YDR437W	0.81093	-0.07412
4	23	1767	20151207_dm_TOP2-5_03_TS.JPG.dat	TOP2-5	YKL210W	1.1109	0.08574
4	24	1616	20151207_dm_TOP2-5_03_TS.JPG.dat	TOP2-5	YKL210W	1.02746	0.0025
4	25	0	20151207_dm_TOP2-5_03_TS.JPG.dat	TOP2-5	YDL207W	0	0
4	26	0	20151207_dm_TOP2-5_03_TS.JPG.dat	TOP2-5	YDL207W	0	0
4	27	0	20151207_dm_TOP2-5_03_TS.JPG.dat	TOP2-5	YDL017W	0	-1.0223
4	28	0	20151207_dm_TOP2-5_03_TS.JPG.dat	TOP2-5	YDL017W	0	-1.0223
4	29	1381	20151207_dm_TOP2-5_03_TS.JPG.dat	TOP2-5	YGR047C	0.92209	-0.08025
4	30	1588	20151207_dm_TOP2-5_03_TS.JPG.dat	TOP2-5	YGR047C	1.07542	0.07271
4	31	1599	20151207_dm_TOP2-5_03_TS.JPG.dat	TOP2-5	YBR196C	1.11916	0.02943
4	32	1585	20151207_dm_TOP2-5_03_TS.JPG.dat	TOP2-5	YBR196C	1.14294	0.05315
4	33	0	20151207_dm_TOP2-5_03_TS.JPG.dat	TOP2-5	YPL255W	0	0
4	34	1216	20151207_dm_TOP2-5_03_TS.JPG.dat	TOP2-5	YPL255W	#NUM!	#NUM!	status=JK
4	35	1345	20151207_dm_TOP2-5_03_TS.JPG.dat	TOP2-5	YJR076C	1.03344	0.33981
4	36	1022	20151207_dm_TOP2-5_03_TS.JPG.dat	TOP2-5	YJR076C	0.81283	0.11973
4	37	729	20151207_dm_TOP2-5_03_TS.JPG.dat	TOP2-5	YNL163C	0.61327	0.2669
4	38	824	20151207_dm_TOP2-5_03_TS.JPG.dat	TOP2-5	YNL163C	0.69785	0.35128
4	39	1490	20151207_dm_TOP2-5_03_TS.JPG.dat	TOP2-5	YIL004C	1.19843	0.15765
4	40	1525	20151207_dm_TOP2-5_03_TS.JPG.dat	TOP2-5	YIL004C	1.19183	0.15106
4	41	0	20151207_dm_TOP2-5_03_TS.JPG.dat	TOP2-5	YIL008W	0	-0.8303
4	42	0	20151207_dm_TOP2-5_03_TS.JPG.dat	TOP2-5	YIL008W	0	-0.8303
4	43	1427	20151207_dm_TOP2-5_03_TS.JPG.dat	TOP2-5	YKL018W	1.2634	0.1647
4	44	1291	20151207_dm_TOP2-5_03_TS.JPG.dat	TOP2-5	YKL018W	1.13089	0.03252
4	45	1606	20151207_dm_TOP2-5_03_TS.JPG.dat	TOP2-5	YMR134W	1.32803	0.2173
4	46	1530	20151207_dm_TOP2-5_03_TS.JPG.dat	TOP2-5	YMR134W	1.158	0.04768
4	47	1803	20151207_dm_TOP2-5_03_TS.JPG.dat	TOP2-5	YMR271C	1.24604	0.23043
4	48	2219	20151207_dm_TOP2-5_03_TS.JPG.dat	TOP2-5	YMR271C	1.39813	0.38214
5	1	2165	20151207_dm_TOP2-5_03_TS.JPG.dat	TOP2-5	YMR271C	1.08639	0.07116
5	2	2021	20151207_dm_TOP2-5_03_TS.JPG.dat	TOP2-5	YMR271C	1.09365	0.07841
5	3	1846	20151207_dm_TOP2-5_03_TS.JPG.dat	TOP2-5	YDR208W	1.07963	-0.08152
5	4	1948	20151207_dm_TOP2-5_03_TS.JPG.dat	TOP2-5	YDR208W	1.18786	0.02645
5	5	1857	20151207_dm_TOP2-5_03_TS.JPG.dat	TOP2-5	YMR235C	1.12014	-0.06292
5	6	1792	20151207_dm_TOP2-5_03_TS.JPG.dat	TOP2-5	YMR235C	1.0846	-0.09836
5	7	1554	20151207_dm_TOP2-5_03_TS.JPG.dat	TOP2-5	YJL047C	0.95449	-0.05662
5	8	1426	20151207_dm_TOP2-5_03_TS.JPG.dat	TOP2-5	YJL047C	#NUM!	#NUM!	status=JK
5	9	1653	20151207_dm_TOP2-5_03_TS.JPG.dat	TOP2-5	YJR139C	1.01413	0.05741
5	10	1614	20151207_dm_TOP2-5_03_TS.JPG.dat	TOP2-5	YJR139C	0.97162	0.015
5	11	1642	20151207_dm_TOP2-5_03_TS.JPG.dat	TOP2-5	YER003C	0.96063	0.17111
5	12	2014	20151207_dm_TOP2-5_03_TS.JPG.dat	TOP2-5	YER003C	1.15589	0.36588
5	13	1892	20151207_dm_TOP2-5_03_TS.JPG.dat	TOP2-5	YBR164C	1.08178	-0.05509
5	14	1903	20151207_dm_TOP2-5_03_TS.JPG.dat	TOP2-5	YBR164C	1.06266	-0.07416
5	15	1729	20151207_dm_TOP2-5_03_TS.JPG.dat	TOP2-5	YJL011C	0.93565	-0.04484
5	16	1682	20151207_dm_TOP2-5_03_TS.JPG.dat	TOP2-5	YJL011C	0.91279	-0.06764
5	17	1881	20151207_dm_TOP2-5_03_TS.JPG.dat	TOP2-5	YPR018W	1.04562	0.02004
5	18	2082	20151207_dm_TOP2-5_03_TS.JPG.dat	TOP2-5	YPR018W	1.15807	0.13221
5	19	1970	20151207_dm_TOP2-5_03_TS.JPG.dat	TOP2-5	YPR088C	1.08821	0.01222
5	20	1997	20151207_dm_TOP2-5_03_TS.JPG.dat	TOP2-5	YPR088C	1.12171	0.04564
5	21	330	20151207_dm_TOP2-5_03_TS.JPG.dat	TOP2-5	YLR298C	0.19084	-0.53033
5	22	136	20151207_dm_TOP2-5_03_TS.JPG.dat	TOP2-5	YLR298C	0.07784	-0.64305
5	23	1193	20151207_dm_TOP2-5_03_TS.JPG.dat	TOP2-5	YGL155W	0.66205	-0.07255
5	24	1243	20151207_dm_TOP2-5_03_TS.JPG.dat	TOP2-5	YGL155W	0.69814	-0.03654
5	25	1284	20151207_dm_TOP2-5_03_TS.JPG.dat	TOP2-5	YMR224C	0.75057	-0.07773
5	26	1265	20151207_dm_TOP2-5_03_TS.JPG.dat	TOP2-5	YMR224C	0.74571	-0.08258
5	27	1874	20151207_dm_TOP2-5_03_TS.JPG.dat	TOP2-5	YMR263W	1.10142	-0.01669
5	28	1827	20151207_dm_TOP2-5_03_TS.JPG.dat	TOP2-5	YMR263W	1.08151	-0.03655
5	29	1821	20151207_dm_TOP2-5_03_TS.JPG.dat	TOP2-5	YLR105C	1.08168	0.02185
5	30	1660	20151207_dm_TOP2-5_03_TS.JPG.dat	TOP2-5	YLR105C	1.00115	-0.05848
5	31	1651	20151207_dm_TOP2-5_03_TS.JPG.dat	TOP2-5	YER161C	1.02964	0.01347
5	32	1654	20151207_dm_TOP2-5_03_TS.JPG.dat	TOP2-5	YER161C	1.06267	0.04642
5	33	0	20151207_dm_TOP2-5_03_TS.JPG.dat	TOP2-5	YPR103W	0	0
5	34	0	20151207_dm_TOP2-5_03_TS.JPG.dat	TOP2-5	YPR103W	0	0
5	35	1583	20151207_dm_TOP2-5_03_TS.JPG.dat	TOP2-5	YDL126C	1.08131	0.04405
5	36	1470	20151207_dm_TOP2-5_03_TS.JPG.dat	TOP2-5	YDL126C	1.03882	0.00166
5	37	1251	20151207_dm_TOP2-5_03_TS.JPG.dat	TOP2-5	YCL004W	0.93306	-0.11273
5	38	1365	20151207_dm_TOP2-5_03_TS.JPG.dat	TOP2-5	YCL004W	1.02197	-0.02404
5	39	1550	20151207_dm_TOP2-5_03_TS.JPG.dat	TOP2-5	YER136W	1.1009	0.08094
5	40	1459	20151207_dm_TOP2-5_03_TS.JPG.dat	TOP2-5	YER136W	1.00625	-0.01348
5	41	1611	20151207_dm_TOP2-5_03_TS.JPG.dat	TOP2-5	YGL048C	1.13048	0.12994
5	42	1415	20151207_dm_TOP2-5_03_TS.JPG.dat	TOP2-5	YGL048C	1.04377	0.04344
5	43	1265	20151207_dm_TOP2-5_03_TS.JPG.dat	TOP2-5	YDR449C	0.98584	-0.01058
5	44	1293	20151207_dm_TOP2-5_03_TS.JPG.dat	TOP2-5	YDR449C	0.9949	-0.00153
5	45	1094	20151207_dm_TOP2-5_03_TS.JPG.dat	TOP2-5	YOR194C	0.79307	0.0891
5	46	1116	20151207_dm_TOP2-5_03_TS.JPG.dat	TOP2-5	YOR194C	0.73971	0.03588
5	47	1746	20151207_dm_TOP2-5_03_TS.JPG.dat	TOP2-5	YMR271C	1.05638	0.04123
5	48	1996	20151207_dm_TOP2-5_03_TS.JPG.dat	TOP2-5	YMR271C	1.09998	0.08472
6	1	2117	20151207_dm_TOP2-5_03_TS.JPG.dat	TOP2-5	YMR271C	0.97606	-0.0389
6	2	2262	20151207_dm_TOP2-5_03_TS.JPG.dat	TOP2-5	YMR271C	1.13602	0.12067
6	3	2013	20151207_dm_TOP2-5_03_TS.JPG.dat	TOP2-5	YDR208W	1.10508	-0.05612
6	4	1983	20151207_dm_TOP2-5_03_TS.JPG.dat	TOP2-5	YDR208W	1.14838	-0.01293
6	5	1819	20151207_dm_TOP2-5_03_TS.JPG.dat	TOP2-5	YMR235C	1.0553	-0.1276
6	6	1762	20151207_dm_TOP2-5_03_TS.JPG.dat	TOP2-5	YMR235C	1.03942	-0.14344
6	7	1563	20151207_dm_TOP2-5_03_TS.JPG.dat	TOP2-5	YJL047C	0.94598	-0.06512
6	8	1544	20151207_dm_TOP2-5_03_TS.JPG.dat	TOP2-5	YJL047C	0.94446	-0.06664
6	9	1654	20151207_dm_TOP2-5_03_TS.JPG.dat	TOP2-5	YJR139C	1.00775	0.05104
6	10	1417	20151207_dm_TOP2-5_03_TS.JPG.dat	TOP2-5	YJR139C	#NUM!	#NUM!	status=JK
6	11	1934	20151207_dm_TOP2-5_03_TS.JPG.dat	TOP2-5	YER003C	1.12186	0.33193
6	12	1813	20151207_dm_TOP2-5_03_TS.JPG.dat	TOP2-5	YER003C	1.02919	0.23949
6	13	1850	20151207_dm_TOP2-5_03_TS.JPG.dat	TOP2-5	YBR164C	1.04341	-0.09337
6	14	2031	20151207_dm_TOP2-5_03_TS.JPG.dat	TOP2-5	YBR164C	1.11499	-0.02197
6	15	1818	20151207_dm_TOP2-5_03_TS.JPG.dat	TOP2-5	YJL011C	0.96357	-0.01699
6	16	1690	20151207_dm_TOP2-5_03_TS.JPG.dat	TOP2-5	YJL011C	0.895	-0.08539
6	17	1961	20151207_dm_TOP2-5_03_TS.JPG.dat	TOP2-5	YPR018W	1.06079	0.03517
6	18	2359	20151207_dm_TOP2-5_03_TS.JPG.dat	TOP2-5	YPR018W	1.27441	0.24826
6	19	1993	20151207_dm_TOP2-5_03_TS.JPG.dat	TOP2-5	YPR088C	1.06886	-0.00708
6	20	2008	20151207_dm_TOP2-5_03_TS.JPG.dat	TOP2-5	YPR088C	1.09476	0.01876
6	21	105	20151207_dm_TOP2-5_03_TS.JPG.dat	TOP2-5	YLR298C	0.0589	-0.66194
6	22	228	20151207_dm_TOP2-5_03_TS.JPG.dat	TOP2-5	YLR298C	0.12656	-0.59445
6	23	1405	20151207_dm_TOP2-5_03_TS.JPG.dat	TOP2-5	YGL155W	0.7563	0.02148
6	24	1278	20151207_dm_TOP2-5_03_TS.JPG.dat	TOP2-5	YGL155W	0.69689	-0.03778
6	25	1466	20151207_dm_TOP2-5_03_TS.JPG.dat	TOP2-5	YMR224C	#NUM!	#NUM!	status=JK
6	26	1327	20151207_dm_TOP2-5_03_TS.JPG.dat	TOP2-5	YMR224C	0.7622	-0.06613
6	27	2085	20151207_dm_TOP2-5_03_TS.JPG.dat	TOP2-5	YMR263W	#NUM!	#NUM!	status=JK
6	28	1928	20151207_dm_TOP2-5_03_TS.JPG.dat	TOP2-5	YMR263W	1.11661	-0.00153
6	29	1843	20151207_dm_TOP2-5_03_TS.JPG.dat	TOP2-5	YLR105C	1.07323	0.01343
6	30	2034	20151207_dm_TOP2-5_03_TS.JPG.dat	TOP2-5	YLR105C	1.20445	0.14433
6	31	1558	20151207_dm_TOP2-5_03_TS.JPG.dat	TOP2-5	YER161C	#NUM!	#NUM!	status=JK
6	32	1660	20151207_dm_TOP2-5_03_TS.JPG.dat	TOP2-5	YER161C	1.04815	0.03194
6	33	0	20151207_dm_TOP2-5_03_TS.JPG.dat	TOP2-5	YPR103W	0	0
6	34	0	20151207_dm_TOP2-5_03_TS.JPG.dat	TOP2-5	YPR103W	0	0
6	35	1563	20151207_dm_TOP2-5_03_TS.JPG.dat	TOP2-5	YDL126C	1.04605	0.00888
6	36	1566	20151207_dm_TOP2-5_03_TS.JPG.dat	TOP2-5	YDL126C	1.08293	0.04567
6	37	1465	20151207_dm_TOP2-5_03_TS.JPG.dat	TOP2-5	YCL004W	1.06666	0.02054
6	38	1475	20151207_dm_TOP2-5_03_TS.JPG.dat	TOP2-5	YCL004W	1.07433	0.02819
6	39	1514	20151207_dm_TOP2-5_03_TS.JPG.dat	TOP2-5	YER136W	1.04471	0.02489
6	40	1504	20151207_dm_TOP2-5_03_TS.JPG.dat	TOP2-5	YER136W	1.00677	-0.01296
6	41	1552	20151207_dm_TOP2-5_03_TS.JPG.dat	TOP2-5	YGL048C	1.05664	0.05629
6	42	1386	20151207_dm_TOP2-5_03_TS.JPG.dat	TOP2-5	YGL048C	0.99207	-0.00813
6	43	1255	20151207_dm_TOP2-5_03_TS.JPG.dat	TOP2-5	YDR449C	0.94575	-0.05056
6	44	1430	20151207_dm_TOP2-5_03_TS.JPG.dat	TOP2-5	YDR449C	1.06161	0.06502
6	45	1023	20151207_dm_TOP2-5_03_TS.JPG.dat	TOP2-5	YOR194C	0.71409	0.01032
6	46	1075	20151207_dm_TOP2-5_03_TS.JPG.dat	TOP2-5	YOR194C	0.68535	-0.01835
6	47	1653	20151207_dm_TOP2-5_03_TS.JPG.dat	TOP2-5	YMR271C	0.96161	-0.05331
6	48	2002	20151207_dm_TOP2-5_03_TS.JPG.dat	TOP2-5	YMR271C	1.05965	0.04449
7	1	2050	20151207_dm_TOP2-5_03_TS.JPG.dat	TOP2-5	YMR271C	#NUM!	#NUM!	status=JK
7	2	2026	20151207_dm_TOP2-5_03_TS.JPG.dat	TOP2-5	YMR271C	1.03449	0.01939
7	3	1442	20151207_dm_TOP2-5_03_TS.JPG.dat	TOP2-5	YFL008W	0.80775	-0.1736
7	4	1439	20151207_dm_TOP2-5_03_TS.JPG.dat	TOP2-5	YFL008W	0.85397	-0.1275
7	5	1724	20151207_dm_TOP2-5_03_TS.JPG.dat	TOP2-5	YKL197C	1.03034	-0.00624
7	6	1793	20151207_dm_TOP2-5_03_TS.JPG.dat	TOP2-5	YKL197C	#NUM!	#NUM!	status=JK
7	7	1443	20151207_dm_TOP2-5_03_TS.JPG.dat	TOP2-5	YHR036W	0.91051	-0.08605
7	8	1337	20151207_dm_TOP2-5_03_TS.JPG.dat	TOP2-5	YHR036W	0.85683	-0.1396
7	9	1307	20151207_dm_TOP2-5_03_TS.JPG.dat	TOP2-5	YOR275C	0.83696	-0.0637
7	10	1303	20151207_dm_TOP2-5_03_TS.JPG.dat	TOP2-5	YOR275C	0.81964	-0.08098
7	11	2166	20151207_dm_TOP2-5_03_TS.JPG.dat	TOP2-5	YDR166C	1.32211	0.10722
7	12	2036	20151207_dm_TOP2-5_03_TS.JPG.dat	TOP2-5	YDR166C	1.21486	0.00023
7	13	1666	20151207_dm_TOP2-5_03_TS.JPG.dat	TOP2-5	YKL112W	0.98557	0.0537
7	14	1595	20151207_dm_TOP2-5_03_TS.JPG.dat	TOP2-5	YKL112W	#NUM!	#NUM!	status=JK
7	15	1755	20151207_dm_TOP2-5_03_TS.JPG.dat	TOP2-5	YCL061C	0.96921	-0.03504
7	16	1820	20151207_dm_TOP2-5_03_TS.JPG.dat	TOP2-5	YCL061C	1.00032	-0.00401
7	17	1544	20151207_dm_TOP2-5_03_TS.JPG.dat	TOP2-5	YNR017W	0.86423	-0.08175
7	18	1778	20151207_dm_TOP2-5_03_TS.JPG.dat	TOP2-5	YNR017W	0.99103	0.04475
7	19	1780	20151207_dm_TOP2-5_03_TS.JPG.dat	TOP2-5	YKL125W	0.98284	0.00397
7	20	1862	20151207_dm_TOP2-5_03_TS.JPG.dat	TOP2-5	YKL125W	1.04339	0.06437
7	21	1991	20151207_dm_TOP2-5_03_TS.JPG.dat	TOP2-5	YOR181W	1.14656	0.0328
7	22	2017	20151207_dm_TOP2-5_03_TS.JPG.dat	TOP2-5	YOR181W	1.14866	0.0349
7	23	2071	20151207_dm_TOP2-5_03_TS.JPG.dat	TOP2-5	YLR319C	1.14371	0.03302
7	24	2142	20151207_dm_TOP2-5_03_TS.JPG.dat	TOP2-5	YLR319C	1.1989	0.08808
7	25	1816	20151207_dm_TOP2-5_03_TS.JPG.dat	TOP2-5	YBL084C	1.06085	0.0529
7	26	1782	20151207_dm_TOP2-5_03_TS.JPG.dat	TOP2-5	YBL084C	1.05411	0.04617
7	27	2000	20151207_dm_TOP2-5_03_TS.JPG.dat	TOP2-5	YLL050C	#NUM!	#NUM!	status=JK
7	28	2019	20151207_dm_TOP2-5_03_TS.JPG.dat	TOP2-5	YLL050C	1.20911	0.11439
7	29	1505	20151207_dm_TOP2-5_03_TS.JPG.dat	TOP2-5	YFL039C	0.90856	0.10297
7	30	1474	20151207_dm_TOP2-5_03_TS.JPG.dat	TOP2-5	YFL039C	0.90696	0.10138
7	31	0	20151207_dm_TOP2-5_03_TS.JPG.dat	TOP2-5	YGR092W	0	-0.99477
7	32	0	20151207_dm_TOP2-5_03_TS.JPG.dat	TOP2-5	YGR092W	0	-0.99477
7	33	1360	20151207_dm_TOP2-5_03_TS.JPG.dat	TOP2-5	YPL128C	0.91707	-0.05088
7	34	1588	20151207_dm_TOP2-5_03_TS.JPG.dat	TOP2-5	YPL128C	1.0921	0.12372
7	35	1438	20151207_dm_TOP2-5_03_TS.JPG.dat	TOP2-5	YPL028W	0.99728	0.0169
7	36	1441	20151207_dm_TOP2-5_03_TS.JPG.dat	TOP2-5	YPL028W	1.03198	0.05152
7	37	1164	20151207_dm_TOP2-5_03_TS.JPG.dat	TOP2-5	YNL061W	0.87721	0.44422
7	38	887	20151207_dm_TOP2-5_03_TS.JPG.dat	TOP2-5	YNL061W	0.66739	0.23491
7	39	1686	20151207_dm_TOP2-5_03_TS.JPG.dat	TOP2-5	YMR268C	1.20021	0.00895
7	40	1735	20151207_dm_TOP2-5_03_TS.JPG.dat	TOP2-5	YMR268C	1.19703	0.00577
7	41	0	20151207_dm_TOP2-5_03_TS.JPG.dat	TOP2-5	YIL046W	0	-1.08799
7	42	0	20151207_dm_TOP2-5_03_TS.JPG.dat	TOP2-5	YIL046W	0	-1.08799
7	43	1477	20151207_dm_TOP2-5_03_TS.JPG.dat	TOP2-5	YOR326W	1.14378	0.14132
7	44	1339	20151207_dm_TOP2-5_03_TS.JPG.dat	TOP2-5	YOR326W	1.02063	0.01847
7	45	1405	20151207_dm_TOP2-5_03_TS.JPG.dat	TOP2-5	YDL103C	1.00544	0.08527
7	46	1317	20151207_dm_TOP2-5_03_TS.JPG.dat	TOP2-5	YDL103C	0.85963	-0.06019
7	47	1722	20151207_dm_TOP2-5_03_TS.JPG.dat	TOP2-5	YMR271C	1.0249	0.00982
7	48	2274	20151207_dm_TOP2-5_03_TS.JPG.dat	TOP2-5	YMR271C	#NUM!	#NUM!	status=JK
8	1	2257	20151207_dm_TOP2-5_03_TS.JPG.dat	TOP2-5	YMR271C	1.05623	0.04107
8	2	2020	20151207_dm_TOP2-5_03_TS.JPG.dat	TOP2-5	YMR271C	1.03378	0.01868
8	3	1535	20151207_dm_TOP2-5_03_TS.JPG.dat	TOP2-5	YFL008W	0.86298	-0.11851
8	4	1329	20151207_dm_TOP2-5_03_TS.JPG.dat	TOP2-5	YFL008W	0.793	-0.18832
8	5	1711	20151207_dm_TOP2-5_03_TS.JPG.dat	TOP2-5	YKL197C	1.03207	-0.00451
8	6	1652	20151207_dm_TOP2-5_03_TS.JPG.dat	TOP2-5	YKL197C	1.02466	-0.0119
8	7	1438	20151207_dm_TOP2-5_03_TS.JPG.dat	TOP2-5	YHR036W	0.92574	-0.07085
8	8	1470	20151207_dm_TOP2-5_03_TS.JPG.dat	TOP2-5	YHR036W	0.966	-0.0307
8	9	1409	20151207_dm_TOP2-5_03_TS.JPG.dat	TOP2-5	YOR275C	0.92932	0.02843
8	10	1483	20151207_dm_TOP2-5_03_TS.JPG.dat	TOP2-5	YOR275C	0.96319	0.06222
8	11	2133	20151207_dm_TOP2-5_03_TS.JPG.dat	TOP2-5	YDR166C	1.34497	0.13002
8	12	2084	20151207_dm_TOP2-5_03_TS.JPG.dat	TOP2-5	YDR166C	1.2847	0.0699
8	13	1649	20151207_dm_TOP2-5_03_TS.JPG.dat	TOP2-5	YKL112W	1.00622	0.0743
8	14	1717	20151207_dm_TOP2-5_03_TS.JPG.dat	TOP2-5	YKL112W	1.01258	0.08065
8	15	1797	20151207_dm_TOP2-5_03_TS.JPG.dat	TOP2-5	YCL061C	1.01469	0.01033
8	16	1740	20151207_dm_TOP2-5_03_TS.JPG.dat	TOP2-5	YCL061C	0.97268	-0.03159
8	17	1643	20151207_dm_TOP2-5_03_TS.JPG.dat	TOP2-5	YNR017W	0.93099	-0.01515
8	18	1679	20151207_dm_TOP2-5_03_TS.JPG.dat	TOP2-5	YNR017W	0.94327	-0.0029
8	19	1653	20151207_dm_TOP2-5_03_TS.JPG.dat	TOP2-5	YKL125W	0.9171	-0.06162
8	20	1798	20151207_dm_TOP2-5_03_TS.JPG.dat	TOP2-5	YKL125W	1.00962	0.03068
8	21	1889	20151207_dm_TOP2-5_03_TS.JPG.dat	TOP2-5	YOR181W	1.0884	-0.02521
8	22	1902	20151207_dm_TOP2-5_03_TS.JPG.dat	TOP2-5	YOR181W	1.08348	-0.03012
8	23	1982	20151207_dm_TOP2-5_03_TS.JPG.dat	TOP2-5	YLR319C	1.09613	-0.01444
8	24	2072	20151207_dm_TOP2-5_03_TS.JPG.dat	TOP2-5	YLR319C	1.1623	0.05157
8	25	1652	20151207_dm_TOP2-5_03_TS.JPG.dat	TOP2-5	YBL084C	0.96822	-0.0395
8	26	1885	20151207_dm_TOP2-5_03_TS.JPG.dat	TOP2-5	YBL084C	1.1212	0.1131
8	27	2028	20151207_dm_TOP2-5_03_TS.JPG.dat	TOP2-5	YLL050C	1.21079	0.11607
8	28	1996	20151207_dm_TOP2-5_03_TS.JPG.dat	TOP2-5	YLL050C	1.20762	0.11291
8	29	1581	20151207_dm_TOP2-5_03_TS.JPG.dat	TOP2-5	YFL039C	#NUM!	#NUM!	status=JK
8	30	1469	20151207_dm_TOP2-5_03_TS.JPG.dat	TOP2-5	YFL039C	0.91613	0.11053
8	31	0	20151207_dm_TOP2-5_03_TS.JPG.dat	TOP2-5	YGR092W	0	-0.99477
8	32	0	20151207_dm_TOP2-5_03_TS.JPG.dat	TOP2-5	YGR092W	0	-0.99477
8	33	1297	20151207_dm_TOP2-5_03_TS.JPG.dat	TOP2-5	YPL128C	0.88578	-0.08209
8	34	1392	20151207_dm_TOP2-5_03_TS.JPG.dat	TOP2-5	YPL128C	0.9693	0.00122
8	35	1345	20151207_dm_TOP2-5_03_TS.JPG.dat	TOP2-5	YPL028W	0.9433	-0.03695
8	36	1287	20151207_dm_TOP2-5_03_TS.JPG.dat	TOP2-5	YPL028W	0.93168	-0.04854
8	37	826	20151207_dm_TOP2-5_03_TS.JPG.dat	TOP2-5	YNL061W	0.62943	0.19705
8	38	1112	20151207_dm_TOP2-5_03_TS.JPG.dat	TOP2-5	YNL061W	0.84634	0.41342
8	39	1780	20151207_dm_TOP2-5_03_TS.JPG.dat	TOP2-5	YMR268C	1.28302	0.09156
8	40	1812	20151207_dm_TOP2-5_03_TS.JPG.dat	TOP2-5	YMR268C	1.26733	0.0759
8	41	0	20151207_dm_TOP2-5_03_TS.JPG.dat	TOP2-5	YIL046W	0	-1.08799
8	42	0	20151207_dm_TOP2-5_03_TS.JPG.dat	TOP2-5	YIL046W	0	-1.08799
8	43	1587	20151207_dm_TOP2-5_03_TS.JPG.dat	TOP2-5	YOR326W	1.24335	0.24064
8	44	1375	20151207_dm_TOP2-5_03_TS.JPG.dat	TOP2-5	YOR326W	1.059	0.05674
8	45	1398	20151207_dm_TOP2-5_03_TS.JPG.dat	TOP2-5	YDL103C	1.00893	0.08875
8	46	1352	20151207_dm_TOP2-5_03_TS.JPG.dat	TOP2-5	YDL103C	0.88827	-0.03162
8	47	1766	20151207_dm_TOP2-5_03_TS.JPG.dat	TOP2-5	YMR271C	1.05612	0.04097
8	48	1865	20151207_dm_TOP2-5_03_TS.JPG.dat	TOP2-5	YMR271C	1.01155	-0.0035
9	1	2242	20151207_dm_TOP2-5_03_TS.JPG.dat	TOP2-5	YMR271C	0.97547	-0.03949
9	2	2122	20151207_dm_TOP2-5_03_TS.JPG.dat	TOP2-5	YMR271C	1.00939	-0.00565
9	3	0	20151207_dm_TOP2-5_03_TS.JPG.dat	TOP2-5	YOL123W	0	0
9	4	0	20151207_dm_TOP2-5_03_TS.JPG.dat	TOP2-5	YOL123W	0	0
9	5	1985	20151207_dm_TOP2-5_03_TS.JPG.dat	TOP2-5	YLR310C	1.1174	-0.06613
9	6	1885	20151207_dm_TOP2-5_03_TS.JPG.dat	TOP2-5	YLR310C	1.09553	-0.08794
9	7	0	20151207_dm_TOP2-5_03_TS.JPG.dat	TOP2-5	YOR329C	0	0
9	8	0	20151207_dm_TOP2-5_03_TS.JPG.dat	TOP2-5	YOR329C	0	0
9	9	1710	20151207_dm_TOP2-5_03_TS.JPG.dat	TOP2-5	YNL216W	#NUM!	#NUM!	status=JK
9	10	596	20151207_dm_TOP2-5_03_TS.JPG.dat	TOP2-5	YNL216W	0.36919	-0.12861
9	11	2115	20151207_dm_TOP2-5_03_TS.JPG.dat	TOP2-5	YLR291C	1.27502	0.10722
9	12	2145	20151207_dm_TOP2-5_03_TS.JPG.dat	TOP2-5	YLR291C	1.26504	0.09726
9	13	2000	20151207_dm_TOP2-5_03_TS.JPG.dat	TOP2-5	YGL130W	1.16549	0.0722
9	14	2051	20151207_dm_TOP2-5_03_TS.JPG.dat	TOP2-5	YGL130W	1.15161	0.05836
9	15	0	20151207_dm_TOP2-5_03_TS.JPG.dat	TOP2-5	YGL022W	0	-0.70018
9	16	0	20151207_dm_TOP2-5_03_TS.JPG.dat	TOP2-5	YGL022W	0	-0.70018
9	17	1931	20151207_dm_TOP2-5_03_TS.JPG.dat	TOP2-5	YLR186W	1.02894	0.05934
9	18	1931	20151207_dm_TOP2-5_03_TS.JPG.dat	TOP2-5	YLR186W	1.01596	0.0464
9	19	1726	20151207_dm_TOP2-5_03_TS.JPG.dat	TOP2-5	YPR082C	#NUM!	#NUM!	status=JK
9	20	1942	20151207_dm_TOP2-5_03_TS.JPG.dat	TOP2-5	YPR082C	1.01538	-0.04384
9	21	2030	20151207_dm_TOP2-5_03_TS.JPG.dat	TOP2-5	YBR152W	#NUM!	#NUM!	status=JK
9	22	1965	20151207_dm_TOP2-5_03_TS.JPG.dat	TOP2-5	YBR152W	1.04235	-0.00739
9	23	2005	20151207_dm_TOP2-5_03_TS.JPG.dat	TOP2-5	YBL076C	1.03307	0.00725
9	24	2037	20151207_dm_TOP2-5_03_TS.JPG.dat	TOP2-5	YBL076C	1.06645	0.04055
9	25	1963	20151207_dm_TOP2-5_03_TS.JPG.dat	TOP2-5	YIR010W	1.07646	0.00841
9	26	1993	20151207_dm_TOP2-5_03_TS.JPG.dat	TOP2-5	YIR010W	1.1119	0.04377
9	27	1832	20151207_dm_TOP2-5_03_TS.JPG.dat	TOP2-5	YDR113C	1.0282	0.03185
9	28	1754	20151207_dm_TOP2-5_03_TS.JPG.dat	TOP2-5	YDR113C	#NUM!	#NUM!	status=JK
9	29	1768	20151207_dm_TOP2-5_03_TS.JPG.dat	TOP2-5	YBR011C	1.01914	0.10111
9	30	1502	20151207_dm_TOP2-5_03_TS.JPG.dat	TOP2-5	YBR011C	0.88347	-0.03423
9	31	1716	20151207_dm_TOP2-5_03_TS.JPG.dat	TOP2-5	YDR091C	#NUM!	#NUM!	status=JK
9	32	1744	20151207_dm_TOP2-5_03_TS.JPG.dat	TOP2-5	YDR091C	1.09423	0.04719
9	33	30	20151207_dm_TOP2-5_03_TS.JPG.dat	TOP2-5	YOR244W	0.01924	-0.97438
9	34	0	20151207_dm_TOP2-5_03_TS.JPG.dat	TOP2-5	YOR244W	0	-0.99358
9	35	1596	20151207_dm_TOP2-5_03_TS.JPG.dat	TOP2-5	YJR006W	1.04619	0.00284
9	36	1632	20151207_dm_TOP2-5_03_TS.JPG.dat	TOP2-5	YJR006W	1.10429	0.06079
9	37	942	20151207_dm_TOP2-5_03_TS.JPG.dat	TOP2-5	YDL008W	0.6715	-0.07848
9	38	969	20151207_dm_TOP2-5_03_TS.JPG.dat	TOP2-5	YDL008W	0.69094	-0.05908
9	39	1452	20151207_dm_TOP2-5_03_TS.JPG.dat	TOP2-5	YJR093C	0.98208	-0.09326
9	40	1449	20151207_dm_TOP2-5_03_TS.JPG.dat	TOP2-5	YJR093C	0.95276	-0.1225
9	41	1476	20151207_dm_TOP2-5_03_TS.JPG.dat	TOP2-5	YMR229C	0.98864	0.03297
9	42	1386	20151207_dm_TOP2-5_03_TS.JPG.dat	TOP2-5	YMR229C	0.97594	0.02029
9	43	1211	20151207_dm_TOP2-5_03_TS.JPG.dat	TOP2-5	YDL192W	0.89103	0.08514
9	44	864	20151207_dm_TOP2-5_03_TS.JPG.dat	TOP2-5	YDL192W	0.62394	-0.18129
9	45	1481	20151207_dm_TOP2-5_03_TS.JPG.dat	TOP2-5	YHR066W	0.9997	0.02827
9	46	1435	20151207_dm_TOP2-5_03_TS.JPG.dat	TOP2-5	YHR066W	0.87964	-0.0915
9	47	1672	20151207_dm_TOP2-5_03_TS.JPG.dat	TOP2-5	YMR271C	0.93074	-0.08411
9	48	1859	20151207_dm_TOP2-5_03_TS.JPG.dat	TOP2-5	YMR271C	0.93658	-0.07828
10	1	2193	20151207_dm_TOP2-5_03_TS.JPG.dat	TOP2-5	YMR271C	0.9426	-0.07228
10	2	2133	20151207_dm_TOP2-5_03_TS.JPG.dat	TOP2-5	YMR271C	1.00108	-0.01394
10	3	0	20151207_dm_TOP2-5_03_TS.JPG.dat	TOP2-5	YOL123W	0	0
10	4	0	20151207_dm_TOP2-5_03_TS.JPG.dat	TOP2-5	YOL123W	0	0
10	5	2000	20151207_dm_TOP2-5_03_TS.JPG.dat	TOP2-5	YLR310C	1.11099	-0.07253
10	6	1960	20151207_dm_TOP2-5_03_TS.JPG.dat	TOP2-5	YLR310C	1.12632	-0.05723
10	7	0	20151207_dm_TOP2-5_03_TS.JPG.dat	TOP2-5	YOR329C	0	0
10	8	0	20151207_dm_TOP2-5_03_TS.JPG.dat	TOP2-5	YOR329C	0	0
10	9	255	20151207_dm_TOP2-5_03_TS.JPG.dat	TOP2-5	YNL216W	0.15988	-0.33741
10	10	363	20151207_dm_TOP2-5_03_TS.JPG.dat	TOP2-5	YNL216W	0.22564	-0.2718
10	11	2272	20151207_dm_TOP2-5_03_TS.JPG.dat	TOP2-5	YLR291C	1.37884	0.21078
10	12	2244	20151207_dm_TOP2-5_03_TS.JPG.dat	TOP2-5	YLR291C	1.33342	0.16548
10	13	2005	20151207_dm_TOP2-5_03_TS.JPG.dat	TOP2-5	YGL130W	1.17528	0.08197
10	14	1995	20151207_dm_TOP2-5_03_TS.JPG.dat	TOP2-5	YGL130W	1.12327	0.03008
10	15	0	20151207_dm_TOP2-5_03_TS.JPG.dat	TOP2-5	YGL022W	0	-0.70018
10	16	0	20151207_dm_TOP2-5_03_TS.JPG.dat	TOP2-5	YGL022W	0	-0.70018
10	17	1951	20151207_dm_TOP2-5_03_TS.JPG.dat	TOP2-5	YLR186W	1.03223	0.06263
10	18	1724	20151207_dm_TOP2-5_03_TS.JPG.dat	TOP2-5	YLR186W	#NUM!	#NUM!	status=JK
10	19	1944	20151207_dm_TOP2-5_03_TS.JPG.dat	TOP2-5	YPR082C	0.99391	-0.06525
10	20	1924	20151207_dm_TOP2-5_03_TS.JPG.dat	TOP2-5	YPR082C	0.99074	-0.06842
10	21	1949	20151207_dm_TOP2-5_03_TS.JPG.dat	TOP2-5	YBR152W	1.02902	-0.02069
10	22	1957	20151207_dm_TOP2-5_03_TS.JPG.dat	TOP2-5	YBR152W	1.02305	-0.02664
10	23	1991	20151207_dm_TOP2-5_03_TS.JPG.dat	TOP2-5	YBL076C	1.01228	-0.01349
10	24	1936	20151207_dm_TOP2-5_03_TS.JPG.dat	TOP2-5	YBL076C	1.00242	-0.02333
10	25	1945	20151207_dm_TOP2-5_03_TS.JPG.dat	TOP2-5	YIR010W	1.05811	-0.00989
10	26	1986	20151207_dm_TOP2-5_03_TS.JPG.dat	TOP2-5	YIR010W	1.10209	0.03399
10	27	1834	20151207_dm_TOP2-5_03_TS.JPG.dat	TOP2-5	YDR113C	1.02585	0.02951
10	28	1811	20151207_dm_TOP2-5_03_TS.JPG.dat	TOP2-5	YDR113C	1.0293	0.03295
10	29	1614	20151207_dm_TOP2-5_03_TS.JPG.dat	TOP2-5	YBR011C	0.92919	0.01138
10	30	1622	20151207_dm_TOP2-5_03_TS.JPG.dat	TOP2-5	YBR011C	0.95262	0.03475
10	31	1826	20151207_dm_TOP2-5_03_TS.JPG.dat	TOP2-5	YDR091C	1.11187	0.06479
10	32	1752	20151207_dm_TOP2-5_03_TS.JPG.dat	TOP2-5	YDR091C	1.09651	0.04946
10	33	9	20151207_dm_TOP2-5_03_TS.JPG.dat	TOP2-5	YOR244W	0.00574	-0.98785
10	34	13	20151207_dm_TOP2-5_03_TS.JPG.dat	TOP2-5	YOR244W	0.00841	-0.98519
10	35	1654	20151207_dm_TOP2-5_03_TS.JPG.dat	TOP2-5	YJR006W	1.07227	0.02885
10	36	1637	20151207_dm_TOP2-5_03_TS.JPG.dat	TOP2-5	YJR006W	1.09389	0.05042
10	37	1107	20151207_dm_TOP2-5_03_TS.JPG.dat	TOP2-5	YDL008W	0.78017	0.02993
10	38	1130	20151207_dm_TOP2-5_03_TS.JPG.dat	TOP2-5	YDL008W	0.79783	0.04755
10	39	1493	20151207_dm_TOP2-5_03_TS.JPG.dat	TOP2-5	YJR093C	1.00202	-0.07337
10	40	1447	20151207_dm_TOP2-5_03_TS.JPG.dat	TOP2-5	YJR093C	0.94646	-0.12878
10	41	178	20151207_dm_TOP2-5_03_TS.JPG.dat	TOP2-5	YMR229C	#NUM!	#NUM!	status=JK
10	42	1464	20151207_dm_TOP2-5_03_TS.JPG.dat	TOP2-5	YMR229C	1.02661	0.07084
10	43	1275	20151207_dm_TOP2-5_03_TS.JPG.dat	TOP2-5	YDL192W	0.93278	0.12679
10	44	1088	20151207_dm_TOP2-5_03_TS.JPG.dat	TOP2-5	YDL192W	0.78055	-0.02506
10	45	1507	20151207_dm_TOP2-5_03_TS.JPG.dat	TOP2-5	YHR066W	1.00952	0.03806
10	46	1524	20151207_dm_TOP2-5_03_TS.JPG.dat	TOP2-5	YHR066W	0.92499	-0.04627
10	47	1798	20151207_dm_TOP2-5_03_TS.JPG.dat	TOP2-5	YMR271C	0.98876	-0.02623
10	48	1940	20151207_dm_TOP2-5_03_TS.JPG.dat	TOP2-5	YMR271C	0.96367	-0.05126
11	1	1919	20151207_dm_TOP2-5_03_TS.JPG.dat	TOP2-5	YMR271C	0.88905	-0.1257
11	2	1868	20151207_dm_TOP2-5_03_TS.JPG.dat	TOP2-5	YMR271C	0.94422	-0.07066
11	3	1964	20151207_dm_TOP2-5_03_TS.JPG.dat	TOP2-5	YLR087C	1.08851	0.10413
11	4	1912	20151207_dm_TOP2-5_03_TS.JPG.dat	TOP2-5	YLR087C	1.12507	0.1406
11	5	1804	20151207_dm_TOP2-5_03_TS.JPG.dat	TOP2-5	YOR244W	1.07727	0.08106
11	6	1820	20151207_dm_TOP2-5_03_TS.JPG.dat	TOP2-5	YOR244W	1.12528	0.12896
11	7	1583	20151207_dm_TOP2-5_03_TS.JPG.dat	TOP2-5	YDR288W	1.02582	-0.04569
11	8	1612	20151207_dm_TOP2-5_03_TS.JPG.dat	TOP2-5	YDR288W	1.07971	0.00806
11	9	883	20151207_dm_TOP2-5_03_TS.JPG.dat	TOP2-5	YHR030C	0.60075	-0.02249
11	10	860	20151207_dm_TOP2-5_03_TS.JPG.dat	TOP2-5	YHR030C	0.58233	-0.04086
11	11	1360	20151207_dm_TOP2-5_03_TS.JPG.dat	TOP2-5	YGL091C	0.90176	0.11805
11	12	1313	20151207_dm_TOP2-5_03_TS.JPG.dat	TOP2-5	YGL091C	0.85244	0.06886
11	13	1594	20151207_dm_TOP2-5_03_TS.JPG.dat	TOP2-5	YML023C	1.02009	0.00096
11	14	1406	20151207_dm_TOP2-5_03_TS.JPG.dat	TOP2-5	YML023C	0.86314	-0.15561
11	15	2229	20151207_dm_TOP2-5_03_TS.JPG.dat	TOP2-5	YBL035C	1.30086	0.35971
11	16	1643	20151207_dm_TOP2-5_03_TS.JPG.dat	TOP2-5	YBL035C	0.93939	-0.00087
11	17	2087	20151207_dm_TOP2-5_03_TS.JPG.dat	TOP2-5	YPR025C	1.19653	0.05304
11	18	2002	20151207_dm_TOP2-5_03_TS.JPG.dat	TOP2-5	YPR025C	1.12711	-0.01622
11	19	2002	20151207_dm_TOP2-5_03_TS.JPG.dat	TOP2-5	YKR083C	1.10401	-0.01561
11	20	1889	20151207_dm_TOP2-5_03_TS.JPG.dat	TOP2-5	YKR083C	#NUM!	#NUM!	status=JK
11	21	1600	20151207_dm_TOP2-5_03_TS.JPG.dat	TOP2-5	YDR228C	0.91001	-0.09038
11	22	1605	20151207_dm_TOP2-5_03_TS.JPG.dat	TOP2-5	YDR228C	0.90496	-0.09541
11	23	1824	20151207_dm_TOP2-5_03_TS.JPG.dat	TOP2-5	YGR274C	1.00108	-0.02045
11	24	1794	20151207_dm_TOP2-5_03_TS.JPG.dat	TOP2-5	YGR274C	1.0044	-0.01714
11	25	1834	20151207_dm_TOP2-5_03_TS.JPG.dat	TOP2-5	YBL023C	1.08109	0.04329
11	26	1763	20151207_dm_TOP2-5_03_TS.JPG.dat	TOP2-5	YBL023C	1.0625	0.02475
11	27	1749	20151207_dm_TOP2-5_03_TS.JPG.dat	TOP2-5	YPL094C	1.06408	-0.02575
11	28	1349	20151207_dm_TOP2-5_03_TS.JPG.dat	TOP2-5	YPL094C	#NUM!	#NUM!	status=JK
11	29	1908	20151207_dm_TOP2-5_03_TS.JPG.dat	TOP2-5	YLR045C	1.19807	0.41895
11	30	1917	20151207_dm_TOP2-5_03_TS.JPG.dat	TOP2-5	YLR045C	1.22719	0.44801
11	31	1263	20151207_dm_TOP2-5_03_TS.JPG.dat	TOP2-5	YDR531W	0.83691	0.02854
11	32	1153	20151207_dm_TOP2-5_03_TS.JPG.dat	TOP2-5	YDR531W	0.78429	-0.02396
11	33	1890	20151207_dm_TOP2-5_03_TS.JPG.dat	TOP2-5	YDR052C	1.30715	0.16568
11	34	1754	20151207_dm_TOP2-5_03_TS.JPG.dat	TOP2-5	YDR052C	1.22545	0.08418
11	35	1508	20151207_dm_TOP2-5_03_TS.JPG.dat	TOP2-5	YGR113W	1.05245	-0.05519
11	36	1516	20151207_dm_TOP2-5_03_TS.JPG.dat	TOP2-5	YGR113W	1.08812	-0.0196
11	37	774	20151207_dm_TOP2-5_03_TS.JPG.dat	TOP2-5	YOL123W	0.58512	0.58368
11	38	758	20151207_dm_TOP2-5_03_TS.JPG.dat	TOP2-5	YOL123W	0.57423	0.57282
11	39	1177	20151207_dm_TOP2-5_03_TS.JPG.dat	TOP2-5	YMR043W	0.84915	0.54517
11	40	635	20151207_dm_TOP2-5_03_TS.JPG.dat	TOP2-5	YMR043W	0.44755	0.14456
11	41	0	20151207_dm_TOP2-5_03_TS.JPG.dat	TOP2-5	YMR093W	0	-0.78268
11	42	0	20151207_dm_TOP2-5_03_TS.JPG.dat	TOP2-5	YMR093W	0	-0.78268
11	43	1369	20151207_dm_TOP2-5_03_TS.JPG.dat	TOP2-5	YDL108W	1.08027	-0.05897
11	44	1408	20151207_dm_TOP2-5_03_TS.JPG.dat	TOP2-5	YDL108W	1.09146	-0.04781
11	45	0	20151207_dm_TOP2-5_03_TS.JPG.dat	TOP2-5	YJR065C	0	-0.47694
11	46	0	20151207_dm_TOP2-5_03_TS.JPG.dat	TOP2-5	YJR065C	0	-0.47694
11	47	1867	20151207_dm_TOP2-5_03_TS.JPG.dat	TOP2-5	YMR271C	1.1122	0.0969
11	48	2101	20151207_dm_TOP2-5_03_TS.JPG.dat	TOP2-5	YMR271C	1.13003	0.11469
12	1	1885	20151207_dm_TOP2-5_03_TS.JPG.dat	TOP2-5	YMR271C	0.83754	-0.17708
12	2	1902	20151207_dm_TOP2-5_03_TS.JPG.dat	TOP2-5	YMR271C	0.92157	-0.09326
12	3	1823	20151207_dm_TOP2-5_03_TS.JPG.dat	TOP2-5	YLR087C	0.96782	-0.01626
12	4	1889	20151207_dm_TOP2-5_03_TS.JPG.dat	TOP2-5	YLR087C	1.0642	0.07987
12	5	1701	20151207_dm_TOP2-5_03_TS.JPG.dat	TOP2-5	YOR244W	0.97244	-0.02352
12	6	1818	20151207_dm_TOP2-5_03_TS.JPG.dat	TOP2-5	YOR244W	1.07613	0.07993
12	7	1669	20151207_dm_TOP2-5_03_TS.JPG.dat	TOP2-5	YDR288W	1.03781	-0.03374
12	8	1720	20151207_dm_TOP2-5_03_TS.JPG.dat	TOP2-5	YDR288W	1.10579	0.03409
12	9	780	20151207_dm_TOP2-5_03_TS.JPG.dat	TOP2-5	YHR030C	0.51065	-0.11236
12	10	1081	20151207_dm_TOP2-5_03_TS.JPG.dat	TOP2-5	YHR030C	0.70744	0.08395
12	11	1461	20151207_dm_TOP2-5_03_TS.JPG.dat	TOP2-5	YGL091C	0.9401	0.15629
12	12	1327	20151207_dm_TOP2-5_03_TS.JPG.dat	TOP2-5	YGL091C	0.83798	0.05443
12	13	1546	20151207_dm_TOP2-5_03_TS.JPG.dat	TOP2-5	YML023C	0.96354	-0.05546
12	14	1568	20151207_dm_TOP2-5_03_TS.JPG.dat	TOP2-5	YML023C	0.93778	-0.08115
12	15	2008	20151207_dm_TOP2-5_03_TS.JPG.dat	TOP2-5	YBL035C	1.14265	0.20189
12	16	2258	20151207_dm_TOP2-5_03_TS.JPG.dat	TOP2-5	YBL035C	1.25696	0.31592
12	17	2154	20151207_dm_TOP2-5_03_TS.JPG.dat	TOP2-5	YPR025C	1.20274	0.05923
12	18	2104	20151207_dm_TOP2-5_03_TS.JPG.dat	TOP2-5	YPR025C	1.15264	0.00925
12	19	2049	20151207_dm_TOP2-5_03_TS.JPG.dat	TOP2-5	YKR083C	1.09686	-0.02274
12	20	2038	20151207_dm_TOP2-5_03_TS.JPG.dat	TOP2-5	YKR083C	1.09408	-0.02551
12	21	1630	20151207_dm_TOP2-5_03_TS.JPG.dat	TOP2-5	YDR228C	0.89789	-0.10247
12	22	1667	20151207_dm_TOP2-5_03_TS.JPG.dat	TOP2-5	YDR228C	0.91048	-0.0899
12	23	1885	20151207_dm_TOP2-5_03_TS.JPG.dat	TOP2-5	YGR274C	1.00394	-0.0176
12	24	1848	20151207_dm_TOP2-5_03_TS.JPG.dat	TOP2-5	YGR274C	1.00613	-0.01541
12	25	1886	20151207_dm_TOP2-5_03_TS.JPG.dat	TOP2-5	YBL023C	1.08369	0.04588
12	26	1924	20151207_dm_TOP2-5_03_TS.JPG.dat	TOP2-5	YBL023C	#NUM!	#NUM!	status=JK
12	27	1887	20151207_dm_TOP2-5_03_TS.JPG.dat	TOP2-5	YPL094C	1.12334	0.03337
12	28	1746	20151207_dm_TOP2-5_03_TS.JPG.dat	TOP2-5	YPL094C	1.0585	-0.03131
12	29	1919	20151207_dm_TOP2-5_03_TS.JPG.dat	TOP2-5	YLR045C	1.18034	0.40127
12	30	1745	20151207_dm_TOP2-5_03_TS.JPG.dat	TOP2-5	YLR045C	1.09316	0.3143
12	31	1195	20151207_dm_TOP2-5_03_TS.JPG.dat	TOP2-5	YDR531W	0.7735	-0.03471
12	32	1216	20151207_dm_TOP2-5_03_TS.JPG.dat	TOP2-5	YDR531W	0.80505	-0.00324
12	33	1809	20151207_dm_TOP2-5_03_TS.JPG.dat	TOP2-5	YDR052C	1.2125	0.07126
12	34	1693	20151207_dm_TOP2-5_03_TS.JPG.dat	TOP2-5	YDR052C	1.14134	0.00028
12	35	1510	20151207_dm_TOP2-5_03_TS.JPG.dat	TOP2-5	YGR113W	1.01303	-0.09451
12	36	1424	20151207_dm_TOP2-5_03_TS.JPG.dat	TOP2-5	YGR113W	0.97927	-0.12819
12	37	794	20151207_dm_TOP2-5_03_TS.JPG.dat	TOP2-5	YOL123W	0.57366	0.57226
12	38	681	20151207_dm_TOP2-5_03_TS.JPG.dat	TOP2-5	YOL123W	#NUM!	#NUM!	status=JK
12	39	177	20151207_dm_TOP2-5_03_TS.JPG.dat	TOP2-5	YMR043W	0.12207	-0.18013
12	40	490	20151207_dm_TOP2-5_03_TS.JPG.dat	TOP2-5	YMR043W	0.33069	0.02798
12	41	0	20151207_dm_TOP2-5_03_TS.JPG.dat	TOP2-5	YMR093W	0	-0.78268
12	42	0	20151207_dm_TOP2-5_03_TS.JPG.dat	TOP2-5	YMR093W	0	-0.78268
12	43	1284	20151207_dm_TOP2-5_03_TS.JPG.dat	TOP2-5	YDL108W	0.97188	-0.1671
12	44	1366	20151207_dm_TOP2-5_03_TS.JPG.dat	TOP2-5	YDL108W	1.01702	-0.12207
12	45	0	20151207_dm_TOP2-5_03_TS.JPG.dat	TOP2-5	YJR065C	0	-0.47694
12	46	0	20151207_dm_TOP2-5_03_TS.JPG.dat	TOP2-5	YJR065C	0	-0.47694
12	47	1851	20151207_dm_TOP2-5_03_TS.JPG.dat	TOP2-5	YMR271C	1.06214	0.04697
12	48	2133	20151207_dm_TOP2-5_03_TS.JPG.dat	TOP2-5	YMR271C	1.1052	0.08993
13	1	2142	20151207_dm_TOP2-5_03_TS.JPG.dat	TOP2-5	YMR271C	0.95676	-0.05815
13	2	2128	20151207_dm_TOP2-5_03_TS.JPG.dat	TOP2-5	YMR271C	1.03684	0.02173
13	3	2174	20151207_dm_TOP2-5_03_TS.JPG.dat	TOP2-5	YGR113W	1.16022	0.05232
13	4	2020	20151207_dm_TOP2-5_03_TS.JPG.dat	TOP2-5	YGR113W	1.14397	0.03611
13	5	2046	20151207_dm_TOP2-5_03_TS.JPG.dat	TOP2-5	YGR185C	1.17553	0.0666
13	6	1979	20151207_dm_TOP2-5_03_TS.JPG.dat	TOP2-5	YGR185C	1.177	0.06807
13	7	2530	20151207_dm_TOP2-5_03_TS.JPG.dat	TOP2-5	YJR065C	1.5808	1.09999
13	8	173	20151207_dm_TOP2-5_03_TS.JPG.dat	TOP2-5	YJR065C	0.1118	-0.36542
13	9	0	20151207_dm_TOP2-5_03_TS.JPG.dat	TOP2-5	YFR028C	0	-1.0597
13	10	0	20151207_dm_TOP2-5_03_TS.JPG.dat	TOP2-5	YFR028C	0	-1.0597
13	11	2405	20151207_dm_TOP2-5_03_TS.JPG.dat	TOP2-5	YOR143C	#NUM!	#NUM!	status=BG
13	12	2336	20151207_dm_TOP2-5_03_TS.JPG.dat	TOP2-5	YOR143C	#NUM!	#NUM!	status=BG
13	13	451	20151207_dm_TOP2-5_03_TS.JPG.dat	TOP2-5	YPR110C	#NUM!	#NUM!	status=JK
13	14	74	20151207_dm_TOP2-5_03_TS.JPG.dat	TOP2-5	YPR110C	0.04487	-0.62233
13	15	2237	20151207_dm_TOP2-5_03_TS.JPG.dat	TOP2-5	YBR055C	1.29324	0.04757
13	16	2104	20151207_dm_TOP2-5_03_TS.JPG.dat	TOP2-5	YBR055C	1.19122	-0.0542
13	17	1186	20151207_dm_TOP2-5_03_TS.JPG.dat	TOP2-5	YLR086W	0.67375	-0.18295
13	18	897	20151207_dm_TOP2-5_03_TS.JPG.dat	TOP2-5	YLR086W	0.49985	-0.35643
13	19	1656	20151207_dm_TOP2-5_03_TS.JPG.dat	TOP2-5	YBL105C	0.9005	0.09912
13	20	1563	20151207_dm_TOP2-5_03_TS.JPG.dat	TOP2-5	YBL105C	0.85085	0.04959
13	21	1770	20151207_dm_TOP2-5_03_TS.JPG.dat	TOP2-5	YKR086W	#NUM!	#NUM!	status=JK
13	22	1840	20151207_dm_TOP2-5_03_TS.JPG.dat	TOP2-5	YKR086W	1.01797	0.01625
13	23	2035	20151207_dm_TOP2-5_03_TS.JPG.dat	TOP2-5	YDL147W	1.09983	0.03328
13	24	1936	20151207_dm_TOP2-5_03_TS.JPG.dat	TOP2-5	YDL147W	1.07138	0.0049
13	25	116	20151207_dm_TOP2-5_03_TS.JPG.dat	TOP2-5	YHR058C	0.06791	-0.88963
13	26	1703	20151207_dm_TOP2-5_03_TS.JPG.dat	TOP2-5	YHR058C	1.02372	0.06384
13	27	706	20151207_dm_TOP2-5_03_TS.JPG.dat	TOP2-5	YDR478W	0.43	-0.48301
13	28	1008	20151207_dm_TOP2-5_03_TS.JPG.dat	TOP2-5	YDR478W	0.62605	-0.28744
13	29	339	20151207_dm_TOP2-5_03_TS.JPG.dat	TOP2-5	YNL118C	0.21371	-0.2643
13	30	221	20151207_dm_TOP2-5_03_TS.JPG.dat	TOP2-5	YNL118C	0.14183	-0.336
13	31	1199	20151207_dm_TOP2-5_03_TS.JPG.dat	TOP2-5	YDL105W	0.79399	-0.27636
13	32	1278	20151207_dm_TOP2-5_03_TS.JPG.dat	TOP2-5	YDL105W	0.86256	-0.20795
13	33	1478	20151207_dm_TOP2-5_03_TS.JPG.dat	TOP2-5	YBL105C	1.0057	0.20406
13	34	1513	20151207_dm_TOP2-5_03_TS.JPG.dat	TOP2-5	YBL105C	1.03115	0.22945
13	35	610	20151207_dm_TOP2-5_03_TS.JPG.dat	TOP2-5	YLR045C	0.41222	-0.36498
13	36	241	20151207_dm_TOP2-5_03_TS.JPG.dat	TOP2-5	YLR045C	0.16638	-0.61022
13	37	1479	20151207_dm_TOP2-5_03_TS.JPG.dat	TOP2-5	YLR191W	1.07015	-0.03814
13	38	1537	20151207_dm_TOP2-5_03_TS.JPG.dat	TOP2-5	YLR191W	1.11266	0.00426
13	39	1687	20151207_dm_TOP2-5_03_TS.JPG.dat	TOP2-5	YER009W	1.1647	0.15329
13	40	1813	20151207_dm_TOP2-5_03_TS.JPG.dat	TOP2-5	YER009W	1.22619	0.21463
13	41	1518	20151207_dm_TOP2-5_03_TS.JPG.dat	TOP2-5	YER009W	1.04985	0.03872
13	42	1504	20151207_dm_TOP2-5_03_TS.JPG.dat	TOP2-5	YER009W	1.09184	0.08061
13	43	1189	20151207_dm_TOP2-5_03_TS.JPG.dat	TOP2-5	YJR057W	0.90246	-0.08308
13	44	1187	20151207_dm_TOP2-5_03_TS.JPG.dat	TOP2-5	YJR057W	0.88738	-0.09811
13	45	1284	20151207_dm_TOP2-5_03_TS.JPG.dat	TOP2-5	YPR060C	0.90037	0.00651
13	46	1291	20151207_dm_TOP2-5_03_TS.JPG.dat	TOP2-5	YPR060C	0.82278	-0.07089
13	47	1822	20151207_dm_TOP2-5_03_TS.JPG.dat	TOP2-5	YMR271C	1.05237	0.03722
13	48	2002	20151207_dm_TOP2-5_03_TS.JPG.dat	TOP2-5	YMR271C	1.04439	0.02926
14	1	2134	20151207_dm_TOP2-5_03_TS.JPG.dat	TOP2-5	YMR271C	0.95869	-0.05623
14	2	2043	20151207_dm_TOP2-5_03_TS.JPG.dat	TOP2-5	YMR271C	1.00179	-0.01323
14	3	1970	20151207_dm_TOP2-5_03_TS.JPG.dat	TOP2-5	YGR113W	#NUM!	#NUM!	status=JK
14	4	2072	20151207_dm_TOP2-5_03_TS.JPG.dat	TOP2-5	YGR113W	1.18057	0.07262
14	5	2069	20151207_dm_TOP2-5_03_TS.JPG.dat	TOP2-5	YGR185C	1.19536	0.08638
14	6	2016	20151207_dm_TOP2-5_03_TS.JPG.dat	TOP2-5	YGR185C	1.20519	0.09619
14	7	1689	20151207_dm_TOP2-5_03_TS.JPG.dat	TOP2-5	YJR065C	1.06075	0.58121
14	8	157	20151207_dm_TOP2-5_03_TS.JPG.dat	TOP2-5	YJR065C	0.10199	-0.3752
14	9	0	20151207_dm_TOP2-5_03_TS.JPG.dat	TOP2-5	YFR028C	0	-1.0597
14	10	0	20151207_dm_TOP2-5_03_TS.JPG.dat	TOP2-5	YFR028C	0	-1.0597
14	11	2378	20151207_dm_TOP2-5_03_TS.JPG.dat	TOP2-5	YOR143C	#NUM!	#NUM!	status=BG
14	12	2381	20151207_dm_TOP2-5_03_TS.JPG.dat	TOP2-5	YOR143C	#NUM!	#NUM!	status=BG
14	13	0	20151207_dm_TOP2-5_03_TS.JPG.dat	TOP2-5	YPR110C	0	-0.66709
14	14	105	20151207_dm_TOP2-5_03_TS.JPG.dat	TOP2-5	YPR110C	0.06442	-0.60283
14	15	2445	20151207_dm_TOP2-5_03_TS.JPG.dat	TOP2-5	YBR055C	1.43289	0.18688
14	16	2302	20151207_dm_TOP2-5_03_TS.JPG.dat	TOP2-5	YBR055C	1.32266	0.07692
14	17	1112	20151207_dm_TOP2-5_03_TS.JPG.dat	TOP2-5	YLR086W	0.64159	-0.21504
14	18	470	20151207_dm_TOP2-5_03_TS.JPG.dat	TOP2-5	YLR086W	0.266	-0.58971
14	19	1733	20151207_dm_TOP2-5_03_TS.JPG.dat	TOP2-5	YBL105C	0.95616	0.15464
14	20	1655	20151207_dm_TOP2-5_03_TS.JPG.dat	TOP2-5	YBL105C	0.91334	0.11192
14	21	1817	20151207_dm_TOP2-5_03_TS.JPG.dat	TOP2-5	YKR086W	1.0279	0.02615
14	22	1839	20151207_dm_TOP2-5_03_TS.JPG.dat	TOP2-5	YKR086W	1.03272	0.03096
14	23	1960	20151207_dm_TOP2-5_03_TS.JPG.dat	TOP2-5	YDL147W	1.07689	0.0104
14	24	1987	20151207_dm_TOP2-5_03_TS.JPG.dat	TOP2-5	YDL147W	1.11927	0.05268
14	25	1595	20151207_dm_TOP2-5_03_TS.JPG.dat	TOP2-5	YHR058C	0.95163	-0.00806
14	26	0	20151207_dm_TOP2-5_03_TS.JPG.dat	TOP2-5	YHR058C	0	-0.95737
14	27	1375	20151207_dm_TOP2-5_03_TS.JPG.dat	TOP2-5	YDR478W	0.85458	-0.05946
14	28	809	20151207_dm_TOP2-5_03_TS.JPG.dat	TOP2-5	YDR478W	0.51253	-0.40068
14	29	0	20151207_dm_TOP2-5_03_TS.JPG.dat	TOP2-5	YNL118C	0	-0.47748
14	30	0	20151207_dm_TOP2-5_03_TS.JPG.dat	TOP2-5	YNL118C	0	-0.47748
14	31	1172	20151207_dm_TOP2-5_03_TS.JPG.dat	TOP2-5	YDL105W	0.78773	-0.2826
14	32	1360	20151207_dm_TOP2-5_03_TS.JPG.dat	TOP2-5	YDL105W	0.92833	-0.14234
14	33	1491	20151207_dm_TOP2-5_03_TS.JPG.dat	TOP2-5	YBL105C	1.02164	0.21996
14	34	1240	20151207_dm_TOP2-5_03_TS.JPG.dat	TOP2-5	YBL105C	#NUM!	#NUM!	status=JK
14	35	572	20151207_dm_TOP2-5_03_TS.JPG.dat	TOP2-5	YLR045C	0.38603	-0.3911
14	36	418	20151207_dm_TOP2-5_03_TS.JPG.dat	TOP2-5	YLR045C	0.28725	-0.48964
14	37	1433	20151207_dm_TOP2-5_03_TS.JPG.dat	TOP2-5	YLR191W	1.03097	-0.07723
14	38	1532	20151207_dm_TOP2-5_03_TS.JPG.dat	TOP2-5	YLR191W	1.10315	-0.00522
14	39	1609	20151207_dm_TOP2-5_03_TS.JPG.dat	TOP2-5	YER009W	1.10673	0.09546
14	40	1720	20151207_dm_TOP2-5_03_TS.JPG.dat	TOP2-5	YER009W	1.16155	0.15015
14	41	1566	20151207_dm_TOP2-5_03_TS.JPG.dat	TOP2-5	YER009W	1.08244	0.07123
14	42	1533	20151207_dm_TOP2-5_03_TS.JPG.dat	TOP2-5	YER009W	1.11306	0.10178
14	43	1292	20151207_dm_TOP2-5_03_TS.JPG.dat	TOP2-5	YJR057W	#NUM!	#NUM!	status=JK
14	44	1198	20151207_dm_TOP2-5_03_TS.JPG.dat	TOP2-5	YJR057W	0.90141	-0.08412
14	45	1389	20151207_dm_TOP2-5_03_TS.JPG.dat	TOP2-5	YPR060C	0.98353	0.08947
14	46	1108	20151207_dm_TOP2-5_03_TS.JPG.dat	TOP2-5	YPR060C	0.71383	-0.17957
14	47	1628	20151207_dm_TOP2-5_03_TS.JPG.dat	TOP2-5	YMR271C	#NUM!	#NUM!	status=JK
14	48	2005	20151207_dm_TOP2-5_03_TS.JPG.dat	TOP2-5	YMR271C	1.05687	0.04171
15	1	2160	20151207_dm_TOP2-5_03_TS.JPG.dat	TOP2-5	YMR271C	0.92619	-0.08864
15	2	2141	20151207_dm_TOP2-5_03_TS.JPG.dat	TOP2-5	YMR271C	1.00255	-0.01247
15	3	1672	20151207_dm_TOP2-5_03_TS.JPG.dat	TOP2-5	YGR034W	#NUM!	#NUM!	status=JK
15	4	1891	20151207_dm_TOP2-5_03_TS.JPG.dat	TOP2-5	YGR034W	1.02738	0.07042
15	5	1992	20151207_dm_TOP2-5_03_TS.JPG.dat	TOP2-5	YER157W	1.09612	-0.00562
15	6	2062	20151207_dm_TOP2-5_03_TS.JPG.dat	TOP2-5	YER157W	1.17259	0.07066
15	7	1468	20151207_dm_TOP2-5_03_TS.JPG.dat	TOP2-5	YHR196W	0.87664	0.01239
15	8	0	20151207_dm_TOP2-5_03_TS.JPG.dat	TOP2-5	YHR196W	#NUM!	#NUM!	status=JK
15	9	2043	20151207_dm_TOP2-5_03_TS.JPG.dat	TOP2-5	YBR131W	1.28138	0.23374
15	10	2173	20151207_dm_TOP2-5_03_TS.JPG.dat	TOP2-5	YBR131W	1.36685	0.319
15	11	1063	20151207_dm_TOP2-5_03_TS.JPG.dat	TOP2-5	YNL272C	0.66159	0.39154
15	12	197	20151207_dm_TOP2-5_03_TS.JPG.dat	TOP2-5	YNL272C	0.12102	-0.14771
15	13	2380	20151207_dm_TOP2-5_03_TS.JPG.dat	TOP2-5	YLR298C	1.44596	0.72173
15	14	2233	20151207_dm_TOP2-5_03_TS.JPG.dat	TOP2-5	YLR298C	1.30593	0.58203
15	15	0	20151207_dm_TOP2-5_03_TS.JPG.dat	TOP2-5	YGR099W	0	-1.14466
15	16	0	20151207_dm_TOP2-5_03_TS.JPG.dat	TOP2-5	YGR099W	0	-1.14466
15	17	1709	20151207_dm_TOP2-5_03_TS.JPG.dat	TOP2-5	YNL287W	0.94382	0.23951
15	18	1456	20151207_dm_TOP2-5_03_TS.JPG.dat	TOP2-5	YNL287W	0.78915	0.08522
15	19	2134	20151207_dm_TOP2-5_03_TS.JPG.dat	TOP2-5	YIR005W	1.12725	0.08476
15	20	2182	20151207_dm_TOP2-5_03_TS.JPG.dat	TOP2-5	YIR005W	1.15258	0.11003
15	21	0	20151207_dm_TOP2-5_03_TS.JPG.dat	TOP2-5	YNL267W	0	-0.29895
15	22	0	20151207_dm_TOP2-5_03_TS.JPG.dat	TOP2-5	YNL267W	0	-0.29895
15	23	2106	20151207_dm_TOP2-5_03_TS.JPG.dat	TOP2-5	YDL209C	1.11264	0.01534
15	24	2068	20151207_dm_TOP2-5_03_TS.JPG.dat	TOP2-5	YDL209C	1.12135	0.02403
15	25	1306	20151207_dm_TOP2-5_03_TS.JPG.dat	TOP2-5	YML127W	0.75073	0.03515
15	26	1256	20151207_dm_TOP2-5_03_TS.JPG.dat	TOP2-5	YML127W	0.74157	0.02601
15	27	1196	20151207_dm_TOP2-5_03_TS.JPG.dat	TOP2-5	YHR191C	0.71502	-0.16277
15	28	1141	20151207_dm_TOP2-5_03_TS.JPG.dat	TOP2-5	YHR191C	0.69471	-0.18303
15	29	0	20151207_dm_TOP2-5_03_TS.JPG.dat	TOP2-5	YKL203C	0	0
15	30	0	20151207_dm_TOP2-5_03_TS.JPG.dat	TOP2-5	YKL203C	0	0
15	31	1805	20151207_dm_TOP2-5_03_TS.JPG.dat	TOP2-5	YBR154C	1.15908	0.16395
15	32	1830	20151207_dm_TOP2-5_03_TS.JPG.dat	TOP2-5	YBR154C	1.18924	0.19404
15	33	1667	20151207_dm_TOP2-5_03_TS.JPG.dat	TOP2-5	YDR228C	1.08382	0.08301
15	34	1525	20151207_dm_TOP2-5_03_TS.JPG.dat	TOP2-5	YDR228C	0.98575	-0.01482
15	35	1790	20151207_dm_TOP2-5_03_TS.JPG.dat	TOP2-5	YBR198C	1.13801	0.10161
15	36	1698	20151207_dm_TOP2-5_03_TS.JPG.dat	TOP2-5	YBR198C	1.09704	0.06075
15	37	1543	20151207_dm_TOP2-5_03_TS.JPG.dat	TOP2-5	YPL233W	1.04272	-0.08751
15	38	1571	20151207_dm_TOP2-5_03_TS.JPG.dat	TOP2-5	YPL233W	1.06378	-0.0665
15	39	1702	20151207_dm_TOP2-5_03_TS.JPG.dat	TOP2-5	YKL193C	1.10373	-0.13362
15	40	1761	20151207_dm_TOP2-5_03_TS.JPG.dat	TOP2-5	YKL193C	1.12509	-0.11231
15	41	1309	20151207_dm_TOP2-5_03_TS.JPG.dat	TOP2-5	YPL076W	0.85734	-0.03468
15	42	1286	20151207_dm_TOP2-5_03_TS.JPG.dat	TOP2-5	YPL076W	0.88592	-0.00617
15	43	958	20151207_dm_TOP2-5_03_TS.JPG.dat	TOP2-5	YDL140C	0.69369	-0.1173
15	44	983	20151207_dm_TOP2-5_03_TS.JPG.dat	TOP2-5	YDL140C	0.70741	-0.10362
15	45	1696	20151207_dm_TOP2-5_03_TS.JPG.dat	TOP2-5	YLR103C	1.15235	-0.00673
15	46	1537	20151207_dm_TOP2-5_03_TS.JPG.dat	TOP2-5	YLR103C	0.95118	-0.20741
15	47	1746	20151207_dm_TOP2-5_03_TS.JPG.dat	TOP2-5	YMR271C	0.9782	-0.03676
15	48	2139	20151207_dm_TOP2-5_03_TS.JPG.dat	TOP2-5	YMR271C	#NUM!	#NUM!	status=JK
16	1	2180	20151207_dm_TOP2-5_03_TS.JPG.dat	TOP2-5	YMR271C	0.95044	-0.06446
16	2	2261	20151207_dm_TOP2-5_03_TS.JPG.dat	TOP2-5	YMR271C	1.07748	0.06227
16	3	1947	20151207_dm_TOP2-5_03_TS.JPG.dat	TOP2-5	YGR034W	1.01509	0.05816
16	4	1808	20151207_dm_TOP2-5_03_TS.JPG.dat	TOP2-5	YGR034W	0.9985	0.04162
16	5	2097	20151207_dm_TOP2-5_03_TS.JPG.dat	TOP2-5	YER157W	1.17086	0.06894
16	6	2201	20151207_dm_TOP2-5_03_TS.JPG.dat	TOP2-5	YER157W	1.26691	0.16475
16	7	1225	20151207_dm_TOP2-5_03_TS.JPG.dat	TOP2-5	YHR196W	0.73836	-0.12555
16	8	1408	20151207_dm_TOP2-5_03_TS.JPG.dat	TOP2-5	YHR196W	0.87406	0.00981
16	9	2078	20151207_dm_TOP2-5_03_TS.JPG.dat	TOP2-5	YBR131W	1.30708	0.25938
16	10	1986	20151207_dm_TOP2-5_03_TS.JPG.dat	TOP2-5	YBR131W	1.24986	0.2023
16	11	672	20151207_dm_TOP2-5_03_TS.JPG.dat	TOP2-5	YNL272C	0.41796	0.1485
16	12	1073	20151207_dm_TOP2-5_03_TS.JPG.dat	TOP2-5	YNL272C	0.65874	0.38869
16	13	2224	20151207_dm_TOP2-5_03_TS.JPG.dat	TOP2-5	YLR298C	1.3516	0.6276
16	14	2298	20151207_dm_TOP2-5_03_TS.JPG.dat	TOP2-5	YLR298C	1.34691	0.62292
16	15	0	20151207_dm_TOP2-5_03_TS.JPG.dat	TOP2-5	YGR099W	0	-1.14466
16	16	0	20151207_dm_TOP2-5_03_TS.JPG.dat	TOP2-5	YGR099W	0	-1.14466
16	17	1512	20151207_dm_TOP2-5_03_TS.JPG.dat	TOP2-5	YNL287W	0.84412	0.14006
16	18	1438	20151207_dm_TOP2-5_03_TS.JPG.dat	TOP2-5	YNL287W	0.78899	0.08506
16	19	2089	20151207_dm_TOP2-5_03_TS.JPG.dat	TOP2-5	YIR005W	1.11846	0.076
16	20	2078	20151207_dm_TOP2-5_03_TS.JPG.dat	TOP2-5	YIR005W	1.11363	0.07117
16	21	619	20151207_dm_TOP2-5_03_TS.JPG.dat	TOP2-5	YNL267W	0.3408	0.04102
16	22	251	20151207_dm_TOP2-5_03_TS.JPG.dat	TOP2-5	YNL267W	0.13753	-0.16176
16	23	2109	20151207_dm_TOP2-5_03_TS.JPG.dat	TOP2-5	YDL209C	1.1334	0.03605
16	24	1947	20151207_dm_TOP2-5_03_TS.JPG.dat	TOP2-5	YDL209C	1.07421	-0.023
16	25	1241	20151207_dm_TOP2-5_03_TS.JPG.dat	TOP2-5	YML127W	0.72556	0.01004
16	26	1207	20151207_dm_TOP2-5_03_TS.JPG.dat	TOP2-5	YML127W	0.72385	0.00834
16	27	1344	20151207_dm_TOP2-5_03_TS.JPG.dat	TOP2-5	YHR191C	#NUM!	#NUM!	status=JK
16	28	1114	20151207_dm_TOP2-5_03_TS.JPG.dat	TOP2-5	YHR191C	0.68717	-0.19054
16	29	0	20151207_dm_TOP2-5_03_TS.JPG.dat	TOP2-5	YKL203C	0	0
16	30	1384	20151207_dm_TOP2-5_03_TS.JPG.dat	TOP2-5	YKL203C	#NUM!	#NUM!	status=JK
16	31	1649	20151207_dm_TOP2-5_03_TS.JPG.dat	TOP2-5	YBR154C	#NUM!	#NUM!	status=JK
16	32	1822	20151207_dm_TOP2-5_03_TS.JPG.dat	TOP2-5	YBR154C	1.1909	0.19569
16	33	1789	20151207_dm_TOP2-5_03_TS.JPG.dat	TOP2-5	YDR228C	1.16642	0.16541
16	34	1644	20151207_dm_TOP2-5_03_TS.JPG.dat	TOP2-5	YDR228C	1.06359	0.06283
16	35	1730	20151207_dm_TOP2-5_03_TS.JPG.dat	TOP2-5	YBR198C	1.09991	0.06361
16	36	1792	20151207_dm_TOP2-5_03_TS.JPG.dat	TOP2-5	YBR198C	1.15602	0.11958
16	37	1557	20151207_dm_TOP2-5_03_TS.JPG.dat	TOP2-5	YPL233W	1.0497	-0.08055
16	38	1682	20151207_dm_TOP2-5_03_TS.JPG.dat	TOP2-5	YPL233W	#NUM!	#NUM!	status=JK
16	39	1828	20151207_dm_TOP2-5_03_TS.JPG.dat	TOP2-5	YKL193C	1.18562	-0.05193
16	40	1929	20151207_dm_TOP2-5_03_TS.JPG.dat	TOP2-5	YKL193C	1.2358	-0.00187
16	41	1057	20151207_dm_TOP2-5_03_TS.JPG.dat	TOP2-5	YPL076W	#NUM!	#NUM!	status=JK
16	42	1230	20151207_dm_TOP2-5_03_TS.JPG.dat	TOP2-5	YPL076W	0.85103	-0.04097
16	43	1126	20151207_dm_TOP2-5_03_TS.JPG.dat	TOP2-5	YDL140C	#NUM!	#NUM!	status=JK
16	44	938	20151207_dm_TOP2-5_03_TS.JPG.dat	TOP2-5	YDL140C	0.68181	-0.12916
16	45	1654	20151207_dm_TOP2-5_03_TS.JPG.dat	TOP2-5	YLR103C	1.1387	-0.02035
16	46	1532	20151207_dm_TOP2-5_03_TS.JPG.dat	TOP2-5	YLR103C	0.96217	-0.19644
16	47	1717	20151207_dm_TOP2-5_03_TS.JPG.dat	TOP2-5	YMR271C	0.97653	-0.03843
16	48	1902	20151207_dm_TOP2-5_03_TS.JPG.dat	TOP2-5	YMR271C	0.97521	-0.03975
17	1	2143	20151207_dm_TOP2-5_03_TS.JPG.dat	TOP2-5	YMR271C	0.89461	-0.12015
17	2	2238	20151207_dm_TOP2-5_03_TS.JPG.dat	TOP2-5	YMR271C	1.0222	0.00713
17	3	1573	20151207_dm_TOP2-5_03_TS.JPG.dat	TOP2-5	YHR058C	0.78644	-0.17286
17	4	0	20151207_dm_TOP2-5_03_TS.JPG.dat	TOP2-5	YHR058C	0	-0.95737
17	5	1553	20151207_dm_TOP2-5_03_TS.JPG.dat	TOP2-5	YFL039C	0.82936	0.02397
17	6	1451	20151207_dm_TOP2-5_03_TS.JPG.dat	TOP2-5	YFL039C	0.79643	-0.00888
17	7	1691	20151207_dm_TOP2-5_03_TS.JPG.dat	TOP2-5	YER125W	0.96907	0.07439
17	8	1599	20151207_dm_TOP2-5_03_TS.JPG.dat	TOP2-5	YER125W	0.9408	0.04619
17	9	2110	20151207_dm_TOP2-5_03_TS.JPG.dat	TOP2-5	YAL041W	1.25245	0.10981
17	10	2090	20151207_dm_TOP2-5_03_TS.JPG.dat	TOP2-5	YAL041W	1.23713	0.09452
17	11	1872	20151207_dm_TOP2-5_03_TS.JPG.dat	TOP2-5	YFR004W	1.09281	0.16476
17	12	1829	20151207_dm_TOP2-5_03_TS.JPG.dat	TOP2-5	YFR004W	1.05325	0.1253
17	13	1266	20151207_dm_TOP2-5_03_TS.JPG.dat	TOP2-5	YDR288W	0.72251	-0.34826
17	14	1163	20151207_dm_TOP2-5_03_TS.JPG.dat	TOP2-5	YDR288W	0.64249	-0.42809
17	15	1956	20151207_dm_TOP2-5_03_TS.JPG.dat	TOP2-5	YPR183W	1.04136	0.06762
17	16	1960	20151207_dm_TOP2-5_03_TS.JPG.dat	TOP2-5	YPR183W	1.03095	0.05724
17	17	2223	20151207_dm_TOP2-5_03_TS.JPG.dat	TOP2-5	YBR057C	1.18175	0.08646
17	18	2201	20151207_dm_TOP2-5_03_TS.JPG.dat	TOP2-5	YBR057C	1.15313	0.0579
17	19	2023	20151207_dm_TOP2-5_03_TS.JPG.dat	TOP2-5	YBR265W	1.03606	-0.04527
17	20	2078	20151207_dm_TOP2-5_03_TS.JPG.dat	TOP2-5	YBR265W	1.06646	-0.01494
17	21	2279	20151207_dm_TOP2-5_03_TS.JPG.dat	TOP2-5	YAL041W	#NUM!	#NUM!	status=JK
17	22	429	20151207_dm_TOP2-5_03_TS.JPG.dat	TOP2-5	YAL041W	0.22507	-0.91506
17	23	1828	20151207_dm_TOP2-5_03_TS.JPG.dat	TOP2-5	YMR281W	0.94037	-0.01036
17	24	1783	20151207_dm_TOP2-5_03_TS.JPG.dat	TOP2-5	YMR281W	0.94097	-0.00976
17	25	1991	20151207_dm_TOP2-5_03_TS.JPG.dat	TOP2-5	YBR029C	1.11267	0.10627
17	26	1789	20151207_dm_TOP2-5_03_TS.JPG.dat	TOP2-5	YBR029C	1.02378	0.01759
17	27	1916	20151207_dm_TOP2-5_03_TS.JPG.dat	TOP2-5	YLR229C	1.10731	0.07781
17	28	1898	20151207_dm_TOP2-5_03_TS.JPG.dat	TOP2-5	YLR229C	1.11346	0.08395
17	29	1756	20151207_dm_TOP2-5_03_TS.JPG.dat	TOP2-5	YGR179C	1.0405	-0.00597
17	30	1684	20151207_dm_TOP2-5_03_TS.JPG.dat	TOP2-5	YGR179C	1.00904	-0.03735
17	31	0	20151207_dm_TOP2-5_03_TS.JPG.dat	TOP2-5	YLR066W	0	-1.12099
17	32	0	20151207_dm_TOP2-5_03_TS.JPG.dat	TOP2-5	YLR066W	0	-1.12099
17	33	1301	20151207_dm_TOP2-5_03_TS.JPG.dat	TOP2-5	YOR030W	0.80108	0.03644
17	34	1359	20151207_dm_TOP2-5_03_TS.JPG.dat	TOP2-5	YOR030W	0.82908	0.06437
17	35	1456	20151207_dm_TOP2-5_03_TS.JPG.dat	TOP2-5	YPL101W	0.87276	0.03503
17	36	1427	20151207_dm_TOP2-5_03_TS.JPG.dat	TOP2-5	YPL101W	0.86706	0.02935
17	37	1791	20151207_dm_TOP2-5_03_TS.JPG.dat	TOP2-5	YLR119W	1.13674	0.03773
17	38	1815	20151207_dm_TOP2-5_03_TS.JPG.dat	TOP2-5	YLR119W	1.15511	0.05606
17	39	1764	20151207_dm_TOP2-5_03_TS.JPG.dat	TOP2-5	YDR052C	1.07874	-0.06217
17	40	1956	20151207_dm_TOP2-5_03_TS.JPG.dat	TOP2-5	YDR052C	1.18287	0.04171
17	41	1819	20151207_dm_TOP2-5_03_TS.JPG.dat	TOP2-5	YGR216C	1.12699	-0.05593
17	42	1648	20151207_dm_TOP2-5_03_TS.JPG.dat	TOP2-5	YGR216C	1.07685	-0.10595
17	43	49	20151207_dm_TOP2-5_03_TS.JPG.dat	TOP2-5	YNL061W	#NUM!	#NUM!	status=JK
17	44	0	20151207_dm_TOP2-5_03_TS.JPG.dat	TOP2-5	YNL061W	0	-0.43084
17	45	1647	20151207_dm_TOP2-5_03_TS.JPG.dat	TOP2-5	YFL031W	1.07759	0.00097
17	46	1632	20151207_dm_TOP2-5_03_TS.JPG.dat	TOP2-5	YFL031W	0.97568	-0.10069
17	47	1761	20151207_dm_TOP2-5_03_TS.JPG.dat	TOP2-5	YMR271C	0.95413	-0.06078
17	48	2012	20151207_dm_TOP2-5_03_TS.JPG.dat	TOP2-5	YMR271C	0.98226	-0.03271
18	1	2162	20151207_dm_TOP2-5_03_TS.JPG.dat	TOP2-5	YMR271C	0.91076	-0.10404
18	2	2225	20151207_dm_TOP2-5_03_TS.JPG.dat	TOP2-5	YMR271C	1.02753	0.01245
18	3	0	20151207_dm_TOP2-5_03_TS.JPG.dat	TOP2-5	YHR058C	0	-0.95737
18	4	1752	20151207_dm_TOP2-5_03_TS.JPG.dat	TOP2-5	YHR058C	0.9404	-0.01927
18	5	1554	20151207_dm_TOP2-5_03_TS.JPG.dat	TOP2-5	YFL039C	0.83998	0.03456
18	6	1547	20151207_dm_TOP2-5_03_TS.JPG.dat	TOP2-5	YFL039C	0.85704	0.05158
18	7	1703	20151207_dm_TOP2-5_03_TS.JPG.dat	TOP2-5	YER125W	0.98188	0.08717
18	8	1613	20151207_dm_TOP2-5_03_TS.JPG.dat	TOP2-5	YER125W	0.95125	0.05661
18	9	2270	20151207_dm_TOP2-5_03_TS.JPG.dat	TOP2-5	YAL041W	#NUM!	#NUM!	status=JK
18	10	2155	20151207_dm_TOP2-5_03_TS.JPG.dat	TOP2-5	YAL041W	1.26897	0.12629
18	11	1734	20151207_dm_TOP2-5_03_TS.JPG.dat	TOP2-5	YFR004W	1.00379	0.07595
18	12	1807	20151207_dm_TOP2-5_03_TS.JPG.dat	TOP2-5	YFR004W	1.03064	0.10274
18	13	1254	20151207_dm_TOP2-5_03_TS.JPG.dat	TOP2-5	YDR288W	0.70899	-0.36175
18	14	1380	20151207_dm_TOP2-5_03_TS.JPG.dat	TOP2-5	YDR288W	0.75682	-0.31403
18	15	1978	20151207_dm_TOP2-5_03_TS.JPG.dat	TOP2-5	YPR183W	1.04915	0.07539
18	16	1951	20151207_dm_TOP2-5_03_TS.JPG.dat	TOP2-5	YPR183W	1.02659	0.05288
18	17	2162	20151207_dm_TOP2-5_03_TS.JPG.dat	TOP2-5	YBR057C	1.15356	0.05833
18	18	2147	20151207_dm_TOP2-5_03_TS.JPG.dat	TOP2-5	YBR057C	1.13224	0.03707
18	19	2062	20151207_dm_TOP2-5_03_TS.JPG.dat	TOP2-5	YBR265W	1.06496	-0.01644
18	20	2003	20151207_dm_TOP2-5_03_TS.JPG.dat	TOP2-5	YBR265W	1.0378	-0.04353
18	21	0	20151207_dm_TOP2-5_03_TS.JPG.dat	TOP2-5	YAL041W	0	-1.13958
18	22	0	20151207_dm_TOP2-5_03_TS.JPG.dat	TOP2-5	YAL041W	0	-1.13958
18	23	1895	20151207_dm_TOP2-5_03_TS.JPG.dat	TOP2-5	YMR281W	0.98135	0.03052
18	24	1904	20151207_dm_TOP2-5_03_TS.JPG.dat	TOP2-5	YMR281W	1.00884	0.05794
18	25	1891	20151207_dm_TOP2-5_03_TS.JPG.dat	TOP2-5	YBR029C	1.05767	0.0514
18	26	1922	20151207_dm_TOP2-5_03_TS.JPG.dat	TOP2-5	YBR029C	1.09779	0.09142
18	27	1911	20151207_dm_TOP2-5_03_TS.JPG.dat	TOP2-5	YLR229C	1.0995	0.07002
18	28	1796	20151207_dm_TOP2-5_03_TS.JPG.dat	TOP2-5	YLR229C	#NUM!	#NUM!	status=JK
18	29	1753	20151207_dm_TOP2-5_03_TS.JPG.dat	TOP2-5	YGR179C	1.02875	-0.01769
18	30	1690	20151207_dm_TOP2-5_03_TS.JPG.dat	TOP2-5	YGR179C	1.00071	-0.04566
18	31	1870	20151207_dm_TOP2-5_03_TS.JPG.dat	TOP2-5	YLR066W	#NUM!	#NUM!	status=JK
18	32	0	20151207_dm_TOP2-5_03_TS.JPG.dat	TOP2-5	YLR066W	0	-1.12099
18	33	1296	20151207_dm_TOP2-5_03_TS.JPG.dat	TOP2-5	YOR030W	0.78757	0.02296
18	34	1409	20151207_dm_TOP2-5_03_TS.JPG.dat	TOP2-5	YOR030W	0.84945	0.08469
18	35	1502	20151207_dm_TOP2-5_03_TS.JPG.dat	TOP2-5	YPL101W	0.89055	0.05279
18	36	1475	20151207_dm_TOP2-5_03_TS.JPG.dat	TOP2-5	YPL101W	0.88581	0.04805
18	37	1946	20151207_dm_TOP2-5_03_TS.JPG.dat	TOP2-5	YLR119W	1.22008	0.12087
18	38	1887	20151207_dm_TOP2-5_03_TS.JPG.dat	TOP2-5	YLR119W	1.18626	0.08713
18	39	1889	20151207_dm_TOP2-5_03_TS.JPG.dat	TOP2-5	YDR052C	1.14148	0.00042
18	40	1791	20151207_dm_TOP2-5_03_TS.JPG.dat	TOP2-5	YDR052C	1.06978	-0.0711
18	41	1691	20151207_dm_TOP2-5_03_TS.JPG.dat	TOP2-5	YGR216C	1.03383	-0.14886
18	42	1729	20151207_dm_TOP2-5_03_TS.JPG.dat	TOP2-5	YGR216C	1.11427	-0.06862
18	43	0	20151207_dm_TOP2-5_03_TS.JPG.dat	TOP2-5	YNL061W	0	-0.43084
18	44	13	20151207_dm_TOP2-5_03_TS.JPG.dat	TOP2-5	YNL061W	0.00886	-0.42201
18	45	1826	20151207_dm_TOP2-5_03_TS.JPG.dat	TOP2-5	YFL031W	1.18471	0.10782
18	46	1637	20151207_dm_TOP2-5_03_TS.JPG.dat	TOP2-5	YFL031W	0.97256	-0.1038
18	47	1710	20151207_dm_TOP2-5_03_TS.JPG.dat	TOP2-5	YMR271C	0.92226	-0.09256
18	48	1809	20151207_dm_TOP2-5_03_TS.JPG.dat	TOP2-5	YMR271C	0.8801	-0.13463
19	1	2130	20151207_dm_TOP2-5_03_TS.JPG.dat	TOP2-5	YMR271C	0.99734	-0.01767
19	2	2350	20151207_dm_TOP2-5_03_TS.JPG.dat	TOP2-5	YMR271C	1.2089	0.19337
19	3	1565	20151207_dm_TOP2-5_03_TS.JPG.dat	TOP2-5	YEL034W	0.88423	0.51779
19	4	1673	20151207_dm_TOP2-5_03_TS.JPG.dat	TOP2-5	YEL034W	1.00376	0.63702
19	5	0	20151207_dm_TOP2-5_03_TS.JPG.dat	TOP2-5	YDL033C	0	-0.52868
19	6	0	20151207_dm_TOP2-5_03_TS.JPG.dat	TOP2-5	YDL033C	0	-0.52868
19	7	1153	20151207_dm_TOP2-5_03_TS.JPG.dat	TOP2-5	YHR164C	0.7414	-0.08821
19	8	1012	20151207_dm_TOP2-5_03_TS.JPG.dat	TOP2-5	YHR164C	0.66395	-0.16547
19	9	1888	20151207_dm_TOP2-5_03_TS.JPG.dat	TOP2-5	YGL142C	1.24027	0.06047
19	10	1768	20151207_dm_TOP2-5_03_TS.JPG.dat	TOP2-5	YGL142C	1.15043	-0.02915
19	11	1731	20151207_dm_TOP2-5_03_TS.JPG.dat	TOP2-5	YLR218C	1.10416	0.01186
19	12	1926	20151207_dm_TOP2-5_03_TS.JPG.dat	TOP2-5	YLR218C	1.20949	0.11693
19	13	1594	20151207_dm_TOP2-5_03_TS.JPG.dat	TOP2-5	YMR198W	0.99294	0.46278
19	14	1743	20151207_dm_TOP2-5_03_TS.JPG.dat	TOP2-5	YMR198W	1.05553	0.52522
19	15	506	20151207_dm_TOP2-5_03_TS.JPG.dat	TOP2-5	YCL032W	0.29717	0.16479
19	16	1406	20151207_dm_TOP2-5_03_TS.JPG.dat	TOP2-5	YCL032W	0.82171	0.68804
19	17	1362	20151207_dm_TOP2-5_03_TS.JPG.dat	TOP2-5	YNR053C	0.80888	-0.03815
19	18	1333	20151207_dm_TOP2-5_03_TS.JPG.dat	TOP2-5	YNR053C	0.78438	-0.06259
19	19	1937	20151207_dm_TOP2-5_03_TS.JPG.dat	TOP2-5	YJR064W	1.11799	0.06139
19	20	1989	20151207_dm_TOP2-5_03_TS.JPG.dat	TOP2-5	YJR064W	1.15256	0.09587
19	21	1603	20151207_dm_TOP2-5_03_TS.JPG.dat	TOP2-5	YER147C	0.95363	-0.07883
19	22	1670	20151207_dm_TOP2-5_03_TS.JPG.dat	TOP2-5	YER147C	0.98472	-0.04783
19	23	1924	20151207_dm_TOP2-5_03_TS.JPG.dat	TOP2-5	YIL106W	1.10801	-0.00211
19	24	1865	20151207_dm_TOP2-5_03_TS.JPG.dat	TOP2-5	YIL106W	1.09438	-0.01571
19	25	1502	20151207_dm_TOP2-5_03_TS.JPG.dat	TOP2-5	YOR326W	0.92614	-0.07579
19	26	1539	20151207_dm_TOP2-5_03_TS.JPG.dat	TOP2-5	YOR326W	0.9655	-0.03653
19	27	1833	20151207_dm_TOP2-5_03_TS.JPG.dat	TOP2-5	YDR064W	1.15354	0.13355
19	28	1622	20151207_dm_TOP2-5_03_TS.JPG.dat	TOP2-5	YDR064W	#NUM!	#NUM!	status=JK
19	29	0	20151207_dm_TOP2-5_03_TS.JPG.dat	TOP2-5	BLANK	0	0
19	30	0	20151207_dm_TOP2-5_03_TS.JPG.dat	TOP2-5	BLANK	0	0
19	31	0	20151207_dm_TOP2-5_03_TS.JPG.dat	TOP2-5	YOR249C	0	-0.89097
19	32	0	20151207_dm_TOP2-5_03_TS.JPG.dat	TOP2-5	YOR249C	0	-0.89097
19	33	2017	20151207_dm_TOP2-5_03_TS.JPG.dat	TOP2-5	YBR055C	1.32141	0.07567
19	34	2070	20151207_dm_TOP2-5_03_TS.JPG.dat	TOP2-5	YBR055C	1.34785	0.10205
19	35	0	20151207_dm_TOP2-5_03_TS.JPG.dat	TOP2-5	YOR048C	0	0
19	36	0	20151207_dm_TOP2-5_03_TS.JPG.dat	TOP2-5	YOR048C	0	0
19	37	1257	20151207_dm_TOP2-5_03_TS.JPG.dat	TOP2-5	YFL039C	0.85365	0.04819
19	38	1466	20151207_dm_TOP2-5_03_TS.JPG.dat	TOP2-5	YFL039C	#NUM!	#NUM!	status=JK
19	39	76	20151207_dm_TOP2-5_03_TS.JPG.dat	TOP2-5	YGR122W	0.0497	-0.28368
19	40	0	20151207_dm_TOP2-5_03_TS.JPG.dat	TOP2-5	YGR122W	0	-0.33326
19	41	0	20151207_dm_TOP2-5_03_TS.JPG.dat	TOP2-5	YFL022C	0	0
19	42	0	20151207_dm_TOP2-5_03_TS.JPG.dat	TOP2-5	YFL022C	0	0
19	43	1394	20151207_dm_TOP2-5_03_TS.JPG.dat	TOP2-5	YJL074C	1.02729	-0.23562
19	44	1451	20151207_dm_TOP2-5_03_TS.JPG.dat	TOP2-5	YJL074C	1.07184	-0.19118
19	45	886	20151207_dm_TOP2-5_03_TS.JPG.dat	TOP2-5	YNL064C	0.6242	0.15274
19	46	1190	20151207_dm_TOP2-5_03_TS.JPG.dat	TOP2-5	YNL064C	0.77009	0.29828
19	47	1855	20151207_dm_TOP2-5_03_TS.JPG.dat	TOP2-5	YMR271C	1.09315	0.07791
19	48	2009	20151207_dm_TOP2-5_03_TS.JPG.dat	TOP2-5	YMR271C	1.07115	0.05596
20	1	2223	20151207_dm_TOP2-5_03_TS.JPG.dat	TOP2-5	YMR271C	1.05845	0.04329
20	2	2234	20151207_dm_TOP2-5_03_TS.JPG.dat	TOP2-5	YMR271C	1.16999	0.15456
20	3	1481	20151207_dm_TOP2-5_03_TS.JPG.dat	TOP2-5	YEL034W	0.85293	0.48656
20	4	1631	20151207_dm_TOP2-5_03_TS.JPG.dat	TOP2-5	YEL034W	0.99858	0.63186
20	5	0	20151207_dm_TOP2-5_03_TS.JPG.dat	TOP2-5	YDL033C	0	-0.52868
20	6	0	20151207_dm_TOP2-5_03_TS.JPG.dat	TOP2-5	YDL033C	0	-0.52868
20	7	1070	20151207_dm_TOP2-5_03_TS.JPG.dat	TOP2-5	YHR164C	0.70127	-0.12824
20	8	1019	20151207_dm_TOP2-5_03_TS.JPG.dat	TOP2-5	YHR164C	0.67998	-0.14948
20	9	2011	20151207_dm_TOP2-5_03_TS.JPG.dat	TOP2-5	YGL142C	1.34001	0.15996
20	10	1911	20151207_dm_TOP2-5_03_TS.JPG.dat	TOP2-5	YGL142C	1.25794	0.07809
20	11	1819	20151207_dm_TOP2-5_03_TS.JPG.dat	TOP2-5	YLR218C	1.17124	0.07877
20	12	1920	20151207_dm_TOP2-5_03_TS.JPG.dat	TOP2-5	YLR218C	1.2182	0.12562
20	13	1568	20151207_dm_TOP2-5_03_TS.JPG.dat	TOP2-5	YMR198W	0.98781	0.45766
20	14	1705	20151207_dm_TOP2-5_03_TS.JPG.dat	TOP2-5	YMR198W	1.04574	0.51545
20	15	709	20151207_dm_TOP2-5_03_TS.JPG.dat	TOP2-5	YCL032W	0.42239	0.2897
20	16	842	20151207_dm_TOP2-5_03_TS.JPG.dat	TOP2-5	YCL032W	0.5005	0.36762
20	17	1398	20151207_dm_TOP2-5_03_TS.JPG.dat	TOP2-5	YNR053C	0.84652	-0.0006
20	18	1477	20151207_dm_TOP2-5_03_TS.JPG.dat	TOP2-5	YNR053C	0.88811	0.0409
20	19	2002	20151207_dm_TOP2-5_03_TS.JPG.dat	TOP2-5	YJR064W	1.18277	0.126
20	20	1945	20151207_dm_TOP2-5_03_TS.JPG.dat	TOP2-5	YJR064W	1.15505	0.09836
20	21	1800	20151207_dm_TOP2-5_03_TS.JPG.dat	TOP2-5	YER147C	1.09563	0.06282
20	22	1463	20151207_dm_TOP2-5_03_TS.JPG.dat	TOP2-5	YER147C	0.88116	-0.15113
20	23	1967	20151207_dm_TOP2-5_03_TS.JPG.dat	TOP2-5	YIL106W	1.1542	0.04396
20	24	1959	20151207_dm_TOP2-5_03_TS.JPG.dat	TOP2-5	YIL106W	1.16702	0.05675
20	25	1232	20151207_dm_TOP2-5_03_TS.JPG.dat	TOP2-5	YOR326W	#NUM!	#NUM!	status=JK
20	26	1496	20151207_dm_TOP2-5_03_TS.JPG.dat	TOP2-5	YOR326W	0.94467	-0.0573
20	27	1763	20151207_dm_TOP2-5_03_TS.JPG.dat	TOP2-5	YDR064W	1.11179	0.09189
20	28	1799	20151207_dm_TOP2-5_03_TS.JPG.dat	TOP2-5	YDR064W	1.13996	0.11999
20	29	0	20151207_dm_TOP2-5_03_TS.JPG.dat	TOP2-5	BLANK	0	0
20	30	0	20151207_dm_TOP2-5_03_TS.JPG.dat	TOP2-5	BLANK	0	0
20	31	0	20151207_dm_TOP2-5_03_TS.JPG.dat	TOP2-5	YOR249C	0	-0.89097
20	32	0	20151207_dm_TOP2-5_03_TS.JPG.dat	TOP2-5	YOR249C	0	-0.89097
20	33	2187	20151207_dm_TOP2-5_03_TS.JPG.dat	TOP2-5	YBR055C	1.41313	0.16717
20	34	2099	20151207_dm_TOP2-5_03_TS.JPG.dat	TOP2-5	YBR055C	1.34983	0.10402
20	35	0	20151207_dm_TOP2-5_03_TS.JPG.dat	TOP2-5	YOR048C	0	0
20	36	0	20151207_dm_TOP2-5_03_TS.JPG.dat	TOP2-5	YOR048C	0	0
20	37	1185	20151207_dm_TOP2-5_03_TS.JPG.dat	TOP2-5	YFL039C	0.79834	-0.00698
20	38	1188	20151207_dm_TOP2-5_03_TS.JPG.dat	TOP2-5	YFL039C	0.80256	-0.00277
20	39	1272	20151207_dm_TOP2-5_03_TS.JPG.dat	TOP2-5	YGR122W	0.82507	0.48979
20	40	1381	20151207_dm_TOP2-5_03_TS.JPG.dat	TOP2-5	YGR122W	0.88334	0.54792
20	41	0	20151207_dm_TOP2-5_03_TS.JPG.dat	TOP2-5	YFL022C	0	0
20	42	0	20151207_dm_TOP2-5_03_TS.JPG.dat	TOP2-5	YFL022C	0	0
20	43	1499	20151207_dm_TOP2-5_03_TS.JPG.dat	TOP2-5	YJL074C	1.09482	-0.16825
20	44	1614	20151207_dm_TOP2-5_03_TS.JPG.dat	TOP2-5	YJL074C	1.18273	-0.08056
20	45	1242	20151207_dm_TOP2-5_03_TS.JPG.dat	TOP2-5	YNL064C	0.86886	0.39681
20	46	1145	20151207_dm_TOP2-5_03_TS.JPG.dat	TOP2-5	YNL064C	0.73655	0.26483
20	47	1829	20151207_dm_TOP2-5_03_TS.JPG.dat	TOP2-5	YMR271C	1.07359	0.0584
20	48	1958	20151207_dm_TOP2-5_03_TS.JPG.dat	TOP2-5	YMR271C	1.04255	0.02743
21	1	2246	20151207_dm_TOP2-5_03_TS.JPG.dat	TOP2-5	YMR271C	0.96797	-0.04696
21	2	2128	20151207_dm_TOP2-5_03_TS.JPG.dat	TOP2-5	YMR271C	1.00989	-0.00516
21	3	2031	20151207_dm_TOP2-5_03_TS.JPG.dat	TOP2-5	YLR116W	1.06121	-0.0396
21	4	2152	20151207_dm_TOP2-5_03_TS.JPG.dat	TOP2-5	YLR116W	#NUM!	#NUM!	status=JK
21	5	1890	20151207_dm_TOP2-5_03_TS.JPG.dat	TOP2-5	YIR008C	1.06007	0.09991
21	6	1774	20151207_dm_TOP2-5_03_TS.JPG.dat	TOP2-5	YIR008C	1.01909	0.05903
21	7	2272	20151207_dm_TOP2-5_03_TS.JPG.dat	TOP2-5	YHR019C	1.3518	0.04789
21	8	2294	20151207_dm_TOP2-5_03_TS.JPG.dat	TOP2-5	YHR019C	1.3884	0.08441
21	9	0	20151207_dm_TOP2-5_03_TS.JPG.dat	TOP2-5	YFL034C-B	0	-0.94492
21	10	1412	20151207_dm_TOP2-5_03_TS.JPG.dat	TOP2-5	YFL034C-B	0.83876	-0.10821
21	11	0	20151207_dm_TOP2-5_03_TS.JPG.dat	TOP2-5	YEL034W	0	-0.36428
21	12	62	20151207_dm_TOP2-5_03_TS.JPG.dat	TOP2-5	YEL034W	0.03544	-0.32893
21	13	1465	20151207_dm_TOP2-5_03_TS.JPG.dat	TOP2-5	YPR168W	0.83233	0.02537
21	14	1511	20151207_dm_TOP2-5_03_TS.JPG.dat	TOP2-5	YPR168W	0.83678	0.02981
21	15	2146	20151207_dm_TOP2-5_03_TS.JPG.dat	TOP2-5	YNL038W	1.15541	-0.1174
21	16	1984	20151207_dm_TOP2-5_03_TS.JPG.dat	TOP2-5	YNL038W	1.06905	-0.20355
21	17	2076	20151207_dm_TOP2-5_03_TS.JPG.dat	TOP2-5	YDR118W	1.14005	0.06742
21	18	2047	20151207_dm_TOP2-5_03_TS.JPG.dat	TOP2-5	YDR118W	1.11803	0.04545
21	19	1835	20151207_dm_TOP2-5_03_TS.JPG.dat	TOP2-5	YOR089C	0.98718	0.03233
21	20	1912	20151207_dm_TOP2-5_03_TS.JPG.dat	TOP2-5	YOR089C	1.03557	0.0806
21	21	1618	20151207_dm_TOP2-5_03_TS.JPG.dat	TOP2-5	YDR496C	0.89809	-0.01081
21	22	1617	20151207_dm_TOP2-5_03_TS.JPG.dat	TOP2-5	YDR496C	0.88734	-0.02154
21	23	2107	20151207_dm_TOP2-5_03_TS.JPG.dat	TOP2-5	YGL093W	1.12413	0.00829
21	24	1976	20151207_dm_TOP2-5_03_TS.JPG.dat	TOP2-5	YGL093W	1.06676	-0.04894
21	25	1232	20151207_dm_TOP2-5_03_TS.JPG.dat	TOP2-5	YNL102W	0.69276	-0.3602
21	26	1264	20151207_dm_TOP2-5_03_TS.JPG.dat	TOP2-5	YNL102W	0.71673	-0.33628
21	27	2046	20151207_dm_TOP2-5_03_TS.JPG.dat	TOP2-5	YOR168W	1.15309	0.05428
21	28	2029	20151207_dm_TOP2-5_03_TS.JPG.dat	TOP2-5	YOR168W	1.14361	0.04482
21	29	1573	20151207_dm_TOP2-5_03_TS.JPG.dat	TOP2-5	YDR437W	0.88252	-0.0027
21	30	1659	20151207_dm_TOP2-5_03_TS.JPG.dat	TOP2-5	YDR437W	0.92848	0.04315
21	31	1803	20151207_dm_TOP2-5_03_TS.JPG.dat	TOP2-5	YLR196W	1.02211	0.04349
21	32	1689	20151207_dm_TOP2-5_03_TS.JPG.dat	TOP2-5	YLR196W	0.96086	-0.01761
21	33	846	20151207_dm_TOP2-5_03_TS.JPG.dat	TOP2-5	YHR030C	0.48046	-0.14248
21	34	932	20151207_dm_TOP2-5_03_TS.JPG.dat	TOP2-5	YHR030C	0.52762	-0.09544
21	35	1934	20151207_dm_TOP2-5_03_TS.JPG.dat	TOP2-5	YPL007C	1.08227	0.02654
21	36	1883	20151207_dm_TOP2-5_03_TS.JPG.dat	TOP2-5	YPL007C	1.07236	0.01665
21	37	1899	20151207_dm_TOP2-5_03_TS.JPG.dat	TOP2-5	YJR045C	1.1321	0.19085
21	38	1784	20151207_dm_TOP2-5_03_TS.JPG.dat	TOP2-5	YJR045C	1.06722	0.12613
21	39	1989	20151207_dm_TOP2-5_03_TS.JPG.dat	TOP2-5	YGL001C	1.14167	0.04347
21	40	2142	20151207_dm_TOP2-5_03_TS.JPG.dat	TOP2-5	YGL001C	1.21114	0.11276
21	41	0	20151207_dm_TOP2-5_03_TS.JPG.dat	TOP2-5	YKL165C	0	-0.97268
21	42	1644	20151207_dm_TOP2-5_03_TS.JPG.dat	TOP2-5	YKL165C	#NUM!	#NUM!	status=JK
21	43	960	20151207_dm_TOP2-5_03_TS.JPG.dat	TOP2-5	YLR195C	0.61917	0.136
21	44	860	20151207_dm_TOP2-5_03_TS.JPG.dat	TOP2-5	YLR195C	0.55702	0.074
21	45	0	20151207_dm_TOP2-5_03_TS.JPG.dat	TOP2-5	YOR236W	0	-0.49644
21	46	0	20151207_dm_TOP2-5_03_TS.JPG.dat	TOP2-5	YOR236W	0	-0.49644
21	47	1938	20151207_dm_TOP2-5_03_TS.JPG.dat	TOP2-5	YMR271C	1.00889	-0.00615
21	48	1843	20151207_dm_TOP2-5_03_TS.JPG.dat	TOP2-5	YMR271C	0.87222	-0.14249
22	1	2108	20151207_dm_TOP2-5_03_TS.JPG.dat	TOP2-5	YMR271C	0.93879	-0.07608
22	2	2030	20151207_dm_TOP2-5_03_TS.JPG.dat	TOP2-5	YMR271C	0.99634	-0.01867
22	3	1949	20151207_dm_TOP2-5_03_TS.JPG.dat	TOP2-5	YLR116W	1.05454	-0.04625
22	4	1857	20151207_dm_TOP2-5_03_TS.JPG.dat	TOP2-5	YLR116W	1.07043	-0.0304
22	5	1769	20151207_dm_TOP2-5_03_TS.JPG.dat	TOP2-5	YIR008C	1.02942	0.06933
22	6	1602	20151207_dm_TOP2-5_03_TS.JPG.dat	TOP2-5	YIR008C	0.95603	-0.00388
22	7	2008	20151207_dm_TOP2-5_03_TS.JPG.dat	TOP2-5	YHR019C	1.24217	-0.06147
22	8	1964	20151207_dm_TOP2-5_03_TS.JPG.dat	TOP2-5	YHR019C	1.23462	-0.069
22	9	1249	20151207_dm_TOP2-5_03_TS.JPG.dat	TOP2-5	YFL034C-B	0.78169	-0.16514
22	10	0	20151207_dm_TOP2-5_03_TS.JPG.dat	TOP2-5	YFL034C-B	0	-0.94492
22	11	726	20151207_dm_TOP2-5_03_TS.JPG.dat	TOP2-5	YEL034W	0.43651	0.07116
22	12	976	20151207_dm_TOP2-5_03_TS.JPG.dat	TOP2-5	YEL034W	0.57894	0.21324
22	13	1440	20151207_dm_TOP2-5_03_TS.JPG.dat	TOP2-5	YPR168W	0.84969	0.04269
22	14	1579	20151207_dm_TOP2-5_03_TS.JPG.dat	TOP2-5	YPR168W	#NUM!	#NUM!	status=JK
22	15	2084	20151207_dm_TOP2-5_03_TS.JPG.dat	TOP2-5	YNL038W	1.16693	-0.10591
22	16	1951	20151207_dm_TOP2-5_03_TS.JPG.dat	TOP2-5	YNL038W	1.09414	-0.17852
22	17	2039	20151207_dm_TOP2-5_03_TS.JPG.dat	TOP2-5	YDR118W	1.16591	0.09322
22	18	1927	20151207_dm_TOP2-5_03_TS.JPG.dat	TOP2-5	YDR118W	1.09685	0.02433
22	19	1963	20151207_dm_TOP2-5_03_TS.JPG.dat	TOP2-5	YOR089C	1.10171	0.14658
22	20	1895	20151207_dm_TOP2-5_03_TS.JPG.dat	TOP2-5	YOR089C	1.07213	0.11708
22	21	1683	20151207_dm_TOP2-5_03_TS.JPG.dat	TOP2-5	YDR496C	0.97494	0.06585
22	22	1282	20151207_dm_TOP2-5_03_TS.JPG.dat	TOP2-5	YDR496C	0.73369	-0.17481
22	23	2119	20151207_dm_TOP2-5_03_TS.JPG.dat	TOP2-5	YGL093W	1.17628	0.06031
22	24	2062	20151207_dm_TOP2-5_03_TS.JPG.dat	TOP2-5	YGL093W	1.15448	0.03857
22	25	1219	20151207_dm_TOP2-5_03_TS.JPG.dat	TOP2-5	YNL102W	0.70774	-0.34525
22	26	1362	20151207_dm_TOP2-5_03_TS.JPG.dat	TOP2-5	YNL102W	#NUM!	#NUM!	status=JK
22	27	2036	20151207_dm_TOP2-5_03_TS.JPG.dat	TOP2-5	YOR168W	1.17407	0.07521
22	28	2039	20151207_dm_TOP2-5_03_TS.JPG.dat	TOP2-5	YOR168W	1.17045	0.0716
22	29	1690	20151207_dm_TOP2-5_03_TS.JPG.dat	TOP2-5	YDR437W	0.9618	0.07638
22	30	1656	20151207_dm_TOP2-5_03_TS.JPG.dat	TOP2-5	YDR437W	0.9368	0.05145
22	31	1745	20151207_dm_TOP2-5_03_TS.JPG.dat	TOP2-5	YLR196W	0.99669	0.01813
22	32	1881	20151207_dm_TOP2-5_03_TS.JPG.dat	TOP2-5	YLR196W	1.07703	0.09828
22	33	993	20151207_dm_TOP2-5_03_TS.JPG.dat	TOP2-5	YHR030C	0.56786	-0.0553
22	34	924	20151207_dm_TOP2-5_03_TS.JPG.dat	TOP2-5	YHR030C	0.52704	-0.09601
22	35	1878	20151207_dm_TOP2-5_03_TS.JPG.dat	TOP2-5	YPL007C	1.05965	0.00397
22	36	1798	20151207_dm_TOP2-5_03_TS.JPG.dat	TOP2-5	YPL007C	1.03328	-0.02233
22	37	1743	20151207_dm_TOP2-5_03_TS.JPG.dat	TOP2-5	YJR045C	1.04962	0.10857
22	38	1843	20151207_dm_TOP2-5_03_TS.JPG.dat	TOP2-5	YJR045C	1.11368	0.17247
22	39	1912	20151207_dm_TOP2-5_03_TS.JPG.dat	TOP2-5	YGL001C	1.10723	0.00911
22	40	2140	20151207_dm_TOP2-5_03_TS.JPG.dat	TOP2-5	YGL001C	1.21886	0.12047
22	41	0	20151207_dm_TOP2-5_03_TS.JPG.dat	TOP2-5	YKL165C	0	-0.97268
22	42	0	20151207_dm_TOP2-5_03_TS.JPG.dat	TOP2-5	YKL165C	0	-0.97268
22	43	915	20151207_dm_TOP2-5_03_TS.JPG.dat	TOP2-5	YLR195C	0.59416	0.11105
22	44	922	20151207_dm_TOP2-5_03_TS.JPG.dat	TOP2-5	YLR195C	0.60218	0.11905
22	45	0	20151207_dm_TOP2-5_03_TS.JPG.dat	TOP2-5	YOR236W	0	-0.49644
22	46	0	20151207_dm_TOP2-5_03_TS.JPG.dat	TOP2-5	YOR236W	0	-0.49644
22	47	1891	20151207_dm_TOP2-5_03_TS.JPG.dat	TOP2-5	YMR271C	0.99904	-0.01598
22	48	1992	20151207_dm_TOP2-5_03_TS.JPG.dat	TOP2-5	YMR271C	0.95947	-0.05545
23	1	1947	20151207_dm_TOP2-5_03_TS.JPG.dat	TOP2-5	YMR271C	0.89587	-0.11889
23	2	1864	20151207_dm_TOP2-5_03_TS.JPG.dat	TOP2-5	YMR271C	0.94625	-0.06863
23	3	1060	20151207_dm_TOP2-5_03_TS.JPG.dat	TOP2-5	YBR198C	0.59417	-0.44089
23	4	1114	20151207_dm_TOP2-5_03_TS.JPG.dat	TOP2-5	YBR198C	0.66641	-0.36883
23	5	1408	20151207_dm_TOP2-5_03_TS.JPG.dat	TOP2-5	YDR212W	0.85188	0.00031
23	6	1399	20151207_dm_TOP2-5_03_TS.JPG.dat	TOP2-5	YDR212W	0.87004	0.01843
23	7	1772	20151207_dm_TOP2-5_03_TS.JPG.dat	TOP2-5	YLR459W	1.14415	-0.04603
23	8	1715	20151207_dm_TOP2-5_03_TS.JPG.dat	TOP2-5	YLR459W	1.12465	-0.06548
23	9	1812	20151207_dm_TOP2-5_03_TS.JPG.dat	TOP2-5	YJL050W	1.18352	0.08764
23	10	1789	20151207_dm_TOP2-5_03_TS.JPG.dat	TOP2-5	YJL050W	1.15245	0.05665
23	11	1987	20151207_dm_TOP2-5_03_TS.JPG.dat	TOP2-5	YGL116W	1.24855	-0.05056
23	12	2073	20151207_dm_TOP2-5_03_TS.JPG.dat	TOP2-5	YGL116W	1.2869	-0.0123
23	13	896	20151207_dm_TOP2-5_03_TS.JPG.dat	TOP2-5	YMR112C	0.55468	0.27556
23	14	985	20151207_dm_TOP2-5_03_TS.JPG.dat	TOP2-5	YMR112C	0.59611	0.31689
23	15	1854	20151207_dm_TOP2-5_03_TS.JPG.dat	TOP2-5	YPL228W	1.09227	-0.04301
23	16	1849	20151207_dm_TOP2-5_03_TS.JPG.dat	TOP2-5	YPL228W	1.09239	-0.0429
23	17	1762	20151207_dm_TOP2-5_03_TS.JPG.dat	TOP2-5	YGL137W	1.06225	0.03361
23	18	1822	20151207_dm_TOP2-5_03_TS.JPG.dat	TOP2-5	YGL137W	1.09447	0.06575
23	19	1405	20151207_dm_TOP2-5_03_TS.JPG.dat	TOP2-5	YNL102W	0.8323	-0.221
23	20	1283	20151207_dm_TOP2-5_03_TS.JPG.dat	TOP2-5	YNL102W	0.76574	-0.2874
23	21	97	20151207_dm_TOP2-5_03_TS.JPG.dat	TOP2-5	YML010W	0.05919	0.05904
23	22	32	20151207_dm_TOP2-5_03_TS.JPG.dat	TOP2-5	YML010W	0.01924	0.01919
23	23	1988	20151207_dm_TOP2-5_03_TS.JPG.dat	TOP2-5	YKL052C	1.15601	0.07602
23	24	1791	20151207_dm_TOP2-5_03_TS.JPG.dat	TOP2-5	YKL052C	#NUM!	#NUM!	status=JK
23	25	1908	20151207_dm_TOP2-5_03_TS.JPG.dat	TOP2-5	YDR392W	1.15235	0.47772
23	26	1798	20151207_dm_TOP2-5_03_TS.JPG.dat	TOP2-5	YDR392W	1.08706	0.41259
23	27	1334	20151207_dm_TOP2-5_03_TS.JPG.dat	TOP2-5	YDR145W	0.7954	0.35879
23	28	1250	20151207_dm_TOP2-5_03_TS.JPG.dat	TOP2-5	YDR145W	0.73949	0.30302
23	29	1851	20151207_dm_TOP2-5_03_TS.JPG.dat	TOP2-5	YEL002C	1.0826	0.35778
23	30	1896	20151207_dm_TOP2-5_03_TS.JPG.dat	TOP2-5	YEL002C	1.09896	0.3741
23	31	1630	20151207_dm_TOP2-5_03_TS.JPG.dat	TOP2-5	YKL113C	#NUM!	#NUM!	status=JK
23	32	1551	20151207_dm_TOP2-5_03_TS.JPG.dat	TOP2-5	YKL113C	0.90596	-0.01583
23	33	1638	20151207_dm_TOP2-5_03_TS.JPG.dat	TOP2-5	YOL077C	0.95574	-0.01104
23	34	1185	20151207_dm_TOP2-5_03_TS.JPG.dat	TOP2-5	YOL077C	#NUM!	#NUM!	status=JK
23	35	1932	20151207_dm_TOP2-5_03_TS.JPG.dat	TOP2-5	YLR316C	1.11137	-0.01734
23	36	1859	20151207_dm_TOP2-5_03_TS.JPG.dat	TOP2-5	YLR316C	1.0884	-0.04025
23	37	1638	20151207_dm_TOP2-5_03_TS.JPG.dat	TOP2-5	YKL196C	1.00555	0.01963
23	38	1572	20151207_dm_TOP2-5_03_TS.JPG.dat	TOP2-5	YKL196C	0.96718	-0.01865
23	39	1949	20151207_dm_TOP2-5_03_TS.JPG.dat	TOP2-5	YDR238C	1.14634	0.07585
23	40	2073	20151207_dm_TOP2-5_03_TS.JPG.dat	TOP2-5	YDR238C	1.19617	0.12555
23	41	1569	20151207_dm_TOP2-5_03_TS.JPG.dat	TOP2-5	YAR007C	0.92196	-0.06862
23	42	1712	20151207_dm_TOP2-5_03_TS.JPG.dat	TOP2-5	YAR007C	1.05892	0.068
23	43	0	20151207_dm_TOP2-5_03_TS.JPG.dat	TOP2-5	YFL034C-B	0	-0.94492
23	44	0	20151207_dm_TOP2-5_03_TS.JPG.dat	TOP2-5	YFL034C-B	0	-0.94492
23	45	2163	20151207_dm_TOP2-5_03_TS.JPG.dat	TOP2-5	YLR440C	1.3672	0.21887
23	46	2039	20151207_dm_TOP2-5_03_TS.JPG.dat	TOP2-5	YLR440C	1.18974	0.04185
23	47	2001	20151207_dm_TOP2-5_03_TS.JPG.dat	TOP2-5	YMR271C	1.07266	0.05747
23	48	1659	20151207_dm_TOP2-5_03_TS.JPG.dat	TOP2-5	YMR271C	0.81352	-0.20104
24	1	2102	20151207_dm_TOP2-5_03_TS.JPG.dat	TOP2-5	YMR271C	1.02054	0.00547
24	2	1859	20151207_dm_TOP2-5_03_TS.JPG.dat	TOP2-5	YMR271C	0.99604	-0.01897
24	3	1236	20151207_dm_TOP2-5_03_TS.JPG.dat	TOP2-5	YBR198C	0.73185	-0.30355
24	4	715	20151207_dm_TOP2-5_03_TS.JPG.dat	TOP2-5	YBR198C	0.45227	-0.58244
24	5	1272	20151207_dm_TOP2-5_03_TS.JPG.dat	TOP2-5	YDR212W	0.81469	-0.03678
24	6	1300	20151207_dm_TOP2-5_03_TS.JPG.dat	TOP2-5	YDR212W	0.85708	0.0055
24	7	0	20151207_dm_TOP2-5_03_TS.JPG.dat	TOP2-5	YLR459W	#NUM!	#NUM!	status=JK
24	8	1612	20151207_dm_TOP2-5_03_TS.JPG.dat	TOP2-5	YLR459W	1.12056	-0.06956
24	9	1482	20151207_dm_TOP2-5_03_TS.JPG.dat	TOP2-5	YJL050W	1.02649	-0.069
24	10	1548	20151207_dm_TOP2-5_03_TS.JPG.dat	TOP2-5	YJL050W	1.05812	-0.03745
24	11	1592	20151207_dm_TOP2-5_03_TS.JPG.dat	TOP2-5	YGL116W	1.06233	-0.23633
24	12	1786	20151207_dm_TOP2-5_03_TS.JPG.dat	TOP2-5	YGL116W	1.18005	-0.11889
24	13	1118	20151207_dm_TOP2-5_03_TS.JPG.dat	TOP2-5	YMR112C	0.73848	0.45892
24	14	1076	20151207_dm_TOP2-5_03_TS.JPG.dat	TOP2-5	YMR112C	0.69614	0.41668
24	15	1750	20151207_dm_TOP2-5_03_TS.JPG.dat	TOP2-5	YPL228W	1.10368	-0.03163
24	16	1791	20151207_dm_TOP2-5_03_TS.JPG.dat	TOP2-5	YPL228W	#NUM!	#NUM!	status=JK
24	17	337	20151207_dm_TOP2-5_03_TS.JPG.dat	TOP2-5	YGL137W	#NUM!	#NUM!	status=JK
24	18	1829	20151207_dm_TOP2-5_03_TS.JPG.dat	TOP2-5	YGL137W	1.18113	0.1522
24	19	1192	20151207_dm_TOP2-5_03_TS.JPG.dat	TOP2-5	YNL102W	0.7597	-0.29342
24	20	1310	20151207_dm_TOP2-5_03_TS.JPG.dat	TOP2-5	YNL102W	0.84137	-0.21195
24	21	6	20151207_dm_TOP2-5_03_TS.JPG.dat	TOP2-5	YML010W	0.00393	0.00392
24	22	76	20151207_dm_TOP2-5_03_TS.JPG.dat	TOP2-5	YML010W	0.04902	0.0489
24	23	1848	20151207_dm_TOP2-5_03_TS.JPG.dat	TOP2-5	YKL052C	1.15025	0.07028
24	24	1856	20151207_dm_TOP2-5_03_TS.JPG.dat	TOP2-5	YKL052C	1.15862	0.07862
24	25	1762	20151207_dm_TOP2-5_03_TS.JPG.dat	TOP2-5	YDR392W	1.13365	0.45906
24	26	1587	20151207_dm_TOP2-5_03_TS.JPG.dat	TOP2-5	YDR392W	1.01982	0.34552
24	27	1249	20151207_dm_TOP2-5_03_TS.JPG.dat	TOP2-5	YDR145W	0.78969	0.35309
24	28	1217	20151207_dm_TOP2-5_03_TS.JPG.dat	TOP2-5	YDR145W	0.76125	0.32472
24	29	1743	20151207_dm_TOP2-5_03_TS.JPG.dat	TOP2-5	YEL002C	1.07475	0.34995
24	30	1739	20151207_dm_TOP2-5_03_TS.JPG.dat	TOP2-5	YEL002C	1.05926	0.3345
24	31	1483	20151207_dm_TOP2-5_03_TS.JPG.dat	TOP2-5	YKL113C	0.90647	-0.01532
24	32	1502	20151207_dm_TOP2-5_03_TS.JPG.dat	TOP2-5	YKL113C	0.91814	-0.00368
24	33	1637	20151207_dm_TOP2-5_03_TS.JPG.dat	TOP2-5	YOL077C	0.99985	0.03296
24	34	1550	20151207_dm_TOP2-5_03_TS.JPG.dat	TOP2-5	YOL077C	0.94428	-0.02247
24	35	1771	20151207_dm_TOP2-5_03_TS.JPG.dat	TOP2-5	YLR316C	1.06603	-0.06257
24	36	1993	20151207_dm_TOP2-5_03_TS.JPG.dat	TOP2-5	YLR316C	#NUM!	#NUM!	status=JK
24	37	1546	20151207_dm_TOP2-5_03_TS.JPG.dat	TOP2-5	YKL196C	0.99233	0.00643
24	38	1646	20151207_dm_TOP2-5_03_TS.JPG.dat	TOP2-5	YKL196C	1.05721	0.07115
24	39	1930	20151207_dm_TOP2-5_03_TS.JPG.dat	TOP2-5	YDR238C	1.18144	0.11086
24	40	1902	20151207_dm_TOP2-5_03_TS.JPG.dat	TOP2-5	YDR238C	1.13779	0.06732
24	41	1610	20151207_dm_TOP2-5_03_TS.JPG.dat	TOP2-5	YAR007C	0.97814	-0.01258
24	42	1676	20151207_dm_TOP2-5_03_TS.JPG.dat	TOP2-5	YAR007C	1.069	0.07806
24	43	0	20151207_dm_TOP2-5_03_TS.JPG.dat	TOP2-5	YFL034C-B	0	-0.94492
24	44	0	20151207_dm_TOP2-5_03_TS.JPG.dat	TOP2-5	YFL034C-B	0	-0.94492
24	45	2059	20151207_dm_TOP2-5_03_TS.JPG.dat	TOP2-5	YLR440C	1.34075	0.19249
24	46	2007	20151207_dm_TOP2-5_03_TS.JPG.dat	TOP2-5	YLR440C	1.2077	0.05976
24	47	1836	20151207_dm_TOP2-5_03_TS.JPG.dat	TOP2-5	YMR271C	1.01759	0.00253
24	48	1872	20151207_dm_TOP2-5_03_TS.JPG.dat	TOP2-5	YMR271C	0.95276	-0.06214
25	1	1926	20151207_dm_TOP2-5_03_TS.JPG.dat	TOP2-5	YMR271C	0.92848	-0.08636
25	2	1710	20151207_dm_TOP2-5_03_TS.JPG.dat	TOP2-5	YMR271C	0.90988	-0.10492
25	3	1460	20151207_dm_TOP2-5_03_TS.JPG.dat	TOP2-5	YBR221C	0.85924	-0.13052
25	4	1442	20151207_dm_TOP2-5_03_TS.JPG.dat	TOP2-5	YBR221C	0.90788	-0.082
25	5	1257	20151207_dm_TOP2-5_03_TS.JPG.dat	TOP2-5	YOR341W	0.80278	-0.04603
25	6	1242	20151207_dm_TOP2-5_03_TS.JPG.dat	TOP2-5	YOR341W	0.81813	-0.03071
25	7	1052	20151207_dm_TOP2-5_03_TS.JPG.dat	TOP2-5	YBR175W	0.72113	-0.01116
25	8	1248	20151207_dm_TOP2-5_03_TS.JPG.dat	TOP2-5	YBR175W	0.86927	0.13662
25	9	1021	20151207_dm_TOP2-5_03_TS.JPG.dat	TOP2-5	YFL039C	#NUM!	#NUM!	status=JK
25	10	1286	20151207_dm_TOP2-5_03_TS.JPG.dat	TOP2-5	YFL039C	0.88338	0.07786
25	11	1244	20151207_dm_TOP2-5_03_TS.JPG.dat	TOP2-5	YIR006C	#NUM!	#NUM!	status=JK
25	12	1394	20151207_dm_TOP2-5_03_TS.JPG.dat	TOP2-5	YIR006C	0.92908	0.01393
25	13	1629	20151207_dm_TOP2-5_03_TS.JPG.dat	TOP2-5	YGL130W	1.08736	-0.00574
25	14	1630	20151207_dm_TOP2-5_03_TS.JPG.dat	TOP2-5	YGL130W	1.06725	-0.02579
25	15	0	20151207_dm_TOP2-5_03_TS.JPG.dat	TOP2-5	YDR328C	0	-0.97547
25	16	0	20151207_dm_TOP2-5_03_TS.JPG.dat	TOP2-5	YDR328C	0	-0.97547
25	17	0	20151207_dm_TOP2-5_03_TS.JPG.dat	TOP2-5	YGL011C	0	0
25	18	0	20151207_dm_TOP2-5_03_TS.JPG.dat	TOP2-5	YGL011C	0	0
25	19	362	20151207_dm_TOP2-5_03_TS.JPG.dat	TOP2-5	YIL040W	0.23448	-0.20497
25	20	487	20151207_dm_TOP2-5_03_TS.JPG.dat	TOP2-5	YIL040W	0.31786	-0.12179
25	21	1570	20151207_dm_TOP2-5_03_TS.JPG.dat	TOP2-5	YLR274W	1.04572	-0.05355
25	22	1674	20151207_dm_TOP2-5_03_TS.JPG.dat	TOP2-5	YLR274W	1.09632	-0.00308
25	23	1584	20151207_dm_TOP2-5_03_TS.JPG.dat	TOP2-5	YHR200W	1	0.23316
25	24	1715	20151207_dm_TOP2-5_03_TS.JPG.dat	TOP2-5	YHR200W	1.08441	0.31737
25	25	1815	20151207_dm_TOP2-5_03_TS.JPG.dat	TOP2-5	YDR126W	1.18064	0.04619
25	26	1836	20151207_dm_TOP2-5_03_TS.JPG.dat	TOP2-5	YDR126W	1.19055	0.05607
25	27	1607	20151207_dm_TOP2-5_03_TS.JPG.dat	TOP2-5	YOL139C	1.02281	0.56928
25	28	1440	20151207_dm_TOP2-5_03_TS.JPG.dat	TOP2-5	YOL139C	0.90442	0.45117
25	29	1716	20151207_dm_TOP2-5_03_TS.JPG.dat	TOP2-5	YMR028W	1.05912	-0.08799
25	30	1866	20151207_dm_TOP2-5_03_TS.JPG.dat	TOP2-5	YMR028W	1.13369	-0.0136
25	31	1848	20151207_dm_TOP2-5_03_TS.JPG.dat	TOP2-5	YJR112W	1.12232	-0.09402
25	32	1979	20151207_dm_TOP2-5_03_TS.JPG.dat	TOP2-5	YJR112W	1.19927	-0.01725
25	33	1777	20151207_dm_TOP2-5_03_TS.JPG.dat	TOP2-5	YDR045C	1.07618	-0.07572
25	34	1785	20151207_dm_TOP2-5_03_TS.JPG.dat	TOP2-5	YDR045C	1.07814	-0.07376
25	35	1887	20151207_dm_TOP2-5_03_TS.JPG.dat	TOP2-5	YOR232W	1.12576	0.09813
25	36	1827	20151207_dm_TOP2-5_03_TS.JPG.dat	TOP2-5	YOR232W	1.10876	0.08118
25	37	1679	20151207_dm_TOP2-5_03_TS.JPG.dat	TOP2-5	YKL173W	1.06823	0.03034
25	38	1570	20151207_dm_TOP2-5_03_TS.JPG.dat	TOP2-5	YKL173W	0.99904	-0.03867
25	39	1498	20151207_dm_TOP2-5_03_TS.JPG.dat	TOP2-5	YFR028C	0.90619	-0.15572
25	40	1625	20151207_dm_TOP2-5_03_TS.JPG.dat	TOP2-5	YFR028C	0.95768	-0.10436
25	41	1719	20151207_dm_TOP2-5_03_TS.JPG.dat	TOP2-5	YHR088W	1.02736	0.03611
25	42	1746	20151207_dm_TOP2-5_03_TS.JPG.dat	TOP2-5	YHR088W	1.09251	0.10111
25	43	2008	20151207_dm_TOP2-5_03_TS.JPG.dat	TOP2-5	YDR164C	1.32917	0.0899
25	44	1843	20151207_dm_TOP2-5_03_TS.JPG.dat	TOP2-5	YDR164C	1.22676	-0.01226
25	45	1910	20151207_dm_TOP2-5_03_TS.JPG.dat	TOP2-5	YDL217C	1.21778	0.01342
25	46	1821	20151207_dm_TOP2-5_03_TS.JPG.dat	TOP2-5	YDL217C	1.07341	-0.1306
25	47	1903	20151207_dm_TOP2-5_03_TS.JPG.dat	TOP2-5	YMR271C	1.03474	0.01964
25	48	1800	20151207_dm_TOP2-5_03_TS.JPG.dat	TOP2-5	YMR271C	0.90194	-0.11283
26	1	2076	20151207_dm_TOP2-5_03_TS.JPG.dat	TOP2-5	YMR271C	1.04096	0.02584
26	2	1747	20151207_dm_TOP2-5_03_TS.JPG.dat	TOP2-5	YMR271C	0.96666	-0.04828
26	3	1495	20151207_dm_TOP2-5_03_TS.JPG.dat	TOP2-5	YBR221C	0.91513	-0.07477
26	4	1466	20151207_dm_TOP2-5_03_TS.JPG.dat	TOP2-5	YBR221C	0.96015	-0.02986
26	5	1239	20151207_dm_TOP2-5_03_TS.JPG.dat	TOP2-5	YOR341W	0.82392	-0.02494
26	6	1186	20151207_dm_TOP2-5_03_TS.JPG.dat	TOP2-5	YOR341W	0.8139	-0.03494
26	7	1014	20151207_dm_TOP2-5_03_TS.JPG.dat	TOP2-5	YBR175W	0.72484	-0.00746
26	8	1229	20151207_dm_TOP2-5_03_TS.JPG.dat	TOP2-5	YBR175W	0.89362	0.16091
26	9	1252	20151207_dm_TOP2-5_03_TS.JPG.dat	TOP2-5	YFL039C	0.90852	0.10293
26	10	1322	20151207_dm_TOP2-5_03_TS.JPG.dat	TOP2-5	YFL039C	0.94948	0.14379
26	11	1335	20151207_dm_TOP2-5_03_TS.JPG.dat	TOP2-5	YIR006C	0.93973	0.02455
26	12	1365	20151207_dm_TOP2-5_03_TS.JPG.dat	TOP2-5	YIR006C	0.95436	0.03914
26	13	1516	20151207_dm_TOP2-5_03_TS.JPG.dat	TOP2-5	YGL130W	1.06368	-0.02936
26	14	1612	20151207_dm_TOP2-5_03_TS.JPG.dat	TOP2-5	YGL130W	1.11051	0.01736
26	15	0	20151207_dm_TOP2-5_03_TS.JPG.dat	TOP2-5	YDR328C	0	-0.97547
26	16	0	20151207_dm_TOP2-5_03_TS.JPG.dat	TOP2-5	YDR328C	0	-0.97547
26	17	0	20151207_dm_TOP2-5_03_TS.JPG.dat	TOP2-5	YGL011C	0	0
26	18	0	20151207_dm_TOP2-5_03_TS.JPG.dat	TOP2-5	YGL011C	0	0
26	19	362	20151207_dm_TOP2-5_03_TS.JPG.dat	TOP2-5	YIL040W	0.24836	-0.19112
26	20	646	20151207_dm_TOP2-5_03_TS.JPG.dat	TOP2-5	YIL040W	0.44679	0.00683
26	21	1535	20151207_dm_TOP2-5_03_TS.JPG.dat	TOP2-5	YLR274W	1.08394	-0.01543
26	22	1473	20151207_dm_TOP2-5_03_TS.JPG.dat	TOP2-5	YLR274W	1.023	-0.07622
26	23	1870	20151207_dm_TOP2-5_03_TS.JPG.dat	TOP2-5	YHR200W	1.25162	0.48417
26	24	1236	20151207_dm_TOP2-5_03_TS.JPG.dat	TOP2-5	YHR200W	0.82818	0.06176
26	25	1117	20151207_dm_TOP2-5_03_TS.JPG.dat	TOP2-5	YDR126W	0.76897	-0.36448
26	26	1360	20151207_dm_TOP2-5_03_TS.JPG.dat	TOP2-5	YDR126W	0.93197	-0.20188
26	27	1491	20151207_dm_TOP2-5_03_TS.JPG.dat	TOP2-5	YOL139C	1.00127	0.54779
26	28	1104	20151207_dm_TOP2-5_03_TS.JPG.dat	TOP2-5	YOL139C	0.7308	0.27797
26	29	1831	20151207_dm_TOP2-5_03_TS.JPG.dat	TOP2-5	YMR028W	1.18913	0.04171
26	30	1730	20151207_dm_TOP2-5_03_TS.JPG.dat	TOP2-5	YMR028W	1.10299	-0.04423
26	31	1932	20151207_dm_TOP2-5_03_TS.JPG.dat	TOP2-5	YJR112W	1.22784	0.01124
26	32	1852	20151207_dm_TOP2-5_03_TS.JPG.dat	TOP2-5	YJR112W	1.17253	-0.04393
26	33	1822	20151207_dm_TOP2-5_03_TS.JPG.dat	TOP2-5	YDR045C	1.1532	0.00111
26	34	1786	20151207_dm_TOP2-5_03_TS.JPG.dat	TOP2-5	YDR045C	1.1272	-0.02482
26	35	1887	20151207_dm_TOP2-5_03_TS.JPG.dat	TOP2-5	YOR232W	1.17559	0.14785
26	36	1911	20151207_dm_TOP2-5_03_TS.JPG.dat	TOP2-5	YOR232W	1.21023	0.1824
26	37	1535	20151207_dm_TOP2-5_03_TS.JPG.dat	TOP2-5	YKL173W	1.0185	-0.01926
26	38	1664	20151207_dm_TOP2-5_03_TS.JPG.dat	TOP2-5	YKL173W	1.10201	0.06405
26	39	1473	20151207_dm_TOP2-5_03_TS.JPG.dat	TOP2-5	YFR028C	0.92427	-0.13769
26	40	1311	20151207_dm_TOP2-5_03_TS.JPG.dat	TOP2-5	YFR028C	#NUM!	#NUM!	status=JK
26	41	1597	20151207_dm_TOP2-5_03_TS.JPG.dat	TOP2-5	YHR088W	0.98488	-0.00626
26	42	1631	20151207_dm_TOP2-5_03_TS.JPG.dat	TOP2-5	YHR088W	1.05045	0.05915
26	43	1832	20151207_dm_TOP2-5_03_TS.JPG.dat	TOP2-5	YDR164C	1.24724	0.00817
26	44	1851	20151207_dm_TOP2-5_03_TS.JPG.dat	TOP2-5	YDR164C	1.26677	0.02766
26	45	1783	20151207_dm_TOP2-5_03_TS.JPG.dat	TOP2-5	YDL217C	1.16883	-0.03542
26	46	1774	20151207_dm_TOP2-5_03_TS.JPG.dat	TOP2-5	YDL217C	1.07519	-0.12882
26	47	2008	20151207_dm_TOP2-5_03_TS.JPG.dat	TOP2-5	YMR271C	1.12414	0.10882
26	48	1626	20151207_dm_TOP2-5_03_TS.JPG.dat	TOP2-5	YMR271C	0.84164	-0.17299
27	1	2005	20151207_dm_TOP2-5_03_TS.JPG.dat	TOP2-5	YMR271C	1.05406	0.03891
27	2	1787	20151207_dm_TOP2-5_03_TS.JPG.dat	TOP2-5	YMR271C	1.0365	0.02139
27	3	268	20151207_dm_TOP2-5_03_TS.JPG.dat	TOP2-5	YNL267W	0.17192	-0.12746
27	4	240	20151207_dm_TOP2-5_03_TS.JPG.dat	TOP2-5	YNL267W	0.16464	-0.13471
27	5	1521	20151207_dm_TOP2-5_03_TS.JPG.dat	TOP2-5	YBR060C	1.05939	-0.01295
27	6	1465	20151207_dm_TOP2-5_03_TS.JPG.dat	TOP2-5	YBR060C	1.05354	-0.01879
27	7	1401	20151207_dm_TOP2-5_03_TS.JPG.dat	TOP2-5	YOR122C	1.0497	0.0976
27	8	1322	20151207_dm_TOP2-5_03_TS.JPG.dat	TOP2-5	YOR122C	1.00855	0.05656
27	9	1449	20151207_dm_TOP2-5_03_TS.JPG.dat	TOP2-5	YAL038W	1.10521	-6e-05
27	10	1430	20151207_dm_TOP2-5_03_TS.JPG.dat	TOP2-5	YAL038W	1.08002	-0.02519
27	11	1569	20151207_dm_TOP2-5_03_TS.JPG.dat	TOP2-5	YGL098W	1.16263	0.03965
27	12	1525	20151207_dm_TOP2-5_03_TS.JPG.dat	TOP2-5	YGL098W	1.12372	0.00083
27	13	0	20151207_dm_TOP2-5_03_TS.JPG.dat	TOP2-5	YFL017C	0	0
27	14	0	20151207_dm_TOP2-5_03_TS.JPG.dat	TOP2-5	YFL017C	0	0
27	15	1645	20151207_dm_TOP2-5_03_TS.JPG.dat	TOP2-5	YGL073W	1.17158	0.05095
27	16	1563	20151207_dm_TOP2-5_03_TS.JPG.dat	TOP2-5	YGL073W	1.123	0.00249
27	17	0	20151207_dm_TOP2-5_03_TS.JPG.dat	TOP2-5	YBL034C	0	-0.53412
27	18	0	20151207_dm_TOP2-5_03_TS.JPG.dat	TOP2-5	YBL034C	0	-0.53412
27	19	1550	20151207_dm_TOP2-5_03_TS.JPG.dat	TOP2-5	YDR228C	1.13223	0.1313
27	20	1515	20151207_dm_TOP2-5_03_TS.JPG.dat	TOP2-5	YDR228C	1.11681	0.11592
27	21	1540	20151207_dm_TOP2-5_03_TS.JPG.dat	TOP2-5	YLR305C	1.16077	0.16044
27	22	1772	20151207_dm_TOP2-5_03_TS.JPG.dat	TOP2-5	YLR305C	#NUM!	#NUM!	status=JK
27	23	485	20151207_dm_TOP2-5_03_TS.JPG.dat	TOP2-5	YNL091W	0.34708	-0.73636
27	24	442	20151207_dm_TOP2-5_03_TS.JPG.dat	TOP2-5	YNL091W	0.31683	-0.76654
27	25	1333	20151207_dm_TOP2-5_03_TS.JPG.dat	TOP2-5	YKR068C	0.98158	0.02101
27	26	1340	20151207_dm_TOP2-5_03_TS.JPG.dat	TOP2-5	YKR068C	0.98117	0.0206
27	27	1222	20151207_dm_TOP2-5_03_TS.JPG.dat	TOP2-5	YBR058C-A	0.87631	0.46199
27	28	1426	20151207_dm_TOP2-5_03_TS.JPG.dat	TOP2-5	YBR058C-A	1.00764	0.593
27	29	1205	20151207_dm_TOP2-5_03_TS.JPG.dat	TOP2-5	YPR191W	0.83529	-0.22154
27	30	1392	20151207_dm_TOP2-5_03_TS.JPG.dat	TOP2-5	YPR191W	0.94598	-0.11112
27	31	710	20151207_dm_TOP2-5_03_TS.JPG.dat	TOP2-5	YDR188W	0.47985	-0.16119
27	32	614	20151207_dm_TOP2-5_03_TS.JPG.dat	TOP2-5	YDR188W	0.41282	-0.22805
27	33	1434	20151207_dm_TOP2-5_03_TS.JPG.dat	TOP2-5	YER094C	0.96371	0.01373
27	34	1546	20151207_dm_TOP2-5_03_TS.JPG.dat	TOP2-5	YER094C	1.03519	0.08503
27	35	1518	20151207_dm_TOP2-5_03_TS.JPG.dat	TOP2-5	YGL112C	1.00245	0.21162
27	36	1302	20151207_dm_TOP2-5_03_TS.JPG.dat	TOP2-5	YGL112C	0.87293	0.08242
27	37	84	20151207_dm_TOP2-5_03_TS.JPG.dat	TOP2-5	YIL126W	0.05891	-0.00514
27	38	838	20151207_dm_TOP2-5_03_TS.JPG.dat	TOP2-5	YIL126W	#NUM!	#NUM!	status=JK
27	39	1091	20151207_dm_TOP2-5_03_TS.JPG.dat	TOP2-5	YDR510W	0.71973	-0.24055
27	40	1025	20151207_dm_TOP2-5_03_TS.JPG.dat	TOP2-5	YDR510W	0.65507	-0.30506
27	41	1615	20151207_dm_TOP2-5_03_TS.JPG.dat	TOP2-5	YFL038C	1.04406	-0.07237
27	42	1584	20151207_dm_TOP2-5_03_TS.JPG.dat	TOP2-5	YFL038C	1.06893	-0.04755
27	43	1243	20151207_dm_TOP2-5_03_TS.JPG.dat	TOP2-5	YOR122C	0.8871	-0.06459
27	44	1228	20151207_dm_TOP2-5_03_TS.JPG.dat	TOP2-5	YOR122C	0.87979	-0.07189
27	45	1848	20151207_dm_TOP2-5_03_TS.JPG.dat	TOP2-5	YEL002C	1.26718	0.54191
27	46	1792	20151207_dm_TOP2-5_03_TS.JPG.dat	TOP2-5	YEL002C	1.13555	0.4106
27	47	1916	20151207_dm_TOP2-5_03_TS.JPG.dat	TOP2-5	YMR271C	1.12167	0.10636
27	48	1329	20151207_dm_TOP2-5_03_TS.JPG.dat	TOP2-5	YMR271C	0.71991	-0.29442
28	1	2041	20151207_dm_TOP2-5_03_TS.JPG.dat	TOP2-5	YMR271C	1.13871	0.12335
28	2	1747	20151207_dm_TOP2-5_03_TS.JPG.dat	TOP2-5	YMR271C	1.07234	0.05715
28	3	474	20151207_dm_TOP2-5_03_TS.JPG.dat	TOP2-5	YNL267W	0.32078	0.02105
28	4	482	20151207_dm_TOP2-5_03_TS.JPG.dat	TOP2-5	YNL267W	0.34749	0.04769
28	5	1473	20151207_dm_TOP2-5_03_TS.JPG.dat	TOP2-5	YBR060C	1.07406	0.00168
28	6	1504	20151207_dm_TOP2-5_03_TS.JPG.dat	TOP2-5	YBR060C	#NUM!	#NUM!	status=JK
28	7	1423	20151207_dm_TOP2-5_03_TS.JPG.dat	TOP2-5	YOR122C	1.10823	0.156
28	8	1456	20151207_dm_TOP2-5_03_TS.JPG.dat	TOP2-5	YOR122C	1.14952	0.19718
28	9	1488	20151207_dm_TOP2-5_03_TS.JPG.dat	TOP2-5	YAL038W	1.17161	0.06618
28	10	1341	20151207_dm_TOP2-5_03_TS.JPG.dat	TOP2-5	YAL038W	1.0436	-0.06152
28	11	1520	20151207_dm_TOP2-5_03_TS.JPG.dat	TOP2-5	YGL098W	1.15936	0.03638
28	12	1645	20151207_dm_TOP2-5_03_TS.JPG.dat	TOP2-5	YGL098W	1.24634	0.12315
28	13	0	20151207_dm_TOP2-5_03_TS.JPG.dat	TOP2-5	YFL017C	0	0
28	14	0	20151207_dm_TOP2-5_03_TS.JPG.dat	TOP2-5	YFL017C	0	0
28	15	1351	20151207_dm_TOP2-5_03_TS.JPG.dat	TOP2-5	YGL073W	#NUM!	#NUM!	status=JK
28	16	1605	20151207_dm_TOP2-5_03_TS.JPG.dat	TOP2-5	YGL073W	1.18495	0.06428
28	17	0	20151207_dm_TOP2-5_03_TS.JPG.dat	TOP2-5	YBL034C	0	-0.53412
28	18	0	20151207_dm_TOP2-5_03_TS.JPG.dat	TOP2-5	YBL034C	0	-0.53412
28	19	1310	20151207_dm_TOP2-5_03_TS.JPG.dat	TOP2-5	YDR228C	#NUM!	#NUM!	status=JK
28	20	1420	20151207_dm_TOP2-5_03_TS.JPG.dat	TOP2-5	YDR228C	1.09239	0.09156
28	21	1481	20151207_dm_TOP2-5_03_TS.JPG.dat	TOP2-5	YLR305C	1.16971	0.16936
28	22	1499	20151207_dm_TOP2-5_03_TS.JPG.dat	TOP2-5	YLR305C	1.1705	0.17015
28	23	550	20151207_dm_TOP2-5_03_TS.JPG.dat	TOP2-5	YNL091W	0.41591	-0.66771
28	24	562	20151207_dm_TOP2-5_03_TS.JPG.dat	TOP2-5	YNL091W	0.42757	-0.65608
28	25	1411	20151207_dm_TOP2-5_03_TS.JPG.dat	TOP2-5	YKR068C	1.10652	0.14564
28	26	1445	20151207_dm_TOP2-5_03_TS.JPG.dat	TOP2-5	YKR068C	1.12974	0.1688
28	27	853	20151207_dm_TOP2-5_03_TS.JPG.dat	TOP2-5	YBR058C-A	0.65364	0.23986
28	28	989	20151207_dm_TOP2-5_03_TS.JPG.dat	TOP2-5	YBR058C-A	0.74707	0.33306
28	29	1432	20151207_dm_TOP2-5_03_TS.JPG.dat	TOP2-5	YPR191W	1.06191	0.00452
28	30	1320	20151207_dm_TOP2-5_03_TS.JPG.dat	TOP2-5	YPR191W	0.96018	-0.09696
28	31	1055	20151207_dm_TOP2-5_03_TS.JPG.dat	TOP2-5	YDR188W	0.76124	0.11951
28	32	1086	20151207_dm_TOP2-5_03_TS.JPG.dat	TOP2-5	YDR188W	0.77795	0.13618
28	33	1466	20151207_dm_TOP2-5_03_TS.JPG.dat	TOP2-5	YER094C	1.04812	0.09793
28	34	1621	20151207_dm_TOP2-5_03_TS.JPG.dat	TOP2-5	YER094C	1.15203	0.20159
28	35	1352	20151207_dm_TOP2-5_03_TS.JPG.dat	TOP2-5	YGL112C	0.94488	0.1542
28	36	1332	20151207_dm_TOP2-5_03_TS.JPG.dat	TOP2-5	YGL112C	0.9422	0.15151
28	37	0	20151207_dm_TOP2-5_03_TS.JPG.dat	TOP2-5	YIL126W	0	-0.06391
28	38	14	20151207_dm_TOP2-5_03_TS.JPG.dat	TOP2-5	YIL126W	0.01025	-0.05368
28	39	947	20151207_dm_TOP2-5_03_TS.JPG.dat	TOP2-5	YDR510W	0.65298	-0.30715
28	40	799	20151207_dm_TOP2-5_03_TS.JPG.dat	TOP2-5	YDR510W	0.53215	-0.42767
28	41	1565	20151207_dm_TOP2-5_03_TS.JPG.dat	TOP2-5	YFL038C	1.05215	-0.06429
28	42	1524	20151207_dm_TOP2-5_03_TS.JPG.dat	TOP2-5	YFL038C	1.06792	-0.04856
28	43	1113	20151207_dm_TOP2-5_03_TS.JPG.dat	TOP2-5	YOR122C	#NUM!	#NUM!	status=JK
28	44	1187	20151207_dm_TOP2-5_03_TS.JPG.dat	TOP2-5	YOR122C	0.88215	-0.06954
28	45	1663	20151207_dm_TOP2-5_03_TS.JPG.dat	TOP2-5	YEL002C	1.18296	0.45789
28	46	1628	20151207_dm_TOP2-5_03_TS.JPG.dat	TOP2-5	YEL002C	1.07052	0.34573
28	47	1631	20151207_dm_TOP2-5_03_TS.JPG.dat	TOP2-5	YMR271C	0.991	-0.024
28	48	1401	20151207_dm_TOP2-5_03_TS.JPG.dat	TOP2-5	YMR271C	0.78769	-0.22681
29	1	1891	20151207_dm_TOP2-5_03_TS.JPG.dat	TOP2-5	YMR271C	1.08774	0.07251
29	2	1758	20151207_dm_TOP2-5_03_TS.JPG.dat	TOP2-5	YMR271C	1.11004	0.09476
29	3	1473	20151207_dm_TOP2-5_03_TS.JPG.dat	TOP2-5	YOR249C	1.02299	0.12952
29	4	1396	20151207_dm_TOP2-5_03_TS.JPG.dat	TOP2-5	YOR249C	1.0301	0.13661
29	5	1415	20151207_dm_TOP2-5_03_TS.JPG.dat	TOP2-5	YBR154C	1.05308	0.05821
29	6	1430	20151207_dm_TOP2-5_03_TS.JPG.dat	TOP2-5	YBR154C	1.09137	0.09641
29	7	0	20151207_dm_TOP2-5_03_TS.JPG.dat	TOP2-5	YDR404C	0	0
29	8	0	20151207_dm_TOP2-5_03_TS.JPG.dat	TOP2-5	YDR404C	0	0
29	9	549	20151207_dm_TOP2-5_03_TS.JPG.dat	TOP2-5	YPL124W	0.43532	-0.34327
29	10	857	20151207_dm_TOP2-5_03_TS.JPG.dat	TOP2-5	YPL124W	0.6706	-0.10856
29	11	1200	20151207_dm_TOP2-5_03_TS.JPG.dat	TOP2-5	YDR004W	0.91943	0.05592
29	12	1206	20151207_dm_TOP2-5_03_TS.JPG.dat	TOP2-5	YDR004W	0.91689	0.05339
29	13	0	20151207_dm_TOP2-5_03_TS.JPG.dat	TOP2-5	YOL102C	0	-0.48927
29	14	0	20151207_dm_TOP2-5_03_TS.JPG.dat	TOP2-5	YOL102C	0	-0.48927
29	15	1501	20151207_dm_TOP2-5_03_TS.JPG.dat	TOP2-5	YML081C-A	1.10127	0.08545
29	16	1435	20151207_dm_TOP2-5_03_TS.JPG.dat	TOP2-5	YML081C-A	1.06176	0.04603
29	17	1403	20151207_dm_TOP2-5_03_TS.JPG.dat	TOP2-5	YML023C	1.07166	0.0524
29	18	1405	20151207_dm_TOP2-5_03_TS.JPG.dat	TOP2-5	YML023C	1.08352	0.06423
29	19	1494	20151207_dm_TOP2-5_03_TS.JPG.dat	TOP2-5	YDL084W	1.14771	0.08073
29	20	1531	20151207_dm_TOP2-5_03_TS.JPG.dat	TOP2-5	YDL084W	1.19571	0.12861
29	21	1241	20151207_dm_TOP2-5_03_TS.JPG.dat	TOP2-5	YKR081C	0.99865	-0.00444
29	22	1042	20151207_dm_TOP2-5_03_TS.JPG.dat	TOP2-5	YKR081C	0.83167	-0.17102
29	23	1410	20151207_dm_TOP2-5_03_TS.JPG.dat	TOP2-5	YLR029C	1.09377	0.15874
29	24	1453	20151207_dm_TOP2-5_03_TS.JPG.dat	TOP2-5	YLR029C	1.13801	0.20288
29	25	1310	20151207_dm_TOP2-5_03_TS.JPG.dat	TOP2-5	YIL026C	1.06119	0.05574
29	26	1273	20151207_dm_TOP2-5_03_TS.JPG.dat	TOP2-5	YIL026C	1.03131	0.02594
29	27	1516	20151207_dm_TOP2-5_03_TS.JPG.dat	TOP2-5	YML130C	1.20502	0.04931
29	28	1364	20151207_dm_TOP2-5_03_TS.JPG.dat	TOP2-5	YML130C	#NUM!	#NUM!	status=JK
29	29	0	20151207_dm_TOP2-5_03_TS.JPG.dat	TOP2-5	YOL123W	0	0
29	30	0	20151207_dm_TOP2-5_03_TS.JPG.dat	TOP2-5	YOL123W	0	0
29	31	1497	20151207_dm_TOP2-5_03_TS.JPG.dat	TOP2-5	YBL034C	1.12057	0.58372
29	32	1611	20151207_dm_TOP2-5_03_TS.JPG.dat	TOP2-5	YBL034C	1.1945	0.65747
29	33	971	20151207_dm_TOP2-5_03_TS.JPG.dat	TOP2-5	YBR143C	0.71762	0.08249
29	34	1127	20151207_dm_TOP2-5_03_TS.JPG.dat	TOP2-5	YBR143C	0.82632	0.19092
29	35	1398	20151207_dm_TOP2-5_03_TS.JPG.dat	TOP2-5	YGR278W	1.00542	-0.1217
29	36	1427	20151207_dm_TOP2-5_03_TS.JPG.dat	TOP2-5	YGR278W	1.03592	-0.09128
29	37	1555	20151207_dm_TOP2-5_03_TS.JPG.dat	TOP2-5	YBR118W	1.17402	-0.02239
29	38	1586	20151207_dm_TOP2-5_03_TS.JPG.dat	TOP2-5	YBR118W	1.18479	-0.01165
29	39	1208	20151207_dm_TOP2-5_03_TS.JPG.dat	TOP2-5	YDR228C	0.84791	-0.15232
29	40	1008	20151207_dm_TOP2-5_03_TS.JPG.dat	TOP2-5	YDR228C	0.68211	-0.31772
29	41	986	20151207_dm_TOP2-5_03_TS.JPG.dat	TOP2-5	YKR062W	0.67278	-0.10456
29	42	1239	20151207_dm_TOP2-5_03_TS.JPG.dat	TOP2-5	YKR062W	0.87986	0.10202
29	43	0	20151207_dm_TOP2-5_03_TS.JPG.dat	TOP2-5	YFL034C-B	#NUM!	#NUM!	status=JK
29	44	1278	20151207_dm_TOP2-5_03_TS.JPG.dat	TOP2-5	YFL034C-B	0.96143	0.01416
29	45	1661	20151207_dm_TOP2-5_03_TS.JPG.dat	TOP2-5	YER093C	1.19606	0.00432
29	46	1480	20151207_dm_TOP2-5_03_TS.JPG.dat	TOP2-5	YER093C	0.98538	-0.20584
29	47	1611	20151207_dm_TOP2-5_03_TS.JPG.dat	TOP2-5	YMR271C	0.99117	-0.02383
29	48	1693	20151207_dm_TOP2-5_03_TS.JPG.dat	TOP2-5	YMR271C	0.96374	-0.05119
30	1	1899	20151207_dm_TOP2-5_03_TS.JPG.dat	TOP2-5	YMR271C	1.2419	0.22629
30	2	1627	20151207_dm_TOP2-5_03_TS.JPG.dat	TOP2-5	YMR271C	1.16531	0.14988
30	3	1449	20151207_dm_TOP2-5_03_TS.JPG.dat	TOP2-5	YOR249C	1.1387	0.24495
30	4	1422	20151207_dm_TOP2-5_03_TS.JPG.dat	TOP2-5	YOR249C	1.18433	0.29047
30	5	1330	20151207_dm_TOP2-5_03_TS.JPG.dat	TOP2-5	YBR154C	1.11435	0.11933
30	6	1345	20151207_dm_TOP2-5_03_TS.JPG.dat	TOP2-5	YBR154C	1.15247	0.15736
30	7	0	20151207_dm_TOP2-5_03_TS.JPG.dat	TOP2-5	YDR404C	0	0
30	8	0	20151207_dm_TOP2-5_03_TS.JPG.dat	TOP2-5	YDR404C	0	0
30	9	591	20151207_dm_TOP2-5_03_TS.JPG.dat	TOP2-5	YPL124W	0.52251	-0.2563
30	10	641	20151207_dm_TOP2-5_03_TS.JPG.dat	TOP2-5	YPL124W	0.55825	-0.22064
30	11	1168	20151207_dm_TOP2-5_03_TS.JPG.dat	TOP2-5	YDR004W	0.99423	0.13054
30	12	1141	20151207_dm_TOP2-5_03_TS.JPG.dat	TOP2-5	YDR004W	0.96131	0.0977
30	13	0	20151207_dm_TOP2-5_03_TS.JPG.dat	TOP2-5	YOL102C	0	-0.48927
30	14	0	20151207_dm_TOP2-5_03_TS.JPG.dat	TOP2-5	YOL102C	0	-0.48927
30	15	1310	20151207_dm_TOP2-5_03_TS.JPG.dat	TOP2-5	YML081C-A	1.05935	0.04362
30	16	1210	20151207_dm_TOP2-5_03_TS.JPG.dat	TOP2-5	YML081C-A	0.9855	-0.03004
30	17	1155	20151207_dm_TOP2-5_03_TS.JPG.dat	TOP2-5	YML023C	0.97239	-0.04663
30	18	1195	20151207_dm_TOP2-5_03_TS.JPG.dat	TOP2-5	YML023C	1.01895	-0.00018
30	19	1370	20151207_dm_TOP2-5_03_TS.JPG.dat	TOP2-5	YDL084W	1.16699	0.09997
30	20	1087	20151207_dm_TOP2-5_03_TS.JPG.dat	TOP2-5	YDL084W	#NUM!	#NUM!	status=JK
30	21	1189	20151207_dm_TOP2-5_03_TS.JPG.dat	TOP2-5	YKR081C	1.06863	0.06536
30	22	949	20151207_dm_TOP2-5_03_TS.JPG.dat	TOP2-5	YKR081C	0.84901	-0.15372
30	23	1226	20151207_dm_TOP2-5_03_TS.JPG.dat	TOP2-5	YLR029C	1.06903	0.13406
30	24	1215	20151207_dm_TOP2-5_03_TS.JPG.dat	TOP2-5	YLR029C	1.07311	0.13814
30	25	1184	20151207_dm_TOP2-5_03_TS.JPG.dat	TOP2-5	YIL026C	1.08494	0.07943
30	26	1287	20151207_dm_TOP2-5_03_TS.JPG.dat	TOP2-5	YIL026C	1.1829	0.17715
30	27	1386	20151207_dm_TOP2-5_03_TS.JPG.dat	TOP2-5	YML130C	1.2516	0.09578
30	28	1390	20151207_dm_TOP2-5_03_TS.JPG.dat	TOP2-5	YML130C	1.23925	0.08345
30	29	0	20151207_dm_TOP2-5_03_TS.JPG.dat	TOP2-5	YOL123W	0	0
30	30	0	20151207_dm_TOP2-5_03_TS.JPG.dat	TOP2-5	YOL123W	0	0
30	31	1372	20151207_dm_TOP2-5_03_TS.JPG.dat	TOP2-5	YBL034C	1.16901	0.63203
30	32	1359	20151207_dm_TOP2-5_03_TS.JPG.dat	TOP2-5	YBL034C	1.14609	0.60917
30	33	1091	20151207_dm_TOP2-5_03_TS.JPG.dat	TOP2-5	YBR143C	0.91599	0.28037
30	34	695	20151207_dm_TOP2-5_03_TS.JPG.dat	TOP2-5	YBR143C	0.57804	-0.05675
30	35	1103	20151207_dm_TOP2-5_03_TS.JPG.dat	TOP2-5	YGR278W	0.89816	-0.2287
30	36	1140	20151207_dm_TOP2-5_03_TS.JPG.dat	TOP2-5	YGR278W	0.93449	-0.19246
30	37	1538	20151207_dm_TOP2-5_03_TS.JPG.dat	TOP2-5	YBR118W	1.30803	0.1113
30	38	1319	20151207_dm_TOP2-5_03_TS.JPG.dat	TOP2-5	YBR118W	1.1076	-0.08864
30	39	997	20151207_dm_TOP2-5_03_TS.JPG.dat	TOP2-5	YDR228C	0.78534	-0.21474
30	40	620	20151207_dm_TOP2-5_03_TS.JPG.dat	TOP2-5	YDR228C	0.47009	-0.52922
30	41	1056	20151207_dm_TOP2-5_03_TS.JPG.dat	TOP2-5	YKR062W	0.80644	0.02877
30	42	1251	20151207_dm_TOP2-5_03_TS.JPG.dat	TOP2-5	YKR062W	0.99387	0.21575
30	43	977	20151207_dm_TOP2-5_03_TS.JPG.dat	TOP2-5	YFL034C-B	0.81912	-0.12781
30	44	950	20151207_dm_TOP2-5_03_TS.JPG.dat	TOP2-5	YFL034C-B	0.79916	-0.14771
30	45	1325	20151207_dm_TOP2-5_03_TS.JPG.dat	TOP2-5	YER093C	1.06706	-0.12436
30	46	1501	20151207_dm_TOP2-5_03_TS.JPG.dat	TOP2-5	YER093C	1.11797	-0.07357
30	47	1459	20151207_dm_TOP2-5_03_TS.JPG.dat	TOP2-5	YMR271C	1.00417	-0.01086
30	48	1487	20151207_dm_TOP2-5_03_TS.JPG.dat	TOP2-5	YMR271C	0.94662	-0.06827
31	1	1800	20151207_dm_TOP2-5_03_TS.JPG.dat	TOP2-5	YMR271C	1.06209	0.04692
31	2	1536	20151207_dm_TOP2-5_03_TS.JPG.dat	TOP2-5	YMR271C	0.99017	-0.02482
31	3	1519	20151207_dm_TOP2-5_03_TS.JPG.dat	TOP2-5	YMR271C	1.07177	0.05658
31	4	1441	20151207_dm_TOP2-5_03_TS.JPG.dat	TOP2-5	YMR271C	1.0752	0.06
31	5	1436	20151207_dm_TOP2-5_03_TS.JPG.dat	TOP2-5	YMR271C	1.07542	0.06022
31	6	1367	20151207_dm_TOP2-5_03_TS.JPG.dat	TOP2-5	YMR271C	1.04411	0.02898
31	7	1358	20151207_dm_TOP2-5_03_TS.JPG.dat	TOP2-5	YMR271C	1.0675	0.05232
31	8	1393	20151207_dm_TOP2-5_03_TS.JPG.dat	TOP2-5	YMR271C	1.09989	0.08463
31	9	1338	20151207_dm_TOP2-5_03_TS.JPG.dat	TOP2-5	YMR271C	1.04809	0.03296
31	10	1341	20151207_dm_TOP2-5_03_TS.JPG.dat	TOP2-5	YMR271C	1.03277	0.01767
31	11	1247	20151207_dm_TOP2-5_03_TS.JPG.dat	TOP2-5	YMR271C	0.93739	-0.07747
31	12	1327	20151207_dm_TOP2-5_03_TS.JPG.dat	TOP2-5	YMR271C	0.98407	-0.03091
31	13	1492	20151207_dm_TOP2-5_03_TS.JPG.dat	TOP2-5	YMR271C	1.10836	0.09308
31	14	1486	20151207_dm_TOP2-5_03_TS.JPG.dat	TOP2-5	YMR271C	1.08204	0.06682
31	15	1304	20151207_dm_TOP2-5_03_TS.JPG.dat	TOP2-5	YMR271C	0.92325	-0.09158
31	16	1248	20151207_dm_TOP2-5_03_TS.JPG.dat	TOP2-5	YMR271C	0.88889	-0.12586
31	17	1353	20151207_dm_TOP2-5_03_TS.JPG.dat	TOP2-5	YMR271C	0.99727	-0.01774
31	18	1374	20151207_dm_TOP2-5_03_TS.JPG.dat	TOP2-5	YMR271C	1.02847	0.01338
31	19	1347	20151207_dm_TOP2-5_03_TS.JPG.dat	TOP2-5	YMR271C	1.01013	-0.00492
31	20	1325	20151207_dm_TOP2-5_03_TS.JPG.dat	TOP2-5	YMR271C	1.01675	0.00169
31	21	1349	20151207_dm_TOP2-5_03_TS.JPG.dat	TOP2-5	YMR271C	1.07581	0.06061
31	22	1321	20151207_dm_TOP2-5_03_TS.JPG.dat	TOP2-5	YMR271C	1.05198	0.03684
31	23	1293	20151207_dm_TOP2-5_03_TS.JPG.dat	TOP2-5	YMR271C	1.00649	-0.00855
31	24	1084	20151207_dm_TOP2-5_03_TS.JPG.dat	TOP2-5	YMR271C	0.85756	-0.15711
31	25	785	20151207_dm_TOP2-5_03_TS.JPG.dat	TOP2-5	YMR271C	0.64637	-0.36778
31	26	1193	20151207_dm_TOP2-5_03_TS.JPG.dat	TOP2-5	YMR271C	0.98806	-0.02693
31	27	1261	20151207_dm_TOP2-5_03_TS.JPG.dat	TOP2-5	YMR271C	1.027	0.01192
31	28	1257	20151207_dm_TOP2-5_03_TS.JPG.dat	TOP2-5	YMR271C	1.01154	-0.00351
31	29	1192	20151207_dm_TOP2-5_03_TS.JPG.dat	TOP2-5	YMR271C	0.94385	-0.07103
31	30	1380	20151207_dm_TOP2-5_03_TS.JPG.dat	TOP2-5	YMR271C	1.07417	0.05898
31	31	1363	20151207_dm_TOP2-5_03_TS.JPG.dat	TOP2-5	YMR271C	1.04847	0.03334
31	32	1396	20151207_dm_TOP2-5_03_TS.JPG.dat	TOP2-5	YMR271C	1.06163	0.04646
31	33	1244	20151207_dm_TOP2-5_03_TS.JPG.dat	TOP2-5	YMR271C	0.94064	-0.07423
31	34	1241	20151207_dm_TOP2-5_03_TS.JPG.dat	TOP2-5	YMR271C	0.92839	-0.08645
31	35	1366	20151207_dm_TOP2-5_03_TS.JPG.dat	TOP2-5	YMR271C	0.99898	-0.01603
31	36	1451	20151207_dm_TOP2-5_03_TS.JPG.dat	TOP2-5	YMR271C	1.06641	0.05123
31	37	1634	20151207_dm_TOP2-5_03_TS.JPG.dat	TOP2-5	YMR271C	1.24347	0.22786
31	38	1455	20151207_dm_TOP2-5_03_TS.JPG.dat	TOP2-5	YMR271C	1.09137	0.07612
31	39	1477	20151207_dm_TOP2-5_03_TS.JPG.dat	TOP2-5	YMR271C	1.03827	0.02316
31	40	1216	20151207_dm_TOP2-5_03_TS.JPG.dat	TOP2-5	YMR271C	0.82198	-0.1926
31	41	1423	20151207_dm_TOP2-5_03_TS.JPG.dat	TOP2-5	YMR271C	0.96815	-0.04679
31	42	1378	20151207_dm_TOP2-5_03_TS.JPG.dat	TOP2-5	YMR271C	0.97487	-0.04008
31	43	1320	20151207_dm_TOP2-5_03_TS.JPG.dat	TOP2-5	YMR271C	0.98487	-0.03011
31	44	1579	20151207_dm_TOP2-5_03_TS.JPG.dat	TOP2-5	YMR271C	1.18142	0.16596
31	45	1416	20151207_dm_TOP2-5_03_TS.JPG.dat	TOP2-5	YMR271C	1.01378	-0.00127
31	46	1450	20151207_dm_TOP2-5_03_TS.JPG.dat	TOP2-5	YMR271C	0.95979	-0.05513
31	47	1664	20151207_dm_TOP2-5_03_TS.JPG.dat	TOP2-5	YMR271C	1.01723	0.00217
31	48	1969	20151207_dm_TOP2-5_03_TS.JPG.dat	TOP2-5	YMR271C	1.11232	0.09703
32	1	3374	20151207_dm_TOP2-5_03_TS.JPG.dat	TOP2-5	YMR271C	1.20903	0.1935
32	2	2921	20151207_dm_TOP2-5_03_TS.JPG.dat	TOP2-5	YMR271C	1.14071	0.12535
32	3	2428	20151207_dm_TOP2-5_03_TS.JPG.dat	TOP2-5	YMR271C	1.03511	0.02
32	4	2181	20151207_dm_TOP2-5_03_TS.JPG.dat	TOP2-5	YMR271C	0.98059	-0.03438
32	5	2082	20151207_dm_TOP2-5_03_TS.JPG.dat	TOP2-5	YMR271C	0.93697	-0.07789
32	6	2053	20151207_dm_TOP2-5_03_TS.JPG.dat	TOP2-5	YMR271C	0.9391	-0.07577
32	7	2104	20151207_dm_TOP2-5_03_TS.JPG.dat	TOP2-5	YMR271C	0.98753	-0.02746
32	8	1893	20151207_dm_TOP2-5_03_TS.JPG.dat	TOP2-5	YMR271C	0.89035	-0.1244
32	9	2297	20151207_dm_TOP2-5_03_TS.JPG.dat	TOP2-5	YMR271C	1.06987	0.05468
32	10	2256	20151207_dm_TOP2-5_03_TS.JPG.dat	TOP2-5	YMR271C	1.03018	0.01509
32	11	2380	20151207_dm_TOP2-5_03_TS.JPG.dat	TOP2-5	YMR271C	1.05819	0.04303
32	12	2253	20151207_dm_TOP2-5_03_TS.JPG.dat	TOP2-5	YMR271C	0.98555	-0.02943
32	13	2185	20151207_dm_TOP2-5_03_TS.JPG.dat	TOP2-5	YMR271C	0.95563	-0.05928
32	14	2386	20151207_dm_TOP2-5_03_TS.JPG.dat	TOP2-5	YMR271C	1.02114	0.00607
32	15	2317	20151207_dm_TOP2-5_03_TS.JPG.dat	TOP2-5	YMR271C	0.9629	-0.05203
32	16	2489	20151207_dm_TOP2-5_03_TS.JPG.dat	TOP2-5	YMR271C	1.03954	0.02442
32	17	2117	20151207_dm_TOP2-5_03_TS.JPG.dat	TOP2-5	YMR271C	0.91565	-0.09916
32	18	2393	20151207_dm_TOP2-5_03_TS.JPG.dat	TOP2-5	YMR271C	1.0535	0.03835
32	19	2345	20151207_dm_TOP2-5_03_TS.JPG.dat	TOP2-5	YMR271C	1.0374	0.02229
32	20	2092	20151207_dm_TOP2-5_03_TS.JPG.dat	TOP2-5	YMR271C	#NUM!	#NUM!	status=JK
32	21	2875	20151207_dm_TOP2-5_03_TS.JPG.dat	TOP2-5	YMR271C	1.36299	0.34708
32	22	2727	20151207_dm_TOP2-5_03_TS.JPG.dat	TOP2-5	YMR271C	1.29524	0.2795
32	23	2049	20151207_dm_TOP2-5_03_TS.JPG.dat	TOP2-5	YMR271C	0.95413	-0.06077
32	24	2720	20151207_dm_TOP2-5_03_TS.JPG.dat	TOP2-5	YMR271C	1.29175	0.27601
32	25	1774	20151207_dm_TOP2-5_03_TS.JPG.dat	TOP2-5	YMR271C	0.8797	-0.13503
32	26	2677	20151207_dm_TOP2-5_03_TS.JPG.dat	TOP2-5	YMR271C	1.33911	0.32327
32	27	2005	20151207_dm_TOP2-5_03_TS.JPG.dat	TOP2-5	YMR271C	0.98717	-0.02782
32	28	1760	20151207_dm_TOP2-5_03_TS.JPG.dat	TOP2-5	YMR271C	#NUM!	#NUM!	status=JK
32	29	2996	20151207_dm_TOP2-5_03_TS.JPG.dat	TOP2-5	YMR271C	1.43548	0.4194
32	30	2659	20151207_dm_TOP2-5_03_TS.JPG.dat	TOP2-5	YMR271C	1.25322	0.23758
32	31	1853	20151207_dm_TOP2-5_03_TS.JPG.dat	TOP2-5	YMR271C	#NUM!	#NUM!	status=JK
32	32	2231	20151207_dm_TOP2-5_03_TS.JPG.dat	TOP2-5	YMR271C	1.02568	0.0106
32	33	2251	20151207_dm_TOP2-5_03_TS.JPG.dat	TOP2-5	YMR271C	#NUM!	#NUM!	status=JK
32	34	2081	20151207_dm_TOP2-5_03_TS.JPG.dat	TOP2-5	YMR271C	0.93883	-0.07604
32	35	2140	20151207_dm_TOP2-5_03_TS.JPG.dat	TOP2-5	YMR271C	0.94255	-0.07233
32	36	2482	20151207_dm_TOP2-5_03_TS.JPG.dat	TOP2-5	YMR271C	1.0969	0.08165
32	37	2146	20151207_dm_TOP2-5_03_TS.JPG.dat	TOP2-5	YMR271C	0.97926	-0.03571
32	38	2314	20151207_dm_TOP2-5_03_TS.JPG.dat	TOP2-5	YMR271C	1.03914	0.02402
32	39	2372	20151207_dm_TOP2-5_03_TS.JPG.dat	TOP2-5	YMR271C	0.99739	-0.01762
32	40	2092	20151207_dm_TOP2-5_03_TS.JPG.dat	TOP2-5	YMR271C	0.84507	-0.16957
32	41	2392	20151207_dm_TOP2-5_03_TS.JPG.dat	TOP2-5	YMR271C	0.97191	-0.04304
32	42	2480	20151207_dm_TOP2-5_03_TS.JPG.dat	TOP2-5	YMR271C	#NUM!	#NUM!	status=JK
32	43	2362	20151207_dm_TOP2-5_03_TS.JPG.dat	TOP2-5	YMR271C	1.05173	0.03659
32	44	2426	20151207_dm_TOP2-5_03_TS.JPG.dat	TOP2-5	YMR271C	1.08289	0.06767
32	45	2380	20151207_dm_TOP2-5_03_TS.JPG.dat	TOP2-5	YMR271C	1.01642	0.00136
32	46	2417	20151207_dm_TOP2-5_03_TS.JPG.dat	TOP2-5	YMR271C	0.95542	-0.05949
32	47	3090	20151207_dm_TOP2-5_03_TS.JPG.dat	TOP2-5	YMR271C	1.12807	0.11274
32	48	2931	20151207_dm_TOP2-5_03_TS.JPG.dat	TOP2-5	YMR271C	0.98807	-0.02692

## Sheet: 20151207_dm_TOP2-5_04_TS. (2)
Row	Column	Raw colony size	Plate id / file name	Query	Array	Normalized colony size	Score	Additional information
1	1	2885	20151207_dm_TOP2-5_04_TS.JPG.dat	TOP2-5	YMR271C	#NUM!	#NUM!	status=BG
1	2	2404	20151207_dm_TOP2-5_04_TS.JPG.dat	TOP2-5	YMR271C	#NUM!	#NUM!	status=BG
1	3	2189	20151207_dm_TOP2-5_04_TS.JPG.dat	TOP2-5	YMR271C	1.10248	0.09762
1	4	2220	20151207_dm_TOP2-5_04_TS.JPG.dat	TOP2-5	YMR271C	1.10696	0.10209
1	5	2217	20151207_dm_TOP2-5_04_TS.JPG.dat	TOP2-5	YMR271C	1.02301	0.01835
1	6	2371	20151207_dm_TOP2-5_04_TS.JPG.dat	TOP2-5	YMR271C	1.03341	0.02872
1	7	2423	20151207_dm_TOP2-5_04_TS.JPG.dat	TOP2-5	YMR271C	1.04335	0.03864
1	8	2371	20151207_dm_TOP2-5_04_TS.JPG.dat	TOP2-5	YMR271C	0.99786	-0.00674
1	9	2092	20151207_dm_TOP2-5_04_TS.JPG.dat	TOP2-5	YMR271C	0.85865	-0.14562
1	10	2186	20151207_dm_TOP2-5_04_TS.JPG.dat	TOP2-5	YMR271C	0.89101	-0.11333
1	11	2176	20151207_dm_TOP2-5_04_TS.JPG.dat	TOP2-5	YMR271C	0.88821	-0.11613
1	12	2418	20151207_dm_TOP2-5_04_TS.JPG.dat	TOP2-5	YMR271C	0.98447	-0.02011
1	13	2202	20151207_dm_TOP2-5_04_TS.JPG.dat	TOP2-5	YMR271C	0.90451	-0.09987
1	14	2175	20151207_dm_TOP2-5_04_TS.JPG.dat	TOP2-5	YMR271C	0.89717	-0.10719
1	15	2332	20151207_dm_TOP2-5_04_TS.JPG.dat	TOP2-5	YMR271C	0.95127	-0.05323
1	16	2457	20151207_dm_TOP2-5_04_TS.JPG.dat	TOP2-5	YMR271C	0.98818	-0.0164
1	17	2236	20151207_dm_TOP2-5_04_TS.JPG.dat	TOP2-5	YMR271C	0.90212	-0.10225
1	18	2344	20151207_dm_TOP2-5_04_TS.JPG.dat	TOP2-5	YMR271C	#NUM!	#NUM!	status=JK
1	19	2429	20151207_dm_TOP2-5_04_TS.JPG.dat	TOP2-5	YMR271C	0.97856	-0.026
1	20	2446	20151207_dm_TOP2-5_04_TS.JPG.dat	TOP2-5	YMR271C	1.01706	0.01241
1	21	2577	20151207_dm_TOP2-5_04_TS.JPG.dat	TOP2-5	YMR271C	1.12079	0.11588
1	22	2432	20151207_dm_TOP2-5_04_TS.JPG.dat	TOP2-5	YMR271C	1.06402	0.05925
1	23	2361	20151207_dm_TOP2-5_04_TS.JPG.dat	TOP2-5	YMR271C	1.01419	0.00955
1	24	2305	20151207_dm_TOP2-5_04_TS.JPG.dat	TOP2-5	YMR271C	0.96228	-0.04224
1	25	2280	20151207_dm_TOP2-5_04_TS.JPG.dat	TOP2-5	YMR271C	0.92762	-0.07681
1	26	2403	20151207_dm_TOP2-5_04_TS.JPG.dat	TOP2-5	YMR271C	0.94938	-0.05511
1	27	2334	20151207_dm_TOP2-5_04_TS.JPG.dat	TOP2-5	YMR271C	0.91822	-0.08619
1	28	2332	20151207_dm_TOP2-5_04_TS.JPG.dat	TOP2-5	YMR271C	0.95097	-0.05352
1	29	2195	20151207_dm_TOP2-5_04_TS.JPG.dat	TOP2-5	YMR271C	0.94698	-0.0575
1	30	2316	20151207_dm_TOP2-5_04_TS.JPG.dat	TOP2-5	YMR271C	1.02711	0.02243
1	31	2460	20151207_dm_TOP2-5_04_TS.JPG.dat	TOP2-5	YMR271C	1.08355	0.07874
1	32	2423	20151207_dm_TOP2-5_04_TS.JPG.dat	TOP2-5	YMR271C	1.07406	0.06927
1	33	2373	20151207_dm_TOP2-5_04_TS.JPG.dat	TOP2-5	YMR271C	1.07072	0.06594
1	34	2302	20151207_dm_TOP2-5_04_TS.JPG.dat	TOP2-5	YMR271C	1.04986	0.04513
1	35	2410	20151207_dm_TOP2-5_04_TS.JPG.dat	TOP2-5	YMR271C	1.10667	0.1018
1	36	2379	20151207_dm_TOP2-5_04_TS.JPG.dat	TOP2-5	YMR271C	1.1035	0.09864
1	37	2009	20151207_dm_TOP2-5_04_TS.JPG.dat	TOP2-5	YMR271C	0.94363	-0.06084
1	38	2308	20151207_dm_TOP2-5_04_TS.JPG.dat	TOP2-5	YMR271C	#NUM!	#NUM!	status=JK
1	39	2279	20151207_dm_TOP2-5_04_TS.JPG.dat	TOP2-5	YMR271C	1.06303	0.05827
1	40	2433	20151207_dm_TOP2-5_04_TS.JPG.dat	TOP2-5	YMR271C	1.11598	0.11109
1	41	2377	20151207_dm_TOP2-5_04_TS.JPG.dat	TOP2-5	YMR271C	1.07262	0.06783
1	42	2189	20151207_dm_TOP2-5_04_TS.JPG.dat	TOP2-5	YMR271C	0.98187	-0.02269
1	43	2666	20151207_dm_TOP2-5_04_TS.JPG.dat	TOP2-5	YMR271C	1.20772	0.2026
1	44	2457	20151207_dm_TOP2-5_04_TS.JPG.dat	TOP2-5	YMR271C	1.13403	0.12909
1	45	2436	20151207_dm_TOP2-5_04_TS.JPG.dat	TOP2-5	YMR271C	1.14303	0.13807
1	46	2543	20151207_dm_TOP2-5_04_TS.JPG.dat	TOP2-5	YMR271C	1.11973	0.11483
1	47	2615	20151207_dm_TOP2-5_04_TS.JPG.dat	TOP2-5	YMR271C	1.02494	0.02027
1	48	2865	20151207_dm_TOP2-5_04_TS.JPG.dat	TOP2-5	YMR271C	1.00461	-2e-05
2	1	3083	20151207_dm_TOP2-5_04_TS.JPG.dat	TOP2-5	YMR271C	#NUM!	#NUM!	status=BG
2	2	1613	20151207_dm_TOP2-5_04_TS.JPG.dat	TOP2-5	YMR271C	#NUM!	#NUM!	status=BG
2	3	1748	20151207_dm_TOP2-5_04_TS.JPG.dat	TOP2-5	YMR271C	1.29158	0.28625
2	4	1737	20151207_dm_TOP2-5_04_TS.JPG.dat	TOP2-5	YMR271C	1.28534	0.28003
2	5	1690	20151207_dm_TOP2-5_04_TS.JPG.dat	TOP2-5	YMR271C	#NUM!	#NUM!	status=JK
2	6	1601	20151207_dm_TOP2-5_04_TS.JPG.dat	TOP2-5	YMR271C	1.05872	0.05397
2	7	1857	20151207_dm_TOP2-5_04_TS.JPG.dat	TOP2-5	YMR271C	1.22052	0.21537
2	8	1813	20151207_dm_TOP2-5_04_TS.JPG.dat	TOP2-5	YMR271C	1.16757	0.16255
2	9	1979	20151207_dm_TOP2-5_04_TS.JPG.dat	TOP2-5	YMR271C	1.24442	0.23922
2	10	1800	20151207_dm_TOP2-5_04_TS.JPG.dat	TOP2-5	YMR271C	1.12369	0.11878
2	11	1730	20151207_dm_TOP2-5_04_TS.JPG.dat	TOP2-5	YMR271C	1.08118	0.07637
2	12	1832	20151207_dm_TOP2-5_04_TS.JPG.dat	TOP2-5	YMR271C	1.1415	0.13655
2	13	1712	20151207_dm_TOP2-5_04_TS.JPG.dat	TOP2-5	YMR271C	1.07595	0.07115
2	14	1657	20151207_dm_TOP2-5_04_TS.JPG.dat	TOP2-5	YMR271C	1.04583	0.04111
2	15	1545	20151207_dm_TOP2-5_04_TS.JPG.dat	TOP2-5	YMR271C	0.96531	-0.03921
2	16	1494	20151207_dm_TOP2-5_04_TS.JPG.dat	TOP2-5	YMR271C	0.92163	-0.08278
2	17	1429	20151207_dm_TOP2-5_04_TS.JPG.dat	TOP2-5	YMR271C	0.88659	-0.11774
2	18	1441	20151207_dm_TOP2-5_04_TS.JPG.dat	TOP2-5	YMR271C	0.89455	-0.1098
2	19	1582	20151207_dm_TOP2-5_04_TS.JPG.dat	TOP2-5	YMR271C	0.98454	-0.02003
2	20	1747	20151207_dm_TOP2-5_04_TS.JPG.dat	TOP2-5	YMR271C	#NUM!	#NUM!	status=JK
2	21	1515	20151207_dm_TOP2-5_04_TS.JPG.dat	TOP2-5	YMR271C	1.02173	0.01707
2	22	1655	20151207_dm_TOP2-5_04_TS.JPG.dat	TOP2-5	YMR271C	1.12361	0.1187
2	23	1472	20151207_dm_TOP2-5_04_TS.JPG.dat	TOP2-5	YMR271C	0.98119	-0.02337
2	24	1484	20151207_dm_TOP2-5_04_TS.JPG.dat	TOP2-5	YMR271C	0.96021	-0.0443
2	25	1546	20151207_dm_TOP2-5_04_TS.JPG.dat	TOP2-5	YMR271C	0.97392	-0.03063
2	26	1604	20151207_dm_TOP2-5_04_TS.JPG.dat	TOP2-5	YMR271C	0.98085	-0.02372
2	27	1556	20151207_dm_TOP2-5_04_TS.JPG.dat	TOP2-5	YMR271C	0.94778	-0.0567
2	28	1617	20151207_dm_TOP2-5_04_TS.JPG.dat	TOP2-5	YMR271C	1.02143	0.01677
2	29	1467	20151207_dm_TOP2-5_04_TS.JPG.dat	TOP2-5	YMR271C	0.98134	-0.02323
2	30	1436	20151207_dm_TOP2-5_04_TS.JPG.dat	TOP2-5	YMR271C	0.98741	-0.01717
2	31	1461	20151207_dm_TOP2-5_04_TS.JPG.dat	TOP2-5	YMR271C	0.99873	-0.00588
2	32	1421	20151207_dm_TOP2-5_04_TS.JPG.dat	TOP2-5	YMR271C	0.97861	-0.02594
2	33	1375	20151207_dm_TOP2-5_04_TS.JPG.dat	TOP2-5	YMR271C	0.96494	-0.03958
2	34	1430	20151207_dm_TOP2-5_04_TS.JPG.dat	TOP2-5	YMR271C	1.01473	0.01008
2	35	1340	20151207_dm_TOP2-5_04_TS.JPG.dat	TOP2-5	YMR271C	0.95688	-0.04762
2	36	1284	20151207_dm_TOP2-5_04_TS.JPG.dat	TOP2-5	YMR271C	0.92556	-0.07886
2	37	1266	20151207_dm_TOP2-5_04_TS.JPG.dat	TOP2-5	YMR271C	0.9242	-0.08022
2	38	1302	20151207_dm_TOP2-5_04_TS.JPG.dat	TOP2-5	YMR271C	0.95491	-0.04959
2	39	1342	20151207_dm_TOP2-5_04_TS.JPG.dat	TOP2-5	YMR271C	0.97329	-0.03125
2	40	1261	20151207_dm_TOP2-5_04_TS.JPG.dat	TOP2-5	YMR271C	0.89973	-0.10463
2	41	1188	20151207_dm_TOP2-5_04_TS.JPG.dat	TOP2-5	YMR271C	0.83394	-0.17026
2	42	1439	20151207_dm_TOP2-5_04_TS.JPG.dat	TOP2-5	YMR271C	1.00429	-0.00033
2	43	1293	20151207_dm_TOP2-5_04_TS.JPG.dat	TOP2-5	YMR271C	0.91106	-0.09334
2	44	1337	20151207_dm_TOP2-5_04_TS.JPG.dat	TOP2-5	YMR271C	0.95867	-0.04584
2	45	1391	20151207_dm_TOP2-5_04_TS.JPG.dat	TOP2-5	YMR271C	1.01281	0.00817
2	46	1465	20151207_dm_TOP2-5_04_TS.JPG.dat	TOP2-5	YMR271C	0.99899	-0.00562
2	47	1362	20151207_dm_TOP2-5_04_TS.JPG.dat	TOP2-5	YMR271C	0.82514	-0.17904
2	48	2121	20151207_dm_TOP2-5_04_TS.JPG.dat	TOP2-5	YMR271C	1.14706	0.14209
3	1	2150	20151207_dm_TOP2-5_04_TS.JPG.dat	TOP2-5	YMR271C	1.46497	0.45923
3	2	2052	20151207_dm_TOP2-5_04_TS.JPG.dat	TOP2-5	YMR271C	1.49905	0.49322
3	3	1199	20151207_dm_TOP2-5_04_TS.JPG.dat	TOP2-5	YFL034C-B	0.94023	-0.04798
3	4	1150	20151207_dm_TOP2-5_04_TS.JPG.dat	TOP2-5	YFL034C-B	#NUM!	#NUM!	status=JK
3	5	1708	20151207_dm_TOP2-5_04_TS.JPG.dat	TOP2-5	YPR019W	1.28306	0.03209
3	6	1714	20151207_dm_TOP2-5_04_TS.JPG.dat	TOP2-5	YPR019W	1.24242	-0.00845
3	7	1572	20151207_dm_TOP2-5_04_TS.JPG.dat	TOP2-5	YIR022W	#NUM!	#NUM!	status=JK
3	8	0	20151207_dm_TOP2-5_04_TS.JPG.dat	TOP2-5	YIR022W	0	0
3	9	1362	20151207_dm_TOP2-5_04_TS.JPG.dat	TOP2-5	YLR032W	0.94753	-0.10324
3	10	1400	20151207_dm_TOP2-5_04_TS.JPG.dat	TOP2-5	YLR032W	0.96644	-0.08438
3	11	1284	20151207_dm_TOP2-5_04_TS.JPG.dat	TOP2-5	YJL136C	0.88663	-0.0589
3	12	1388	20151207_dm_TOP2-5_04_TS.JPG.dat	TOP2-5	YJL136C	0.95527	0.00957
3	13	1292	20151207_dm_TOP2-5_04_TS.JPG.dat	TOP2-5	YIL109C	0.89671	0.0085
3	14	1232	20151207_dm_TOP2-5_04_TS.JPG.dat	TOP2-5	YIL109C	0.85906	-0.02907
3	15	1808	20151207_dm_TOP2-5_04_TS.JPG.dat	TOP2-5	YDR182W	1.24922	0.27182
3	16	1758	20151207_dm_TOP2-5_04_TS.JPG.dat	TOP2-5	YDR182W	1.20159	0.2243
3	17	0	20151207_dm_TOP2-5_04_TS.JPG.dat	TOP2-5	YDR331W	0	0
3	18	0	20151207_dm_TOP2-5_04_TS.JPG.dat	TOP2-5	YDR331W	0	0
3	19	1444	20151207_dm_TOP2-5_04_TS.JPG.dat	TOP2-5	YDL065C	1.00268	-0.082
3	20	1472	20151207_dm_TOP2-5_04_TS.JPG.dat	TOP2-5	YDL065C	1.05963	-0.02519
3	21	1304	20151207_dm_TOP2-5_04_TS.JPG.dat	TOP2-5	YPL101W	0.98515	0.06214
3	22	1253	20151207_dm_TOP2-5_04_TS.JPG.dat	TOP2-5	YPL101W	#NUM!	#NUM!	status=JK
3	23	1292	20151207_dm_TOP2-5_04_TS.JPG.dat	TOP2-5	YDR334W	0.96584	-0.12469
3	24	1270	20151207_dm_TOP2-5_04_TS.JPG.dat	TOP2-5	YDR334W	0.92117	-0.16925
3	25	1539	20151207_dm_TOP2-5_04_TS.JPG.dat	TOP2-5	YBR257W	1.08596	0.33575
3	26	1188	20151207_dm_TOP2-5_04_TS.JPG.dat	TOP2-5	YBR257W	0.81314	0.06359
3	27	0	20151207_dm_TOP2-5_04_TS.JPG.dat	TOP2-5	YJL091C	0	0
3	28	0	20151207_dm_TOP2-5_04_TS.JPG.dat	TOP2-5	YJL091C	0	0
3	29	1637	20151207_dm_TOP2-5_04_TS.JPG.dat	TOP2-5	YPL120W	1.22867	0.05858
3	30	1487	20151207_dm_TOP2-5_04_TS.JPG.dat	TOP2-5	YPL120W	1.14744	-0.02245
3	31	1417	20151207_dm_TOP2-5_04_TS.JPG.dat	TOP2-5	YHR005C	1.08809	-0.03524
3	32	1349	20151207_dm_TOP2-5_04_TS.JPG.dat	TOP2-5	YHR005C	1.04463	-0.07859
3	33	1281	20151207_dm_TOP2-5_04_TS.JPG.dat	TOP2-5	YDL077C	1.01209	0.07518
3	34	1266	20151207_dm_TOP2-5_04_TS.JPG.dat	TOP2-5	YDL077C	1.01207	0.07516
3	35	1199	20151207_dm_TOP2-5_04_TS.JPG.dat	TOP2-5	YER133W	0.9646	0.12233
3	36	1121	20151207_dm_TOP2-5_04_TS.JPG.dat	TOP2-5	YER133W	0.90992	0.06779
3	37	1351	20151207_dm_TOP2-5_04_TS.JPG.dat	TOP2-5	YDL058W	1.11097	0.10658
3	38	1356	20151207_dm_TOP2-5_04_TS.JPG.dat	TOP2-5	YDL058W	1.11946	0.11505
3	39	1281	20151207_dm_TOP2-5_04_TS.JPG.dat	TOP2-5	YDR454C	#NUM!	#NUM!	status=JK
3	40	1189	20151207_dm_TOP2-5_04_TS.JPG.dat	TOP2-5	YDR454C	0.95668	0.00343
3	41	1485	20151207_dm_TOP2-5_04_TS.JPG.dat	TOP2-5	YIL147C	#NUM!	#NUM!	status=JK
3	42	1341	20151207_dm_TOP2-5_04_TS.JPG.dat	TOP2-5	YIL147C	1.05504	0.03414
3	43	1158	20151207_dm_TOP2-5_04_TS.JPG.dat	TOP2-5	YGR074W	0.91943	0.59217
3	44	799	20151207_dm_TOP2-5_04_TS.JPG.dat	TOP2-5	YGR074W	0.64476	0.31817
3	45	933	20151207_dm_TOP2-5_04_TS.JPG.dat	TOP2-5	YPL082C	0.76362	0.04627
3	46	942	20151207_dm_TOP2-5_04_TS.JPG.dat	TOP2-5	YPL082C	0.72047	0.00322
3	47	1763	20151207_dm_TOP2-5_04_TS.JPG.dat	TOP2-5	YMR271C	1.19545	0.19036
3	48	1094	20151207_dm_TOP2-5_04_TS.JPG.dat	TOP2-5	YMR271C	#NUM!	#NUM!	status=JK
4	1	2142	20151207_dm_TOP2-5_04_TS.JPG.dat	TOP2-5	YMR271C	1.25176	0.24654
4	2	1914	20151207_dm_TOP2-5_04_TS.JPG.dat	TOP2-5	YMR271C	1.21224	0.20711
4	3	1375	20151207_dm_TOP2-5_04_TS.JPG.dat	TOP2-5	YFL034C-B	0.94499	-0.04323
4	4	1343	20151207_dm_TOP2-5_04_TS.JPG.dat	TOP2-5	YFL034C-B	0.94468	-0.04355
4	5	1788	20151207_dm_TOP2-5_04_TS.JPG.dat	TOP2-5	YPR019W	1.20177	-0.04901
4	6	1825	20151207_dm_TOP2-5_04_TS.JPG.dat	TOP2-5	YPR019W	1.19512	-0.05563
4	7	0	20151207_dm_TOP2-5_04_TS.JPG.dat	TOP2-5	YIR022W	0	0
4	8	0	20151207_dm_TOP2-5_04_TS.JPG.dat	TOP2-5	YIR022W	0	0
4	9	1614	20151207_dm_TOP2-5_04_TS.JPG.dat	TOP2-5	YLR032W	1.0228	-0.02816
4	10	1604	20151207_dm_TOP2-5_04_TS.JPG.dat	TOP2-5	YLR032W	1.00787	-0.04305
4	11	1525	20151207_dm_TOP2-5_04_TS.JPG.dat	TOP2-5	YJL136C	0.95729	0.01159
4	12	1454	20151207_dm_TOP2-5_04_TS.JPG.dat	TOP2-5	YJL136C	0.90874	-0.03685
4	13	1404	20151207_dm_TOP2-5_04_TS.JPG.dat	TOP2-5	YIL109C	0.88413	-0.00406
4	14	1309	20151207_dm_TOP2-5_04_TS.JPG.dat	TOP2-5	YIL109C	0.82839	-0.05966
4	15	1908	20151207_dm_TOP2-5_04_TS.JPG.dat	TOP2-5	YDR182W	1.19797	0.2207
4	16	2007	20151207_dm_TOP2-5_04_TS.JPG.dat	TOP2-5	YDR182W	1.24878	0.27138
4	17	0	20151207_dm_TOP2-5_04_TS.JPG.dat	TOP2-5	YDR331W	0	0
4	18	0	20151207_dm_TOP2-5_04_TS.JPG.dat	TOP2-5	YDR331W	0	0
4	19	1893	20151207_dm_TOP2-5_04_TS.JPG.dat	TOP2-5	YDL065C	1.20575	0.12057
4	20	1633	20151207_dm_TOP2-5_04_TS.JPG.dat	TOP2-5	YDL065C	1.08105	-0.00383
4	21	1403	20151207_dm_TOP2-5_04_TS.JPG.dat	TOP2-5	YPL101W	0.9768	0.05381
4	22	1400	20151207_dm_TOP2-5_04_TS.JPG.dat	TOP2-5	YPL101W	0.9835	0.0605
4	23	1492	20151207_dm_TOP2-5_04_TS.JPG.dat	TOP2-5	YDR334W	1.03017	-0.06051
4	24	1415	20151207_dm_TOP2-5_04_TS.JPG.dat	TOP2-5	YDR334W	0.94794	-0.14254
4	25	1412	20151207_dm_TOP2-5_04_TS.JPG.dat	TOP2-5	YBR257W	0.9201	0.17029
4	26	1357	20151207_dm_TOP2-5_04_TS.JPG.dat	TOP2-5	YBR257W	0.8573	0.10764
4	27	0	20151207_dm_TOP2-5_04_TS.JPG.dat	TOP2-5	YJL091C	0	0
4	28	0	20151207_dm_TOP2-5_04_TS.JPG.dat	TOP2-5	YJL091C	0	0
4	29	1690	20151207_dm_TOP2-5_04_TS.JPG.dat	TOP2-5	YPL120W	1.17457	0.0046
4	30	1771	20151207_dm_TOP2-5_04_TS.JPG.dat	TOP2-5	YPL120W	1.26596	0.09578
4	31	1485	20151207_dm_TOP2-5_04_TS.JPG.dat	TOP2-5	YHR005C	1.05776	-0.0655
4	32	1575	20151207_dm_TOP2-5_04_TS.JPG.dat	TOP2-5	YHR005C	1.13279	0.00935
4	33	1442	20151207_dm_TOP2-5_04_TS.JPG.dat	TOP2-5	YDL077C	1.05967	0.12264
4	34	1234	20151207_dm_TOP2-5_04_TS.JPG.dat	TOP2-5	YDL077C	0.91855	-0.01814
4	35	1365	20151207_dm_TOP2-5_04_TS.JPG.dat	TOP2-5	YER133W	1.02276	0.18035
4	36	1177	20151207_dm_TOP2-5_04_TS.JPG.dat	TOP2-5	YER133W	0.88982	0.04774
4	37	1416	20151207_dm_TOP2-5_04_TS.JPG.dat	TOP2-5	YDL058W	1.08457	0.08025
4	38	1395	20151207_dm_TOP2-5_04_TS.JPG.dat	TOP2-5	YDL058W	1.0715	0.06721
4	39	1262	20151207_dm_TOP2-5_04_TS.JPG.dat	TOP2-5	YDR454C	0.961	0.00774
4	40	1265	20151207_dm_TOP2-5_04_TS.JPG.dat	TOP2-5	YDR454C	0.94819	-0.00504
4	41	1398	20151207_dm_TOP2-5_04_TS.JPG.dat	TOP2-5	YIL147C	1.03065	0.0098
4	42	1433	20151207_dm_TOP2-5_04_TS.JPG.dat	TOP2-5	YIL147C	1.04953	0.02865
4	43	1018	20151207_dm_TOP2-5_04_TS.JPG.dat	TOP2-5	YGR074W	0.7519	0.42504
4	44	1002	20151207_dm_TOP2-5_04_TS.JPG.dat	TOP2-5	YGR074W	0.75116	0.42431
4	45	921	20151207_dm_TOP2-5_04_TS.JPG.dat	TOP2-5	YPL082C	0.69937	-0.01782
4	46	869	20151207_dm_TOP2-5_04_TS.JPG.dat	TOP2-5	YPL082C	0.61525	-0.10174
4	47	1828	20151207_dm_TOP2-5_04_TS.JPG.dat	TOP2-5	YMR271C	1.14514	0.14018
4	48	1862	20151207_dm_TOP2-5_04_TS.JPG.dat	TOP2-5	YMR271C	1.03645	0.03175
5	1	2247	20151207_dm_TOP2-5_04_TS.JPG.dat	TOP2-5	YMR271C	1.20058	0.19548
5	2	2052	20151207_dm_TOP2-5_04_TS.JPG.dat	TOP2-5	YMR271C	1.2	0.1949
5	3	1465	20151207_dm_TOP2-5_04_TS.JPG.dat	TOP2-5	YIL143C	0.93897	0.03452
5	4	1507	20151207_dm_TOP2-5_04_TS.JPG.dat	TOP2-5	YIL143C	0.99844	0.09385
5	5	1244	20151207_dm_TOP2-5_04_TS.JPG.dat	TOP2-5	YFL039C	0.79517	-0.05639
5	6	1290	20151207_dm_TOP2-5_04_TS.JPG.dat	TOP2-5	YFL039C	0.81104	-0.04056
5	7	1181	20151207_dm_TOP2-5_04_TS.JPG.dat	TOP2-5	YML023C	0.74957	0.01573
5	8	1320	20151207_dm_TOP2-5_04_TS.JPG.dat	TOP2-5	YML023C	0.82624	0.09221
5	9	1404	20151207_dm_TOP2-5_04_TS.JPG.dat	TOP2-5	YNL138W	0.86125	-0.10071
5	10	1302	20151207_dm_TOP2-5_04_TS.JPG.dat	TOP2-5	YNL138W	0.79147	-0.17031
5	11	0	20151207_dm_TOP2-5_04_TS.JPG.dat	TOP2-5	YDR276C	0	-0.51888
5	12	2117	20151207_dm_TOP2-5_04_TS.JPG.dat	TOP2-5	YDR276C	1.27797	0.75597
5	13	1671	20151207_dm_TOP2-5_04_TS.JPG.dat	TOP2-5	YNL158W	1.01592	-0.17743
5	14	1679	20151207_dm_TOP2-5_04_TS.JPG.dat	TOP2-5	YNL158W	1.02629	-0.16709
5	15	2008	20151207_dm_TOP2-5_04_TS.JPG.dat	TOP2-5	YJL005W	1.21883	0.10145
5	16	2085	20151207_dm_TOP2-5_04_TS.JPG.dat	TOP2-5	YJL005W	1.25605	0.13857
5	17	0	20151207_dm_TOP2-5_04_TS.JPG.dat	TOP2-5	YDR208W	0	0
5	18	0	20151207_dm_TOP2-5_04_TS.JPG.dat	TOP2-5	YDR208W	0	0
5	19	1668	20151207_dm_TOP2-5_04_TS.JPG.dat	TOP2-5	YDR168W	1.03671	-0.03082
5	20	1512	20151207_dm_TOP2-5_04_TS.JPG.dat	TOP2-5	YDR168W	0.97946	-0.08793
5	21	1265	20151207_dm_TOP2-5_04_TS.JPG.dat	TOP2-5	YDR299W	0.86376	0.09086
5	22	1086	20151207_dm_TOP2-5_04_TS.JPG.dat	TOP2-5	YDR299W	0.74944	-0.02317
5	23	1730	20151207_dm_TOP2-5_04_TS.JPG.dat	TOP2-5	YKL088W	1.17481	0.1026
5	24	1565	20151207_dm_TOP2-5_04_TS.JPG.dat	TOP2-5	YKL088W	1.03202	-0.03984
5	25	1847	20151207_dm_TOP2-5_04_TS.JPG.dat	TOP2-5	YHR189W	1.18522	0.01025
5	26	1827	20151207_dm_TOP2-5_04_TS.JPG.dat	TOP2-5	YHR189W	1.1363	-0.03855
5	27	2403	20151207_dm_TOP2-5_04_TS.JPG.dat	TOP2-5	YLR310C	1.48978	1.28169
5	28	809	20151207_dm_TOP2-5_04_TS.JPG.dat	TOP2-5	YLR310C	0.52123	0.3155
5	29	128	20151207_dm_TOP2-5_04_TS.JPG.dat	TOP2-5	YOR204W	0.08777	-0.78475
5	30	119	20151207_dm_TOP2-5_04_TS.JPG.dat	TOP2-5	YOR204W	#NUM!	#NUM!	status=JK
5	31	1392	20151207_dm_TOP2-5_04_TS.JPG.dat	TOP2-5	YFL039C	0.98009	0.12808
5	32	1106	20151207_dm_TOP2-5_04_TS.JPG.dat	TOP2-5	YFL039C	0.78742	-0.06412
5	33	1394	20151207_dm_TOP2-5_04_TS.JPG.dat	TOP2-5	YKR008W	1.0156	-0.07146
5	34	1306	20151207_dm_TOP2-5_04_TS.JPG.dat	TOP2-5	YKR008W	#NUM!	#NUM!	status=JK
5	35	1651	20151207_dm_TOP2-5_04_TS.JPG.dat	TOP2-5	YLR430W	1.22928	0.13609
5	36	1617	20151207_dm_TOP2-5_04_TS.JPG.dat	TOP2-5	YLR430W	1.21578	0.12262
5	37	1051	20151207_dm_TOP2-5_04_TS.JPG.dat	TOP2-5	YNR011C	0.80193	-0.14276
5	38	1209	20151207_dm_TOP2-5_04_TS.JPG.dat	TOP2-5	YNR011C	0.92482	-0.02018
5	39	1468	20151207_dm_TOP2-5_04_TS.JPG.dat	TOP2-5	YBR195C	1.1152	0.04423
5	40	1501	20151207_dm_TOP2-5_04_TS.JPG.dat	TOP2-5	YBR195C	1.12349	0.0525
5	41	1551	20151207_dm_TOP2-5_04_TS.JPG.dat	TOP2-5	YLR430W	#NUM!	#NUM!	status=JK
5	42	1470	20151207_dm_TOP2-5_04_TS.JPG.dat	TOP2-5	YLR430W	1.07505	-0.01776
5	43	1465	20151207_dm_TOP2-5_04_TS.JPG.dat	TOP2-5	YGR156W	1.07946	0.03565
5	44	1690	20151207_dm_TOP2-5_04_TS.JPG.dat	TOP2-5	YGR156W	1.2612	0.21695
5	45	1045	20151207_dm_TOP2-5_04_TS.JPG.dat	TOP2-5	YPR135W	0.78834	-0.06675
5	46	947	20151207_dm_TOP2-5_04_TS.JPG.dat	TOP2-5	YPR135W	0.66402	-0.19076
5	47	1787	20151207_dm_TOP2-5_04_TS.JPG.dat	TOP2-5	YMR271C	1.10551	0.10064
5	48	1896	20151207_dm_TOP2-5_04_TS.JPG.dat	TOP2-5	YMR271C	1.03925	0.03455
6	1	2095	20151207_dm_TOP2-5_04_TS.JPG.dat	TOP2-5	YMR271C	#NUM!	#NUM!	status=JK
6	2	2345	20151207_dm_TOP2-5_04_TS.JPG.dat	TOP2-5	YMR271C	1.24096	0.23576
6	3	1665	20151207_dm_TOP2-5_04_TS.JPG.dat	TOP2-5	YIL143C	0.97458	0.07004
6	4	1647	20151207_dm_TOP2-5_04_TS.JPG.dat	TOP2-5	YIL143C	1.00582	0.1012
6	5	1262	20151207_dm_TOP2-5_04_TS.JPG.dat	TOP2-5	YFL039C	0.75048	-0.10098
6	6	1184	20151207_dm_TOP2-5_04_TS.JPG.dat	TOP2-5	YFL039C	0.69898	-0.15235
6	7	1159	20151207_dm_TOP2-5_04_TS.JPG.dat	TOP2-5	YML023C	0.69418	-0.03953
6	8	1216	20151207_dm_TOP2-5_04_TS.JPG.dat	TOP2-5	YML023C	0.72004	-0.01373
6	9	1494	20151207_dm_TOP2-5_04_TS.JPG.dat	TOP2-5	YNL138W	0.86846	-0.09352
6	10	1326	20151207_dm_TOP2-5_04_TS.JPG.dat	TOP2-5	YNL138W	0.76382	-0.1979
6	11	1971	20151207_dm_TOP2-5_04_TS.JPG.dat	TOP2-5	YDR276C	1.13283	0.61117
6	12	0	20151207_dm_TOP2-5_04_TS.JPG.dat	TOP2-5	YDR276C	0	-0.51888
6	13	1824	20151207_dm_TOP2-5_04_TS.JPG.dat	TOP2-5	YNL158W	1.05058	-0.14287
6	14	1814	20151207_dm_TOP2-5_04_TS.JPG.dat	TOP2-5	YNL158W	1.05165	-0.1418
6	15	2016	20151207_dm_TOP2-5_04_TS.JPG.dat	TOP2-5	YJL005W	1.1625	0.04525
6	16	2130	20151207_dm_TOP2-5_04_TS.JPG.dat	TOP2-5	YJL005W	1.22138	0.10399
6	17	0	20151207_dm_TOP2-5_04_TS.JPG.dat	TOP2-5	YDR208W	0	0
6	18	0	20151207_dm_TOP2-5_04_TS.JPG.dat	TOP2-5	YDR208W	0	0
6	19	1805	20151207_dm_TOP2-5_04_TS.JPG.dat	TOP2-5	YDR168W	1.07619	0.00856
6	20	1564	20151207_dm_TOP2-5_04_TS.JPG.dat	TOP2-5	YDR168W	0.97439	-0.09299
6	21	1098	20151207_dm_TOP2-5_04_TS.JPG.dat	TOP2-5	YDR299W	0.72273	-0.04982
6	22	1196	20151207_dm_TOP2-5_04_TS.JPG.dat	TOP2-5	YDR299W	0.79695	0.02422
6	23	1833	20151207_dm_TOP2-5_04_TS.JPG.dat	TOP2-5	YKL088W	1.20306	0.13078
6	24	1648	20151207_dm_TOP2-5_04_TS.JPG.dat	TOP2-5	YKL088W	1.051	-0.02091
6	25	1952	20151207_dm_TOP2-5_04_TS.JPG.dat	TOP2-5	YHR189W	1.21166	0.03663
6	26	1939	20151207_dm_TOP2-5_04_TS.JPG.dat	TOP2-5	YHR189W	1.166	-0.00892
6	27	0	20151207_dm_TOP2-5_04_TS.JPG.dat	TOP2-5	YLR310C	0	-0.20445
6	28	2392	20151207_dm_TOP2-5_04_TS.JPG.dat	TOP2-5	YLR310C	1.4903	1.28221
6	29	134	20151207_dm_TOP2-5_04_TS.JPG.dat	TOP2-5	YOR204W	0.08901	-0.78351
6	30	128	20151207_dm_TOP2-5_04_TS.JPG.dat	TOP2-5	YOR204W	0.08751	-0.78501
6	31	1247	20151207_dm_TOP2-5_04_TS.JPG.dat	TOP2-5	YFL039C	0.85183	0.00013
6	32	1119	20151207_dm_TOP2-5_04_TS.JPG.dat	TOP2-5	YFL039C	0.77412	-0.07739
6	33	1456	20151207_dm_TOP2-5_04_TS.JPG.dat	TOP2-5	YKR008W	1.03247	-0.05463
6	34	1409	20151207_dm_TOP2-5_04_TS.JPG.dat	TOP2-5	YKR008W	1.01533	-0.07173
6	35	1608	20151207_dm_TOP2-5_04_TS.JPG.dat	TOP2-5	YLR430W	1.16886	0.07582
6	36	1590	20151207_dm_TOP2-5_04_TS.JPG.dat	TOP2-5	YLR430W	1.16856	0.07552
6	37	1330	20151207_dm_TOP2-5_04_TS.JPG.dat	TOP2-5	YNR011C	0.99448	0.04931
6	38	1295	20151207_dm_TOP2-5_04_TS.JPG.dat	TOP2-5	YNR011C	0.97138	0.02627
6	39	1534	20151207_dm_TOP2-5_04_TS.JPG.dat	TOP2-5	YBR195C	1.1457	0.07466
6	40	1438	20151207_dm_TOP2-5_04_TS.JPG.dat	TOP2-5	YBR195C	1.0601	-0.01073
6	41	1503	20151207_dm_TOP2-5_04_TS.JPG.dat	TOP2-5	YLR430W	1.09053	-0.00232
6	42	1502	20151207_dm_TOP2-5_04_TS.JPG.dat	TOP2-5	YLR430W	1.08331	-0.00952
6	43	1602	20151207_dm_TOP2-5_04_TS.JPG.dat	TOP2-5	YGR156W	1.16245	0.11843
6	44	1712	20151207_dm_TOP2-5_04_TS.JPG.dat	TOP2-5	YGR156W	1.25499	0.21075
6	45	915	20151207_dm_TOP2-5_04_TS.JPG.dat	TOP2-5	YPR135W	0.67626	-0.17856
6	46	854	20151207_dm_TOP2-5_04_TS.JPG.dat	TOP2-5	YPR135W	0.58436	-0.27023
6	47	1661	20151207_dm_TOP2-5_04_TS.JPG.dat	TOP2-5	YMR271C	0.99906	-0.00555
6	48	1966	20151207_dm_TOP2-5_04_TS.JPG.dat	TOP2-5	YMR271C	1.04401	0.03929
7	1	2252	20151207_dm_TOP2-5_04_TS.JPG.dat	TOP2-5	YMR271C	#NUM!	#NUM!	status=JK
7	2	1941	20151207_dm_TOP2-5_04_TS.JPG.dat	TOP2-5	YMR271C	0.96345	-0.04107
7	3	1492	20151207_dm_TOP2-5_04_TS.JPG.dat	TOP2-5	YOL094C	0.82288	-0.05932
7	4	1692	20151207_dm_TOP2-5_04_TS.JPG.dat	TOP2-5	YOL094C	0.97811	0.09554
7	5	1756	20151207_dm_TOP2-5_04_TS.JPG.dat	TOP2-5	YNL312W	0.99306	0.01874
7	6	1633	20151207_dm_TOP2-5_04_TS.JPG.dat	TOP2-5	YNL312W	0.92109	-0.05306
7	7	1916	20151207_dm_TOP2-5_04_TS.JPG.dat	TOP2-5	YDL164C	1.0996	0.00911
7	8	1832	20151207_dm_TOP2-5_04_TS.JPG.dat	TOP2-5	YDL164C	1.04137	-0.04897
7	9	1825	20151207_dm_TOP2-5_04_TS.JPG.dat	TOP2-5	YER147C	1.02007	-0.02103
7	10	1741	20151207_dm_TOP2-5_04_TS.JPG.dat	TOP2-5	YER147C	0.9653	-0.07567
7	11	1954	20151207_dm_TOP2-5_04_TS.JPG.dat	TOP2-5	YLR116W	1.0818	-0.00139
7	12	1943	20151207_dm_TOP2-5_04_TS.JPG.dat	TOP2-5	YLR116W	1.0706	-0.01256
7	13	1970	20151207_dm_TOP2-5_04_TS.JPG.dat	TOP2-5	YFL045C	1.09397	0.57026
7	14	1842	20151207_dm_TOP2-5_04_TS.JPG.dat	TOP2-5	YFL045C	1.0306	0.50704
7	15	1942	20151207_dm_TOP2-5_04_TS.JPG.dat	TOP2-5	YDR489W	1.08183	0.04456
7	16	2028	20151207_dm_TOP2-5_04_TS.JPG.dat	TOP2-5	YDR489W	1.12389	0.08652
7	17	1137	20151207_dm_TOP2-5_04_TS.JPG.dat	TOP2-5	YDR325W	0.6408	-0.37394
7	18	1450	20151207_dm_TOP2-5_04_TS.JPG.dat	TOP2-5	YDR325W	#NUM!	#NUM!	status=JK
7	19	1810	20151207_dm_TOP2-5_04_TS.JPG.dat	TOP2-5	YML126C	1.04137	0.15096
7	20	1728	20151207_dm_TOP2-5_04_TS.JPG.dat	TOP2-5	YML126C	1.03806	0.14767
7	21	1922	20151207_dm_TOP2-5_04_TS.JPG.dat	TOP2-5	YGR274C	1.2191	0.01193
7	22	2084	20151207_dm_TOP2-5_04_TS.JPG.dat	TOP2-5	YGR274C	1.33763	0.13017
7	23	1336	20151207_dm_TOP2-5_04_TS.JPG.dat	TOP2-5	YEL032W	0.84449	0.51889
7	24	1226	20151207_dm_TOP2-5_04_TS.JPG.dat	TOP2-5	YEL032W	0.75295	0.42758
7	25	1700	20151207_dm_TOP2-5_04_TS.JPG.dat	TOP2-5	YNL147W	#NUM!	#NUM!	status=JK
7	26	1624	20151207_dm_TOP2-5_04_TS.JPG.dat	TOP2-5	YNL147W	0.94015	-0.1388
7	27	1843	20151207_dm_TOP2-5_04_TS.JPG.dat	TOP2-5	YOR070C	1.06273	-0.00745
7	28	1850	20151207_dm_TOP2-5_04_TS.JPG.dat	TOP2-5	YOR070C	1.10831	0.03801
7	29	1644	20151207_dm_TOP2-5_04_TS.JPG.dat	TOP2-5	YOR272W	1.04957	0.07754
7	30	1674	20151207_dm_TOP2-5_04_TS.JPG.dat	TOP2-5	YOR272W	1.09936	0.12722
7	31	0	20151207_dm_TOP2-5_04_TS.JPG.dat	TOP2-5	YBR160W	0	-0.98693
7	32	0	20151207_dm_TOP2-5_04_TS.JPG.dat	TOP2-5	YBR160W	0	-0.98693
7	33	1551	20151207_dm_TOP2-5_04_TS.JPG.dat	TOP2-5	YBR123C	1.05604	0.00756
7	34	1559	20151207_dm_TOP2-5_04_TS.JPG.dat	TOP2-5	YBR123C	1.0802	0.03166
7	35	1342	20151207_dm_TOP2-5_04_TS.JPG.dat	TOP2-5	YKL104C	0.93932	0.10404
7	36	1348	20151207_dm_TOP2-5_04_TS.JPG.dat	TOP2-5	YKL104C	0.95535	0.12003
7	37	1493	20151207_dm_TOP2-5_04_TS.JPG.dat	TOP2-5	YMR168C	1.07788	0.04949
7	38	1476	20151207_dm_TOP2-5_04_TS.JPG.dat	TOP2-5	YMR168C	1.07064	0.04226
7	39	1457	20151207_dm_TOP2-5_04_TS.JPG.dat	TOP2-5	YJR076C	1.05465	0.08135
7	40	1397	20151207_dm_TOP2-5_04_TS.JPG.dat	TOP2-5	YJR076C	#NUM!	#NUM!	status=JK
7	41	1345	20151207_dm_TOP2-5_04_TS.JPG.dat	TOP2-5	YKL176C	0.95213	0.10588
7	42	1307	20151207_dm_TOP2-5_04_TS.JPG.dat	TOP2-5	YKL176C	0.92138	0.07519
7	43	682	20151207_dm_TOP2-5_04_TS.JPG.dat	TOP2-5	YDR062W	0.48327	0.19588
7	44	700	20151207_dm_TOP2-5_04_TS.JPG.dat	TOP2-5	YDR062W	0.50112	0.21369
7	45	1676	20151207_dm_TOP2-5_04_TS.JPG.dat	TOP2-5	YJR065C	1.20974	0.5388
7	46	1501	20151207_dm_TOP2-5_04_TS.JPG.dat	TOP2-5	YJR065C	1.00293	0.3325
7	47	1704	20151207_dm_TOP2-5_04_TS.JPG.dat	TOP2-5	YMR271C	1.00059	-0.00402
7	48	1977	20151207_dm_TOP2-5_04_TS.JPG.dat	TOP2-5	YMR271C	#NUM!	#NUM!	status=JK
8	1	2162	20151207_dm_TOP2-5_04_TS.JPG.dat	TOP2-5	YMR271C	0.94541	-0.05907
8	2	1955	20151207_dm_TOP2-5_04_TS.JPG.dat	TOP2-5	YMR271C	0.95	-0.05449
8	3	1570	20151207_dm_TOP2-5_04_TS.JPG.dat	TOP2-5	YOL094C	0.84901	-0.03325
8	4	1577	20151207_dm_TOP2-5_04_TS.JPG.dat	TOP2-5	YOL094C	0.89558	0.01321
8	5	1711	20151207_dm_TOP2-5_04_TS.JPG.dat	TOP2-5	YNL312W	0.95184	-0.02238
8	6	1671	20151207_dm_TOP2-5_04_TS.JPG.dat	TOP2-5	YNL312W	0.92886	-0.0453
8	7	1875	20151207_dm_TOP2-5_04_TS.JPG.dat	TOP2-5	YDL164C	1.06244	-0.02795
8	8	1993	20151207_dm_TOP2-5_04_TS.JPG.dat	TOP2-5	YDL164C	1.12118	0.03064
8	9	1784	20151207_dm_TOP2-5_04_TS.JPG.dat	TOP2-5	YER147C	0.98814	-0.05288
8	10	1807	20151207_dm_TOP2-5_04_TS.JPG.dat	TOP2-5	YER147C	0.99366	-0.04738
8	11	1873	20151207_dm_TOP2-5_04_TS.JPG.dat	TOP2-5	YLR116W	1.029	-0.05406
8	12	1893	20151207_dm_TOP2-5_04_TS.JPG.dat	TOP2-5	YLR116W	1.03595	-0.04712
8	13	1873	20151207_dm_TOP2-5_04_TS.JPG.dat	TOP2-5	YFL045C	1.03324	0.50968
8	14	1907	20151207_dm_TOP2-5_04_TS.JPG.dat	TOP2-5	YFL045C	1.06085	0.53723
8	15	1936	20151207_dm_TOP2-5_04_TS.JPG.dat	TOP2-5	YDR489W	1.07193	0.03468
8	16	1922	20151207_dm_TOP2-5_04_TS.JPG.dat	TOP2-5	YDR489W	1.05776	0.02055
8	17	1109	20151207_dm_TOP2-5_04_TS.JPG.dat	TOP2-5	YDR325W	0.61985	-0.39483
8	18	1197	20151207_dm_TOP2-5_04_TS.JPG.dat	TOP2-5	YDR325W	0.67422	-0.3406
8	19	1787	20151207_dm_TOP2-5_04_TS.JPG.dat	TOP2-5	YML126C	1.01783	0.12749
8	20	1596	20151207_dm_TOP2-5_04_TS.JPG.dat	TOP2-5	YML126C	#NUM!	#NUM!	status=JK
8	21	1961	20151207_dm_TOP2-5_04_TS.JPG.dat	TOP2-5	YGR274C	1.22891	0.02172
8	22	2082	20151207_dm_TOP2-5_04_TS.JPG.dat	TOP2-5	YGR274C	1.31964	0.11223
8	23	1515	20151207_dm_TOP2-5_04_TS.JPG.dat	TOP2-5	YEL032W	0.94564	0.6198
8	24	1330	20151207_dm_TOP2-5_04_TS.JPG.dat	TOP2-5	YEL032W	0.80722	0.48172
8	25	1624	20151207_dm_TOP2-5_04_TS.JPG.dat	TOP2-5	YNL147W	0.96025	-0.11875
8	26	1662	20151207_dm_TOP2-5_04_TS.JPG.dat	TOP2-5	YNL147W	0.9517	-0.12728
8	27	1802	20151207_dm_TOP2-5_04_TS.JPG.dat	TOP2-5	YOR070C	1.02729	-0.04281
8	28	1827	20151207_dm_TOP2-5_04_TS.JPG.dat	TOP2-5	YOR070C	1.08195	0.01172
8	29	1601	20151207_dm_TOP2-5_04_TS.JPG.dat	TOP2-5	YOR272W	1.01064	0.03871
8	30	1564	20151207_dm_TOP2-5_04_TS.JPG.dat	TOP2-5	YOR272W	1.01585	0.04391
8	31	0	20151207_dm_TOP2-5_04_TS.JPG.dat	TOP2-5	YBR160W	0	-0.98693
8	32	1607	20151207_dm_TOP2-5_04_TS.JPG.dat	TOP2-5	YBR160W	#NUM!	#NUM!	status=JK
8	33	1587	20151207_dm_TOP2-5_04_TS.JPG.dat	TOP2-5	YBR123C	1.07179	0.02327
8	34	1643	20151207_dm_TOP2-5_04_TS.JPG.dat	TOP2-5	YBR123C	#NUM!	#NUM!	status=JK
8	35	1387	20151207_dm_TOP2-5_04_TS.JPG.dat	TOP2-5	YKL104C	0.96756	0.13221
8	36	1279	20151207_dm_TOP2-5_04_TS.JPG.dat	TOP2-5	YKL104C	0.90582	0.07062
8	37	1629	20151207_dm_TOP2-5_04_TS.JPG.dat	TOP2-5	YMR168C	1.17814	0.1495
8	38	1549	20151207_dm_TOP2-5_04_TS.JPG.dat	TOP2-5	YMR168C	1.12821	0.09969
8	39	1456	20151207_dm_TOP2-5_04_TS.JPG.dat	TOP2-5	YJR076C	1.06084	0.08753
8	40	1493	20151207_dm_TOP2-5_04_TS.JPG.dat	TOP2-5	YJR076C	1.07887	0.10551
8	41	1411	20151207_dm_TOP2-5_04_TS.JPG.dat	TOP2-5	YKL176C	1.00892	0.16252
8	42	1459	20151207_dm_TOP2-5_04_TS.JPG.dat	TOP2-5	YKL176C	1.04112	0.19465
8	43	724	20151207_dm_TOP2-5_04_TS.JPG.dat	TOP2-5	YDR062W	0.51892	0.23145
8	44	705	20151207_dm_TOP2-5_04_TS.JPG.dat	TOP2-5	YDR062W	0.50956	0.22211
8	45	1681	20151207_dm_TOP2-5_04_TS.JPG.dat	TOP2-5	YJR065C	1.22288	0.55191
8	46	1704	20151207_dm_TOP2-5_04_TS.JPG.dat	TOP2-5	YJR065C	1.14522	0.47444
8	47	1690	20151207_dm_TOP2-5_04_TS.JPG.dat	TOP2-5	YMR271C	0.99631	-0.00829
8	48	1909	20151207_dm_TOP2-5_04_TS.JPG.dat	TOP2-5	YMR271C	0.99154	-0.01305
9	1	2178	20151207_dm_TOP2-5_04_TS.JPG.dat	TOP2-5	YMR271C	1.04709	0.04236
9	2	2087	20151207_dm_TOP2-5_04_TS.JPG.dat	TOP2-5	YMR271C	1.11437	0.10948
9	3	1735	20151207_dm_TOP2-5_04_TS.JPG.dat	TOP2-5	YDR082W	1.03022	-0.00631
9	4	1886	20151207_dm_TOP2-5_04_TS.JPG.dat	TOP2-5	YDR082W	1.17529	0.13841
9	5	1643	20151207_dm_TOP2-5_04_TS.JPG.dat	TOP2-5	YDL097C	1.00214	-0.09325
9	6	1589	20151207_dm_TOP2-5_04_TS.JPG.dat	TOP2-5	YDL097C	0.96804	-0.12727
9	7	1199	20151207_dm_TOP2-5_04_TS.JPG.dat	TOP2-5	YDL002C	0.74574	-0.13244
9	8	1415	20151207_dm_TOP2-5_04_TS.JPG.dat	TOP2-5	YDL002C	0.87554	-0.00295
9	9	1451	20151207_dm_TOP2-5_04_TS.JPG.dat	TOP2-5	YIL115C	0.88626	-0.08493
9	10	1458	20151207_dm_TOP2-5_04_TS.JPG.dat	TOP2-5	YIL115C	0.88523	-0.08596
9	11	1669	20151207_dm_TOP2-5_04_TS.JPG.dat	TOP2-5	YBL007C	1.0127	-0.08294
9	12	1766	20151207_dm_TOP2-5_04_TS.JPG.dat	TOP2-5	YBL007C	1.06783	-0.02795
9	13	1252	20151207_dm_TOP2-5_04_TS.JPG.dat	TOP2-5	YML069W	#NUM!	#NUM!	status=JK
9	14	1135	20151207_dm_TOP2-5_04_TS.JPG.dat	TOP2-5	YML069W	0.6977	-0.00995
9	15	1066	20151207_dm_TOP2-5_04_TS.JPG.dat	TOP2-5	YDL105W	0.65143	-0.28653
9	16	997	20151207_dm_TOP2-5_04_TS.JPG.dat	TOP2-5	YDL105W	0.60462	-0.33323
9	17	1952	20151207_dm_TOP2-5_04_TS.JPG.dat	TOP2-5	YBR060C	#NUM!	#NUM!	status=JK
9	18	1858	20151207_dm_TOP2-5_04_TS.JPG.dat	TOP2-5	YBR060C	1.14942	0.07473
9	19	1699	20151207_dm_TOP2-5_04_TS.JPG.dat	TOP2-5	YHR067W	1.06105	0.03675
9	20	1819	20151207_dm_TOP2-5_04_TS.JPG.dat	TOP2-5	YHR067W	1.18391	0.15931
9	21	0	20151207_dm_TOP2-5_04_TS.JPG.dat	TOP2-5	YGL116W	0	-0.4362
9	22	0	20151207_dm_TOP2-5_04_TS.JPG.dat	TOP2-5	YGL116W	0	-0.4362
9	23	1530	20151207_dm_TOP2-5_04_TS.JPG.dat	TOP2-5	YOR204W	1.04524	0.17038
9	24	1478	20151207_dm_TOP2-5_04_TS.JPG.dat	TOP2-5	YOR204W	0.98319	0.10848
9	25	1694	20151207_dm_TOP2-5_04_TS.JPG.dat	TOP2-5	YLR060W	#NUM!	#NUM!	status=JK
9	26	1616	20151207_dm_TOP2-5_04_TS.JPG.dat	TOP2-5	YLR060W	1.01662	-0.02899
9	27	251	20151207_dm_TOP2-5_04_TS.JPG.dat	TOP2-5	YJL019W	0.15726	-0.33986
9	28	1808	20151207_dm_TOP2-5_04_TS.JPG.dat	TOP2-5	YJL019W	1.17776	0.67815
9	29	1634	20151207_dm_TOP2-5_04_TS.JPG.dat	TOP2-5	YKR020W	1.13554	0.00883
9	30	1717	20151207_dm_TOP2-5_04_TS.JPG.dat	TOP2-5	YKR020W	#NUM!	#NUM!	status=JK
9	31	1813	20151207_dm_TOP2-5_04_TS.JPG.dat	TOP2-5	YHR107C	1.29803	0.17186
9	32	1718	20151207_dm_TOP2-5_04_TS.JPG.dat	TOP2-5	YHR107C	1.24663	0.12059
9	33	1312	20151207_dm_TOP2-5_04_TS.JPG.dat	TOP2-5	YPL093W	0.97795	0.00909
9	34	1339	20151207_dm_TOP2-5_04_TS.JPG.dat	TOP2-5	YPL093W	1.01966	0.0507
9	35	1177	20151207_dm_TOP2-5_04_TS.JPG.dat	TOP2-5	YNL136W	0.90987	0.90765
9	36	1206	20151207_dm_TOP2-5_04_TS.JPG.dat	TOP2-5	YNL136W	0.9485	0.94618
9	37	757	20151207_dm_TOP2-5_04_TS.JPG.dat	TOP2-5	YJR065C	#NUM!	#NUM!	status=JK
9	38	721	20151207_dm_TOP2-5_04_TS.JPG.dat	TOP2-5	YJR065C	0.58509	-0.08432
9	39	1225	20151207_dm_TOP2-5_04_TS.JPG.dat	TOP2-5	YGR172C	0.99663	-0.15526
9	40	1278	20151207_dm_TOP2-5_04_TS.JPG.dat	TOP2-5	YGR172C	1.0332	-0.11878
9	41	1564	20151207_dm_TOP2-5_04_TS.JPG.dat	TOP2-5	YGL213C	1.25291	0.07581
9	42	1546	20151207_dm_TOP2-5_04_TS.JPG.dat	TOP2-5	YGL213C	1.23776	0.06069
9	43	1171	20151207_dm_TOP2-5_04_TS.JPG.dat	TOP2-5	YFL034C-B	0.94096	-0.04726
9	44	1153	20151207_dm_TOP2-5_04_TS.JPG.dat	TOP2-5	YFL034C-B	0.93275	-0.05544
9	45	1145	20151207_dm_TOP2-5_04_TS.JPG.dat	TOP2-5	YEL026W	0.93085	0.61872
9	46	1241	20151207_dm_TOP2-5_04_TS.JPG.dat	TOP2-5	YEL026W	0.93072	0.61859
9	47	1707	20151207_dm_TOP2-5_04_TS.JPG.dat	TOP2-5	YMR271C	1.12146	0.11655
9	48	1837	20151207_dm_TOP2-5_04_TS.JPG.dat	TOP2-5	YMR271C	1.0618	0.05704
10	1	2172	20151207_dm_TOP2-5_04_TS.JPG.dat	TOP2-5	YMR271C	1.04448	0.03976
10	2	2168	20151207_dm_TOP2-5_04_TS.JPG.dat	TOP2-5	YMR271C	1.15698	0.15198
10	3	1692	20151207_dm_TOP2-5_04_TS.JPG.dat	TOP2-5	YDR082W	1.00316	-0.03329
10	4	1773	20151207_dm_TOP2-5_04_TS.JPG.dat	TOP2-5	YDR082W	1.10228	0.06558
10	5	1753	20151207_dm_TOP2-5_04_TS.JPG.dat	TOP2-5	YDL097C	1.06566	-0.02989
10	6	1730	20151207_dm_TOP2-5_04_TS.JPG.dat	TOP2-5	YDL097C	1.0497	-0.04581
10	7	1455	20151207_dm_TOP2-5_04_TS.JPG.dat	TOP2-5	YDL002C	0.90241	0.02385
10	8	1372	20151207_dm_TOP2-5_04_TS.JPG.dat	TOP2-5	YDL002C	0.8482	-0.03023
10	9	1709	20151207_dm_TOP2-5_04_TS.JPG.dat	TOP2-5	YIL115C	#NUM!	#NUM!	status=JK
10	10	1527	20151207_dm_TOP2-5_04_TS.JPG.dat	TOP2-5	YIL115C	0.92951	-0.04179
10	11	1742	20151207_dm_TOP2-5_04_TS.JPG.dat	TOP2-5	YBL007C	1.0599	-0.03586
10	12	1892	20151207_dm_TOP2-5_04_TS.JPG.dat	TOP2-5	YBL007C	1.14727	0.0513
10	13	1127	20151207_dm_TOP2-5_04_TS.JPG.dat	TOP2-5	YML069W	0.68867	-0.01896
10	14	1117	20151207_dm_TOP2-5_04_TS.JPG.dat	TOP2-5	YML069W	0.68805	-0.01958
10	15	1083	20151207_dm_TOP2-5_04_TS.JPG.dat	TOP2-5	YDL105W	0.6623	-0.27569
10	16	1059	20151207_dm_TOP2-5_04_TS.JPG.dat	TOP2-5	YDL105W	0.64175	-0.29619
10	17	1836	20151207_dm_TOP2-5_04_TS.JPG.dat	TOP2-5	YBR060C	1.12616	0.05153
10	18	1835	20151207_dm_TOP2-5_04_TS.JPG.dat	TOP2-5	YBR060C	1.13013	0.05549
10	19	1640	20151207_dm_TOP2-5_04_TS.JPG.dat	TOP2-5	YHR067W	1.0179	-0.00629
10	20	1752	20151207_dm_TOP2-5_04_TS.JPG.dat	TOP2-5	YHR067W	1.13196	0.10749
10	21	0	20151207_dm_TOP2-5_04_TS.JPG.dat	TOP2-5	YGL116W	0	-0.4362
10	22	0	20151207_dm_TOP2-5_04_TS.JPG.dat	TOP2-5	YGL116W	0	-0.4362
10	23	1634	20151207_dm_TOP2-5_04_TS.JPG.dat	TOP2-5	YOR204W	1.10663	0.23162
10	24	1439	20151207_dm_TOP2-5_04_TS.JPG.dat	TOP2-5	YOR204W	0.94967	0.07504
10	25	1592	20151207_dm_TOP2-5_04_TS.JPG.dat	TOP2-5	YLR060W	1.02659	-0.01905
10	26	1608	20151207_dm_TOP2-5_04_TS.JPG.dat	TOP2-5	YLR060W	1.00609	-0.0395
10	27	1019	20151207_dm_TOP2-5_04_TS.JPG.dat	TOP2-5	YJL019W	0.63555	0.13726
10	28	1123	20151207_dm_TOP2-5_04_TS.JPG.dat	TOP2-5	YJL019W	0.72936	0.23085
10	29	1583	20151207_dm_TOP2-5_04_TS.JPG.dat	TOP2-5	YKR020W	1.0981	-0.02852
10	30	1579	20151207_dm_TOP2-5_04_TS.JPG.dat	TOP2-5	YKR020W	1.12895	0.00226
10	31	1669	20151207_dm_TOP2-5_04_TS.JPG.dat	TOP2-5	YHR107C	1.19456	0.06864
10	32	1791	20151207_dm_TOP2-5_04_TS.JPG.dat	TOP2-5	YHR107C	1.29912	0.17294
10	33	1379	20151207_dm_TOP2-5_04_TS.JPG.dat	TOP2-5	YPL093W	1.02763	0.05865
10	34	1279	20151207_dm_TOP2-5_04_TS.JPG.dat	TOP2-5	YPL093W	0.97417	0.00533
10	35	1194	20151207_dm_TOP2-5_04_TS.JPG.dat	TOP2-5	YNL136W	0.92441	0.92215
10	36	1217	20151207_dm_TOP2-5_04_TS.JPG.dat	TOP2-5	YNL136W	0.96008	0.95773
10	37	711	20151207_dm_TOP2-5_04_TS.JPG.dat	TOP2-5	YJR065C	0.57418	-0.09521
10	38	705	20151207_dm_TOP2-5_04_TS.JPG.dat	TOP2-5	YJR065C	0.57532	-0.09407
10	39	1339	20151207_dm_TOP2-5_04_TS.JPG.dat	TOP2-5	YGR172C	1.09769	-0.05445
10	40	1209	20151207_dm_TOP2-5_04_TS.JPG.dat	TOP2-5	YGR172C	0.98701	-0.16485
10	41	1471	20151207_dm_TOP2-5_04_TS.JPG.dat	TOP2-5	YGL213C	1.19245	0.01549
10	42	1722	20151207_dm_TOP2-5_04_TS.JPG.dat	TOP2-5	YGL213C	#NUM!	#NUM!	status=JK
10	43	1320	20151207_dm_TOP2-5_04_TS.JPG.dat	TOP2-5	YFL034C-B	1.07474	0.0862
10	44	1236	20151207_dm_TOP2-5_04_TS.JPG.dat	TOP2-5	YFL034C-B	1.01204	0.02365
10	45	1254	20151207_dm_TOP2-5_04_TS.JPG.dat	TOP2-5	YEL026W	1.0303	0.71793
10	46	1164	20151207_dm_TOP2-5_04_TS.JPG.dat	TOP2-5	YEL026W	0.88104	0.56903
10	47	1743	20151207_dm_TOP2-5_04_TS.JPG.dat	TOP2-5	YMR271C	1.1542	0.14921
10	48	1901	20151207_dm_TOP2-5_04_TS.JPG.dat	TOP2-5	YMR271C	1.10633	0.10146
11	1	2083	20151207_dm_TOP2-5_04_TS.JPG.dat	TOP2-5	YMR271C	0.91505	-0.08935
11	2	2080	20151207_dm_TOP2-5_04_TS.JPG.dat	TOP2-5	YMR271C	1.01276	0.00812
11	3	1613	20151207_dm_TOP2-5_04_TS.JPG.dat	TOP2-5	YDR145W	0.87142	-0.10742
11	4	1808	20151207_dm_TOP2-5_04_TS.JPG.dat	TOP2-5	YDR145W	1.02327	0.04405
11	5	0	20151207_dm_TOP2-5_04_TS.JPG.dat	TOP2-5	YKL013C	0	0
11	6	68	20151207_dm_TOP2-5_04_TS.JPG.dat	TOP2-5	YKL013C	#NUM!	#NUM!	status=JK
11	7	0	20151207_dm_TOP2-5_04_TS.JPG.dat	TOP2-5	YOR250C	0	-0.7445
11	8	1128	20151207_dm_TOP2-5_04_TS.JPG.dat	TOP2-5	YOR250C	#NUM!	#NUM!	status=JK
11	9	2018	20151207_dm_TOP2-5_04_TS.JPG.dat	TOP2-5	YLR166C	1.12502	0.0982
11	10	1955	20151207_dm_TOP2-5_04_TS.JPG.dat	TOP2-5	YLR166C	1.08635	0.05963
11	11	1876	20151207_dm_TOP2-5_04_TS.JPG.dat	TOP2-5	YGR140W	1.04278	-0.10097
11	12	1957	20151207_dm_TOP2-5_04_TS.JPG.dat	TOP2-5	YGR140W	1.08481	-0.05904
11	13	1621	20151207_dm_TOP2-5_04_TS.JPG.dat	TOP2-5	YFR027W	0.90559	0.06076
11	14	1604	20151207_dm_TOP2-5_04_TS.JPG.dat	TOP2-5	YFR027W	0.90214	0.05732
11	15	1919	20151207_dm_TOP2-5_04_TS.JPG.dat	TOP2-5	YLR268W	#NUM!	#NUM!	status=JK
11	16	1839	20151207_dm_TOP2-5_04_TS.JPG.dat	TOP2-5	YLR268W	1.01777	0.00191
11	17	1919	20151207_dm_TOP2-5_04_TS.JPG.dat	TOP2-5	YGR098C	1.07364	-0.01205
11	18	1872	20151207_dm_TOP2-5_04_TS.JPG.dat	TOP2-5	YGR098C	1.04962	-0.03601
11	19	1796	20151207_dm_TOP2-5_04_TS.JPG.dat	TOP2-5	YMR298W	1.01259	0.07255
11	20	1871	20151207_dm_TOP2-5_04_TS.JPG.dat	TOP2-5	YMR298W	1.09626	0.15602
11	21	1399	20151207_dm_TOP2-5_04_TS.JPG.dat	TOP2-5	YDR378C	0.86141	-0.28883
11	22	1394	20151207_dm_TOP2-5_04_TS.JPG.dat	TOP2-5	YDR378C	0.86694	-0.28331
11	23	1772	20151207_dm_TOP2-5_04_TS.JPG.dat	TOP2-5	YDR339C	1.08549	0.12598
11	24	1714	20151207_dm_TOP2-5_04_TS.JPG.dat	TOP2-5	YDR339C	1.02375	0.06438
11	25	0	20151207_dm_TOP2-5_04_TS.JPG.dat	TOP2-5	YGR006W	#NUM!	#NUM!	status=JK
11	26	1210	20151207_dm_TOP2-5_04_TS.JPG.dat	TOP2-5	YGR006W	0.68714	-0.03948
11	27	2147	20151207_dm_TOP2-5_04_TS.JPG.dat	TOP2-5	YDR086C	1.21751	0.00633
11	28	2096	20151207_dm_TOP2-5_04_TS.JPG.dat	TOP2-5	YDR086C	1.24017	0.02894
11	29	1278	20151207_dm_TOP2-5_04_TS.JPG.dat	TOP2-5	YHR191C	0.80894	-0.18899
11	30	1410	20151207_dm_TOP2-5_04_TS.JPG.dat	TOP2-5	YHR191C	0.92074	-0.07746
11	31	1757	20151207_dm_TOP2-5_04_TS.JPG.dat	TOP2-5	YGL093W	1.14841	0.01696
11	32	1773	20151207_dm_TOP2-5_04_TS.JPG.dat	TOP2-5	YGL093W	1.1736	0.04209
11	33	1597	20151207_dm_TOP2-5_04_TS.JPG.dat	TOP2-5	YLR383W	1.08526	0.06067
11	34	1587	20151207_dm_TOP2-5_04_TS.JPG.dat	TOP2-5	YLR383W	1.10103	0.0764
11	35	60	20151207_dm_TOP2-5_04_TS.JPG.dat	TOP2-5	YLR272C	0.0423	-0.25215
11	36	200	20151207_dm_TOP2-5_04_TS.JPG.dat	TOP2-5	YLR272C	0.14358	-0.15112
11	37	1301	20151207_dm_TOP2-5_04_TS.JPG.dat	TOP2-5	YNR026C	0.95611	-0.06717
11	38	1341	20151207_dm_TOP2-5_04_TS.JPG.dat	TOP2-5	YNR026C	#NUM!	#NUM!	status=JK
11	39	1648	20151207_dm_TOP2-5_04_TS.JPG.dat	TOP2-5	YGR120C	1.23303	0.14354
11	40	1615	20151207_dm_TOP2-5_04_TS.JPG.dat	TOP2-5	YGR120C	1.20638	0.11696
11	41	1165	20151207_dm_TOP2-5_04_TS.JPG.dat	TOP2-5	YOR362C	0.86628	0.24727
11	42	1157	20151207_dm_TOP2-5_04_TS.JPG.dat	TOP2-5	YOR362C	0.8622	0.2432
11	43	1281	20151207_dm_TOP2-5_04_TS.JPG.dat	TOP2-5	YOR262W	0.95932	-0.08962
11	44	1277	20151207_dm_TOP2-5_04_TS.JPG.dat	TOP2-5	YOR262W	0.96203	-0.08691
11	45	1536	20151207_dm_TOP2-5_04_TS.JPG.dat	TOP2-5	YLL011W	1.16081	0.19362
11	46	1388	20151207_dm_TOP2-5_04_TS.JPG.dat	TOP2-5	YLL011W	0.9657	-0.001
11	47	1758	20151207_dm_TOP2-5_04_TS.JPG.dat	TOP2-5	YMR271C	1.06887	0.06409
11	48	1885	20151207_dm_TOP2-5_04_TS.JPG.dat	TOP2-5	YMR271C	1.00633	0.00171
12	1	2101	20151207_dm_TOP2-5_04_TS.JPG.dat	TOP2-5	YMR271C	0.93883	-0.06563
12	2	2071	20151207_dm_TOP2-5_04_TS.JPG.dat	TOP2-5	YMR271C	1.02474	0.02007
12	3	1687	20151207_dm_TOP2-5_04_TS.JPG.dat	TOP2-5	YDR145W	0.92546	-0.05351
12	4	1710	20151207_dm_TOP2-5_04_TS.JPG.dat	TOP2-5	YDR145W	0.98222	0.00311
12	5	0	20151207_dm_TOP2-5_04_TS.JPG.dat	TOP2-5	YKL013C	0	0
12	6	0	20151207_dm_TOP2-5_04_TS.JPG.dat	TOP2-5	YKL013C	0	0
12	7	0	20151207_dm_TOP2-5_04_TS.JPG.dat	TOP2-5	YOR250C	0	-0.7445
12	8	161	20151207_dm_TOP2-5_04_TS.JPG.dat	TOP2-5	YOR250C	0.09209	-0.65264
12	9	2018	20151207_dm_TOP2-5_04_TS.JPG.dat	TOP2-5	YLR166C	1.14732	0.12045
12	10	1962	20151207_dm_TOP2-5_04_TS.JPG.dat	TOP2-5	YLR166C	1.11409	0.0873
12	11	1939	20151207_dm_TOP2-5_04_TS.JPG.dat	TOP2-5	YGR140W	1.1026	-0.04129
12	12	1997	20151207_dm_TOP2-5_04_TS.JPG.dat	TOP2-5	YGR140W	1.13254	-0.01143
12	13	1545	20151207_dm_TOP2-5_04_TS.JPG.dat	TOP2-5	YFR027W	0.88303	0.03825
12	14	1540	20151207_dm_TOP2-5_04_TS.JPG.dat	TOP2-5	YFR027W	0.88326	0.03849
12	15	1750	20151207_dm_TOP2-5_04_TS.JPG.dat	TOP2-5	YLR268W	0.99704	-0.01877
12	16	1790	20151207_dm_TOP2-5_04_TS.JPG.dat	TOP2-5	YLR268W	1.00988	-0.00596
12	17	1939	20151207_dm_TOP2-5_04_TS.JPG.dat	TOP2-5	YGR098C	1.10457	0.01881
12	18	1893	20151207_dm_TOP2-5_04_TS.JPG.dat	TOP2-5	YGR098C	1.0789	-0.00681
12	19	1799	20151207_dm_TOP2-5_04_TS.JPG.dat	TOP2-5	YMR298W	1.02886	0.08878
12	20	1847	20151207_dm_TOP2-5_04_TS.JPG.dat	TOP2-5	YMR298W	1.09549	0.15525
12	21	1376	20151207_dm_TOP2-5_04_TS.JPG.dat	TOP2-5	YDR378C	0.85698	-0.29325
12	22	1309	20151207_dm_TOP2-5_04_TS.JPG.dat	TOP2-5	YDR378C	#NUM!	#NUM!	status=JK
12	23	1737	20151207_dm_TOP2-5_04_TS.JPG.dat	TOP2-5	YDR339C	1.07451	0.11502
12	24	1844	20151207_dm_TOP2-5_04_TS.JPG.dat	TOP2-5	YDR339C	1.11189	0.15231
12	25	846	20151207_dm_TOP2-5_04_TS.JPG.dat	TOP2-5	YGR006W	0.50004	-0.22613
12	26	1132	20151207_dm_TOP2-5_04_TS.JPG.dat	TOP2-5	YGR006W	0.65071	-0.07582
12	27	1954	20151207_dm_TOP2-5_04_TS.JPG.dat	TOP2-5	YDR086C	1.12373	-0.08721
12	28	1890	20151207_dm_TOP2-5_04_TS.JPG.dat	TOP2-5	YDR086C	1.13593	-0.07504
12	29	1253	20151207_dm_TOP2-5_04_TS.JPG.dat	TOP2-5	YHR191C	0.80673	-0.19119
12	30	1310	20151207_dm_TOP2-5_04_TS.JPG.dat	TOP2-5	YHR191C	0.87031	-0.12776
12	31	1704	20151207_dm_TOP2-5_04_TS.JPG.dat	TOP2-5	YGL093W	1.13265	0.00124
12	32	1715	20151207_dm_TOP2-5_04_TS.JPG.dat	TOP2-5	YGL093W	1.15364	0.02218
12	33	1520	20151207_dm_TOP2-5_04_TS.JPG.dat	TOP2-5	YLR383W	1.04895	0.02445
12	34	1530	20151207_dm_TOP2-5_04_TS.JPG.dat	TOP2-5	YLR383W	1.07655	0.05198
12	35	139	20151207_dm_TOP2-5_04_TS.JPG.dat	TOP2-5	YLR272C	0.09929	-0.1953
12	36	772	20151207_dm_TOP2-5_04_TS.JPG.dat	TOP2-5	YLR272C	#NUM!	#NUM!	status=JK
12	37	1284	20151207_dm_TOP2-5_04_TS.JPG.dat	TOP2-5	YNR026C	0.95447	-0.0688
12	38	1263	20151207_dm_TOP2-5_04_TS.JPG.dat	TOP2-5	YNR026C	0.95027	-0.07299
12	39	1618	20151207_dm_TOP2-5_04_TS.JPG.dat	TOP2-5	YGR120C	1.22716	0.13768
12	40	1573	20151207_dm_TOP2-5_04_TS.JPG.dat	TOP2-5	YGR120C	1.19376	0.10436
12	41	1107	20151207_dm_TOP2-5_04_TS.JPG.dat	TOP2-5	YOR362C	0.83812	0.21918
12	42	0	20151207_dm_TOP2-5_04_TS.JPG.dat	TOP2-5	YOR362C	#NUM!	#NUM!	status=JK
12	43	1224	20151207_dm_TOP2-5_04_TS.JPG.dat	TOP2-5	YOR262W	0.93557	-0.11331
12	44	1336	20151207_dm_TOP2-5_04_TS.JPG.dat	TOP2-5	YOR262W	#NUM!	#NUM!	status=JK
12	45	1352	20151207_dm_TOP2-5_04_TS.JPG.dat	TOP2-5	YLL011W	1.04429	0.07739
12	46	1453	20151207_dm_TOP2-5_04_TS.JPG.dat	TOP2-5	YLL011W	1.03346	0.06659
12	47	1582	20151207_dm_TOP2-5_04_TS.JPG.dat	TOP2-5	YMR271C	0.98316	-0.02141
12	48	1978	20151207_dm_TOP2-5_04_TS.JPG.dat	TOP2-5	YMR271C	1.07888	0.07408
13	1	2187	20151207_dm_TOP2-5_04_TS.JPG.dat	TOP2-5	YMR271C	0.98474	-0.01984
13	2	1938	20151207_dm_TOP2-5_04_TS.JPG.dat	TOP2-5	YMR271C	0.96697	-0.03756
13	3	1523	20151207_dm_TOP2-5_04_TS.JPG.dat	TOP2-5	YLR115W	0.84496	-0.08321
13	4	1342	20151207_dm_TOP2-5_04_TS.JPG.dat	TOP2-5	YLR115W	0.78315	-0.14487
13	5	2043	20151207_dm_TOP2-5_04_TS.JPG.dat	TOP2-5	YBR160W	1.17955	0.18974
13	6	1978	20151207_dm_TOP2-5_04_TS.JPG.dat	TOP2-5	YBR160W	1.14349	0.15377
13	7	2163	20151207_dm_TOP2-5_04_TS.JPG.dat	TOP2-5	YFR028C	1.27795	0.18974
13	8	2092	20151207_dm_TOP2-5_04_TS.JPG.dat	TOP2-5	YFR028C	1.24106	0.15294
13	9	2079	20151207_dm_TOP2-5_04_TS.JPG.dat	TOP2-5	YBL084C	1.22964	0.17
13	10	1990	20151207_dm_TOP2-5_04_TS.JPG.dat	TOP2-5	YBL084C	1.17733	0.11782
13	11	1713	20151207_dm_TOP2-5_04_TS.JPG.dat	TOP2-5	YPR016C	1.01504	0.0132
13	12	1700	20151207_dm_TOP2-5_04_TS.JPG.dat	TOP2-5	YPR016C	1.00128	-0.00054
13	13	1973	20151207_dm_TOP2-5_04_TS.JPG.dat	TOP2-5	YDR416W	1.16525	0.04184
13	14	1784	20151207_dm_TOP2-5_04_TS.JPG.dat	TOP2-5	YDR416W	1.04825	-0.07487
13	15	1679	20151207_dm_TOP2-5_04_TS.JPG.dat	TOP2-5	YJR042W	0.97383	-0.08825
13	16	1746	20151207_dm_TOP2-5_04_TS.JPG.dat	TOP2-5	YJR042W	1	-0.06215
13	17	0	20151207_dm_TOP2-5_04_TS.JPG.dat	TOP2-5	YNR010W	0	-0.3864
13	18	1030	20151207_dm_TOP2-5_04_TS.JPG.dat	TOP2-5	YNR010W	0.59257	0.20472
13	19	1474	20151207_dm_TOP2-5_04_TS.JPG.dat	TOP2-5	YDL030W	0.84899	-0.01185
13	20	1519	20151207_dm_TOP2-5_04_TS.JPG.dat	TOP2-5	YDL030W	0.90567	0.04469
13	21	1090	20151207_dm_TOP2-5_04_TS.JPG.dat	TOP2-5	YDL126C	0.68193	-0.05231
13	22	1247	20151207_dm_TOP2-5_04_TS.JPG.dat	TOP2-5	YDL126C	0.78693	0.05244
13	23	1912	20151207_dm_TOP2-5_04_TS.JPG.dat	TOP2-5	YBR110W	1.18664	-0.02215
13	24	2058	20151207_dm_TOP2-5_04_TS.JPG.dat	TOP2-5	YBR110W	#NUM!	#NUM!	status=JK
13	25	2045	20151207_dm_TOP2-5_04_TS.JPG.dat	TOP2-5	YBR160W	1.21411	0.22421
13	26	1869	20151207_dm_TOP2-5_04_TS.JPG.dat	TOP2-5	YBR160W	1.08037	0.09079
13	27	1814	20151207_dm_TOP2-5_04_TS.JPG.dat	TOP2-5	YOL021C	1.05108	-0.01217
13	28	1558	20151207_dm_TOP2-5_04_TS.JPG.dat	TOP2-5	YOL021C	0.94448	-0.11851
13	29	1386	20151207_dm_TOP2-5_04_TS.JPG.dat	TOP2-5	YJL025W	0.90011	-0.05616
13	30	1409	20151207_dm_TOP2-5_04_TS.JPG.dat	TOP2-5	YJL025W	0.94368	-0.0127
13	31	1619	20151207_dm_TOP2-5_04_TS.JPG.dat	TOP2-5	YBR236C	1.08387	-0.08993
13	32	1458	20151207_dm_TOP2-5_04_TS.JPG.dat	TOP2-5	YBR236C	0.98697	-0.18659
13	33	1689	20151207_dm_TOP2-5_04_TS.JPG.dat	TOP2-5	YDR049W	1.17222	0.13759
13	34	1498	20151207_dm_TOP2-5_04_TS.JPG.dat	TOP2-5	YDR049W	1.05852	0.02416
13	35	1133	20151207_dm_TOP2-5_04_TS.JPG.dat	TOP2-5	YLR002C	0.81193	-0.08775
13	36	1400	20151207_dm_TOP2-5_04_TS.JPG.dat	TOP2-5	YLR002C	1.01853	0.11834
13	37	1592	20151207_dm_TOP2-5_04_TS.JPG.dat	TOP2-5	YHR020W	1.18421	0.0641
13	38	1683	20151207_dm_TOP2-5_04_TS.JPG.dat	TOP2-5	YHR020W	1.26814	0.14783
13	39	1162	20151207_dm_TOP2-5_04_TS.JPG.dat	TOP2-5	YKL145W	0.88381	0.10528
13	40	1052	20151207_dm_TOP2-5_04_TS.JPG.dat	TOP2-5	YKL145W	0.80233	0.02399
13	41	1207	20151207_dm_TOP2-5_04_TS.JPG.dat	TOP2-5	YCL016C	0.91936	-0.22567
13	42	1299	20151207_dm_TOP2-5_04_TS.JPG.dat	TOP2-5	YCL016C	0.99496	-0.15025
13	43	1201	20151207_dm_TOP2-5_04_TS.JPG.dat	TOP2-5	YLR200W	0.92495	-0.01481
13	44	1283	20151207_dm_TOP2-5_04_TS.JPG.dat	TOP2-5	YLR200W	0.99577	0.05583
13	45	1221	20151207_dm_TOP2-5_04_TS.JPG.dat	TOP2-5	YJL074C	0.95195	-0.19318
13	46	1240	20151207_dm_TOP2-5_04_TS.JPG.dat	TOP2-5	YJL074C	0.89085	-0.25413
13	47	1682	20151207_dm_TOP2-5_04_TS.JPG.dat	TOP2-5	YMR271C	1.05584	0.0511
13	48	1987	20151207_dm_TOP2-5_04_TS.JPG.dat	TOP2-5	YMR271C	1.09474	0.08989
14	1	2124	20151207_dm_TOP2-5_04_TS.JPG.dat	TOP2-5	YMR271C	0.94853	-0.05595
14	2	2007	20151207_dm_TOP2-5_04_TS.JPG.dat	TOP2-5	YMR271C	0.99305	-0.01154
14	3	1462	20151207_dm_TOP2-5_04_TS.JPG.dat	TOP2-5	YLR115W	0.80684	-0.12124
14	4	1556	20151207_dm_TOP2-5_04_TS.JPG.dat	TOP2-5	YLR115W	0.90768	-0.02065
14	5	1648	20151207_dm_TOP2-5_04_TS.JPG.dat	TOP2-5	YBR160W	0.95942	-0.02985
14	6	1866	20151207_dm_TOP2-5_04_TS.JPG.dat	TOP2-5	YBR160W	1.0947	0.10509
14	7	1976	20151207_dm_TOP2-5_04_TS.JPG.dat	TOP2-5	YFR028C	1.18878	0.10079
14	8	2117	20151207_dm_TOP2-5_04_TS.JPG.dat	TOP2-5	YFR028C	1.28643	0.1982
14	9	2054	20151207_dm_TOP2-5_04_TS.JPG.dat	TOP2-5	YBL084C	1.24946	0.18977
14	10	2252	20151207_dm_TOP2-5_04_TS.JPG.dat	TOP2-5	YBL084C	1.37313	0.31314
14	11	1737	20151207_dm_TOP2-5_04_TS.JPG.dat	TOP2-5	YPR016C	1.06178	0.05982
14	12	1760	20151207_dm_TOP2-5_04_TS.JPG.dat	TOP2-5	YPR016C	1.06455	0.06258
14	13	1989	20151207_dm_TOP2-5_04_TS.JPG.dat	TOP2-5	YDR416W	1.19888	0.07538
14	14	1773	20151207_dm_TOP2-5_04_TS.JPG.dat	TOP2-5	YDR416W	1.05299	-0.07015
14	15	1879	20151207_dm_TOP2-5_04_TS.JPG.dat	TOP2-5	YJR042W	#NUM!	#NUM!	status=JK
14	16	1716	20151207_dm_TOP2-5_04_TS.JPG.dat	TOP2-5	YJR042W	0.98329	-0.07882
14	17	0	20151207_dm_TOP2-5_04_TS.JPG.dat	TOP2-5	YNR010W	0	-0.3864
14	18	968	20151207_dm_TOP2-5_04_TS.JPG.dat	TOP2-5	YNR010W	0.55317	0.16542
14	19	1551	20151207_dm_TOP2-5_04_TS.JPG.dat	TOP2-5	YDL030W	0.88537	0.02444
14	20	1409	20151207_dm_TOP2-5_04_TS.JPG.dat	TOP2-5	YDL030W	0.83094	-0.02986
14	21	1128	20151207_dm_TOP2-5_04_TS.JPG.dat	TOP2-5	YDL126C	0.69782	-0.03646
14	22	1193	20151207_dm_TOP2-5_04_TS.JPG.dat	TOP2-5	YDL126C	0.74421	0.00982
14	23	1950	20151207_dm_TOP2-5_04_TS.JPG.dat	TOP2-5	YBR110W	1.19616	-0.01265
14	24	1963	20151207_dm_TOP2-5_04_TS.JPG.dat	TOP2-5	YBR110W	1.17369	-0.03506
14	25	1934	20151207_dm_TOP2-5_04_TS.JPG.dat	TOP2-5	YBR160W	1.13683	0.14712
14	26	1834	20151207_dm_TOP2-5_04_TS.JPG.dat	TOP2-5	YBR160W	1.05169	0.06219
14	27	1688	20151207_dm_TOP2-5_04_TS.JPG.dat	TOP2-5	YOL021C	0.97245	-0.09061
14	28	1696	20151207_dm_TOP2-5_04_TS.JPG.dat	TOP2-5	YOL021C	1.02426	-0.03893
14	29	1409	20151207_dm_TOP2-5_04_TS.JPG.dat	TOP2-5	YJL025W	0.91155	-0.04475
14	30	1572	20151207_dm_TOP2-5_04_TS.JPG.dat	TOP2-5	YJL025W	#NUM!	#NUM!	status=JK
14	31	1699	20151207_dm_TOP2-5_04_TS.JPG.dat	TOP2-5	YBR236C	1.13134	-0.04258
14	32	1543	20151207_dm_TOP2-5_04_TS.JPG.dat	TOP2-5	YBR236C	1.03763	-0.13606
14	33	1658	20151207_dm_TOP2-5_04_TS.JPG.dat	TOP2-5	YDR049W	1.14206	0.10749
14	34	1626	20151207_dm_TOP2-5_04_TS.JPG.dat	TOP2-5	YDR049W	1.13685	0.1023
14	35	1271	20151207_dm_TOP2-5_04_TS.JPG.dat	TOP2-5	YLR002C	0.89863	-0.00127
14	36	1422	20151207_dm_TOP2-5_04_TS.JPG.dat	TOP2-5	YLR002C	1.01774	0.11756
14	37	1655	20151207_dm_TOP2-5_04_TS.JPG.dat	TOP2-5	YHR020W	1.20793	0.08777
14	38	1703	20151207_dm_TOP2-5_04_TS.JPG.dat	TOP2-5	YHR020W	1.25854	0.13825
14	39	824	20151207_dm_TOP2-5_04_TS.JPG.dat	TOP2-5	YKL145W	0.61505	-0.16282
14	40	1261	20151207_dm_TOP2-5_04_TS.JPG.dat	TOP2-5	YKL145W	0.9442	0.16552
14	41	1366	20151207_dm_TOP2-5_04_TS.JPG.dat	TOP2-5	YCL016C	1.0221	-0.12318
14	42	1170	20151207_dm_TOP2-5_04_TS.JPG.dat	TOP2-5	YCL016C	0.88106	-0.26387
14	43	1244	20151207_dm_TOP2-5_04_TS.JPG.dat	TOP2-5	YLR200W	0.94268	0.00288
14	44	1190	20151207_dm_TOP2-5_04_TS.JPG.dat	TOP2-5	YLR200W	0.91049	-0.02924
14	45	1068	20151207_dm_TOP2-5_04_TS.JPG.dat	TOP2-5	YJL074C	0.82224	-0.32257
14	46	1191	20151207_dm_TOP2-5_04_TS.JPG.dat	TOP2-5	YJL074C	0.84639	-0.29848
14	47	1594	20151207_dm_TOP2-5_04_TS.JPG.dat	TOP2-5	YMR271C	0.9912	-0.01339
14	48	1865	20151207_dm_TOP2-5_04_TS.JPG.dat	TOP2-5	YMR271C	1.01865	0.014
15	1	2121	20151207_dm_TOP2-5_04_TS.JPG.dat	TOP2-5	YMR271C	0.89279	-0.11156
15	2	1994	20151207_dm_TOP2-5_04_TS.JPG.dat	TOP2-5	YMR271C	0.9298	-0.07464
15	3	2008	20151207_dm_TOP2-5_04_TS.JPG.dat	TOP2-5	YER022W	1.04592	0.07762
15	4	1985	20151207_dm_TOP2-5_04_TS.JPG.dat	TOP2-5	YER022W	1.09704	0.12861
15	5	2038	20151207_dm_TOP2-5_04_TS.JPG.dat	TOP2-5	YIR010W	1.12956	0.03897
15	6	1978	20151207_dm_TOP2-5_04_TS.JPG.dat	TOP2-5	YIR010W	1.10844	0.0179
15	7	1687	20151207_dm_TOP2-5_04_TS.JPG.dat	TOP2-5	YML098W	0.97145	-0.00858
15	8	1758	20151207_dm_TOP2-5_04_TS.JPG.dat	TOP2-5	YML098W	1.02607	0.04591
15	9	0	20151207_dm_TOP2-5_04_TS.JPG.dat	TOP2-5	YDL007W	0	-1.08696
15	10	0	20151207_dm_TOP2-5_04_TS.JPG.dat	TOP2-5	YDL007W	0	-1.08696
15	11	37	20151207_dm_TOP2-5_04_TS.JPG.dat	TOP2-5	YMR308C	0.02184	0.02178
15	12	211	20151207_dm_TOP2-5_04_TS.JPG.dat	TOP2-5	YMR308C	0.12298	0.12268
15	13	2257	20151207_dm_TOP2-5_04_TS.JPG.dat	TOP2-5	YNR035C	1.30394	0.12072
15	14	2103	20151207_dm_TOP2-5_04_TS.JPG.dat	TOP2-5	YNR035C	1.18994	0.00701
15	15	0	20151207_dm_TOP2-5_04_TS.JPG.dat	TOP2-5	YPR103W	0	-1.02898
15	16	0	20151207_dm_TOP2-5_04_TS.JPG.dat	TOP2-5	YPR103W	0	-1.02898
15	17	2384	20151207_dm_TOP2-5_04_TS.JPG.dat	TOP2-5	YCR093W	1.29348	0.23557
15	18	2225	20151207_dm_TOP2-5_04_TS.JPG.dat	TOP2-5	YCR093W	1.19835	0.14067
15	19	2086	20151207_dm_TOP2-5_04_TS.JPG.dat	TOP2-5	YOR370C	1.12035	0.03519
15	20	2085	20151207_dm_TOP2-5_04_TS.JPG.dat	TOP2-5	YOR370C	1.15505	0.0698
15	21	1928	20151207_dm_TOP2-5_04_TS.JPG.dat	TOP2-5	YDR088C	1.1193	-0.00166
15	22	1997	20151207_dm_TOP2-5_04_TS.JPG.dat	TOP2-5	YDR088C	1.16904	0.04795
15	23	1687	20151207_dm_TOP2-5_04_TS.JPG.dat	TOP2-5	YDR052C	0.97163	-0.02373
15	24	1691	20151207_dm_TOP2-5_04_TS.JPG.dat	TOP2-5	YDR052C	0.95031	-0.045
15	25	2049	20151207_dm_TOP2-5_04_TS.JPG.dat	TOP2-5	YBR004C	1.13414	-0.00614
15	26	1920	20151207_dm_TOP2-5_04_TS.JPG.dat	TOP2-5	YBR004C	1.03857	-0.10147
15	27	1921	20151207_dm_TOP2-5_04_TS.JPG.dat	TOP2-5	YAL001C	1.04611	0.01111
15	28	1878	20151207_dm_TOP2-5_04_TS.JPG.dat	TOP2-5	YAL001C	1.07302	0.03796
15	29	418	20151207_dm_TOP2-5_04_TS.JPG.dat	TOP2-5	YGL097W	#NUM!	#NUM!	status=JK
15	30	70	20151207_dm_TOP2-5_04_TS.JPG.dat	TOP2-5	YGL097W	0.0441	-0.07604
15	31	1262	20151207_dm_TOP2-5_04_TS.JPG.dat	TOP2-5	YMR296C	0.79321	-0.09565
15	32	1075	20151207_dm_TOP2-5_04_TS.JPG.dat	TOP2-5	YMR296C	0.68104	-0.20755
15	33	1546	20151207_dm_TOP2-5_04_TS.JPG.dat	TOP2-5	YLR115W	1.00072	0.07217
15	34	1228	20151207_dm_TOP2-5_04_TS.JPG.dat	TOP2-5	YLR115W	0.80389	-0.12417
15	35	1472	20151207_dm_TOP2-5_04_TS.JPG.dat	TOP2-5	YDL190C	0.97129	-0.04477
15	36	1593	20151207_dm_TOP2-5_04_TS.JPG.dat	TOP2-5	YDL190C	#NUM!	#NUM!	status=JK
15	37	945	20151207_dm_TOP2-5_04_TS.JPG.dat	TOP2-5	YDL105W	0.63985	-0.29809
15	38	940	20151207_dm_TOP2-5_04_TS.JPG.dat	TOP2-5	YDL105W	0.64354	-0.2944
15	39	1539	20151207_dm_TOP2-5_04_TS.JPG.dat	TOP2-5	YMR168C	1.06378	0.03542
15	40	1418	20151207_dm_TOP2-5_04_TS.JPG.dat	TOP2-5	YMR168C	0.98252	-0.04564
15	41	0	20151207_dm_TOP2-5_04_TS.JPG.dat	TOP2-5	YAL041W	0	-0.88847
15	42	0	20151207_dm_TOP2-5_04_TS.JPG.dat	TOP2-5	YAL041W	0	-0.88847
15	43	1070	20151207_dm_TOP2-5_04_TS.JPG.dat	TOP2-5	YGR006W	0.75185	0.02507
15	44	1238	20151207_dm_TOP2-5_04_TS.JPG.dat	TOP2-5	YGR006W	0.88041	0.15331
15	45	1271	20151207_dm_TOP2-5_04_TS.JPG.dat	TOP2-5	YFL034C-B	0.91179	-0.07635
15	46	1144	20151207_dm_TOP2-5_04_TS.JPG.dat	TOP2-5	YFL034C-B	0.7596	-0.22817
15	47	1872	20151207_dm_TOP2-5_04_TS.JPG.dat	TOP2-5	YMR271C	1.09028	0.08545
15	48	1973	20151207_dm_TOP2-5_04_TS.JPG.dat	TOP2-5	YMR271C	1.01113	0.0065
16	1	2149	20151207_dm_TOP2-5_04_TS.JPG.dat	TOP2-5	YMR271C	0.8818	-0.12252
16	2	2133	20151207_dm_TOP2-5_04_TS.JPG.dat	TOP2-5	YMR271C	0.9708	-0.03374
16	3	2025	20151207_dm_TOP2-5_04_TS.JPG.dat	TOP2-5	YER022W	1.03135	0.06308
16	4	1978	20151207_dm_TOP2-5_04_TS.JPG.dat	TOP2-5	YER022W	1.07225	0.10388
16	5	2222	20151207_dm_TOP2-5_04_TS.JPG.dat	TOP2-5	YIR010W	1.21269	0.1219
16	6	2148	20151207_dm_TOP2-5_04_TS.JPG.dat	TOP2-5	YIR010W	1.18775	0.09702
16	7	1732	20151207_dm_TOP2-5_04_TS.JPG.dat	TOP2-5	YML098W	0.98515	0.00508
16	8	1874	20151207_dm_TOP2-5_04_TS.JPG.dat	TOP2-5	YML098W	1.08263	0.10232
16	9	0	20151207_dm_TOP2-5_04_TS.JPG.dat	TOP2-5	YDL007W	0	-1.08696
16	10	0	20151207_dm_TOP2-5_04_TS.JPG.dat	TOP2-5	YDL007W	0	-1.08696
16	11	171	20151207_dm_TOP2-5_04_TS.JPG.dat	TOP2-5	YMR308C	0.10004	0.0998
16	12	141	20151207_dm_TOP2-5_04_TS.JPG.dat	TOP2-5	YMR308C	0.08128	0.08108
16	13	2214	20151207_dm_TOP2-5_04_TS.JPG.dat	TOP2-5	YNR035C	1.26007	0.07697
16	14	2168	20151207_dm_TOP2-5_04_TS.JPG.dat	TOP2-5	YNR035C	1.20312	0.02016
16	15	0	20151207_dm_TOP2-5_04_TS.JPG.dat	TOP2-5	YPR103W	0	-1.02898
16	16	0	20151207_dm_TOP2-5_04_TS.JPG.dat	TOP2-5	YPR103W	0	-1.02898
16	17	2355	20151207_dm_TOP2-5_04_TS.JPG.dat	TOP2-5	YCR093W	1.24428	0.18649
16	18	2141	20151207_dm_TOP2-5_04_TS.JPG.dat	TOP2-5	YCR093W	1.12077	0.06329
16	19	2047	20151207_dm_TOP2-5_04_TS.JPG.dat	TOP2-5	YOR370C	1.06731	-0.01772
16	20	1997	20151207_dm_TOP2-5_04_TS.JPG.dat	TOP2-5	YOR370C	1.07297	-0.01208
16	21	1911	20151207_dm_TOP2-5_04_TS.JPG.dat	TOP2-5	YDR088C	1.07599	-0.04487
16	22	1896	20151207_dm_TOP2-5_04_TS.JPG.dat	TOP2-5	YDR088C	1.07646	-0.04441
16	23	1715	20151207_dm_TOP2-5_04_TS.JPG.dat	TOP2-5	YDR052C	0.95842	-0.03691
16	24	1659	20151207_dm_TOP2-5_04_TS.JPG.dat	TOP2-5	YDR052C	#NUM!	#NUM!	status=JK
16	25	2018	20151207_dm_TOP2-5_04_TS.JPG.dat	TOP2-5	YBR004C	1.08646	-0.0537
16	26	1955	20151207_dm_TOP2-5_04_TS.JPG.dat	TOP2-5	YBR004C	1.02916	-0.11086
16	27	1872	20151207_dm_TOP2-5_04_TS.JPG.dat	TOP2-5	YAL001C	0.99267	-0.0422
16	28	1836	20151207_dm_TOP2-5_04_TS.JPG.dat	TOP2-5	YAL001C	1.02132	-0.01362
16	29	76	20151207_dm_TOP2-5_04_TS.JPG.dat	TOP2-5	YGL097W	0.04521	-0.07493
16	30	7	20151207_dm_TOP2-5_04_TS.JPG.dat	TOP2-5	YGL097W	0.00428	-0.11576
16	31	997	20151207_dm_TOP2-5_04_TS.JPG.dat	TOP2-5	YMR296C	0.60661	-0.2818
16	32	812	20151207_dm_TOP2-5_04_TS.JPG.dat	TOP2-5	YMR296C	0.49651	-0.39163
16	33	1534	20151207_dm_TOP2-5_04_TS.JPG.dat	TOP2-5	YLR115W	0.95491	0.02647
16	34	1386	20151207_dm_TOP2-5_04_TS.JPG.dat	TOP2-5	YLR115W	0.86977	-0.05846
16	35	1520	20151207_dm_TOP2-5_04_TS.JPG.dat	TOP2-5	YDL190C	0.95902	-0.05701
16	36	1546	20151207_dm_TOP2-5_04_TS.JPG.dat	TOP2-5	YDL190C	0.98174	-0.03435
16	37	992	20151207_dm_TOP2-5_04_TS.JPG.dat	TOP2-5	YDL105W	0.63934	-0.29859
16	38	910	20151207_dm_TOP2-5_04_TS.JPG.dat	TOP2-5	YDL105W	#NUM!	#NUM!	status=JK
16	39	1487	20151207_dm_TOP2-5_04_TS.JPG.dat	TOP2-5	YMR168C	0.97516	-0.05298
16	40	1540	20151207_dm_TOP2-5_04_TS.JPG.dat	TOP2-5	YMR168C	1.01145	-0.01678
16	41	0	20151207_dm_TOP2-5_04_TS.JPG.dat	TOP2-5	YAL041W	0	-0.88847
16	42	0	20151207_dm_TOP2-5_04_TS.JPG.dat	TOP2-5	YAL041W	0	-0.88847
16	43	1480	20151207_dm_TOP2-5_04_TS.JPG.dat	TOP2-5	YGR006W	0.98842	0.26106
16	44	1470	20151207_dm_TOP2-5_04_TS.JPG.dat	TOP2-5	YGR006W	0.99657	0.26919
16	45	1373	20151207_dm_TOP2-5_04_TS.JPG.dat	TOP2-5	YFL034C-B	0.94176	-0.04645
16	46	0	20151207_dm_TOP2-5_04_TS.JPG.dat	TOP2-5	YFL034C-B	#NUM!	#NUM!	status=JK
16	47	1685	20151207_dm_TOP2-5_04_TS.JPG.dat	TOP2-5	YMR271C	0.94412	-0.06035
16	48	1883	20151207_dm_TOP2-5_04_TS.JPG.dat	TOP2-5	YMR271C	0.931	-0.07344
17	1	2144	20151207_dm_TOP2-5_04_TS.JPG.dat	TOP2-5	YMR271C	0.98151	-0.02305
17	2	2161	20151207_dm_TOP2-5_04_TS.JPG.dat	TOP2-5	YMR271C	1.09863	0.09377
17	3	1682	20151207_dm_TOP2-5_04_TS.JPG.dat	TOP2-5	YDR228C	0.95828	-0.12809
17	4	1738	20151207_dm_TOP2-5_04_TS.JPG.dat	TOP2-5	YDR228C	1.05527	-0.03134
17	5	1619	20151207_dm_TOP2-5_04_TS.JPG.dat	TOP2-5	YER133W	0.99106	0.14873
17	6	1062	20151207_dm_TOP2-5_04_TS.JPG.dat	TOP2-5	YER133W	0.65946	-0.18206
17	7	2333	20151207_dm_TOP2-5_04_TS.JPG.dat	TOP2-5	YMR013C	#NUM!	#NUM!	status=BG
17	8	2447	20151207_dm_TOP2-5_04_TS.JPG.dat	TOP2-5	YMR013C	#NUM!	#NUM!	status=BG
17	9	0	20151207_dm_TOP2-5_04_TS.JPG.dat	TOP2-5	YIL022W	0	-0.55609
17	10	0	20151207_dm_TOP2-5_04_TS.JPG.dat	TOP2-5	YIL022W	0	-0.55609
17	11	1225	20151207_dm_TOP2-5_04_TS.JPG.dat	TOP2-5	YOR174W	0.8052	0.22101
17	12	61	20151207_dm_TOP2-5_04_TS.JPG.dat	TOP2-5	YOR174W	0.03944	-0.54287
17	13	2119	20151207_dm_TOP2-5_04_TS.JPG.dat	TOP2-5	YBR060C	1.3507	0.27552
17	14	2081	20151207_dm_TOP2-5_04_TS.JPG.dat	TOP2-5	YBR060C	1.29144	0.2164
17	15	1113	20151207_dm_TOP2-5_04_TS.JPG.dat	TOP2-5	YDR062W	0.67211	0.38426
17	16	649	20151207_dm_TOP2-5_04_TS.JPG.dat	TOP2-5	YDR062W	0.38326	0.09611
17	17	1638	20151207_dm_TOP2-5_04_TS.JPG.dat	TOP2-5	YBL097W	0.96496	-0.12214
17	18	1601	20151207_dm_TOP2-5_04_TS.JPG.dat	TOP2-5	YBL097W	0.93384	-0.15318
17	19	1745	20151207_dm_TOP2-5_04_TS.JPG.dat	TOP2-5	YDR463W	1.01316	-0.00925
17	20	1792	20151207_dm_TOP2-5_04_TS.JPG.dat	TOP2-5	YDR463W	1.07152	0.04896
17	21	1373	20151207_dm_TOP2-5_04_TS.JPG.dat	TOP2-5	YML032C	0.86058	-0.06613
17	22	1367	20151207_dm_TOP2-5_04_TS.JPG.dat	TOP2-5	YML032C	0.86447	-0.06226
17	23	1686	20151207_dm_TOP2-5_04_TS.JPG.dat	TOP2-5	YGR218W	1.05048	0.15083
17	24	1567	20151207_dm_TOP2-5_04_TS.JPG.dat	TOP2-5	YGR218W	0.95463	0.05521
17	25	1777	20151207_dm_TOP2-5_04_TS.JPG.dat	TOP2-5	YDR016C	1.06737	-0.00576
17	26	1743	20151207_dm_TOP2-5_04_TS.JPG.dat	TOP2-5	YDR016C	1.02254	-0.05048
17	27	1694	20151207_dm_TOP2-5_04_TS.JPG.dat	TOP2-5	YNL001W	0.99982	0.09893
17	28	1782	20151207_dm_TOP2-5_04_TS.JPG.dat	TOP2-5	YNL001W	1.10129	0.20016
17	29	1326	20151207_dm_TOP2-5_04_TS.JPG.dat	TOP2-5	YMR227C	0.87404	0.21503
17	30	1257	20151207_dm_TOP2-5_04_TS.JPG.dat	TOP2-5	YMR227C	0.84864	0.18969
17	31	1407	20151207_dm_TOP2-5_04_TS.JPG.dat	TOP2-5	YOL135C	0.94181	0.13475
17	32	1423	20151207_dm_TOP2-5_04_TS.JPG.dat	TOP2-5	YOL135C	0.95306	0.14597
17	33	1213	20151207_dm_TOP2-5_04_TS.JPG.dat	TOP2-5	YNL153C	0.82337	-0.20036
17	34	1204	20151207_dm_TOP2-5_04_TS.JPG.dat	TOP2-5	YNL153C	0.82167	-0.20205
17	35	1544	20151207_dm_TOP2-5_04_TS.JPG.dat	TOP2-5	YBL034C	1.05768	0.04485
17	36	1752	20151207_dm_TOP2-5_04_TS.JPG.dat	TOP2-5	YBL034C	1.20626	0.19307
17	37	1759	20151207_dm_TOP2-5_04_TS.JPG.dat	TOP2-5	YGR075C	1.2277	0.11449
17	38	1778	20151207_dm_TOP2-5_04_TS.JPG.dat	TOP2-5	YGR075C	1.25124	0.13797
17	39	1558	20151207_dm_TOP2-5_04_TS.JPG.dat	TOP2-5	YAL041W	1.10419	0.21301
17	40	1644	20151207_dm_TOP2-5_04_TS.JPG.dat	TOP2-5	YAL041W	1.1665	0.27517
17	41	1633	20151207_dm_TOP2-5_04_TS.JPG.dat	TOP2-5	YLR459W	1.1564	0.10659
17	42	1679	20151207_dm_TOP2-5_04_TS.JPG.dat	TOP2-5	YLR459W	1.19813	0.14821
17	43	1754	20151207_dm_TOP2-5_04_TS.JPG.dat	TOP2-5	YIL144W	1.26779	0.12067
17	44	1605	20151207_dm_TOP2-5_04_TS.JPG.dat	TOP2-5	YIL144W	1.18138	0.03447
17	45	1207	20151207_dm_TOP2-5_04_TS.JPG.dat	TOP2-5	YDR182W	0.90163	-0.07492
17	46	1250	20151207_dm_TOP2-5_04_TS.JPG.dat	TOP2-5	YDR182W	0.8699	-0.10658
17	47	1685	20151207_dm_TOP2-5_04_TS.JPG.dat	TOP2-5	YMR271C	1.0351	0.0304
17	48	1881	20151207_dm_TOP2-5_04_TS.JPG.dat	TOP2-5	YMR271C	1.02265	0.01798
18	1	2092	20151207_dm_TOP2-5_04_TS.JPG.dat	TOP2-5	YMR271C	0.9532	-0.0513
18	2	2151	20151207_dm_TOP2-5_04_TS.JPG.dat	TOP2-5	YMR271C	1.08959	0.08476
18	3	1827	20151207_dm_TOP2-5_04_TS.JPG.dat	TOP2-5	YDR228C	1.03859	-0.04798
18	4	1856	20151207_dm_TOP2-5_04_TS.JPG.dat	TOP2-5	YDR228C	1.12576	0.03898
18	5	1651	20151207_dm_TOP2-5_04_TS.JPG.dat	TOP2-5	YER133W	1.01071	0.16834
18	6	1377	20151207_dm_TOP2-5_04_TS.JPG.dat	TOP2-5	YER133W	0.85586	0.01386
18	7	2289	20151207_dm_TOP2-5_04_TS.JPG.dat	TOP2-5	YMR013C	#NUM!	#NUM!	status=BG
18	8	2537	20151207_dm_TOP2-5_04_TS.JPG.dat	TOP2-5	YMR013C	#NUM!	#NUM!	status=BG
18	9	0	20151207_dm_TOP2-5_04_TS.JPG.dat	TOP2-5	YIL022W	0	-0.55609
18	10	0	20151207_dm_TOP2-5_04_TS.JPG.dat	TOP2-5	YIL022W	0	-0.55609
18	11	0	20151207_dm_TOP2-5_04_TS.JPG.dat	TOP2-5	YOR174W	0	-0.58222
18	12	476	20151207_dm_TOP2-5_04_TS.JPG.dat	TOP2-5	YOR174W	0.30716	-0.27581
18	13	1968	20151207_dm_TOP2-5_04_TS.JPG.dat	TOP2-5	YBR060C	1.25026	0.17533
18	14	1921	20151207_dm_TOP2-5_04_TS.JPG.dat	TOP2-5	YBR060C	1.18661	0.11183
18	15	441	20151207_dm_TOP2-5_04_TS.JPG.dat	TOP2-5	YDR062W	0.26493	-0.02192
18	16	967	20151207_dm_TOP2-5_04_TS.JPG.dat	TOP2-5	YDR062W	0.56778	0.28019
18	17	1668	20151207_dm_TOP2-5_04_TS.JPG.dat	TOP2-5	YBL097W	0.97676	-0.11037
18	18	1537	20151207_dm_TOP2-5_04_TS.JPG.dat	TOP2-5	YBL097W	0.8908	-0.19612
18	19	1828	20151207_dm_TOP2-5_04_TS.JPG.dat	TOP2-5	YDR463W	1.05458	0.03207
18	20	1821	20151207_dm_TOP2-5_04_TS.JPG.dat	TOP2-5	YDR463W	1.08225	0.05967
18	21	1372	20151207_dm_TOP2-5_04_TS.JPG.dat	TOP2-5	YML032C	0.85493	-0.07178
18	22	1427	20151207_dm_TOP2-5_04_TS.JPG.dat	TOP2-5	YML032C	#NUM!	#NUM!	status=JK
18	23	1671	20151207_dm_TOP2-5_04_TS.JPG.dat	TOP2-5	YGR218W	1.03614	0.13652
18	24	1577	20151207_dm_TOP2-5_04_TS.JPG.dat	TOP2-5	YGR218W	0.95545	0.05604
18	25	1853	20151207_dm_TOP2-5_04_TS.JPG.dat	TOP2-5	YDR016C	1.10509	0.03187
18	26	1776	20151207_dm_TOP2-5_04_TS.JPG.dat	TOP2-5	YDR016C	1.03264	-0.04041
18	27	1732	20151207_dm_TOP2-5_04_TS.JPG.dat	TOP2-5	YNL001W	1.01117	0.11026
18	28	1701	20151207_dm_TOP2-5_04_TS.JPG.dat	TOP2-5	YNL001W	1.03649	0.13552
18	29	1285	20151207_dm_TOP2-5_04_TS.JPG.dat	TOP2-5	YMR227C	0.83163	0.17272
18	30	1188	20151207_dm_TOP2-5_04_TS.JPG.dat	TOP2-5	YMR227C	0.78452	0.12573
18	31	1395	20151207_dm_TOP2-5_04_TS.JPG.dat	TOP2-5	YOL135C	0.91021	0.10323
18	32	1313	20151207_dm_TOP2-5_04_TS.JPG.dat	TOP2-5	YOL135C	0.85401	0.04717
18	33	1161	20151207_dm_TOP2-5_04_TS.JPG.dat	TOP2-5	YNL153C	0.76325	-0.26034
18	34	1167	20151207_dm_TOP2-5_04_TS.JPG.dat	TOP2-5	YNL153C	0.77001	-0.25359
18	35	1837	20151207_dm_TOP2-5_04_TS.JPG.dat	TOP2-5	YBL034C	1.21532	0.2021
18	36	1697	20151207_dm_TOP2-5_04_TS.JPG.dat	TOP2-5	YBL034C	1.12754	0.11453
18	37	1798	20151207_dm_TOP2-5_04_TS.JPG.dat	TOP2-5	YGR075C	1.21064	0.09747
18	38	1706	20151207_dm_TOP2-5_04_TS.JPG.dat	TOP2-5	YGR075C	1.15743	0.04439
18	39	1646	20151207_dm_TOP2-5_04_TS.JPG.dat	TOP2-5	YAL041W	1.12351	0.23229
18	40	1502	20151207_dm_TOP2-5_04_TS.JPG.dat	TOP2-5	YAL041W	1.02534	0.13436
18	41	1711	20151207_dm_TOP2-5_04_TS.JPG.dat	TOP2-5	YLR459W	1.16477	0.11494
18	42	1776	20151207_dm_TOP2-5_04_TS.JPG.dat	TOP2-5	YLR459W	1.21837	0.16841
18	43	1577	20151207_dm_TOP2-5_04_TS.JPG.dat	TOP2-5	YIL144W	1.09762	-0.04909
18	44	1782	20151207_dm_TOP2-5_04_TS.JPG.dat	TOP2-5	YIL144W	1.26697	0.11985
18	45	1085	20151207_dm_TOP2-5_04_TS.JPG.dat	TOP2-5	YDR182W	#NUM!	#NUM!	status=JK
18	46	1342	20151207_dm_TOP2-5_04_TS.JPG.dat	TOP2-5	YDR182W	0.90789	-0.06867
18	47	1822	20151207_dm_TOP2-5_04_TS.JPG.dat	TOP2-5	YMR271C	1.09188	0.08705
18	48	1811	20151207_dm_TOP2-5_04_TS.JPG.dat	TOP2-5	YMR271C	0.96368	-0.04084
19	1	1881	20151207_dm_TOP2-5_04_TS.JPG.dat	TOP2-5	YMR271C	0.85875	-0.14552
19	2	2199	20151207_dm_TOP2-5_04_TS.JPG.dat	TOP2-5	YMR271C	1.11704	0.11215
19	3	1412	20151207_dm_TOP2-5_04_TS.JPG.dat	TOP2-5	YNL247W	0.80584	-0.12263
19	4	1456	20151207_dm_TOP2-5_04_TS.JPG.dat	TOP2-5	YNL247W	0.88748	-0.04119
19	5	0	20151207_dm_TOP2-5_04_TS.JPG.dat	TOP2-5	YPL252C	0	0
19	6	0	20151207_dm_TOP2-5_04_TS.JPG.dat	TOP2-5	YPL252C	0	0
19	7	0	20151207_dm_TOP2-5_04_TS.JPG.dat	TOP2-5	YLR215C	0	-0.52419
19	8	0	20151207_dm_TOP2-5_04_TS.JPG.dat	TOP2-5	YLR215C	0	-0.52419
19	9	0	20151207_dm_TOP2-5_04_TS.JPG.dat	TOP2-5	YOR046C	0	-0.02209
19	10	0	20151207_dm_TOP2-5_04_TS.JPG.dat	TOP2-5	YOR046C	0	-0.02209
19	11	1733	20151207_dm_TOP2-5_04_TS.JPG.dat	TOP2-5	YNL153C	1.15051	0.12598
19	12	1786	20151207_dm_TOP2-5_04_TS.JPG.dat	TOP2-5	YNL153C	1.16442	0.13986
19	13	1849	20151207_dm_TOP2-5_04_TS.JPG.dat	TOP2-5	YOL081W	1.18561	0.06801
19	14	1453	20151207_dm_TOP2-5_04_TS.JPG.dat	TOP2-5	YOL081W	0.90461	-0.21231
19	15	1984	20151207_dm_TOP2-5_04_TS.JPG.dat	TOP2-5	YML114C	#NUM!	#NUM!	status=JK
19	16	1971	20151207_dm_TOP2-5_04_TS.JPG.dat	TOP2-5	YML114C	1.16651	0.09974
19	17	0	20151207_dm_TOP2-5_04_TS.JPG.dat	TOP2-5	YFL039C	0	-0.84962
19	18	0	20151207_dm_TOP2-5_04_TS.JPG.dat	TOP2-5	YFL039C	0	-0.84962
19	19	1903	20151207_dm_TOP2-5_04_TS.JPG.dat	TOP2-5	YAL002W	1.10779	0.02628
19	20	1817	20151207_dm_TOP2-5_04_TS.JPG.dat	TOP2-5	YAL002W	1.08935	0.00788
19	21	1880	20151207_dm_TOP2-5_04_TS.JPG.dat	TOP2-5	YDR315C	1.18153	0.02163
19	22	1815	20151207_dm_TOP2-5_04_TS.JPG.dat	TOP2-5	YDR315C	1.15176	-0.00806
19	23	1564	20151207_dm_TOP2-5_04_TS.JPG.dat	TOP2-5	YGL163C	0.97948	-0.06332
19	24	1653	20151207_dm_TOP2-5_04_TS.JPG.dat	TOP2-5	YGL163C	1.01	-0.03288
19	25	1520	20151207_dm_TOP2-5_04_TS.JPG.dat	TOP2-5	YLR089C	0.91236	0.02684
19	26	1363	20151207_dm_TOP2-5_04_TS.JPG.dat	TOP2-5	YLR089C	0.79584	-0.08939
19	27	1426	20151207_dm_TOP2-5_04_TS.JPG.dat	TOP2-5	YLR222C	0.83352	-0.07276
19	28	1369	20151207_dm_TOP2-5_04_TS.JPG.dat	TOP2-5	YLR222C	0.83165	-0.07463
19	29	1767	20151207_dm_TOP2-5_04_TS.JPG.dat	TOP2-5	YDL097C	1.13502	0.03931
19	30	1920	20151207_dm_TOP2-5_04_TS.JPG.dat	TOP2-5	YDL097C	1.2537	0.15769
19	31	1680	20151207_dm_TOP2-5_04_TS.JPG.dat	TOP2-5	YJR076C	1.08001	0.10665
19	32	1757	20151207_dm_TOP2-5_04_TS.JPG.dat	TOP2-5	YJR076C	1.12243	0.14896
19	33	1863	20151207_dm_TOP2-5_04_TS.JPG.dat	TOP2-5	YKL052C	1.19949	0.05882
19	34	1809	20151207_dm_TOP2-5_04_TS.JPG.dat	TOP2-5	YKL052C	1.16703	0.02645
19	35	1235	20151207_dm_TOP2-5_04_TS.JPG.dat	TOP2-5	YCR077C	0.79765	-0.34938
19	36	1255	20151207_dm_TOP2-5_04_TS.JPG.dat	TOP2-5	YCR077C	0.81306	-0.33401
19	37	1533	20151207_dm_TOP2-5_04_TS.JPG.dat	TOP2-5	YFR032C-A	1.00585	0.27015
19	38	1461	20151207_dm_TOP2-5_04_TS.JPG.dat	TOP2-5	YFR032C-A	0.96517	0.22957
19	39	1263	20151207_dm_TOP2-5_04_TS.JPG.dat	TOP2-5	YFL034C-B	0.83831	-0.14966
19	40	1248	20151207_dm_TOP2-5_04_TS.JPG.dat	TOP2-5	YFL034C-B	0.82723	-0.16071
19	41	1414	20151207_dm_TOP2-5_04_TS.JPG.dat	TOP2-5	YKR037C	0.93347	-0.06732
19	42	1554	20151207_dm_TOP2-5_04_TS.JPG.dat	TOP2-5	YKR037C	1.03348	0.03244
19	43	1401	20151207_dm_TOP2-5_04_TS.JPG.dat	TOP2-5	YER083C	0.9464	0.00952
19	44	1367	20151207_dm_TOP2-5_04_TS.JPG.dat	TOP2-5	YER083C	0.94603	0.00915
19	45	1922	20151207_dm_TOP2-5_04_TS.JPG.dat	TOP2-5	YLL003W	#NUM!	#NUM!	status=JK
19	46	556	20151207_dm_TOP2-5_04_TS.JPG.dat	TOP2-5	YLL003W	0.36869	-0.56397
19	47	1752	20151207_dm_TOP2-5_04_TS.JPG.dat	TOP2-5	YMR271C	1.03286	0.02817
19	48	1810	20151207_dm_TOP2-5_04_TS.JPG.dat	TOP2-5	YMR271C	0.95086	-0.05363
20	1	2010	20151207_dm_TOP2-5_04_TS.JPG.dat	TOP2-5	YMR271C	0.92024	-0.08417
20	2	2138	20151207_dm_TOP2-5_04_TS.JPG.dat	TOP2-5	YMR271C	1.09008	0.08525
20	3	1264	20151207_dm_TOP2-5_04_TS.JPG.dat	TOP2-5	YNL247W	0.72464	-0.20364
20	4	1408	20151207_dm_TOP2-5_04_TS.JPG.dat	TOP2-5	YNL247W	0.86257	-0.06605
20	5	0	20151207_dm_TOP2-5_04_TS.JPG.dat	TOP2-5	YPL252C	0	0
20	6	0	20151207_dm_TOP2-5_04_TS.JPG.dat	TOP2-5	YPL252C	0	0
20	7	0	20151207_dm_TOP2-5_04_TS.JPG.dat	TOP2-5	YLR215C	0	-0.52419
20	8	0	20151207_dm_TOP2-5_04_TS.JPG.dat	TOP2-5	YLR215C	0	-0.52419
20	9	0	20151207_dm_TOP2-5_04_TS.JPG.dat	TOP2-5	YOR046C	0	-0.02209
20	10	0	20151207_dm_TOP2-5_04_TS.JPG.dat	TOP2-5	YOR046C	0	-0.02209
20	11	1744	20151207_dm_TOP2-5_04_TS.JPG.dat	TOP2-5	YNL153C	1.16795	0.14338
20	12	1577	20151207_dm_TOP2-5_04_TS.JPG.dat	TOP2-5	YNL153C	#NUM!	#NUM!	status=JK
20	13	1664	20151207_dm_TOP2-5_04_TS.JPG.dat	TOP2-5	YOL081W	1.07766	-0.03968
20	14	1600	20151207_dm_TOP2-5_04_TS.JPG.dat	TOP2-5	YOL081W	1.00805	-0.10912
20	15	1909	20151207_dm_TOP2-5_04_TS.JPG.dat	TOP2-5	YML114C	1.17005	0.10327
20	16	1934	20151207_dm_TOP2-5_04_TS.JPG.dat	TOP2-5	YML114C	1.15776	0.09102
20	17	0	20151207_dm_TOP2-5_04_TS.JPG.dat	TOP2-5	YFL039C	0	-0.84962
20	18	0	20151207_dm_TOP2-5_04_TS.JPG.dat	TOP2-5	YFL039C	0	-0.84962
20	19	1850	20151207_dm_TOP2-5_04_TS.JPG.dat	TOP2-5	YAL002W	1.08966	0.0082
20	20	1894	20151207_dm_TOP2-5_04_TS.JPG.dat	TOP2-5	YAL002W	#NUM!	#NUM!	status=JK
20	21	1762	20151207_dm_TOP2-5_04_TS.JPG.dat	TOP2-5	YDR315C	1.12005	-0.03969
20	22	1754	20151207_dm_TOP2-5_04_TS.JPG.dat	TOP2-5	YDR315C	1.12501	-0.03475
20	23	1680	20151207_dm_TOP2-5_04_TS.JPG.dat	TOP2-5	YGL163C	1.0635	0.02049
20	24	1578	20151207_dm_TOP2-5_04_TS.JPG.dat	TOP2-5	YGL163C	0.97374	-0.06905
20	25	1390	20151207_dm_TOP2-5_04_TS.JPG.dat	TOP2-5	YLR089C	0.84084	-0.0445
20	26	1392	20151207_dm_TOP2-5_04_TS.JPG.dat	TOP2-5	YLR089C	0.81721	-0.06807
20	27	1524	20151207_dm_TOP2-5_04_TS.JPG.dat	TOP2-5	YLR222C	0.89278	-0.01364
20	28	1412	20151207_dm_TOP2-5_04_TS.JPG.dat	TOP2-5	YLR222C	0.85643	-0.04991
20	29	1996	20151207_dm_TOP2-5_04_TS.JPG.dat	TOP2-5	YDL097C	1.2744	0.17834
20	30	1863	20151207_dm_TOP2-5_04_TS.JPG.dat	TOP2-5	YDL097C	1.20406	0.10817
20	31	1677	20151207_dm_TOP2-5_04_TS.JPG.dat	TOP2-5	YJR076C	1.06402	0.09069
20	32	1575	20151207_dm_TOP2-5_04_TS.JPG.dat	TOP2-5	YJR076C	0.99023	0.01708
20	33	1831	20151207_dm_TOP2-5_04_TS.JPG.dat	TOP2-5	YKL052C	1.15744	0.01688
20	34	1803	20151207_dm_TOP2-5_04_TS.JPG.dat	TOP2-5	YKL052C	1.14053	1e-05
20	35	1248	20151207_dm_TOP2-5_04_TS.JPG.dat	TOP2-5	YCR077C	0.79	-0.35701
20	36	1238	20151207_dm_TOP2-5_04_TS.JPG.dat	TOP2-5	YCR077C	0.78596	-0.36105
20	37	1459	20151207_dm_TOP2-5_04_TS.JPG.dat	TOP2-5	YFR032C-A	0.93763	0.2021
20	38	1470	20151207_dm_TOP2-5_04_TS.JPG.dat	TOP2-5	YFR032C-A	0.95073	0.21517
20	39	1348	20151207_dm_TOP2-5_04_TS.JPG.dat	TOP2-5	YFL034C-B	0.8753	-0.11276
20	40	1193	20151207_dm_TOP2-5_04_TS.JPG.dat	TOP2-5	YFL034C-B	0.77231	-0.21549
20	41	1531	20151207_dm_TOP2-5_04_TS.JPG.dat	TOP2-5	YKR037C	0.98573	-0.01519
20	42	1581	20151207_dm_TOP2-5_04_TS.JPG.dat	TOP2-5	YKR037C	1.02579	0.02477
20	43	1677	20151207_dm_TOP2-5_04_TS.JPG.dat	TOP2-5	YER083C	1.10598	0.16871
20	44	1690	20151207_dm_TOP2-5_04_TS.JPG.dat	TOP2-5	YER083C	1.14355	0.20618
20	45	529	20151207_dm_TOP2-5_04_TS.JPG.dat	TOP2-5	YLL003W	0.36635	-0.56631
20	46	253	20151207_dm_TOP2-5_04_TS.JPG.dat	TOP2-5	YLL003W	0.16476	-0.7674
20	47	1862	20151207_dm_TOP2-5_04_TS.JPG.dat	TOP2-5	YMR271C	1.08142	0.07661
20	48	1916	20151207_dm_TOP2-5_04_TS.JPG.dat	TOP2-5	YMR271C	0.9946	-0.01
21	1	2055	20151207_dm_TOP2-5_04_TS.JPG.dat	TOP2-5	YMR271C	0.88389	-0.12044
21	2	2021	20151207_dm_TOP2-5_04_TS.JPG.dat	TOP2-5	YMR271C	0.9694	-0.03513
21	3	1846	20151207_dm_TOP2-5_04_TS.JPG.dat	TOP2-5	YGR253C	0.99666	0.00136
21	4	1906	20151207_dm_TOP2-5_04_TS.JPG.dat	TOP2-5	YGR253C	1.10078	0.10522
21	5	2054	20151207_dm_TOP2-5_04_TS.JPG.dat	TOP2-5	YML125C	1.19409	0.08106
21	6	2070	20151207_dm_TOP2-5_04_TS.JPG.dat	TOP2-5	YML125C	1.22683	0.11372
21	7	2015	20151207_dm_TOP2-5_04_TS.JPG.dat	TOP2-5	YKR082W	1.23731	0.14115
21	8	2002	20151207_dm_TOP2-5_04_TS.JPG.dat	TOP2-5	YKR082W	1.25565	0.15945
21	9	2207	20151207_dm_TOP2-5_04_TS.JPG.dat	TOP2-5	YKR084C	1.39127	0.24671
21	10	2115	20151207_dm_TOP2-5_04_TS.JPG.dat	TOP2-5	YKR084C	1.33443	0.19001
21	11	1914	20151207_dm_TOP2-5_04_TS.JPG.dat	TOP2-5	YKL060C	1.20955	0.04778
21	12	1913	20151207_dm_TOP2-5_04_TS.JPG.dat	TOP2-5	YKL060C	1.18896	0.02724
21	13	1521	20151207_dm_TOP2-5_04_TS.JPG.dat	TOP2-5	YHR036W	0.9311	0.21416
21	14	1327	20151207_dm_TOP2-5_04_TS.JPG.dat	TOP2-5	YHR036W	0.7934	0.07679
21	15	1695	20151207_dm_TOP2-5_04_TS.JPG.dat	TOP2-5	YHR088W	0.9856	-0.01026
21	16	1660	20151207_dm_TOP2-5_04_TS.JPG.dat	TOP2-5	YHR088W	0.94267	-0.05308
21	17	1939	20151207_dm_TOP2-5_04_TS.JPG.dat	TOP2-5	YPL228W	1.09837	0.00094
21	18	1953	20151207_dm_TOP2-5_04_TS.JPG.dat	TOP2-5	YPL228W	1.09626	-0.00116
21	19	1971	20151207_dm_TOP2-5_04_TS.JPG.dat	TOP2-5	YOR259C	1.10189	0.04074
21	20	2047	20151207_dm_TOP2-5_04_TS.JPG.dat	TOP2-5	YOR259C	1.17821	0.11687
21	21	301	20151207_dm_TOP2-5_04_TS.JPG.dat	TOP2-5	YNL102W	#NUM!	#NUM!	status=JK
21	22	153	20151207_dm_TOP2-5_04_TS.JPG.dat	TOP2-5	YNL102W	0.09299	-0.2262
21	23	1695	20151207_dm_TOP2-5_04_TS.JPG.dat	TOP2-5	YDL020C	1.01663	-0.04395
21	24	1633	20151207_dm_TOP2-5_04_TS.JPG.dat	TOP2-5	YDL020C	0.95424	-0.10619
21	25	1872	20151207_dm_TOP2-5_04_TS.JPG.dat	TOP2-5	YBR156C	1.07037	-0.00674
21	26	1875	20151207_dm_TOP2-5_04_TS.JPG.dat	TOP2-5	YBR156C	1.03866	-0.03837
21	27	0	20151207_dm_TOP2-5_04_TS.JPG.dat	TOP2-5	YER093C	0	-0.67669
21	28	0	20151207_dm_TOP2-5_04_TS.JPG.dat	TOP2-5	YER093C	0	-0.67669
21	29	1129	20151207_dm_TOP2-5_04_TS.JPG.dat	TOP2-5	YNL061W	0.67416	-0.1295
21	30	1109	20151207_dm_TOP2-5_04_TS.JPG.dat	TOP2-5	YNL061W	0.66834	-0.13531
21	31	1673	20151207_dm_TOP2-5_04_TS.JPG.dat	TOP2-5	YDL015C	0.98744	-0.05055
21	32	1630	20151207_dm_TOP2-5_04_TS.JPG.dat	TOP2-5	YDL015C	0.95128	-0.08662
21	33	1594	20151207_dm_TOP2-5_04_TS.JPG.dat	TOP2-5	YDL003W	0.9333	-0.10852
21	34	1630	20151207_dm_TOP2-5_04_TS.JPG.dat	TOP2-5	YDL003W	0.95391	-0.08796
21	35	1725	20151207_dm_TOP2-5_04_TS.JPG.dat	TOP2-5	YPR190C	1.00934	-0.01001
21	36	1663	20151207_dm_TOP2-5_04_TS.JPG.dat	TOP2-5	YPR190C	0.9754	-0.04387
21	37	1399	20151207_dm_TOP2-5_04_TS.JPG.dat	TOP2-5	YFR037C	0.82961	-0.05062
21	38	1351	20151207_dm_TOP2-5_04_TS.JPG.dat	TOP2-5	YFR037C	0.80614	-0.07404
21	39	1612	20151207_dm_TOP2-5_04_TS.JPG.dat	TOP2-5	YML098W	0.96458	-0.01544
21	40	1620	20151207_dm_TOP2-5_04_TS.JPG.dat	TOP2-5	YML098W	0.96476	-0.01526
21	41	0	20151207_dm_TOP2-5_04_TS.JPG.dat	TOP2-5	YHR190W	0	-0.95713
21	42	0	20151207_dm_TOP2-5_04_TS.JPG.dat	TOP2-5	YHR190W	0	-0.95713
21	43	1599	20151207_dm_TOP2-5_04_TS.JPG.dat	TOP2-5	YBR237W	0.96988	-0.01321
21	44	1782	20151207_dm_TOP2-5_04_TS.JPG.dat	TOP2-5	YBR237W	1.11063	0.12719
21	45	0	20151207_dm_TOP2-5_04_TS.JPG.dat	TOP2-5	YKL024C	0	-0.12618
21	46	0	20151207_dm_TOP2-5_04_TS.JPG.dat	TOP2-5	YKL024C	0	-0.12618
21	47	1740	20151207_dm_TOP2-5_04_TS.JPG.dat	TOP2-5	YMR271C	0.93609	-0.06837
21	48	1856	20151207_dm_TOP2-5_04_TS.JPG.dat	TOP2-5	YMR271C	0.89482	-0.10954
22	1	2031	20151207_dm_TOP2-5_04_TS.JPG.dat	TOP2-5	YMR271C	0.90184	-0.10253
22	2	1972	20151207_dm_TOP2-5_04_TS.JPG.dat	TOP2-5	YMR271C	0.97642	-0.02814
22	3	1857	20151207_dm_TOP2-5_04_TS.JPG.dat	TOP2-5	YGR253C	1.03226	0.03687
22	4	1715	20151207_dm_TOP2-5_04_TS.JPG.dat	TOP2-5	YGR253C	1.01552	0.02017
22	5	1912	20151207_dm_TOP2-5_04_TS.JPG.dat	TOP2-5	YML125C	1.1308	0.01792
22	6	1882	20151207_dm_TOP2-5_04_TS.JPG.dat	TOP2-5	YML125C	1.12885	0.01598
22	7	1659	20151207_dm_TOP2-5_04_TS.JPG.dat	TOP2-5	YKR082W	1.03022	-0.06543
22	8	1667	20151207_dm_TOP2-5_04_TS.JPG.dat	TOP2-5	YKR082W	1.05408	-0.04162
22	9	1882	20151207_dm_TOP2-5_04_TS.JPG.dat	TOP2-5	YKR084C	1.19394	0.04986
22	10	1928	20151207_dm_TOP2-5_04_TS.JPG.dat	TOP2-5	YKR084C	1.22537	0.08121
22	11	1803	20151207_dm_TOP2-5_04_TS.JPG.dat	TOP2-5	YKL060C	1.15025	-0.01137
22	12	1631	20151207_dm_TOP2-5_04_TS.JPG.dat	TOP2-5	YKL060C	#NUM!	#NUM!	status=JK
22	13	1350	20151207_dm_TOP2-5_04_TS.JPG.dat	TOP2-5	YHR036W	0.84575	0.12901
22	14	1282	20151207_dm_TOP2-5_04_TS.JPG.dat	TOP2-5	YHR036W	0.7924	0.07579
22	15	1563	20151207_dm_TOP2-5_04_TS.JPG.dat	TOP2-5	YHR088W	0.94583	-0.04993
22	16	1553	20151207_dm_TOP2-5_04_TS.JPG.dat	TOP2-5	YHR088W	0.91974	-0.07596
22	17	1861	20151207_dm_TOP2-5_04_TS.JPG.dat	TOP2-5	YPL228W	1.10127	0.00383
22	18	1895	20151207_dm_TOP2-5_04_TS.JPG.dat	TOP2-5	YPL228W	#NUM!	#NUM!	status=JK
22	19	1925	20151207_dm_TOP2-5_04_TS.JPG.dat	TOP2-5	YOR259C	1.12436	0.06315
22	20	1892	20151207_dm_TOP2-5_04_TS.JPG.dat	TOP2-5	YOR259C	1.13702	0.07579
22	21	160	20151207_dm_TOP2-5_04_TS.JPG.dat	TOP2-5	YNL102W	0.10056	-0.21865
22	22	158	20151207_dm_TOP2-5_04_TS.JPG.dat	TOP2-5	YNL102W	0.09997	-0.21923
22	23	1688	20151207_dm_TOP2-5_04_TS.JPG.dat	TOP2-5	YDL020C	1.05301	-0.00766
22	24	1582	20151207_dm_TOP2-5_04_TS.JPG.dat	TOP2-5	YDL020C	0.96035	-0.1001
22	25	1997	20151207_dm_TOP2-5_04_TS.JPG.dat	TOP2-5	YBR156C	1.18385	0.10647
22	26	1930	20151207_dm_TOP2-5_04_TS.JPG.dat	TOP2-5	YBR156C	1.10662	0.02942
22	27	0	20151207_dm_TOP2-5_04_TS.JPG.dat	TOP2-5	YER093C	0	-0.67669
22	28	0	20151207_dm_TOP2-5_04_TS.JPG.dat	TOP2-5	YER093C	0	-0.67669
22	29	1143	20151207_dm_TOP2-5_04_TS.JPG.dat	TOP2-5	YNL061W	0.70259	-0.10114
22	30	1140	20151207_dm_TOP2-5_04_TS.JPG.dat	TOP2-5	YNL061W	0.70688	-0.09686
22	31	1737	20151207_dm_TOP2-5_04_TS.JPG.dat	TOP2-5	YDL015C	1.05418	0.01603
22	32	1742	20151207_dm_TOP2-5_04_TS.JPG.dat	TOP2-5	YDL015C	1.04403	0.0059
22	33	1693	20151207_dm_TOP2-5_04_TS.JPG.dat	TOP2-5	YDL003W	#NUM!	#NUM!	status=JK
22	34	1582	20151207_dm_TOP2-5_04_TS.JPG.dat	TOP2-5	YDL003W	0.94776	-0.0941
22	35	1697	20151207_dm_TOP2-5_04_TS.JPG.dat	TOP2-5	YPR190C	1.01532	-0.00405
22	36	1751	20151207_dm_TOP2-5_04_TS.JPG.dat	TOP2-5	YPR190C	1.04917	0.02972
22	37	1374	20151207_dm_TOP2-5_04_TS.JPG.dat	TOP2-5	YFR037C	0.83147	-0.04877
22	38	1354	20151207_dm_TOP2-5_04_TS.JPG.dat	TOP2-5	YFR037C	0.82283	-0.05739
22	39	1644	20151207_dm_TOP2-5_04_TS.JPG.dat	TOP2-5	YML098W	0.99909	0.01898
22	40	1675	20151207_dm_TOP2-5_04_TS.JPG.dat	TOP2-5	YML098W	1.01028	0.03015
22	41	0	20151207_dm_TOP2-5_04_TS.JPG.dat	TOP2-5	YHR190W	0	-0.95713
22	42	0	20151207_dm_TOP2-5_04_TS.JPG.dat	TOP2-5	YHR190W	0	-0.95713
22	43	1638	20151207_dm_TOP2-5_04_TS.JPG.dat	TOP2-5	YBR237W	1.00675	0.02357
22	44	1771	20151207_dm_TOP2-5_04_TS.JPG.dat	TOP2-5	YBR237W	1.11988	0.13642
22	45	0	20151207_dm_TOP2-5_04_TS.JPG.dat	TOP2-5	YKL024C	0	-0.12618
22	46	0	20151207_dm_TOP2-5_04_TS.JPG.dat	TOP2-5	YKL024C	0	-0.12618
22	47	1834	20151207_dm_TOP2-5_04_TS.JPG.dat	TOP2-5	YMR271C	1.00539	0.00077
22	48	1594	20151207_dm_TOP2-5_04_TS.JPG.dat	TOP2-5	YMR271C	0.78466	-0.21942
23	1	1844	20151207_dm_TOP2-5_04_TS.JPG.dat	TOP2-5	YMR271C	0.86195	-0.14233
23	2	1777	20151207_dm_TOP2-5_04_TS.JPG.dat	TOP2-5	YMR271C	0.92754	-0.07689
23	3	1293	20151207_dm_TOP2-5_04_TS.JPG.dat	TOP2-5	YPR162C	0.756	-0.07915
23	4	1182	20151207_dm_TOP2-5_04_TS.JPG.dat	TOP2-5	YPR162C	0.73355	-0.10155
23	5	1585	20151207_dm_TOP2-5_04_TS.JPG.dat	TOP2-5	YBR126C	0.97539	0.0389
23	6	1626	20151207_dm_TOP2-5_04_TS.JPG.dat	TOP2-5	YBR126C	1.01036	0.07378
23	7	0	20151207_dm_TOP2-5_04_TS.JPG.dat	TOP2-5	YNL222W	0	-0.6976
23	8	0	20151207_dm_TOP2-5_04_TS.JPG.dat	TOP2-5	YNL222W	0	-0.6976
23	9	1635	20151207_dm_TOP2-5_04_TS.JPG.dat	TOP2-5	YHR107C	1.06697	-0.05863
23	10	1552	20151207_dm_TOP2-5_04_TS.JPG.dat	TOP2-5	YHR107C	1.0153	-0.11018
23	11	1512	20151207_dm_TOP2-5_04_TS.JPG.dat	TOP2-5	YKL042W	0.99454	-0.05345
23	12	1528	20151207_dm_TOP2-5_04_TS.JPG.dat	TOP2-5	YKL042W	1.00149	-0.04651
23	13	1150	20151207_dm_TOP2-5_04_TS.JPG.dat	TOP2-5	YER155C	0.7543	0.27215
23	14	1240	20151207_dm_TOP2-5_04_TS.JPG.dat	TOP2-5	YER155C	0.81167	0.32938
23	15	1819	20151207_dm_TOP2-5_04_TS.JPG.dat	TOP2-5	YMR117C	1.17451	0.05901
23	16	1814	20151207_dm_TOP2-5_04_TS.JPG.dat	TOP2-5	YMR117C	1.15018	0.03475
23	17	1448	20151207_dm_TOP2-5_04_TS.JPG.dat	TOP2-5	YNL261W	0.92007	0.31529
23	18	1543	20151207_dm_TOP2-5_04_TS.JPG.dat	TOP2-5	YNL261W	0.97255	0.36764
23	19	1613	20151207_dm_TOP2-5_04_TS.JPG.dat	TOP2-5	YGR245C	#NUM!	#NUM!	status=JK
23	20	1621	20151207_dm_TOP2-5_04_TS.JPG.dat	TOP2-5	YGR245C	1.0432	-0.02381
23	21	1284	20151207_dm_TOP2-5_04_TS.JPG.dat	TOP2-5	YPL266W	0.86195	0.13002
23	22	1277	20151207_dm_TOP2-5_04_TS.JPG.dat	TOP2-5	YPL266W	0.86088	0.12895
23	23	1375	20151207_dm_TOP2-5_04_TS.JPG.dat	TOP2-5	YLR384C	0.91154	-0.00848
23	24	1384	20151207_dm_TOP2-5_04_TS.JPG.dat	TOP2-5	YLR384C	0.89082	-0.02914
23	25	0	20151207_dm_TOP2-5_04_TS.JPG.dat	TOP2-5	YOR335C	0	-0.44552
23	26	0	20151207_dm_TOP2-5_04_TS.JPG.dat	TOP2-5	YOR335C	0	-0.44552
23	27	1778	20151207_dm_TOP2-5_04_TS.JPG.dat	TOP2-5	YGR125W	1.06406	-0.03233
23	28	1766	20151207_dm_TOP2-5_04_TS.JPG.dat	TOP2-5	YGR125W	1.08725	-0.0092
23	29	186	20151207_dm_TOP2-5_04_TS.JPG.dat	TOP2-5	YPR161C	0.11996	-0.27417
23	30	0	20151207_dm_TOP2-5_04_TS.JPG.dat	TOP2-5	YPR161C	0	-0.39384
23	31	1954	20151207_dm_TOP2-5_04_TS.JPG.dat	TOP2-5	YMR272C	1.24423	0.02384
23	32	1833	20151207_dm_TOP2-5_04_TS.JPG.dat	TOP2-5	YMR272C	1.15227	-0.06789
23	33	1822	20151207_dm_TOP2-5_04_TS.JPG.dat	TOP2-5	YPL233W	1.14605	-0.07084
23	34	1814	20151207_dm_TOP2-5_04_TS.JPG.dat	TOP2-5	YPL233W	1.13936	-0.07751
23	35	1767	20151207_dm_TOP2-5_04_TS.JPG.dat	TOP2-5	YMR100W	1.10822	0.01096
23	36	1810	20151207_dm_TOP2-5_04_TS.JPG.dat	TOP2-5	YMR100W	1.1362	0.03887
23	37	0	20151207_dm_TOP2-5_04_TS.JPG.dat	TOP2-5	YIL126W	0	0
23	38	0	20151207_dm_TOP2-5_04_TS.JPG.dat	TOP2-5	YIL126W	0	0
23	39	1799	20151207_dm_TOP2-5_04_TS.JPG.dat	TOP2-5	YMR236W	1.13984	-0.02248
23	40	1761	20151207_dm_TOP2-5_04_TS.JPG.dat	TOP2-5	YMR236W	1.10483	-0.0574
23	41	1637	20151207_dm_TOP2-5_04_TS.JPG.dat	TOP2-5	YDL145C	1.01723	1.01474
23	42	1524	20151207_dm_TOP2-5_04_TS.JPG.dat	TOP2-5	YDL145C	0.95425	0.95192
23	43	1590	20151207_dm_TOP2-5_04_TS.JPG.dat	TOP2-5	YJL148W	1.01647	0.01615
23	44	1574	20151207_dm_TOP2-5_04_TS.JPG.dat	TOP2-5	YJL148W	1.03657	0.0362
23	45	1953	20151207_dm_TOP2-5_04_TS.JPG.dat	TOP2-5	YFR051C	1.32195	0.18919
23	46	1928	20151207_dm_TOP2-5_04_TS.JPG.dat	TOP2-5	YFR051C	1.23266	0.10012
23	47	1906	20151207_dm_TOP2-5_04_TS.JPG.dat	TOP2-5	YMR271C	1.09235	0.08751
23	48	1714	20151207_dm_TOP2-5_04_TS.JPG.dat	TOP2-5	YMR271C	0.88373	-0.12059
24	1	2010	20151207_dm_TOP2-5_04_TS.JPG.dat	TOP2-5	YMR271C	0.96294	-0.04158
24	2	1772	20151207_dm_TOP2-5_04_TS.JPG.dat	TOP2-5	YMR271C	0.94979	-0.0547
24	3	1108	20151207_dm_TOP2-5_04_TS.JPG.dat	TOP2-5	YPR162C	0.66543	-0.16951
24	4	1384	20151207_dm_TOP2-5_04_TS.JPG.dat	TOP2-5	YPR162C	0.88072	0.04526
24	5	1393	20151207_dm_TOP2-5_04_TS.JPG.dat	TOP2-5	YBR126C	0.87731	-0.05894
24	6	1463	20151207_dm_TOP2-5_04_TS.JPG.dat	TOP2-5	YBR126C	0.93051	-0.00587
24	7	0	20151207_dm_TOP2-5_04_TS.JPG.dat	TOP2-5	YNL222W	0	-0.6976
24	8	0	20151207_dm_TOP2-5_04_TS.JPG.dat	TOP2-5	YNL222W	0	-0.6976
24	9	1612	20151207_dm_TOP2-5_04_TS.JPG.dat	TOP2-5	YHR107C	1.07549	-0.05014
24	10	1561	20151207_dm_TOP2-5_04_TS.JPG.dat	TOP2-5	YHR107C	1.04462	-0.08094
24	11	1352	20151207_dm_TOP2-5_04_TS.JPG.dat	TOP2-5	YKL042W	0.91	-0.13778
24	12	1377	20151207_dm_TOP2-5_04_TS.JPG.dat	TOP2-5	YKL042W	0.92614	-0.12168
24	13	1125	20151207_dm_TOP2-5_04_TS.JPG.dat	TOP2-5	YER155C	0.76185	0.27968
24	14	1010	20151207_dm_TOP2-5_04_TS.JPG.dat	TOP2-5	YER155C	0.68656	0.20457
24	15	1701	20151207_dm_TOP2-5_04_TS.JPG.dat	TOP2-5	YMR117C	1.14448	0.02905
24	16	1649	20151207_dm_TOP2-5_04_TS.JPG.dat	TOP2-5	YMR117C	1.09114	-0.02416
24	17	1088	20151207_dm_TOP2-5_04_TS.JPG.dat	TOP2-5	YNL261W	0.72187	0.11757
24	18	775	20151207_dm_TOP2-5_04_TS.JPG.dat	TOP2-5	YNL261W	0.51018	-0.0936
24	19	1605	20151207_dm_TOP2-5_04_TS.JPG.dat	TOP2-5	YGR245C	1.04893	-0.01809
24	20	1559	20151207_dm_TOP2-5_04_TS.JPG.dat	TOP2-5	YGR245C	1.04529	-0.02171
24	21	1402	20151207_dm_TOP2-5_04_TS.JPG.dat	TOP2-5	YPL266W	0.97901	0.24679
24	22	1317	20151207_dm_TOP2-5_04_TS.JPG.dat	TOP2-5	YPL266W	0.92108	0.189
24	23	1338	20151207_dm_TOP2-5_04_TS.JPG.dat	TOP2-5	YLR384C	0.9174	-0.00263
24	24	1275	20151207_dm_TOP2-5_04_TS.JPG.dat	TOP2-5	YLR384C	0.84583	-0.07403
24	25	0	20151207_dm_TOP2-5_04_TS.JPG.dat	TOP2-5	YOR335C	0	-0.44552
24	26	0	20151207_dm_TOP2-5_04_TS.JPG.dat	TOP2-5	YOR335C	0	-0.44552
24	27	1721	20151207_dm_TOP2-5_04_TS.JPG.dat	TOP2-5	YGR125W	1.05292	-0.04344
24	28	1703	20151207_dm_TOP2-5_04_TS.JPG.dat	TOP2-5	YGR125W	1.07119	-0.02521
24	29	158	20151207_dm_TOP2-5_04_TS.JPG.dat	TOP2-5	YPR161C	0.10413	-0.28996
24	30	334	20151207_dm_TOP2-5_04_TS.JPG.dat	TOP2-5	YPR161C	0.22215	-0.17223
24	31	2057	20151207_dm_TOP2-5_04_TS.JPG.dat	TOP2-5	YMR272C	1.33938	0.11875
24	32	1873	20151207_dm_TOP2-5_04_TS.JPG.dat	TOP2-5	YMR272C	1.2042	-0.0161
24	33	1905	20151207_dm_TOP2-5_04_TS.JPG.dat	TOP2-5	YPL233W	1.22591	0.00883
24	34	2035	20151207_dm_TOP2-5_04_TS.JPG.dat	TOP2-5	YPL233W	1.30796	0.09068
24	35	1777	20151207_dm_TOP2-5_04_TS.JPG.dat	TOP2-5	YMR100W	1.14027	0.04293
24	36	1749	20151207_dm_TOP2-5_04_TS.JPG.dat	TOP2-5	YMR100W	1.12296	0.02566
24	37	0	20151207_dm_TOP2-5_04_TS.JPG.dat	TOP2-5	YIL126W	0	0
24	38	0	20151207_dm_TOP2-5_04_TS.JPG.dat	TOP2-5	YIL126W	0	0
24	39	1794	20151207_dm_TOP2-5_04_TS.JPG.dat	TOP2-5	YMR236W	1.15698	-0.00537
24	40	1701	20151207_dm_TOP2-5_04_TS.JPG.dat	TOP2-5	YMR236W	1.08433	-0.07785
24	41	1605	20151207_dm_TOP2-5_04_TS.JPG.dat	TOP2-5	YDL145C	1.01258	1.0101
24	42	0	20151207_dm_TOP2-5_04_TS.JPG.dat	TOP2-5	YDL145C	#NUM!	#NUM!	status=JK
24	43	1523	20151207_dm_TOP2-5_04_TS.JPG.dat	TOP2-5	YJL148W	0.98941	-0.01084
24	44	1446	20151207_dm_TOP2-5_04_TS.JPG.dat	TOP2-5	YJL148W	0.96879	-0.03141
24	45	1840	20151207_dm_TOP2-5_04_TS.JPG.dat	TOP2-5	YFR051C	1.26846	0.13583
24	46	1961	20151207_dm_TOP2-5_04_TS.JPG.dat	TOP2-5	YFR051C	1.27807	0.14541
24	47	1814	20151207_dm_TOP2-5_04_TS.JPG.dat	TOP2-5	YMR271C	1.06084	0.05608
24	48	1751	20151207_dm_TOP2-5_04_TS.JPG.dat	TOP2-5	YMR271C	0.92261	-0.08181
25	1	1805	20151207_dm_TOP2-5_04_TS.JPG.dat	TOP2-5	YMR271C	0.93088	-0.07356
25	2	1827	20151207_dm_TOP2-5_04_TS.JPG.dat	TOP2-5	YMR271C	1.05414	0.0494
25	3	1267	20151207_dm_TOP2-5_04_TS.JPG.dat	TOP2-5	YDR288W	0.81886	-0.22035
25	4	1312	20151207_dm_TOP2-5_04_TS.JPG.dat	TOP2-5	YDR288W	0.89731	-0.14209
25	5	0	20151207_dm_TOP2-5_04_TS.JPG.dat	TOP2-5	YJR065C	0	-0.66798
25	6	0	20151207_dm_TOP2-5_04_TS.JPG.dat	TOP2-5	YJR065C	0	-0.66798
25	7	1455	20151207_dm_TOP2-5_04_TS.JPG.dat	TOP2-5	YMR117C	1.03107	-0.08407
25	8	1412	20151207_dm_TOP2-5_04_TS.JPG.dat	TOP2-5	YMR117C	1.01456	-0.10054
25	9	1400	20151207_dm_TOP2-5_04_TS.JPG.dat	TOP2-5	YLR186W	1.00754	0.04798
25	10	1272	20151207_dm_TOP2-5_04_TS.JPG.dat	TOP2-5	YLR186W	0.91948	-0.03986
25	11	954	20151207_dm_TOP2-5_04_TS.JPG.dat	TOP2-5	YLR145W	0.69512	-0.11158
25	12	1093	20151207_dm_TOP2-5_04_TS.JPG.dat	TOP2-5	YLR145W	0.79796	-0.009
25	13	1381	20151207_dm_TOP2-5_04_TS.JPG.dat	TOP2-5	YGR092W	1.01952	0.047
25	14	1471	20151207_dm_TOP2-5_04_TS.JPG.dat	TOP2-5	YGR092W	1.09453	0.12183
25	15	0	20151207_dm_TOP2-5_04_TS.JPG.dat	TOP2-5	YGR101W	0	-0.44284
25	16	0	20151207_dm_TOP2-5_04_TS.JPG.dat	TOP2-5	YGR101W	0	-0.44284
25	17	1300	20151207_dm_TOP2-5_04_TS.JPG.dat	TOP2-5	YPL076W	0.94557	0.6217
25	18	1237	20151207_dm_TOP2-5_04_TS.JPG.dat	TOP2-5	YPL076W	0.89239	0.56865
25	19	0	20151207_dm_TOP2-5_04_TS.JPG.dat	TOP2-5	YDR398W	0	-0.49477
25	20	646	20151207_dm_TOP2-5_04_TS.JPG.dat	TOP2-5	YDR398W	0.47319	-0.02273
25	21	1188	20151207_dm_TOP2-5_04_TS.JPG.dat	TOP2-5	YNL153C	0.90466	-0.11927
25	22	1204	20151207_dm_TOP2-5_04_TS.JPG.dat	TOP2-5	YNL153C	0.91619	-0.10777
25	23	1516	20151207_dm_TOP2-5_04_TS.JPG.dat	TOP2-5	YLR410W	1.12796	0.12731
25	24	1415	20151207_dm_TOP2-5_04_TS.JPG.dat	TOP2-5	YLR410W	1.01652	0.01614
25	25	1930	20151207_dm_TOP2-5_04_TS.JPG.dat	TOP2-5	YGL255W	1.34195	0.16383
25	26	1722	20151207_dm_TOP2-5_04_TS.JPG.dat	TOP2-5	YGL255W	1.15181	-0.02585
25	27	1850	20151207_dm_TOP2-5_04_TS.JPG.dat	TOP2-5	YKL021C	1.22233	0.24853
25	28	1651	20151207_dm_TOP2-5_04_TS.JPG.dat	TOP2-5	YKL021C	1.12249	0.14893
25	29	1473	20151207_dm_TOP2-5_04_TS.JPG.dat	TOP2-5	YFR037C	1.05122	0.17045
25	30	1595	20151207_dm_TOP2-5_04_TS.JPG.dat	TOP2-5	YFR037C	1.15095	0.26993
25	31	0	20151207_dm_TOP2-5_04_TS.JPG.dat	TOP2-5	YCR042C	0	0
25	32	0	20151207_dm_TOP2-5_04_TS.JPG.dat	TOP2-5	YCR042C	0	0
25	33	1188	20151207_dm_TOP2-5_04_TS.JPG.dat	TOP2-5	YDR311W	0.83213	0.30362
25	34	1151	20151207_dm_TOP2-5_04_TS.JPG.dat	TOP2-5	YDR311W	0.80528	0.27683
25	35	1762	20151207_dm_TOP2-5_04_TS.JPG.dat	TOP2-5	YDR280W	1.2297	0.02952
25	36	1741	20151207_dm_TOP2-5_04_TS.JPG.dat	TOP2-5	YDR280W	1.21432	0.01417
25	37	1653	20151207_dm_TOP2-5_04_TS.JPG.dat	TOP2-5	YBR135W	1.16078	0.05685
25	38	1488	20151207_dm_TOP2-5_04_TS.JPG.dat	TOP2-5	YBR135W	1.04392	-0.05972
25	39	1356	20151207_dm_TOP2-5_04_TS.JPG.dat	TOP2-5	YKL045W	0.9447	-0.05245
25	40	1437	20151207_dm_TOP2-5_04_TS.JPG.dat	TOP2-5	YKL045W	0.98781	-0.00945
25	41	1607	20151207_dm_TOP2-5_04_TS.JPG.dat	TOP2-5	YPR178W	1.092	0.04699
25	42	1613	20151207_dm_TOP2-5_04_TS.JPG.dat	TOP2-5	YPR178W	1.10392	0.05889
25	43	1681	20151207_dm_TOP2-5_04_TS.JPG.dat	TOP2-5	YLL031C	1.17632	-0.00525
25	44	1754	20151207_dm_TOP2-5_04_TS.JPG.dat	TOP2-5	YLL031C	1.26676	0.08497
25	45	1158	20151207_dm_TOP2-5_04_TS.JPG.dat	TOP2-5	YLR005W	0.86113	0.0339
25	46	1130	20151207_dm_TOP2-5_04_TS.JPG.dat	TOP2-5	YLR005W	0.79477	-0.03229
25	47	1859	20151207_dm_TOP2-5_04_TS.JPG.dat	TOP2-5	YMR271C	1.17375	0.16872
25	48	1599	20151207_dm_TOP2-5_04_TS.JPG.dat	TOP2-5	YMR271C	0.91027	-0.09412
26	1	1869	20151207_dm_TOP2-5_04_TS.JPG.dat	TOP2-5	YMR271C	1.00485	0.00023
26	2	1748	20151207_dm_TOP2-5_04_TS.JPG.dat	TOP2-5	YMR271C	1.05143	0.04669
26	3	1321	20151207_dm_TOP2-5_04_TS.JPG.dat	TOP2-5	YDR288W	0.89004	-0.14935
26	4	1308	20151207_dm_TOP2-5_04_TS.JPG.dat	TOP2-5	YDR288W	0.93334	-0.10615
26	5	0	20151207_dm_TOP2-5_04_TS.JPG.dat	TOP2-5	YJR065C	0	-0.66798
26	6	2294	20151207_dm_TOP2-5_04_TS.JPG.dat	TOP2-5	YJR065C	#NUM!	#NUM!	status=JK
26	7	1431	20151207_dm_TOP2-5_04_TS.JPG.dat	TOP2-5	YMR117C	1.06336	-0.05187
26	8	1361	20151207_dm_TOP2-5_04_TS.JPG.dat	TOP2-5	YMR117C	1.02751	-0.08763
26	9	1273	20151207_dm_TOP2-5_04_TS.JPG.dat	TOP2-5	YLR186W	0.96375	0.00429
26	10	1341	20151207_dm_TOP2-5_04_TS.JPG.dat	TOP2-5	YLR186W	1.02228	0.06268
26	11	988	20151207_dm_TOP2-5_04_TS.JPG.dat	TOP2-5	YLR145W	0.76059	-0.04628
26	12	1022	20151207_dm_TOP2-5_04_TS.JPG.dat	TOP2-5	YLR145W	0.78969	-0.01725
26	13	1350	20151207_dm_TOP2-5_04_TS.JPG.dat	TOP2-5	YGR092W	1.05628	0.08367
26	14	1348	20151207_dm_TOP2-5_04_TS.JPG.dat	TOP2-5	YGR092W	1.06382	0.09119
26	15	0	20151207_dm_TOP2-5_04_TS.JPG.dat	TOP2-5	YGR101W	0	-0.44284
26	16	0	20151207_dm_TOP2-5_04_TS.JPG.dat	TOP2-5	YGR101W	0	-0.44284
26	17	1282	20151207_dm_TOP2-5_04_TS.JPG.dat	TOP2-5	YPL076W	0.98875	0.66477
26	18	1276	20151207_dm_TOP2-5_04_TS.JPG.dat	TOP2-5	YPL076W	0.97542	0.65148
26	19	0	20151207_dm_TOP2-5_04_TS.JPG.dat	TOP2-5	YDR398W	0	-0.49477
26	20	725	20151207_dm_TOP2-5_04_TS.JPG.dat	TOP2-5	YDR398W	0.56096	0.06482
26	21	986	20151207_dm_TOP2-5_04_TS.JPG.dat	TOP2-5	YNL153C	0.79202	-0.23163
26	22	1258	20151207_dm_TOP2-5_04_TS.JPG.dat	TOP2-5	YNL153C	1.00788	-0.0163
26	23	1425	20151207_dm_TOP2-5_04_TS.JPG.dat	TOP2-5	YLR410W	1.1132	0.11258
26	24	1385	20151207_dm_TOP2-5_04_TS.JPG.dat	TOP2-5	YLR410W	1.04233	0.04188
26	25	1517	20151207_dm_TOP2-5_04_TS.JPG.dat	TOP2-5	YGL255W	1.10422	-0.07332
26	26	1724	20151207_dm_TOP2-5_04_TS.JPG.dat	TOP2-5	YGL255W	1.2083	0.0305
26	27	1494	20151207_dm_TOP2-5_04_TS.JPG.dat	TOP2-5	YKL021C	1.03536	0.06201
26	28	1480	20151207_dm_TOP2-5_04_TS.JPG.dat	TOP2-5	YKL021C	1.05712	0.08371
26	29	1366	20151207_dm_TOP2-5_04_TS.JPG.dat	TOP2-5	YFR037C	1.0266	0.14588
26	30	1410	20151207_dm_TOP2-5_04_TS.JPG.dat	TOP2-5	YFR037C	1.07372	0.1929
26	31	0	20151207_dm_TOP2-5_04_TS.JPG.dat	TOP2-5	YCR042C	0	0
26	32	0	20151207_dm_TOP2-5_04_TS.JPG.dat	TOP2-5	YCR042C	0	0
26	33	1249	20151207_dm_TOP2-5_04_TS.JPG.dat	TOP2-5	YDR311W	#NUM!	#NUM!	status=JK
26	34	1118	20151207_dm_TOP2-5_04_TS.JPG.dat	TOP2-5	YDR311W	0.82955	0.30103
26	35	1724	20151207_dm_TOP2-5_04_TS.JPG.dat	TOP2-5	YDR280W	1.27334	0.07305
26	36	1688	20151207_dm_TOP2-5_04_TS.JPG.dat	TOP2-5	YDR280W	1.24324	0.04303
26	37	1519	20151207_dm_TOP2-5_04_TS.JPG.dat	TOP2-5	YBR135W	1.12414	0.02031
26	38	1502	20151207_dm_TOP2-5_04_TS.JPG.dat	TOP2-5	YBR135W	1.1082	0.0044
26	39	1262	20151207_dm_TOP2-5_04_TS.JPG.dat	TOP2-5	YKL045W	0.92267	-0.07443
26	40	1299	20151207_dm_TOP2-5_04_TS.JPG.dat	TOP2-5	YKL045W	0.93492	-0.0622
26	41	1459	20151207_dm_TOP2-5_04_TS.JPG.dat	TOP2-5	YPR178W	#NUM!	#NUM!	status=JK
26	42	1558	20151207_dm_TOP2-5_04_TS.JPG.dat	TOP2-5	YPR178W	1.11486	0.0698
26	43	1595	20151207_dm_TOP2-5_04_TS.JPG.dat	TOP2-5	YLL031C	1.16772	-0.01383
26	44	1721	20151207_dm_TOP2-5_04_TS.JPG.dat	TOP2-5	YLL031C	1.30184	0.11996
26	45	1098	20151207_dm_TOP2-5_04_TS.JPG.dat	TOP2-5	YLR005W	0.85617	0.02895
26	46	1080	20151207_dm_TOP2-5_04_TS.JPG.dat	TOP2-5	YLR005W	0.79705	-0.03002
26	47	2018	20151207_dm_TOP2-5_04_TS.JPG.dat	TOP2-5	YMR271C	1.33783	0.33239
26	48	1478	20151207_dm_TOP2-5_04_TS.JPG.dat	TOP2-5	YMR271C	0.88422	-0.1201
27	1	1956	20151207_dm_TOP2-5_04_TS.JPG.dat	TOP2-5	YMR271C	1.02209	0.01742
27	2	1684	20151207_dm_TOP2-5_04_TS.JPG.dat	TOP2-5	YMR271C	0.98495	-0.01962
27	3	0	20151207_dm_TOP2-5_04_TS.JPG.dat	TOP2-5	BLANK	0	0
27	4	0	20151207_dm_TOP2-5_04_TS.JPG.dat	TOP2-5	BLANK	0	0
27	5	0	20151207_dm_TOP2-5_04_TS.JPG.dat	TOP2-5	YOR257W	0	0
27	6	0	20151207_dm_TOP2-5_04_TS.JPG.dat	TOP2-5	YOR257W	0	0
27	7	1305	20151207_dm_TOP2-5_04_TS.JPG.dat	TOP2-5	YOR260W	0.94926	0.04579
27	8	1123	20151207_dm_TOP2-5_04_TS.JPG.dat	TOP2-5	YOR260W	0.83145	-0.07173
27	9	1282	20151207_dm_TOP2-5_04_TS.JPG.dat	TOP2-5	YFR028C	0.95546	-0.13196
27	10	1428	20151207_dm_TOP2-5_04_TS.JPG.dat	TOP2-5	YFR028C	1.07602	-0.0117
27	11	0	20151207_dm_TOP2-5_04_TS.JPG.dat	TOP2-5	YKL022C	0	-0.96569
27	12	0	20151207_dm_TOP2-5_04_TS.JPG.dat	TOP2-5	YKL022C	0	-0.96569
27	13	1491	20151207_dm_TOP2-5_04_TS.JPG.dat	TOP2-5	YBR121C	1.15892	0.07536
27	14	1542	20151207_dm_TOP2-5_04_TS.JPG.dat	TOP2-5	YBR121C	1.20929	0.12561
27	15	1365	20151207_dm_TOP2-5_04_TS.JPG.dat	TOP2-5	YHR172W	1.06065	-0.04084
27	16	1299	20151207_dm_TOP2-5_04_TS.JPG.dat	TOP2-5	YHR172W	0.99375	-0.10757
27	17	1177	20151207_dm_TOP2-5_04_TS.JPG.dat	TOP2-5	YPR165W	0.90202	-0.08413
27	18	1337	20151207_dm_TOP2-5_04_TS.JPG.dat	TOP2-5	YPR165W	1.01446	0.02804
27	19	1170	20151207_dm_TOP2-5_04_TS.JPG.dat	TOP2-5	YNL282W	0.8768	0.48644
27	20	1135	20151207_dm_TOP2-5_04_TS.JPG.dat	TOP2-5	YNL282W	0.8682	0.47787
27	21	1517	20151207_dm_TOP2-5_04_TS.JPG.dat	TOP2-5	YKL048C	1.20373	0.08064
27	22	1416	20151207_dm_TOP2-5_04_TS.JPG.dat	TOP2-5	YKL048C	1.11935	-0.00354
27	23	1320	20151207_dm_TOP2-5_04_TS.JPG.dat	TOP2-5	YPR016C	1.01569	0.01384
27	24	1285	20151207_dm_TOP2-5_04_TS.JPG.dat	TOP2-5	YPR016C	0.95257	-0.04913
27	25	1347	20151207_dm_TOP2-5_04_TS.JPG.dat	TOP2-5	YLL050C	0.96666	-0.05352
27	26	1515	20151207_dm_TOP2-5_04_TS.JPG.dat	TOP2-5	YLL050C	1.04821	0.02784
27	27	1523	20151207_dm_TOP2-5_04_TS.JPG.dat	TOP2-5	YDR052C	1.04348	0.04794
27	28	1523	20151207_dm_TOP2-5_04_TS.JPG.dat	TOP2-5	YDR052C	#NUM!	#NUM!	status=JK
27	29	1365	20151207_dm_TOP2-5_04_TS.JPG.dat	TOP2-5	YMR290C	1.02005	-0.05049
27	30	1484	20151207_dm_TOP2-5_04_TS.JPG.dat	TOP2-5	YMR290C	#NUM!	#NUM!	status=JK
27	31	1498	20151207_dm_TOP2-5_04_TS.JPG.dat	TOP2-5	YAL041W	1.11634	0.22514
27	32	1199	20151207_dm_TOP2-5_04_TS.JPG.dat	TOP2-5	YAL041W	0.88634	-0.0043
27	33	1268	20151207_dm_TOP2-5_04_TS.JPG.dat	TOP2-5	YEL055C	0.94109	0.59326
27	34	1146	20151207_dm_TOP2-5_04_TS.JPG.dat	TOP2-5	YEL055C	0.8478	0.50019
27	35	0	20151207_dm_TOP2-5_04_TS.JPG.dat	TOP2-5	YJL173C	0	0
27	36	0	20151207_dm_TOP2-5_04_TS.JPG.dat	TOP2-5	YJL173C	0	0
27	37	1521	20151207_dm_TOP2-5_04_TS.JPG.dat	TOP2-5	YCL059C	1.1126	0.18661
27	38	1591	20151207_dm_TOP2-5_04_TS.JPG.dat	TOP2-5	YCL059C	1.15729	0.23119
27	39	1445	20151207_dm_TOP2-5_04_TS.JPG.dat	TOP2-5	YFL029C	1.03911	-0.01282
27	40	1283	20151207_dm_TOP2-5_04_TS.JPG.dat	TOP2-5	YFL029C	#NUM!	#NUM!	status=JK
27	41	1370	20151207_dm_TOP2-5_04_TS.JPG.dat	TOP2-5	YJL194W	0.95493	-0.02451
27	42	1384	20151207_dm_TOP2-5_04_TS.JPG.dat	TOP2-5	YJL194W	0.97137	-0.0081
27	43	0	20151207_dm_TOP2-5_04_TS.JPG.dat	TOP2-5	YBR200W	0	0
27	44	0	20151207_dm_TOP2-5_04_TS.JPG.dat	TOP2-5	YBR200W	0	0
27	45	1363	20151207_dm_TOP2-5_04_TS.JPG.dat	TOP2-5	YKL095W	1.04779	0.04933
27	46	1343	20151207_dm_TOP2-5_04_TS.JPG.dat	TOP2-5	YKL095W	0.97863	-0.01965
27	47	1878	20151207_dm_TOP2-5_04_TS.JPG.dat	TOP2-5	YMR271C	1.23065	0.22548
27	48	1724	20151207_dm_TOP2-5_04_TS.JPG.dat	TOP2-5	YMR271C	1.02095	0.01628
28	1	1914	20151207_dm_TOP2-5_04_TS.JPG.dat	TOP2-5	YMR271C	1.09511	0.09026
28	2	1747	20151207_dm_TOP2-5_04_TS.JPG.dat	TOP2-5	YMR271C	1.11423	0.10934
28	3	0	20151207_dm_TOP2-5_04_TS.JPG.dat	TOP2-5	BLANK	0	0
28	4	0	20151207_dm_TOP2-5_04_TS.JPG.dat	TOP2-5	BLANK	0	0
28	5	0	20151207_dm_TOP2-5_04_TS.JPG.dat	TOP2-5	YOR257W	0	0
28	6	0	20151207_dm_TOP2-5_04_TS.JPG.dat	TOP2-5	YOR257W	0	0
28	7	1515	20151207_dm_TOP2-5_04_TS.JPG.dat	TOP2-5	YOR260W	1.17312	0.26911
28	8	1201	20151207_dm_TOP2-5_04_TS.JPG.dat	TOP2-5	YOR260W	0.94253	0.03908
28	9	1358	20151207_dm_TOP2-5_04_TS.JPG.dat	TOP2-5	YFR028C	1.07043	-0.01727
28	10	1287	20151207_dm_TOP2-5_04_TS.JPG.dat	TOP2-5	YFR028C	1.02641	-0.06119
28	11	0	20151207_dm_TOP2-5_04_TS.JPG.dat	TOP2-5	YKL022C	0	-0.96569
28	12	0	20151207_dm_TOP2-5_04_TS.JPG.dat	TOP2-5	YKL022C	0	-0.96569
28	13	1394	20151207_dm_TOP2-5_04_TS.JPG.dat	TOP2-5	YBR121C	1.15136	0.06782
28	14	1405	20151207_dm_TOP2-5_04_TS.JPG.dat	TOP2-5	YBR121C	1.17316	0.08957
28	15	1185	20151207_dm_TOP2-5_04_TS.JPG.dat	TOP2-5	YHR172W	0.98058	-0.12071
28	16	1168	20151207_dm_TOP2-5_04_TS.JPG.dat	TOP2-5	YHR172W	0.95262	-0.1486
28	17	1103	20151207_dm_TOP2-5_04_TS.JPG.dat	TOP2-5	YPR165W	0.90149	-0.08466
28	18	1275	20151207_dm_TOP2-5_04_TS.JPG.dat	TOP2-5	YPR165W	1.03195	0.04548
28	19	1054	20151207_dm_TOP2-5_04_TS.JPG.dat	TOP2-5	YNL282W	0.84238	0.45211
28	20	954	20151207_dm_TOP2-5_04_TS.JPG.dat	TOP2-5	YNL282W	0.77779	0.38767
28	21	1360	20151207_dm_TOP2-5_04_TS.JPG.dat	TOP2-5	YKL048C	1.15216	0.02919
28	22	1467	20151207_dm_TOP2-5_04_TS.JPG.dat	TOP2-5	YKL048C	1.23906	0.11588
28	23	1260	20151207_dm_TOP2-5_04_TS.JPG.dat	TOP2-5	YPR016C	1.03599	0.03409
28	24	1333	20151207_dm_TOP2-5_04_TS.JPG.dat	TOP2-5	YPR016C	1.0589	0.05694
28	25	1294	20151207_dm_TOP2-5_04_TS.JPG.dat	TOP2-5	YLL050C	0.99743	-0.02282
28	26	1346	20151207_dm_TOP2-5_04_TS.JPG.dat	TOP2-5	YLL050C	1.00273	-0.01753
28	27	1395	20151207_dm_TOP2-5_04_TS.JPG.dat	TOP2-5	YDR052C	1.03192	0.03641
28	28	1340	20151207_dm_TOP2-5_04_TS.JPG.dat	TOP2-5	YDR052C	1.02604	0.03054
28	29	1298	20151207_dm_TOP2-5_04_TS.JPG.dat	TOP2-5	YMR290C	1.05274	-0.01788
28	30	1265	20151207_dm_TOP2-5_04_TS.JPG.dat	TOP2-5	YMR290C	1.04154	-0.02905
28	31	1212	20151207_dm_TOP2-5_04_TS.JPG.dat	TOP2-5	YAL041W	0.97855	0.08768
28	32	1168	20151207_dm_TOP2-5_04_TS.JPG.dat	TOP2-5	YAL041W	0.934	0.04324
28	33	897	20151207_dm_TOP2-5_04_TS.JPG.dat	TOP2-5	YEL055C	0.71862	0.37134
28	34	996	20151207_dm_TOP2-5_04_TS.JPG.dat	TOP2-5	YEL055C	0.79311	0.44564
28	35	0	20151207_dm_TOP2-5_04_TS.JPG.dat	TOP2-5	YJL173C	0	0
28	36	0	20151207_dm_TOP2-5_04_TS.JPG.dat	TOP2-5	YJL173C	0	0
28	37	1457	20151207_dm_TOP2-5_04_TS.JPG.dat	TOP2-5	YCL059C	1.13773	0.21168
28	38	1301	20151207_dm_TOP2-5_04_TS.JPG.dat	TOP2-5	YCL059C	#NUM!	#NUM!	status=JK
28	39	1343	20151207_dm_TOP2-5_04_TS.JPG.dat	TOP2-5	YFL029C	1.02681	-0.02509
28	40	1338	20151207_dm_TOP2-5_04_TS.JPG.dat	TOP2-5	YFL029C	1.00608	-0.04577
28	41	1241	20151207_dm_TOP2-5_04_TS.JPG.dat	TOP2-5	YJL194W	0.92091	-0.05844
28	42	1362	20151207_dm_TOP2-5_04_TS.JPG.dat	TOP2-5	YJL194W	1.01916	0.03957
28	43	0	20151207_dm_TOP2-5_04_TS.JPG.dat	TOP2-5	YBR200W	0	0
28	44	0	20151207_dm_TOP2-5_04_TS.JPG.dat	TOP2-5	YBR200W	0	0
28	45	1275	20151207_dm_TOP2-5_04_TS.JPG.dat	TOP2-5	YKL095W	1.04975	0.05128
28	46	1286	20151207_dm_TOP2-5_04_TS.JPG.dat	TOP2-5	YKL095W	1.00426	0.00591
28	47	1568	20151207_dm_TOP2-5_04_TS.JPG.dat	TOP2-5	YMR271C	1.10166	0.0968
28	48	1487	20151207_dm_TOP2-5_04_TS.JPG.dat	TOP2-5	YMR271C	0.94468	-0.05979
29	1	1788	20151207_dm_TOP2-5_04_TS.JPG.dat	TOP2-5	YMR271C	1.08879	0.08396
29	2	1713	20151207_dm_TOP2-5_04_TS.JPG.dat	TOP2-5	YMR271C	1.15825	0.15326
29	3	1403	20151207_dm_TOP2-5_04_TS.JPG.dat	TOP2-5	YDR052C	1.05482	0.05925
29	4	1322	20151207_dm_TOP2-5_04_TS.JPG.dat	TOP2-5	YDR052C	1.04521	0.04967
29	5	1330	20151207_dm_TOP2-5_04_TS.JPG.dat	TOP2-5	YMR240C	1.03382	0.0027
29	6	1221	20151207_dm_TOP2-5_04_TS.JPG.dat	TOP2-5	YMR240C	0.95292	-0.07801
29	7	1106	20151207_dm_TOP2-5_04_TS.JPG.dat	TOP2-5	YMR205C	0.88777	-0.12058
29	8	962	20151207_dm_TOP2-5_04_TS.JPG.dat	TOP2-5	YMR205C	0.779	-0.22909
29	9	1353	20151207_dm_TOP2-5_04_TS.JPG.dat	TOP2-5	YLL003W	1.09698	0.16254
29	10	1222	20151207_dm_TOP2-5_04_TS.JPG.dat	TOP2-5	YLL003W	1.00224	0.06803
29	11	1110	20151207_dm_TOP2-5_04_TS.JPG.dat	TOP2-5	YLR393W	0.92211	0.15083
29	12	1048	20151207_dm_TOP2-5_04_TS.JPG.dat	TOP2-5	YLR393W	0.87652	0.10536
29	13	1099	20151207_dm_TOP2-5_04_TS.JPG.dat	TOP2-5	YPR161C	0.93431	0.53819
29	14	1087	20151207_dm_TOP2-5_04_TS.JPG.dat	TOP2-5	YPR161C	0.93462	0.5385
29	15	1044	20151207_dm_TOP2-5_04_TS.JPG.dat	TOP2-5	YER148W	0.88971	-0.13912
29	16	1318	20151207_dm_TOP2-5_04_TS.JPG.dat	TOP2-5	YER148W	1.10771	0.07834
29	17	0	20151207_dm_TOP2-5_04_TS.JPG.dat	TOP2-5	YKL018W	0	-0.95393
29	18	0	20151207_dm_TOP2-5_04_TS.JPG.dat	TOP2-5	YKL018W	0	-0.95393
29	19	1433	20151207_dm_TOP2-5_04_TS.JPG.dat	TOP2-5	YJL097W	1.18269	0.02687
29	20	1409	20151207_dm_TOP2-5_04_TS.JPG.dat	TOP2-5	YJL097W	1.18581	0.02997
29	21	1397	20151207_dm_TOP2-5_04_TS.JPG.dat	TOP2-5	YHR166C	1.22406	0.07638
29	22	1325	20151207_dm_TOP2-5_04_TS.JPG.dat	TOP2-5	YHR166C	1.16008	0.01255
29	23	722	20151207_dm_TOP2-5_04_TS.JPG.dat	TOP2-5	YNL006W	0.61639	0.18893
29	24	689	20151207_dm_TOP2-5_04_TS.JPG.dat	TOP2-5	YNL006W	0.56989	0.14254
29	25	1416	20151207_dm_TOP2-5_04_TS.JPG.dat	TOP2-5	YPL085W	1.13934	0.26034
29	26	1326	20151207_dm_TOP2-5_04_TS.JPG.dat	TOP2-5	YPL085W	1.03365	0.15491
29	27	1335	20151207_dm_TOP2-5_04_TS.JPG.dat	TOP2-5	YDR473C	1.03534	0.01341
29	28	1356	20151207_dm_TOP2-5_04_TS.JPG.dat	TOP2-5	YDR473C	1.08922	0.06716
29	29	1201	20151207_dm_TOP2-5_04_TS.JPG.dat	TOP2-5	YAL041W	1.02472	0.13374
29	30	0	20151207_dm_TOP2-5_04_TS.JPG.dat	TOP2-5	YAL041W	#NUM!	#NUM!	status=JK
29	31	912	20151207_dm_TOP2-5_04_TS.JPG.dat	TOP2-5	YBR109C	0.77335	0.08988
29	32	1205	20151207_dm_TOP2-5_04_TS.JPG.dat	TOP2-5	YBR109C	1.01039	0.32634
29	33	1273	20151207_dm_TOP2-5_04_TS.JPG.dat	TOP2-5	YJL085W	1.06708	0.20842
29	34	1380	20151207_dm_TOP2-5_04_TS.JPG.dat	TOP2-5	YJL085W	#NUM!	#NUM!	status=JK
29	35	1175	20151207_dm_TOP2-5_04_TS.JPG.dat	TOP2-5	YNL071W	0.96333	-0.26743
29	36	1106	20151207_dm_TOP2-5_04_TS.JPG.dat	TOP2-5	YNL071W	0.89715	-0.33345
29	37	0	20151207_dm_TOP2-5_04_TS.JPG.dat	TOP2-5	YGR002C	0	0
29	38	0	20151207_dm_TOP2-5_04_TS.JPG.dat	TOP2-5	YGR002C	0	0
29	39	894	20151207_dm_TOP2-5_04_TS.JPG.dat	TOP2-5	YNR003C	0.70717	-0.05109
29	40	936	20151207_dm_TOP2-5_04_TS.JPG.dat	TOP2-5	YNR003C	0.72867	-0.02965
29	41	1486	20151207_dm_TOP2-5_04_TS.JPG.dat	TOP2-5	YLR127C	1.14258	-0.07772
29	42	1490	20151207_dm_TOP2-5_04_TS.JPG.dat	TOP2-5	YLR127C	1.15656	-0.06377
29	43	1262	20151207_dm_TOP2-5_04_TS.JPG.dat	TOP2-5	YDR168W	1.0058	-0.06165
29	44	1183	20151207_dm_TOP2-5_04_TS.JPG.dat	TOP2-5	YDR168W	0.97999	-0.0874
29	45	1452	20151207_dm_TOP2-5_04_TS.JPG.dat	TOP2-5	YBR236C	1.24489	0.07069
29	46	1494	20151207_dm_TOP2-5_04_TS.JPG.dat	TOP2-5	YBR236C	1.21606	0.04194
29	47	1561	20151207_dm_TOP2-5_04_TS.JPG.dat	TOP2-5	YMR271C	1.14391	0.13895
29	48	1431	20151207_dm_TOP2-5_04_TS.JPG.dat	TOP2-5	YMR271C	0.94907	-0.05541
30	1	1768	20151207_dm_TOP2-5_04_TS.JPG.dat	TOP2-5	YMR271C	1.21263	0.20749
30	2	1639	20151207_dm_TOP2-5_04_TS.JPG.dat	TOP2-5	YMR271C	1.2428	0.2376
30	3	1252	20151207_dm_TOP2-5_04_TS.JPG.dat	TOP2-5	YDR052C	1.05118	0.05562
30	4	1333	20151207_dm_TOP2-5_04_TS.JPG.dat	TOP2-5	YDR052C	#NUM!	#NUM!	status=JK
30	5	1170	20151207_dm_TOP2-5_04_TS.JPG.dat	TOP2-5	YMR240C	1.00635	-0.02471
30	6	1247	20151207_dm_TOP2-5_04_TS.JPG.dat	TOP2-5	YMR240C	1.07151	0.0403
30	7	946	20151207_dm_TOP2-5_04_TS.JPG.dat	TOP2-5	YMR205C	0.83202	-0.1762
30	8	1009	20151207_dm_TOP2-5_04_TS.JPG.dat	TOP2-5	YMR205C	0.89188	-0.11648
30	9	1229	20151207_dm_TOP2-5_04_TS.JPG.dat	TOP2-5	YLL003W	1.08609	0.15168
30	10	1098	20151207_dm_TOP2-5_04_TS.JPG.dat	TOP2-5	YLL003W	0.98179	0.04763
30	11	1025	20151207_dm_TOP2-5_04_TS.JPG.dat	TOP2-5	YLR393W	0.92891	0.15762
30	12	925	20151207_dm_TOP2-5_04_TS.JPG.dat	TOP2-5	YLR393W	0.84425	0.07317
30	13	873	20151207_dm_TOP2-5_04_TS.JPG.dat	TOP2-5	YPR161C	#NUM!	#NUM!	status=JK
30	14	969	20151207_dm_TOP2-5_04_TS.JPG.dat	TOP2-5	YPR161C	0.90961	0.51355
30	15	772	20151207_dm_TOP2-5_04_TS.JPG.dat	TOP2-5	YER148W	0.71851	-0.3099
30	16	1099	20151207_dm_TOP2-5_04_TS.JPG.dat	TOP2-5	YER148W	1.00916	-0.01996
30	17	0	20151207_dm_TOP2-5_04_TS.JPG.dat	TOP2-5	YKL018W	0	-0.95393
30	18	0	20151207_dm_TOP2-5_04_TS.JPG.dat	TOP2-5	YKL018W	0	-0.95393
30	19	1307	20151207_dm_TOP2-5_04_TS.JPG.dat	TOP2-5	YJL097W	1.18099	0.02517
30	20	1217	20151207_dm_TOP2-5_04_TS.JPG.dat	TOP2-5	YJL097W	#NUM!	#NUM!	status=JK
30	21	1201	20151207_dm_TOP2-5_04_TS.JPG.dat	TOP2-5	YHR166C	1.15434	0.00683
30	22	1289	20151207_dm_TOP2-5_04_TS.JPG.dat	TOP2-5	YHR166C	1.24044	0.09272
30	23	623	20151207_dm_TOP2-5_04_TS.JPG.dat	TOP2-5	YNL006W	0.58575	0.15836
30	24	573	20151207_dm_TOP2-5_04_TS.JPG.dat	TOP2-5	YNL006W	0.52306	0.09583
30	25	1233	20151207_dm_TOP2-5_04_TS.JPG.dat	TOP2-5	YPL085W	1.09711	0.21821
30	26	1319	20151207_dm_TOP2-5_04_TS.JPG.dat	TOP2-5	YPL085W	1.13894	0.25994
30	27	1144	20151207_dm_TOP2-5_04_TS.JPG.dat	TOP2-5	YDR473C	0.9838	-0.03801
30	28	1195	20151207_dm_TOP2-5_04_TS.JPG.dat	TOP2-5	YDR473C	1.06369	0.04168
30	29	1135	20151207_dm_TOP2-5_04_TS.JPG.dat	TOP2-5	YAL041W	1.07468	0.18358
30	30	1245	20151207_dm_TOP2-5_04_TS.JPG.dat	TOP2-5	YAL041W	1.19699	0.30559
30	31	860	20151207_dm_TOP2-5_04_TS.JPG.dat	TOP2-5	YBR109C	0.80726	0.12371
30	32	941	20151207_dm_TOP2-5_04_TS.JPG.dat	TOP2-5	YBR109C	0.87165	0.18795
30	33	1115	20151207_dm_TOP2-5_04_TS.JPG.dat	TOP2-5	YJL085W	1.03026	0.1717
30	34	1130	20151207_dm_TOP2-5_04_TS.JPG.dat	TOP2-5	YJL085W	1.03366	0.17508
30	35	866	20151207_dm_TOP2-5_04_TS.JPG.dat	TOP2-5	YNL071W	0.77928	-0.45103
30	36	985	20151207_dm_TOP2-5_04_TS.JPG.dat	TOP2-5	YNL071W	0.87606	-0.35448
30	37	0	20151207_dm_TOP2-5_04_TS.JPG.dat	TOP2-5	YGR002C	0	0
30	38	0	20151207_dm_TOP2-5_04_TS.JPG.dat	TOP2-5	YGR002C	0	0
30	39	798	20151207_dm_TOP2-5_04_TS.JPG.dat	TOP2-5	YNR003C	0.69068	-0.06754
30	40	839	20151207_dm_TOP2-5_04_TS.JPG.dat	TOP2-5	YNR003C	0.71543	-0.04285
30	41	1364	20151207_dm_TOP2-5_04_TS.JPG.dat	TOP2-5	YLR127C	1.15028	-0.07004
30	42	1341	20151207_dm_TOP2-5_04_TS.JPG.dat	TOP2-5	YLR127C	1.14335	-0.07695
30	43	1225	20151207_dm_TOP2-5_04_TS.JPG.dat	TOP2-5	YDR168W	1.07315	0.00553
30	44	1219	20151207_dm_TOP2-5_04_TS.JPG.dat	TOP2-5	YDR168W	1.11135	0.04364
30	45	1407	20151207_dm_TOP2-5_04_TS.JPG.dat	TOP2-5	YBR236C	#NUM!	#NUM!	status=JK
30	46	1352	20151207_dm_TOP2-5_04_TS.JPG.dat	TOP2-5	YBR236C	1.21249	0.03837
30	47	1461	20151207_dm_TOP2-5_04_TS.JPG.dat	TOP2-5	YMR271C	1.18034	0.17529
30	48	1440	20151207_dm_TOP2-5_04_TS.JPG.dat	TOP2-5	YMR271C	1.05362	0.04887
31	1	1660	20151207_dm_TOP2-5_04_TS.JPG.dat	TOP2-5	YMR271C	1.06321	0.05845
31	2	1467	20151207_dm_TOP2-5_04_TS.JPG.dat	TOP2-5	YMR271C	1.03451	0.02981
31	3	1391	20151207_dm_TOP2-5_04_TS.JPG.dat	TOP2-5	YMR271C	1.08165	0.07684
31	4	1225	20151207_dm_TOP2-5_04_TS.JPG.dat	TOP2-5	YMR271C	0.99283	-0.01176
31	5	1276	20151207_dm_TOP2-5_04_TS.JPG.dat	TOP2-5	YMR271C	1.00711	0.00248
31	6	1127	20151207_dm_TOP2-5_04_TS.JPG.dat	TOP2-5	YMR271C	0.88426	-0.12006
31	7	1214	20151207_dm_TOP2-5_04_TS.JPG.dat	TOP2-5	YMR271C	0.97052	-0.03402
31	8	1135	20151207_dm_TOP2-5_04_TS.JPG.dat	TOP2-5	YMR271C	0.91003	-0.09436
31	9	1202	20151207_dm_TOP2-5_04_TS.JPG.dat	TOP2-5	YMR271C	0.96257	-0.04195
31	10	1152	20151207_dm_TOP2-5_04_TS.JPG.dat	TOP2-5	YMR271C	0.93284	-0.07161
31	11	1095	20151207_dm_TOP2-5_04_TS.JPG.dat	TOP2-5	YMR271C	0.89891	-0.10545
31	12	1152	20151207_dm_TOP2-5_04_TS.JPG.dat	TOP2-5	YMR271C	0.95287	-0.05162
31	13	1163	20151207_dm_TOP2-5_04_TS.JPG.dat	TOP2-5	YMR271C	0.97836	-0.0262
31	14	1229	20151207_dm_TOP2-5_04_TS.JPG.dat	TOP2-5	YMR271C	1.04683	0.04211
31	15	1202	20151207_dm_TOP2-5_04_TS.JPG.dat	TOP2-5	YMR271C	1.01596	0.01131
31	16	1240	20151207_dm_TOP2-5_04_TS.JPG.dat	TOP2-5	YMR271C	1.03498	0.03028
31	17	1208	20151207_dm_TOP2-5_04_TS.JPG.dat	TOP2-5	YMR271C	1.01245	0.00781
31	18	1294	20151207_dm_TOP2-5_04_TS.JPG.dat	TOP2-5	YMR271C	1.07747	0.07267
31	19	1184	20151207_dm_TOP2-5_04_TS.JPG.dat	TOP2-5	YMR271C	0.97609	-0.02846
31	20	1186	20151207_dm_TOP2-5_04_TS.JPG.dat	TOP2-5	YMR271C	0.99729	-0.00731
31	21	1223	20151207_dm_TOP2-5_04_TS.JPG.dat	TOP2-5	YMR271C	1.07466	0.06987
31	22	1145	20151207_dm_TOP2-5_04_TS.JPG.dat	TOP2-5	YMR271C	1.00936	0.00473
31	23	1210	20151207_dm_TOP2-5_04_TS.JPG.dat	TOP2-5	YMR271C	1.04389	0.03917
31	24	1086	20151207_dm_TOP2-5_04_TS.JPG.dat	TOP2-5	YMR271C	0.91112	-0.09327
31	25	1094	20151207_dm_TOP2-5_04_TS.JPG.dat	TOP2-5	YMR271C	0.89599	-0.10836
31	26	1187	20151207_dm_TOP2-5_04_TS.JPG.dat	TOP2-5	YMR271C	0.94461	-0.05986
31	27	1114	20151207_dm_TOP2-5_04_TS.JPG.dat	TOP2-5	YMR271C	0.88332	-0.121
31	28	1116	20151207_dm_TOP2-5_04_TS.JPG.dat	TOP2-5	YMR271C	0.91512	-0.08929
31	29	1065	20151207_dm_TOP2-5_04_TS.JPG.dat	TOP2-5	YMR271C	0.92868	-0.07576
31	30	1217	20151207_dm_TOP2-5_04_TS.JPG.dat	TOP2-5	YMR271C	1.07512	0.07032
31	31	1195	20151207_dm_TOP2-5_04_TS.JPG.dat	TOP2-5	YMR271C	1.02708	0.0224
31	32	1186	20151207_dm_TOP2-5_04_TS.JPG.dat	TOP2-5	YMR271C	1.00313	-0.00149
31	33	1278	20151207_dm_TOP2-5_04_TS.JPG.dat	TOP2-5	YMR271C	1.07549	0.0707
31	34	1362	20151207_dm_TOP2-5_04_TS.JPG.dat	TOP2-5	YMR271C	1.13278	0.12785
31	35	1363	20151207_dm_TOP2-5_04_TS.JPG.dat	TOP2-5	YMR271C	1.11323	0.10834
31	36	1327	20151207_dm_TOP2-5_04_TS.JPG.dat	TOP2-5	YMR271C	1.0708	0.06602
31	37	1337	20151207_dm_TOP2-5_04_TS.JPG.dat	TOP2-5	YMR271C	1.07974	0.07493
31	38	1399	20151207_dm_TOP2-5_04_TS.JPG.dat	TOP2-5	YMR271C	1.11908	0.11418
31	39	1303	20151207_dm_TOP2-5_04_TS.JPG.dat	TOP2-5	YMR271C	1.02551	0.02083
31	40	1283	20151207_dm_TOP2-5_04_TS.JPG.dat	TOP2-5	YMR271C	0.99715	-0.00746
31	41	1470	20151207_dm_TOP2-5_04_TS.JPG.dat	TOP2-5	YMR271C	#NUM!	#NUM!	status=JK
31	42	1199	20151207_dm_TOP2-5_04_TS.JPG.dat	TOP2-5	YMR271C	0.93544	-0.06902
31	43	1302	20151207_dm_TOP2-5_04_TS.JPG.dat	TOP2-5	YMR271C	1.04445	0.03973
31	44	1499	20151207_dm_TOP2-5_04_TS.JPG.dat	TOP2-5	YMR271C	1.25295	0.24772
31	45	1426	20151207_dm_TOP2-5_04_TS.JPG.dat	TOP2-5	YMR271C	1.23506	0.22988
31	46	1410	20151207_dm_TOP2-5_04_TS.JPG.dat	TOP2-5	YMR271C	1.16072	0.15571
31	47	1484	20151207_dm_TOP2-5_04_TS.JPG.dat	TOP2-5	YMR271C	1.10116	0.09631
31	48	1225	20151207_dm_TOP2-5_04_TS.JPG.dat	TOP2-5	YMR271C	#NUM!	#NUM!	status=JK
32	1	2844	20151207_dm_TOP2-5_04_TS.JPG.dat	TOP2-5	YMR271C	0.99088	-0.01371
32	2	2679	20151207_dm_TOP2-5_04_TS.JPG.dat	TOP2-5	YMR271C	1.0236	0.01893
32	3	2659	20151207_dm_TOP2-5_04_TS.JPG.dat	TOP2-5	YMR271C	1.11586	0.11097
32	4	2137	20151207_dm_TOP2-5_04_TS.JPG.dat	TOP2-5	YMR271C	0.93055	-0.07389
32	5	2472	20151207_dm_TOP2-5_04_TS.JPG.dat	TOP2-5	YMR271C	1.04339	0.03868
32	6	2372	20151207_dm_TOP2-5_04_TS.JPG.dat	TOP2-5	YMR271C	0.99051	-0.01407
32	7	2160	20151207_dm_TOP2-5_04_TS.JPG.dat	TOP2-5	YMR271C	0.91485	-0.08955
32	8	2441	20151207_dm_TOP2-5_04_TS.JPG.dat	TOP2-5	YMR271C	1.035	0.0303
32	9	2135	20151207_dm_TOP2-5_04_TS.JPG.dat	TOP2-5	YMR271C	0.90232	-0.10205
32	10	2306	20151207_dm_TOP2-5_04_TS.JPG.dat	TOP2-5	YMR271C	0.9846	-0.01998
32	11	2131	20151207_dm_TOP2-5_04_TS.JPG.dat	TOP2-5	YMR271C	0.92191	-0.08251
32	12	2326	20151207_dm_TOP2-5_04_TS.JPG.dat	TOP2-5	YMR271C	1.01375	0.00911
32	13	2232	20151207_dm_TOP2-5_04_TS.JPG.dat	TOP2-5	YMR271C	0.9896	-0.01499
32	14	2382	20151207_dm_TOP2-5_04_TS.JPG.dat	TOP2-5	YMR271C	1.06977	0.06499
32	15	2339	20151207_dm_TOP2-5_04_TS.JPG.dat	TOP2-5	YMR271C	1.04313	0.03842
32	16	2492	20151207_dm_TOP2-5_04_TS.JPG.dat	TOP2-5	YMR271C	1.09863	0.09378
32	17	2010	20151207_dm_TOP2-5_04_TS.JPG.dat	TOP2-5	YMR271C	0.89074	-0.11361
32	18	2413	20151207_dm_TOP2-5_04_TS.JPG.dat	TOP2-5	YMR271C	1.06465	0.05988
32	19	2044	20151207_dm_TOP2-5_04_TS.JPG.dat	TOP2-5	YMR271C	0.89451	-0.10985
32	20	2039	20151207_dm_TOP2-5_04_TS.JPG.dat	TOP2-5	YMR271C	0.91124	-0.09315
32	21	2253	20151207_dm_TOP2-5_04_TS.JPG.dat	TOP2-5	YMR271C	1.05439	0.04964
32	22	2379	20151207_dm_TOP2-5_04_TS.JPG.dat	TOP2-5	YMR271C	1.11938	0.11447
32	23	2259	20151207_dm_TOP2-5_04_TS.JPG.dat	TOP2-5	YMR271C	1.04241	0.0377
32	24	2179	20151207_dm_TOP2-5_04_TS.JPG.dat	TOP2-5	YMR271C	0.97954	-0.02502
32	25	2149	20151207_dm_TOP2-5_04_TS.JPG.dat	TOP2-5	YMR271C	0.94433	-0.06015
32	26	2379	20151207_dm_TOP2-5_04_TS.JPG.dat	TOP2-5	YMR271C	1.01659	0.01194
32	27	2272	20151207_dm_TOP2-5_04_TS.JPG.dat	TOP2-5	YMR271C	0.96757	-0.03696
32	28	1891	20151207_dm_TOP2-5_04_TS.JPG.dat	TOP2-5	YMR271C	0.83188	-0.17232
32	29	2551	20151207_dm_TOP2-5_04_TS.JPG.dat	TOP2-5	YMR271C	1.19247	0.18739
32	30	2670	20151207_dm_TOP2-5_04_TS.JPG.dat	TOP2-5	YMR271C	1.26139	0.25614
32	31	2047	20151207_dm_TOP2-5_04_TS.JPG.dat	TOP2-5	YMR271C	0.93738	-0.06707
32	32	2362	20151207_dm_TOP2-5_04_TS.JPG.dat	TOP2-5	YMR271C	1.06124	0.05648
32	33	2461	20151207_dm_TOP2-5_04_TS.JPG.dat	TOP2-5	YMR271C	1.09722	0.09237
32	34	2466	20151207_dm_TOP2-5_04_TS.JPG.dat	TOP2-5	YMR271C	1.08447	0.07966
32	35	2272	20151207_dm_TOP2-5_04_TS.JPG.dat	TOP2-5	YMR271C	0.97978	-0.02478
32	36	2534	20151207_dm_TOP2-5_04_TS.JPG.dat	TOP2-5	YMR271C	1.07916	0.07435
32	37	2406	20151207_dm_TOP2-5_04_TS.JPG.dat	TOP2-5	YMR271C	1.02594	0.02127
32	38	2445	20151207_dm_TOP2-5_04_TS.JPG.dat	TOP2-5	YMR271C	1.03336	0.02867
32	39	2574	20151207_dm_TOP2-5_04_TS.JPG.dat	TOP2-5	YMR271C	1.07112	0.06634
32	40	2325	20151207_dm_TOP2-5_04_TS.JPG.dat	TOP2-5	YMR271C	0.95746	-0.04705
32	41	2373	20151207_dm_TOP2-5_04_TS.JPG.dat	TOP2-5	YMR271C	0.97007	-0.03446
32	42	2343	20151207_dm_TOP2-5_04_TS.JPG.dat	TOP2-5	YMR271C	0.97199	-0.03255
32	43	2223	20151207_dm_TOP2-5_04_TS.JPG.dat	TOP2-5	YMR271C	0.94895	-0.05554
32	44	2363	20151207_dm_TOP2-5_04_TS.JPG.dat	TOP2-5	YMR271C	1.05203	0.04729
32	45	2408	20151207_dm_TOP2-5_04_TS.JPG.dat	TOP2-5	YMR271C	1.1113	0.10641
32	46	2338	20151207_dm_TOP2-5_04_TS.JPG.dat	TOP2-5	YMR271C	1.02599	0.02132
32	47	2862	20151207_dm_TOP2-5_04_TS.JPG.dat	TOP2-5	YMR271C	1.13252	0.12758
32	48	3084	20151207_dm_TOP2-5_04_TS.JPG.dat	TOP2-5	YMR271C	1.10625	0.10138

## Sheet: 20151207_dm_TOP2-5_02_TS. (3)
Row	Column	Raw colony size	Plate id / file name	Query	Array	Normalized colony size	Score	Additional information
1	1	2612	20151207_dm_TOP2-5_02_TS.JPG.dat	TOP2-5	YMR271C	#NUM!	#NUM!	status=BG
1	2	2547	20151207_dm_TOP2-5_02_TS.JPG.dat	TOP2-5	YMR271C	#NUM!	#NUM!	status=BG
1	3	2196	20151207_dm_TOP2-5_02_TS.JPG.dat	TOP2-5	YMR271C	1.22537	0.19985
1	4	2368	20151207_dm_TOP2-5_02_TS.JPG.dat	TOP2-5	YMR271C	1.35198	0.32615
1	5	2187	20151207_dm_TOP2-5_02_TS.JPG.dat	TOP2-5	YMR271C	1.19136	0.16592
1	6	2393	20151207_dm_TOP2-5_02_TS.JPG.dat	TOP2-5	YMR271C	1.21832	0.1928
1	7	2434	20151207_dm_TOP2-5_02_TS.JPG.dat	TOP2-5	YMR271C	1.16842	0.14303
1	8	2429	20151207_dm_TOP2-5_02_TS.JPG.dat	TOP2-5	YMR271C	1.15276	0.12741
1	9	2002	20151207_dm_TOP2-5_02_TS.JPG.dat	TOP2-5	YMR271C	0.97438	-0.05053
1	10	2293	20151207_dm_TOP2-5_02_TS.JPG.dat	TOP2-5	YMR271C	1.11053	0.08528
1	11	2074	20151207_dm_TOP2-5_02_TS.JPG.dat	TOP2-5	YMR271C	0.966	-0.0589
1	12	2128	20151207_dm_TOP2-5_02_TS.JPG.dat	TOP2-5	YMR271C	0.96526	-0.05964
1	13	2230	20151207_dm_TOP2-5_02_TS.JPG.dat	TOP2-5	YMR271C	1.01304	-0.01197
1	14	2094	20151207_dm_TOP2-5_02_TS.JPG.dat	TOP2-5	YMR271C	0.96951	-0.0554
1	15	2077	20151207_dm_TOP2-5_02_TS.JPG.dat	TOP2-5	YMR271C	#NUM!	#NUM!	status=JK
1	16	2026	20151207_dm_TOP2-5_02_TS.JPG.dat	TOP2-5	YMR271C	0.95948	-0.0654
1	17	2061	20151207_dm_TOP2-5_02_TS.JPG.dat	TOP2-5	YMR271C	0.95157	-0.07329
1	18	2068	20151207_dm_TOP2-5_02_TS.JPG.dat	TOP2-5	YMR271C	0.93737	-0.08745
1	19	2037	20151207_dm_TOP2-5_02_TS.JPG.dat	TOP2-5	YMR271C	0.92218	-0.10261
1	20	2228	20151207_dm_TOP2-5_02_TS.JPG.dat	TOP2-5	YMR271C	1.01643	-0.00859
1	21	2076	20151207_dm_TOP2-5_02_TS.JPG.dat	TOP2-5	YMR271C	0.95804	-0.06684
1	22	2007	20151207_dm_TOP2-5_02_TS.JPG.dat	TOP2-5	YMR271C	0.90222	-0.12252
1	23	2426	20151207_dm_TOP2-5_02_TS.JPG.dat	TOP2-5	YMR271C	#NUM!	#NUM!	status=JK
1	24	2131	20151207_dm_TOP2-5_02_TS.JPG.dat	TOP2-5	YMR271C	0.90922	-0.11554
1	25	2452	20151207_dm_TOP2-5_02_TS.JPG.dat	TOP2-5	YMR271C	1.07751	0.05234
1	26	2235	20151207_dm_TOP2-5_02_TS.JPG.dat	TOP2-5	YMR271C	1.00998	-0.01502
1	27	2152	20151207_dm_TOP2-5_02_TS.JPG.dat	TOP2-5	YMR271C	0.98466	-0.04028
1	28	2116	20151207_dm_TOP2-5_02_TS.JPG.dat	TOP2-5	YMR271C	0.98102	-0.04391
1	29	2228	20151207_dm_TOP2-5_02_TS.JPG.dat	TOP2-5	YMR271C	1.02663	0.00159
1	30	2211	20151207_dm_TOP2-5_02_TS.JPG.dat	TOP2-5	YMR271C	1.01918	-0.00584
1	31	2182	20151207_dm_TOP2-5_02_TS.JPG.dat	TOP2-5	YMR271C	1.019	-0.00603
1	32	2042	20151207_dm_TOP2-5_02_TS.JPG.dat	TOP2-5	YMR271C	0.95784	-0.06703
1	33	2019	20151207_dm_TOP2-5_02_TS.JPG.dat	TOP2-5	YMR271C	0.9464	-0.07845
1	34	2168	20151207_dm_TOP2-5_02_TS.JPG.dat	TOP2-5	YMR271C	1.02017	-0.00486
1	35	2094	20151207_dm_TOP2-5_02_TS.JPG.dat	TOP2-5	YMR271C	0.98704	-0.03791
1	36	2183	20151207_dm_TOP2-5_02_TS.JPG.dat	TOP2-5	YMR271C	1.05844	0.03332
1	37	2038	20151207_dm_TOP2-5_02_TS.JPG.dat	TOP2-5	YMR271C	1.04613	0.02104
1	38	2111	20151207_dm_TOP2-5_02_TS.JPG.dat	TOP2-5	YMR271C	#NUM!	#NUM!	status=JK
1	39	2219	20151207_dm_TOP2-5_02_TS.JPG.dat	TOP2-5	YMR271C	1.21787	0.19236
1	40	1900	20151207_dm_TOP2-5_02_TS.JPG.dat	TOP2-5	YMR271C	1.0489	0.0238
1	41	1815	20151207_dm_TOP2-5_02_TS.JPG.dat	TOP2-5	YMR271C	1.01698	-0.00804
1	42	1498	20151207_dm_TOP2-5_02_TS.JPG.dat	TOP2-5	YMR271C	0.85316	-0.17146
1	43	1583	20151207_dm_TOP2-5_02_TS.JPG.dat	TOP2-5	YMR271C	0.92218	-0.10261
1	44	1480	20151207_dm_TOP2-5_02_TS.JPG.dat	TOP2-5	YMR271C	0.88996	-0.13475
1	45	1404	20151207_dm_TOP2-5_02_TS.JPG.dat	TOP2-5	YMR271C	0.8726	-0.15206
1	46	1544	20151207_dm_TOP2-5_02_TS.JPG.dat	TOP2-5	YMR271C	0.91691	-0.10786
1	47	1755	20151207_dm_TOP2-5_02_TS.JPG.dat	TOP2-5	YMR271C	0.93765	-0.08717
1	48	2446	20151207_dm_TOP2-5_02_TS.JPG.dat	TOP2-5	YMR271C	#NUM!	#NUM!	status=JK
2	1	3180	20151207_dm_TOP2-5_02_TS.JPG.dat	TOP2-5	YMR271C	#NUM!	#NUM!	status=BG
2	2	2326	20151207_dm_TOP2-5_02_TS.JPG.dat	TOP2-5	YMR271C	#NUM!	#NUM!	status=BG
2	3	1822	20151207_dm_TOP2-5_02_TS.JPG.dat	TOP2-5	YMR271C	1.3283	0.30252
2	4	1697	20151207_dm_TOP2-5_02_TS.JPG.dat	TOP2-5	YMR271C	1.2817	0.25603
2	5	1540	20151207_dm_TOP2-5_02_TS.JPG.dat	TOP2-5	YMR271C	1.12212	0.09685
2	6	1401	20151207_dm_TOP2-5_02_TS.JPG.dat	TOP2-5	YMR271C	0.96409	-0.0608
2	7	1524	20151207_dm_TOP2-5_02_TS.JPG.dat	TOP2-5	YMR271C	0.9966	-0.02837
2	8	1438	20151207_dm_TOP2-5_02_TS.JPG.dat	TOP2-5	YMR271C	0.93402	-0.09079
2	9	1553	20151207_dm_TOP2-5_02_TS.JPG.dat	TOP2-5	YMR271C	1.03677	0.0117
2	10	1330	20151207_dm_TOP2-5_02_TS.JPG.dat	TOP2-5	YMR271C	0.88364	-0.14105
2	11	1362	20151207_dm_TOP2-5_02_TS.JPG.dat	TOP2-5	YMR271C	0.86883	-0.15582
2	12	1300	20151207_dm_TOP2-5_02_TS.JPG.dat	TOP2-5	YMR271C	0.80576	-0.21874
2	13	1505	20151207_dm_TOP2-5_02_TS.JPG.dat	TOP2-5	YMR271C	0.93206	-0.09275
2	14	1548	20151207_dm_TOP2-5_02_TS.JPG.dat	TOP2-5	YMR271C	0.97573	-0.04919
2	15	1477	20151207_dm_TOP2-5_02_TS.JPG.dat	TOP2-5	YMR271C	0.95406	-0.0708
2	16	1472	20151207_dm_TOP2-5_02_TS.JPG.dat	TOP2-5	YMR271C	0.9465	-0.07835
2	17	1433	20151207_dm_TOP2-5_02_TS.JPG.dat	TOP2-5	YMR271C	0.89713	-0.1276
2	18	1426	20151207_dm_TOP2-5_02_TS.JPG.dat	TOP2-5	YMR271C	0.87523	-0.14944
2	19	1340	20151207_dm_TOP2-5_02_TS.JPG.dat	TOP2-5	YMR271C	0.82039	-0.20414
2	20	1433	20151207_dm_TOP2-5_02_TS.JPG.dat	TOP2-5	YMR271C	0.88408	-0.14061
2	21	1392	20151207_dm_TOP2-5_02_TS.JPG.dat	TOP2-5	YMR271C	0.86948	-0.15518
2	22	1473	20151207_dm_TOP2-5_02_TS.JPG.dat	TOP2-5	YMR271C	0.89724	-0.12748
2	23	1596	20151207_dm_TOP2-5_02_TS.JPG.dat	TOP2-5	YMR271C	0.9286	-0.0962
2	24	1562	20151207_dm_TOP2-5_02_TS.JPG.dat	TOP2-5	YMR271C	0.90551	-0.11924
2	25	1562	20151207_dm_TOP2-5_02_TS.JPG.dat	TOP2-5	YMR271C	0.93413	-0.09069
2	26	2115	20151207_dm_TOP2-5_02_TS.JPG.dat	TOP2-5	YMR271C	1.30204	0.27632
2	27	1769	20151207_dm_TOP2-5_02_TS.JPG.dat	TOP2-5	YMR271C	1.10378	0.07855
2	28	1851	20151207_dm_TOP2-5_02_TS.JPG.dat	TOP2-5	YMR271C	1.17126	0.14587
2	29	1492	20151207_dm_TOP2-5_02_TS.JPG.dat	TOP2-5	YMR271C	0.93915	-0.08568
2	30	1576	20151207_dm_TOP2-5_02_TS.JPG.dat	TOP2-5	YMR271C	0.99337	-0.03159
2	31	1637	20151207_dm_TOP2-5_02_TS.JPG.dat	TOP2-5	YMR271C	1.04699	0.0219
2	32	1654	20151207_dm_TOP2-5_02_TS.JPG.dat	TOP2-5	YMR271C	1.06364	0.03851
2	33	1537	20151207_dm_TOP2-5_02_TS.JPG.dat	TOP2-5	YMR271C	0.98834	-0.03661
2	34	1592	20151207_dm_TOP2-5_02_TS.JPG.dat	TOP2-5	YMR271C	1.02821	0.00317
2	35	1552	20151207_dm_TOP2-5_02_TS.JPG.dat	TOP2-5	YMR271C	1.00417	-0.02082
2	36	1633	20151207_dm_TOP2-5_02_TS.JPG.dat	TOP2-5	YMR271C	1.08621	0.06102
2	37	1530	20151207_dm_TOP2-5_02_TS.JPG.dat	TOP2-5	YMR271C	1.07644	0.05128
2	38	1441	20151207_dm_TOP2-5_02_TS.JPG.dat	TOP2-5	YMR271C	1.06371	0.03857
2	39	1408	20151207_dm_TOP2-5_02_TS.JPG.dat	TOP2-5	YMR271C	1.05453	0.02941
2	40	1286	20151207_dm_TOP2-5_02_TS.JPG.dat	TOP2-5	YMR271C	0.96528	-0.05962
2	41	1448	20151207_dm_TOP2-5_02_TS.JPG.dat	TOP2-5	YMR271C	1.09905	0.07383
2	42	1516	20151207_dm_TOP2-5_02_TS.JPG.dat	TOP2-5	YMR271C	1.16521	0.13983
2	43	1470	20151207_dm_TOP2-5_02_TS.JPG.dat	TOP2-5	YMR271C	1.14953	0.12419
2	44	1441	20151207_dm_TOP2-5_02_TS.JPG.dat	TOP2-5	YMR271C	1.15863	0.13327
2	45	1397	20151207_dm_TOP2-5_02_TS.JPG.dat	TOP2-5	YMR271C	1.15746	0.1321
2	46	1513	20151207_dm_TOP2-5_02_TS.JPG.dat	TOP2-5	YMR271C	1.19456	0.16911
2	47	1398	20151207_dm_TOP2-5_02_TS.JPG.dat	TOP2-5	YMR271C	0.99065	-0.0343
2	48	1579	20151207_dm_TOP2-5_02_TS.JPG.dat	TOP2-5	YMR271C	1.00837	-0.01663
3	1	2178	20151207_dm_TOP2-5_02_TS.JPG.dat	TOP2-5	YMR271C	1.49868	0.47249
3	2	1718	20151207_dm_TOP2-5_02_TS.JPG.dat	TOP2-5	YMR271C	1.27958	0.25392
3	3	1104	20151207_dm_TOP2-5_02_TS.JPG.dat	TOP2-5	YEL034W	0.89339	0.74239
3	4	1313	20151207_dm_TOP2-5_02_TS.JPG.dat	TOP2-5	YEL034W	#NUM!	#NUM!	status=JK
3	5	1128	20151207_dm_TOP2-5_02_TS.JPG.dat	TOP2-5	YMR154C	0.93362	-0.07075
3	6	1190	20151207_dm_TOP2-5_02_TS.JPG.dat	TOP2-5	YMR154C	0.94001	-0.06437
3	7	1701	20151207_dm_TOP2-5_02_TS.JPG.dat	TOP2-5	YBR253W	1.28719	0.0734
3	8	1564	20151207_dm_TOP2-5_02_TS.JPG.dat	TOP2-5	YBR253W	1.1813	-0.03224
3	9	0	20151207_dm_TOP2-5_02_TS.JPG.dat	TOP2-5	YDL220C	0	-1.1977
3	10	0	20151207_dm_TOP2-5_02_TS.JPG.dat	TOP2-5	YDL220C	0	-1.1977
3	11	1421	20151207_dm_TOP2-5_02_TS.JPG.dat	TOP2-5	YGR113W	1.05386	-0.08075
3	12	1491	20151207_dm_TOP2-5_02_TS.JPG.dat	TOP2-5	YGR113W	1.07177	-0.06289
3	13	1573	20151207_dm_TOP2-5_02_TS.JPG.dat	TOP2-5	YBR082C	1.12736	-0.11728
3	14	1572	20151207_dm_TOP2-5_02_TS.JPG.dat	TOP2-5	YBR082C	1.14475	-0.09993
3	15	1251	20151207_dm_TOP2-5_02_TS.JPG.dat	TOP2-5	YBR070C	0.93231	0.93003
3	16	1198	20151207_dm_TOP2-5_02_TS.JPG.dat	TOP2-5	YBR070C	0.88755	0.88538
3	17	1754	20151207_dm_TOP2-5_02_TS.JPG.dat	TOP2-5	YKL074C	1.26381	0.11189
3	18	1657	20151207_dm_TOP2-5_02_TS.JPG.dat	TOP2-5	YKL074C	1.16913	0.01744
3	19	1541	20151207_dm_TOP2-5_02_TS.JPG.dat	TOP2-5	YDR303C	1.08362	-0.09907
3	20	1680	20151207_dm_TOP2-5_02_TS.JPG.dat	TOP2-5	YDR303C	1.19009	0.00715
3	21	694	20151207_dm_TOP2-5_02_TS.JPG.dat	TOP2-5	YNL079C	0.49805	-0.24823
3	22	546	20151207_dm_TOP2-5_02_TS.JPG.dat	TOP2-5	YNL079C	#NUM!	#NUM!	status=JK
3	23	1246	20151207_dm_TOP2-5_02_TS.JPG.dat	TOP2-5	YPL101W	0.83431	0.04128
3	24	1155	20151207_dm_TOP2-5_02_TS.JPG.dat	TOP2-5	YPL101W	0.77179	-0.02109
3	25	0	20151207_dm_TOP2-5_02_TS.JPG.dat	TOP2-5	YFL039C	0	-1.12633
3	26	0	20151207_dm_TOP2-5_02_TS.JPG.dat	TOP2-5	YFL039C	0	-1.12633
3	27	1356	20151207_dm_TOP2-5_02_TS.JPG.dat	TOP2-5	YHR122W	0.97849	-0.11708
3	28	1306	20151207_dm_TOP2-5_02_TS.JPG.dat	TOP2-5	YHR122W	0.95621	-0.1393
3	29	0	20151207_dm_TOP2-5_02_TS.JPG.dat	TOP2-5	YNL102W	0	-1.01452
3	30	0	20151207_dm_TOP2-5_02_TS.JPG.dat	TOP2-5	YNL102W	0	-1.01452
3	31	1011	20151207_dm_TOP2-5_02_TS.JPG.dat	TOP2-5	YLR078C	0.75173	0.12069
3	32	964	20151207_dm_TOP2-5_02_TS.JPG.dat	TOP2-5	YLR078C	0.7223	0.09134
3	33	1454	20151207_dm_TOP2-5_02_TS.JPG.dat	TOP2-5	YOR149C	1.09067	1.088
3	34	1419	20151207_dm_TOP2-5_02_TS.JPG.dat	TOP2-5	YOR149C	1.0701	1.06748
3	35	0	20151207_dm_TOP2-5_02_TS.JPG.dat	TOP2-5	YFL009W	0	-0.56492
3	36	0	20151207_dm_TOP2-5_02_TS.JPG.dat	TOP2-5	YFL009W	0	-0.56492
3	37	0	20151207_dm_TOP2-5_02_TS.JPG.dat	TOP2-5	YAR019C	0	-1.0578
3	38	0	20151207_dm_TOP2-5_02_TS.JPG.dat	TOP2-5	YAR019C	0	-1.0578
3	39	1434	20151207_dm_TOP2-5_02_TS.JPG.dat	TOP2-5	YPR055W	1.2475	0.18903
3	40	1386	20151207_dm_TOP2-5_02_TS.JPG.dat	TOP2-5	YPR055W	1.20359	0.14522
3	41	973	20151207_dm_TOP2-5_02_TS.JPG.dat	TOP2-5	YFL013C	0.85028	0.16272
3	42	790	20151207_dm_TOP2-5_02_TS.JPG.dat	TOP2-5	YFL013C	0.69568	0.0085
3	43	0	20151207_dm_TOP2-5_02_TS.JPG.dat	TOP2-5	YJR065C	0	0
3	44	0	20151207_dm_TOP2-5_02_TS.JPG.dat	TOP2-5	YJR065C	0	0
3	45	986	20151207_dm_TOP2-5_02_TS.JPG.dat	TOP2-5	YGR092W	0.92348	0.62666
3	46	994	20151207_dm_TOP2-5_02_TS.JPG.dat	TOP2-5	YGR092W	0.88447	0.58775
3	47	1813	20151207_dm_TOP2-5_02_TS.JPG.dat	TOP2-5	YMR271C	1.44409	0.41802
3	48	769	20151207_dm_TOP2-5_02_TS.JPG.dat	TOP2-5	YMR271C	0.55068	-0.4732
4	1	1923	20151207_dm_TOP2-5_02_TS.JPG.dat	TOP2-5	YMR271C	1.11722	0.09195
4	2	1933	20151207_dm_TOP2-5_02_TS.JPG.dat	TOP2-5	YMR271C	1.2297	0.20416
4	3	1273	20151207_dm_TOP2-5_02_TS.JPG.dat	TOP2-5	YEL034W	0.88986	0.73887
4	4	1230	20151207_dm_TOP2-5_02_TS.JPG.dat	TOP2-5	YEL034W	0.91171	0.76067
4	5	1403	20151207_dm_TOP2-5_02_TS.JPG.dat	TOP2-5	YMR154C	#NUM!	#NUM!	status=JK
4	6	1329	20151207_dm_TOP2-5_02_TS.JPG.dat	TOP2-5	YMR154C	0.93792	-0.06646
4	7	1625	20151207_dm_TOP2-5_02_TS.JPG.dat	TOP2-5	YBR253W	1.10875	-0.10461
4	8	1778	20151207_dm_TOP2-5_02_TS.JPG.dat	TOP2-5	YBR253W	1.21788	0.00425
4	9	0	20151207_dm_TOP2-5_02_TS.JPG.dat	TOP2-5	YDL220C	0	-1.1977
4	10	0	20151207_dm_TOP2-5_02_TS.JPG.dat	TOP2-5	YDL220C	0	-1.1977
4	11	1742	20151207_dm_TOP2-5_02_TS.JPG.dat	TOP2-5	YGR113W	1.17385	0.03894
4	12	1842	20151207_dm_TOP2-5_02_TS.JPG.dat	TOP2-5	YGR113W	1.20128	0.06631
4	13	1811	20151207_dm_TOP2-5_02_TS.JPG.dat	TOP2-5	YBR082C	1.17573	-0.06902
4	14	1808	20151207_dm_TOP2-5_02_TS.JPG.dat	TOP2-5	YBR082C	1.19086	-0.05393
4	15	1341	20151207_dm_TOP2-5_02_TS.JPG.dat	TOP2-5	YBR070C	0.90261	0.90041
4	16	1357	20151207_dm_TOP2-5_02_TS.JPG.dat	TOP2-5	YBR070C	0.90644	0.90423
4	17	2225	20151207_dm_TOP2-5_02_TS.JPG.dat	TOP2-5	YKL074C	1.44368	0.29132
4	18	1934	20151207_dm_TOP2-5_02_TS.JPG.dat	TOP2-5	YKL074C	1.22719	0.07535
4	19	2064	20151207_dm_TOP2-5_02_TS.JPG.dat	TOP2-5	YDR303C	1.30352	0.1203
4	20	1893	20151207_dm_TOP2-5_02_TS.JPG.dat	TOP2-5	YDR303C	1.20352	0.02054
4	21	818	20151207_dm_TOP2-5_02_TS.JPG.dat	TOP2-5	YNL079C	0.52697	-0.21938
4	22	875	20151207_dm_TOP2-5_02_TS.JPG.dat	TOP2-5	YNL079C	0.55027	-0.19613
4	23	1583	20151207_dm_TOP2-5_02_TS.JPG.dat	TOP2-5	YPL101W	0.9524	0.15908
4	24	1371	20151207_dm_TOP2-5_02_TS.JPG.dat	TOP2-5	YPL101W	0.82412	0.03111
4	25	0	20151207_dm_TOP2-5_02_TS.JPG.dat	TOP2-5	YFL039C	0	-1.12633
4	26	0	20151207_dm_TOP2-5_02_TS.JPG.dat	TOP2-5	YFL039C	0	-1.12633
4	27	1540	20151207_dm_TOP2-5_02_TS.JPG.dat	TOP2-5	YHR122W	1.00288	-0.09275
4	28	1478	20151207_dm_TOP2-5_02_TS.JPG.dat	TOP2-5	YHR122W	0.97726	-0.1183
4	29	0	20151207_dm_TOP2-5_02_TS.JPG.dat	TOP2-5	YNL102W	0	-1.01452
4	30	0	20151207_dm_TOP2-5_02_TS.JPG.dat	TOP2-5	YNL102W	0	-1.01452
4	31	976	20151207_dm_TOP2-5_02_TS.JPG.dat	TOP2-5	YLR078C	#NUM!	#NUM!	status=JK
4	32	1096	20151207_dm_TOP2-5_02_TS.JPG.dat	TOP2-5	YLR078C	0.74625	0.11523
4	33	1592	20151207_dm_TOP2-5_02_TS.JPG.dat	TOP2-5	YOR149C	1.08692	1.08426
4	34	1520	20151207_dm_TOP2-5_02_TS.JPG.dat	TOP2-5	YOR149C	1.04413	1.04158
4	35	0	20151207_dm_TOP2-5_02_TS.JPG.dat	TOP2-5	YFL009W	0	-0.56492
4	36	0	20151207_dm_TOP2-5_02_TS.JPG.dat	TOP2-5	YFL009W	0	-0.56492
4	37	0	20151207_dm_TOP2-5_02_TS.JPG.dat	TOP2-5	YAR019C	0	-1.0578
4	38	0	20151207_dm_TOP2-5_02_TS.JPG.dat	TOP2-5	YAR019C	0	-1.0578
4	39	1439	20151207_dm_TOP2-5_02_TS.JPG.dat	TOP2-5	YPR055W	1.13209	0.0739
4	40	1449	20151207_dm_TOP2-5_02_TS.JPG.dat	TOP2-5	YPR055W	1.13308	0.07488
4	41	984	20151207_dm_TOP2-5_02_TS.JPG.dat	TOP2-5	YFL013C	0.7709	0.08353
4	42	868	20151207_dm_TOP2-5_02_TS.JPG.dat	TOP2-5	YFL013C	0.68183	-0.00533
4	43	0	20151207_dm_TOP2-5_02_TS.JPG.dat	TOP2-5	YJR065C	0	0
4	44	612	20151207_dm_TOP2-5_02_TS.JPG.dat	TOP2-5	YJR065C	#NUM!	#NUM!	status=JK
4	45	1048	20151207_dm_TOP2-5_02_TS.JPG.dat	TOP2-5	YGR092W	0.86387	0.5672
4	46	936	20151207_dm_TOP2-5_02_TS.JPG.dat	TOP2-5	YGR092W	#NUM!	#NUM!	status=JK
4	47	1885	20151207_dm_TOP2-5_02_TS.JPG.dat	TOP2-5	YMR271C	1.3146	0.28885
4	48	1612	20151207_dm_TOP2-5_02_TS.JPG.dat	TOP2-5	YMR271C	1.0087	-0.0163
5	1	1980	20151207_dm_TOP2-5_02_TS.JPG.dat	TOP2-5	YMR271C	1.07595	0.05078
5	2	2066	20151207_dm_TOP2-5_02_TS.JPG.dat	TOP2-5	YMR271C	1.2427	0.21713
5	3	1724	20151207_dm_TOP2-5_02_TS.JPG.dat	TOP2-5	YFL039C	1.15176	0.02261
5	4	1828	20151207_dm_TOP2-5_02_TS.JPG.dat	TOP2-5	YFL039C	1.30905	0.17951
5	5	0	20151207_dm_TOP2-5_02_TS.JPG.dat	TOP2-5	YFL034C-B	0	0
5	6	0	20151207_dm_TOP2-5_02_TS.JPG.dat	TOP2-5	YFL034C-B	0	0
5	7	1619	20151207_dm_TOP2-5_02_TS.JPG.dat	TOP2-5	YDR060W	1.10156	0.12587
5	8	1409	20151207_dm_TOP2-5_02_TS.JPG.dat	TOP2-5	YDR060W	0.96794	-0.00743
5	9	1248	20151207_dm_TOP2-5_02_TS.JPG.dat	TOP2-5	YLR100W	0.8888	-0.00627
5	10	1257	20151207_dm_TOP2-5_02_TS.JPG.dat	TOP2-5	YLR100W	0.89091	-0.00416
5	11	1432	20151207_dm_TOP2-5_02_TS.JPG.dat	TOP2-5	YML065W	0.97005	-0.03281
5	12	1462	20151207_dm_TOP2-5_02_TS.JPG.dat	TOP2-5	YML065W	0.95718	-0.04565
5	13	0	20151207_dm_TOP2-5_02_TS.JPG.dat	TOP2-5	YLL031C	0	0
5	14	0	20151207_dm_TOP2-5_02_TS.JPG.dat	TOP2-5	YLL031C	0	0
5	15	1100	20151207_dm_TOP2-5_02_TS.JPG.dat	TOP2-5	YNL061W	0.74045	-0.18687
5	16	1159	20151207_dm_TOP2-5_02_TS.JPG.dat	TOP2-5	YNL061W	0.77316	-0.15424
5	17	0	20151207_dm_TOP2-5_02_TS.JPG.dat	TOP2-5	YKL189W	0	-1.30843
5	18	0	20151207_dm_TOP2-5_02_TS.JPG.dat	TOP2-5	YKL189W	0	-1.30843
5	19	1242	20151207_dm_TOP2-5_02_TS.JPG.dat	TOP2-5	YNL262W	0.78087	-0.13991
5	20	1357	20151207_dm_TOP2-5_02_TS.JPG.dat	TOP2-5	YNL262W	0.85847	-0.06249
5	21	1960	20151207_dm_TOP2-5_02_TS.JPG.dat	TOP2-5	YLR045C	1.2567	0.06289
5	22	1903	20151207_dm_TOP2-5_02_TS.JPG.dat	TOP2-5	YLR045C	1.19171	-0.00195
5	23	2000	20151207_dm_TOP2-5_02_TS.JPG.dat	TOP2-5	YGR099W	1.19887	0.05683
5	24	2028	20151207_dm_TOP2-5_02_TS.JPG.dat	TOP2-5	YGR099W	1.21577	0.07368
5	25	84	20151207_dm_TOP2-5_02_TS.JPG.dat	TOP2-5	YFR031C	0.05219	-0.03848
5	26	104	20151207_dm_TOP2-5_02_TS.JPG.dat	TOP2-5	YFR031C	0.06667	-0.02403
5	27	1513	20151207_dm_TOP2-5_02_TS.JPG.dat	TOP2-5	YGL022W	0.98521	0.13658
5	28	1292	20151207_dm_TOP2-5_02_TS.JPG.dat	TOP2-5	YGL022W	#NUM!	#NUM!	status=JK
5	29	1587	20151207_dm_TOP2-5_02_TS.JPG.dat	TOP2-5	YBL050W	1.04775	-0.03757
5	30	1538	20151207_dm_TOP2-5_02_TS.JPG.dat	TOP2-5	YBL050W	1.02149	-0.06377
5	31	1595	20151207_dm_TOP2-5_02_TS.JPG.dat	TOP2-5	YDL213C	1.08133	0.04356
5	32	1530	20151207_dm_TOP2-5_02_TS.JPG.dat	TOP2-5	YDL213C	1.04939	0.01169
5	33	1398	20151207_dm_TOP2-5_02_TS.JPG.dat	TOP2-5	YOL034W	0.96334	-0.15734
5	34	1417	20151207_dm_TOP2-5_02_TS.JPG.dat	TOP2-5	YOL034W	0.98363	-0.1371
5	35	1280	20151207_dm_TOP2-5_02_TS.JPG.dat	TOP2-5	YHR052W	0.89068	0.01033
5	36	1296	20151207_dm_TOP2-5_02_TS.JPG.dat	TOP2-5	YHR052W	0.92501	0.04457
5	37	921	20151207_dm_TOP2-5_02_TS.JPG.dat	TOP2-5	YDL105W	0.69308	-0.28568
5	38	938	20151207_dm_TOP2-5_02_TS.JPG.dat	TOP2-5	YDL105W	0.73592	-0.24294
5	39	1441	20151207_dm_TOP2-5_02_TS.JPG.dat	TOP2-5	YHR166C	1.1356	0.03183
5	40	1524	20151207_dm_TOP2-5_02_TS.JPG.dat	TOP2-5	YHR166C	#NUM!	#NUM!	status=JK
5	41	1378	20151207_dm_TOP2-5_02_TS.JPG.dat	TOP2-5	YGL092W	1.0712	0.06845
5	42	1275	20151207_dm_TOP2-5_02_TS.JPG.dat	TOP2-5	YGL092W	0.98863	-0.01393
5	43	996	20151207_dm_TOP2-5_02_TS.JPG.dat	TOP2-5	YPR133C	0.77225	-0.13085
5	44	1115	20151207_dm_TOP2-5_02_TS.JPG.dat	TOP2-5	YPR133C	0.87763	-0.02573
5	45	1490	20151207_dm_TOP2-5_02_TS.JPG.dat	TOP2-5	YDR158W	1.19745	0.17777
5	46	1415	20151207_dm_TOP2-5_02_TS.JPG.dat	TOP2-5	YDR158W	1.07474	0.05536
5	47	1761	20151207_dm_TOP2-5_02_TS.JPG.dat	TOP2-5	YMR271C	1.19245	0.167
5	48	1887	20151207_dm_TOP2-5_02_TS.JPG.dat	TOP2-5	YMR271C	1.1447	0.11937
6	1	2133	20151207_dm_TOP2-5_02_TS.JPG.dat	TOP2-5	YMR271C	1.06689	0.04175
6	2	2432	20151207_dm_TOP2-5_02_TS.JPG.dat	TOP2-5	YMR271C	1.35916	0.33331
6	3	1835	20151207_dm_TOP2-5_02_TS.JPG.dat	TOP2-5	YFL039C	1.14962	0.02047
6	4	1961	20151207_dm_TOP2-5_02_TS.JPG.dat	TOP2-5	YFL039C	1.32969	0.20011
6	5	0	20151207_dm_TOP2-5_02_TS.JPG.dat	TOP2-5	YFL034C-B	0	0
6	6	0	20151207_dm_TOP2-5_02_TS.JPG.dat	TOP2-5	YFL034C-B	0	0
6	7	1552	20151207_dm_TOP2-5_02_TS.JPG.dat	TOP2-5	YDR060W	1.03018	0.05467
6	8	1459	20151207_dm_TOP2-5_02_TS.JPG.dat	TOP2-5	YDR060W	0.98312	0.00771
6	9	1341	20151207_dm_TOP2-5_02_TS.JPG.dat	TOP2-5	YLR100W	#NUM!	#NUM!	status=JK
6	10	1248	20151207_dm_TOP2-5_02_TS.JPG.dat	TOP2-5	YLR100W	0.87192	-0.0231
6	11	1479	20151207_dm_TOP2-5_02_TS.JPG.dat	TOP2-5	YML065W	0.98613	-0.01677
6	12	1490	20151207_dm_TOP2-5_02_TS.JPG.dat	TOP2-5	YML065W	0.95918	-0.04365
6	13	0	20151207_dm_TOP2-5_02_TS.JPG.dat	TOP2-5	YLL031C	0	0
6	14	0	20151207_dm_TOP2-5_02_TS.JPG.dat	TOP2-5	YLL031C	0	0
6	15	1195	20151207_dm_TOP2-5_02_TS.JPG.dat	TOP2-5	YNL061W	0.78862	-0.13882
6	16	1317	20151207_dm_TOP2-5_02_TS.JPG.dat	TOP2-5	YNL061W	0.86042	-0.06719
6	17	0	20151207_dm_TOP2-5_02_TS.JPG.dat	TOP2-5	YKL189W	0	-1.30843
6	18	0	20151207_dm_TOP2-5_02_TS.JPG.dat	TOP2-5	YKL189W	0	-1.30843
6	19	1628	20151207_dm_TOP2-5_02_TS.JPG.dat	TOP2-5	YNL262W	1.00042	0.07911
6	20	1237	20151207_dm_TOP2-5_02_TS.JPG.dat	TOP2-5	YNL262W	0.76512	-0.15561
6	21	1946	20151207_dm_TOP2-5_02_TS.JPG.dat	TOP2-5	YLR045C	1.22096	0.02723
6	22	1827	20151207_dm_TOP2-5_02_TS.JPG.dat	TOP2-5	YLR045C	1.1207	-0.07278
6	23	1998	20151207_dm_TOP2-5_02_TS.JPG.dat	TOP2-5	YGR099W	1.17421	0.03223
6	24	2022	20151207_dm_TOP2-5_02_TS.JPG.dat	TOP2-5	YGR099W	1.18974	0.04772
6	25	992	20151207_dm_TOP2-5_02_TS.JPG.dat	TOP2-5	YFR031C	#NUM!	#NUM!	status=JK
6	26	172	20151207_dm_TOP2-5_02_TS.JPG.dat	TOP2-5	YFR031C	0.10847	0.01767
6	27	1535	20151207_dm_TOP2-5_02_TS.JPG.dat	TOP2-5	YGL022W	0.98413	0.13551
6	28	1551	20151207_dm_TOP2-5_02_TS.JPG.dat	TOP2-5	YGL022W	1.01111	0.16242
6	29	1660	20151207_dm_TOP2-5_02_TS.JPG.dat	TOP2-5	YBL050W	1.08137	-0.00404
6	30	1711	20151207_dm_TOP2-5_02_TS.JPG.dat	TOP2-5	YBL050W	1.1234	0.03789
6	31	1587	20151207_dm_TOP2-5_02_TS.JPG.dat	TOP2-5	YDL213C	1.06621	0.02847
6	32	1627	20151207_dm_TOP2-5_02_TS.JPG.dat	TOP2-5	YDL213C	1.10857	0.07073
6	33	1472	20151207_dm_TOP2-5_02_TS.JPG.dat	TOP2-5	YOL034W	1.0098	-0.111
6	34	1569	20151207_dm_TOP2-5_02_TS.JPG.dat	TOP2-5	YOL034W	1.08574	-0.03524
6	35	1194	20151207_dm_TOP2-5_02_TS.JPG.dat	TOP2-5	YHR052W	0.82844	-0.05176
6	36	1233	20151207_dm_TOP2-5_02_TS.JPG.dat	TOP2-5	YHR052W	0.87636	-0.00396
6	37	917	20151207_dm_TOP2-5_02_TS.JPG.dat	TOP2-5	YDL105W	0.68602	-0.29272
6	38	1025	20151207_dm_TOP2-5_02_TS.JPG.dat	TOP2-5	YDL105W	0.79719	-0.18182
6	39	1469	20151207_dm_TOP2-5_02_TS.JPG.dat	TOP2-5	YHR166C	1.14284	0.03906
6	40	1476	20151207_dm_TOP2-5_02_TS.JPG.dat	TOP2-5	YHR166C	1.13031	0.02655
6	41	1310	20151207_dm_TOP2-5_02_TS.JPG.dat	TOP2-5	YGL092W	0.99455	-0.00802
6	42	1369	20151207_dm_TOP2-5_02_TS.JPG.dat	TOP2-5	YGL092W	1.03116	0.0285
6	43	1086	20151207_dm_TOP2-5_02_TS.JPG.dat	TOP2-5	YPR133C	0.81309	-0.09011
6	44	1292	20151207_dm_TOP2-5_02_TS.JPG.dat	TOP2-5	YPR133C	0.97793	0.07433
6	45	1400	20151207_dm_TOP2-5_02_TS.JPG.dat	TOP2-5	YDR158W	1.07921	0.05982
6	46	1404	20151207_dm_TOP2-5_02_TS.JPG.dat	TOP2-5	YDR158W	1.02032	0.00108
6	47	1657	20151207_dm_TOP2-5_02_TS.JPG.dat	TOP2-5	YMR271C	1.07148	0.04633
6	48	1794	20151207_dm_TOP2-5_02_TS.JPG.dat	TOP2-5	YMR271C	1.03749	0.01242
7	1	2110	20151207_dm_TOP2-5_02_TS.JPG.dat	TOP2-5	YMR271C	0.95809	-0.06678
7	2	2015	20151207_dm_TOP2-5_02_TS.JPG.dat	TOP2-5	YMR271C	1.02452	-0.00051
7	3	0	20151207_dm_TOP2-5_02_TS.JPG.dat	TOP2-5	YDL207W	0	-1.07241
7	4	0	20151207_dm_TOP2-5_02_TS.JPG.dat	TOP2-5	YDL207W	0	-1.07241
7	5	0	20151207_dm_TOP2-5_02_TS.JPG.dat	TOP2-5	YOR181W	0	0
7	6	0	20151207_dm_TOP2-5_02_TS.JPG.dat	TOP2-5	YOR181W	0	0
7	7	9	20151207_dm_TOP2-5_02_TS.JPG.dat	TOP2-5	YOR257W	0.00551	-0.08967
7	8	0	20151207_dm_TOP2-5_02_TS.JPG.dat	TOP2-5	YOR257W	0	-0.09516
7	9	1811	20151207_dm_TOP2-5_02_TS.JPG.dat	TOP2-5	YML001W	1.17516	0.02462
7	10	1629	20151207_dm_TOP2-5_02_TS.JPG.dat	TOP2-5	YML001W	1.05529	-0.09495
7	11	1394	20151207_dm_TOP2-5_02_TS.JPG.dat	TOP2-5	YLR418C	0.8627	-0.11743
7	12	1495	20151207_dm_TOP2-5_02_TS.JPG.dat	TOP2-5	YLR418C	0.89379	-0.08642
7	13	2119	20151207_dm_TOP2-5_02_TS.JPG.dat	TOP2-5	YGL145W	1.26022	0.01727
7	14	2138	20151207_dm_TOP2-5_02_TS.JPG.dat	TOP2-5	YGL145W	1.28925	0.04623
7	15	2139	20151207_dm_TOP2-5_02_TS.JPG.dat	TOP2-5	YGL115W	1.31643	0.02306
7	16	2243	20151207_dm_TOP2-5_02_TS.JPG.dat	TOP2-5	YGL115W	1.3668	0.07331
7	17	1766	20151207_dm_TOP2-5_02_TS.JPG.dat	TOP2-5	YEL055C	1.04403	0.23403
7	18	1979	20151207_dm_TOP2-5_02_TS.JPG.dat	TOP2-5	YEL055C	#NUM!	#NUM!	status=JK
7	19	1799	20151207_dm_TOP2-5_02_TS.JPG.dat	TOP2-5	YDR437W	1.033	0.02917
7	20	1779	20151207_dm_TOP2-5_02_TS.JPG.dat	TOP2-5	YDR437W	1.02901	0.02519
7	21	1495	20151207_dm_TOP2-5_02_TS.JPG.dat	TOP2-5	YDL105W	0.87799	-0.10123
7	22	1421	20151207_dm_TOP2-5_02_TS.JPG.dat	TOP2-5	YDL105W	0.8159	-0.16316
7	23	1690	20151207_dm_TOP2-5_02_TS.JPG.dat	TOP2-5	YFR004W	0.92891	0.0683
7	24	1688	20151207_dm_TOP2-5_02_TS.JPG.dat	TOP2-5	YFR004W	0.9275	0.0669
7	25	1992	20151207_dm_TOP2-5_02_TS.JPG.dat	TOP2-5	YJL085W	1.13551	0.01413
7	26	1999	20151207_dm_TOP2-5_02_TS.JPG.dat	TOP2-5	YJL085W	1.17513	0.05366
7	27	1734	20151207_dm_TOP2-5_02_TS.JPG.dat	TOP2-5	YDL008W	1.03461	0.07299
7	28	1679	20151207_dm_TOP2-5_02_TS.JPG.dat	TOP2-5	YDL008W	1.01724	0.05566
7	29	1903	20151207_dm_TOP2-5_02_TS.JPG.dat	TOP2-5	YJL035C	1.15148	-0.09293
7	30	1948	20151207_dm_TOP2-5_02_TS.JPG.dat	TOP2-5	YJL035C	1.18835	-0.05615
7	31	1258	20151207_dm_TOP2-5_02_TS.JPG.dat	TOP2-5	YDR087C	#NUM!	#NUM!	status=JK
7	32	1072	20151207_dm_TOP2-5_02_TS.JPG.dat	TOP2-5	YDR087C	0.6802	-0.05777
7	33	1622	20151207_dm_TOP2-5_02_TS.JPG.dat	TOP2-5	YBR109C	1.03858	-0.03644
7	34	1610	20151207_dm_TOP2-5_02_TS.JPG.dat	TOP2-5	YBR109C	1.0415	-0.03353
7	35	1602	20151207_dm_TOP2-5_02_TS.JPG.dat	TOP2-5	YDR189W	1.04005	-0.10031
7	36	1672	20151207_dm_TOP2-5_02_TS.JPG.dat	TOP2-5	YDR189W	1.1129	-0.02764
7	37	1457	20151207_dm_TOP2-5_02_TS.JPG.dat	TOP2-5	YNL002C	1.02124	-0.03782
7	38	1270	20151207_dm_TOP2-5_02_TS.JPG.dat	TOP2-5	YNL002C	0.92471	-0.13412
7	39	1219	20151207_dm_TOP2-5_02_TS.JPG.dat	TOP2-5	YKL089W	0.88676	0.06073
7	40	1231	20151207_dm_TOP2-5_02_TS.JPG.dat	TOP2-5	YKL089W	0.87996	0.05394
7	41	1083	20151207_dm_TOP2-5_02_TS.JPG.dat	TOP2-5	YNL153C	0.76599	-0.02987
7	42	925	20151207_dm_TOP2-5_02_TS.JPG.dat	TOP2-5	YNL153C	0.6478	-0.14777
7	43	1415	20151207_dm_TOP2-5_02_TS.JPG.dat	TOP2-5	YPL057C	0.98182	0.04548
7	44	1340	20151207_dm_TOP2-5_02_TS.JPG.dat	TOP2-5	YPL057C	0.93777	0.00153
7	45	1518	20151207_dm_TOP2-5_02_TS.JPG.dat	TOP2-5	YOR075W	1.07986	-0.03037
7	46	1509	20151207_dm_TOP2-5_02_TS.JPG.dat	TOP2-5	YOR075W	1.01021	-0.09984
7	47	1635	20151207_dm_TOP2-5_02_TS.JPG.dat	TOP2-5	YMR271C	0.97242	-0.05249
7	48	1996	20151207_dm_TOP2-5_02_TS.JPG.dat	TOP2-5	YMR271C	1.06006	0.03493
8	1	2026	20151207_dm_TOP2-5_02_TS.JPG.dat	TOP2-5	YMR271C	0.92999	-0.09481
8	2	2117	20151207_dm_TOP2-5_02_TS.JPG.dat	TOP2-5	YMR271C	1.08852	0.06333
8	3	0	20151207_dm_TOP2-5_02_TS.JPG.dat	TOP2-5	YDL207W	0	-1.07241
8	4	0	20151207_dm_TOP2-5_02_TS.JPG.dat	TOP2-5	YDL207W	0	-1.07241
8	5	0	20151207_dm_TOP2-5_02_TS.JPG.dat	TOP2-5	YOR181W	0	0
8	6	1762	20151207_dm_TOP2-5_02_TS.JPG.dat	TOP2-5	YOR181W	#NUM!	#NUM!	status=JK
8	7	984	20151207_dm_TOP2-5_02_TS.JPG.dat	TOP2-5	YOR257W	#NUM!	#NUM!	status=JK
8	8	0	20151207_dm_TOP2-5_02_TS.JPG.dat	TOP2-5	YOR257W	0	-0.09516
8	9	1802	20151207_dm_TOP2-5_02_TS.JPG.dat	TOP2-5	YML001W	1.18512	0.03457
8	10	1676	20151207_dm_TOP2-5_02_TS.JPG.dat	TOP2-5	YML001W	1.10141	-0.04894
8	11	1337	20151207_dm_TOP2-5_02_TS.JPG.dat	TOP2-5	YLR418C	0.83978	-0.1403
8	12	1486	20151207_dm_TOP2-5_02_TS.JPG.dat	TOP2-5	YLR418C	0.90223	-0.078
8	13	2052	20151207_dm_TOP2-5_02_TS.JPG.dat	TOP2-5	YGL145W	1.24047	-0.00243
8	14	2074	20151207_dm_TOP2-5_02_TS.JPG.dat	TOP2-5	YGL145W	1.27177	0.02878
8	15	2022	20151207_dm_TOP2-5_02_TS.JPG.dat	TOP2-5	YGL115W	1.26517	-0.02807
8	16	2007	20151207_dm_TOP2-5_02_TS.JPG.dat	TOP2-5	YGL115W	1.24393	-0.04927
8	17	1738	20151207_dm_TOP2-5_02_TS.JPG.dat	TOP2-5	YEL055C	1.04569	0.23569
8	18	1728	20151207_dm_TOP2-5_02_TS.JPG.dat	TOP2-5	YEL055C	1.01538	0.20546
8	19	1734	20151207_dm_TOP2-5_02_TS.JPG.dat	TOP2-5	YDR437W	1.01341	0.00964
8	20	1691	20151207_dm_TOP2-5_02_TS.JPG.dat	TOP2-5	YDR437W	0.99533	-0.0084
8	21	1404	20151207_dm_TOP2-5_02_TS.JPG.dat	TOP2-5	YDL105W	0.83885	-0.14026
8	22	1407	20151207_dm_TOP2-5_02_TS.JPG.dat	TOP2-5	YDL105W	0.82192	-0.15716
8	23	1684	20151207_dm_TOP2-5_02_TS.JPG.dat	TOP2-5	YFR004W	0.9421	0.08146
8	24	1692	20151207_dm_TOP2-5_02_TS.JPG.dat	TOP2-5	YFR004W	0.94667	0.08603
8	25	1922	20151207_dm_TOP2-5_02_TS.JPG.dat	TOP2-5	YJL085W	1.11636	-0.00497
8	26	1751	20151207_dm_TOP2-5_02_TS.JPG.dat	TOP2-5	YJL085W	1.04889	-0.07227
8	27	1596	20151207_dm_TOP2-5_02_TS.JPG.dat	TOP2-5	YDL008W	0.97112	0.00966
8	28	1574	20151207_dm_TOP2-5_02_TS.JPG.dat	TOP2-5	YDL008W	0.97329	0.01182
8	29	1742	20151207_dm_TOP2-5_02_TS.JPG.dat	TOP2-5	YJL035C	1.07756	-0.16667
8	30	1921	20151207_dm_TOP2-5_02_TS.JPG.dat	TOP2-5	YJL035C	1.20086	-0.04367
8	31	1099	20151207_dm_TOP2-5_02_TS.JPG.dat	TOP2-5	YDR087C	0.70531	-0.03273
8	32	1092	20151207_dm_TOP2-5_02_TS.JPG.dat	TOP2-5	YDR087C	0.71324	-0.02481
8	33	1612	20151207_dm_TOP2-5_02_TS.JPG.dat	TOP2-5	YBR109C	1.06456	-0.01053
8	34	1602	20151207_dm_TOP2-5_02_TS.JPG.dat	TOP2-5	YBR109C	1.06976	-0.00534
8	35	1643	20151207_dm_TOP2-5_02_TS.JPG.dat	TOP2-5	YDR189W	1.10161	-0.0389
8	36	1582	20151207_dm_TOP2-5_02_TS.JPG.dat	TOP2-5	YDR189W	1.08777	-0.0527
8	37	1519	20151207_dm_TOP2-5_02_TS.JPG.dat	TOP2-5	YNL002C	1.10012	0.04087
8	38	1291	20151207_dm_TOP2-5_02_TS.JPG.dat	TOP2-5	YNL002C	0.97084	-0.08809
8	39	1256	20151207_dm_TOP2-5_02_TS.JPG.dat	TOP2-5	YKL089W	0.94239	0.11622
8	40	1240	20151207_dm_TOP2-5_02_TS.JPG.dat	TOP2-5	YKL089W	0.91249	0.08639
8	41	982	20151207_dm_TOP2-5_02_TS.JPG.dat	TOP2-5	YNL153C	0.71389	-0.08184
8	42	1075	20151207_dm_TOP2-5_02_TS.JPG.dat	TOP2-5	YNL153C	0.77271	-0.02317
8	43	1394	20151207_dm_TOP2-5_02_TS.JPG.dat	TOP2-5	YPL057C	0.99038	0.05402
8	44	1251	20151207_dm_TOP2-5_02_TS.JPG.dat	TOP2-5	YPL057C	0.89458	-0.04155
8	45	1634	20151207_dm_TOP2-5_02_TS.JPG.dat	TOP2-5	YOR075W	1.18544	0.07495
8	46	1651	20151207_dm_TOP2-5_02_TS.JPG.dat	TOP2-5	YOR075W	1.12514	0.01481
8	47	1686	20151207_dm_TOP2-5_02_TS.JPG.dat	TOP2-5	YMR271C	1.01934	-0.00569
8	48	1942	20151207_dm_TOP2-5_02_TS.JPG.dat	TOP2-5	YMR271C	1.04704	0.02195
9	1	2142	20151207_dm_TOP2-5_02_TS.JPG.dat	TOP2-5	YMR271C	0.99531	-0.02965
9	2	2096	20151207_dm_TOP2-5_02_TS.JPG.dat	TOP2-5	YMR271C	1.08964	0.06445
9	3	1528	20151207_dm_TOP2-5_02_TS.JPG.dat	TOP2-5	YGR211W	0.89155	-0.01236
9	4	1500	20151207_dm_TOP2-5_02_TS.JPG.dat	TOP2-5	YGR211W	0.94763	0.04359
9	5	1280	20151207_dm_TOP2-5_02_TS.JPG.dat	TOP2-5	YDR196C	0.81651	0.15795
9	6	1304	20151207_dm_TOP2-5_02_TS.JPG.dat	TOP2-5	YDR196C	0.82381	0.16524
9	7	2165	20151207_dm_TOP2-5_02_TS.JPG.dat	TOP2-5	YDL017W	1.35285	0.06967
9	8	2085	20151207_dm_TOP2-5_02_TS.JPG.dat	TOP2-5	YDL017W	1.32669	0.04357
9	9	1709	20151207_dm_TOP2-5_02_TS.JPG.dat	TOP2-5	YAL011W	1.13689	-0.06522
9	10	1605	20151207_dm_TOP2-5_02_TS.JPG.dat	TOP2-5	YAL011W	1.06989	-0.13207
9	11	1479	20151207_dm_TOP2-5_02_TS.JPG.dat	TOP2-5	YHR036W	0.94525	-0.09719
9	12	1480	20151207_dm_TOP2-5_02_TS.JPG.dat	TOP2-5	YHR036W	0.91643	-0.12593
9	13	1643	20151207_dm_TOP2-5_02_TS.JPG.dat	TOP2-5	YFL034C-B	1.01457	1.01209
9	14	1640	20151207_dm_TOP2-5_02_TS.JPG.dat	TOP2-5	YFL034C-B	1.02798	1.02546
9	15	1528	20151207_dm_TOP2-5_02_TS.JPG.dat	TOP2-5	YLR212C	0.97668	0.16239
9	16	1600	20151207_dm_TOP2-5_02_TS.JPG.dat	TOP2-5	YLR212C	1.01242	0.19804
9	17	1861	20151207_dm_TOP2-5_02_TS.JPG.dat	TOP2-5	YJR074W	1.14178	0.02264
9	18	1905	20151207_dm_TOP2-5_02_TS.JPG.dat	TOP2-5	YJR074W	1.13948	0.02034
9	19	1700	20151207_dm_TOP2-5_02_TS.JPG.dat	TOP2-5	YPR175W	1.00944	0.00793
9	20	1805	20151207_dm_TOP2-5_02_TS.JPG.dat	TOP2-5	YPR175W	1.07748	0.0758
9	21	1885	20151207_dm_TOP2-5_02_TS.JPG.dat	TOP2-5	YLR005W	1.14098	0.05264
9	22	1884	20151207_dm_TOP2-5_02_TS.JPG.dat	TOP2-5	YLR005W	1.11467	0.02639
9	23	1581	20151207_dm_TOP2-5_02_TS.JPG.dat	TOP2-5	YHR085W	0.89605	-0.01805
9	24	1579	20151207_dm_TOP2-5_02_TS.JPG.dat	TOP2-5	YHR085W	0.89603	-0.01807
9	25	2020	20151207_dm_TOP2-5_02_TS.JPG.dat	TOP2-5	YAR019C	1.19124	0.13052
9	26	1928	20151207_dm_TOP2-5_02_TS.JPG.dat	TOP2-5	YAR019C	1.17379	0.11313
9	27	1724	20151207_dm_TOP2-5_02_TS.JPG.dat	TOP2-5	YDR145W	1.06769	0.59361
9	28	1630	20151207_dm_TOP2-5_02_TS.JPG.dat	TOP2-5	YDR145W	#NUM!	#NUM!	status=JK
9	29	1755	20151207_dm_TOP2-5_02_TS.JPG.dat	TOP2-5	YBR211C	#NUM!	#NUM!	status=JK
9	30	1653	20151207_dm_TOP2-5_02_TS.JPG.dat	TOP2-5	YBR211C	1.05685	0.02381
9	31	1362	20151207_dm_TOP2-5_02_TS.JPG.dat	TOP2-5	YGR264C	0.89556	-0.04072
9	32	1336	20151207_dm_TOP2-5_02_TS.JPG.dat	TOP2-5	YGR264C	0.89561	-0.04066
9	33	1645	20151207_dm_TOP2-5_02_TS.JPG.dat	TOP2-5	YFL009W	1.11647	0.54882
9	34	1655	20151207_dm_TOP2-5_02_TS.JPG.dat	TOP2-5	YFL009W	1.13616	0.56847
9	35	843	20151207_dm_TOP2-5_02_TS.JPG.dat	TOP2-5	YDR245W	#NUM!	#NUM!	status=JK
9	36	669	20151207_dm_TOP2-5_02_TS.JPG.dat	TOP2-5	YDR245W	0.47272	0.14299
9	37	1372	20151207_dm_TOP2-5_02_TS.JPG.dat	TOP2-5	YBR142W	1.02051	0.04956
9	38	1292	20151207_dm_TOP2-5_02_TS.JPG.dat	TOP2-5	YBR142W	0.99748	0.02659
9	39	1099	20151207_dm_TOP2-5_02_TS.JPG.dat	TOP2-5	YKL069W	0.8456	0.58648
9	40	1198	20151207_dm_TOP2-5_02_TS.JPG.dat	TOP2-5	YKL069W	0.90271	0.64345
9	41	1372	20151207_dm_TOP2-5_02_TS.JPG.dat	TOP2-5	YDR156W	1.01966	0.00977
9	42	1399	20151207_dm_TOP2-5_02_TS.JPG.dat	TOP2-5	YDR156W	1.02639	0.01648
9	43	1240	20151207_dm_TOP2-5_02_TS.JPG.dat	TOP2-5	YIR012W	0.8979	-0.07447
9	44	1316	20151207_dm_TOP2-5_02_TS.JPG.dat	TOP2-5	YIR012W	0.95769	-0.01483
9	45	0	20151207_dm_TOP2-5_02_TS.JPG.dat	TOP2-5	YPR103W	0	0
9	46	0	20151207_dm_TOP2-5_02_TS.JPG.dat	TOP2-5	YPR103W	0	0
9	47	1672	20151207_dm_TOP2-5_02_TS.JPG.dat	TOP2-5	YMR271C	#NUM!	#NUM!	status=JK
9	48	1731	20151207_dm_TOP2-5_02_TS.JPG.dat	TOP2-5	YMR271C	0.9451	-0.07974
10	1	2150	20151207_dm_TOP2-5_02_TS.JPG.dat	TOP2-5	YMR271C	0.99817	-0.0268
10	2	2142	20151207_dm_TOP2-5_02_TS.JPG.dat	TOP2-5	YMR271C	1.11013	0.08488
10	3	1415	20151207_dm_TOP2-5_02_TS.JPG.dat	TOP2-5	YGR211W	0.8214	-0.08234
10	4	1395	20151207_dm_TOP2-5_02_TS.JPG.dat	TOP2-5	YGR211W	0.87511	-0.02876
10	5	1357	20151207_dm_TOP2-5_02_TS.JPG.dat	TOP2-5	YDR196C	0.85822	0.19957
10	6	1194	20151207_dm_TOP2-5_02_TS.JPG.dat	TOP2-5	YDR196C	0.7469	0.08852
10	7	2010	20151207_dm_TOP2-5_02_TS.JPG.dat	TOP2-5	YDL017W	1.24362	-0.03929
10	8	2032	20151207_dm_TOP2-5_02_TS.JPG.dat	TOP2-5	YDL017W	1.28145	-0.00156
10	9	1707	20151207_dm_TOP2-5_02_TS.JPG.dat	TOP2-5	YAL011W	1.12863	-0.07346
10	10	1549	20151207_dm_TOP2-5_02_TS.JPG.dat	TOP2-5	YAL011W	1.03011	-0.17174
10	11	1539	20151207_dm_TOP2-5_02_TS.JPG.dat	TOP2-5	YHR036W	0.98539	-0.05714
10	12	1566	20151207_dm_TOP2-5_02_TS.JPG.dat	TOP2-5	YHR036W	0.97542	-0.06709
10	13	1649	20151207_dm_TOP2-5_02_TS.JPG.dat	TOP2-5	YFL034C-B	1.02692	1.02441
10	14	1657	20151207_dm_TOP2-5_02_TS.JPG.dat	TOP2-5	YFL034C-B	1.04898	1.04642
10	15	1607	20151207_dm_TOP2-5_02_TS.JPG.dat	TOP2-5	YLR212C	1.03767	0.22323
10	16	1635	20151207_dm_TOP2-5_02_TS.JPG.dat	TOP2-5	YLR212C	1.0444	0.22995
10	17	1914	20151207_dm_TOP2-5_02_TS.JPG.dat	TOP2-5	YJR074W	1.18313	0.06389
10	18	1817	20151207_dm_TOP2-5_02_TS.JPG.dat	TOP2-5	YJR074W	1.0924	-0.02662
10	19	1704	20151207_dm_TOP2-5_02_TS.JPG.dat	TOP2-5	YPR175W	1.01486	0.01333
10	20	1767	20151207_dm_TOP2-5_02_TS.JPG.dat	TOP2-5	YPR175W	1.05549	0.05387
10	21	1896	20151207_dm_TOP2-5_02_TS.JPG.dat	TOP2-5	YLR005W	1.14559	0.05724
10	22	1869	20151207_dm_TOP2-5_02_TS.JPG.dat	TOP2-5	YLR005W	1.10276	0.01451
10	23	1580	20151207_dm_TOP2-5_02_TS.JPG.dat	TOP2-5	YHR085W	0.89332	-0.02078
10	24	1553	20151207_dm_TOP2-5_02_TS.JPG.dat	TOP2-5	YHR085W	#NUM!	#NUM!	status=JK
10	25	1712	20151207_dm_TOP2-5_02_TS.JPG.dat	TOP2-5	YAR019C	#NUM!	#NUM!	status=JK
10	26	1955	20151207_dm_TOP2-5_02_TS.JPG.dat	TOP2-5	YAR019C	1.19239	0.13168
10	27	1706	20151207_dm_TOP2-5_02_TS.JPG.dat	TOP2-5	YDR145W	1.06039	0.58634
10	28	1692	20151207_dm_TOP2-5_02_TS.JPG.dat	TOP2-5	YDR145W	1.07219	0.59811
10	29	1678	20151207_dm_TOP2-5_02_TS.JPG.dat	TOP2-5	YBR211C	1.06718	0.03411
10	30	1660	20151207_dm_TOP2-5_02_TS.JPG.dat	TOP2-5	YBR211C	1.07015	0.03708
10	31	1131	20151207_dm_TOP2-5_02_TS.JPG.dat	TOP2-5	YGR264C	#NUM!	#NUM!	status=JK
10	32	1346	20151207_dm_TOP2-5_02_TS.JPG.dat	TOP2-5	YGR264C	0.91145	-0.02486
10	33	1627	20151207_dm_TOP2-5_02_TS.JPG.dat	TOP2-5	YFL009W	1.11583	0.54818
10	34	1672	20151207_dm_TOP2-5_02_TS.JPG.dat	TOP2-5	YFL009W	1.15895	0.59119
10	35	685	20151207_dm_TOP2-5_02_TS.JPG.dat	TOP2-5	YDR245W	0.47608	0.14635
10	36	688	20151207_dm_TOP2-5_02_TS.JPG.dat	TOP2-5	YDR245W	0.48951	0.15975
10	37	1273	20151207_dm_TOP2-5_02_TS.JPG.dat	TOP2-5	YBR142W	0.95205	-0.01873
10	38	1230	20151207_dm_TOP2-5_02_TS.JPG.dat	TOP2-5	YBR142W	0.95341	-0.01737
10	39	1207	20151207_dm_TOP2-5_02_TS.JPG.dat	TOP2-5	YKL069W	0.93158	0.67224
10	40	1144	20151207_dm_TOP2-5_02_TS.JPG.dat	TOP2-5	YKL069W	0.86391	0.60475
10	41	1419	20151207_dm_TOP2-5_02_TS.JPG.dat	TOP2-5	YDR156W	1.05529	0.04531
10	42	1480	20151207_dm_TOP2-5_02_TS.JPG.dat	TOP2-5	YDR156W	1.08545	0.0754
10	43	1399	20151207_dm_TOP2-5_02_TS.JPG.dat	TOP2-5	YIR012W	1.01291	0.04025
10	44	1346	20151207_dm_TOP2-5_02_TS.JPG.dat	TOP2-5	YIR012W	0.97917	0.00659
10	45	0	20151207_dm_TOP2-5_02_TS.JPG.dat	TOP2-5	YPR103W	0	0
10	46	0	20151207_dm_TOP2-5_02_TS.JPG.dat	TOP2-5	YPR103W	0	0
10	47	1555	20151207_dm_TOP2-5_02_TS.JPG.dat	TOP2-5	YMR271C	0.95168	-0.07318
10	48	1782	20151207_dm_TOP2-5_02_TS.JPG.dat	TOP2-5	YMR271C	0.97121	-0.0537
11	1	2045	20151207_dm_TOP2-5_02_TS.JPG.dat	TOP2-5	YMR271C	0.94059	-0.08424
11	2	2084	20151207_dm_TOP2-5_02_TS.JPG.dat	TOP2-5	YMR271C	1.06734	0.04219
11	3	1192	20151207_dm_TOP2-5_02_TS.JPG.dat	TOP2-5	YDL143W	0.68222	0.68055
11	4	1294	20151207_dm_TOP2-5_02_TS.JPG.dat	TOP2-5	YDL143W	0.79859	0.79664
11	5	1826	20151207_dm_TOP2-5_02_TS.JPG.dat	TOP2-5	YKR092C	1.13449	0.09925
11	6	1791	20151207_dm_TOP2-5_02_TS.JPG.dat	TOP2-5	YKR092C	1.09914	0.06398
11	7	1719	20151207_dm_TOP2-5_02_TS.JPG.dat	TOP2-5	YKR002W	1.04288	0.00482
11	8	1688	20151207_dm_TOP2-5_02_TS.JPG.dat	TOP2-5	YKR002W	1.04417	0.0061
11	9	1467	20151207_dm_TOP2-5_02_TS.JPG.dat	TOP2-5	YEL034W	0.95393	0.80279
11	10	1527	20151207_dm_TOP2-5_02_TS.JPG.dat	TOP2-5	YEL034W	1.00238	0.85112
11	11	1865	20151207_dm_TOP2-5_02_TS.JPG.dat	TOP2-5	YBL041W	1.18435	-0.03012
11	12	1946	20151207_dm_TOP2-5_02_TS.JPG.dat	TOP2-5	YBL041W	1.20691	-0.00762
11	13	669	20151207_dm_TOP2-5_02_TS.JPG.dat	TOP2-5	YDR460W	0.41639	0.41537
11	14	713	20151207_dm_TOP2-5_02_TS.JPG.dat	TOP2-5	YDR460W	0.45237	0.45126
11	15	954	20151207_dm_TOP2-5_02_TS.JPG.dat	TOP2-5	YNL075W	0.61799	-0.23247
11	16	970	20151207_dm_TOP2-5_02_TS.JPG.dat	TOP2-5	YNL075W	0.62141	-0.22906
11	17	1897	20151207_dm_TOP2-5_02_TS.JPG.dat	TOP2-5	YDL111C	1.17455	0.07541
11	18	1787	20151207_dm_TOP2-5_02_TS.JPG.dat	TOP2-5	YDL111C	1.07436	-0.02454
11	19	1667	20151207_dm_TOP2-5_02_TS.JPG.dat	TOP2-5	YMR296C	#NUM!	#NUM!	status=JK
11	20	1589	20151207_dm_TOP2-5_02_TS.JPG.dat	TOP2-5	YMR296C	0.94488	0.55547
11	21	1270	20151207_dm_TOP2-5_02_TS.JPG.dat	TOP2-5	YNL102W	0.76203	-0.25436
11	22	1298	20151207_dm_TOP2-5_02_TS.JPG.dat	TOP2-5	YNL102W	0.75908	-0.2573
11	23	1806	20151207_dm_TOP2-5_02_TS.JPG.dat	TOP2-5	YIL021W	1.01132	0.11692
11	24	1696	20151207_dm_TOP2-5_02_TS.JPG.dat	TOP2-5	YIL021W	0.95263	0.05838
11	25	1722	20151207_dm_TOP2-5_02_TS.JPG.dat	TOP2-5	YLL004W	1.00778	0.00831
11	26	1692	20151207_dm_TOP2-5_02_TS.JPG.dat	TOP2-5	YLL004W	1.02504	0.02552
11	27	1785	20151207_dm_TOP2-5_02_TS.JPG.dat	TOP2-5	YJR112W	1.1032	-0.03693
11	28	1780	20151207_dm_TOP2-5_02_TS.JPG.dat	TOP2-5	YJR112W	1.12273	-0.01745
11	29	1557	20151207_dm_TOP2-5_02_TS.JPG.dat	TOP2-5	YHR012W	0.98664	-0.04428
11	30	1504	20151207_dm_TOP2-5_02_TS.JPG.dat	TOP2-5	YHR012W	0.96675	-0.06412
11	31	1514	20151207_dm_TOP2-5_02_TS.JPG.dat	TOP2-5	YFL039C	1.00146	-0.12732
11	32	1438	20151207_dm_TOP2-5_02_TS.JPG.dat	TOP2-5	YFL039C	0.96978	-0.15893
11	33	1583	20151207_dm_TOP2-5_02_TS.JPG.dat	TOP2-5	YOR322C	1.08	0.03943
11	34	1608	20151207_dm_TOP2-5_02_TS.JPG.dat	TOP2-5	YOR322C	1.10688	0.06625
11	35	1260	20151207_dm_TOP2-5_02_TS.JPG.dat	TOP2-5	YHR024C	0.86734	0.41773
11	36	1245	20151207_dm_TOP2-5_02_TS.JPG.dat	TOP2-5	YHR024C	0.87566	0.42602
11	37	1471	20151207_dm_TOP2-5_02_TS.JPG.dat	TOP2-5	YNL126W	1.08549	-0.09305
11	38	1392	20151207_dm_TOP2-5_02_TS.JPG.dat	TOP2-5	YNL126W	1.06376	-0.11473
11	39	1605	20151207_dm_TOP2-5_02_TS.JPG.dat	TOP2-5	YIL109C	1.22071	0.10805
11	40	1590	20151207_dm_TOP2-5_02_TS.JPG.dat	TOP2-5	YIL109C	1.18381	0.07124
11	41	1430	20151207_dm_TOP2-5_02_TS.JPG.dat	TOP2-5	YIL150C	1.048	0.09111
11	42	1530	20151207_dm_TOP2-5_02_TS.JPG.dat	TOP2-5	YIL150C	1.10561	0.14858
11	43	1550	20151207_dm_TOP2-5_02_TS.JPG.dat	TOP2-5	YNL006W	1.10707	-0.01137
11	44	1353	20151207_dm_TOP2-5_02_TS.JPG.dat	TOP2-5	YNL006W	0.97252	-0.14559
11	45	1460	20151207_dm_TOP2-5_02_TS.JPG.dat	TOP2-5	YJR043C	1.06346	0.07857
11	46	1469	20151207_dm_TOP2-5_02_TS.JPG.dat	TOP2-5	YJR043C	1.00415	0.0194
11	47	1658	20151207_dm_TOP2-5_02_TS.JPG.dat	TOP2-5	YMR271C	1.00417	-0.02082
11	48	1974	20151207_dm_TOP2-5_02_TS.JPG.dat	TOP2-5	YMR271C	1.06522	0.04008
12	1	2177	20151207_dm_TOP2-5_02_TS.JPG.dat	TOP2-5	YMR271C	1.01541	-0.00961
12	2	2070	20151207_dm_TOP2-5_02_TS.JPG.dat	TOP2-5	YMR271C	1.0726	0.04745
12	3	1104	20151207_dm_TOP2-5_02_TS.JPG.dat	TOP2-5	YDL143W	0.638	0.63644
12	4	1420	20151207_dm_TOP2-5_02_TS.JPG.dat	TOP2-5	YDL143W	0.88369	0.88153
12	5	1748	20151207_dm_TOP2-5_02_TS.JPG.dat	TOP2-5	YKR092C	1.09417	0.05903
12	6	1733	20151207_dm_TOP2-5_02_TS.JPG.dat	TOP2-5	YKR092C	1.07038	0.03529
12	7	1704	20151207_dm_TOP2-5_02_TS.JPG.dat	TOP2-5	YKR002W	1.04021	0.00215
12	8	1700	20151207_dm_TOP2-5_02_TS.JPG.dat	TOP2-5	YKR002W	#NUM!	#NUM!	status=JK
12	9	1439	20151207_dm_TOP2-5_02_TS.JPG.dat	TOP2-5	YEL034W	0.94477	0.79365
12	10	1471	20151207_dm_TOP2-5_02_TS.JPG.dat	TOP2-5	YEL034W	0.97855	0.82734
12	11	1852	20151207_dm_TOP2-5_02_TS.JPG.dat	TOP2-5	YBL041W	1.19608	-0.01842
12	12	2055	20151207_dm_TOP2-5_02_TS.JPG.dat	TOP2-5	YBL041W	#NUM!	#NUM!	status=JK
12	13	877	20151207_dm_TOP2-5_02_TS.JPG.dat	TOP2-5	YDR460W	0.5573	0.55594
12	14	976	20151207_dm_TOP2-5_02_TS.JPG.dat	TOP2-5	YDR460W	0.63294	0.63139
12	15	1021	20151207_dm_TOP2-5_02_TS.JPG.dat	TOP2-5	YNL075W	0.6767	-0.17391
12	16	1087	20151207_dm_TOP2-5_02_TS.JPG.dat	TOP2-5	YNL075W	0.71214	-0.13855
12	17	1900	20151207_dm_TOP2-5_02_TS.JPG.dat	TOP2-5	YDL111C	1.20195	0.10274
12	18	1825	20151207_dm_TOP2-5_02_TS.JPG.dat	TOP2-5	YDL111C	1.11883	0.01982
12	19	1563	20151207_dm_TOP2-5_02_TS.JPG.dat	TOP2-5	YMR296C	0.94632	0.5569
12	20	1587	20151207_dm_TOP2-5_02_TS.JPG.dat	TOP2-5	YMR296C	0.95964	0.57019
12	21	1310	20151207_dm_TOP2-5_02_TS.JPG.dat	TOP2-5	YNL102W	#NUM!	#NUM!	status=JK
12	22	1270	20151207_dm_TOP2-5_02_TS.JPG.dat	TOP2-5	YNL102W	0.75515	-0.26122
12	23	1861	20151207_dm_TOP2-5_02_TS.JPG.dat	TOP2-5	YIL021W	1.06083	0.16632
12	24	1721	20151207_dm_TOP2-5_02_TS.JPG.dat	TOP2-5	YIL021W	0.9851	0.09077
12	25	1729	20151207_dm_TOP2-5_02_TS.JPG.dat	TOP2-5	YLL004W	1.03289	0.03335
12	26	1670	20151207_dm_TOP2-5_02_TS.JPG.dat	TOP2-5	YLL004W	1.03447	0.03493
12	27	1855	20151207_dm_TOP2-5_02_TS.JPG.dat	TOP2-5	YJR112W	1.17429	0.03399
12	28	1752	20151207_dm_TOP2-5_02_TS.JPG.dat	TOP2-5	YJR112W	1.13365	-0.00655
12	29	1554	20151207_dm_TOP2-5_02_TS.JPG.dat	TOP2-5	YHR012W	1.01122	-0.01976
12	30	1542	20151207_dm_TOP2-5_02_TS.JPG.dat	TOP2-5	YHR012W	1.01781	-0.01319
12	31	1405	20151207_dm_TOP2-5_02_TS.JPG.dat	TOP2-5	YFL039C	0.9525	-0.17616
12	32	1527	20151207_dm_TOP2-5_02_TS.JPG.dat	TOP2-5	YFL039C	1.05295	-0.07596
12	33	1661	20151207_dm_TOP2-5_02_TS.JPG.dat	TOP2-5	YOR322C	1.15632	0.11557
12	34	1479	20151207_dm_TOP2-5_02_TS.JPG.dat	TOP2-5	YOR322C	1.03631	-0.00416
12	35	1307	20151207_dm_TOP2-5_02_TS.JPG.dat	TOP2-5	YHR024C	0.91282	0.46309
12	36	1195	20151207_dm_TOP2-5_02_TS.JPG.dat	TOP2-5	YHR024C	0.8509	0.40133
12	37	1358	20151207_dm_TOP2-5_02_TS.JPG.dat	TOP2-5	YNL126W	1.01229	-0.16608
12	38	1281	20151207_dm_TOP2-5_02_TS.JPG.dat	TOP2-5	YNL126W	0.98757	-0.19073
12	39	1671	20151207_dm_TOP2-5_02_TS.JPG.dat	TOP2-5	YIL109C	1.28236	0.16955
12	40	1635	20151207_dm_TOP2-5_02_TS.JPG.dat	TOP2-5	YIL109C	1.22793	0.11526
12	41	1448	20151207_dm_TOP2-5_02_TS.JPG.dat	TOP2-5	YIL150C	1.07006	0.11312
12	42	1428	20151207_dm_TOP2-5_02_TS.JPG.dat	TOP2-5	YIL150C	1.04127	0.0844
12	43	1360	20151207_dm_TOP2-5_02_TS.JPG.dat	TOP2-5	YNL006W	0.98121	-0.13692
12	44	1481	20151207_dm_TOP2-5_02_TS.JPG.dat	TOP2-5	YNL006W	1.0775	-0.04087
12	45	1403	20151207_dm_TOP2-5_02_TS.JPG.dat	TOP2-5	YJR043C	1.03523	0.0504
12	46	1447	20151207_dm_TOP2-5_02_TS.JPG.dat	TOP2-5	YJR043C	1.00273	0.01799
12	47	1658	20151207_dm_TOP2-5_02_TS.JPG.dat	TOP2-5	YMR271C	1.01857	-0.00645
12	48	2000	20151207_dm_TOP2-5_02_TS.JPG.dat	TOP2-5	YMR271C	1.09521	0.07
13	1	2094	20151207_dm_TOP2-5_02_TS.JPG.dat	TOP2-5	YMR271C	0.98104	-0.04389
13	2	2002	20151207_dm_TOP2-5_02_TS.JPG.dat	TOP2-5	YMR271C	1.04036	0.01529
13	3	1801	20151207_dm_TOP2-5_02_TS.JPG.dat	TOP2-5	YHR170W	1.04309	-0.03612
13	4	1681	20151207_dm_TOP2-5_02_TS.JPG.dat	TOP2-5	YHR170W	1.04774	-0.03148
13	5	1942	20151207_dm_TOP2-5_02_TS.JPG.dat	TOP2-5	YPR178W	1.21683	0.09414
13	6	1791	20151207_dm_TOP2-5_02_TS.JPG.dat	TOP2-5	YPR178W	1.10683	-0.0156
13	7	1892	20151207_dm_TOP2-5_02_TS.JPG.dat	TOP2-5	YKL049C	1.15507	-0.00599
13	8	1960	20151207_dm_TOP2-5_02_TS.JPG.dat	TOP2-5	YKL049C	1.22064	0.05941
13	9	1597	20151207_dm_TOP2-5_02_TS.JPG.dat	TOP2-5	YGL130W	1.05012	-0.00673
13	10	1616	20151207_dm_TOP2-5_02_TS.JPG.dat	TOP2-5	YGL130W	1.07902	0.0221
13	11	1407	20151207_dm_TOP2-5_02_TS.JPG.dat	TOP2-5	YDR083W	0.91413	-0.02988
13	12	1495	20151207_dm_TOP2-5_02_TS.JPG.dat	TOP2-5	YDR083W	0.95181	0.0077
13	13	1982	20151207_dm_TOP2-5_02_TS.JPG.dat	TOP2-5	YKL042W	1.26952	0.00427
13	14	2020	20151207_dm_TOP2-5_02_TS.JPG.dat	TOP2-5	YKL042W	1.3216	0.05622
13	15	1167	20151207_dm_TOP2-5_02_TS.JPG.dat	TOP2-5	YPL211W	0.78078	0.01221
13	16	1198	20151207_dm_TOP2-5_02_TS.JPG.dat	TOP2-5	YPL211W	0.79237	0.02377
13	17	2029	20151207_dm_TOP2-5_02_TS.JPG.dat	TOP2-5	YDL102W	1.29456	0.09742
13	18	1944	20151207_dm_TOP2-5_02_TS.JPG.dat	TOP2-5	YDL102W	1.20117	0.00425
13	19	2006	20151207_dm_TOP2-5_02_TS.JPG.dat	TOP2-5	YKR099W	1.22379	0.01674
13	20	2055	20151207_dm_TOP2-5_02_TS.JPG.dat	TOP2-5	YKR099W	1.2511	0.04398
13	21	0	20151207_dm_TOP2-5_02_TS.JPG.dat	TOP2-5	BLANK	0	0
13	22	0	20151207_dm_TOP2-5_02_TS.JPG.dat	TOP2-5	BLANK	0	0
13	23	1987	20151207_dm_TOP2-5_02_TS.JPG.dat	TOP2-5	YDR013W	1.14175	0.06252
13	24	1930	20151207_dm_TOP2-5_02_TS.JPG.dat	TOP2-5	YDR013W	1.11511	0.03594
13	25	1482	20151207_dm_TOP2-5_02_TS.JPG.dat	TOP2-5	YDL165W	0.89476	-0.03602
13	26	1461	20151207_dm_TOP2-5_02_TS.JPG.dat	TOP2-5	YDL165W	0.91621	-0.01461
13	27	1356	20151207_dm_TOP2-5_02_TS.JPG.dat	TOP2-5	YGR229C	0.87036	-0.07783
13	28	1344	20151207_dm_TOP2-5_02_TS.JPG.dat	TOP2-5	YGR229C	0.88298	-0.06524
13	29	1190	20151207_dm_TOP2-5_02_TS.JPG.dat	TOP2-5	YHR178W	0.78691	-0.13276
13	30	1125	20151207_dm_TOP2-5_02_TS.JPG.dat	TOP2-5	YHR178W	0.75485	-0.16473
13	31	1757	20151207_dm_TOP2-5_02_TS.JPG.dat	TOP2-5	YGR048W	1.2089	1.20594
13	32	1653	20151207_dm_TOP2-5_02_TS.JPG.dat	TOP2-5	YGR048W	1.15405	1.15122
13	33	1212	20151207_dm_TOP2-5_02_TS.JPG.dat	TOP2-5	YOR260W	0.85215	-0.00847
13	34	1219	20151207_dm_TOP2-5_02_TS.JPG.dat	TOP2-5	YOR260W	0.86023	-0.00041
13	35	1327	20151207_dm_TOP2-5_02_TS.JPG.dat	TOP2-5	YHR036W	0.93062	-0.11178
13	36	1362	20151207_dm_TOP2-5_02_TS.JPG.dat	TOP2-5	YHR036W	0.97183	-0.07067
13	37	1278	20151207_dm_TOP2-5_02_TS.JPG.dat	TOP2-5	YIL061C	0.95273	0.35936
13	38	1123	20151207_dm_TOP2-5_02_TS.JPG.dat	TOP2-5	YIL061C	0.86509	0.27194
13	39	1280	20151207_dm_TOP2-5_02_TS.JPG.dat	TOP2-5	YFL039C	0.98165	-0.14708
13	40	1270	20151207_dm_TOP2-5_02_TS.JPG.dat	TOP2-5	YFL039C	0.95292	-0.17575
13	41	1562	20151207_dm_TOP2-5_02_TS.JPG.dat	TOP2-5	YFR036W	1.15289	-0.05608
13	42	1600	20151207_dm_TOP2-5_02_TS.JPG.dat	TOP2-5	YFR036W	1.1662	-0.0428
13	43	1259	20151207_dm_TOP2-5_02_TS.JPG.dat	TOP2-5	YML069W	0.90943	0.46989
13	44	1282	20151207_dm_TOP2-5_02_TS.JPG.dat	TOP2-5	YML069W	0.93563	0.49603
13	45	1006	20151207_dm_TOP2-5_02_TS.JPG.dat	TOP2-5	YNL067W	0.74526	-0.1916
13	46	1011	20151207_dm_TOP2-5_02_TS.JPG.dat	TOP2-5	YNL067W	0.70397	-0.23278
13	47	1695	20151207_dm_TOP2-5_02_TS.JPG.dat	TOP2-5	YMR271C	1.0467	0.0216
13	48	1826	20151207_dm_TOP2-5_02_TS.JPG.dat	TOP2-5	YMR271C	1.00535	-0.01964
14	1	2113	20151207_dm_TOP2-5_02_TS.JPG.dat	TOP2-5	YMR271C	0.97362	-0.05129
14	2	2017	20151207_dm_TOP2-5_02_TS.JPG.dat	TOP2-5	YMR271C	1.02973	0.00468
14	3	1783	20151207_dm_TOP2-5_02_TS.JPG.dat	TOP2-5	YHR170W	1.01384	-0.0653
14	4	1763	20151207_dm_TOP2-5_02_TS.JPG.dat	TOP2-5	YHR170W	1.07835	-0.00095
14	5	1824	20151207_dm_TOP2-5_02_TS.JPG.dat	TOP2-5	YPR178W	1.12109	-0.00137
14	6	1751	20151207_dm_TOP2-5_02_TS.JPG.dat	TOP2-5	YPR178W	1.0609	-0.06141
14	7	1855	20151207_dm_TOP2-5_02_TS.JPG.dat	TOP2-5	YKL049C	1.11027	-0.05069
14	8	1979	20151207_dm_TOP2-5_02_TS.JPG.dat	TOP2-5	YKL049C	1.20903	0.04783
14	9	1694	20151207_dm_TOP2-5_02_TS.JPG.dat	TOP2-5	YGL130W	1.09329	0.03634
14	10	1695	20151207_dm_TOP2-5_02_TS.JPG.dat	TOP2-5	YGL130W	1.11238	0.05538
14	11	1616	20151207_dm_TOP2-5_02_TS.JPG.dat	TOP2-5	YDR083W	1.03314	0.08883
14	12	1595	20151207_dm_TOP2-5_02_TS.JPG.dat	TOP2-5	YDR083W	1	0.05578
14	13	1916	20151207_dm_TOP2-5_02_TS.JPG.dat	TOP2-5	YKL042W	1.20927	-0.05583
14	14	2018	20151207_dm_TOP2-5_02_TS.JPG.dat	TOP2-5	YKL042W	1.30151	0.03618
14	15	1427	20151207_dm_TOP2-5_02_TS.JPG.dat	TOP2-5	YPL211W	#NUM!	#NUM!	status=JK
14	16	1277	20151207_dm_TOP2-5_02_TS.JPG.dat	TOP2-5	YPL211W	0.83246	0.06376
14	17	2137	20151207_dm_TOP2-5_02_TS.JPG.dat	TOP2-5	YDL102W	1.34242	0.14516
14	18	2004	20151207_dm_TOP2-5_02_TS.JPG.dat	TOP2-5	YDL102W	1.2184	0.02144
14	19	2070	20151207_dm_TOP2-5_02_TS.JPG.dat	TOP2-5	YKR099W	1.24242	0.03532
14	20	2046	20151207_dm_TOP2-5_02_TS.JPG.dat	TOP2-5	YKR099W	1.22474	0.01769
14	21	0	20151207_dm_TOP2-5_02_TS.JPG.dat	TOP2-5	BLANK	0	0
14	22	0	20151207_dm_TOP2-5_02_TS.JPG.dat	TOP2-5	BLANK	0	0
14	23	1983	20151207_dm_TOP2-5_02_TS.JPG.dat	TOP2-5	YDR013W	1.12119	0.04201
14	24	1865	20151207_dm_TOP2-5_02_TS.JPG.dat	TOP2-5	YDR013W	1.062	-0.01703
14	25	1499	20151207_dm_TOP2-5_02_TS.JPG.dat	TOP2-5	YDL165W	0.89339	-0.03738
14	26	1468	20151207_dm_TOP2-5_02_TS.JPG.dat	TOP2-5	YDL165W	0.91027	-0.02055
14	27	1376	20151207_dm_TOP2-5_02_TS.JPG.dat	TOP2-5	YGR229C	0.87465	-0.07356
14	28	1258	20151207_dm_TOP2-5_02_TS.JPG.dat	TOP2-5	YGR229C	#NUM!	#NUM!	status=JK
14	29	1129	20151207_dm_TOP2-5_02_TS.JPG.dat	TOP2-5	YHR178W	0.74089	-0.17866
14	30	1143	20151207_dm_TOP2-5_02_TS.JPG.dat	TOP2-5	YHR178W	0.76109	-0.15852
14	31	1698	20151207_dm_TOP2-5_02_TS.JPG.dat	TOP2-5	YGR048W	1.1577	1.15487
14	32	1712	20151207_dm_TOP2-5_02_TS.JPG.dat	TOP2-5	YGR048W	1.18126	1.17837
14	33	1224	20151207_dm_TOP2-5_02_TS.JPG.dat	TOP2-5	YOR260W	0.84752	-0.01309
14	34	1174	20151207_dm_TOP2-5_02_TS.JPG.dat	TOP2-5	YOR260W	#NUM!	#NUM!	status=JK
14	35	1283	20151207_dm_TOP2-5_02_TS.JPG.dat	TOP2-5	YHR036W	0.88055	-0.16172
14	36	1331	20151207_dm_TOP2-5_02_TS.JPG.dat	TOP2-5	YHR036W	0.92828	-0.11411
14	37	1206	20151207_dm_TOP2-5_02_TS.JPG.dat	TOP2-5	YIL061C	0.87769	0.2845
14	38	1401	20151207_dm_TOP2-5_02_TS.JPG.dat	TOP2-5	YIL061C	1.05324	0.45963
14	39	1368	20151207_dm_TOP2-5_02_TS.JPG.dat	TOP2-5	YFL039C	1.02435	-0.10449
14	40	1335	20151207_dm_TOP2-5_02_TS.JPG.dat	TOP2-5	YFL039C	0.97808	-0.15065
14	41	1557	20151207_dm_TOP2-5_02_TS.JPG.dat	TOP2-5	YFR036W	1.12241	-0.08648
14	42	1602	20151207_dm_TOP2-5_02_TS.JPG.dat	TOP2-5	YFR036W	1.14196	-0.06698
14	43	1201	20151207_dm_TOP2-5_02_TS.JPG.dat	TOP2-5	YML069W	#NUM!	#NUM!	status=JK
14	44	1278	20151207_dm_TOP2-5_02_TS.JPG.dat	TOP2-5	YML069W	0.91503	0.47548
14	45	1067	20151207_dm_TOP2-5_02_TS.JPG.dat	TOP2-5	YNL067W	0.77549	-0.16144
14	46	1068	20151207_dm_TOP2-5_02_TS.JPG.dat	TOP2-5	YNL067W	0.72976	-0.20707
14	47	1570	20151207_dm_TOP2-5_02_TS.JPG.dat	TOP2-5	YMR271C	0.95137	-0.07349
14	48	2043	20151207_dm_TOP2-5_02_TS.JPG.dat	TOP2-5	YMR271C	1.10372	0.07849
15	1	2133	20151207_dm_TOP2-5_02_TS.JPG.dat	TOP2-5	YMR271C	0.95913	-0.06574
15	2	2068	20151207_dm_TOP2-5_02_TS.JPG.dat	TOP2-5	YMR271C	1.02988	0.00483
15	3	1748	20151207_dm_TOP2-5_02_TS.JPG.dat	TOP2-5	YML049C	0.96983	-0.04653
15	4	1827	20151207_dm_TOP2-5_02_TS.JPG.dat	TOP2-5	YML049C	1.09065	0.074
15	5	1168	20151207_dm_TOP2-5_02_TS.JPG.dat	TOP2-5	YER116C	0.70075	-0.11375
15	6	1114	20151207_dm_TOP2-5_02_TS.JPG.dat	TOP2-5	YER116C	0.65867	-0.15574
15	7	1830	20151207_dm_TOP2-5_02_TS.JPG.dat	TOP2-5	YOL069W	1.06937	-0.06935
15	8	1878	20151207_dm_TOP2-5_02_TS.JPG.dat	TOP2-5	YOL069W	1.12089	-0.01795
15	9	1246	20151207_dm_TOP2-5_02_TS.JPG.dat	TOP2-5	YML023C	#NUM!	#NUM!	status=JK
15	10	1309	20151207_dm_TOP2-5_02_TS.JPG.dat	TOP2-5	YML023C	0.83812	0.49917
15	11	406	20151207_dm_TOP2-5_02_TS.JPG.dat	TOP2-5	YPL190C	0.25333	-0.12615
15	12	208	20151207_dm_TOP2-5_02_TS.JPG.dat	TOP2-5	YPL190C	0.12723	-0.25194
15	13	1397	20151207_dm_TOP2-5_02_TS.JPG.dat	TOP2-5	YDR127W	0.8603	0.03456
15	14	1410	20151207_dm_TOP2-5_02_TS.JPG.dat	TOP2-5	YDR127W	0.88714	0.06133
15	15	0	20151207_dm_TOP2-5_02_TS.JPG.dat	TOP2-5	YFL039C	0	-1.12633
15	16	0	20151207_dm_TOP2-5_02_TS.JPG.dat	TOP2-5	YFL039C	0	-1.12633
15	17	1183	20151207_dm_TOP2-5_02_TS.JPG.dat	TOP2-5	YJR073C	0.72406	-0.01063
15	18	1133	20151207_dm_TOP2-5_02_TS.JPG.dat	TOP2-5	YJR073C	0.67135	-0.06322
15	19	1946	20151207_dm_TOP2-5_02_TS.JPG.dat	TOP2-5	YKL154W	1.13909	0.04221
15	20	1932	20151207_dm_TOP2-5_02_TS.JPG.dat	TOP2-5	YKL154W	1.12753	0.03067
15	21	1801	20151207_dm_TOP2-5_02_TS.JPG.dat	TOP2-5	YKL028W	1.05808	0.02755
15	22	1819	20151207_dm_TOP2-5_02_TS.JPG.dat	TOP2-5	YKL028W	1.04356	0.01306
15	23	2028	20151207_dm_TOP2-5_02_TS.JPG.dat	TOP2-5	YDL003W	#NUM!	#NUM!	status=JK
15	24	1867	20151207_dm_TOP2-5_02_TS.JPG.dat	TOP2-5	YDL003W	1.0407	-0.04276
15	25	1821	20151207_dm_TOP2-5_02_TS.JPG.dat	TOP2-5	YOR254C	#NUM!	#NUM!	status=JK
15	26	1872	20151207_dm_TOP2-5_02_TS.JPG.dat	TOP2-5	YOR254C	1.13958	0.07032
15	27	1664	20151207_dm_TOP2-5_02_TS.JPG.dat	TOP2-5	YHR034C	1.03966	-0.00646
15	28	1512	20151207_dm_TOP2-5_02_TS.JPG.dat	TOP2-5	YHR034C	0.96893	-0.07701
15	29	1558	20151207_dm_TOP2-5_02_TS.JPG.dat	TOP2-5	YOL144W	1.00538	-0.13905
15	30	1600	20151207_dm_TOP2-5_02_TS.JPG.dat	TOP2-5	YOL144W	1.04613	-0.0984
15	31	1526	20151207_dm_TOP2-5_02_TS.JPG.dat	TOP2-5	YDR243C	1.0187	-0.06806
15	32	1515	20151207_dm_TOP2-5_02_TS.JPG.dat	TOP2-5	YDR243C	1.01973	-0.06703
15	33	1529	20151207_dm_TOP2-5_02_TS.JPG.dat	TOP2-5	YOL135C	1.02822	0.0459
15	34	1510	20151207_dm_TOP2-5_02_TS.JPG.dat	TOP2-5	YOL135C	1.01206	0.02978
15	35	1515	20151207_dm_TOP2-5_02_TS.JPG.dat	TOP2-5	YER083C	1.00345	0.15129
15	36	1501	20151207_dm_TOP2-5_02_TS.JPG.dat	TOP2-5	YER083C	1.00935	0.15717
15	37	0	20151207_dm_TOP2-5_02_TS.JPG.dat	TOP2-5	YPL160W	0	-1.21715
15	38	0	20151207_dm_TOP2-5_02_TS.JPG.dat	TOP2-5	YPL160W	0	-1.21715
15	39	1414	20151207_dm_TOP2-5_02_TS.JPG.dat	TOP2-5	YHR111W	#NUM!	#NUM!	status=JK
15	40	1381	20151207_dm_TOP2-5_02_TS.JPG.dat	TOP2-5	YHR111W	0.97847	0.45536
15	41	1552	20151207_dm_TOP2-5_02_TS.JPG.dat	TOP2-5	YLR440C	#NUM!	#NUM!	status=JK
15	42	1653	20151207_dm_TOP2-5_02_TS.JPG.dat	TOP2-5	YLR440C	1.1437	0.02574
15	43	0	20151207_dm_TOP2-5_02_TS.JPG.dat	TOP2-5	YPR103W	0	0
15	44	0	20151207_dm_TOP2-5_02_TS.JPG.dat	TOP2-5	YPR103W	0	0
15	45	1733	20151207_dm_TOP2-5_02_TS.JPG.dat	TOP2-5	YGL066W	1.2264	0.26178
15	46	1834	20151207_dm_TOP2-5_02_TS.JPG.dat	TOP2-5	YGL066W	1.22063	0.25602
15	47	1777	20151207_dm_TOP2-5_02_TS.JPG.dat	TOP2-5	YMR271C	1.04867	0.02358
15	48	2052	20151207_dm_TOP2-5_02_TS.JPG.dat	TOP2-5	YMR271C	1.07929	0.05412
16	1	2170	20151207_dm_TOP2-5_02_TS.JPG.dat	TOP2-5	YMR271C	0.97653	-0.04839
16	2	2058	20151207_dm_TOP2-5_02_TS.JPG.dat	TOP2-5	YMR271C	1.0265	0.00145
16	3	1890	20151207_dm_TOP2-5_02_TS.JPG.dat	TOP2-5	YML049C	1.05115	0.03459
16	4	1848	20151207_dm_TOP2-5_02_TS.JPG.dat	TOP2-5	YML049C	1.10674	0.09004
16	5	1247	20151207_dm_TOP2-5_02_TS.JPG.dat	TOP2-5	YER116C	0.75115	-0.06348
16	6	1260	20151207_dm_TOP2-5_02_TS.JPG.dat	TOP2-5	YER116C	0.74812	-0.0665
16	7	1891	20151207_dm_TOP2-5_02_TS.JPG.dat	TOP2-5	YOL069W	1.10946	-0.02935
16	8	1901	20151207_dm_TOP2-5_02_TS.JPG.dat	TOP2-5	YOL069W	1.13876	-0.00012
16	9	1311	20151207_dm_TOP2-5_02_TS.JPG.dat	TOP2-5	YML023C	0.82822	0.4893
16	10	1326	20151207_dm_TOP2-5_02_TS.JPG.dat	TOP2-5	YML023C	0.84924	0.51027
16	11	266	20151207_dm_TOP2-5_02_TS.JPG.dat	TOP2-5	YPL190C	0.16575	-0.21351
16	12	391	20151207_dm_TOP2-5_02_TS.JPG.dat	TOP2-5	YPL190C	0.23859	-0.14084
16	13	1362	20151207_dm_TOP2-5_02_TS.JPG.dat	TOP2-5	YDR127W	0.83632	0.01063
16	14	1388	20151207_dm_TOP2-5_02_TS.JPG.dat	TOP2-5	YDR127W	0.87033	0.04456
16	15	0	20151207_dm_TOP2-5_02_TS.JPG.dat	TOP2-5	YFL039C	0	-1.12633
16	16	0	20151207_dm_TOP2-5_02_TS.JPG.dat	TOP2-5	YFL039C	0	-1.12633
16	17	1160	20151207_dm_TOP2-5_02_TS.JPG.dat	TOP2-5	YJR073C	0.70843	-0.02622
16	18	1071	20151207_dm_TOP2-5_02_TS.JPG.dat	TOP2-5	YJR073C	0.63374	-0.10073
16	19	1873	20151207_dm_TOP2-5_02_TS.JPG.dat	TOP2-5	YKL154W	1.09636	-0.00042
16	20	1857	20151207_dm_TOP2-5_02_TS.JPG.dat	TOP2-5	YKL154W	1.08442	-0.01233
16	21	1752	20151207_dm_TOP2-5_02_TS.JPG.dat	TOP2-5	YKL028W	1.03043	-4e-05
16	22	1766	20151207_dm_TOP2-5_02_TS.JPG.dat	TOP2-5	YKL028W	1.01532	-0.01511
16	23	1919	20151207_dm_TOP2-5_02_TS.JPG.dat	TOP2-5	YDL003W	1.06439	-0.01913
16	24	1866	20151207_dm_TOP2-5_02_TS.JPG.dat	TOP2-5	YDL003W	1.04692	-0.03656
16	25	1957	20151207_dm_TOP2-5_02_TS.JPG.dat	TOP2-5	YOR254C	1.15157	0.08228
16	26	1868	20151207_dm_TOP2-5_02_TS.JPG.dat	TOP2-5	YOR254C	1.14628	0.077
16	27	1765	20151207_dm_TOP2-5_02_TS.JPG.dat	TOP2-5	YHR034C	1.11222	0.06593
16	28	1585	20151207_dm_TOP2-5_02_TS.JPG.dat	TOP2-5	YHR034C	1.02414	-0.02194
16	29	1601	20151207_dm_TOP2-5_02_TS.JPG.dat	TOP2-5	YOL144W	1.04016	-0.10436
16	30	1551	20151207_dm_TOP2-5_02_TS.JPG.dat	TOP2-5	YOL144W	1.01826	-0.12621
16	31	1661	20151207_dm_TOP2-5_02_TS.JPG.dat	TOP2-5	YDR243C	1.10886	0.02188
16	32	1663	20151207_dm_TOP2-5_02_TS.JPG.dat	TOP2-5	YDR243C	1.11303	0.02604
16	33	1543	20151207_dm_TOP2-5_02_TS.JPG.dat	TOP2-5	YOL135C	1.02602	0.0437
16	34	1535	20151207_dm_TOP2-5_02_TS.JPG.dat	TOP2-5	YOL135C	1.0136	0.03132
16	35	1419	20151207_dm_TOP2-5_02_TS.JPG.dat	TOP2-5	YER083C	#NUM!	#NUM!	status=JK
16	36	1536	20151207_dm_TOP2-5_02_TS.JPG.dat	TOP2-5	YER083C	1.01354	0.16135
16	37	0	20151207_dm_TOP2-5_02_TS.JPG.dat	TOP2-5	YPL160W	0	-1.21715
16	38	0	20151207_dm_TOP2-5_02_TS.JPG.dat	TOP2-5	YPL160W	0	-1.21715
16	39	1360	20151207_dm_TOP2-5_02_TS.JPG.dat	TOP2-5	YHR111W	0.966	0.44292
16	40	1389	20151207_dm_TOP2-5_02_TS.JPG.dat	TOP2-5	YHR111W	0.9689	0.44582
16	41	1654	20151207_dm_TOP2-5_02_TS.JPG.dat	TOP2-5	YLR440C	1.13972	0.02177
16	42	1696	20151207_dm_TOP2-5_02_TS.JPG.dat	TOP2-5	YLR440C	1.16009	0.04209
16	43	0	20151207_dm_TOP2-5_02_TS.JPG.dat	TOP2-5	YPR103W	0	0
16	44	0	20151207_dm_TOP2-5_02_TS.JPG.dat	TOP2-5	YPR103W	0	0
16	45	1672	20151207_dm_TOP2-5_02_TS.JPG.dat	TOP2-5	YGL066W	1.17479	0.21029
16	46	1682	20151207_dm_TOP2-5_02_TS.JPG.dat	TOP2-5	YGL066W	1.11235	0.14801
16	47	1570	20151207_dm_TOP2-5_02_TS.JPG.dat	TOP2-5	YMR271C	0.92107	-0.10371
16	48	1914	20151207_dm_TOP2-5_02_TS.JPG.dat	TOP2-5	YMR271C	1.00105	-0.02393
17	1	2153	20151207_dm_TOP2-5_02_TS.JPG.dat	TOP2-5	YMR271C	0.94356	-0.08128
17	2	2160	20151207_dm_TOP2-5_02_TS.JPG.dat	TOP2-5	YMR271C	1.04958	0.02448
17	3	1439	20151207_dm_TOP2-5_02_TS.JPG.dat	TOP2-5	YER092W	0.78013	0.01689
17	4	1347	20151207_dm_TOP2-5_02_TS.JPG.dat	TOP2-5	YER092W	0.78683	0.02358
17	5	1747	20151207_dm_TOP2-5_02_TS.JPG.dat	TOP2-5	YNL062C	#NUM!	#NUM!	status=JK
17	6	1548	20151207_dm_TOP2-5_02_TS.JPG.dat	TOP2-5	YNL062C	0.89707	-0.21828
17	7	1952	20151207_dm_TOP2-5_02_TS.JPG.dat	TOP2-5	YDL193W	1.11778	0.01762
17	8	1928	20151207_dm_TOP2-5_02_TS.JPG.dat	TOP2-5	YDL193W	1.1264	0.02622
17	9	1537	20151207_dm_TOP2-5_02_TS.JPG.dat	TOP2-5	YJR017C	0.94532	-0.05289
17	10	1596	20151207_dm_TOP2-5_02_TS.JPG.dat	TOP2-5	YJR017C	0.99261	-0.00572
17	11	2049	20151207_dm_TOP2-5_02_TS.JPG.dat	TOP2-5	YLR436C	1.23778	0.15844
17	12	1989	20151207_dm_TOP2-5_02_TS.JPG.dat	TOP2-5	YLR436C	1.17517	0.09599
17	13	1865	20151207_dm_TOP2-5_02_TS.JPG.dat	TOP2-5	YOR157C	1.1076	0.1167
17	14	1986	20151207_dm_TOP2-5_02_TS.JPG.dat	TOP2-5	YOR157C	#NUM!	#NUM!	status=JK
17	15	1290	20151207_dm_TOP2-5_02_TS.JPG.dat	TOP2-5	YDL132W	0.8004	0.6845
17	16	1229	20151207_dm_TOP2-5_02_TS.JPG.dat	TOP2-5	YDL132W	0.75405	0.63826
17	17	2011	20151207_dm_TOP2-5_02_TS.JPG.dat	TOP2-5	YPR161C	1.19015	0.11367
17	18	1931	20151207_dm_TOP2-5_02_TS.JPG.dat	TOP2-5	YPR161C	1.10895	0.03267
17	19	1540	20151207_dm_TOP2-5_02_TS.JPG.dat	TOP2-5	YNR051C	0.87704	-0.07076
17	20	1531	20151207_dm_TOP2-5_02_TS.JPG.dat	TOP2-5	YNR051C	0.87147	-0.07632
17	21	1822	20151207_dm_TOP2-5_02_TS.JPG.dat	TOP2-5	YIL118W	1.04581	0.06397
17	22	1871	20151207_dm_TOP2-5_02_TS.JPG.dat	TOP2-5	YIL118W	1.05131	0.06946
17	23	1869	20151207_dm_TOP2-5_02_TS.JPG.dat	TOP2-5	YPR094W	1.01534	0.02631
17	24	1857	20151207_dm_TOP2-5_02_TS.JPG.dat	TOP2-5	YPR094W	1.02186	0.03282
17	25	1	20151207_dm_TOP2-5_02_TS.JPG.dat	TOP2-5	YGL097W	#NUM!	#NUM!	status=JK
17	26	0	20151207_dm_TOP2-5_02_TS.JPG.dat	TOP2-5	YGL097W	0	-1.05899
17	27	1984	20151207_dm_TOP2-5_02_TS.JPG.dat	TOP2-5	YNL021W	1.22541	0.10278
17	28	1863	20151207_dm_TOP2-5_02_TS.JPG.dat	TOP2-5	YNL021W	1.17794	0.05542
17	29	1212	20151207_dm_TOP2-5_02_TS.JPG.dat	TOP2-5	YFL008W	0.76874	-0.21055
17	30	1260	20151207_dm_TOP2-5_02_TS.JPG.dat	TOP2-5	YFL008W	#NUM!	#NUM!	status=JK
17	31	0	20151207_dm_TOP2-5_02_TS.JPG.dat	TOP2-5	YIL062C	0	-1.07384
17	32	0	20151207_dm_TOP2-5_02_TS.JPG.dat	TOP2-5	YIL062C	0	-1.07384
17	33	1740	20151207_dm_TOP2-5_02_TS.JPG.dat	TOP2-5	YMR277W	1.10941	-0.01095
17	34	1769	20151207_dm_TOP2-5_02_TS.JPG.dat	TOP2-5	YMR277W	1.11674	-0.00363
17	35	1621	20151207_dm_TOP2-5_02_TS.JPG.dat	TOP2-5	YBR193C	1.00627	-0.02511
17	36	1740	20151207_dm_TOP2-5_02_TS.JPG.dat	TOP2-5	YBR193C	1.09369	0.0621
17	37	1711	20151207_dm_TOP2-5_02_TS.JPG.dat	TOP2-5	YDL195W	1.11871	-0.06401
17	38	1817	20151207_dm_TOP2-5_02_TS.JPG.dat	TOP2-5	YDL195W	1.22842	0.04544
17	39	1640	20151207_dm_TOP2-5_02_TS.JPG.dat	TOP2-5	YBR247C	1.10918	-0.03422
17	40	1722	20151207_dm_TOP2-5_02_TS.JPG.dat	TOP2-5	YBR247C	1.14489	0.0014
17	41	1570	20151207_dm_TOP2-5_02_TS.JPG.dat	TOP2-5	YLR459W	1.03196	1.02944
17	42	1587	20151207_dm_TOP2-5_02_TS.JPG.dat	TOP2-5	YLR459W	1.03574	1.03321
17	43	1344	20151207_dm_TOP2-5_02_TS.JPG.dat	TOP2-5	YML015C	0.87515	-0.07281
17	44	1347	20151207_dm_TOP2-5_02_TS.JPG.dat	TOP2-5	YML015C	0.89268	-0.05533
17	45	1332	20151207_dm_TOP2-5_02_TS.JPG.dat	TOP2-5	YOR123C	0.89777	-0.0844
17	46	1269	20151207_dm_TOP2-5_02_TS.JPG.dat	TOP2-5	YOR123C	#NUM!	#NUM!	status=JK
17	47	1600	20151207_dm_TOP2-5_02_TS.JPG.dat	TOP2-5	YMR271C	0.90285	-0.1219
17	48	1964	20151207_dm_TOP2-5_02_TS.JPG.dat	TOP2-5	YMR271C	0.98886	-0.03609
18	1	2177	20151207_dm_TOP2-5_02_TS.JPG.dat	TOP2-5	YMR271C	0.9388	-0.08603
18	2	2204	20151207_dm_TOP2-5_02_TS.JPG.dat	TOP2-5	YMR271C	1.05473	0.02962
18	3	1495	20151207_dm_TOP2-5_02_TS.JPG.dat	TOP2-5	YER092W	0.79931	0.03602
18	4	1425	20151207_dm_TOP2-5_02_TS.JPG.dat	TOP2-5	YER092W	0.82209	0.05875
18	5	1605	20151207_dm_TOP2-5_02_TS.JPG.dat	TOP2-5	YNL062C	0.93299	-0.18245
18	6	1597	20151207_dm_TOP2-5_02_TS.JPG.dat	TOP2-5	YNL062C	0.9164	-0.199
18	7	1870	20151207_dm_TOP2-5_02_TS.JPG.dat	TOP2-5	YDL193W	1.06126	-0.03877
18	8	1983	20151207_dm_TOP2-5_02_TS.JPG.dat	TOP2-5	YDL193W	1.14756	0.04732
18	9	1610	20151207_dm_TOP2-5_02_TS.JPG.dat	TOP2-5	YJR017C	0.97825	-0.02004
18	10	1598	20151207_dm_TOP2-5_02_TS.JPG.dat	TOP2-5	YJR017C	0.97874	-0.01955
18	11	1937	20151207_dm_TOP2-5_02_TS.JPG.dat	TOP2-5	YLR436C	1.14901	0.06989
18	12	1901	20151207_dm_TOP2-5_02_TS.JPG.dat	TOP2-5	YLR436C	1.10039	0.02139
18	13	1896	20151207_dm_TOP2-5_02_TS.JPG.dat	TOP2-5	YOR157C	1.10063	0.10976
18	14	1916	20151207_dm_TOP2-5_02_TS.JPG.dat	TOP2-5	YOR157C	1.13273	0.14178
18	15	1174	20151207_dm_TOP2-5_02_TS.JPG.dat	TOP2-5	YDL132W	0.70981	0.59414
18	16	1182	20151207_dm_TOP2-5_02_TS.JPG.dat	TOP2-5	YDL132W	0.70655	0.59089
18	17	1934	20151207_dm_TOP2-5_02_TS.JPG.dat	TOP2-5	YPR161C	1.11639	0.0401
18	18	1825	20151207_dm_TOP2-5_02_TS.JPG.dat	TOP2-5	YPR161C	1.02418	-0.05188
18	19	1557	20151207_dm_TOP2-5_02_TS.JPG.dat	TOP2-5	YNR051C	0.86839	-0.07939
18	20	1553	20151207_dm_TOP2-5_02_TS.JPG.dat	TOP2-5	YNR051C	0.86712	-0.08067
18	21	1824	20151207_dm_TOP2-5_02_TS.JPG.dat	TOP2-5	YIL118W	1.02795	0.04616
18	22	1885	20151207_dm_TOP2-5_02_TS.JPG.dat	TOP2-5	YIL118W	1.0409	0.05908
18	23	2040	20151207_dm_TOP2-5_02_TS.JPG.dat	TOP2-5	YPR094W	1.09076	0.10155
18	24	2126	20151207_dm_TOP2-5_02_TS.JPG.dat	TOP2-5	YPR094W	1.15172	0.16237
18	25	0	20151207_dm_TOP2-5_02_TS.JPG.dat	TOP2-5	YGL097W	0	-1.05899
18	26	0	20151207_dm_TOP2-5_02_TS.JPG.dat	TOP2-5	YGL097W	0	-1.05899
18	27	2063	20151207_dm_TOP2-5_02_TS.JPG.dat	TOP2-5	YNL021W	1.25218	0.12948
18	28	1939	20151207_dm_TOP2-5_02_TS.JPG.dat	TOP2-5	YNL021W	1.20352	0.08094
18	29	1250	20151207_dm_TOP2-5_02_TS.JPG.dat	TOP2-5	YFL008W	0.77726	-0.20206
18	30	1248	20151207_dm_TOP2-5_02_TS.JPG.dat	TOP2-5	YFL008W	0.7797	-0.19962
[truncated: 690 more rows]

## Sheet: 20151207_dm_TOP2-5_01_TS. (4)
Row	Column	Raw colony size	Plate id / file name	Query	Array	Normalized colony size	Score	Additional information
[truncated: 1,536 more rows]

[truncated: 5 more sheets: 20151207_ctrl_TOP2-5_02_T (5), 20151207_ctrl_TOP2-5_04_T (6), 20151207_ctrl_TOP2-5_01_T (7), 20151207_ctrl_TOP2-5_03_T (8), Summary]
